# Supplementary material for: Bursting Dynamics Based on the Persistent Na+ and Na+/K+ Pump Currents: A Dynamic Clamp Approach
Source: eNeuro. 2023 Aug 11;10(8):ENEURO.0331-22.2023. doi: 10.1523/ENEURO.0331-22.2023 (PMC10444573; doi:10.1523/ENEURO.0331-22.2023)
Supplement: Extended Data 1 — The extended data compressed file contains the experimental data for an experimental set and the Matlab code for the 2D model fitted to the data. The file also provides scripts for the analysis of the experimental data and outcome of the model. The scripts are listed in ReadMeFirst.txt. Download Extended Data 1, ZIP file. [file enu-eN-NWR-0331-22-s01.zip › CodeSubmitted/20n05001.xlsx]

## Sheet: Sheet1
gp	ipm	Nai_baseline	bd_median	ibi_median	period	V_ex	bd_std	ibi_std	Vx_min	Vx_max	Nai_ex	Nai_max	Nai_min
6	0.2	14.6179	2.4505	3.0135	5.43363	35.0572	0.159859	0.159859	-66.7114	-31.6542	2.53973	15.7776	13.2379
6	0.3	13.1836	1.735	1.7795	3.506	33.4364	0.111118	0.111118	-64.7888	-31.3524	1.71663	13.9542	12.2375
6	0.4	11.7493	1.288	1.514	2.72425	27.8298	0.101959	0.101959	-61.7065	-33.8767	1.17662	12.302	11.1254
6	0.5	11.7493	1.4095	1.48975	2.87363	35.174	0.087323	0.087323	-66.2231	-31.0491	1.56319	12.4139	10.8507
6	0.6	10.8337	1.0825	1.35075	2.379	27.4216	0.0835545	0.0835545	-61.1572	-33.7356	0.983344	11.3254	10.3421
6	0.8	10.1929	0.9735	1.34325	2.351	27.017	0.106769	0.106769	-61.1267	-34.1097	0.979946	10.6845	9.70459
6	0.9	9.94873	0.92475	1.2935	2.29375	28.094	0.0943405	0.0943405	-61.5845	-33.4905	0.932946	10.4152	9.48225
