# Supplementary material for: Bursting Dynamics Based on the Persistent Na+ and Na+/K+ Pump Currents: A Dynamic Clamp Approach
Source: eNeuro. 2023 Aug 11;10(8):ENEURO.0331-22.2023. doi: 10.1523/ENEURO.0331-22.2023 (PMC10444573; doi:10.1523/ENEURO.0331-22.2023)
Supplement: Extended Data 1 — The extended data compressed file contains the experimental data for an experimental set and the Matlab code for the 2D model fitted to the data. The file also provides scripts for the analysis of the experimental data and outcome of the model. The scripts are listed in ReadMeFirst.txt. Download Extended Data 1, ZIP file. [file enu-eN-NWR-0331-22-s01.zip › CodeSubmitted/20n05001_traces/20n05001_gP6.0_ipm0.2_nm_Nai.txt]

1.535030000000000072e+01
1.528930000000000078e+01
1.531980000000000075e+01
1.525880000000000081e+01
1.535030000000000072e+01
1.531980000000000075e+01
1.531980000000000075e+01
1.535030000000000072e+01
1.535030000000000072e+01
1.525880000000000081e+01
1.531980000000000075e+01
1.531980000000000075e+01
1.531980000000000075e+01
1.535030000000000072e+01
1.531980000000000075e+01
1.531980000000000075e+01
1.528930000000000078e+01
1.528930000000000078e+01
1.525880000000000081e+01
1.531980000000000075e+01
1.535030000000000072e+01
1.531980000000000075e+01
1.531980000000000075e+01
1.531980000000000075e+01
1.531980000000000075e+01
1.528930000000000078e+01
1.531980000000000075e+01
1.531980000000000075e+01
1.531980000000000075e+01
1.522830000000000084e+01
1.528930000000000078e+01
1.525880000000000081e+01
1.525880000000000081e+01
1.525880000000000081e+01
1.525880000000000081e+01
1.525880000000000081e+01
1.528930000000000078e+01
1.525880000000000081e+01
1.528930000000000078e+01
1.525880000000000081e+01
1.528930000000000078e+01
1.528930000000000078e+01
1.528930000000000078e+01
1.528930000000000078e+01
1.522830000000000084e+01
1.525880000000000081e+01
1.528930000000000078e+01
1.528930000000000078e+01
1.528930000000000078e+01
1.531980000000000075e+01
1.528930000000000078e+01
1.525880000000000081e+01
1.522830000000000084e+01
1.525880000000000081e+01
1.528930000000000078e+01
1.522830000000000084e+01
1.528930000000000078e+01
1.525880000000000081e+01
1.525880000000000081e+01
1.528930000000000078e+01
1.528930000000000078e+01
1.528930000000000078e+01
1.525880000000000081e+01
1.528930000000000078e+01
1.525880000000000081e+01
1.525880000000000081e+01
1.525880000000000081e+01
1.528930000000000078e+01
1.528930000000000078e+01
1.528930000000000078e+01
1.528930000000000078e+01
1.528930000000000078e+01
1.531980000000000075e+01
1.531980000000000075e+01
1.528930000000000078e+01
1.525880000000000081e+01
1.528930000000000078e+01
1.525880000000000081e+01
1.531980000000000075e+01
1.528930000000000078e+01
1.528930000000000078e+01
1.528930000000000078e+01
1.525880000000000081e+01
1.528930000000000078e+01
1.528930000000000078e+01
1.525880000000000081e+01
1.522830000000000084e+01
1.522830000000000084e+01
1.525880000000000081e+01
1.525880000000000081e+01
1.525880000000000081e+01
1.528930000000000078e+01
1.528930000000000078e+01
1.525880000000000081e+01
1.525880000000000081e+01
1.522830000000000084e+01
1.528930000000000078e+01
1.519780000000000086e+01
1.525880000000000081e+01
1.522830000000000084e+01
1.522830000000000084e+01
1.525880000000000081e+01
1.525880000000000081e+01
1.525880000000000081e+01
1.528930000000000078e+01
1.525880000000000081e+01
1.519780000000000086e+01
1.525880000000000081e+01
1.525880000000000081e+01
1.528930000000000078e+01
1.525880000000000081e+01
1.525880000000000081e+01
1.528930000000000078e+01
1.525880000000000081e+01
1.528930000000000078e+01
1.528930000000000078e+01
1.528930000000000078e+01
1.525880000000000081e+01
1.522830000000000084e+01
1.522830000000000084e+01
1.525880000000000081e+01
1.525880000000000081e+01
1.528930000000000078e+01
1.522830000000000084e+01
1.528930000000000078e+01
1.519780000000000086e+01
1.528930000000000078e+01
1.525880000000000081e+01
1.525880000000000081e+01
1.525880000000000081e+01
1.525880000000000081e+01
1.525880000000000081e+01
1.525880000000000081e+01
1.525880000000000081e+01
1.522830000000000084e+01
1.528930000000000078e+01
1.525880000000000081e+01
1.528930000000000078e+01
1.525880000000000081e+01
1.525880000000000081e+01
1.525880000000000081e+01
1.522830000000000084e+01
1.522830000000000084e+01
1.525880000000000081e+01
1.522830000000000084e+01
1.519780000000000086e+01
1.522830000000000084e+01
1.522830000000000084e+01
1.519780000000000086e+01
1.522830000000000084e+01
1.525880000000000081e+01
1.522830000000000084e+01
1.522830000000000084e+01
1.519780000000000086e+01
1.522830000000000084e+01
1.522830000000000084e+01
1.525880000000000081e+01
1.525880000000000081e+01
1.522830000000000084e+01
1.522830000000000084e+01
1.522830000000000084e+01
1.522830000000000084e+01
1.522830000000000084e+01
1.519780000000000086e+01
1.522830000000000084e+01
1.516719999999999935e+01
1.522830000000000084e+01
1.522830000000000084e+01
1.522830000000000084e+01
1.522830000000000084e+01
1.522830000000000084e+01
1.519780000000000086e+01
1.525880000000000081e+01
1.519780000000000086e+01
1.522830000000000084e+01
1.522830000000000084e+01
1.522830000000000084e+01
1.522830000000000084e+01
1.519780000000000086e+01
1.522830000000000084e+01
1.519780000000000086e+01
1.522830000000000084e+01
1.525880000000000081e+01
1.522830000000000084e+01
1.522830000000000084e+01
1.519780000000000086e+01
1.525880000000000081e+01
1.522830000000000084e+01
1.525880000000000081e+01
1.522830000000000084e+01
1.519780000000000086e+01
1.525880000000000081e+01
1.525880000000000081e+01
1.519780000000000086e+01
1.528930000000000078e+01
1.522830000000000084e+01
1.522830000000000084e+01
1.519780000000000086e+01
1.519780000000000086e+01
1.519780000000000086e+01
1.513669999999999938e+01
1.519780000000000086e+01
1.519780000000000086e+01
1.516719999999999935e+01
1.522830000000000084e+01
1.516719999999999935e+01
1.516719999999999935e+01
1.522830000000000084e+01
1.519780000000000086e+01
1.519780000000000086e+01
1.519780000000000086e+01
1.516719999999999935e+01
1.519780000000000086e+01
1.522830000000000084e+01
1.522830000000000084e+01
1.516719999999999935e+01
1.519780000000000086e+01
1.519780000000000086e+01
1.519780000000000086e+01
1.516719999999999935e+01
1.522830000000000084e+01
1.519780000000000086e+01
1.522830000000000084e+01
1.519780000000000086e+01
1.519780000000000086e+01
1.522830000000000084e+01
1.516719999999999935e+01
1.519780000000000086e+01
1.522830000000000084e+01
1.519780000000000086e+01
1.519780000000000086e+01
1.519780000000000086e+01
1.519780000000000086e+01
1.516719999999999935e+01
1.519780000000000086e+01
1.519780000000000086e+01
1.519780000000000086e+01
1.525880000000000081e+01
1.516719999999999935e+01
1.519780000000000086e+01
1.522830000000000084e+01
1.516719999999999935e+01
1.516719999999999935e+01
1.519780000000000086e+01
1.519780000000000086e+01
1.522830000000000084e+01
1.513669999999999938e+01
1.519780000000000086e+01
1.519780000000000086e+01
1.519780000000000086e+01
1.516719999999999935e+01
1.519780000000000086e+01
1.522830000000000084e+01
1.519780000000000086e+01
1.516719999999999935e+01
1.519780000000000086e+01
1.516719999999999935e+01
1.516719999999999935e+01
1.516719999999999935e+01
1.513669999999999938e+01
1.516719999999999935e+01
1.513669999999999938e+01
1.519780000000000086e+01
1.510619999999999941e+01
1.516719999999999935e+01
1.516719999999999935e+01
1.519780000000000086e+01
1.513669999999999938e+01
1.516719999999999935e+01
1.513669999999999938e+01
1.516719999999999935e+01
1.513669999999999938e+01
1.516719999999999935e+01
1.513669999999999938e+01
1.513669999999999938e+01
1.519780000000000086e+01
1.519780000000000086e+01
1.516719999999999935e+01
1.516719999999999935e+01
1.516719999999999935e+01
1.513669999999999938e+01
1.516719999999999935e+01
1.516719999999999935e+01
1.516719999999999935e+01
1.519780000000000086e+01
1.513669999999999938e+01
1.516719999999999935e+01
1.513669999999999938e+01
1.516719999999999935e+01
1.513669999999999938e+01
1.519780000000000086e+01
1.516719999999999935e+01
1.519780000000000086e+01
1.522830000000000084e+01
1.516719999999999935e+01
1.513669999999999938e+01
1.519780000000000086e+01
1.516719999999999935e+01
1.513669999999999938e+01
1.516719999999999935e+01
1.516719999999999935e+01
1.513669999999999938e+01
1.516719999999999935e+01
1.516719999999999935e+01
1.516719999999999935e+01
1.516719999999999935e+01
1.519780000000000086e+01
1.513669999999999938e+01
1.522830000000000084e+01
1.516719999999999935e+01
1.507569999999999943e+01
1.510619999999999941e+01
1.510619999999999941e+01
1.513669999999999938e+01
1.513669999999999938e+01
1.513669999999999938e+01
1.513669999999999938e+01
1.510619999999999941e+01
1.510619999999999941e+01
1.516719999999999935e+01
1.510619999999999941e+01
1.513669999999999938e+01
1.513669999999999938e+01
1.510619999999999941e+01
1.510619999999999941e+01
1.510619999999999941e+01
1.513669999999999938e+01
1.510619999999999941e+01
1.516719999999999935e+01
1.510619999999999941e+01
1.513669999999999938e+01
1.510619999999999941e+01
1.510619999999999941e+01
1.510619999999999941e+01
1.513669999999999938e+01
1.510619999999999941e+01
1.510619999999999941e+01
1.513669999999999938e+01
1.513669999999999938e+01
1.510619999999999941e+01
1.513669999999999938e+01
1.510619999999999941e+01
1.510619999999999941e+01
1.516719999999999935e+01
1.516719999999999935e+01
1.513669999999999938e+01
1.513669999999999938e+01
1.513669999999999938e+01
1.516719999999999935e+01
1.510619999999999941e+01
1.510619999999999941e+01
1.513669999999999938e+01
1.516719999999999935e+01
1.516719999999999935e+01
1.513669999999999938e+01
1.513669999999999938e+01
1.513669999999999938e+01
1.510619999999999941e+01
1.513669999999999938e+01
1.510619999999999941e+01
1.513669999999999938e+01
1.513669999999999938e+01
1.513669999999999938e+01
1.513669999999999938e+01
1.513669999999999938e+01
1.510619999999999941e+01
1.513669999999999938e+01
1.507569999999999943e+01
1.507569999999999943e+01
1.510619999999999941e+01
1.510619999999999941e+01
1.510619999999999941e+01
1.510619999999999941e+01
1.504519999999999946e+01
1.507569999999999943e+01
1.507569999999999943e+01
1.510619999999999941e+01
1.507569999999999943e+01
1.507569999999999943e+01
1.507569999999999943e+01
1.510619999999999941e+01
1.510619999999999941e+01
1.507569999999999943e+01
1.507569999999999943e+01
1.507569999999999943e+01
1.507569999999999943e+01
1.507569999999999943e+01
1.507569999999999943e+01
1.507569999999999943e+01
1.507569999999999943e+01
1.513669999999999938e+01
1.510619999999999941e+01
1.510619999999999941e+01
1.510619999999999941e+01
1.513669999999999938e+01
1.507569999999999943e+01
1.510619999999999941e+01
1.507569999999999943e+01
1.507569999999999943e+01
1.507569999999999943e+01
1.507569999999999943e+01
1.510619999999999941e+01
1.507569999999999943e+01
1.507569999999999943e+01
1.510619999999999941e+01
1.507569999999999943e+01
1.507569999999999943e+01
1.510619999999999941e+01
1.504519999999999946e+01
1.507569999999999943e+01
1.507569999999999943e+01
1.507569999999999943e+01
1.510619999999999941e+01
1.510619999999999941e+01
1.507569999999999943e+01
1.507569999999999943e+01
1.513669999999999938e+01
1.510619999999999941e+01
1.507569999999999943e+01
1.513669999999999938e+01
1.510619999999999941e+01
1.510619999999999941e+01
1.510619999999999941e+01
1.507569999999999943e+01
1.507569999999999943e+01
1.501459999999999972e+01
1.507569999999999943e+01
1.510619999999999941e+01
1.504519999999999946e+01
1.507569999999999943e+01
1.501459999999999972e+01
1.507569999999999943e+01
1.507569999999999943e+01
1.507569999999999943e+01
1.504519999999999946e+01
1.507569999999999943e+01
1.507569999999999943e+01
1.507569999999999943e+01
1.507569999999999943e+01
1.504519999999999946e+01
1.507569999999999943e+01
1.501459999999999972e+01
1.507569999999999943e+01
1.504519999999999946e+01
1.510619999999999941e+01
1.504519999999999946e+01
1.504519999999999946e+01
1.504519999999999946e+01
1.507569999999999943e+01
1.507569999999999943e+01
1.507569999999999943e+01
1.507569999999999943e+01
1.504519999999999946e+01
1.507569999999999943e+01
1.507569999999999943e+01
1.504519999999999946e+01
1.504519999999999946e+01
1.504519999999999946e+01
1.507569999999999943e+01
1.504519999999999946e+01
1.507569999999999943e+01
1.501459999999999972e+01
1.507569999999999943e+01
1.507569999999999943e+01
1.507569999999999943e+01
1.507569999999999943e+01
1.507569999999999943e+01
1.507569999999999943e+01
1.504519999999999946e+01
1.507569999999999943e+01
1.504519999999999946e+01
1.501459999999999972e+01
1.504519999999999946e+01
1.507569999999999943e+01
1.504519999999999946e+01
1.507569999999999943e+01
1.504519999999999946e+01
1.507569999999999943e+01
1.510619999999999941e+01
1.504519999999999946e+01
1.507569999999999943e+01
1.501459999999999972e+01
1.504519999999999946e+01
1.501459999999999972e+01
1.501459999999999972e+01
1.504519999999999946e+01
1.501459999999999972e+01
1.501459999999999972e+01
1.498409999999999975e+01
1.501459999999999972e+01
1.501459999999999972e+01
1.498409999999999975e+01
1.504519999999999946e+01
1.501459999999999972e+01
1.498409999999999975e+01
1.507569999999999943e+01
1.504519999999999946e+01
1.501459999999999972e+01
1.504519999999999946e+01
1.501459999999999972e+01
1.501459999999999972e+01
1.501459999999999972e+01
1.504519999999999946e+01
1.501459999999999972e+01
1.498409999999999975e+01
1.504519999999999946e+01
1.501459999999999972e+01
1.501459999999999972e+01
1.498409999999999975e+01
1.498409999999999975e+01
1.504519999999999946e+01
1.501459999999999972e+01
1.501459999999999972e+01
1.504519999999999946e+01
1.498409999999999975e+01
1.501459999999999972e+01
1.501459999999999972e+01
1.504519999999999946e+01
1.504519999999999946e+01
1.501459999999999972e+01
1.504519999999999946e+01
1.501459999999999972e+01
1.501459999999999972e+01
1.501459999999999972e+01
1.501459999999999972e+01
1.501459999999999972e+01
1.501459999999999972e+01
1.501459999999999972e+01
1.504519999999999946e+01
1.504519999999999946e+01
1.501459999999999972e+01
1.501459999999999972e+01
1.501459999999999972e+01
1.501459999999999972e+01
1.501459999999999972e+01
1.504519999999999946e+01
1.507569999999999943e+01
1.501459999999999972e+01
1.501459999999999972e+01
1.501459999999999972e+01
1.501459999999999972e+01
1.501459999999999972e+01
1.501459999999999972e+01
1.501459999999999972e+01
1.501459999999999972e+01
1.501459999999999972e+01
1.501459999999999972e+01
1.498409999999999975e+01
1.501459999999999972e+01
1.501459999999999972e+01
1.498409999999999975e+01
1.495359999999999978e+01
1.498409999999999975e+01
1.501459999999999972e+01
1.501459999999999972e+01
1.498409999999999975e+01
1.501459999999999972e+01
1.498409999999999975e+01
1.504519999999999946e+01
1.498409999999999975e+01
1.501459999999999972e+01
1.501459999999999972e+01
1.504519999999999946e+01
1.498409999999999975e+01
1.501459999999999972e+01
1.501459999999999972e+01
1.498409999999999975e+01
1.498409999999999975e+01
1.498409999999999975e+01
1.501459999999999972e+01
1.498409999999999975e+01
1.501459999999999972e+01
1.501459999999999972e+01
1.498409999999999975e+01
1.501459999999999972e+01
1.501459999999999972e+01
1.501459999999999972e+01
1.495359999999999978e+01
1.498409999999999975e+01
1.498409999999999975e+01
1.498409999999999975e+01
1.501459999999999972e+01
1.501459999999999972e+01
1.498409999999999975e+01
1.501459999999999972e+01
1.504519999999999946e+01
1.501459999999999972e+01
1.501459999999999972e+01
1.501459999999999972e+01
1.504519999999999946e+01
1.501459999999999972e+01
1.498409999999999975e+01
1.501459999999999972e+01
1.501459999999999972e+01
1.495359999999999978e+01
1.495359999999999978e+01
1.498409999999999975e+01
1.492309999999999981e+01
1.498409999999999975e+01
1.492309999999999981e+01
1.495359999999999978e+01
1.498409999999999975e+01
1.498409999999999975e+01
1.498409999999999975e+01
1.498409999999999975e+01
1.495359999999999978e+01
1.498409999999999975e+01
1.501459999999999972e+01
1.498409999999999975e+01
1.495359999999999978e+01
1.495359999999999978e+01
1.498409999999999975e+01
1.498409999999999975e+01
1.501459999999999972e+01
1.498409999999999975e+01
1.495359999999999978e+01
1.498409999999999975e+01
1.495359999999999978e+01
1.495359999999999978e+01
1.495359999999999978e+01
1.498409999999999975e+01
1.498409999999999975e+01
1.501459999999999972e+01
1.498409999999999975e+01
1.495359999999999978e+01
1.498409999999999975e+01
1.501459999999999972e+01
1.495359999999999978e+01
1.495359999999999978e+01
1.498409999999999975e+01
1.495359999999999978e+01
1.498409999999999975e+01
1.495359999999999978e+01
1.498409999999999975e+01
1.498409999999999975e+01
1.498409999999999975e+01
1.501459999999999972e+01
1.498409999999999975e+01
1.498409999999999975e+01
1.498409999999999975e+01
1.498409999999999975e+01
1.498409999999999975e+01
1.498409999999999975e+01
1.495359999999999978e+01
1.504519999999999946e+01
1.492309999999999981e+01
1.498409999999999975e+01
1.498409999999999975e+01
1.495359999999999978e+01
1.498409999999999975e+01
1.495359999999999978e+01
1.495359999999999978e+01
1.501459999999999972e+01
1.495359999999999978e+01
1.498409999999999975e+01
1.489259999999999984e+01
1.492309999999999981e+01
1.492309999999999981e+01
1.492309999999999981e+01
1.495359999999999978e+01
1.495359999999999978e+01
1.495359999999999978e+01
1.495359999999999978e+01
1.489259999999999984e+01
1.495359999999999978e+01
1.495359999999999978e+01
1.498409999999999975e+01
1.492309999999999981e+01
1.495359999999999978e+01
1.498409999999999975e+01
1.492309999999999981e+01
1.495359999999999978e+01
1.489259999999999984e+01
1.498409999999999975e+01
1.495359999999999978e+01
1.492309999999999981e+01
1.492309999999999981e+01
1.495359999999999978e+01
1.495359999999999978e+01
1.495359999999999978e+01
1.492309999999999981e+01
1.492309999999999981e+01
1.498409999999999975e+01
1.489259999999999984e+01
1.492309999999999981e+01
1.495359999999999978e+01
1.492309999999999981e+01
1.498409999999999975e+01
1.495359999999999978e+01
1.495359999999999978e+01
1.495359999999999978e+01
1.498409999999999975e+01
1.495359999999999978e+01
1.495359999999999978e+01
1.492309999999999981e+01
1.492309999999999981e+01
1.495359999999999978e+01
1.498409999999999975e+01
1.495359999999999978e+01
1.495359999999999978e+01
1.495359999999999978e+01
1.495359999999999978e+01
1.495359999999999978e+01
1.495359999999999978e+01
1.492309999999999981e+01
1.498409999999999975e+01
1.498409999999999975e+01
1.495359999999999978e+01
1.492309999999999981e+01
1.492309999999999981e+01
1.498409999999999975e+01
1.489259999999999984e+01
1.492309999999999981e+01
1.489259999999999984e+01
1.489259999999999984e+01
1.489259999999999984e+01
1.486209999999999987e+01
1.492309999999999981e+01
1.489259999999999984e+01
1.489259999999999984e+01
1.492309999999999981e+01
1.489259999999999984e+01
1.492309999999999981e+01
1.489259999999999984e+01
1.489259999999999984e+01
1.492309999999999981e+01
1.489259999999999984e+01
1.489259999999999984e+01
1.492309999999999981e+01
1.489259999999999984e+01
1.492309999999999981e+01
1.492309999999999981e+01
1.492309999999999981e+01
1.486209999999999987e+01
1.492309999999999981e+01
1.489259999999999984e+01
1.489259999999999984e+01
1.492309999999999981e+01
1.492309999999999981e+01
1.489259999999999984e+01
1.492309999999999981e+01
1.492309999999999981e+01
1.492309999999999981e+01
1.492309999999999981e+01
1.495359999999999978e+01
1.492309999999999981e+01
1.492309999999999981e+01
1.489259999999999984e+01
1.492309999999999981e+01
1.489259999999999984e+01
1.492309999999999981e+01
1.489259999999999984e+01
1.495359999999999978e+01
1.489259999999999984e+01
1.492309999999999981e+01
1.489259999999999984e+01
1.489259999999999984e+01
1.492309999999999981e+01
1.495359999999999978e+01
1.489259999999999984e+01
1.489259999999999984e+01
1.486209999999999987e+01
1.492309999999999981e+01
1.492309999999999981e+01
1.489259999999999984e+01
1.489259999999999984e+01
1.489259999999999984e+01
1.492309999999999981e+01
1.495359999999999978e+01
1.492309999999999981e+01
1.489259999999999984e+01
1.489259999999999984e+01
1.489259999999999984e+01
1.483150000000000013e+01
1.486209999999999987e+01
1.489259999999999984e+01
1.486209999999999987e+01
1.492309999999999981e+01
1.489259999999999984e+01
1.486209999999999987e+01
1.489259999999999984e+01
1.486209999999999987e+01
1.489259999999999984e+01
1.483150000000000013e+01
1.489259999999999984e+01
1.492309999999999981e+01
1.489259999999999984e+01
1.486209999999999987e+01
1.486209999999999987e+01
1.483150000000000013e+01
1.492309999999999981e+01
1.489259999999999984e+01
1.489259999999999984e+01
1.489259999999999984e+01
1.486209999999999987e+01
1.489259999999999984e+01
1.486209999999999987e+01
1.489259999999999984e+01
1.486209999999999987e+01
1.486209999999999987e+01
1.492309999999999981e+01
1.486209999999999987e+01
1.486209999999999987e+01
1.489259999999999984e+01
1.483150000000000013e+01
1.486209999999999987e+01
1.489259999999999984e+01
1.483150000000000013e+01
1.489259999999999984e+01
1.489259999999999984e+01
1.489259999999999984e+01
1.486209999999999987e+01
1.486209999999999987e+01
1.489259999999999984e+01
1.489259999999999984e+01
1.489259999999999984e+01
1.489259999999999984e+01
1.489259999999999984e+01
1.489259999999999984e+01
1.489259999999999984e+01
1.486209999999999987e+01
1.489259999999999984e+01
1.483150000000000013e+01
1.489259999999999984e+01
1.489259999999999984e+01
1.486209999999999987e+01
1.492309999999999981e+01
1.489259999999999984e+01
1.489259999999999984e+01
1.483150000000000013e+01
1.483150000000000013e+01
1.483150000000000013e+01
1.486209999999999987e+01
1.486209999999999987e+01
1.483150000000000013e+01
1.486209999999999987e+01
1.483150000000000013e+01
1.483150000000000013e+01
1.483150000000000013e+01
1.480100000000000016e+01
1.480100000000000016e+01
1.486209999999999987e+01
1.480100000000000016e+01
1.486209999999999987e+01
1.486209999999999987e+01
1.489259999999999984e+01
1.486209999999999987e+01
1.480100000000000016e+01
1.483150000000000013e+01
1.483150000000000013e+01
1.486209999999999987e+01
1.483150000000000013e+01
1.486209999999999987e+01
1.483150000000000013e+01
1.486209999999999987e+01
1.483150000000000013e+01
1.486209999999999987e+01
1.486209999999999987e+01
1.489259999999999984e+01
1.483150000000000013e+01
1.483150000000000013e+01
1.489259999999999984e+01
1.486209999999999987e+01
1.483150000000000013e+01
1.480100000000000016e+01
1.480100000000000016e+01
1.483150000000000013e+01
1.486209999999999987e+01
1.486209999999999987e+01
1.486209999999999987e+01
1.486209999999999987e+01
1.480100000000000016e+01
1.489259999999999984e+01
1.486209999999999987e+01
1.483150000000000013e+01
1.480100000000000016e+01
1.486209999999999987e+01
1.483150000000000013e+01
1.486209999999999987e+01
1.483150000000000013e+01
1.489259999999999984e+01
1.486209999999999987e+01
1.486209999999999987e+01
1.480100000000000016e+01
1.483150000000000013e+01
1.483150000000000013e+01
1.480100000000000016e+01
1.477050000000000018e+01
1.483150000000000013e+01
1.480100000000000016e+01
1.483150000000000013e+01
1.483150000000000013e+01
1.483150000000000013e+01
1.480100000000000016e+01
1.483150000000000013e+01
1.480100000000000016e+01
1.483150000000000013e+01
1.480100000000000016e+01
1.480100000000000016e+01
1.477050000000000018e+01
1.480100000000000016e+01
1.483150000000000013e+01
1.483150000000000013e+01
1.480100000000000016e+01
1.480100000000000016e+01
1.480100000000000016e+01
1.483150000000000013e+01
1.480100000000000016e+01
1.480100000000000016e+01
1.480100000000000016e+01
1.483150000000000013e+01
1.483150000000000013e+01
1.480100000000000016e+01
1.483150000000000013e+01
1.486209999999999987e+01
1.483150000000000013e+01
1.480100000000000016e+01
1.483150000000000013e+01
1.483150000000000013e+01
1.480100000000000016e+01
1.480100000000000016e+01
1.486209999999999987e+01
1.483150000000000013e+01
1.480100000000000016e+01
1.480100000000000016e+01
1.483150000000000013e+01
1.483150000000000013e+01
1.480100000000000016e+01
1.486209999999999987e+01
1.483150000000000013e+01
1.477050000000000018e+01
1.480100000000000016e+01
1.480100000000000016e+01
1.480100000000000016e+01
1.483150000000000013e+01
1.477050000000000018e+01
1.480100000000000016e+01
1.480100000000000016e+01
1.483150000000000013e+01
1.480100000000000016e+01
1.474000000000000021e+01
1.486209999999999987e+01
1.477050000000000018e+01
1.483150000000000013e+01
1.486209999999999987e+01
1.483150000000000013e+01
1.477050000000000018e+01
1.474000000000000021e+01
1.483150000000000013e+01
1.480100000000000016e+01
1.480100000000000016e+01
1.477050000000000018e+01
1.483150000000000013e+01
1.480100000000000016e+01
1.480100000000000016e+01
1.477050000000000018e+01
1.480100000000000016e+01
1.480100000000000016e+01
1.480100000000000016e+01
1.480100000000000016e+01
1.480100000000000016e+01
1.477050000000000018e+01
1.477050000000000018e+01
1.477050000000000018e+01
1.480100000000000016e+01
1.474000000000000021e+01
1.480100000000000016e+01
1.477050000000000018e+01
1.477050000000000018e+01
1.480100000000000016e+01
1.480100000000000016e+01
1.477050000000000018e+01
1.483150000000000013e+01
1.477050000000000018e+01
1.480100000000000016e+01
1.480100000000000016e+01
1.483150000000000013e+01
1.477050000000000018e+01
1.480100000000000016e+01
1.477050000000000018e+01
1.477050000000000018e+01
1.480100000000000016e+01
1.480100000000000016e+01
1.480100000000000016e+01
1.477050000000000018e+01
1.480100000000000016e+01
1.477050000000000018e+01
1.477050000000000018e+01
1.477050000000000018e+01
1.483150000000000013e+01
1.480100000000000016e+01
1.480100000000000016e+01
1.477050000000000018e+01
1.477050000000000018e+01
1.480100000000000016e+01
1.480100000000000016e+01
1.480100000000000016e+01
1.474000000000000021e+01
1.480100000000000016e+01
1.480100000000000016e+01
1.480100000000000016e+01
1.483150000000000013e+01
1.480100000000000016e+01
1.480100000000000016e+01
1.477050000000000018e+01
1.470950000000000024e+01
1.474000000000000021e+01
1.474000000000000021e+01
1.474000000000000021e+01
1.477050000000000018e+01
1.477050000000000018e+01
1.477050000000000018e+01
1.477050000000000018e+01
1.474000000000000021e+01
1.477050000000000018e+01
1.474000000000000021e+01
1.474000000000000021e+01
1.480100000000000016e+01
1.477050000000000018e+01
1.474000000000000021e+01
1.477050000000000018e+01
1.474000000000000021e+01
1.483150000000000013e+01
1.474000000000000021e+01
1.480100000000000016e+01
1.470950000000000024e+01
1.474000000000000021e+01
1.480100000000000016e+01
1.474000000000000021e+01
1.474000000000000021e+01
1.477050000000000018e+01
1.474000000000000021e+01
1.474000000000000021e+01
1.477050000000000018e+01
1.480100000000000016e+01
1.474000000000000021e+01
1.480100000000000016e+01
1.474000000000000021e+01
1.477050000000000018e+01
1.477050000000000018e+01
1.474000000000000021e+01
1.477050000000000018e+01
1.477050000000000018e+01
1.474000000000000021e+01
1.477050000000000018e+01
1.480100000000000016e+01
1.474000000000000021e+01
1.477050000000000018e+01
1.474000000000000021e+01
1.474000000000000021e+01
1.477050000000000018e+01
1.474000000000000021e+01
1.474000000000000021e+01
1.480100000000000016e+01
1.474000000000000021e+01
1.477050000000000018e+01
1.474000000000000021e+01
1.477050000000000018e+01
1.477050000000000018e+01
1.474000000000000021e+01
1.477050000000000018e+01
1.474000000000000021e+01
1.477050000000000018e+01
1.470950000000000024e+01
1.474000000000000021e+01
1.474000000000000021e+01
1.474000000000000021e+01
1.470950000000000024e+01
1.470950000000000024e+01
1.470950000000000024e+01
1.477050000000000018e+01
1.474000000000000021e+01
1.474000000000000021e+01
1.477050000000000018e+01
1.467900000000000027e+01
1.474000000000000021e+01
1.474000000000000021e+01
1.474000000000000021e+01
1.474000000000000021e+01
1.474000000000000021e+01
1.480100000000000016e+01
1.470950000000000024e+01
1.470950000000000024e+01
1.474000000000000021e+01
1.474000000000000021e+01
1.474000000000000021e+01
1.474000000000000021e+01
1.474000000000000021e+01
1.474000000000000021e+01
1.470950000000000024e+01
1.477050000000000018e+01
1.470950000000000024e+01
1.474000000000000021e+01
1.477050000000000018e+01
1.477050000000000018e+01
1.477050000000000018e+01
1.470950000000000024e+01
1.470950000000000024e+01
1.477050000000000018e+01
1.477050000000000018e+01
1.477050000000000018e+01
1.474000000000000021e+01
1.474000000000000021e+01
1.470950000000000024e+01
1.470950000000000024e+01
1.470950000000000024e+01
1.470950000000000024e+01
1.474000000000000021e+01
1.477050000000000018e+01
1.470950000000000024e+01
1.474000000000000021e+01
1.474000000000000021e+01
1.470950000000000024e+01
1.477050000000000018e+01
1.470950000000000024e+01
1.470950000000000024e+01
1.477050000000000018e+01
1.474000000000000021e+01
1.477050000000000018e+01
1.477050000000000018e+01
1.477050000000000018e+01
1.474000000000000021e+01
1.474000000000000021e+01
1.467900000000000027e+01
1.470950000000000024e+01
1.470950000000000024e+01
1.470950000000000024e+01
1.470950000000000024e+01
1.474000000000000021e+01
1.467900000000000027e+01
1.470950000000000024e+01
1.470950000000000024e+01
1.474000000000000021e+01
1.470950000000000024e+01
1.470950000000000024e+01
1.467900000000000027e+01
1.474000000000000021e+01
1.474000000000000021e+01
1.474000000000000021e+01
1.467900000000000027e+01
1.474000000000000021e+01
1.467900000000000027e+01
1.470950000000000024e+01
1.470950000000000024e+01
1.470950000000000024e+01
1.474000000000000021e+01
1.470950000000000024e+01
1.470950000000000024e+01
1.470950000000000024e+01
1.467900000000000027e+01
1.474000000000000021e+01
1.470950000000000024e+01
1.470950000000000024e+01
1.467900000000000027e+01
1.470950000000000024e+01
1.470950000000000024e+01
1.474000000000000021e+01
1.467900000000000027e+01
1.470950000000000024e+01
1.467900000000000027e+01
1.474000000000000021e+01
1.470950000000000024e+01
1.474000000000000021e+01
1.470950000000000024e+01
1.470950000000000024e+01
1.470950000000000024e+01
1.470950000000000024e+01
1.467900000000000027e+01
1.467900000000000027e+01
1.477050000000000018e+01
1.470950000000000024e+01
1.467900000000000027e+01
1.474000000000000021e+01
1.470950000000000024e+01
1.470950000000000024e+01
1.467900000000000027e+01
1.474000000000000021e+01
1.467900000000000027e+01
1.470950000000000024e+01
1.470950000000000024e+01
1.474000000000000021e+01
1.470950000000000024e+01
1.467900000000000027e+01
1.467900000000000027e+01
1.467900000000000027e+01
1.467900000000000027e+01
1.470950000000000024e+01
1.464840000000000053e+01
1.470950000000000024e+01
1.467900000000000027e+01
1.464840000000000053e+01
1.467900000000000027e+01
1.470950000000000024e+01
1.464840000000000053e+01
1.464840000000000053e+01
1.461790000000000056e+01
1.464840000000000053e+01
1.467900000000000027e+01
1.464840000000000053e+01
1.467900000000000027e+01
1.467900000000000027e+01
1.470950000000000024e+01
1.467900000000000027e+01
1.467900000000000027e+01
1.470950000000000024e+01
1.467900000000000027e+01
1.470950000000000024e+01
1.464840000000000053e+01
1.470950000000000024e+01
1.467900000000000027e+01
1.464840000000000053e+01
1.467900000000000027e+01
1.467900000000000027e+01
1.467900000000000027e+01
1.467900000000000027e+01
1.464840000000000053e+01
1.467900000000000027e+01
1.467900000000000027e+01
1.467900000000000027e+01
1.464840000000000053e+01
1.461790000000000056e+01
1.467900000000000027e+01
1.464840000000000053e+01
1.470950000000000024e+01
1.467900000000000027e+01
1.464840000000000053e+01
1.467900000000000027e+01
1.461790000000000056e+01
1.458740000000000059e+01
1.464840000000000053e+01
1.467900000000000027e+01
1.467900000000000027e+01
1.467900000000000027e+01
1.467900000000000027e+01
1.461790000000000056e+01
1.467900000000000027e+01
1.464840000000000053e+01
1.464840000000000053e+01
1.467900000000000027e+01
1.464840000000000053e+01
1.470950000000000024e+01
1.467900000000000027e+01
1.467900000000000027e+01
1.464840000000000053e+01
1.464840000000000053e+01
1.461790000000000056e+01
1.467900000000000027e+01
1.461790000000000056e+01
1.464840000000000053e+01
1.461790000000000056e+01
1.461790000000000056e+01
1.464840000000000053e+01
1.464840000000000053e+01
1.464840000000000053e+01
1.467900000000000027e+01
1.461790000000000056e+01
1.464840000000000053e+01
1.461790000000000056e+01
1.461790000000000056e+01
1.464840000000000053e+01
1.464840000000000053e+01
1.464840000000000053e+01
1.467900000000000027e+01
1.461790000000000056e+01
1.464840000000000053e+01
1.461790000000000056e+01
1.467900000000000027e+01
1.464840000000000053e+01
1.458740000000000059e+01
1.461790000000000056e+01
1.461790000000000056e+01
1.461790000000000056e+01
1.461790000000000056e+01
1.461790000000000056e+01
1.458740000000000059e+01
1.458740000000000059e+01
1.467900000000000027e+01
1.464840000000000053e+01
1.464840000000000053e+01
1.464840000000000053e+01
1.464840000000000053e+01
1.470950000000000024e+01
1.461790000000000056e+01
1.461790000000000056e+01
1.464840000000000053e+01
1.464840000000000053e+01
1.467900000000000027e+01
1.464840000000000053e+01
1.464840000000000053e+01
1.461790000000000056e+01
1.461790000000000056e+01
1.464840000000000053e+01
1.464840000000000053e+01
1.461790000000000056e+01
1.467900000000000027e+01
1.461790000000000056e+01
1.461790000000000056e+01
1.461790000000000056e+01
1.467900000000000027e+01
1.464840000000000053e+01
1.461790000000000056e+01
1.461790000000000056e+01
1.461790000000000056e+01
1.461790000000000056e+01
1.461790000000000056e+01
1.458740000000000059e+01
1.458740000000000059e+01
1.455690000000000062e+01
1.461790000000000056e+01
1.455690000000000062e+01
1.458740000000000059e+01
1.455690000000000062e+01
1.461790000000000056e+01
1.458740000000000059e+01
1.464840000000000053e+01
1.458740000000000059e+01
1.458740000000000059e+01
1.461790000000000056e+01
1.458740000000000059e+01
1.458740000000000059e+01
1.458740000000000059e+01
1.458740000000000059e+01
1.461790000000000056e+01
1.461790000000000056e+01
1.458740000000000059e+01
1.455690000000000062e+01
1.458740000000000059e+01
1.464840000000000053e+01
1.464840000000000053e+01
1.461790000000000056e+01
1.458740000000000059e+01
1.461790000000000056e+01
1.467900000000000027e+01
1.461790000000000056e+01
1.458740000000000059e+01
1.458740000000000059e+01
1.458740000000000059e+01
1.461790000000000056e+01
1.458740000000000059e+01
1.461790000000000056e+01
1.461790000000000056e+01
1.455690000000000062e+01
1.461790000000000056e+01
1.461790000000000056e+01
1.461790000000000056e+01
1.458740000000000059e+01
1.461790000000000056e+01
1.458740000000000059e+01
1.458740000000000059e+01
1.461790000000000056e+01
1.458740000000000059e+01
1.458740000000000059e+01
1.461790000000000056e+01
1.461790000000000056e+01
1.461790000000000056e+01
1.461790000000000056e+01
1.461790000000000056e+01
1.461790000000000056e+01
1.458740000000000059e+01
1.461790000000000056e+01
1.458740000000000059e+01
1.458740000000000059e+01
1.461790000000000056e+01
1.458740000000000059e+01
1.461790000000000056e+01
1.458740000000000059e+01
1.458740000000000059e+01
1.455690000000000062e+01
1.458740000000000059e+01
1.458740000000000059e+01
1.458740000000000059e+01
1.452640000000000065e+01
1.461790000000000056e+01
1.455690000000000062e+01
1.458740000000000059e+01
1.458740000000000059e+01
1.455690000000000062e+01
1.458740000000000059e+01
1.458740000000000059e+01
1.458740000000000059e+01
1.461790000000000056e+01
1.452640000000000065e+01
1.458740000000000059e+01
1.452640000000000065e+01
1.461790000000000056e+01
1.452640000000000065e+01
1.458740000000000059e+01
1.458740000000000059e+01
1.461790000000000056e+01
1.458740000000000059e+01
1.455690000000000062e+01
1.458740000000000059e+01
1.461790000000000056e+01
1.455690000000000062e+01
1.458740000000000059e+01
1.455690000000000062e+01
1.458740000000000059e+01
1.455690000000000062e+01
1.455690000000000062e+01
1.455690000000000062e+01
1.458740000000000059e+01
1.455690000000000062e+01
1.455690000000000062e+01
1.458740000000000059e+01
1.458740000000000059e+01
1.458740000000000059e+01
1.458740000000000059e+01
1.455690000000000062e+01
1.458740000000000059e+01
1.458740000000000059e+01
1.458740000000000059e+01
1.455690000000000062e+01
1.458740000000000059e+01
1.455690000000000062e+01
1.455690000000000062e+01
1.455690000000000062e+01
1.452640000000000065e+01
1.458740000000000059e+01
1.458740000000000059e+01
1.455690000000000062e+01
1.458740000000000059e+01
1.455690000000000062e+01
1.458740000000000059e+01
1.455690000000000062e+01
1.452640000000000065e+01
1.458740000000000059e+01
1.449579999999999913e+01
1.458740000000000059e+01
1.452640000000000065e+01
1.449579999999999913e+01
1.455690000000000062e+01
1.449579999999999913e+01
1.455690000000000062e+01
1.452640000000000065e+01
1.455690000000000062e+01
1.452640000000000065e+01
1.452640000000000065e+01
1.449579999999999913e+01
1.458740000000000059e+01
1.455690000000000062e+01
1.455690000000000062e+01
1.452640000000000065e+01
1.452640000000000065e+01
1.455690000000000062e+01
1.452640000000000065e+01
1.452640000000000065e+01
1.455690000000000062e+01
1.452640000000000065e+01
1.461790000000000056e+01
1.452640000000000065e+01
1.452640000000000065e+01
1.452640000000000065e+01
1.452640000000000065e+01
1.458740000000000059e+01
1.449579999999999913e+01
1.455690000000000062e+01
1.452640000000000065e+01
1.458740000000000059e+01
1.455690000000000062e+01
1.452640000000000065e+01
1.455690000000000062e+01
1.458740000000000059e+01
1.458740000000000059e+01
1.452640000000000065e+01
1.455690000000000062e+01
1.455690000000000062e+01
1.455690000000000062e+01
1.455690000000000062e+01
1.452640000000000065e+01
1.455690000000000062e+01
1.452640000000000065e+01
1.452640000000000065e+01
1.458740000000000059e+01
1.455690000000000062e+01
1.455690000000000062e+01
1.455690000000000062e+01
1.452640000000000065e+01
1.455690000000000062e+01
1.452640000000000065e+01
1.452640000000000065e+01
1.455690000000000062e+01
1.455690000000000062e+01
1.455690000000000062e+01
1.455690000000000062e+01
1.452640000000000065e+01
1.455690000000000062e+01
1.455690000000000062e+01
1.455690000000000062e+01
1.452640000000000065e+01
1.452640000000000065e+01
1.455690000000000062e+01
1.452640000000000065e+01
1.452640000000000065e+01
1.452640000000000065e+01
1.452640000000000065e+01
1.452640000000000065e+01
1.449579999999999913e+01
1.449579999999999913e+01
1.449579999999999913e+01
1.452640000000000065e+01
1.452640000000000065e+01
1.455690000000000062e+01
1.455690000000000062e+01
1.452640000000000065e+01
1.455690000000000062e+01
1.455690000000000062e+01
1.449579999999999913e+01
1.449579999999999913e+01
1.455690000000000062e+01
1.449579999999999913e+01
1.452640000000000065e+01
1.452640000000000065e+01
1.452640000000000065e+01
1.449579999999999913e+01
1.452640000000000065e+01
1.452640000000000065e+01
1.455690000000000062e+01
1.449579999999999913e+01
1.449579999999999913e+01
1.449579999999999913e+01
1.452640000000000065e+01
1.449579999999999913e+01
1.455690000000000062e+01
1.452640000000000065e+01
1.452640000000000065e+01
1.452640000000000065e+01
1.452640000000000065e+01
1.449579999999999913e+01
1.452640000000000065e+01
1.452640000000000065e+01
1.455690000000000062e+01
1.446529999999999916e+01
1.452640000000000065e+01
1.452640000000000065e+01
1.452640000000000065e+01
1.449579999999999913e+01
1.452640000000000065e+01
1.446529999999999916e+01
1.452640000000000065e+01
1.452640000000000065e+01
1.452640000000000065e+01
1.455690000000000062e+01
1.452640000000000065e+01
1.452640000000000065e+01
1.452640000000000065e+01
1.449579999999999913e+01
1.449579999999999913e+01
1.449579999999999913e+01
1.452640000000000065e+01
1.452640000000000065e+01
1.449579999999999913e+01
1.446529999999999916e+01
1.449579999999999913e+01
1.443479999999999919e+01
1.449579999999999913e+01
1.446529999999999916e+01
1.449579999999999913e+01
1.449579999999999913e+01
1.446529999999999916e+01
1.449579999999999913e+01
1.446529999999999916e+01
1.446529999999999916e+01
1.443479999999999919e+01
1.446529999999999916e+01
1.446529999999999916e+01
1.452640000000000065e+01
1.446529999999999916e+01
1.449579999999999913e+01
1.446529999999999916e+01
1.449579999999999913e+01
1.443479999999999919e+01
1.449579999999999913e+01
1.446529999999999916e+01
1.452640000000000065e+01
1.446529999999999916e+01
1.449579999999999913e+01
1.452640000000000065e+01
1.446529999999999916e+01
1.449579999999999913e+01
1.452640000000000065e+01
1.446529999999999916e+01
1.446529999999999916e+01
1.446529999999999916e+01
1.449579999999999913e+01
1.449579999999999913e+01
1.446529999999999916e+01
1.446529999999999916e+01
1.446529999999999916e+01
1.452640000000000065e+01
1.446529999999999916e+01
1.449579999999999913e+01
1.449579999999999913e+01
1.449579999999999913e+01
1.446529999999999916e+01
1.452640000000000065e+01
1.446529999999999916e+01
1.449579999999999913e+01
1.446529999999999916e+01
1.449579999999999913e+01
1.446529999999999916e+01
1.446529999999999916e+01
1.443479999999999919e+01
1.446529999999999916e+01
1.446529999999999916e+01
1.446529999999999916e+01
1.446529999999999916e+01
1.449579999999999913e+01
1.452640000000000065e+01
1.452640000000000065e+01
1.446529999999999916e+01
1.446529999999999916e+01
1.449579999999999913e+01
1.446529999999999916e+01
1.446529999999999916e+01
1.449579999999999913e+01
1.446529999999999916e+01
1.446529999999999916e+01
1.443479999999999919e+01
1.446529999999999916e+01
1.446529999999999916e+01
1.443479999999999919e+01
1.446529999999999916e+01
1.449579999999999913e+01
1.446529999999999916e+01
1.446529999999999916e+01
1.443479999999999919e+01
1.446529999999999916e+01
1.440429999999999922e+01
1.446529999999999916e+01
1.446529999999999916e+01
1.446529999999999916e+01
1.446529999999999916e+01
1.443479999999999919e+01
1.446529999999999916e+01
1.443479999999999919e+01
1.446529999999999916e+01
1.446529999999999916e+01
1.440429999999999922e+01
1.443479999999999919e+01
1.449579999999999913e+01
1.446529999999999916e+01
1.443479999999999919e+01
1.446529999999999916e+01
1.443479999999999919e+01
1.449579999999999913e+01
1.440429999999999922e+01
1.446529999999999916e+01
1.446529999999999916e+01
1.446529999999999916e+01
1.446529999999999916e+01
1.446529999999999916e+01
1.446529999999999916e+01
1.449579999999999913e+01
1.443479999999999919e+01
1.443479999999999919e+01
1.440429999999999922e+01
1.443479999999999919e+01
1.446529999999999916e+01
1.443479999999999919e+01
1.449579999999999913e+01
1.443479999999999919e+01
1.443479999999999919e+01
1.449579999999999913e+01
1.443479999999999919e+01
1.449579999999999913e+01
1.446529999999999916e+01
1.446529999999999916e+01
1.449579999999999913e+01
1.446529999999999916e+01
1.443479999999999919e+01
1.443479999999999919e+01
1.446529999999999916e+01
1.446529999999999916e+01
1.446529999999999916e+01
1.449579999999999913e+01
1.446529999999999916e+01
1.440429999999999922e+01
1.443479999999999919e+01
1.443479999999999919e+01
1.440429999999999922e+01
1.440429999999999922e+01
1.443479999999999919e+01
1.443479999999999919e+01
1.443479999999999919e+01
1.440429999999999922e+01
1.443479999999999919e+01
1.446529999999999916e+01
1.443479999999999919e+01
1.440429999999999922e+01
1.440429999999999922e+01
1.443479999999999919e+01
1.443479999999999919e+01
1.443479999999999919e+01
1.440429999999999922e+01
1.449579999999999913e+01
1.446529999999999916e+01
1.443479999999999919e+01
1.443479999999999919e+01
1.440429999999999922e+01
1.446529999999999916e+01
1.440429999999999922e+01
1.440429999999999922e+01
1.440429999999999922e+01
1.443479999999999919e+01
1.443479999999999919e+01
1.440429999999999922e+01
1.440429999999999922e+01
1.440429999999999922e+01
1.440429999999999922e+01
1.440429999999999922e+01
1.443479999999999919e+01
1.440429999999999922e+01
1.446529999999999916e+01
1.446529999999999916e+01
1.443479999999999919e+01
1.440429999999999922e+01
1.437379999999999924e+01
1.440429999999999922e+01
1.443479999999999919e+01
1.440429999999999922e+01
1.446529999999999916e+01
1.440429999999999922e+01
1.446529999999999916e+01
1.443479999999999919e+01
1.443479999999999919e+01
1.440429999999999922e+01
1.440429999999999922e+01
1.440429999999999922e+01
1.440429999999999922e+01
1.443479999999999919e+01
1.440429999999999922e+01
1.446529999999999916e+01
1.443479999999999919e+01
1.440429999999999922e+01
1.443479999999999919e+01
1.440429999999999922e+01
1.446529999999999916e+01
1.440429999999999922e+01
1.443479999999999919e+01
1.437379999999999924e+01
1.440429999999999922e+01
1.440429999999999922e+01
1.440429999999999922e+01
1.437379999999999924e+01
1.443479999999999919e+01
1.443479999999999919e+01
1.440429999999999922e+01
1.443479999999999919e+01
1.440429999999999922e+01
1.440429999999999922e+01
1.440429999999999922e+01
1.440429999999999922e+01
1.437379999999999924e+01
1.440429999999999922e+01
1.440429999999999922e+01
1.437379999999999924e+01
1.440429999999999922e+01
1.437379999999999924e+01
1.437379999999999924e+01
1.440429999999999922e+01
1.440429999999999922e+01
1.437379999999999924e+01
1.437379999999999924e+01
1.440429999999999922e+01
1.440429999999999922e+01
1.437379999999999924e+01
1.443479999999999919e+01
1.437379999999999924e+01
1.437379999999999924e+01
1.440429999999999922e+01
1.440429999999999922e+01
1.437379999999999924e+01
1.440429999999999922e+01
1.440429999999999922e+01
1.437379999999999924e+01
1.440429999999999922e+01
1.437379999999999924e+01
1.443479999999999919e+01
1.443479999999999919e+01
1.437379999999999924e+01
1.440429999999999922e+01
1.440429999999999922e+01
1.440429999999999922e+01
1.443479999999999919e+01
1.440429999999999922e+01
1.437379999999999924e+01
1.443479999999999919e+01
1.440429999999999922e+01
1.440429999999999922e+01
1.437379999999999924e+01
1.440429999999999922e+01
1.440429999999999922e+01
1.440429999999999922e+01
1.437379999999999924e+01
1.437379999999999924e+01
1.440429999999999922e+01
1.434329999999999927e+01
1.440429999999999922e+01
1.437379999999999924e+01
1.440429999999999922e+01
1.440429999999999922e+01
1.446529999999999916e+01
1.437379999999999924e+01
1.437379999999999924e+01
1.437379999999999924e+01
1.434329999999999927e+01
1.434329999999999927e+01
1.434329999999999927e+01
1.434329999999999927e+01
1.431269999999999953e+01
1.437379999999999924e+01
1.434329999999999927e+01
1.437379999999999924e+01
1.434329999999999927e+01
1.437379999999999924e+01
1.437379999999999924e+01
1.437379999999999924e+01
1.437379999999999924e+01
1.437379999999999924e+01
1.434329999999999927e+01
1.434329999999999927e+01
1.434329999999999927e+01
1.434329999999999927e+01
1.437379999999999924e+01
1.434329999999999927e+01
1.434329999999999927e+01
1.434329999999999927e+01
1.434329999999999927e+01
1.437379999999999924e+01
1.431269999999999953e+01
1.434329999999999927e+01
1.437379999999999924e+01
1.434329999999999927e+01
1.437379999999999924e+01
1.434329999999999927e+01
1.434329999999999927e+01
1.437379999999999924e+01
1.437379999999999924e+01
1.431269999999999953e+01
1.434329999999999927e+01
1.437379999999999924e+01
1.437379999999999924e+01
1.434329999999999927e+01
1.437379999999999924e+01
1.434329999999999927e+01
1.437379999999999924e+01
1.434329999999999927e+01
1.437379999999999924e+01
1.434329999999999927e+01
1.437379999999999924e+01
1.437379999999999924e+01
1.434329999999999927e+01
1.431269999999999953e+01
1.434329999999999927e+01
1.437379999999999924e+01
1.437379999999999924e+01
1.434329999999999927e+01
1.434329999999999927e+01
1.434329999999999927e+01
1.431269999999999953e+01
1.437379999999999924e+01
1.437379999999999924e+01
1.437379999999999924e+01
1.437379999999999924e+01
1.440429999999999922e+01
1.437379999999999924e+01
1.437379999999999924e+01
1.434329999999999927e+01
1.434329999999999927e+01
1.434329999999999927e+01
1.434329999999999927e+01
1.434329999999999927e+01
1.434329999999999927e+01
1.437379999999999924e+01
1.434329999999999927e+01
1.434329999999999927e+01
1.431269999999999953e+01
1.431269999999999953e+01
1.434329999999999927e+01
1.431269999999999953e+01
1.434329999999999927e+01
1.431269999999999953e+01
1.428219999999999956e+01
1.431269999999999953e+01
1.431269999999999953e+01
1.434329999999999927e+01
1.434329999999999927e+01
1.431269999999999953e+01
1.434329999999999927e+01
1.434329999999999927e+01
1.434329999999999927e+01
1.431269999999999953e+01
1.434329999999999927e+01
1.434329999999999927e+01
1.428219999999999956e+01
1.431269999999999953e+01
1.431269999999999953e+01
1.431269999999999953e+01
1.434329999999999927e+01
1.431269999999999953e+01
1.434329999999999927e+01
1.434329999999999927e+01
1.434329999999999927e+01
1.434329999999999927e+01
1.434329999999999927e+01
1.437379999999999924e+01
1.434329999999999927e+01
1.440429999999999922e+01
1.434329999999999927e+01
1.434329999999999927e+01
1.434329999999999927e+01
1.434329999999999927e+01
1.434329999999999927e+01
1.437379999999999924e+01
1.434329999999999927e+01
1.431269999999999953e+01
1.437379999999999924e+01
1.428219999999999956e+01
1.437379999999999924e+01
1.434329999999999927e+01
1.431269999999999953e+01
1.425169999999999959e+01
1.434329999999999927e+01
1.431269999999999953e+01
1.437379999999999924e+01
1.434329999999999927e+01
1.434329999999999927e+01
1.437379999999999924e+01
1.431269999999999953e+01
1.437379999999999924e+01
1.434329999999999927e+01
1.434329999999999927e+01
1.434329999999999927e+01
1.431269999999999953e+01
1.434329999999999927e+01
1.431269999999999953e+01
1.434329999999999927e+01
1.431269999999999953e+01
1.428219999999999956e+01
1.431269999999999953e+01
1.428219999999999956e+01
1.434329999999999927e+01
1.428219999999999956e+01
1.431269999999999953e+01
1.434329999999999927e+01
1.425169999999999959e+01
1.428219999999999956e+01
1.431269999999999953e+01
1.428219999999999956e+01
1.437379999999999924e+01
1.428219999999999956e+01
1.428219999999999956e+01
1.428219999999999956e+01
1.434329999999999927e+01
1.431269999999999953e+01
1.428219999999999956e+01
1.431269999999999953e+01
1.428219999999999956e+01
1.428219999999999956e+01
1.434329999999999927e+01
1.431269999999999953e+01
1.431269999999999953e+01
1.434329999999999927e+01
1.434329999999999927e+01
1.431269999999999953e+01
1.425169999999999959e+01
1.434329999999999927e+01
1.428219999999999956e+01
1.428219999999999956e+01
1.431269999999999953e+01
1.431269999999999953e+01
1.425169999999999959e+01
1.428219999999999956e+01
1.428219999999999956e+01
1.431269999999999953e+01
1.431269999999999953e+01
1.431269999999999953e+01
1.431269999999999953e+01
1.431269999999999953e+01
1.428219999999999956e+01
1.431269999999999953e+01
1.434329999999999927e+01
1.431269999999999953e+01
1.431269999999999953e+01
1.431269999999999953e+01
1.431269999999999953e+01
1.428219999999999956e+01
1.431269999999999953e+01
1.428219999999999956e+01
1.434329999999999927e+01
1.428219999999999956e+01
1.434329999999999927e+01
1.434329999999999927e+01
1.431269999999999953e+01
1.431269999999999953e+01
1.425169999999999959e+01
1.428219999999999956e+01
1.434329999999999927e+01
1.428219999999999956e+01
1.431269999999999953e+01
1.428219999999999956e+01
1.428219999999999956e+01
1.431269999999999953e+01
1.428219999999999956e+01
1.428219999999999956e+01
1.425169999999999959e+01
1.431269999999999953e+01
1.431269999999999953e+01
1.431269999999999953e+01
1.428219999999999956e+01
1.428219999999999956e+01
1.428219999999999956e+01
1.425169999999999959e+01
1.431269999999999953e+01
1.428219999999999956e+01
1.425169999999999959e+01
1.428219999999999956e+01
1.428219999999999956e+01
1.428219999999999956e+01
1.428219999999999956e+01
1.425169999999999959e+01
1.428219999999999956e+01
1.431269999999999953e+01
1.431269999999999953e+01
1.428219999999999956e+01
1.431269999999999953e+01
1.425169999999999959e+01
1.428219999999999956e+01
1.428219999999999956e+01
1.428219999999999956e+01
1.428219999999999956e+01
1.425169999999999959e+01
1.431269999999999953e+01
1.425169999999999959e+01
1.434329999999999927e+01
1.431269999999999953e+01
1.428219999999999956e+01
1.431269999999999953e+01
1.428219999999999956e+01
1.428219999999999956e+01
1.431269999999999953e+01
1.428219999999999956e+01
1.425169999999999959e+01
1.434329999999999927e+01
1.431269999999999953e+01
1.428219999999999956e+01
1.431269999999999953e+01
1.431269999999999953e+01
1.425169999999999959e+01
1.422119999999999962e+01
1.428219999999999956e+01
1.431269999999999953e+01
1.428219999999999956e+01
1.425169999999999959e+01
1.431269999999999953e+01
1.428219999999999956e+01
1.431269999999999953e+01
1.428219999999999956e+01
1.428219999999999956e+01
1.428219999999999956e+01
1.428219999999999956e+01
1.428219999999999956e+01
1.428219999999999956e+01
1.428219999999999956e+01
1.428219999999999956e+01
1.425169999999999959e+01
1.428219999999999956e+01
1.428219999999999956e+01
1.425169999999999959e+01
1.425169999999999959e+01
1.425169999999999959e+01
1.425169999999999959e+01
1.428219999999999956e+01
1.422119999999999962e+01
1.425169999999999959e+01
1.425169999999999959e+01
1.425169999999999959e+01
1.428219999999999956e+01
1.428219999999999956e+01
1.425169999999999959e+01
1.425169999999999959e+01
1.422119999999999962e+01
1.428219999999999956e+01
1.428219999999999956e+01
1.428219999999999956e+01
1.425169999999999959e+01
1.428219999999999956e+01
1.425169999999999959e+01
1.425169999999999959e+01
1.425169999999999959e+01
1.425169999999999959e+01
1.422119999999999962e+01
1.428219999999999956e+01
1.425169999999999959e+01
1.425169999999999959e+01
1.425169999999999959e+01
1.422119999999999962e+01
1.422119999999999962e+01
1.422119999999999962e+01
1.428219999999999956e+01
1.425169999999999959e+01
1.425169999999999959e+01
1.425169999999999959e+01
1.419069999999999965e+01
1.425169999999999959e+01
1.428219999999999956e+01
1.425169999999999959e+01
1.428219999999999956e+01
1.428219999999999956e+01
1.425169999999999959e+01
1.422119999999999962e+01
1.422119999999999962e+01
1.425169999999999959e+01
1.425169999999999959e+01
1.425169999999999959e+01
1.425169999999999959e+01
1.425169999999999959e+01
1.431269999999999953e+01
1.425169999999999959e+01
1.422119999999999962e+01
1.425169999999999959e+01
1.425169999999999959e+01
1.428219999999999956e+01
1.425169999999999959e+01
1.428219999999999956e+01
1.428219999999999956e+01
1.425169999999999959e+01
1.425169999999999959e+01
1.425169999999999959e+01
1.422119999999999962e+01
1.422119999999999962e+01
1.422119999999999962e+01
1.425169999999999959e+01
1.416019999999999968e+01
1.422119999999999962e+01
1.419069999999999965e+01
1.419069999999999965e+01
1.422119999999999962e+01
1.428219999999999956e+01
1.422119999999999962e+01
1.419069999999999965e+01
1.425169999999999959e+01
1.419069999999999965e+01
1.422119999999999962e+01
1.422119999999999962e+01
1.422119999999999962e+01
1.419069999999999965e+01
1.422119999999999962e+01
1.419069999999999965e+01
1.422119999999999962e+01
1.422119999999999962e+01
1.422119999999999962e+01
1.419069999999999965e+01
1.422119999999999962e+01
1.422119999999999962e+01
1.425169999999999959e+01
1.419069999999999965e+01
1.425169999999999959e+01
1.422119999999999962e+01
1.419069999999999965e+01
1.419069999999999965e+01
1.422119999999999962e+01
1.425169999999999959e+01
1.422119999999999962e+01
1.425169999999999959e+01
1.425169999999999959e+01
1.422119999999999962e+01
1.419069999999999965e+01
1.419069999999999965e+01
1.425169999999999959e+01
1.422119999999999962e+01
1.419069999999999965e+01
1.425169999999999959e+01
1.422119999999999962e+01
1.419069999999999965e+01
1.422119999999999962e+01
1.422119999999999962e+01
1.422119999999999962e+01
1.422119999999999962e+01
1.422119999999999962e+01
1.422119999999999962e+01
1.419069999999999965e+01
1.425169999999999959e+01
1.422119999999999962e+01
1.425169999999999959e+01
1.425169999999999959e+01
1.425169999999999959e+01
1.422119999999999962e+01
1.422119999999999962e+01
1.422119999999999962e+01
1.422119999999999962e+01
1.428219999999999956e+01
1.422119999999999962e+01
1.422119999999999962e+01
1.425169999999999959e+01
1.422119999999999962e+01
1.422119999999999962e+01
1.425169999999999959e+01
1.419069999999999965e+01
1.419069999999999965e+01
1.419069999999999965e+01
1.419069999999999965e+01
1.419069999999999965e+01
1.419069999999999965e+01
1.419069999999999965e+01
1.425169999999999959e+01
1.419069999999999965e+01
1.422119999999999962e+01
1.419069999999999965e+01
1.416019999999999968e+01
1.416019999999999968e+01
1.419069999999999965e+01
1.419069999999999965e+01
1.422119999999999962e+01
1.412959999999999994e+01
1.422119999999999962e+01
1.422119999999999962e+01
1.419069999999999965e+01
1.419069999999999965e+01
1.416019999999999968e+01
1.425169999999999959e+01
1.416019999999999968e+01
1.416019999999999968e+01
1.419069999999999965e+01
1.419069999999999965e+01
1.419069999999999965e+01
1.422119999999999962e+01
1.419069999999999965e+01
1.422119999999999962e+01
1.419069999999999965e+01
1.416019999999999968e+01
1.419069999999999965e+01
1.419069999999999965e+01
1.419069999999999965e+01
1.412959999999999994e+01
1.419069999999999965e+01
1.419069999999999965e+01
1.416019999999999968e+01
1.419069999999999965e+01
1.416019999999999968e+01
1.419069999999999965e+01
1.419069999999999965e+01
1.419069999999999965e+01
1.419069999999999965e+01
1.419069999999999965e+01
1.422119999999999962e+01
1.416019999999999968e+01
1.419069999999999965e+01
1.422119999999999962e+01
1.416019999999999968e+01
1.425169999999999959e+01
1.416019999999999968e+01
1.412959999999999994e+01
1.422119999999999962e+01
1.416019999999999968e+01
1.419069999999999965e+01
1.419069999999999965e+01
1.419069999999999965e+01
1.419069999999999965e+01
1.416019999999999968e+01
1.419069999999999965e+01
1.422119999999999962e+01
1.416019999999999968e+01
1.425169999999999959e+01
1.422119999999999962e+01
1.412959999999999994e+01
1.416019999999999968e+01
1.412959999999999994e+01
1.409909999999999997e+01
1.412959999999999994e+01
1.412959999999999994e+01
1.419069999999999965e+01
1.412959999999999994e+01
1.419069999999999965e+01
1.419069999999999965e+01
1.416019999999999968e+01
1.419069999999999965e+01
1.416019999999999968e+01
1.419069999999999965e+01
1.416019999999999968e+01
1.419069999999999965e+01
1.416019999999999968e+01
1.416019999999999968e+01
1.416019999999999968e+01
1.412959999999999994e+01
1.416019999999999968e+01
1.412959999999999994e+01
1.416019999999999968e+01
1.412959999999999994e+01
1.416019999999999968e+01
1.416019999999999968e+01
1.422119999999999962e+01
1.412959999999999994e+01
1.416019999999999968e+01
1.412959999999999994e+01
1.409909999999999997e+01
1.416019999999999968e+01
1.416019999999999968e+01
1.412959999999999994e+01
1.412959999999999994e+01
1.412959999999999994e+01
1.416019999999999968e+01
1.416019999999999968e+01
1.419069999999999965e+01
1.419069999999999965e+01
1.416019999999999968e+01
1.409909999999999997e+01
1.412959999999999994e+01
1.416019999999999968e+01
1.419069999999999965e+01
1.412959999999999994e+01
1.419069999999999965e+01
1.416019999999999968e+01
1.419069999999999965e+01
1.416019999999999968e+01
1.416019999999999968e+01
1.419069999999999965e+01
1.416019999999999968e+01
1.422119999999999962e+01
1.412959999999999994e+01
1.416019999999999968e+01
1.419069999999999965e+01
1.412959999999999994e+01
1.416019999999999968e+01
1.412959999999999994e+01
1.416019999999999968e+01
1.412959999999999994e+01
1.416019999999999968e+01
1.412959999999999994e+01
1.416019999999999968e+01
1.412959999999999994e+01
1.416019999999999968e+01
1.419069999999999965e+01
1.412959999999999994e+01
1.409909999999999997e+01
1.406859999999999999e+01
1.412959999999999994e+01
1.412959999999999994e+01
1.409909999999999997e+01
1.409909999999999997e+01
1.409909999999999997e+01
1.412959999999999994e+01
1.412959999999999994e+01
1.409909999999999997e+01
1.409909999999999997e+01
1.403810000000000002e+01
1.406859999999999999e+01
1.416019999999999968e+01
1.409909999999999997e+01
1.412959999999999994e+01
1.409909999999999997e+01
1.412959999999999994e+01
1.412959999999999994e+01
1.412959999999999994e+01
1.412959999999999994e+01
1.412959999999999994e+01
1.412959999999999994e+01
1.416019999999999968e+01
1.409909999999999997e+01
1.412959999999999994e+01
1.406859999999999999e+01
1.409909999999999997e+01
1.409909999999999997e+01
1.409909999999999997e+01
1.412959999999999994e+01
1.412959999999999994e+01
1.409909999999999997e+01
1.409909999999999997e+01
1.412959999999999994e+01
1.409909999999999997e+01
1.409909999999999997e+01
1.406859999999999999e+01
1.416019999999999968e+01
1.409909999999999997e+01
1.409909999999999997e+01
1.409909999999999997e+01
1.409909999999999997e+01
1.412959999999999994e+01
1.409909999999999997e+01
1.416019999999999968e+01
1.406859999999999999e+01
1.409909999999999997e+01
1.412959999999999994e+01
1.409909999999999997e+01
1.409909999999999997e+01
1.412959999999999994e+01
1.412959999999999994e+01
1.412959999999999994e+01
1.412959999999999994e+01
1.409909999999999997e+01
1.412959999999999994e+01
1.412959999999999994e+01
1.409909999999999997e+01
1.409909999999999997e+01
1.412959999999999994e+01
1.409909999999999997e+01
1.412959999999999994e+01
1.412959999999999994e+01
1.412959999999999994e+01
1.412959999999999994e+01
1.409909999999999997e+01
1.409909999999999997e+01
1.406859999999999999e+01
1.409909999999999997e+01
1.406859999999999999e+01
1.409909999999999997e+01
1.406859999999999999e+01
1.409909999999999997e+01
1.409909999999999997e+01
1.406859999999999999e+01
1.403810000000000002e+01
1.406859999999999999e+01
1.409909999999999997e+01
1.400760000000000005e+01
1.409909999999999997e+01
1.403810000000000002e+01
1.409909999999999997e+01
1.406859999999999999e+01
1.409909999999999997e+01
1.406859999999999999e+01
1.409909999999999997e+01
1.403810000000000002e+01
1.409909999999999997e+01
1.409909999999999997e+01
1.406859999999999999e+01
1.406859999999999999e+01
1.409909999999999997e+01
1.409909999999999997e+01
1.409909999999999997e+01
1.412959999999999994e+01
1.409909999999999997e+01
1.403810000000000002e+01
1.409909999999999997e+01
1.403810000000000002e+01
1.409909999999999997e+01
1.406859999999999999e+01
1.406859999999999999e+01
1.406859999999999999e+01
1.409909999999999997e+01
1.409909999999999997e+01
1.409909999999999997e+01
1.406859999999999999e+01
1.403810000000000002e+01
1.406859999999999999e+01
1.406859999999999999e+01
1.406859999999999999e+01
1.406859999999999999e+01
1.406859999999999999e+01
1.406859999999999999e+01
1.406859999999999999e+01
1.412959999999999994e+01
1.409909999999999997e+01
1.409909999999999997e+01
1.412959999999999994e+01
1.409909999999999997e+01
1.409909999999999997e+01
1.409909999999999997e+01
1.409909999999999997e+01
1.406859999999999999e+01
1.412959999999999994e+01
1.406859999999999999e+01
1.406859999999999999e+01
1.419069999999999965e+01
1.409909999999999997e+01
1.406859999999999999e+01
1.412959999999999994e+01
1.403810000000000002e+01
1.406859999999999999e+01
1.406859999999999999e+01
1.406859999999999999e+01
1.409909999999999997e+01
1.403810000000000002e+01
1.403810000000000002e+01
1.403810000000000002e+01
1.403810000000000002e+01
1.406859999999999999e+01
1.400760000000000005e+01
1.406859999999999999e+01
1.403810000000000002e+01
1.403810000000000002e+01
1.406859999999999999e+01
1.406859999999999999e+01
1.403810000000000002e+01
1.406859999999999999e+01
1.403810000000000002e+01
1.403810000000000002e+01
1.403810000000000002e+01
1.409909999999999997e+01
1.406859999999999999e+01
1.406859999999999999e+01
1.403810000000000002e+01
1.403810000000000002e+01
1.406859999999999999e+01
1.403810000000000002e+01
1.403810000000000002e+01
1.406859999999999999e+01
1.406859999999999999e+01
1.406859999999999999e+01
1.403810000000000002e+01
1.406859999999999999e+01
1.403810000000000002e+01
1.409909999999999997e+01
1.403810000000000002e+01
1.400760000000000005e+01
1.406859999999999999e+01
1.406859999999999999e+01
1.406859999999999999e+01
1.403810000000000002e+01
1.403810000000000002e+01
1.409909999999999997e+01
1.409909999999999997e+01
1.403810000000000002e+01
1.409909999999999997e+01
1.403810000000000002e+01
1.400760000000000005e+01
1.406859999999999999e+01
1.403810000000000002e+01
1.406859999999999999e+01
1.403810000000000002e+01
1.400760000000000005e+01
1.403810000000000002e+01
1.403810000000000002e+01
1.406859999999999999e+01
1.406859999999999999e+01
1.406859999999999999e+01
1.403810000000000002e+01
1.406859999999999999e+01
1.403810000000000002e+01
1.403810000000000002e+01
1.409909999999999997e+01
1.403810000000000002e+01
1.400760000000000005e+01
1.403810000000000002e+01
1.403810000000000002e+01
1.406859999999999999e+01
1.403810000000000002e+01
1.406859999999999999e+01
1.406859999999999999e+01
1.409909999999999997e+01
1.403810000000000002e+01
1.406859999999999999e+01
1.403810000000000002e+01
1.403810000000000002e+01
1.400760000000000005e+01
1.400760000000000005e+01
1.400760000000000005e+01
1.403810000000000002e+01
1.406859999999999999e+01
1.403810000000000002e+01
1.406859999999999999e+01
1.403810000000000002e+01
1.406859999999999999e+01
1.400760000000000005e+01
1.406859999999999999e+01
1.403810000000000002e+01
1.403810000000000002e+01
1.406859999999999999e+01
1.403810000000000002e+01
1.406859999999999999e+01
1.403810000000000002e+01
1.406859999999999999e+01
1.403810000000000002e+01
1.400760000000000005e+01
1.403810000000000002e+01
1.400760000000000005e+01
1.403810000000000002e+01
1.403810000000000002e+01
1.403810000000000002e+01
1.400760000000000005e+01
1.397710000000000008e+01
1.400760000000000005e+01
1.403810000000000002e+01
1.403810000000000002e+01
1.403810000000000002e+01
1.400760000000000005e+01
1.406859999999999999e+01
1.403810000000000002e+01
1.403810000000000002e+01
1.406859999999999999e+01
1.406859999999999999e+01
1.403810000000000002e+01
1.406859999999999999e+01
1.403810000000000002e+01
1.406859999999999999e+01
1.406859999999999999e+01
1.403810000000000002e+01
1.403810000000000002e+01
1.403810000000000002e+01
1.406859999999999999e+01
1.406859999999999999e+01
1.400760000000000005e+01
1.403810000000000002e+01
1.403810000000000002e+01
1.403810000000000002e+01
1.406859999999999999e+01
1.400760000000000005e+01
1.403810000000000002e+01
1.403810000000000002e+01
1.403810000000000002e+01
1.400760000000000005e+01
1.400760000000000005e+01
1.403810000000000002e+01
1.403810000000000002e+01
1.400760000000000005e+01
1.403810000000000002e+01
1.403810000000000002e+01
1.406859999999999999e+01
1.403810000000000002e+01
1.400760000000000005e+01
1.406859999999999999e+01
1.403810000000000002e+01
1.397710000000000008e+01
1.397710000000000008e+01
1.394650000000000034e+01
1.400760000000000005e+01
1.403810000000000002e+01
1.400760000000000005e+01
1.400760000000000005e+01
1.400760000000000005e+01
1.400760000000000005e+01
1.394650000000000034e+01
1.400760000000000005e+01
1.397710000000000008e+01
1.400760000000000005e+01
1.397710000000000008e+01
1.400760000000000005e+01
1.397710000000000008e+01
1.397710000000000008e+01
1.400760000000000005e+01
1.397710000000000008e+01
1.400760000000000005e+01
1.403810000000000002e+01
1.400760000000000005e+01
1.397710000000000008e+01
1.397710000000000008e+01
1.400760000000000005e+01
1.397710000000000008e+01
1.394650000000000034e+01
1.394650000000000034e+01
1.400760000000000005e+01
1.397710000000000008e+01
1.397710000000000008e+01
1.397710000000000008e+01
1.394650000000000034e+01
1.400760000000000005e+01
1.400760000000000005e+01
1.394650000000000034e+01
1.400760000000000005e+01
1.394650000000000034e+01
1.400760000000000005e+01
1.397710000000000008e+01
1.397710000000000008e+01
1.400760000000000005e+01
1.397710000000000008e+01
1.397710000000000008e+01
1.397710000000000008e+01
1.403810000000000002e+01
1.400760000000000005e+01
1.403810000000000002e+01
1.397710000000000008e+01
1.394650000000000034e+01
1.400760000000000005e+01
1.397710000000000008e+01
1.397710000000000008e+01
1.397710000000000008e+01
1.397710000000000008e+01
1.400760000000000005e+01
1.397710000000000008e+01
1.400760000000000005e+01
1.397710000000000008e+01
1.400760000000000005e+01
1.400760000000000005e+01
1.400760000000000005e+01
1.400760000000000005e+01
1.400760000000000005e+01
1.397710000000000008e+01
1.400760000000000005e+01
1.400760000000000005e+01
1.394650000000000034e+01
1.400760000000000005e+01
1.400760000000000005e+01
1.400760000000000005e+01
1.397710000000000008e+01
1.391600000000000037e+01
1.391600000000000037e+01
1.394650000000000034e+01
1.400760000000000005e+01
1.397710000000000008e+01
1.397710000000000008e+01
1.397710000000000008e+01
1.394650000000000034e+01
1.394650000000000034e+01
1.397710000000000008e+01
1.394650000000000034e+01
1.394650000000000034e+01
1.394650000000000034e+01
1.397710000000000008e+01
1.397710000000000008e+01
1.397710000000000008e+01
1.394650000000000034e+01
1.394650000000000034e+01
1.397710000000000008e+01
1.397710000000000008e+01
1.397710000000000008e+01
1.397710000000000008e+01
1.400760000000000005e+01
1.394650000000000034e+01
1.397710000000000008e+01
1.397710000000000008e+01
1.403810000000000002e+01
1.397710000000000008e+01
1.400760000000000005e+01
1.400760000000000005e+01
1.394650000000000034e+01
1.397710000000000008e+01
1.394650000000000034e+01
1.394650000000000034e+01
1.397710000000000008e+01
1.397710000000000008e+01
1.394650000000000034e+01
1.394650000000000034e+01
1.397710000000000008e+01
1.397710000000000008e+01
1.394650000000000034e+01
1.394650000000000034e+01
1.397710000000000008e+01
1.397710000000000008e+01
1.397710000000000008e+01
1.394650000000000034e+01
1.397710000000000008e+01
1.394650000000000034e+01
1.403810000000000002e+01
1.397710000000000008e+01
1.397710000000000008e+01
1.397710000000000008e+01
1.394650000000000034e+01
1.397710000000000008e+01
1.397710000000000008e+01
1.400760000000000005e+01
1.397710000000000008e+01
1.397710000000000008e+01
1.397710000000000008e+01
1.394650000000000034e+01
1.397710000000000008e+01
1.397710000000000008e+01
1.397710000000000008e+01
1.394650000000000034e+01
1.397710000000000008e+01
1.391600000000000037e+01
1.397710000000000008e+01
1.397710000000000008e+01
1.397710000000000008e+01
1.397710000000000008e+01
1.394650000000000034e+01
1.397710000000000008e+01
1.391600000000000037e+01
1.394650000000000034e+01
1.400760000000000005e+01
1.394650000000000034e+01
1.391600000000000037e+01
1.394650000000000034e+01
1.391600000000000037e+01
1.391600000000000037e+01
1.391600000000000037e+01
1.394650000000000034e+01
1.388550000000000040e+01
1.391600000000000037e+01
1.391600000000000037e+01
1.391600000000000037e+01
1.394650000000000034e+01
1.391600000000000037e+01
1.394650000000000034e+01
1.391600000000000037e+01
1.388550000000000040e+01
1.391600000000000037e+01
1.394650000000000034e+01
1.397710000000000008e+01
1.394650000000000034e+01
1.391600000000000037e+01
1.394650000000000034e+01
1.394650000000000034e+01
1.394650000000000034e+01
1.394650000000000034e+01
1.394650000000000034e+01
1.391600000000000037e+01
1.394650000000000034e+01
1.394650000000000034e+01
1.394650000000000034e+01
1.391600000000000037e+01
1.394650000000000034e+01
1.397710000000000008e+01
1.391600000000000037e+01
1.391600000000000037e+01
1.394650000000000034e+01
1.394650000000000034e+01
1.394650000000000034e+01
1.394650000000000034e+01
1.394650000000000034e+01
1.394650000000000034e+01
1.391600000000000037e+01
1.397710000000000008e+01
1.394650000000000034e+01
1.391600000000000037e+01
1.394650000000000034e+01
1.394650000000000034e+01
1.394650000000000034e+01
1.394650000000000034e+01
1.397710000000000008e+01
1.391600000000000037e+01
1.397710000000000008e+01
1.391600000000000037e+01
1.391600000000000037e+01
1.394650000000000034e+01
1.394650000000000034e+01
1.397710000000000008e+01
1.394650000000000034e+01
1.394650000000000034e+01
1.391600000000000037e+01
1.394650000000000034e+01
1.397710000000000008e+01
1.397710000000000008e+01
1.388550000000000040e+01
1.394650000000000034e+01
1.394650000000000034e+01
1.394650000000000034e+01
1.397710000000000008e+01
1.391600000000000037e+01
1.391600000000000037e+01
1.391600000000000037e+01
1.388550000000000040e+01
1.391600000000000037e+01
1.388550000000000040e+01
1.394650000000000034e+01
1.391600000000000037e+01
1.391600000000000037e+01
1.391600000000000037e+01
1.391600000000000037e+01
1.391600000000000037e+01
1.391600000000000037e+01
1.388550000000000040e+01
1.394650000000000034e+01
1.388550000000000040e+01
1.391600000000000037e+01
1.394650000000000034e+01
1.388550000000000040e+01
1.385500000000000043e+01
1.388550000000000040e+01
1.391600000000000037e+01
1.388550000000000040e+01
1.394650000000000034e+01
1.391600000000000037e+01
1.388550000000000040e+01
1.394650000000000034e+01
1.394650000000000034e+01
1.391600000000000037e+01
1.388550000000000040e+01
1.388550000000000040e+01
1.388550000000000040e+01
1.388550000000000040e+01
1.388550000000000040e+01
1.394650000000000034e+01
1.388550000000000040e+01
1.391600000000000037e+01
1.388550000000000040e+01
1.388550000000000040e+01
1.391600000000000037e+01
1.388550000000000040e+01
1.391600000000000037e+01
1.388550000000000040e+01
1.391600000000000037e+01
1.391600000000000037e+01
1.385500000000000043e+01
1.394650000000000034e+01
1.394650000000000034e+01
1.388550000000000040e+01
1.397710000000000008e+01
1.388550000000000040e+01
1.388550000000000040e+01
1.391600000000000037e+01
1.391600000000000037e+01
1.394650000000000034e+01
1.388550000000000040e+01
1.391600000000000037e+01
1.391600000000000037e+01
1.385500000000000043e+01
1.391600000000000037e+01
1.391600000000000037e+01
1.388550000000000040e+01
1.391600000000000037e+01
1.391600000000000037e+01
1.391600000000000037e+01
1.388550000000000040e+01
1.388550000000000040e+01
1.394650000000000034e+01
1.388550000000000040e+01
1.388550000000000040e+01
1.391600000000000037e+01
1.388550000000000040e+01
1.385500000000000043e+01
1.385500000000000043e+01
1.382450000000000045e+01
1.385500000000000043e+01
1.385500000000000043e+01
1.388550000000000040e+01
1.385500000000000043e+01
1.391600000000000037e+01
1.382450000000000045e+01
1.388550000000000040e+01
1.388550000000000040e+01
1.385500000000000043e+01
1.388550000000000040e+01
1.385500000000000043e+01
1.382450000000000045e+01
1.385500000000000043e+01
1.388550000000000040e+01
1.385500000000000043e+01
1.385500000000000043e+01
1.388550000000000040e+01
1.388550000000000040e+01
1.388550000000000040e+01
1.385500000000000043e+01
1.388550000000000040e+01
1.385500000000000043e+01
1.385500000000000043e+01
1.388550000000000040e+01
1.385500000000000043e+01
1.385500000000000043e+01
1.388550000000000040e+01
1.388550000000000040e+01
1.388550000000000040e+01
1.391600000000000037e+01
1.382450000000000045e+01
1.388550000000000040e+01
1.388550000000000040e+01
1.385500000000000043e+01
1.385500000000000043e+01
1.388550000000000040e+01
1.388550000000000040e+01
1.388550000000000040e+01
1.385500000000000043e+01
1.385500000000000043e+01
1.388550000000000040e+01
1.385500000000000043e+01
1.391600000000000037e+01
1.385500000000000043e+01
1.391600000000000037e+01
1.388550000000000040e+01
1.385500000000000043e+01
1.388550000000000040e+01
1.388550000000000040e+01
1.388550000000000040e+01
1.385500000000000043e+01
1.385500000000000043e+01
1.388550000000000040e+01
1.385500000000000043e+01
1.385500000000000043e+01
1.385500000000000043e+01
1.388550000000000040e+01
1.388550000000000040e+01
1.385500000000000043e+01
1.385500000000000043e+01
1.385500000000000043e+01
1.391600000000000037e+01
1.391600000000000037e+01
1.382450000000000045e+01
1.385500000000000043e+01
1.385500000000000043e+01
1.388550000000000040e+01
1.385500000000000043e+01
1.388550000000000040e+01
1.388550000000000040e+01
1.382450000000000045e+01
1.382450000000000045e+01
1.385500000000000043e+01
1.385500000000000043e+01
1.376340000000000074e+01
1.385500000000000043e+01
1.385500000000000043e+01
1.382450000000000045e+01
1.382450000000000045e+01
1.385500000000000043e+01
1.382450000000000045e+01
1.379390000000000072e+01
1.382450000000000045e+01
1.385500000000000043e+01
1.382450000000000045e+01
1.382450000000000045e+01
1.385500000000000043e+01
1.385500000000000043e+01
1.385500000000000043e+01
1.385500000000000043e+01
1.388550000000000040e+01
1.385500000000000043e+01
1.382450000000000045e+01
1.385500000000000043e+01
1.385500000000000043e+01
1.382450000000000045e+01
1.385500000000000043e+01
1.385500000000000043e+01
1.379390000000000072e+01
1.385500000000000043e+01
1.379390000000000072e+01
1.382450000000000045e+01
1.385500000000000043e+01
1.385500000000000043e+01
1.382450000000000045e+01
1.385500000000000043e+01
1.385500000000000043e+01
1.388550000000000040e+01
1.385500000000000043e+01
1.385500000000000043e+01
1.385500000000000043e+01
1.385500000000000043e+01
1.385500000000000043e+01
1.385500000000000043e+01
1.379390000000000072e+01
1.385500000000000043e+01
1.385500000000000043e+01
1.382450000000000045e+01
1.382450000000000045e+01
1.385500000000000043e+01
1.385500000000000043e+01
1.379390000000000072e+01
1.385500000000000043e+01
1.382450000000000045e+01
1.385500000000000043e+01
1.385500000000000043e+01
1.385500000000000043e+01
1.385500000000000043e+01
1.385500000000000043e+01
1.382450000000000045e+01
1.385500000000000043e+01
1.385500000000000043e+01
1.382450000000000045e+01
1.385500000000000043e+01
1.382450000000000045e+01
1.385500000000000043e+01
1.385500000000000043e+01
1.385500000000000043e+01
1.382450000000000045e+01
1.382450000000000045e+01
1.382450000000000045e+01
1.379390000000000072e+01
1.385500000000000043e+01
1.388550000000000040e+01
1.382450000000000045e+01
1.382450000000000045e+01
1.376340000000000074e+01
1.376340000000000074e+01
1.376340000000000074e+01
1.376340000000000074e+01
1.376340000000000074e+01
1.379390000000000072e+01
1.382450000000000045e+01
1.376340000000000074e+01
1.379390000000000072e+01
1.382450000000000045e+01
1.376340000000000074e+01
1.382450000000000045e+01
1.379390000000000072e+01
1.379390000000000072e+01
1.379390000000000072e+01
1.379390000000000072e+01
1.379390000000000072e+01
1.379390000000000072e+01
1.376340000000000074e+01
1.382450000000000045e+01
1.379390000000000072e+01
1.382450000000000045e+01
1.385500000000000043e+01
1.382450000000000045e+01
1.379390000000000072e+01
1.385500000000000043e+01
1.376340000000000074e+01
1.385500000000000043e+01
1.379390000000000072e+01
1.382450000000000045e+01
1.382450000000000045e+01
1.379390000000000072e+01
1.379390000000000072e+01
1.379390000000000072e+01
1.382450000000000045e+01
1.382450000000000045e+01
1.379390000000000072e+01
1.382450000000000045e+01
1.376340000000000074e+01
1.376340000000000074e+01
1.385500000000000043e+01
1.382450000000000045e+01
1.382450000000000045e+01
1.382450000000000045e+01
1.379390000000000072e+01
1.385500000000000043e+01
1.382450000000000045e+01
1.379390000000000072e+01
1.379390000000000072e+01
1.379390000000000072e+01
1.382450000000000045e+01
1.379390000000000072e+01
1.379390000000000072e+01
1.379390000000000072e+01
1.379390000000000072e+01
1.379390000000000072e+01
1.379390000000000072e+01
1.379390000000000072e+01
1.379390000000000072e+01
1.379390000000000072e+01
1.385500000000000043e+01
1.382450000000000045e+01
1.379390000000000072e+01
1.379390000000000072e+01
1.379390000000000072e+01
1.382450000000000045e+01
1.379390000000000072e+01
1.382450000000000045e+01
1.379390000000000072e+01
1.385500000000000043e+01
1.379390000000000072e+01
1.382450000000000045e+01
1.379390000000000072e+01
1.379390000000000072e+01
1.376340000000000074e+01
1.382450000000000045e+01
1.379390000000000072e+01
1.376340000000000074e+01
1.379390000000000072e+01
1.376340000000000074e+01
1.379390000000000072e+01
1.379390000000000072e+01
1.379390000000000072e+01
1.379390000000000072e+01
1.379390000000000072e+01
1.379390000000000072e+01
1.379390000000000072e+01
1.379390000000000072e+01
1.382450000000000045e+01
1.376340000000000074e+01
1.379390000000000072e+01
1.379390000000000072e+01
1.379390000000000072e+01
1.379390000000000072e+01
1.379390000000000072e+01
1.379390000000000072e+01
1.376340000000000074e+01
1.379390000000000072e+01
1.379390000000000072e+01
1.382450000000000045e+01
1.379390000000000072e+01
1.379390000000000072e+01
1.379390000000000072e+01
1.379390000000000072e+01
1.382450000000000045e+01
1.379390000000000072e+01
1.382450000000000045e+01
1.376340000000000074e+01
1.379390000000000072e+01
1.376340000000000074e+01
1.385500000000000043e+01
1.376340000000000074e+01
1.379390000000000072e+01
1.382450000000000045e+01
1.376340000000000074e+01
1.379390000000000072e+01
1.376340000000000074e+01
1.379390000000000072e+01
1.376340000000000074e+01
1.376340000000000074e+01
1.379390000000000072e+01
1.379390000000000072e+01
1.379390000000000072e+01
1.379390000000000072e+01
1.376340000000000074e+01
1.376340000000000074e+01
1.379390000000000072e+01
1.379390000000000072e+01
1.376340000000000074e+01
1.376340000000000074e+01
1.379390000000000072e+01
1.379390000000000072e+01
1.376340000000000074e+01
1.379390000000000072e+01
1.376340000000000074e+01
1.379390000000000072e+01
1.376340000000000074e+01
1.379390000000000072e+01
1.379390000000000072e+01
1.379390000000000072e+01
1.376340000000000074e+01
1.382450000000000045e+01
1.379390000000000072e+01
1.379390000000000072e+01
1.379390000000000072e+01
1.379390000000000072e+01
1.385500000000000043e+01
1.376340000000000074e+01
1.379390000000000072e+01
1.379390000000000072e+01
1.379390000000000072e+01
1.376340000000000074e+01
1.370240000000000080e+01
1.376340000000000074e+01
1.379390000000000072e+01
1.376340000000000074e+01
1.379390000000000072e+01
1.376340000000000074e+01
1.379390000000000072e+01
1.373290000000000077e+01
1.376340000000000074e+01
1.373290000000000077e+01
1.376340000000000074e+01
1.376340000000000074e+01
1.373290000000000077e+01
1.376340000000000074e+01
1.373290000000000077e+01
1.376340000000000074e+01
1.376340000000000074e+01
1.379390000000000072e+01
1.379390000000000072e+01
1.373290000000000077e+01
1.376340000000000074e+01
1.379390000000000072e+01
1.373290000000000077e+01
1.379390000000000072e+01
1.376340000000000074e+01
1.373290000000000077e+01
1.376340000000000074e+01
1.370240000000000080e+01
1.373290000000000077e+01
1.376340000000000074e+01
1.376340000000000074e+01
1.373290000000000077e+01
1.376340000000000074e+01
1.376340000000000074e+01
1.376340000000000074e+01
1.376340000000000074e+01
1.373290000000000077e+01
1.373290000000000077e+01
1.373290000000000077e+01
1.373290000000000077e+01
1.373290000000000077e+01
1.379390000000000072e+01
1.373290000000000077e+01
1.376340000000000074e+01
1.379390000000000072e+01
1.373290000000000077e+01
1.376340000000000074e+01
1.373290000000000077e+01
1.376340000000000074e+01
1.376340000000000074e+01
1.373290000000000077e+01
1.373290000000000077e+01
1.376340000000000074e+01
1.376340000000000074e+01
1.379390000000000072e+01
1.370240000000000080e+01
1.379390000000000072e+01
1.373290000000000077e+01
1.376340000000000074e+01
1.376340000000000074e+01
1.376340000000000074e+01
1.379390000000000072e+01
1.376340000000000074e+01
1.376340000000000074e+01
1.373290000000000077e+01
1.373290000000000077e+01
1.379390000000000072e+01
1.376340000000000074e+01
1.373290000000000077e+01
1.373290000000000077e+01
1.376340000000000074e+01
1.373290000000000077e+01
1.373290000000000077e+01
1.376340000000000074e+01
1.379390000000000072e+01
1.373290000000000077e+01
1.376340000000000074e+01
1.370240000000000080e+01
1.370240000000000080e+01
1.373290000000000077e+01
1.370240000000000080e+01
1.373290000000000077e+01
1.373290000000000077e+01
1.367190000000000083e+01
1.373290000000000077e+01
1.373290000000000077e+01
1.373290000000000077e+01
1.376340000000000074e+01
1.373290000000000077e+01
1.370240000000000080e+01
1.373290000000000077e+01
1.376340000000000074e+01
1.370240000000000080e+01
1.370240000000000080e+01
1.373290000000000077e+01
1.373290000000000077e+01
1.373290000000000077e+01
1.373290000000000077e+01
1.376340000000000074e+01
1.373290000000000077e+01
1.373290000000000077e+01
1.370240000000000080e+01
1.373290000000000077e+01
1.370240000000000080e+01
1.373290000000000077e+01
1.370240000000000080e+01
1.373290000000000077e+01
1.376340000000000074e+01
1.370240000000000080e+01
1.373290000000000077e+01
1.373290000000000077e+01
1.370240000000000080e+01
1.376340000000000074e+01
1.370240000000000080e+01
1.376340000000000074e+01
1.376340000000000074e+01
1.370240000000000080e+01
1.373290000000000077e+01
1.373290000000000077e+01
1.373290000000000077e+01
1.370240000000000080e+01
1.373290000000000077e+01
1.376340000000000074e+01
1.373290000000000077e+01
1.370240000000000080e+01
1.376340000000000074e+01
1.370240000000000080e+01
1.373290000000000077e+01
1.370240000000000080e+01
1.373290000000000077e+01
1.373290000000000077e+01
1.370240000000000080e+01
1.373290000000000077e+01
1.373290000000000077e+01
1.373290000000000077e+01
1.373290000000000077e+01
1.373290000000000077e+01
1.373290000000000077e+01
1.373290000000000077e+01
1.373290000000000077e+01
1.373290000000000077e+01
1.373290000000000077e+01
1.376340000000000074e+01
1.373290000000000077e+01
1.373290000000000077e+01
1.379390000000000072e+01
1.370240000000000080e+01
1.376340000000000074e+01
1.373290000000000077e+01
1.373290000000000077e+01
1.373290000000000077e+01
1.370240000000000080e+01
1.373290000000000077e+01
1.373290000000000077e+01
1.376340000000000074e+01
1.373290000000000077e+01
1.367190000000000083e+01
1.370240000000000080e+01
1.367190000000000083e+01
1.370240000000000080e+01
1.373290000000000077e+01
1.367190000000000083e+01
1.373290000000000077e+01
1.367190000000000083e+01
1.370240000000000080e+01
1.367190000000000083e+01
1.367190000000000083e+01
1.373290000000000077e+01
1.367190000000000083e+01
1.370240000000000080e+01
1.370240000000000080e+01
1.370240000000000080e+01
1.367190000000000083e+01
1.370240000000000080e+01
1.370240000000000080e+01
1.373290000000000077e+01
1.367190000000000083e+01
1.367190000000000083e+01
1.367190000000000083e+01
1.370240000000000080e+01
1.367190000000000083e+01
1.370240000000000080e+01
1.370240000000000080e+01
1.370240000000000080e+01
1.370240000000000080e+01
1.367190000000000083e+01
1.370240000000000080e+01
1.370240000000000080e+01
1.367190000000000083e+01
1.367190000000000083e+01
1.367190000000000083e+01
1.367190000000000083e+01
1.373290000000000077e+01
1.367190000000000083e+01
1.373290000000000077e+01
1.373290000000000077e+01
1.367190000000000083e+01
1.370240000000000080e+01
1.370240000000000080e+01
1.373290000000000077e+01
1.370240000000000080e+01
1.367190000000000083e+01
1.367190000000000083e+01
1.367190000000000083e+01
1.367190000000000083e+01
1.370240000000000080e+01
1.367190000000000083e+01
1.367190000000000083e+01
1.370240000000000080e+01
1.367190000000000083e+01
1.370240000000000080e+01
1.370240000000000080e+01
1.373290000000000077e+01
1.370240000000000080e+01
1.364140000000000086e+01
1.370240000000000080e+01
1.367190000000000083e+01
1.370240000000000080e+01
1.370240000000000080e+01
1.367190000000000083e+01
1.367190000000000083e+01
1.367190000000000083e+01
1.373290000000000077e+01
1.370240000000000080e+01
1.364140000000000086e+01
1.373290000000000077e+01
1.370240000000000080e+01
1.367190000000000083e+01
1.370240000000000080e+01
1.367190000000000083e+01
1.373290000000000077e+01
1.370240000000000080e+01
1.370240000000000080e+01
1.370240000000000080e+01
1.370240000000000080e+01
1.373290000000000077e+01
1.364140000000000086e+01
1.364140000000000086e+01
1.367190000000000083e+01
1.367190000000000083e+01
1.370240000000000080e+01
1.361079999999999934e+01
1.367190000000000083e+01
1.367190000000000083e+01
1.367190000000000083e+01
1.370240000000000080e+01
1.367190000000000083e+01
1.370240000000000080e+01
1.364140000000000086e+01
1.364140000000000086e+01
1.370240000000000080e+01
1.364140000000000086e+01
1.367190000000000083e+01
1.367190000000000083e+01
1.370240000000000080e+01
1.367190000000000083e+01
1.367190000000000083e+01
1.367190000000000083e+01
1.370240000000000080e+01
1.367190000000000083e+01
1.364140000000000086e+01
1.364140000000000086e+01
1.367190000000000083e+01
1.364140000000000086e+01
1.364140000000000086e+01
1.373290000000000077e+01
1.364140000000000086e+01
1.364140000000000086e+01
1.364140000000000086e+01
1.367190000000000083e+01
1.367190000000000083e+01
1.367190000000000083e+01
1.367190000000000083e+01
1.370240000000000080e+01
1.367190000000000083e+01
1.367190000000000083e+01
1.361079999999999934e+01
1.364140000000000086e+01
1.367190000000000083e+01
1.364140000000000086e+01
1.370240000000000080e+01
1.367190000000000083e+01
1.367190000000000083e+01
1.367190000000000083e+01
1.367190000000000083e+01
1.370240000000000080e+01
1.364140000000000086e+01
1.364140000000000086e+01
1.367190000000000083e+01
1.367190000000000083e+01
1.367190000000000083e+01
1.370240000000000080e+01
1.367190000000000083e+01
1.364140000000000086e+01
1.364140000000000086e+01
1.364140000000000086e+01
1.364140000000000086e+01
1.367190000000000083e+01
1.367190000000000083e+01
1.367190000000000083e+01
1.361079999999999934e+01
1.364140000000000086e+01
1.364140000000000086e+01
1.367190000000000083e+01
1.364140000000000086e+01
1.364140000000000086e+01
1.364140000000000086e+01
1.364140000000000086e+01
1.364140000000000086e+01
1.361079999999999934e+01
1.361079999999999934e+01
1.364140000000000086e+01
1.361079999999999934e+01
1.367190000000000083e+01
1.367190000000000083e+01
1.367190000000000083e+01
1.367190000000000083e+01
1.367190000000000083e+01
1.361079999999999934e+01
1.364140000000000086e+01
1.361079999999999934e+01
1.364140000000000086e+01
1.364140000000000086e+01
1.358029999999999937e+01
1.364140000000000086e+01
1.364140000000000086e+01
1.361079999999999934e+01
1.361079999999999934e+01
1.361079999999999934e+01
1.361079999999999934e+01
1.364140000000000086e+01
1.364140000000000086e+01
1.361079999999999934e+01
1.364140000000000086e+01
1.358029999999999937e+01
1.361079999999999934e+01
1.364140000000000086e+01
1.358029999999999937e+01
1.364140000000000086e+01
1.361079999999999934e+01
1.361079999999999934e+01
1.361079999999999934e+01
1.361079999999999934e+01
1.364140000000000086e+01
1.361079999999999934e+01
1.361079999999999934e+01
1.364140000000000086e+01
1.361079999999999934e+01
1.361079999999999934e+01
1.361079999999999934e+01
1.364140000000000086e+01
1.361079999999999934e+01
1.361079999999999934e+01
1.361079999999999934e+01
1.361079999999999934e+01
1.364140000000000086e+01
1.364140000000000086e+01
1.358029999999999937e+01
1.364140000000000086e+01
1.364140000000000086e+01
1.367190000000000083e+01
1.367190000000000083e+01
1.358029999999999937e+01
1.364140000000000086e+01
1.358029999999999937e+01
1.364140000000000086e+01
1.361079999999999934e+01
1.364140000000000086e+01
1.367190000000000083e+01
1.364140000000000086e+01
1.364140000000000086e+01
1.364140000000000086e+01
1.361079999999999934e+01
1.364140000000000086e+01
1.364140000000000086e+01
1.361079999999999934e+01
1.367190000000000083e+01
1.364140000000000086e+01
1.361079999999999934e+01
1.364140000000000086e+01
1.364140000000000086e+01
1.367190000000000083e+01
1.364140000000000086e+01
1.364140000000000086e+01
1.364140000000000086e+01
1.367190000000000083e+01
1.361079999999999934e+01
1.364140000000000086e+01
1.370240000000000080e+01
1.361079999999999934e+01
1.364140000000000086e+01
1.367190000000000083e+01
1.364140000000000086e+01
1.364140000000000086e+01
1.367190000000000083e+01
1.367190000000000083e+01
1.361079999999999934e+01
1.361079999999999934e+01
1.367190000000000083e+01
1.361079999999999934e+01
1.361079999999999934e+01
1.364140000000000086e+01
1.361079999999999934e+01
1.358029999999999937e+01
1.361079999999999934e+01
1.358029999999999937e+01
1.358029999999999937e+01
1.358029999999999937e+01
1.364140000000000086e+01
1.361079999999999934e+01
1.358029999999999937e+01
1.367190000000000083e+01
1.361079999999999934e+01
1.361079999999999934e+01
1.361079999999999934e+01
1.358029999999999937e+01
1.358029999999999937e+01
1.358029999999999937e+01
1.358029999999999937e+01
1.361079999999999934e+01
1.358029999999999937e+01
1.364140000000000086e+01
1.358029999999999937e+01
1.361079999999999934e+01
1.361079999999999934e+01
1.358029999999999937e+01
1.358029999999999937e+01
1.361079999999999934e+01
1.358029999999999937e+01
1.361079999999999934e+01
1.361079999999999934e+01
1.361079999999999934e+01
1.358029999999999937e+01
1.358029999999999937e+01
1.358029999999999937e+01
1.358029999999999937e+01
1.358029999999999937e+01
1.358029999999999937e+01
1.361079999999999934e+01
1.358029999999999937e+01
1.361079999999999934e+01
1.364140000000000086e+01
1.354979999999999940e+01
1.358029999999999937e+01
1.361079999999999934e+01
1.351929999999999943e+01
1.358029999999999937e+01
1.361079999999999934e+01
1.361079999999999934e+01
1.354979999999999940e+01
1.354979999999999940e+01
1.361079999999999934e+01
1.361079999999999934e+01
1.361079999999999934e+01
1.358029999999999937e+01
1.364140000000000086e+01
1.361079999999999934e+01
1.364140000000000086e+01
1.361079999999999934e+01
1.354979999999999940e+01
1.361079999999999934e+01
1.358029999999999937e+01
1.361079999999999934e+01
1.354979999999999940e+01
1.358029999999999937e+01
1.358029999999999937e+01
1.361079999999999934e+01
1.358029999999999937e+01
1.354979999999999940e+01
1.354979999999999940e+01
1.358029999999999937e+01
1.361079999999999934e+01
1.358029999999999937e+01
1.358029999999999937e+01
1.358029999999999937e+01
1.358029999999999937e+01
1.358029999999999937e+01
1.358029999999999937e+01
1.358029999999999937e+01
1.361079999999999934e+01
1.358029999999999937e+01
1.358029999999999937e+01
1.361079999999999934e+01
1.364140000000000086e+01
1.361079999999999934e+01
1.358029999999999937e+01
1.361079999999999934e+01
1.364140000000000086e+01
1.358029999999999937e+01
1.361079999999999934e+01
1.354979999999999940e+01
1.354979999999999940e+01
1.358029999999999937e+01
1.354979999999999940e+01
1.354979999999999940e+01
1.358029999999999937e+01
1.354979999999999940e+01
1.354979999999999940e+01
1.358029999999999937e+01
1.354979999999999940e+01
1.354979999999999940e+01
1.354979999999999940e+01
1.361079999999999934e+01
1.351929999999999943e+01
1.358029999999999937e+01
1.358029999999999937e+01
1.358029999999999937e+01
1.358029999999999937e+01
1.351929999999999943e+01
1.361079999999999934e+01
1.354979999999999940e+01
1.361079999999999934e+01
1.354979999999999940e+01
1.354979999999999940e+01
1.358029999999999937e+01
1.358029999999999937e+01
1.358029999999999937e+01
1.361079999999999934e+01
1.354979999999999940e+01
1.358029999999999937e+01
1.354979999999999940e+01
1.358029999999999937e+01
1.354979999999999940e+01
1.351929999999999943e+01
1.358029999999999937e+01
1.354979999999999940e+01
1.354979999999999940e+01
1.358029999999999937e+01
1.354979999999999940e+01
1.354979999999999940e+01
1.358029999999999937e+01
1.354979999999999940e+01
1.354979999999999940e+01
1.351929999999999943e+01
1.354979999999999940e+01
1.358029999999999937e+01
1.354979999999999940e+01
1.358029999999999937e+01
1.351929999999999943e+01
1.354979999999999940e+01
1.354979999999999940e+01
1.354979999999999940e+01
1.361079999999999934e+01
1.354979999999999940e+01
1.354979999999999940e+01
1.354979999999999940e+01
1.351929999999999943e+01
1.358029999999999937e+01
1.354979999999999940e+01
1.354979999999999940e+01
1.354979999999999940e+01
1.351929999999999943e+01
1.358029999999999937e+01
1.358029999999999937e+01
1.358029999999999937e+01
1.351929999999999943e+01
1.358029999999999937e+01
1.358029999999999937e+01
1.351929999999999943e+01
1.354979999999999940e+01
1.361079999999999934e+01
1.354979999999999940e+01
1.354979999999999940e+01
1.358029999999999937e+01
1.358029999999999937e+01
1.354979999999999940e+01
1.354979999999999940e+01
1.361079999999999934e+01
1.354979999999999940e+01
1.354979999999999940e+01
1.351929999999999943e+01
1.361079999999999934e+01
1.358029999999999937e+01
1.354979999999999940e+01
1.354979999999999940e+01
1.358029999999999937e+01
1.354979999999999940e+01
1.354979999999999940e+01
1.354979999999999940e+01
1.354979999999999940e+01
1.354979999999999940e+01
1.358029999999999937e+01
1.351929999999999943e+01
1.351929999999999943e+01
1.354979999999999940e+01
1.354979999999999940e+01
1.351929999999999943e+01
1.354979999999999940e+01
1.354979999999999940e+01
1.358029999999999937e+01
1.351929999999999943e+01
1.354979999999999940e+01
1.354979999999999940e+01
1.351929999999999943e+01
1.354979999999999940e+01
1.354979999999999940e+01
1.354979999999999940e+01
1.354979999999999940e+01
1.354979999999999940e+01
1.354979999999999940e+01
1.354979999999999940e+01
1.351929999999999943e+01
1.354979999999999940e+01
1.354979999999999940e+01
1.358029999999999937e+01
1.354979999999999940e+01
1.348879999999999946e+01
1.351929999999999943e+01
1.354979999999999940e+01
1.354979999999999940e+01
1.358029999999999937e+01
1.354979999999999940e+01
1.358029999999999937e+01
1.354979999999999940e+01
1.358029999999999937e+01
1.361079999999999934e+01
1.354979999999999940e+01
1.358029999999999937e+01
1.354979999999999940e+01
1.354979999999999940e+01
1.358029999999999937e+01
1.358029999999999937e+01
1.354979999999999940e+01
1.354979999999999940e+01
1.358029999999999937e+01
1.354979999999999940e+01
1.354979999999999940e+01
1.361079999999999934e+01
1.354979999999999940e+01
1.358029999999999937e+01
1.358029999999999937e+01
1.354979999999999940e+01
1.354979999999999940e+01
1.354979999999999940e+01
1.351929999999999943e+01
1.358029999999999937e+01
1.354979999999999940e+01
1.358029999999999937e+01
1.358029999999999937e+01
1.354979999999999940e+01
1.351929999999999943e+01
1.354979999999999940e+01
1.354979999999999940e+01
1.354979999999999940e+01
1.358029999999999937e+01
1.358029999999999937e+01
1.354979999999999940e+01
1.351929999999999943e+01
1.354979999999999940e+01
1.358029999999999937e+01
1.354979999999999940e+01
1.354979999999999940e+01
1.354979999999999940e+01
1.354979999999999940e+01
1.354979999999999940e+01
1.354979999999999940e+01
1.354979999999999940e+01
1.354979999999999940e+01
1.354979999999999940e+01
1.354979999999999940e+01
1.358029999999999937e+01
1.354979999999999940e+01
1.354979999999999940e+01
1.354979999999999940e+01
1.358029999999999937e+01
1.354979999999999940e+01
1.354979999999999940e+01
1.354979999999999940e+01
1.351929999999999943e+01
1.354979999999999940e+01
1.361079999999999934e+01
1.354979999999999940e+01
1.358029999999999937e+01
1.358029999999999937e+01
1.354979999999999940e+01
1.358029999999999937e+01
1.351929999999999943e+01
1.354979999999999940e+01
1.354979999999999940e+01
1.354979999999999940e+01
1.358029999999999937e+01
1.354979999999999940e+01
1.358029999999999937e+01
1.354979999999999940e+01
1.358029999999999937e+01
1.361079999999999934e+01
1.354979999999999940e+01
1.354979999999999940e+01
1.354979999999999940e+01
1.358029999999999937e+01
1.358029999999999937e+01
1.354979999999999940e+01
1.354979999999999940e+01
1.354979999999999940e+01
1.354979999999999940e+01
1.358029999999999937e+01
1.354979999999999940e+01
1.358029999999999937e+01
1.358029999999999937e+01
1.354979999999999940e+01
1.354979999999999940e+01
1.358029999999999937e+01
1.358029999999999937e+01
1.351929999999999943e+01
1.358029999999999937e+01
1.358029999999999937e+01
1.354979999999999940e+01
1.358029999999999937e+01
1.358029999999999937e+01
1.354979999999999940e+01
1.358029999999999937e+01
1.354979999999999940e+01
1.361079999999999934e+01
1.358029999999999937e+01
1.351929999999999943e+01
1.358029999999999937e+01
1.358029999999999937e+01
1.358029999999999937e+01
1.354979999999999940e+01
1.361079999999999934e+01
1.358029999999999937e+01
1.358029999999999937e+01
1.354979999999999940e+01
1.358029999999999937e+01
1.351929999999999943e+01
1.358029999999999937e+01
1.351929999999999943e+01
1.351929999999999943e+01
1.358029999999999937e+01
1.354979999999999940e+01
1.361079999999999934e+01
1.354979999999999940e+01
1.358029999999999937e+01
1.354979999999999940e+01
1.354979999999999940e+01
1.354979999999999940e+01
1.354979999999999940e+01
1.358029999999999937e+01
1.361079999999999934e+01
1.351929999999999943e+01
1.358029999999999937e+01
1.361079999999999934e+01
1.364140000000000086e+01
1.358029999999999937e+01
1.354979999999999940e+01
1.354979999999999940e+01
1.351929999999999943e+01
1.354979999999999940e+01
1.354979999999999940e+01
1.354979999999999940e+01
1.354979999999999940e+01
1.358029999999999937e+01
1.358029999999999937e+01
1.358029999999999937e+01
1.351929999999999943e+01
1.358029999999999937e+01
1.351929999999999943e+01
1.358029999999999937e+01
1.354979999999999940e+01
1.351929999999999943e+01
1.354979999999999940e+01
1.354979999999999940e+01
1.354979999999999940e+01
1.358029999999999937e+01
1.354979999999999940e+01
1.354979999999999940e+01
1.354979999999999940e+01
1.351929999999999943e+01
1.361079999999999934e+01
1.354979999999999940e+01
1.354979999999999940e+01
1.358029999999999937e+01
1.358029999999999937e+01
1.358029999999999937e+01
1.358029999999999937e+01
1.358029999999999937e+01
1.358029999999999937e+01
1.358029999999999937e+01
1.354979999999999940e+01
1.354979999999999940e+01
1.354979999999999940e+01
1.358029999999999937e+01
1.354979999999999940e+01
1.358029999999999937e+01
1.358029999999999937e+01
1.354979999999999940e+01
1.358029999999999937e+01
1.358029999999999937e+01
1.358029999999999937e+01
1.358029999999999937e+01
1.361079999999999934e+01
1.358029999999999937e+01
1.358029999999999937e+01
1.354979999999999940e+01
1.351929999999999943e+01
1.351929999999999943e+01
1.354979999999999940e+01
1.354979999999999940e+01
1.358029999999999937e+01
1.358029999999999937e+01
1.361079999999999934e+01
1.358029999999999937e+01
1.361079999999999934e+01
1.358029999999999937e+01
1.361079999999999934e+01
1.361079999999999934e+01
1.358029999999999937e+01
1.361079999999999934e+01
1.361079999999999934e+01
1.354979999999999940e+01
1.358029999999999937e+01
1.358029999999999937e+01
1.351929999999999943e+01
1.358029999999999937e+01
1.354979999999999940e+01
1.358029999999999937e+01
1.354979999999999940e+01
1.351929999999999943e+01
1.354979999999999940e+01
1.358029999999999937e+01
1.354979999999999940e+01
1.351929999999999943e+01
1.354979999999999940e+01
1.354979999999999940e+01
1.358029999999999937e+01
1.354979999999999940e+01
1.358029999999999937e+01
1.354979999999999940e+01
1.358029999999999937e+01
1.354979999999999940e+01
1.358029999999999937e+01
1.351929999999999943e+01
1.358029999999999937e+01
1.354979999999999940e+01
1.348879999999999946e+01
1.354979999999999940e+01
1.361079999999999934e+01
1.358029999999999937e+01
1.358029999999999937e+01
1.354979999999999940e+01
1.358029999999999937e+01
1.354979999999999940e+01
1.354979999999999940e+01
1.358029999999999937e+01
1.354979999999999940e+01
1.354979999999999940e+01
1.354979999999999940e+01
1.354979999999999940e+01
1.358029999999999937e+01
1.351929999999999943e+01
1.358029999999999937e+01
1.354979999999999940e+01
1.358029999999999937e+01
1.354979999999999940e+01
1.358029999999999937e+01
1.354979999999999940e+01
1.358029999999999937e+01
1.354979999999999940e+01
1.354979999999999940e+01
1.354979999999999940e+01
1.358029999999999937e+01
1.361079999999999934e+01
1.358029999999999937e+01
1.358029999999999937e+01
1.354979999999999940e+01
1.358029999999999937e+01
1.361079999999999934e+01
1.351929999999999943e+01
1.361079999999999934e+01
1.351929999999999943e+01
1.351929999999999943e+01
1.358029999999999937e+01
1.354979999999999940e+01
1.364140000000000086e+01
1.354979999999999940e+01
1.361079999999999934e+01
1.361079999999999934e+01
1.358029999999999937e+01
1.358029999999999937e+01
1.361079999999999934e+01
1.361079999999999934e+01
1.364140000000000086e+01
1.361079999999999934e+01
1.364140000000000086e+01
1.358029999999999937e+01
1.364140000000000086e+01
1.361079999999999934e+01
1.367190000000000083e+01
1.367190000000000083e+01
1.364140000000000086e+01
1.364140000000000086e+01
1.361079999999999934e+01
1.361079999999999934e+01
1.364140000000000086e+01
1.364140000000000086e+01
1.364140000000000086e+01
1.364140000000000086e+01
1.364140000000000086e+01
1.364140000000000086e+01
1.364140000000000086e+01
1.367190000000000083e+01
1.364140000000000086e+01
1.361079999999999934e+01
1.361079999999999934e+01
1.361079999999999934e+01
1.364140000000000086e+01
1.364140000000000086e+01
1.367190000000000083e+01
1.361079999999999934e+01
1.361079999999999934e+01
1.361079999999999934e+01
1.361079999999999934e+01
1.361079999999999934e+01
1.364140000000000086e+01
1.364140000000000086e+01
1.361079999999999934e+01
1.364140000000000086e+01
1.361079999999999934e+01
1.364140000000000086e+01
1.361079999999999934e+01
1.361079999999999934e+01
1.361079999999999934e+01
1.361079999999999934e+01
1.370240000000000080e+01
1.364140000000000086e+01
1.361079999999999934e+01
1.361079999999999934e+01
1.364140000000000086e+01
1.364140000000000086e+01
1.364140000000000086e+01
1.364140000000000086e+01
1.361079999999999934e+01
1.361079999999999934e+01
1.364140000000000086e+01
1.354979999999999940e+01
1.361079999999999934e+01
1.361079999999999934e+01
1.361079999999999934e+01
1.361079999999999934e+01
1.361079999999999934e+01
1.364140000000000086e+01
1.364140000000000086e+01
1.364140000000000086e+01
1.364140000000000086e+01
1.361079999999999934e+01
1.361079999999999934e+01
1.367190000000000083e+01
1.364140000000000086e+01
1.364140000000000086e+01
1.361079999999999934e+01
1.364140000000000086e+01
1.367190000000000083e+01
1.361079999999999934e+01
1.361079999999999934e+01
1.364140000000000086e+01
1.364140000000000086e+01
1.364140000000000086e+01
1.361079999999999934e+01
1.364140000000000086e+01
1.358029999999999937e+01
1.361079999999999934e+01
1.361079999999999934e+01
1.364140000000000086e+01
1.367190000000000083e+01
1.364140000000000086e+01
1.361079999999999934e+01
1.364140000000000086e+01
1.364140000000000086e+01
1.364140000000000086e+01
1.361079999999999934e+01
1.361079999999999934e+01
1.367190000000000083e+01
1.367190000000000083e+01
1.367190000000000083e+01
1.364140000000000086e+01
1.367190000000000083e+01
1.373290000000000077e+01
1.367190000000000083e+01
1.367190000000000083e+01
1.370240000000000080e+01
1.370240000000000080e+01
1.364140000000000086e+01
1.364140000000000086e+01
1.364140000000000086e+01
1.364140000000000086e+01
1.367190000000000083e+01
1.367190000000000083e+01
1.367190000000000083e+01
1.367190000000000083e+01
1.370240000000000080e+01
1.364140000000000086e+01
1.367190000000000083e+01
1.364140000000000086e+01
1.367190000000000083e+01
1.367190000000000083e+01
1.367190000000000083e+01
1.370240000000000080e+01
1.364140000000000086e+01
1.367190000000000083e+01
1.364140000000000086e+01
1.367190000000000083e+01
1.361079999999999934e+01
1.367190000000000083e+01
1.367190000000000083e+01
1.367190000000000083e+01
1.367190000000000083e+01
1.358029999999999937e+01
1.367190000000000083e+01
1.364140000000000086e+01
1.367190000000000083e+01
1.364140000000000086e+01
1.364140000000000086e+01
1.367190000000000083e+01
1.367190000000000083e+01
1.364140000000000086e+01
1.364140000000000086e+01
1.367190000000000083e+01
1.364140000000000086e+01
1.364140000000000086e+01
1.367190000000000083e+01
1.367190000000000083e+01
1.364140000000000086e+01
1.367190000000000083e+01
1.367190000000000083e+01
1.367190000000000083e+01
1.367190000000000083e+01
1.370240000000000080e+01
1.367190000000000083e+01
1.364140000000000086e+01
1.367190000000000083e+01
1.367190000000000083e+01
1.361079999999999934e+01
1.367190000000000083e+01
1.364140000000000086e+01
1.364140000000000086e+01
1.367190000000000083e+01
1.367190000000000083e+01
1.367190000000000083e+01
1.367190000000000083e+01
1.367190000000000083e+01
1.364140000000000086e+01
1.367190000000000083e+01
1.367190000000000083e+01
1.364140000000000086e+01
1.370240000000000080e+01
1.367190000000000083e+01
1.367190000000000083e+01
1.367190000000000083e+01
1.370240000000000080e+01
1.364140000000000086e+01
1.367190000000000083e+01
1.370240000000000080e+01
1.367190000000000083e+01
1.370240000000000080e+01
1.367190000000000083e+01
1.373290000000000077e+01
1.370240000000000080e+01
1.370240000000000080e+01
1.373290000000000077e+01
1.373290000000000077e+01
1.379390000000000072e+01
1.376340000000000074e+01
1.373290000000000077e+01
1.373290000000000077e+01
1.370240000000000080e+01
1.376340000000000074e+01
1.373290000000000077e+01
1.373290000000000077e+01
1.373290000000000077e+01
1.370240000000000080e+01
1.370240000000000080e+01
1.373290000000000077e+01
1.370240000000000080e+01
1.370240000000000080e+01
1.367190000000000083e+01
1.370240000000000080e+01
1.376340000000000074e+01
1.373290000000000077e+01
1.373290000000000077e+01
1.376340000000000074e+01
1.373290000000000077e+01
1.376340000000000074e+01
1.373290000000000077e+01
1.376340000000000074e+01
1.376340000000000074e+01
1.373290000000000077e+01
1.376340000000000074e+01
1.373290000000000077e+01
1.370240000000000080e+01
1.373290000000000077e+01
1.376340000000000074e+01
1.370240000000000080e+01
1.373290000000000077e+01
1.373290000000000077e+01
1.373290000000000077e+01
1.373290000000000077e+01
1.373290000000000077e+01
1.376340000000000074e+01
1.373290000000000077e+01
1.373290000000000077e+01
1.376340000000000074e+01
1.376340000000000074e+01
1.373290000000000077e+01
1.376340000000000074e+01
1.373290000000000077e+01
1.373290000000000077e+01
1.373290000000000077e+01
1.370240000000000080e+01
1.376340000000000074e+01
1.370240000000000080e+01
1.373290000000000077e+01
1.373290000000000077e+01
1.370240000000000080e+01
1.376340000000000074e+01
1.376340000000000074e+01
1.379390000000000072e+01
1.373290000000000077e+01
1.370240000000000080e+01
1.376340000000000074e+01
1.373290000000000077e+01
1.373290000000000077e+01
1.373290000000000077e+01
1.376340000000000074e+01
1.373290000000000077e+01
1.373290000000000077e+01
1.370240000000000080e+01
1.370240000000000080e+01
1.370240000000000080e+01
1.373290000000000077e+01
1.379390000000000072e+01
1.373290000000000077e+01
1.376340000000000074e+01
1.379390000000000072e+01
1.379390000000000072e+01
1.373290000000000077e+01
1.373290000000000077e+01
1.379390000000000072e+01
1.373290000000000077e+01
1.379390000000000072e+01
1.382450000000000045e+01
1.376340000000000074e+01
1.379390000000000072e+01
1.376340000000000074e+01
1.376340000000000074e+01
1.379390000000000072e+01
1.379390000000000072e+01
1.379390000000000072e+01
1.376340000000000074e+01
1.382450000000000045e+01
1.376340000000000074e+01
1.379390000000000072e+01
1.373290000000000077e+01
1.382450000000000045e+01
1.379390000000000072e+01
1.379390000000000072e+01
1.376340000000000074e+01
1.382450000000000045e+01
1.379390000000000072e+01
1.382450000000000045e+01
1.379390000000000072e+01
1.379390000000000072e+01
1.379390000000000072e+01
1.376340000000000074e+01
1.379390000000000072e+01
1.376340000000000074e+01
1.379390000000000072e+01
1.379390000000000072e+01
1.376340000000000074e+01
1.379390000000000072e+01
1.379390000000000072e+01
1.379390000000000072e+01
1.382450000000000045e+01
1.379390000000000072e+01
1.382450000000000045e+01
1.379390000000000072e+01
1.379390000000000072e+01
1.379390000000000072e+01
1.376340000000000074e+01
1.379390000000000072e+01
1.382450000000000045e+01
1.379390000000000072e+01
1.379390000000000072e+01
1.376340000000000074e+01
1.376340000000000074e+01
1.376340000000000074e+01
1.379390000000000072e+01
1.379390000000000072e+01
1.379390000000000072e+01
1.382450000000000045e+01
1.379390000000000072e+01
1.379390000000000072e+01
1.379390000000000072e+01
1.379390000000000072e+01
1.379390000000000072e+01
1.379390000000000072e+01
1.379390000000000072e+01
1.382450000000000045e+01
1.379390000000000072e+01
1.379390000000000072e+01
1.379390000000000072e+01
1.379390000000000072e+01
1.379390000000000072e+01
1.379390000000000072e+01
1.376340000000000074e+01
1.379390000000000072e+01
1.379390000000000072e+01
1.379390000000000072e+01
1.376340000000000074e+01
1.382450000000000045e+01
1.382450000000000045e+01
1.382450000000000045e+01
1.382450000000000045e+01
1.382450000000000045e+01
1.385500000000000043e+01
1.382450000000000045e+01
1.382450000000000045e+01
1.379390000000000072e+01
1.382450000000000045e+01
1.382450000000000045e+01
1.382450000000000045e+01
1.385500000000000043e+01
1.388550000000000040e+01
1.382450000000000045e+01
1.382450000000000045e+01
1.382450000000000045e+01
1.379390000000000072e+01
1.382450000000000045e+01
1.391600000000000037e+01
1.385500000000000043e+01
1.382450000000000045e+01
1.385500000000000043e+01
1.382450000000000045e+01
1.379390000000000072e+01
1.385500000000000043e+01
1.382450000000000045e+01
1.385500000000000043e+01
1.385500000000000043e+01
1.379390000000000072e+01
1.385500000000000043e+01
1.382450000000000045e+01
1.382450000000000045e+01
1.385500000000000043e+01
1.382450000000000045e+01
1.388550000000000040e+01
1.379390000000000072e+01
1.385500000000000043e+01
1.385500000000000043e+01
1.382450000000000045e+01
1.382450000000000045e+01
1.385500000000000043e+01
1.382450000000000045e+01
1.385500000000000043e+01
1.382450000000000045e+01
1.388550000000000040e+01
1.388550000000000040e+01
1.388550000000000040e+01
1.382450000000000045e+01
1.379390000000000072e+01
1.385500000000000043e+01
1.382450000000000045e+01
1.388550000000000040e+01
1.385500000000000043e+01
1.382450000000000045e+01
1.382450000000000045e+01
1.382450000000000045e+01
1.382450000000000045e+01
1.385500000000000043e+01
1.385500000000000043e+01
1.385500000000000043e+01
1.382450000000000045e+01
1.388550000000000040e+01
1.385500000000000043e+01
1.385500000000000043e+01
1.382450000000000045e+01
1.385500000000000043e+01
1.382450000000000045e+01
1.385500000000000043e+01
1.382450000000000045e+01
1.382450000000000045e+01
1.382450000000000045e+01
1.379390000000000072e+01
1.385500000000000043e+01
1.385500000000000043e+01
1.388550000000000040e+01
1.388550000000000040e+01
1.382450000000000045e+01
1.388550000000000040e+01
1.382450000000000045e+01
1.388550000000000040e+01
1.391600000000000037e+01
1.385500000000000043e+01
1.394650000000000034e+01
1.388550000000000040e+01
1.385500000000000043e+01
1.388550000000000040e+01
1.385500000000000043e+01
1.391600000000000037e+01
1.391600000000000037e+01
1.388550000000000040e+01
1.388550000000000040e+01
1.394650000000000034e+01
1.394650000000000034e+01
1.397710000000000008e+01
1.385500000000000043e+01
1.394650000000000034e+01
1.397710000000000008e+01
1.388550000000000040e+01
1.388550000000000040e+01
1.391600000000000037e+01
1.391600000000000037e+01
1.391600000000000037e+01
1.397710000000000008e+01
1.391600000000000037e+01
1.391600000000000037e+01
1.391600000000000037e+01
1.388550000000000040e+01
1.394650000000000034e+01
1.388550000000000040e+01
1.388550000000000040e+01
1.388550000000000040e+01
1.394650000000000034e+01
1.388550000000000040e+01
1.394650000000000034e+01
1.388550000000000040e+01
1.391600000000000037e+01
1.391600000000000037e+01
1.391600000000000037e+01
1.391600000000000037e+01
1.391600000000000037e+01
1.391600000000000037e+01
1.388550000000000040e+01
1.391600000000000037e+01
1.391600000000000037e+01
1.391600000000000037e+01
1.388550000000000040e+01
1.388550000000000040e+01
1.388550000000000040e+01
1.385500000000000043e+01
1.391600000000000037e+01
1.391600000000000037e+01
1.391600000000000037e+01
1.391600000000000037e+01
1.388550000000000040e+01
1.391600000000000037e+01
1.388550000000000040e+01
1.391600000000000037e+01
1.391600000000000037e+01
1.400760000000000005e+01
1.394650000000000034e+01
1.397710000000000008e+01
1.394650000000000034e+01
1.394650000000000034e+01
1.397710000000000008e+01
1.391600000000000037e+01
1.394650000000000034e+01
1.391600000000000037e+01
1.394650000000000034e+01
1.391600000000000037e+01
1.394650000000000034e+01
1.394650000000000034e+01
1.391600000000000037e+01
1.397710000000000008e+01
1.394650000000000034e+01
1.400760000000000005e+01
1.397710000000000008e+01
1.397710000000000008e+01
1.391600000000000037e+01
1.400760000000000005e+01
1.394650000000000034e+01
1.397710000000000008e+01
1.397710000000000008e+01
1.397710000000000008e+01
1.403810000000000002e+01
1.394650000000000034e+01
1.400760000000000005e+01
1.397710000000000008e+01
1.394650000000000034e+01
1.400760000000000005e+01
1.400760000000000005e+01
1.397710000000000008e+01
1.397710000000000008e+01
1.397710000000000008e+01
1.391600000000000037e+01
1.400760000000000005e+01
1.397710000000000008e+01
1.394650000000000034e+01
1.403810000000000002e+01
1.397710000000000008e+01
1.400760000000000005e+01
1.397710000000000008e+01
1.400760000000000005e+01
1.397710000000000008e+01
1.400760000000000005e+01
1.397710000000000008e+01
1.403810000000000002e+01
1.400760000000000005e+01
1.397710000000000008e+01
1.400760000000000005e+01
1.397710000000000008e+01
1.400760000000000005e+01
1.397710000000000008e+01
1.400760000000000005e+01
1.397710000000000008e+01
1.397710000000000008e+01
1.400760000000000005e+01
1.400760000000000005e+01
1.397710000000000008e+01
1.400760000000000005e+01
1.397710000000000008e+01
1.397710000000000008e+01
1.397710000000000008e+01
1.397710000000000008e+01
1.400760000000000005e+01
1.400760000000000005e+01
1.400760000000000005e+01
1.400760000000000005e+01
1.403810000000000002e+01
1.403810000000000002e+01
1.397710000000000008e+01
1.403810000000000002e+01
1.403810000000000002e+01
1.397710000000000008e+01
1.400760000000000005e+01
1.400760000000000005e+01
1.400760000000000005e+01
1.400760000000000005e+01
1.400760000000000005e+01
1.403810000000000002e+01
1.397710000000000008e+01
1.400760000000000005e+01
1.400760000000000005e+01
1.397710000000000008e+01
1.400760000000000005e+01
1.397710000000000008e+01
1.397710000000000008e+01
1.397710000000000008e+01
1.397710000000000008e+01
1.403810000000000002e+01
1.403810000000000002e+01
1.397710000000000008e+01
1.406859999999999999e+01
1.403810000000000002e+01
1.403810000000000002e+01
1.403810000000000002e+01
1.403810000000000002e+01
1.403810000000000002e+01
1.406859999999999999e+01
1.403810000000000002e+01
1.403810000000000002e+01
1.406859999999999999e+01
1.403810000000000002e+01
1.406859999999999999e+01
1.406859999999999999e+01
1.406859999999999999e+01
1.403810000000000002e+01
1.406859999999999999e+01
1.406859999999999999e+01
1.406859999999999999e+01
1.406859999999999999e+01
1.403810000000000002e+01
1.406859999999999999e+01
1.403810000000000002e+01
1.403810000000000002e+01
1.403810000000000002e+01
1.403810000000000002e+01
1.400760000000000005e+01
1.403810000000000002e+01
1.406859999999999999e+01
1.400760000000000005e+01
1.409909999999999997e+01
1.403810000000000002e+01
1.403810000000000002e+01
1.406859999999999999e+01
1.409909999999999997e+01
1.403810000000000002e+01
1.403810000000000002e+01
1.406859999999999999e+01
1.406859999999999999e+01
1.406859999999999999e+01
1.403810000000000002e+01
1.403810000000000002e+01
1.403810000000000002e+01
1.406859999999999999e+01
1.400760000000000005e+01
1.406859999999999999e+01
1.406859999999999999e+01
1.406859999999999999e+01
1.403810000000000002e+01
1.403810000000000002e+01
1.403810000000000002e+01
1.406859999999999999e+01
1.403810000000000002e+01
1.406859999999999999e+01
1.409909999999999997e+01
1.403810000000000002e+01
1.406859999999999999e+01
1.403810000000000002e+01
1.409909999999999997e+01
1.412959999999999994e+01
1.403810000000000002e+01
1.403810000000000002e+01
1.406859999999999999e+01
1.406859999999999999e+01
1.409909999999999997e+01
1.409909999999999997e+01
1.409909999999999997e+01
1.409909999999999997e+01
1.409909999999999997e+01
1.409909999999999997e+01
1.409909999999999997e+01
1.412959999999999994e+01
1.403810000000000002e+01
1.409909999999999997e+01
1.412959999999999994e+01
1.412959999999999994e+01
1.409909999999999997e+01
1.406859999999999999e+01
1.406859999999999999e+01
1.412959999999999994e+01
1.409909999999999997e+01
1.409909999999999997e+01
1.412959999999999994e+01
1.412959999999999994e+01
1.412959999999999994e+01
1.409909999999999997e+01
1.412959999999999994e+01
1.412959999999999994e+01
1.406859999999999999e+01
1.412959999999999994e+01
1.412959999999999994e+01
1.409909999999999997e+01
1.409909999999999997e+01
1.409909999999999997e+01
1.409909999999999997e+01
1.416019999999999968e+01
1.412959999999999994e+01
1.412959999999999994e+01
1.416019999999999968e+01
1.412959999999999994e+01
1.406859999999999999e+01
1.412959999999999994e+01
1.419069999999999965e+01
1.416019999999999968e+01
1.416019999999999968e+01
1.416019999999999968e+01
1.416019999999999968e+01
1.419069999999999965e+01
1.416019999999999968e+01
1.422119999999999962e+01
1.412959999999999994e+01
1.412959999999999994e+01
1.419069999999999965e+01
1.409909999999999997e+01
1.416019999999999968e+01
1.412959999999999994e+01
1.419069999999999965e+01
1.412959999999999994e+01
1.416019999999999968e+01
1.422119999999999962e+01
1.412959999999999994e+01
1.416019999999999968e+01
1.416019999999999968e+01
1.416019999999999968e+01
1.419069999999999965e+01
1.412959999999999994e+01
1.416019999999999968e+01
1.419069999999999965e+01
1.412959999999999994e+01
1.416019999999999968e+01
1.416019999999999968e+01
1.412959999999999994e+01
1.412959999999999994e+01
1.416019999999999968e+01
1.422119999999999962e+01
1.412959999999999994e+01
1.419069999999999965e+01
1.416019999999999968e+01
1.416019999999999968e+01
1.422119999999999962e+01
1.416019999999999968e+01
1.416019999999999968e+01
1.412959999999999994e+01
1.416019999999999968e+01
1.416019999999999968e+01
1.412959999999999994e+01
1.416019999999999968e+01
1.412959999999999994e+01
1.416019999999999968e+01
1.416019999999999968e+01
1.416019999999999968e+01
1.419069999999999965e+01
1.419069999999999965e+01
1.416019999999999968e+01
1.416019999999999968e+01
1.412959999999999994e+01
1.416019999999999968e+01
1.412959999999999994e+01
1.412959999999999994e+01
1.416019999999999968e+01
1.416019999999999968e+01
1.419069999999999965e+01
1.416019999999999968e+01
1.422119999999999962e+01
1.422119999999999962e+01
1.416019999999999968e+01
1.425169999999999959e+01
1.419069999999999965e+01
1.422119999999999962e+01
1.425169999999999959e+01
1.422119999999999962e+01
1.422119999999999962e+01
1.425169999999999959e+01
1.422119999999999962e+01
1.422119999999999962e+01
1.419069999999999965e+01
1.412959999999999994e+01
1.428219999999999956e+01
1.425169999999999959e+01
1.422119999999999962e+01
1.425169999999999959e+01
1.422119999999999962e+01
1.422119999999999962e+01
1.419069999999999965e+01
1.422119999999999962e+01
1.428219999999999956e+01
1.425169999999999959e+01
1.416019999999999968e+01
1.422119999999999962e+01
1.425169999999999959e+01
1.422119999999999962e+01
1.425169999999999959e+01
1.422119999999999962e+01
1.422119999999999962e+01
1.422119999999999962e+01
1.419069999999999965e+01
1.422119999999999962e+01
1.425169999999999959e+01
1.422119999999999962e+01
1.425169999999999959e+01
1.422119999999999962e+01
1.422119999999999962e+01
1.422119999999999962e+01
1.422119999999999962e+01
1.422119999999999962e+01
1.422119999999999962e+01
1.419069999999999965e+01
1.422119999999999962e+01
1.422119999999999962e+01
1.425169999999999959e+01
1.425169999999999959e+01
1.422119999999999962e+01
1.428219999999999956e+01
1.422119999999999962e+01
1.422119999999999962e+01
1.422119999999999962e+01
1.425169999999999959e+01
1.422119999999999962e+01
1.422119999999999962e+01
1.419069999999999965e+01
1.419069999999999965e+01
1.419069999999999965e+01
1.425169999999999959e+01
1.422119999999999962e+01
1.425169999999999959e+01
1.425169999999999959e+01
1.422119999999999962e+01
1.428219999999999956e+01
1.425169999999999959e+01
1.425169999999999959e+01
1.425169999999999959e+01
1.428219999999999956e+01
1.428219999999999956e+01
1.425169999999999959e+01
1.425169999999999959e+01
1.422119999999999962e+01
1.419069999999999965e+01
1.425169999999999959e+01
1.425169999999999959e+01
1.428219999999999956e+01
1.428219999999999956e+01
1.428219999999999956e+01
1.425169999999999959e+01
1.422119999999999962e+01
1.422119999999999962e+01
1.425169999999999959e+01
1.425169999999999959e+01
1.425169999999999959e+01
1.422119999999999962e+01
1.428219999999999956e+01
1.425169999999999959e+01
1.425169999999999959e+01
1.428219999999999956e+01
1.425169999999999959e+01
1.428219999999999956e+01
1.428219999999999956e+01
1.428219999999999956e+01
1.428219999999999956e+01
1.425169999999999959e+01
1.431269999999999953e+01
1.431269999999999953e+01
1.428219999999999956e+01
1.431269999999999953e+01
1.431269999999999953e+01
1.431269999999999953e+01
1.428219999999999956e+01
1.431269999999999953e+01
1.434329999999999927e+01
1.428219999999999956e+01
1.428219999999999956e+01
1.431269999999999953e+01
1.431269999999999953e+01
1.434329999999999927e+01
1.428219999999999956e+01
1.434329999999999927e+01
1.431269999999999953e+01
1.428219999999999956e+01
1.434329999999999927e+01
1.428219999999999956e+01
1.428219999999999956e+01
1.428219999999999956e+01
1.425169999999999959e+01
1.431269999999999953e+01
1.431269999999999953e+01
1.428219999999999956e+01
1.431269999999999953e+01
1.428219999999999956e+01
1.431269999999999953e+01
1.428219999999999956e+01
1.425169999999999959e+01
1.431269999999999953e+01
1.431269999999999953e+01
1.428219999999999956e+01
1.428219999999999956e+01
1.431269999999999953e+01
1.431269999999999953e+01
1.431269999999999953e+01
1.431269999999999953e+01
1.431269999999999953e+01
1.428219999999999956e+01
1.428219999999999956e+01
1.431269999999999953e+01
1.431269999999999953e+01
1.434329999999999927e+01
1.428219999999999956e+01
1.434329999999999927e+01
1.431269999999999953e+01
1.434329999999999927e+01
1.428219999999999956e+01
1.431269999999999953e+01
1.431269999999999953e+01
1.431269999999999953e+01
1.428219999999999956e+01
1.428219999999999956e+01
1.431269999999999953e+01
1.434329999999999927e+01
1.428219999999999956e+01
1.434329999999999927e+01
1.434329999999999927e+01
1.431269999999999953e+01
1.431269999999999953e+01
1.428219999999999956e+01
1.431269999999999953e+01
1.431269999999999953e+01
1.428219999999999956e+01
1.428219999999999956e+01
1.437379999999999924e+01
1.434329999999999927e+01
1.434329999999999927e+01
1.434329999999999927e+01
1.434329999999999927e+01
1.434329999999999927e+01
1.434329999999999927e+01
1.434329999999999927e+01
1.434329999999999927e+01
1.434329999999999927e+01
1.431269999999999953e+01
1.434329999999999927e+01
1.434329999999999927e+01
1.431269999999999953e+01
1.434329999999999927e+01
1.434329999999999927e+01
1.437379999999999924e+01
1.434329999999999927e+01
1.437379999999999924e+01
1.434329999999999927e+01
1.434329999999999927e+01
1.437379999999999924e+01
1.437379999999999924e+01
1.434329999999999927e+01
1.437379999999999924e+01
1.437379999999999924e+01
1.434329999999999927e+01
1.428219999999999956e+01
1.434329999999999927e+01
1.437379999999999924e+01
1.437379999999999924e+01
1.440429999999999922e+01
1.440429999999999922e+01
1.443479999999999919e+01
1.440429999999999922e+01
1.440429999999999922e+01
1.443479999999999919e+01
1.440429999999999922e+01
1.440429999999999922e+01
1.443479999999999919e+01
1.440429999999999922e+01
1.443479999999999919e+01
1.443479999999999919e+01
1.437379999999999924e+01
1.443479999999999919e+01
1.440429999999999922e+01
1.437379999999999924e+01
1.443479999999999919e+01
1.437379999999999924e+01
1.437379999999999924e+01
1.437379999999999924e+01
1.437379999999999924e+01
1.437379999999999924e+01
1.440429999999999922e+01
1.440429999999999922e+01
1.443479999999999919e+01
1.440429999999999922e+01
1.440429999999999922e+01
1.440429999999999922e+01
1.440429999999999922e+01
1.437379999999999924e+01
1.437379999999999924e+01
1.440429999999999922e+01
1.437379999999999924e+01
1.437379999999999924e+01
1.443479999999999919e+01
1.440429999999999922e+01
1.440429999999999922e+01
1.443479999999999919e+01
1.440429999999999922e+01
1.440429999999999922e+01
1.440429999999999922e+01
1.440429999999999922e+01
1.434329999999999927e+01
1.440429999999999922e+01
1.437379999999999924e+01
1.437379999999999924e+01
1.440429999999999922e+01
1.437379999999999924e+01
1.440429999999999922e+01
1.443479999999999919e+01
1.440429999999999922e+01
1.440429999999999922e+01
1.437379999999999924e+01
1.443479999999999919e+01
1.437379999999999924e+01
1.443479999999999919e+01
1.437379999999999924e+01
1.437379999999999924e+01
1.443479999999999919e+01
1.440429999999999922e+01
1.440429999999999922e+01
1.446529999999999916e+01
1.440429999999999922e+01
1.437379999999999924e+01
1.443479999999999919e+01
1.440429999999999922e+01
1.440429999999999922e+01
1.437379999999999924e+01
1.437379999999999924e+01
1.443479999999999919e+01
1.437379999999999924e+01
1.440429999999999922e+01
1.437379999999999924e+01
1.440429999999999922e+01
1.443479999999999919e+01
1.437379999999999924e+01
1.443479999999999919e+01
1.437379999999999924e+01
1.443479999999999919e+01
1.443479999999999919e+01
1.440429999999999922e+01
1.443479999999999919e+01
1.443479999999999919e+01
1.443479999999999919e+01
1.440429999999999922e+01
1.443479999999999919e+01
1.440429999999999922e+01
1.446529999999999916e+01
1.443479999999999919e+01
1.446529999999999916e+01
1.449579999999999913e+01
1.446529999999999916e+01
1.443479999999999919e+01
1.449579999999999913e+01
1.446529999999999916e+01
1.446529999999999916e+01
1.446529999999999916e+01
1.446529999999999916e+01
1.446529999999999916e+01
1.449579999999999913e+01
1.443479999999999919e+01
1.449579999999999913e+01
1.440429999999999922e+01
1.443479999999999919e+01
1.446529999999999916e+01
1.446529999999999916e+01
1.446529999999999916e+01
1.446529999999999916e+01
1.449579999999999913e+01
1.446529999999999916e+01
1.446529999999999916e+01
1.446529999999999916e+01
1.449579999999999913e+01
1.449579999999999913e+01
1.449579999999999913e+01
1.446529999999999916e+01
1.446529999999999916e+01
1.446529999999999916e+01
1.449579999999999913e+01
1.452640000000000065e+01
1.446529999999999916e+01
1.449579999999999913e+01
1.452640000000000065e+01
1.449579999999999913e+01
1.449579999999999913e+01
1.446529999999999916e+01
1.446529999999999916e+01
1.449579999999999913e+01
1.449579999999999913e+01
1.449579999999999913e+01
1.446529999999999916e+01
1.449579999999999913e+01
1.446529999999999916e+01
1.446529999999999916e+01
1.449579999999999913e+01
1.449579999999999913e+01
1.446529999999999916e+01
1.446529999999999916e+01
1.449579999999999913e+01
1.449579999999999913e+01
1.449579999999999913e+01
1.449579999999999913e+01
1.449579999999999913e+01
1.446529999999999916e+01
1.449579999999999913e+01
1.452640000000000065e+01
1.452640000000000065e+01
1.446529999999999916e+01
1.443479999999999919e+01
1.449579999999999913e+01
1.449579999999999913e+01
1.446529999999999916e+01
1.446529999999999916e+01
1.449579999999999913e+01
1.449579999999999913e+01
1.446529999999999916e+01
1.446529999999999916e+01
1.449579999999999913e+01
1.443479999999999919e+01
1.449579999999999913e+01
1.449579999999999913e+01
1.449579999999999913e+01
1.452640000000000065e+01
1.446529999999999916e+01
1.449579999999999913e+01
1.446529999999999916e+01
1.449579999999999913e+01
1.452640000000000065e+01
1.446529999999999916e+01
1.446529999999999916e+01
1.452640000000000065e+01
1.449579999999999913e+01
1.452640000000000065e+01
1.452640000000000065e+01
1.455690000000000062e+01
1.455690000000000062e+01
1.455690000000000062e+01
1.452640000000000065e+01
1.449579999999999913e+01
1.452640000000000065e+01
1.452640000000000065e+01
1.452640000000000065e+01
1.452640000000000065e+01
1.458740000000000059e+01
1.455690000000000062e+01
1.455690000000000062e+01
1.452640000000000065e+01
1.449579999999999913e+01
1.452640000000000065e+01
1.449579999999999913e+01
1.452640000000000065e+01
1.452640000000000065e+01
1.455690000000000062e+01
1.455690000000000062e+01
1.461790000000000056e+01
1.455690000000000062e+01
1.458740000000000059e+01
1.455690000000000062e+01
1.455690000000000062e+01
1.461790000000000056e+01
1.449579999999999913e+01
1.458740000000000059e+01
1.458740000000000059e+01
1.455690000000000062e+01
1.452640000000000065e+01
1.452640000000000065e+01
1.455690000000000062e+01
1.452640000000000065e+01
1.455690000000000062e+01
1.455690000000000062e+01
1.452640000000000065e+01
1.455690000000000062e+01
1.455690000000000062e+01
1.455690000000000062e+01
1.452640000000000065e+01
1.452640000000000065e+01
1.452640000000000065e+01
1.452640000000000065e+01
1.449579999999999913e+01
1.458740000000000059e+01
1.452640000000000065e+01
1.452640000000000065e+01
1.458740000000000059e+01
1.458740000000000059e+01
1.455690000000000062e+01
1.455690000000000062e+01
1.452640000000000065e+01
1.455690000000000062e+01
1.455690000000000062e+01
1.455690000000000062e+01
1.455690000000000062e+01
1.455690000000000062e+01
1.452640000000000065e+01
1.452640000000000065e+01
1.455690000000000062e+01
1.458740000000000059e+01
1.452640000000000065e+01
1.452640000000000065e+01
1.452640000000000065e+01
1.455690000000000062e+01
1.455690000000000062e+01
1.452640000000000065e+01
1.455690000000000062e+01
1.455690000000000062e+01
1.458740000000000059e+01
1.452640000000000065e+01
1.458740000000000059e+01
1.458740000000000059e+01
1.458740000000000059e+01
1.458740000000000059e+01
1.458740000000000059e+01
1.455690000000000062e+01
1.461790000000000056e+01
1.455690000000000062e+01
1.458740000000000059e+01
1.458740000000000059e+01
1.461790000000000056e+01
1.455690000000000062e+01
1.461790000000000056e+01
1.461790000000000056e+01
1.455690000000000062e+01
1.461790000000000056e+01
1.458740000000000059e+01
1.455690000000000062e+01
1.458740000000000059e+01
1.455690000000000062e+01
1.458740000000000059e+01
1.455690000000000062e+01
1.458740000000000059e+01
1.458740000000000059e+01
1.458740000000000059e+01
1.461790000000000056e+01
1.461790000000000056e+01
1.458740000000000059e+01
1.461790000000000056e+01
1.461790000000000056e+01
1.461790000000000056e+01
1.464840000000000053e+01
1.464840000000000053e+01
1.461790000000000056e+01
1.467900000000000027e+01
1.461790000000000056e+01
1.464840000000000053e+01
1.461790000000000056e+01
1.464840000000000053e+01
1.464840000000000053e+01
1.464840000000000053e+01
1.470950000000000024e+01
1.461790000000000056e+01
1.461790000000000056e+01
1.464840000000000053e+01
1.458740000000000059e+01
1.467900000000000027e+01
1.461790000000000056e+01
1.464840000000000053e+01
1.464840000000000053e+01
1.464840000000000053e+01
1.474000000000000021e+01
1.467900000000000027e+01
1.464840000000000053e+01
1.464840000000000053e+01
1.464840000000000053e+01
1.464840000000000053e+01
1.455690000000000062e+01
1.464840000000000053e+01
1.464840000000000053e+01
1.464840000000000053e+01
1.464840000000000053e+01
1.470950000000000024e+01
1.464840000000000053e+01
1.464840000000000053e+01
1.461790000000000056e+01
1.470950000000000024e+01
1.461790000000000056e+01
1.458740000000000059e+01
1.467900000000000027e+01
1.467900000000000027e+01
1.474000000000000021e+01
1.467900000000000027e+01
1.464840000000000053e+01
1.461790000000000056e+01
1.470950000000000024e+01
1.464840000000000053e+01
1.464840000000000053e+01
1.464840000000000053e+01
1.467900000000000027e+01
1.464840000000000053e+01
1.467900000000000027e+01
1.461790000000000056e+01
1.461790000000000056e+01
1.467900000000000027e+01
1.461790000000000056e+01
1.464840000000000053e+01
1.464840000000000053e+01
1.464840000000000053e+01
1.464840000000000053e+01
1.464840000000000053e+01
1.467900000000000027e+01
1.464840000000000053e+01
1.461790000000000056e+01
1.461790000000000056e+01
1.464840000000000053e+01
1.464840000000000053e+01
1.464840000000000053e+01
1.467900000000000027e+01
1.467900000000000027e+01
1.464840000000000053e+01
1.464840000000000053e+01
1.464840000000000053e+01
1.464840000000000053e+01
1.470950000000000024e+01
1.461790000000000056e+01
1.467900000000000027e+01
1.461790000000000056e+01
1.464840000000000053e+01
1.464840000000000053e+01
1.467900000000000027e+01
1.470950000000000024e+01
1.467900000000000027e+01
1.467900000000000027e+01
1.474000000000000021e+01
1.461790000000000056e+01
1.467900000000000027e+01
1.467900000000000027e+01
1.467900000000000027e+01
1.464840000000000053e+01
1.464840000000000053e+01
1.467900000000000027e+01
1.467900000000000027e+01
1.464840000000000053e+01
1.467900000000000027e+01
1.467900000000000027e+01
1.467900000000000027e+01
1.467900000000000027e+01
1.464840000000000053e+01
1.467900000000000027e+01
1.470950000000000024e+01
1.470950000000000024e+01
1.467900000000000027e+01
1.470950000000000024e+01
1.474000000000000021e+01
1.470950000000000024e+01
1.474000000000000021e+01
1.474000000000000021e+01
1.470950000000000024e+01
1.474000000000000021e+01
1.470950000000000024e+01
1.474000000000000021e+01
1.470950000000000024e+01
1.474000000000000021e+01
1.474000000000000021e+01
1.467900000000000027e+01
1.470950000000000024e+01
1.474000000000000021e+01
1.474000000000000021e+01
1.477050000000000018e+01
1.470950000000000024e+01
1.470950000000000024e+01
1.474000000000000021e+01
1.474000000000000021e+01
1.477050000000000018e+01
1.470950000000000024e+01
1.474000000000000021e+01
1.477050000000000018e+01
1.470950000000000024e+01
1.474000000000000021e+01
1.474000000000000021e+01
1.474000000000000021e+01
1.470950000000000024e+01
1.474000000000000021e+01
1.474000000000000021e+01
1.470950000000000024e+01
1.474000000000000021e+01
1.474000000000000021e+01
1.470950000000000024e+01
1.477050000000000018e+01
1.474000000000000021e+01
1.470950000000000024e+01
1.474000000000000021e+01
1.470950000000000024e+01
1.477050000000000018e+01
1.470950000000000024e+01
1.470950000000000024e+01
1.470950000000000024e+01
1.477050000000000018e+01
1.474000000000000021e+01
1.474000000000000021e+01
1.474000000000000021e+01
1.477050000000000018e+01
1.470950000000000024e+01
1.470950000000000024e+01
1.474000000000000021e+01
1.474000000000000021e+01
1.474000000000000021e+01
1.470950000000000024e+01
1.477050000000000018e+01
1.470950000000000024e+01
1.470950000000000024e+01
1.474000000000000021e+01
1.470950000000000024e+01
1.474000000000000021e+01
1.474000000000000021e+01
1.474000000000000021e+01
1.474000000000000021e+01
1.474000000000000021e+01
1.470950000000000024e+01
1.474000000000000021e+01
1.474000000000000021e+01
1.474000000000000021e+01
1.474000000000000021e+01
1.470950000000000024e+01
1.470950000000000024e+01
1.474000000000000021e+01
1.477050000000000018e+01
1.470950000000000024e+01
1.477050000000000018e+01
1.477050000000000018e+01
1.477050000000000018e+01
1.474000000000000021e+01
1.470950000000000024e+01
1.474000000000000021e+01
1.474000000000000021e+01
1.474000000000000021e+01
1.474000000000000021e+01
1.474000000000000021e+01
1.480100000000000016e+01
1.477050000000000018e+01
1.480100000000000016e+01
1.477050000000000018e+01
1.477050000000000018e+01
1.477050000000000018e+01
1.477050000000000018e+01
1.474000000000000021e+01
1.474000000000000021e+01
1.477050000000000018e+01
1.480100000000000016e+01
1.480100000000000016e+01
1.480100000000000016e+01
1.483150000000000013e+01
1.477050000000000018e+01
1.480100000000000016e+01
1.480100000000000016e+01
1.477050000000000018e+01
1.480100000000000016e+01
1.477050000000000018e+01
1.483150000000000013e+01
1.474000000000000021e+01
1.477050000000000018e+01
1.477050000000000018e+01
1.480100000000000016e+01
1.477050000000000018e+01
1.480100000000000016e+01
1.477050000000000018e+01
1.480100000000000016e+01
1.477050000000000018e+01
1.480100000000000016e+01
1.483150000000000013e+01
1.477050000000000018e+01
1.480100000000000016e+01
1.477050000000000018e+01
1.477050000000000018e+01
1.477050000000000018e+01
1.477050000000000018e+01
1.480100000000000016e+01
1.480100000000000016e+01
1.480100000000000016e+01
1.477050000000000018e+01
1.477050000000000018e+01
1.477050000000000018e+01
1.477050000000000018e+01
1.480100000000000016e+01
1.480100000000000016e+01
1.477050000000000018e+01
1.483150000000000013e+01
1.477050000000000018e+01
1.480100000000000016e+01
1.483150000000000013e+01
1.477050000000000018e+01
1.480100000000000016e+01
1.477050000000000018e+01
1.477050000000000018e+01
1.480100000000000016e+01
1.477050000000000018e+01
1.477050000000000018e+01
1.483150000000000013e+01
1.480100000000000016e+01
1.483150000000000013e+01
1.483150000000000013e+01
1.483150000000000013e+01
1.480100000000000016e+01
1.480100000000000016e+01
1.483150000000000013e+01
1.483150000000000013e+01
1.480100000000000016e+01
1.480100000000000016e+01
1.483150000000000013e+01
1.486209999999999987e+01
1.483150000000000013e+01
1.480100000000000016e+01
1.483150000000000013e+01
1.480100000000000016e+01
1.477050000000000018e+01
1.486209999999999987e+01
1.483150000000000013e+01
1.480100000000000016e+01
1.483150000000000013e+01
1.483150000000000013e+01
1.480100000000000016e+01
1.486209999999999987e+01
1.483150000000000013e+01
1.483150000000000013e+01
1.483150000000000013e+01
1.483150000000000013e+01
1.483150000000000013e+01
1.480100000000000016e+01
1.480100000000000016e+01
1.483150000000000013e+01
1.483150000000000013e+01
1.480100000000000016e+01
1.483150000000000013e+01
1.480100000000000016e+01
1.486209999999999987e+01
1.480100000000000016e+01
1.477050000000000018e+01
1.480100000000000016e+01
1.483150000000000013e+01
1.480100000000000016e+01
1.483150000000000013e+01
1.486209999999999987e+01
1.483150000000000013e+01
1.489259999999999984e+01
1.489259999999999984e+01
1.486209999999999987e+01
1.486209999999999987e+01
1.489259999999999984e+01
1.483150000000000013e+01
1.489259999999999984e+01
1.489259999999999984e+01
1.489259999999999984e+01
1.489259999999999984e+01
1.486209999999999987e+01
1.489259999999999984e+01
1.483150000000000013e+01
1.492309999999999981e+01
1.489259999999999984e+01
1.489259999999999984e+01
1.486209999999999987e+01
1.486209999999999987e+01
1.486209999999999987e+01
1.486209999999999987e+01
1.486209999999999987e+01
1.489259999999999984e+01
1.486209999999999987e+01
1.486209999999999987e+01
1.495359999999999978e+01
1.486209999999999987e+01
1.489259999999999984e+01
1.483150000000000013e+01
1.486209999999999987e+01
1.483150000000000013e+01
1.489259999999999984e+01
1.486209999999999987e+01
1.483150000000000013e+01
1.489259999999999984e+01
1.486209999999999987e+01
1.489259999999999984e+01
1.486209999999999987e+01
1.489259999999999984e+01
1.486209999999999987e+01
1.489259999999999984e+01
1.492309999999999981e+01
1.489259999999999984e+01
1.486209999999999987e+01
1.489259999999999984e+01
1.489259999999999984e+01
1.483150000000000013e+01
1.489259999999999984e+01
1.486209999999999987e+01
1.486209999999999987e+01
1.486209999999999987e+01
1.486209999999999987e+01
1.489259999999999984e+01
1.486209999999999987e+01
1.489259999999999984e+01
1.486209999999999987e+01
1.486209999999999987e+01
1.489259999999999984e+01
1.489259999999999984e+01
1.492309999999999981e+01
1.486209999999999987e+01
1.489259999999999984e+01
1.492309999999999981e+01
1.483150000000000013e+01
1.489259999999999984e+01
1.489259999999999984e+01
1.489259999999999984e+01
1.492309999999999981e+01
1.486209999999999987e+01
1.486209999999999987e+01
1.489259999999999984e+01
1.489259999999999984e+01
1.486209999999999987e+01
1.486209999999999987e+01
1.489259999999999984e+01
1.486209999999999987e+01
1.486209999999999987e+01
1.486209999999999987e+01
1.486209999999999987e+01
1.486209999999999987e+01
1.489259999999999984e+01
1.492309999999999981e+01
1.486209999999999987e+01
1.489259999999999984e+01
1.489259999999999984e+01
1.489259999999999984e+01
1.489259999999999984e+01
1.489259999999999984e+01
1.489259999999999984e+01
1.492309999999999981e+01
1.489259999999999984e+01
1.486209999999999987e+01
1.489259999999999984e+01
1.489259999999999984e+01
1.489259999999999984e+01
1.486209999999999987e+01
1.489259999999999984e+01
1.492309999999999981e+01
1.489259999999999984e+01
1.489259999999999984e+01
1.492309999999999981e+01
1.489259999999999984e+01
1.489259999999999984e+01
1.489259999999999984e+01
1.489259999999999984e+01
1.486209999999999987e+01
1.492309999999999981e+01
1.498409999999999975e+01
1.492309999999999981e+01
1.495359999999999978e+01
1.486209999999999987e+01
1.492309999999999981e+01
1.492309999999999981e+01
1.495359999999999978e+01
1.495359999999999978e+01
1.495359999999999978e+01
1.495359999999999978e+01
1.495359999999999978e+01
1.495359999999999978e+01
1.495359999999999978e+01
1.492309999999999981e+01
1.495359999999999978e+01
1.498409999999999975e+01
1.495359999999999978e+01
1.495359999999999978e+01
1.495359999999999978e+01
1.492309999999999981e+01
1.498409999999999975e+01
1.495359999999999978e+01
1.495359999999999978e+01
1.498409999999999975e+01
1.495359999999999978e+01
1.495359999999999978e+01
1.498409999999999975e+01
1.501459999999999972e+01
1.495359999999999978e+01
1.492309999999999981e+01
1.498409999999999975e+01
1.498409999999999975e+01
1.498409999999999975e+01
1.498409999999999975e+01
1.501459999999999972e+01
1.501459999999999972e+01
1.495359999999999978e+01
1.495359999999999978e+01
1.498409999999999975e+01
1.498409999999999975e+01
1.498409999999999975e+01
1.498409999999999975e+01
1.498409999999999975e+01
1.504519999999999946e+01
1.501459999999999972e+01
1.498409999999999975e+01
1.495359999999999978e+01
1.498409999999999975e+01
1.495359999999999978e+01
1.498409999999999975e+01
1.498409999999999975e+01
1.498409999999999975e+01
1.501459999999999972e+01
1.501459999999999972e+01
1.498409999999999975e+01
1.498409999999999975e+01
1.498409999999999975e+01
1.498409999999999975e+01
1.501459999999999972e+01
1.495359999999999978e+01
1.501459999999999972e+01
1.498409999999999975e+01
1.495359999999999978e+01
1.498409999999999975e+01
1.498409999999999975e+01
1.498409999999999975e+01
1.498409999999999975e+01
1.501459999999999972e+01
1.501459999999999972e+01
1.495359999999999978e+01
1.501459999999999972e+01
1.495359999999999978e+01
1.498409999999999975e+01
1.495359999999999978e+01
1.498409999999999975e+01
1.498409999999999975e+01
1.501459999999999972e+01
1.495359999999999978e+01
1.498409999999999975e+01
1.495359999999999978e+01
1.501459999999999972e+01
1.495359999999999978e+01
1.492309999999999981e+01
1.495359999999999978e+01
1.495359999999999978e+01
1.501459999999999972e+01
1.495359999999999978e+01
1.495359999999999978e+01
1.498409999999999975e+01
1.498409999999999975e+01
1.495359999999999978e+01
1.492309999999999981e+01
1.495359999999999978e+01
1.501459999999999972e+01
1.492309999999999981e+01
1.495359999999999978e+01
1.498409999999999975e+01
1.492309999999999981e+01
1.495359999999999978e+01
1.498409999999999975e+01
1.498409999999999975e+01
1.498409999999999975e+01
1.498409999999999975e+01
1.501459999999999972e+01
1.501459999999999972e+01
1.504519999999999946e+01
1.504519999999999946e+01
1.498409999999999975e+01
1.507569999999999943e+01
1.498409999999999975e+01
1.504519999999999946e+01
1.504519999999999946e+01
1.504519999999999946e+01
1.501459999999999972e+01
1.501459999999999972e+01
1.501459999999999972e+01
1.507569999999999943e+01
1.504519999999999946e+01
1.501459999999999972e+01
1.507569999999999943e+01
1.504519999999999946e+01
1.501459999999999972e+01
1.501459999999999972e+01
1.501459999999999972e+01
1.501459999999999972e+01
1.501459999999999972e+01
1.501459999999999972e+01
1.498409999999999975e+01
1.504519999999999946e+01
1.504519999999999946e+01
1.504519999999999946e+01
1.501459999999999972e+01
1.504519999999999946e+01
1.501459999999999972e+01
1.501459999999999972e+01
1.498409999999999975e+01
1.501459999999999972e+01
1.501459999999999972e+01
1.501459999999999972e+01
1.507569999999999943e+01
1.507569999999999943e+01
1.507569999999999943e+01
1.501459999999999972e+01
1.501459999999999972e+01
1.504519999999999946e+01
1.504519999999999946e+01
1.504519999999999946e+01
1.504519999999999946e+01
1.507569999999999943e+01
1.507569999999999943e+01
1.507569999999999943e+01
1.501459999999999972e+01
1.504519999999999946e+01
1.504519999999999946e+01
1.501459999999999972e+01
1.504519999999999946e+01
1.501459999999999972e+01
1.504519999999999946e+01
1.501459999999999972e+01
1.504519999999999946e+01
1.504519999999999946e+01
1.501459999999999972e+01
1.501459999999999972e+01
1.501459999999999972e+01
1.501459999999999972e+01
1.507569999999999943e+01
1.501459999999999972e+01
1.501459999999999972e+01
1.498409999999999975e+01
1.498409999999999975e+01
1.498409999999999975e+01
1.501459999999999972e+01
1.501459999999999972e+01
1.504519999999999946e+01
1.510619999999999941e+01
1.507569999999999943e+01
1.507569999999999943e+01
1.510619999999999941e+01
1.507569999999999943e+01
1.504519999999999946e+01
1.507569999999999943e+01
1.507569999999999943e+01
1.501459999999999972e+01
1.507569999999999943e+01
1.510619999999999941e+01
1.504519999999999946e+01
1.504519999999999946e+01
1.507569999999999943e+01
1.504519999999999946e+01
1.507569999999999943e+01
1.504519999999999946e+01
1.504519999999999946e+01
1.513669999999999938e+01
1.510619999999999941e+01
1.507569999999999943e+01
1.504519999999999946e+01
1.507569999999999943e+01
1.507569999999999943e+01
1.507569999999999943e+01
1.504519999999999946e+01
1.501459999999999972e+01
1.507569999999999943e+01
1.504519999999999946e+01
1.504519999999999946e+01
1.507569999999999943e+01
1.507569999999999943e+01
1.510619999999999941e+01
1.510619999999999941e+01
1.507569999999999943e+01
1.510619999999999941e+01
1.501459999999999972e+01
1.510619999999999941e+01
1.510619999999999941e+01
1.510619999999999941e+01
1.510619999999999941e+01
1.510619999999999941e+01
1.507569999999999943e+01
1.510619999999999941e+01
1.510619999999999941e+01
1.513669999999999938e+01
1.510619999999999941e+01
1.510619999999999941e+01
1.513669999999999938e+01
1.510619999999999941e+01
1.513669999999999938e+01
1.510619999999999941e+01
1.510619999999999941e+01
1.516719999999999935e+01
1.519780000000000086e+01
1.510619999999999941e+01
1.513669999999999938e+01
1.510619999999999941e+01
1.510619999999999941e+01
1.516719999999999935e+01
1.516719999999999935e+01
1.510619999999999941e+01
1.513669999999999938e+01
1.510619999999999941e+01
1.510619999999999941e+01
1.513669999999999938e+01
1.510619999999999941e+01
1.516719999999999935e+01
1.513669999999999938e+01
1.516719999999999935e+01
1.516719999999999935e+01
1.513669999999999938e+01
1.513669999999999938e+01
1.513669999999999938e+01
1.510619999999999941e+01
1.513669999999999938e+01
1.513669999999999938e+01
1.510619999999999941e+01
1.513669999999999938e+01
1.513669999999999938e+01
1.513669999999999938e+01
1.510619999999999941e+01
1.516719999999999935e+01
1.513669999999999938e+01
1.516719999999999935e+01
1.516719999999999935e+01
1.510619999999999941e+01
1.513669999999999938e+01
1.513669999999999938e+01
1.510619999999999941e+01
1.513669999999999938e+01
1.513669999999999938e+01
1.513669999999999938e+01
1.513669999999999938e+01
1.516719999999999935e+01
1.510619999999999941e+01
1.510619999999999941e+01
1.510619999999999941e+01
1.516719999999999935e+01
1.513669999999999938e+01
1.510619999999999941e+01
1.513669999999999938e+01
1.513669999999999938e+01
1.519780000000000086e+01
1.513669999999999938e+01
1.516719999999999935e+01
1.516719999999999935e+01
1.513669999999999938e+01
1.510619999999999941e+01
1.510619999999999941e+01
1.516719999999999935e+01
1.516719999999999935e+01
1.513669999999999938e+01
1.510619999999999941e+01
1.510619999999999941e+01
1.513669999999999938e+01
1.513669999999999938e+01
1.510619999999999941e+01
1.513669999999999938e+01
1.513669999999999938e+01
1.510619999999999941e+01
1.513669999999999938e+01
1.513669999999999938e+01
1.510619999999999941e+01
1.510619999999999941e+01
1.513669999999999938e+01
1.516719999999999935e+01
1.513669999999999938e+01
1.513669999999999938e+01
1.507569999999999943e+01
1.516719999999999935e+01
1.513669999999999938e+01
1.507569999999999943e+01
1.513669999999999938e+01
1.516719999999999935e+01
1.513669999999999938e+01
1.513669999999999938e+01
1.510619999999999941e+01
1.516719999999999935e+01
1.507569999999999943e+01
1.516719999999999935e+01
1.516719999999999935e+01
1.516719999999999935e+01
1.516719999999999935e+01
1.513669999999999938e+01
1.513669999999999938e+01
1.516719999999999935e+01
1.510619999999999941e+01
1.513669999999999938e+01
1.510619999999999941e+01
1.513669999999999938e+01
1.513669999999999938e+01
1.513669999999999938e+01
1.513669999999999938e+01
1.516719999999999935e+01
1.510619999999999941e+01
1.513669999999999938e+01
1.513669999999999938e+01
1.519780000000000086e+01
1.516719999999999935e+01
1.516719999999999935e+01
1.516719999999999935e+01
1.516719999999999935e+01
1.519780000000000086e+01
1.516719999999999935e+01
1.516719999999999935e+01
1.516719999999999935e+01
1.519780000000000086e+01
1.519780000000000086e+01
1.519780000000000086e+01
1.519780000000000086e+01
1.522830000000000084e+01
1.516719999999999935e+01
1.522830000000000084e+01
1.522830000000000084e+01
1.519780000000000086e+01
1.519780000000000086e+01
1.513669999999999938e+01
1.519780000000000086e+01
1.519780000000000086e+01
1.519780000000000086e+01
1.519780000000000086e+01
1.519780000000000086e+01
1.522830000000000084e+01
1.522830000000000084e+01
1.519780000000000086e+01
1.522830000000000084e+01
1.519780000000000086e+01
1.519780000000000086e+01
1.522830000000000084e+01
1.522830000000000084e+01
1.519780000000000086e+01
1.519780000000000086e+01
1.519780000000000086e+01
1.522830000000000084e+01
1.516719999999999935e+01
1.522830000000000084e+01
1.516719999999999935e+01
1.513669999999999938e+01
1.522830000000000084e+01
1.516719999999999935e+01
1.519780000000000086e+01
1.519780000000000086e+01
1.519780000000000086e+01
1.522830000000000084e+01
1.522830000000000084e+01
1.522830000000000084e+01
1.516719999999999935e+01
1.519780000000000086e+01
1.522830000000000084e+01
1.516719999999999935e+01
1.522830000000000084e+01
1.516719999999999935e+01
1.516719999999999935e+01
1.516719999999999935e+01
1.525880000000000081e+01
1.522830000000000084e+01
1.519780000000000086e+01
1.519780000000000086e+01
1.519780000000000086e+01
1.516719999999999935e+01
1.519780000000000086e+01
1.522830000000000084e+01
1.519780000000000086e+01
1.522830000000000084e+01
1.522830000000000084e+01
1.522830000000000084e+01
1.525880000000000081e+01
1.519780000000000086e+01
1.525880000000000081e+01
1.525880000000000081e+01
1.525880000000000081e+01
1.519780000000000086e+01
1.522830000000000084e+01
1.525880000000000081e+01
1.519780000000000086e+01
1.525880000000000081e+01
1.522830000000000084e+01
1.525880000000000081e+01
1.522830000000000084e+01
1.525880000000000081e+01
1.522830000000000084e+01
1.522830000000000084e+01
1.525880000000000081e+01
1.522830000000000084e+01
1.519780000000000086e+01
1.522830000000000084e+01
1.519780000000000086e+01
1.519780000000000086e+01
1.525880000000000081e+01
1.522830000000000084e+01
1.522830000000000084e+01
1.525880000000000081e+01
1.519780000000000086e+01
1.522830000000000084e+01
1.519780000000000086e+01
1.522830000000000084e+01
1.522830000000000084e+01
1.516719999999999935e+01
1.522830000000000084e+01
1.519780000000000086e+01
1.519780000000000086e+01
1.522830000000000084e+01
1.522830000000000084e+01
1.528930000000000078e+01
1.522830000000000084e+01
1.522830000000000084e+01
1.522830000000000084e+01
1.525880000000000081e+01
1.525880000000000081e+01
1.519780000000000086e+01
1.525880000000000081e+01
1.522830000000000084e+01
1.522830000000000084e+01
1.525880000000000081e+01
1.528930000000000078e+01
1.522830000000000084e+01
1.522830000000000084e+01
1.522830000000000084e+01
1.528930000000000078e+01
1.528930000000000078e+01
1.531980000000000075e+01
1.525880000000000081e+01
1.528930000000000078e+01
1.528930000000000078e+01
1.528930000000000078e+01
1.522830000000000084e+01
1.525880000000000081e+01
1.525880000000000081e+01
1.531980000000000075e+01
1.528930000000000078e+01
1.531980000000000075e+01
1.525880000000000081e+01
1.525880000000000081e+01
1.528930000000000078e+01
1.525880000000000081e+01
1.525880000000000081e+01
1.528930000000000078e+01
1.525880000000000081e+01
1.528930000000000078e+01
1.528930000000000078e+01
1.528930000000000078e+01
1.528930000000000078e+01
1.525880000000000081e+01
1.528930000000000078e+01
1.528930000000000078e+01
1.528930000000000078e+01
1.525880000000000081e+01
1.528930000000000078e+01
1.531980000000000075e+01
1.531980000000000075e+01
1.531980000000000075e+01
1.528930000000000078e+01
1.525880000000000081e+01
1.528930000000000078e+01
1.528930000000000078e+01
1.525880000000000081e+01
1.525880000000000081e+01
1.525880000000000081e+01
1.525880000000000081e+01
1.528930000000000078e+01
1.528930000000000078e+01
1.525880000000000081e+01
1.528930000000000078e+01
1.525880000000000081e+01
1.531980000000000075e+01
1.528930000000000078e+01
1.528930000000000078e+01
1.528930000000000078e+01
1.525880000000000081e+01
1.528930000000000078e+01
1.525880000000000081e+01
1.531980000000000075e+01
1.531980000000000075e+01
1.525880000000000081e+01
1.531980000000000075e+01
1.525880000000000081e+01
1.531980000000000075e+01
1.525880000000000081e+01
1.522830000000000084e+01
1.528930000000000078e+01
1.528930000000000078e+01
1.525880000000000081e+01
1.525880000000000081e+01
1.528930000000000078e+01
1.525880000000000081e+01
1.528930000000000078e+01
1.528930000000000078e+01
1.528930000000000078e+01
1.525880000000000081e+01
1.528930000000000078e+01
1.525880000000000081e+01
1.525880000000000081e+01
1.528930000000000078e+01
1.528930000000000078e+01
1.531980000000000075e+01
1.531980000000000075e+01
1.528930000000000078e+01
1.528930000000000078e+01
1.528930000000000078e+01
1.525880000000000081e+01
1.528930000000000078e+01
1.528930000000000078e+01
1.525880000000000081e+01
1.525880000000000081e+01
1.525880000000000081e+01
1.525880000000000081e+01
1.528930000000000078e+01
1.525880000000000081e+01
1.525880000000000081e+01
1.531980000000000075e+01
1.528930000000000078e+01
1.525880000000000081e+01
1.531980000000000075e+01
1.528930000000000078e+01
1.528930000000000078e+01
1.525880000000000081e+01
1.528930000000000078e+01
1.531980000000000075e+01
1.522830000000000084e+01
1.528930000000000078e+01
1.525880000000000081e+01
1.528930000000000078e+01
1.525880000000000081e+01
1.522830000000000084e+01
1.525880000000000081e+01
1.525880000000000081e+01
1.525880000000000081e+01
1.525880000000000081e+01
1.525880000000000081e+01
1.528930000000000078e+01
1.528930000000000078e+01
1.528930000000000078e+01
1.528930000000000078e+01
1.528930000000000078e+01
1.525880000000000081e+01
1.531980000000000075e+01
1.525880000000000081e+01
1.528930000000000078e+01
1.528930000000000078e+01
1.528930000000000078e+01
1.528930000000000078e+01
1.535030000000000072e+01
1.531980000000000075e+01
1.528930000000000078e+01
1.531980000000000075e+01
1.531980000000000075e+01
1.535030000000000072e+01
1.535030000000000072e+01
1.535030000000000072e+01
1.535030000000000072e+01
1.531980000000000075e+01
1.535030000000000072e+01
1.531980000000000075e+01
1.535030000000000072e+01
1.531980000000000075e+01
1.535030000000000072e+01
1.535030000000000072e+01
1.531980000000000075e+01
1.531980000000000075e+01
1.535030000000000072e+01
1.535030000000000072e+01
1.535030000000000072e+01
1.531980000000000075e+01
1.535030000000000072e+01
1.531980000000000075e+01
1.535030000000000072e+01
1.535030000000000072e+01
1.535030000000000072e+01
1.531980000000000075e+01
1.535030000000000072e+01
1.531980000000000075e+01
1.535030000000000072e+01
1.538090000000000046e+01
1.535030000000000072e+01
1.538090000000000046e+01
1.531980000000000075e+01
1.535030000000000072e+01
1.535030000000000072e+01
1.538090000000000046e+01
1.535030000000000072e+01
1.535030000000000072e+01
1.538090000000000046e+01
1.535030000000000072e+01
1.531980000000000075e+01
1.535030000000000072e+01
1.535030000000000072e+01
1.528930000000000078e+01
1.538090000000000046e+01
1.528930000000000078e+01
1.531980000000000075e+01
1.535030000000000072e+01
1.528930000000000078e+01
1.538090000000000046e+01
1.535030000000000072e+01
1.531980000000000075e+01
1.535030000000000072e+01
1.531980000000000075e+01
1.538090000000000046e+01
1.535030000000000072e+01
1.535030000000000072e+01
1.535030000000000072e+01
1.535030000000000072e+01
1.535030000000000072e+01
1.538090000000000046e+01
1.535030000000000072e+01
1.538090000000000046e+01
1.535030000000000072e+01
1.535030000000000072e+01
1.535030000000000072e+01
1.538090000000000046e+01
1.535030000000000072e+01
1.531980000000000075e+01
1.535030000000000072e+01
1.535030000000000072e+01
1.535030000000000072e+01
1.538090000000000046e+01
1.531980000000000075e+01
1.538090000000000046e+01
1.528930000000000078e+01
1.531980000000000075e+01
1.538090000000000046e+01
1.531980000000000075e+01
1.538090000000000046e+01
1.538090000000000046e+01
1.531980000000000075e+01
1.535030000000000072e+01
1.535030000000000072e+01
1.535030000000000072e+01
1.538090000000000046e+01
1.531980000000000075e+01
1.531980000000000075e+01
1.538090000000000046e+01
1.535030000000000072e+01
1.535030000000000072e+01
1.538090000000000046e+01
1.538090000000000046e+01
1.538090000000000046e+01
1.538090000000000046e+01
1.538090000000000046e+01
1.538090000000000046e+01
1.541140000000000043e+01
1.535030000000000072e+01
1.538090000000000046e+01
1.538090000000000046e+01
1.538090000000000046e+01
1.535030000000000072e+01
1.538090000000000046e+01
1.541140000000000043e+01
1.541140000000000043e+01
1.538090000000000046e+01
1.538090000000000046e+01
1.538090000000000046e+01
1.535030000000000072e+01
1.538090000000000046e+01
1.535030000000000072e+01
1.538090000000000046e+01
1.535030000000000072e+01
1.535030000000000072e+01
1.535030000000000072e+01
1.538090000000000046e+01
1.541140000000000043e+01
1.535030000000000072e+01
1.538090000000000046e+01
1.538090000000000046e+01
1.538090000000000046e+01
1.541140000000000043e+01
1.538090000000000046e+01
1.538090000000000046e+01
1.538090000000000046e+01
1.538090000000000046e+01
1.538090000000000046e+01
1.535030000000000072e+01
1.541140000000000043e+01
1.541140000000000043e+01
1.535030000000000072e+01
1.547240000000000038e+01
1.538090000000000046e+01
1.544190000000000040e+01
1.538090000000000046e+01
1.544190000000000040e+01
1.544190000000000040e+01
1.541140000000000043e+01
1.544190000000000040e+01
1.541140000000000043e+01
1.544190000000000040e+01
1.544190000000000040e+01
1.538090000000000046e+01
1.544190000000000040e+01
1.544190000000000040e+01
1.547240000000000038e+01
1.547240000000000038e+01
1.541140000000000043e+01
1.544190000000000040e+01
1.541140000000000043e+01
1.541140000000000043e+01
1.547240000000000038e+01
1.541140000000000043e+01
1.544190000000000040e+01
1.541140000000000043e+01
1.544190000000000040e+01
1.544190000000000040e+01
1.544190000000000040e+01
1.544190000000000040e+01
1.547240000000000038e+01
1.544190000000000040e+01
1.547240000000000038e+01
1.544190000000000040e+01
1.547240000000000038e+01
1.544190000000000040e+01
1.538090000000000046e+01
1.544190000000000040e+01
1.544190000000000040e+01
1.541140000000000043e+01
1.544190000000000040e+01
1.544190000000000040e+01
1.547240000000000038e+01
1.547240000000000038e+01
1.544190000000000040e+01
1.538090000000000046e+01
1.544190000000000040e+01
1.544190000000000040e+01
1.544190000000000040e+01
1.547240000000000038e+01
1.544190000000000040e+01
1.541140000000000043e+01
1.544190000000000040e+01
1.544190000000000040e+01
1.541140000000000043e+01
1.544190000000000040e+01
1.544190000000000040e+01
1.544190000000000040e+01
1.544190000000000040e+01
1.541140000000000043e+01
1.550290000000000035e+01
1.541140000000000043e+01
1.544190000000000040e+01
1.544190000000000040e+01
1.544190000000000040e+01
1.544190000000000040e+01
1.544190000000000040e+01
1.544190000000000040e+01
1.544190000000000040e+01
1.541140000000000043e+01
1.547240000000000038e+01
1.538090000000000046e+01
1.547240000000000038e+01
1.544190000000000040e+01
1.547240000000000038e+01
1.544190000000000040e+01
1.547240000000000038e+01
1.544190000000000040e+01
1.544190000000000040e+01
1.538090000000000046e+01
1.547240000000000038e+01
1.544190000000000040e+01
1.544190000000000040e+01
1.544190000000000040e+01
1.541140000000000043e+01
1.541140000000000043e+01
1.544190000000000040e+01
1.544190000000000040e+01
1.544190000000000040e+01
1.541140000000000043e+01
1.544190000000000040e+01
1.538090000000000046e+01
1.547240000000000038e+01
1.547240000000000038e+01
1.541140000000000043e+01
1.544190000000000040e+01
1.544190000000000040e+01
1.544190000000000040e+01
1.544190000000000040e+01
1.541140000000000043e+01
1.544190000000000040e+01
1.544190000000000040e+01
1.544190000000000040e+01
1.544190000000000040e+01
1.544190000000000040e+01
1.544190000000000040e+01
1.544190000000000040e+01
1.544190000000000040e+01
1.547240000000000038e+01
1.544190000000000040e+01
1.550290000000000035e+01
1.547240000000000038e+01
1.547240000000000038e+01
1.547240000000000038e+01
1.547240000000000038e+01
1.550290000000000035e+01
1.550290000000000035e+01
1.547240000000000038e+01
1.553340000000000032e+01
1.550290000000000035e+01
1.550290000000000035e+01
1.547240000000000038e+01
1.550290000000000035e+01
1.550290000000000035e+01
1.550290000000000035e+01
1.547240000000000038e+01
1.550290000000000035e+01
1.547240000000000038e+01
1.550290000000000035e+01
1.550290000000000035e+01
1.553340000000000032e+01
1.550290000000000035e+01
1.547240000000000038e+01
1.550290000000000035e+01
1.550290000000000035e+01
1.550290000000000035e+01
1.553340000000000032e+01
1.550290000000000035e+01
1.550290000000000035e+01
1.550290000000000035e+01
1.550290000000000035e+01
1.553340000000000032e+01
1.550290000000000035e+01
1.550290000000000035e+01
1.550290000000000035e+01
1.547240000000000038e+01
1.547240000000000038e+01
1.550290000000000035e+01
1.553340000000000032e+01
1.550290000000000035e+01
1.550290000000000035e+01
1.544190000000000040e+01
1.550290000000000035e+01
1.550290000000000035e+01
1.547240000000000038e+01
1.547240000000000038e+01
1.550290000000000035e+01
1.547240000000000038e+01
1.547240000000000038e+01
1.547240000000000038e+01
1.547240000000000038e+01
1.550290000000000035e+01
1.550290000000000035e+01
1.550290000000000035e+01
1.550290000000000035e+01
1.550290000000000035e+01
1.550290000000000035e+01
1.550290000000000035e+01
1.553340000000000032e+01
1.550290000000000035e+01
1.553340000000000032e+01
1.553340000000000032e+01
1.550290000000000035e+01
1.553340000000000032e+01
1.553340000000000032e+01
1.553340000000000032e+01
1.550290000000000035e+01
1.550290000000000035e+01
1.550290000000000035e+01
1.544190000000000040e+01
1.553340000000000032e+01
1.547240000000000038e+01
1.550290000000000035e+01
1.556400000000000006e+01
1.547240000000000038e+01
1.550290000000000035e+01
1.547240000000000038e+01
1.553340000000000032e+01
1.547240000000000038e+01
1.556400000000000006e+01
1.547240000000000038e+01
1.550290000000000035e+01
1.550290000000000035e+01
1.550290000000000035e+01
1.547240000000000038e+01
1.553340000000000032e+01
1.553340000000000032e+01
1.553340000000000032e+01
1.550290000000000035e+01
1.550290000000000035e+01
1.550290000000000035e+01
1.553340000000000032e+01
1.553340000000000032e+01
1.550290000000000035e+01
1.550290000000000035e+01
1.550290000000000035e+01
1.550290000000000035e+01
1.547240000000000038e+01
1.550290000000000035e+01
1.553340000000000032e+01
1.550290000000000035e+01
1.550290000000000035e+01
1.550290000000000035e+01
1.547240000000000038e+01
1.550290000000000035e+01
1.553340000000000032e+01
1.550290000000000035e+01
1.547240000000000038e+01
1.550290000000000035e+01
1.550290000000000035e+01
1.547240000000000038e+01
1.550290000000000035e+01
1.550290000000000035e+01
1.550290000000000035e+01
1.547240000000000038e+01
1.553340000000000032e+01
1.547240000000000038e+01
1.547240000000000038e+01
1.550290000000000035e+01
1.550290000000000035e+01
1.547240000000000038e+01
1.553340000000000032e+01
1.550290000000000035e+01
1.553340000000000032e+01
1.550290000000000035e+01
1.553340000000000032e+01
1.553340000000000032e+01
1.553340000000000032e+01
1.550290000000000035e+01
1.556400000000000006e+01
1.550290000000000035e+01
1.553340000000000032e+01
1.550290000000000035e+01
1.556400000000000006e+01
1.550290000000000035e+01
1.553340000000000032e+01
1.553340000000000032e+01
1.550290000000000035e+01
1.556400000000000006e+01
1.556400000000000006e+01
1.553340000000000032e+01
1.553340000000000032e+01
1.559450000000000003e+01
1.553340000000000032e+01
1.553340000000000032e+01
1.550290000000000035e+01
1.556400000000000006e+01
1.553340000000000032e+01
1.559450000000000003e+01
1.556400000000000006e+01
1.556400000000000006e+01
1.556400000000000006e+01
1.553340000000000032e+01
1.556400000000000006e+01
1.553340000000000032e+01
1.553340000000000032e+01
1.556400000000000006e+01
1.550290000000000035e+01
1.556400000000000006e+01
1.556400000000000006e+01
1.556400000000000006e+01
1.556400000000000006e+01
1.556400000000000006e+01
1.556400000000000006e+01
1.553340000000000032e+01
1.556400000000000006e+01
1.556400000000000006e+01
1.550290000000000035e+01
1.556400000000000006e+01
1.553340000000000032e+01
1.550290000000000035e+01
1.556400000000000006e+01
1.550290000000000035e+01
1.559450000000000003e+01
1.550290000000000035e+01
1.553340000000000032e+01
1.556400000000000006e+01
1.553340000000000032e+01
1.550290000000000035e+01
1.556400000000000006e+01
1.559450000000000003e+01
1.550290000000000035e+01
1.556400000000000006e+01
1.559450000000000003e+01
1.556400000000000006e+01
1.559450000000000003e+01
1.559450000000000003e+01
1.553340000000000032e+01
1.556400000000000006e+01
1.562500000000000000e+01
1.556400000000000006e+01
1.556400000000000006e+01
1.559450000000000003e+01
1.559450000000000003e+01
1.559450000000000003e+01
1.556400000000000006e+01
1.562500000000000000e+01
1.556400000000000006e+01
1.559450000000000003e+01
1.562500000000000000e+01
1.553340000000000032e+01
1.562500000000000000e+01
1.559450000000000003e+01
1.559450000000000003e+01
1.556400000000000006e+01
1.556400000000000006e+01
1.562500000000000000e+01
1.556400000000000006e+01
1.556400000000000006e+01
1.556400000000000006e+01
1.562500000000000000e+01
1.559450000000000003e+01
1.556400000000000006e+01
1.559450000000000003e+01
1.562500000000000000e+01
1.556400000000000006e+01
1.562500000000000000e+01
1.559450000000000003e+01
1.553340000000000032e+01
1.559450000000000003e+01
1.556400000000000006e+01
1.562500000000000000e+01
1.559450000000000003e+01
1.553340000000000032e+01
1.556400000000000006e+01
1.556400000000000006e+01
1.556400000000000006e+01
1.559450000000000003e+01
1.562500000000000000e+01
1.559450000000000003e+01
1.562500000000000000e+01
1.559450000000000003e+01
1.559450000000000003e+01
1.559450000000000003e+01
1.556400000000000006e+01
1.556400000000000006e+01
1.559450000000000003e+01
1.559450000000000003e+01
1.556400000000000006e+01
1.559450000000000003e+01
1.556400000000000006e+01
1.559450000000000003e+01
1.559450000000000003e+01
1.562500000000000000e+01
1.556400000000000006e+01
1.559450000000000003e+01
1.559450000000000003e+01
1.556400000000000006e+01
1.556400000000000006e+01
1.559450000000000003e+01
1.559450000000000003e+01
1.559450000000000003e+01
1.556400000000000006e+01
1.562500000000000000e+01
1.556400000000000006e+01
1.562500000000000000e+01
1.562500000000000000e+01
1.562500000000000000e+01
1.562500000000000000e+01
1.562500000000000000e+01
1.562500000000000000e+01
1.565549999999999997e+01
1.565549999999999997e+01
1.565549999999999997e+01
1.565549999999999997e+01
1.565549999999999997e+01
1.565549999999999997e+01
1.565549999999999997e+01
1.565549999999999997e+01
1.565549999999999997e+01
1.568599999999999994e+01
1.562500000000000000e+01
1.562500000000000000e+01
1.565549999999999997e+01
1.565549999999999997e+01
1.562500000000000000e+01
1.562500000000000000e+01
1.565549999999999997e+01
1.565549999999999997e+01
1.565549999999999997e+01
1.565549999999999997e+01
1.568599999999999994e+01
1.562500000000000000e+01
1.568599999999999994e+01
1.562500000000000000e+01
1.565549999999999997e+01
1.568599999999999994e+01
1.562500000000000000e+01
1.565549999999999997e+01
1.562500000000000000e+01
1.562500000000000000e+01
1.568599999999999994e+01
1.565549999999999997e+01
1.568599999999999994e+01
1.568599999999999994e+01
1.562500000000000000e+01
1.562500000000000000e+01
1.565549999999999997e+01
1.565549999999999997e+01
1.565549999999999997e+01
1.565549999999999997e+01
1.565549999999999997e+01
1.562500000000000000e+01
1.565549999999999997e+01
1.562500000000000000e+01
1.568599999999999994e+01
1.568599999999999994e+01
1.565549999999999997e+01
1.562500000000000000e+01
1.562500000000000000e+01
1.562500000000000000e+01
1.562500000000000000e+01
1.559450000000000003e+01
1.568599999999999994e+01
1.565549999999999997e+01
1.565549999999999997e+01
1.565549999999999997e+01
1.565549999999999997e+01
1.568599999999999994e+01
1.568599999999999994e+01
1.565549999999999997e+01
1.568599999999999994e+01
1.565549999999999997e+01
1.562500000000000000e+01
1.565549999999999997e+01
1.565549999999999997e+01
1.568599999999999994e+01
1.565549999999999997e+01
1.568599999999999994e+01
1.568599999999999994e+01
1.568599999999999994e+01
1.565549999999999997e+01
1.562500000000000000e+01
1.568599999999999994e+01
1.568599999999999994e+01
1.559450000000000003e+01
1.568599999999999994e+01
1.568599999999999994e+01
1.562500000000000000e+01
1.568599999999999994e+01
1.568599999999999994e+01
1.565549999999999997e+01
1.565549999999999997e+01
1.565549999999999997e+01
1.565549999999999997e+01
1.562500000000000000e+01
1.565549999999999997e+01
1.568599999999999994e+01
1.565549999999999997e+01
1.562500000000000000e+01
1.568599999999999994e+01
1.562500000000000000e+01
1.562500000000000000e+01
1.565549999999999997e+01
1.568599999999999994e+01
1.562500000000000000e+01
1.565549999999999997e+01
1.565549999999999997e+01
1.565549999999999997e+01
1.568599999999999994e+01
1.565549999999999997e+01
1.565549999999999997e+01
1.565549999999999997e+01
1.565549999999999997e+01
1.565549999999999997e+01
1.565549999999999997e+01
1.568599999999999994e+01
1.568599999999999994e+01
1.562500000000000000e+01
1.562500000000000000e+01
1.565549999999999997e+01
1.565549999999999997e+01
1.565549999999999997e+01
1.568599999999999994e+01
1.565549999999999997e+01
1.562500000000000000e+01
1.568599999999999994e+01
1.562500000000000000e+01
1.565549999999999997e+01
1.565549999999999997e+01
1.568599999999999994e+01
1.565549999999999997e+01
1.568599999999999994e+01
1.571659999999999968e+01
1.574709999999999965e+01
1.565549999999999997e+01
1.574709999999999965e+01
1.571659999999999968e+01
1.571659999999999968e+01
1.571659999999999968e+01
1.571659999999999968e+01
1.571659999999999968e+01
1.565549999999999997e+01
1.574709999999999965e+01
1.568599999999999994e+01
1.571659999999999968e+01
1.571659999999999968e+01
1.568599999999999994e+01
1.571659999999999968e+01
1.574709999999999965e+01
1.571659999999999968e+01
1.571659999999999968e+01
1.574709999999999965e+01
1.565549999999999997e+01
1.571659999999999968e+01
1.568599999999999994e+01
1.571659999999999968e+01
1.571659999999999968e+01
1.571659999999999968e+01
1.574709999999999965e+01
1.568599999999999994e+01
1.574709999999999965e+01
1.568599999999999994e+01
1.571659999999999968e+01
1.571659999999999968e+01
1.568599999999999994e+01
1.574709999999999965e+01
1.568599999999999994e+01
1.574709999999999965e+01
1.574709999999999965e+01
1.568599999999999994e+01
1.571659999999999968e+01
1.574709999999999965e+01
1.571659999999999968e+01
1.574709999999999965e+01
1.571659999999999968e+01
1.571659999999999968e+01
1.574709999999999965e+01
1.574709999999999965e+01
1.571659999999999968e+01
1.571659999999999968e+01
1.568599999999999994e+01
1.571659999999999968e+01
1.574709999999999965e+01
1.577759999999999962e+01
1.568599999999999994e+01
1.571659999999999968e+01
1.571659999999999968e+01
1.571659999999999968e+01
1.574709999999999965e+01
1.568599999999999994e+01
1.571659999999999968e+01
1.571659999999999968e+01
1.574709999999999965e+01
1.571659999999999968e+01
1.571659999999999968e+01
1.568599999999999994e+01
1.571659999999999968e+01
1.571659999999999968e+01
1.574709999999999965e+01
1.571659999999999968e+01
1.571659999999999968e+01
1.574709999999999965e+01
1.571659999999999968e+01
1.574709999999999965e+01
1.574709999999999965e+01
1.574709999999999965e+01
1.574709999999999965e+01
1.571659999999999968e+01
1.568599999999999994e+01
1.568599999999999994e+01
1.565549999999999997e+01
1.574709999999999965e+01
1.574709999999999965e+01
1.571659999999999968e+01
1.574709999999999965e+01
1.568599999999999994e+01
1.574709999999999965e+01
1.574709999999999965e+01
1.574709999999999965e+01
1.568599999999999994e+01
1.568599999999999994e+01
1.577759999999999962e+01
1.574709999999999965e+01
1.571659999999999968e+01
1.571659999999999968e+01
1.571659999999999968e+01
1.574709999999999965e+01
1.571659999999999968e+01
1.571659999999999968e+01
1.571659999999999968e+01
1.568599999999999994e+01
1.574709999999999965e+01
1.571659999999999968e+01
1.574709999999999965e+01
1.571659999999999968e+01
1.571659999999999968e+01
1.571659999999999968e+01
1.571659999999999968e+01
1.574709999999999965e+01
1.574709999999999965e+01
1.571659999999999968e+01
1.574709999999999965e+01
1.571659999999999968e+01
1.574709999999999965e+01
1.571659999999999968e+01
1.574709999999999965e+01
1.571659999999999968e+01
1.574709999999999965e+01
1.568599999999999994e+01
1.568599999999999994e+01
1.571659999999999968e+01
1.574709999999999965e+01
1.568599999999999994e+01
1.574709999999999965e+01
1.571659999999999968e+01
1.568599999999999994e+01
1.574709999999999965e+01
1.568599999999999994e+01
1.568599999999999994e+01
1.568599999999999994e+01
1.571659999999999968e+01
1.568599999999999994e+01
1.571659999999999968e+01
1.571659999999999968e+01
1.574709999999999965e+01
1.571659999999999968e+01
1.577759999999999962e+01
1.571659999999999968e+01
1.574709999999999965e+01
1.571659999999999968e+01
1.568599999999999994e+01
1.571659999999999968e+01
1.568599999999999994e+01
1.574709999999999965e+01
1.574709999999999965e+01
1.574709999999999965e+01
1.577759999999999962e+01
1.574709999999999965e+01
1.571659999999999968e+01
1.571659999999999968e+01
1.571659999999999968e+01
1.571659999999999968e+01
1.571659999999999968e+01
1.571659999999999968e+01
1.571659999999999968e+01
1.571659999999999968e+01
1.568599999999999994e+01
1.568599999999999994e+01
1.568599999999999994e+01
1.577759999999999962e+01
1.568599999999999994e+01
1.571659999999999968e+01
1.571659999999999968e+01
1.574709999999999965e+01
1.574709999999999965e+01
1.574709999999999965e+01
1.574709999999999965e+01
1.577759999999999962e+01
1.574709999999999965e+01
1.577759999999999962e+01
1.577759999999999962e+01
1.580809999999999960e+01
1.577759999999999962e+01
1.574709999999999965e+01
1.577759999999999962e+01
1.574709999999999965e+01
1.574709999999999965e+01
1.577759999999999962e+01
1.574709999999999965e+01
1.577759999999999962e+01
1.577759999999999962e+01
1.580809999999999960e+01
1.574709999999999965e+01
1.568599999999999994e+01
1.577759999999999962e+01
1.574709999999999965e+01
1.580809999999999960e+01
1.574709999999999965e+01
1.574709999999999965e+01
1.577759999999999962e+01
1.574709999999999965e+01
1.574709999999999965e+01
1.577759999999999962e+01
1.577759999999999962e+01
1.580809999999999960e+01
1.577759999999999962e+01
1.577759999999999962e+01
1.577759999999999962e+01
1.577759999999999962e+01
1.580809999999999960e+01
1.574709999999999965e+01
1.580809999999999960e+01
1.574709999999999965e+01
1.580809999999999960e+01
1.580809999999999960e+01
1.574709999999999965e+01
1.577759999999999962e+01
1.580809999999999960e+01
1.574709999999999965e+01
1.580809999999999960e+01
1.574709999999999965e+01
1.574709999999999965e+01
1.577759999999999962e+01
1.574709999999999965e+01
1.580809999999999960e+01
1.574709999999999965e+01
1.577759999999999962e+01
1.574709999999999965e+01
1.574709999999999965e+01
1.577759999999999962e+01
1.580809999999999960e+01
1.577759999999999962e+01
1.574709999999999965e+01
1.574709999999999965e+01
1.577759999999999962e+01
1.577759999999999962e+01
1.577759999999999962e+01
1.580809999999999960e+01
1.577759999999999962e+01
1.580809999999999960e+01
1.574709999999999965e+01
1.577759999999999962e+01
1.574709999999999965e+01
1.577759999999999962e+01
1.577759999999999962e+01
1.574709999999999965e+01
1.577759999999999962e+01
1.574709999999999965e+01
1.574709999999999965e+01
1.577759999999999962e+01
1.577759999999999962e+01
1.577759999999999962e+01
1.577759999999999962e+01
1.574709999999999965e+01
1.580809999999999960e+01
1.574709999999999965e+01
1.580809999999999960e+01
1.577759999999999962e+01
1.580809999999999960e+01
1.574709999999999965e+01
1.574709999999999965e+01
1.580809999999999960e+01
1.577759999999999962e+01
1.577759999999999962e+01
1.580809999999999960e+01
1.577759999999999962e+01
1.574709999999999965e+01
1.577759999999999962e+01
1.574709999999999965e+01
1.574709999999999965e+01
1.574709999999999965e+01
1.574709999999999965e+01
1.577759999999999962e+01
1.577759999999999962e+01
1.574709999999999965e+01
1.580809999999999960e+01
1.577759999999999962e+01
1.574709999999999965e+01
1.574709999999999965e+01
1.577759999999999962e+01
1.574709999999999965e+01
1.580809999999999960e+01
1.580809999999999960e+01
1.574709999999999965e+01
1.574709999999999965e+01
1.580809999999999960e+01
1.574709999999999965e+01
1.580809999999999960e+01
1.577759999999999962e+01
1.574709999999999965e+01
1.574709999999999965e+01
1.574709999999999965e+01
1.580809999999999960e+01
1.574709999999999965e+01
1.580809999999999960e+01
1.577759999999999962e+01
1.577759999999999962e+01
1.583859999999999957e+01
1.574709999999999965e+01
1.580809999999999960e+01
1.577759999999999962e+01
1.574709999999999965e+01
1.577759999999999962e+01
1.574709999999999965e+01
1.580809999999999960e+01
1.574709999999999965e+01
1.577759999999999962e+01
1.580809999999999960e+01
1.580809999999999960e+01
1.577759999999999962e+01
1.577759999999999962e+01
1.577759999999999962e+01
1.577759999999999962e+01
1.574709999999999965e+01
1.577759999999999962e+01
1.577759999999999962e+01
1.574709999999999965e+01
1.577759999999999962e+01
1.577759999999999962e+01
1.586909999999999954e+01
1.580809999999999960e+01
1.577759999999999962e+01
1.580809999999999960e+01
1.580809999999999960e+01
1.580809999999999960e+01
1.583859999999999957e+01
1.583859999999999957e+01
1.583859999999999957e+01
1.586909999999999954e+01
1.583859999999999957e+01
1.586909999999999954e+01
1.583859999999999957e+01
1.589969999999999928e+01
1.583859999999999957e+01
1.580809999999999960e+01
1.583859999999999957e+01
1.586909999999999954e+01
1.580809999999999960e+01
1.586909999999999954e+01
1.586909999999999954e+01
1.580809999999999960e+01
1.589969999999999928e+01
1.583859999999999957e+01
1.593019999999999925e+01
1.583859999999999957e+01
1.586909999999999954e+01
1.583859999999999957e+01
1.580809999999999960e+01
1.583859999999999957e+01
1.586909999999999954e+01
1.583859999999999957e+01
1.583859999999999957e+01
1.586909999999999954e+01
1.583859999999999957e+01
1.586909999999999954e+01
1.586909999999999954e+01
1.583859999999999957e+01
1.593019999999999925e+01
1.583859999999999957e+01
1.583859999999999957e+01
1.580809999999999960e+01
1.583859999999999957e+01
1.580809999999999960e+01
1.580809999999999960e+01
1.580809999999999960e+01
1.577759999999999962e+01
1.583859999999999957e+01
1.586909999999999954e+01
1.583859999999999957e+01
1.580809999999999960e+01
1.580809999999999960e+01
1.580809999999999960e+01
1.586909999999999954e+01
1.580809999999999960e+01
1.580809999999999960e+01
1.586909999999999954e+01
1.583859999999999957e+01
1.589969999999999928e+01
1.583859999999999957e+01
1.583859999999999957e+01
1.586909999999999954e+01
1.583859999999999957e+01
1.580809999999999960e+01
1.583859999999999957e+01
1.580809999999999960e+01
1.586909999999999954e+01
1.580809999999999960e+01
1.580809999999999960e+01
1.583859999999999957e+01
1.583859999999999957e+01
1.586909999999999954e+01
1.586909999999999954e+01
1.580809999999999960e+01
1.586909999999999954e+01
1.586909999999999954e+01
1.586909999999999954e+01
1.583859999999999957e+01
1.586909999999999954e+01
1.583859999999999957e+01
1.583859999999999957e+01
1.580809999999999960e+01
1.583859999999999957e+01
1.580809999999999960e+01
1.580809999999999960e+01
1.580809999999999960e+01
1.583859999999999957e+01
1.580809999999999960e+01
1.580809999999999960e+01
1.583859999999999957e+01
1.583859999999999957e+01
1.586909999999999954e+01
1.586909999999999954e+01
1.580809999999999960e+01
1.583859999999999957e+01
1.583859999999999957e+01
1.580809999999999960e+01
1.580809999999999960e+01
1.580809999999999960e+01
1.583859999999999957e+01
1.580809999999999960e+01
1.583859999999999957e+01
1.583859999999999957e+01
1.580809999999999960e+01
1.583859999999999957e+01
1.580809999999999960e+01
1.583859999999999957e+01
1.580809999999999960e+01
1.586909999999999954e+01
1.583859999999999957e+01
1.583859999999999957e+01
1.586909999999999954e+01
1.583859999999999957e+01
1.583859999999999957e+01
1.586909999999999954e+01
1.583859999999999957e+01
1.583859999999999957e+01
1.583859999999999957e+01
1.583859999999999957e+01
1.580809999999999960e+01
1.583859999999999957e+01
1.583859999999999957e+01
1.583859999999999957e+01
1.583859999999999957e+01
1.583859999999999957e+01
1.580809999999999960e+01
1.586909999999999954e+01
1.580809999999999960e+01
1.583859999999999957e+01
1.583859999999999957e+01
1.583859999999999957e+01
1.580809999999999960e+01
1.586909999999999954e+01
1.580809999999999960e+01
1.583859999999999957e+01
1.583859999999999957e+01
1.583859999999999957e+01
1.583859999999999957e+01
1.583859999999999957e+01
1.583859999999999957e+01
1.580809999999999960e+01
1.583859999999999957e+01
1.577759999999999962e+01
1.583859999999999957e+01
1.583859999999999957e+01
1.583859999999999957e+01
1.580809999999999960e+01
1.586909999999999954e+01
1.583859999999999957e+01
1.580809999999999960e+01
1.580809999999999960e+01
1.583859999999999957e+01
1.589969999999999928e+01
1.583859999999999957e+01
1.583859999999999957e+01
1.586909999999999954e+01
1.586909999999999954e+01
1.589969999999999928e+01
1.593019999999999925e+01
1.589969999999999928e+01
1.589969999999999928e+01
1.589969999999999928e+01
1.589969999999999928e+01
1.589969999999999928e+01
1.593019999999999925e+01
1.586909999999999954e+01
1.589969999999999928e+01
1.589969999999999928e+01
1.586909999999999954e+01
1.593019999999999925e+01
1.586909999999999954e+01
1.586909999999999954e+01
1.586909999999999954e+01
1.586909999999999954e+01
1.589969999999999928e+01
1.593019999999999925e+01
1.589969999999999928e+01
1.593019999999999925e+01
1.589969999999999928e+01
1.586909999999999954e+01
1.589969999999999928e+01
1.593019999999999925e+01
1.589969999999999928e+01
1.589969999999999928e+01
1.593019999999999925e+01
1.593019999999999925e+01
1.589969999999999928e+01
1.586909999999999954e+01
1.589969999999999928e+01
1.593019999999999925e+01
1.593019999999999925e+01
1.593019999999999925e+01
1.593019999999999925e+01
1.593019999999999925e+01
1.589969999999999928e+01
1.586909999999999954e+01
1.593019999999999925e+01
1.593019999999999925e+01
1.593019999999999925e+01
1.593019999999999925e+01
1.589969999999999928e+01
1.589969999999999928e+01
1.593019999999999925e+01
1.586909999999999954e+01
1.589969999999999928e+01
1.589969999999999928e+01
1.586909999999999954e+01
1.593019999999999925e+01
1.589969999999999928e+01
1.586909999999999954e+01
1.589969999999999928e+01
1.589969999999999928e+01
1.593019999999999925e+01
1.589969999999999928e+01
1.589969999999999928e+01
1.586909999999999954e+01
1.596069999999999922e+01
1.586909999999999954e+01
1.589969999999999928e+01
1.589969999999999928e+01
1.593019999999999925e+01
1.589969999999999928e+01
1.589969999999999928e+01
1.589969999999999928e+01
1.593019999999999925e+01
1.589969999999999928e+01
1.589969999999999928e+01
1.593019999999999925e+01
1.589969999999999928e+01
1.589969999999999928e+01
1.589969999999999928e+01
1.589969999999999928e+01
1.589969999999999928e+01
1.589969999999999928e+01
1.589969999999999928e+01
1.589969999999999928e+01
1.596069999999999922e+01
1.589969999999999928e+01
1.593019999999999925e+01
1.586909999999999954e+01
1.593019999999999925e+01
1.589969999999999928e+01
1.586909999999999954e+01
1.586909999999999954e+01
1.593019999999999925e+01
1.583859999999999957e+01
1.586909999999999954e+01
1.593019999999999925e+01
1.586909999999999954e+01
1.596069999999999922e+01
1.593019999999999925e+01
1.586909999999999954e+01
1.593019999999999925e+01
1.589969999999999928e+01
1.589969999999999928e+01
1.593019999999999925e+01
1.589969999999999928e+01
1.589969999999999928e+01
1.589969999999999928e+01
1.593019999999999925e+01
1.593019999999999925e+01
1.589969999999999928e+01
1.589969999999999928e+01
1.593019999999999925e+01
1.593019999999999925e+01
1.593019999999999925e+01
1.593019999999999925e+01
1.586909999999999954e+01
1.589969999999999928e+01
1.589969999999999928e+01
1.593019999999999925e+01
1.586909999999999954e+01
1.589969999999999928e+01
1.593019999999999925e+01
1.593019999999999925e+01
1.589969999999999928e+01
1.589969999999999928e+01
1.589969999999999928e+01
1.589969999999999928e+01
1.586909999999999954e+01
1.593019999999999925e+01
1.593019999999999925e+01
1.586909999999999954e+01
1.589969999999999928e+01
1.589969999999999928e+01
1.589969999999999928e+01
1.589969999999999928e+01
1.593019999999999925e+01
1.586909999999999954e+01
1.589969999999999928e+01
1.589969999999999928e+01
1.593019999999999925e+01
1.589969999999999928e+01
1.586909999999999954e+01
1.596069999999999922e+01
1.586909999999999954e+01
1.586909999999999954e+01
1.593019999999999925e+01
1.593019999999999925e+01
1.586909999999999954e+01
1.589969999999999928e+01
1.589969999999999928e+01
1.593019999999999925e+01
1.589969999999999928e+01
1.593019999999999925e+01
1.593019999999999925e+01
1.593019999999999925e+01
1.599119999999999919e+01
1.596069999999999922e+01
1.593019999999999925e+01
1.593019999999999925e+01
1.589969999999999928e+01
1.596069999999999922e+01
1.602169999999999916e+01
1.599119999999999919e+01
1.596069999999999922e+01
1.599119999999999919e+01
1.596069999999999922e+01
1.599119999999999919e+01
1.593019999999999925e+01
1.596069999999999922e+01
1.596069999999999922e+01
1.596069999999999922e+01
1.593019999999999925e+01
1.593019999999999925e+01
1.599119999999999919e+01
1.593019999999999925e+01
1.599119999999999919e+01
1.596069999999999922e+01
1.593019999999999925e+01
1.593019999999999925e+01
1.593019999999999925e+01
1.599119999999999919e+01
1.596069999999999922e+01
1.596069999999999922e+01
1.596069999999999922e+01
1.593019999999999925e+01
1.599119999999999919e+01
1.593019999999999925e+01
1.593019999999999925e+01
1.596069999999999922e+01
1.596069999999999922e+01
1.599119999999999919e+01
1.596069999999999922e+01
1.596069999999999922e+01
1.596069999999999922e+01
1.599119999999999919e+01
1.596069999999999922e+01
1.596069999999999922e+01
1.599119999999999919e+01
1.596069999999999922e+01
1.596069999999999922e+01
1.596069999999999922e+01
1.602169999999999916e+01
1.596069999999999922e+01
1.596069999999999922e+01
1.599119999999999919e+01
1.596069999999999922e+01
1.599119999999999919e+01
1.596069999999999922e+01
1.596069999999999922e+01
1.593019999999999925e+01
1.596069999999999922e+01
1.593019999999999925e+01
1.596069999999999922e+01
1.599119999999999919e+01
1.596069999999999922e+01
1.596069999999999922e+01
1.596069999999999922e+01
1.596069999999999922e+01
1.599119999999999919e+01
1.593019999999999925e+01
1.599119999999999919e+01
1.599119999999999919e+01
1.596069999999999922e+01
1.596069999999999922e+01
1.593019999999999925e+01
1.596069999999999922e+01
1.596069999999999922e+01
1.589969999999999928e+01
1.599119999999999919e+01
1.599119999999999919e+01
1.599119999999999919e+01
1.596069999999999922e+01
1.596069999999999922e+01
1.596069999999999922e+01
1.593019999999999925e+01
1.599119999999999919e+01
1.599119999999999919e+01
1.599119999999999919e+01
1.593019999999999925e+01
1.593019999999999925e+01
1.596069999999999922e+01
1.593019999999999925e+01
1.593019999999999925e+01
1.599119999999999919e+01
1.593019999999999925e+01
1.593019999999999925e+01
1.596069999999999922e+01
1.593019999999999925e+01
1.599119999999999919e+01
1.596069999999999922e+01
1.593019999999999925e+01
1.593019999999999925e+01
1.596069999999999922e+01
1.596069999999999922e+01
1.599119999999999919e+01
1.596069999999999922e+01
1.599119999999999919e+01
1.593019999999999925e+01
1.599119999999999919e+01
1.599119999999999919e+01
1.596069999999999922e+01
1.596069999999999922e+01
1.599119999999999919e+01
1.596069999999999922e+01
1.596069999999999922e+01
1.596069999999999922e+01
1.596069999999999922e+01
1.593019999999999925e+01
1.599119999999999919e+01
1.593019999999999925e+01
1.596069999999999922e+01
1.596069999999999922e+01
1.596069999999999922e+01
1.599119999999999919e+01
1.596069999999999922e+01
1.596069999999999922e+01
1.596069999999999922e+01
1.599119999999999919e+01
1.596069999999999922e+01
1.596069999999999922e+01
1.599119999999999919e+01
1.593019999999999925e+01
1.589969999999999928e+01
1.599119999999999919e+01
1.593019999999999925e+01
1.596069999999999922e+01
1.599119999999999919e+01
1.593019999999999925e+01
1.593019999999999925e+01
1.599119999999999919e+01
1.593019999999999925e+01
1.599119999999999919e+01
1.596069999999999922e+01
1.593019999999999925e+01
1.596069999999999922e+01
1.593019999999999925e+01
1.596069999999999922e+01
1.596069999999999922e+01
1.596069999999999922e+01
1.596069999999999922e+01
1.596069999999999922e+01
1.596069999999999922e+01
1.596069999999999922e+01
1.596069999999999922e+01
1.599119999999999919e+01
1.599119999999999919e+01
1.602169999999999916e+01
1.602169999999999916e+01
1.602169999999999916e+01
1.599119999999999919e+01
1.599119999999999919e+01
1.599119999999999919e+01
1.599119999999999919e+01
1.599119999999999919e+01
1.596069999999999922e+01
1.602169999999999916e+01
1.602169999999999916e+01
1.602169999999999916e+01
1.602169999999999916e+01
1.599119999999999919e+01
1.602169999999999916e+01
1.602169999999999916e+01
1.602169999999999916e+01
1.602169999999999916e+01
1.605219999999999914e+01
1.605219999999999914e+01
1.602169999999999916e+01
1.599119999999999919e+01
1.599119999999999919e+01
1.602169999999999916e+01
1.599119999999999919e+01
1.605219999999999914e+01
1.599119999999999919e+01
1.602169999999999916e+01
1.596069999999999922e+01
1.602169999999999916e+01
1.599119999999999919e+01
1.599119999999999919e+01
1.602169999999999916e+01
1.605219999999999914e+01
1.602169999999999916e+01
1.605219999999999914e+01
1.599119999999999919e+01
1.602169999999999916e+01
1.599119999999999919e+01
1.602169999999999916e+01
1.608279999999999887e+01
1.602169999999999916e+01
1.602169999999999916e+01
1.599119999999999919e+01
1.599119999999999919e+01
1.602169999999999916e+01
1.602169999999999916e+01
1.605219999999999914e+01
1.602169999999999916e+01
1.599119999999999919e+01
1.602169999999999916e+01
1.599119999999999919e+01
1.605219999999999914e+01
1.599119999999999919e+01
1.602169999999999916e+01
1.602169999999999916e+01
1.602169999999999916e+01
1.605219999999999914e+01
1.596069999999999922e+01
1.602169999999999916e+01
1.602169999999999916e+01
1.602169999999999916e+01
1.599119999999999919e+01
1.596069999999999922e+01
1.605219999999999914e+01
1.605219999999999914e+01
1.599119999999999919e+01
1.608279999999999887e+01
1.602169999999999916e+01
1.605219999999999914e+01
1.599119999999999919e+01
1.599119999999999919e+01
1.599119999999999919e+01
1.602169999999999916e+01
1.605219999999999914e+01
1.599119999999999919e+01
1.599119999999999919e+01
1.602169999999999916e+01
1.599119999999999919e+01
1.602169999999999916e+01
1.602169999999999916e+01
1.602169999999999916e+01
1.602169999999999916e+01
1.602169999999999916e+01
1.602169999999999916e+01
1.602169999999999916e+01
1.602169999999999916e+01
1.602169999999999916e+01
1.599119999999999919e+01
1.596069999999999922e+01
1.605219999999999914e+01
1.602169999999999916e+01
1.602169999999999916e+01
1.605219999999999914e+01
1.599119999999999919e+01
1.602169999999999916e+01
1.599119999999999919e+01
1.599119999999999919e+01
1.605219999999999914e+01
1.602169999999999916e+01
1.602169999999999916e+01
1.602169999999999916e+01
1.602169999999999916e+01
1.605219999999999914e+01
1.602169999999999916e+01
1.602169999999999916e+01
1.596069999999999922e+01
1.605219999999999914e+01
1.599119999999999919e+01
1.602169999999999916e+01
1.605219999999999914e+01
1.605219999999999914e+01
1.605219999999999914e+01
1.602169999999999916e+01
1.602169999999999916e+01
1.602169999999999916e+01
1.599119999999999919e+01
1.599119999999999919e+01
1.599119999999999919e+01
1.605219999999999914e+01
1.602169999999999916e+01
1.599119999999999919e+01
1.602169999999999916e+01
1.602169999999999916e+01
1.602169999999999916e+01
1.605219999999999914e+01
1.602169999999999916e+01
1.602169999999999916e+01
1.602169999999999916e+01
1.602169999999999916e+01
1.605219999999999914e+01
1.602169999999999916e+01
1.599119999999999919e+01
1.602169999999999916e+01
1.602169999999999916e+01
1.602169999999999916e+01
1.602169999999999916e+01
1.608279999999999887e+01
1.602169999999999916e+01
1.602169999999999916e+01
1.605219999999999914e+01
1.599119999999999919e+01
1.602169999999999916e+01
1.602169999999999916e+01
1.599119999999999919e+01
1.599119999999999919e+01
1.599119999999999919e+01
1.602169999999999916e+01
1.605219999999999914e+01
1.599119999999999919e+01
1.602169999999999916e+01
1.599119999999999919e+01
1.602169999999999916e+01
1.605219999999999914e+01
1.605219999999999914e+01
1.599119999999999919e+01
1.602169999999999916e+01
1.599119999999999919e+01
1.602169999999999916e+01
1.602169999999999916e+01
1.605219999999999914e+01
1.599119999999999919e+01
1.599119999999999919e+01
1.599119999999999919e+01
1.602169999999999916e+01
1.599119999999999919e+01
1.599119999999999919e+01
1.602169999999999916e+01
1.605219999999999914e+01
1.605219999999999914e+01
1.602169999999999916e+01
1.602169999999999916e+01
1.596069999999999922e+01
1.602169999999999916e+01
1.599119999999999919e+01
1.605219999999999914e+01
1.602169999999999916e+01
1.605219999999999914e+01
1.605219999999999914e+01
1.599119999999999919e+01
1.605219999999999914e+01
1.602169999999999916e+01
1.602169999999999916e+01
1.602169999999999916e+01
1.602169999999999916e+01
1.605219999999999914e+01
1.605219999999999914e+01
1.602169999999999916e+01
1.608279999999999887e+01
1.605219999999999914e+01
1.608279999999999887e+01
1.602169999999999916e+01
1.608279999999999887e+01
1.608279999999999887e+01
1.608279999999999887e+01
1.608279999999999887e+01
1.608279999999999887e+01
1.605219999999999914e+01
1.608279999999999887e+01
1.608279999999999887e+01
1.608279999999999887e+01
1.608279999999999887e+01
1.608279999999999887e+01
1.605219999999999914e+01
1.605219999999999914e+01
1.608279999999999887e+01
1.605219999999999914e+01
1.611329999999999885e+01
1.608279999999999887e+01
1.608279999999999887e+01
1.605219999999999914e+01
1.608279999999999887e+01
1.605219999999999914e+01
1.605219999999999914e+01
1.608279999999999887e+01
1.611329999999999885e+01
1.608279999999999887e+01
1.608279999999999887e+01
1.608279999999999887e+01
1.608279999999999887e+01
1.608279999999999887e+01
1.605219999999999914e+01
1.608279999999999887e+01
1.608279999999999887e+01
1.608279999999999887e+01
1.605219999999999914e+01
1.602169999999999916e+01
1.611329999999999885e+01
1.611329999999999885e+01
1.608279999999999887e+01
1.608279999999999887e+01
1.608279999999999887e+01
1.611329999999999885e+01
1.608279999999999887e+01
1.608279999999999887e+01
1.608279999999999887e+01
1.602169999999999916e+01
1.608279999999999887e+01
1.611329999999999885e+01
1.605219999999999914e+01
1.605219999999999914e+01
1.608279999999999887e+01
1.602169999999999916e+01
1.611329999999999885e+01
1.605219999999999914e+01
1.608279999999999887e+01
1.605219999999999914e+01
1.605219999999999914e+01
1.611329999999999885e+01
1.605219999999999914e+01
1.611329999999999885e+01
1.608279999999999887e+01
1.605219999999999914e+01
1.611329999999999885e+01
1.605219999999999914e+01
1.608279999999999887e+01
1.608279999999999887e+01
1.608279999999999887e+01
1.608279999999999887e+01
1.605219999999999914e+01
1.608279999999999887e+01
1.608279999999999887e+01
1.608279999999999887e+01
1.608279999999999887e+01
1.611329999999999885e+01
1.608279999999999887e+01
1.611329999999999885e+01
1.605219999999999914e+01
1.611329999999999885e+01
1.608279999999999887e+01
1.605219999999999914e+01
1.608279999999999887e+01
1.605219999999999914e+01
1.608279999999999887e+01
1.611329999999999885e+01
1.611329999999999885e+01
1.608279999999999887e+01
1.605219999999999914e+01
1.605219999999999914e+01
1.608279999999999887e+01
1.605219999999999914e+01
1.611329999999999885e+01
1.614379999999999882e+01
1.608279999999999887e+01
1.608279999999999887e+01
1.611329999999999885e+01
1.608279999999999887e+01
1.602169999999999916e+01
1.608279999999999887e+01
1.605219999999999914e+01
1.608279999999999887e+01
1.605219999999999914e+01
1.608279999999999887e+01
1.605219999999999914e+01
1.608279999999999887e+01
1.608279999999999887e+01
1.608279999999999887e+01
1.608279999999999887e+01
1.605219999999999914e+01
1.602169999999999916e+01
1.608279999999999887e+01
1.608279999999999887e+01
1.608279999999999887e+01
1.608279999999999887e+01
1.605219999999999914e+01
1.608279999999999887e+01
1.611329999999999885e+01
1.608279999999999887e+01
1.608279999999999887e+01
1.611329999999999885e+01
1.611329999999999885e+01
1.611329999999999885e+01
1.605219999999999914e+01
1.608279999999999887e+01
1.611329999999999885e+01
1.605219999999999914e+01
1.608279999999999887e+01
1.608279999999999887e+01
1.608279999999999887e+01
1.605219999999999914e+01
1.602169999999999916e+01
1.608279999999999887e+01
1.608279999999999887e+01
1.608279999999999887e+01
1.608279999999999887e+01
1.602169999999999916e+01
1.608279999999999887e+01
1.602169999999999916e+01
1.608279999999999887e+01
1.605219999999999914e+01
1.605219999999999914e+01
1.608279999999999887e+01
1.608279999999999887e+01
1.608279999999999887e+01
1.608279999999999887e+01
1.608279999999999887e+01
1.605219999999999914e+01
1.602169999999999916e+01
1.608279999999999887e+01
1.608279999999999887e+01
1.605219999999999914e+01
1.602169999999999916e+01
1.605219999999999914e+01
1.602169999999999916e+01
1.605219999999999914e+01
1.605219999999999914e+01
1.605219999999999914e+01
1.611329999999999885e+01
1.605219999999999914e+01
1.608279999999999887e+01
1.599119999999999919e+01
1.608279999999999887e+01
1.605219999999999914e+01
1.605219999999999914e+01
1.605219999999999914e+01
1.602169999999999916e+01
1.608279999999999887e+01
1.599119999999999919e+01
1.605219999999999914e+01
1.608279999999999887e+01
1.605219999999999914e+01
1.605219999999999914e+01
1.605219999999999914e+01
1.605219999999999914e+01
1.602169999999999916e+01
1.605219999999999914e+01
1.602169999999999916e+01
1.602169999999999916e+01
1.602169999999999916e+01
1.602169999999999916e+01
1.605219999999999914e+01
1.605219999999999914e+01
1.605219999999999914e+01
1.605219999999999914e+01
1.608279999999999887e+01
1.605219999999999914e+01
1.605219999999999914e+01
1.608279999999999887e+01
1.608279999999999887e+01
1.608279999999999887e+01
1.602169999999999916e+01
1.602169999999999916e+01
1.605219999999999914e+01
1.605219999999999914e+01
1.608279999999999887e+01
1.605219999999999914e+01
1.608279999999999887e+01
1.608279999999999887e+01
1.599119999999999919e+01
1.608279999999999887e+01
1.602169999999999916e+01
1.602169999999999916e+01
1.605219999999999914e+01
1.605219999999999914e+01
1.608279999999999887e+01
1.605219999999999914e+01
1.605219999999999914e+01
1.608279999999999887e+01
1.614379999999999882e+01
1.620479999999999876e+01
1.614379999999999882e+01
1.611329999999999885e+01
1.608279999999999887e+01
1.617429999999999879e+01
1.611329999999999885e+01
1.608279999999999887e+01
1.614379999999999882e+01
1.611329999999999885e+01
1.611329999999999885e+01
1.614379999999999882e+01
1.614379999999999882e+01
1.614379999999999882e+01
1.611329999999999885e+01
1.611329999999999885e+01
1.608279999999999887e+01
1.611329999999999885e+01
1.611329999999999885e+01
1.611329999999999885e+01
1.614379999999999882e+01
1.611329999999999885e+01
1.608279999999999887e+01
1.611329999999999885e+01
1.617429999999999879e+01
1.611329999999999885e+01
1.614379999999999882e+01
1.611329999999999885e+01
1.611329999999999885e+01
1.614379999999999882e+01
1.614379999999999882e+01
1.611329999999999885e+01
1.611329999999999885e+01
1.611329999999999885e+01
1.614379999999999882e+01
1.608279999999999887e+01
1.608279999999999887e+01
1.614379999999999882e+01
1.611329999999999885e+01
1.611329999999999885e+01
1.614379999999999882e+01
1.611329999999999885e+01
1.614379999999999882e+01
1.608279999999999887e+01
1.611329999999999885e+01
1.614379999999999882e+01
1.611329999999999885e+01
1.614379999999999882e+01
1.614379999999999882e+01
1.611329999999999885e+01
1.614379999999999882e+01
1.608279999999999887e+01
1.611329999999999885e+01
1.611329999999999885e+01
1.614379999999999882e+01
1.608279999999999887e+01
1.611329999999999885e+01
1.608279999999999887e+01
1.611329999999999885e+01
1.611329999999999885e+01
1.614379999999999882e+01
1.611329999999999885e+01
1.608279999999999887e+01
1.614379999999999882e+01
1.611329999999999885e+01
1.611329999999999885e+01
1.614379999999999882e+01
1.608279999999999887e+01
1.611329999999999885e+01
1.611329999999999885e+01
1.611329999999999885e+01
1.614379999999999882e+01
1.608279999999999887e+01
1.614379999999999882e+01
1.614379999999999882e+01
1.611329999999999885e+01
1.608279999999999887e+01
1.614379999999999882e+01
1.614379999999999882e+01
1.611329999999999885e+01
1.614379999999999882e+01
1.614379999999999882e+01
1.611329999999999885e+01
1.614379999999999882e+01
1.614379999999999882e+01
1.605219999999999914e+01
1.611329999999999885e+01
1.611329999999999885e+01
1.611329999999999885e+01
1.611329999999999885e+01
1.608279999999999887e+01
1.611329999999999885e+01
1.611329999999999885e+01
1.614379999999999882e+01
1.614379999999999882e+01
1.611329999999999885e+01
1.611329999999999885e+01
1.608279999999999887e+01
1.611329999999999885e+01
1.611329999999999885e+01
1.611329999999999885e+01
1.608279999999999887e+01
1.608279999999999887e+01
1.605219999999999914e+01
1.614379999999999882e+01
1.611329999999999885e+01
1.611329999999999885e+01
1.608279999999999887e+01
1.611329999999999885e+01
1.611329999999999885e+01
1.608279999999999887e+01
1.611329999999999885e+01
1.611329999999999885e+01
1.611329999999999885e+01
1.614379999999999882e+01
1.617429999999999879e+01
1.614379999999999882e+01
1.614379999999999882e+01
1.614379999999999882e+01
1.614379999999999882e+01
1.608279999999999887e+01
1.614379999999999882e+01
1.611329999999999885e+01
1.611329999999999885e+01
1.611329999999999885e+01
1.611329999999999885e+01
1.614379999999999882e+01
1.617429999999999879e+01
1.608279999999999887e+01
1.611329999999999885e+01
1.608279999999999887e+01
1.608279999999999887e+01
1.611329999999999885e+01
1.611329999999999885e+01
1.608279999999999887e+01
1.611329999999999885e+01
1.611329999999999885e+01
1.614379999999999882e+01
1.608279999999999887e+01
1.611329999999999885e+01
1.611329999999999885e+01
1.614379999999999882e+01
1.614379999999999882e+01
1.611329999999999885e+01
1.611329999999999885e+01
1.617429999999999879e+01
1.608279999999999887e+01
1.614379999999999882e+01
1.611329999999999885e+01
1.611329999999999885e+01
1.617429999999999879e+01
1.611329999999999885e+01
1.614379999999999882e+01
1.611329999999999885e+01
1.611329999999999885e+01
1.614379999999999882e+01
1.611329999999999885e+01
1.614379999999999882e+01
1.611329999999999885e+01
1.617429999999999879e+01
1.608279999999999887e+01
1.614379999999999882e+01
1.617429999999999879e+01
1.614379999999999882e+01
1.608279999999999887e+01
1.611329999999999885e+01
1.614379999999999882e+01
1.614379999999999882e+01
1.608279999999999887e+01
1.611329999999999885e+01
1.617429999999999879e+01
1.611329999999999885e+01
1.614379999999999882e+01
1.617429999999999879e+01
1.614379999999999882e+01
1.608279999999999887e+01
1.614379999999999882e+01
1.614379999999999882e+01
1.611329999999999885e+01
1.614379999999999882e+01
1.611329999999999885e+01
1.611329999999999885e+01
1.611329999999999885e+01
1.614379999999999882e+01
1.611329999999999885e+01
1.611329999999999885e+01
1.614379999999999882e+01
1.611329999999999885e+01
1.614379999999999882e+01
1.611329999999999885e+01
1.611329999999999885e+01
1.611329999999999885e+01
1.617429999999999879e+01
1.611329999999999885e+01
1.617429999999999879e+01
1.614379999999999882e+01
1.614379999999999882e+01
1.617429999999999879e+01
1.614379999999999882e+01
1.614379999999999882e+01
1.614379999999999882e+01
1.617429999999999879e+01
1.617429999999999879e+01
1.611329999999999885e+01
1.611329999999999885e+01
1.611329999999999885e+01
1.614379999999999882e+01
1.617429999999999879e+01
1.614379999999999882e+01
1.617429999999999879e+01
1.611329999999999885e+01
1.617429999999999879e+01
1.614379999999999882e+01
1.614379999999999882e+01
1.611329999999999885e+01
1.614379999999999882e+01
1.614379999999999882e+01
1.614379999999999882e+01
1.617429999999999879e+01
1.617429999999999879e+01
1.617429999999999879e+01
1.611329999999999885e+01
1.617429999999999879e+01
1.611329999999999885e+01
1.617429999999999879e+01
1.614379999999999882e+01
1.614379999999999882e+01
1.614379999999999882e+01
1.614379999999999882e+01
1.614379999999999882e+01
1.614379999999999882e+01
1.614379999999999882e+01
1.614379999999999882e+01
1.620479999999999876e+01
1.614379999999999882e+01
1.617429999999999879e+01
1.614379999999999882e+01
1.617429999999999879e+01
1.614379999999999882e+01
1.614379999999999882e+01
1.617429999999999879e+01
1.617429999999999879e+01
1.614379999999999882e+01
1.614379999999999882e+01
1.614379999999999882e+01
1.620479999999999876e+01
1.614379999999999882e+01
1.614379999999999882e+01
1.617429999999999879e+01
1.617429999999999879e+01
1.617429999999999879e+01
1.614379999999999882e+01
1.614379999999999882e+01
1.617429999999999879e+01
1.611329999999999885e+01
1.617429999999999879e+01
1.614379999999999882e+01
1.614379999999999882e+01
1.623539999999999850e+01
1.617429999999999879e+01
1.620479999999999876e+01
1.617429999999999879e+01
1.620479999999999876e+01
1.614379999999999882e+01
1.617429999999999879e+01
1.617429999999999879e+01
1.614379999999999882e+01
1.614379999999999882e+01
1.614379999999999882e+01
1.614379999999999882e+01
1.620479999999999876e+01
1.614379999999999882e+01
1.617429999999999879e+01
1.617429999999999879e+01
1.611329999999999885e+01
1.614379999999999882e+01
1.617429999999999879e+01
1.617429999999999879e+01
1.617429999999999879e+01
1.614379999999999882e+01
1.617429999999999879e+01
1.617429999999999879e+01
1.611329999999999885e+01
1.620479999999999876e+01
1.617429999999999879e+01
1.617429999999999879e+01
1.620479999999999876e+01
1.617429999999999879e+01
1.623539999999999850e+01
1.614379999999999882e+01
1.614379999999999882e+01
1.617429999999999879e+01
1.611329999999999885e+01
1.614379999999999882e+01
1.614379999999999882e+01
1.617429999999999879e+01
1.614379999999999882e+01
1.611329999999999885e+01
1.617429999999999879e+01
1.611329999999999885e+01
1.617429999999999879e+01
1.617429999999999879e+01
1.611329999999999885e+01
1.617429999999999879e+01
1.614379999999999882e+01
1.617429999999999879e+01
1.614379999999999882e+01
1.620479999999999876e+01
1.617429999999999879e+01
1.614379999999999882e+01
1.617429999999999879e+01
1.617429999999999879e+01
1.614379999999999882e+01
1.611329999999999885e+01
1.611329999999999885e+01
1.617429999999999879e+01
1.611329999999999885e+01
1.614379999999999882e+01
1.617429999999999879e+01
1.617429999999999879e+01
1.614379999999999882e+01
1.614379999999999882e+01
1.617429999999999879e+01
1.614379999999999882e+01
1.611329999999999885e+01
1.617429999999999879e+01
1.611329999999999885e+01
1.617429999999999879e+01
1.614379999999999882e+01
1.611329999999999885e+01
1.614379999999999882e+01
1.617429999999999879e+01
1.617429999999999879e+01
1.614379999999999882e+01
1.614379999999999882e+01
1.614379999999999882e+01
1.617429999999999879e+01
1.611329999999999885e+01
1.614379999999999882e+01
1.614379999999999882e+01
1.614379999999999882e+01
1.614379999999999882e+01
1.617429999999999879e+01
1.617429999999999879e+01
1.617429999999999879e+01
1.614379999999999882e+01
1.614379999999999882e+01
1.614379999999999882e+01
1.614379999999999882e+01
1.611329999999999885e+01
1.611329999999999885e+01
1.614379999999999882e+01
1.614379999999999882e+01
1.617429999999999879e+01
1.617429999999999879e+01
1.617429999999999879e+01
1.620479999999999876e+01
1.614379999999999882e+01
1.617429999999999879e+01
1.608279999999999887e+01
1.620479999999999876e+01
1.611329999999999885e+01
1.614379999999999882e+01
1.611329999999999885e+01
1.617429999999999879e+01
1.611329999999999885e+01
1.614379999999999882e+01
1.617429999999999879e+01
1.617429999999999879e+01
1.614379999999999882e+01
1.620479999999999876e+01
1.614379999999999882e+01
1.611329999999999885e+01
1.620479999999999876e+01
1.611329999999999885e+01
1.614379999999999882e+01
1.614379999999999882e+01
1.614379999999999882e+01
1.617429999999999879e+01
1.614379999999999882e+01
1.614379999999999882e+01
1.614379999999999882e+01
1.614379999999999882e+01
1.614379999999999882e+01
1.614379999999999882e+01
1.614379999999999882e+01
1.617429999999999879e+01
1.620479999999999876e+01
1.614379999999999882e+01
1.620479999999999876e+01
1.614379999999999882e+01
1.617429999999999879e+01
1.617429999999999879e+01
1.623539999999999850e+01
1.620479999999999876e+01
1.617429999999999879e+01
1.623539999999999850e+01
1.620479999999999876e+01
1.617429999999999879e+01
1.620479999999999876e+01
1.623539999999999850e+01
1.617429999999999879e+01
1.617429999999999879e+01
1.623539999999999850e+01
1.620479999999999876e+01
1.620479999999999876e+01
1.620479999999999876e+01
1.623539999999999850e+01
1.623539999999999850e+01
1.617429999999999879e+01
1.620479999999999876e+01
1.620479999999999876e+01
1.623539999999999850e+01
1.623539999999999850e+01
1.620479999999999876e+01
1.620479999999999876e+01
1.620479999999999876e+01
1.626589999999999847e+01
1.623539999999999850e+01
1.620479999999999876e+01
1.620479999999999876e+01
1.620479999999999876e+01
1.623539999999999850e+01
1.623539999999999850e+01
1.623539999999999850e+01
1.623539999999999850e+01
1.620479999999999876e+01
1.620479999999999876e+01
1.626589999999999847e+01
1.617429999999999879e+01
1.620479999999999876e+01
1.623539999999999850e+01
1.620479999999999876e+01
1.623539999999999850e+01
1.620479999999999876e+01
1.620479999999999876e+01
1.623539999999999850e+01
1.620479999999999876e+01
1.623539999999999850e+01
1.623539999999999850e+01
1.620479999999999876e+01
1.620479999999999876e+01
1.614379999999999882e+01
1.620479999999999876e+01
1.620479999999999876e+01
1.620479999999999876e+01
1.620479999999999876e+01
1.623539999999999850e+01
1.623539999999999850e+01
1.620479999999999876e+01
1.623539999999999850e+01
1.626589999999999847e+01
1.617429999999999879e+01
1.623539999999999850e+01
1.620479999999999876e+01
1.620479999999999876e+01
1.623539999999999850e+01
1.623539999999999850e+01
1.620479999999999876e+01
1.623539999999999850e+01
1.623539999999999850e+01
1.620479999999999876e+01
1.623539999999999850e+01
1.620479999999999876e+01
1.623539999999999850e+01
1.620479999999999876e+01
1.617429999999999879e+01
1.620479999999999876e+01
1.620479999999999876e+01
1.623539999999999850e+01
1.617429999999999879e+01
1.620479999999999876e+01
1.620479999999999876e+01
1.623539999999999850e+01
1.620479999999999876e+01
1.620479999999999876e+01
1.617429999999999879e+01
1.623539999999999850e+01
1.623539999999999850e+01
1.626589999999999847e+01
1.620479999999999876e+01
1.620479999999999876e+01
1.620479999999999876e+01
1.626589999999999847e+01
1.620479999999999876e+01
1.617429999999999879e+01
1.623539999999999850e+01
1.617429999999999879e+01
1.623539999999999850e+01
1.623539999999999850e+01
1.620479999999999876e+01
1.620479999999999876e+01
1.617429999999999879e+01
1.620479999999999876e+01
1.620479999999999876e+01
1.611329999999999885e+01
1.620479999999999876e+01
1.611329999999999885e+01
1.617429999999999879e+01
1.623539999999999850e+01
1.617429999999999879e+01
1.620479999999999876e+01
1.617429999999999879e+01
1.620479999999999876e+01
1.617429999999999879e+01
1.617429999999999879e+01
1.623539999999999850e+01
1.617429999999999879e+01
1.620479999999999876e+01
1.620479999999999876e+01
1.617429999999999879e+01
1.617429999999999879e+01
1.614379999999999882e+01
1.617429999999999879e+01
1.620479999999999876e+01
1.617429999999999879e+01
1.620479999999999876e+01
1.620479999999999876e+01
1.620479999999999876e+01
1.617429999999999879e+01
1.620479999999999876e+01
1.620479999999999876e+01
1.620479999999999876e+01
1.617429999999999879e+01
1.620479999999999876e+01
1.614379999999999882e+01
1.620479999999999876e+01
1.620479999999999876e+01
1.620479999999999876e+01
1.620479999999999876e+01
1.614379999999999882e+01
1.620479999999999876e+01
1.620479999999999876e+01
1.617429999999999879e+01
1.614379999999999882e+01
1.617429999999999879e+01
1.620479999999999876e+01
1.623539999999999850e+01
1.617429999999999879e+01
1.620479999999999876e+01
1.620479999999999876e+01
1.617429999999999879e+01
1.620479999999999876e+01
1.620479999999999876e+01
1.617429999999999879e+01
1.620479999999999876e+01
1.623539999999999850e+01
1.620479999999999876e+01
1.617429999999999879e+01
1.620479999999999876e+01
1.620479999999999876e+01
1.617429999999999879e+01
1.617429999999999879e+01
1.620479999999999876e+01
1.617429999999999879e+01
1.620479999999999876e+01
1.617429999999999879e+01
1.620479999999999876e+01
1.626589999999999847e+01
1.617429999999999879e+01
1.620479999999999876e+01
1.620479999999999876e+01
1.614379999999999882e+01
1.620479999999999876e+01
1.614379999999999882e+01
1.623539999999999850e+01
1.620479999999999876e+01
1.623539999999999850e+01
1.617429999999999879e+01
1.617429999999999879e+01
1.620479999999999876e+01
1.617429999999999879e+01
1.617429999999999879e+01
1.620479999999999876e+01
1.620479999999999876e+01
1.617429999999999879e+01
1.620479999999999876e+01
1.617429999999999879e+01
1.617429999999999879e+01
1.617429999999999879e+01
1.620479999999999876e+01
1.614379999999999882e+01
1.617429999999999879e+01
1.623539999999999850e+01
1.617429999999999879e+01
1.617429999999999879e+01
1.614379999999999882e+01
1.623539999999999850e+01
1.617429999999999879e+01
1.623539999999999850e+01
1.626589999999999847e+01
1.617429999999999879e+01
1.620479999999999876e+01
1.617429999999999879e+01
1.617429999999999879e+01
1.617429999999999879e+01
1.617429999999999879e+01
1.620479999999999876e+01
1.620479999999999876e+01
1.620479999999999876e+01
1.614379999999999882e+01
1.620479999999999876e+01
1.617429999999999879e+01
1.614379999999999882e+01
1.620479999999999876e+01
1.620479999999999876e+01
1.617429999999999879e+01
1.617429999999999879e+01
1.617429999999999879e+01
1.614379999999999882e+01
1.617429999999999879e+01
1.614379999999999882e+01
1.620479999999999876e+01
1.620479999999999876e+01
1.611329999999999885e+01
1.617429999999999879e+01
1.620479999999999876e+01
1.617429999999999879e+01
1.620479999999999876e+01
1.617429999999999879e+01
1.623539999999999850e+01
1.617429999999999879e+01
1.617429999999999879e+01
1.611329999999999885e+01
1.614379999999999882e+01
1.617429999999999879e+01
1.611329999999999885e+01
1.614379999999999882e+01
1.617429999999999879e+01
1.614379999999999882e+01
1.617429999999999879e+01
1.617429999999999879e+01
1.614379999999999882e+01
1.614379999999999882e+01
1.614379999999999882e+01
1.620479999999999876e+01
1.617429999999999879e+01
1.617429999999999879e+01
1.617429999999999879e+01
1.614379999999999882e+01
1.617429999999999879e+01
1.614379999999999882e+01
1.611329999999999885e+01
1.611329999999999885e+01
1.611329999999999885e+01
1.617429999999999879e+01
1.614379999999999882e+01
1.614379999999999882e+01
1.617429999999999879e+01
1.617429999999999879e+01
1.617429999999999879e+01
1.617429999999999879e+01
1.614379999999999882e+01
1.620479999999999876e+01
1.617429999999999879e+01
1.617429999999999879e+01
1.617429999999999879e+01
1.611329999999999885e+01
1.614379999999999882e+01
1.614379999999999882e+01
1.614379999999999882e+01
1.614379999999999882e+01
1.614379999999999882e+01
1.617429999999999879e+01
1.611329999999999885e+01
1.617429999999999879e+01
1.614379999999999882e+01
1.614379999999999882e+01
1.611329999999999885e+01
1.611329999999999885e+01
1.614379999999999882e+01
1.614379999999999882e+01
1.611329999999999885e+01
1.614379999999999882e+01
1.614379999999999882e+01
1.617429999999999879e+01
1.617429999999999879e+01
1.614379999999999882e+01
1.614379999999999882e+01
1.614379999999999882e+01
1.617429999999999879e+01
1.617429999999999879e+01
1.614379999999999882e+01
1.617429999999999879e+01
1.617429999999999879e+01
1.614379999999999882e+01
1.617429999999999879e+01
1.620479999999999876e+01
1.614379999999999882e+01
1.611329999999999885e+01
1.617429999999999879e+01
1.617429999999999879e+01
1.611329999999999885e+01
1.614379999999999882e+01
1.614379999999999882e+01
1.620479999999999876e+01
1.611329999999999885e+01
1.614379999999999882e+01
1.614379999999999882e+01
1.611329999999999885e+01
1.617429999999999879e+01
1.614379999999999882e+01
1.611329999999999885e+01
1.617429999999999879e+01
1.611329999999999885e+01
1.611329999999999885e+01
1.614379999999999882e+01
1.617429999999999879e+01
1.614379999999999882e+01
1.614379999999999882e+01
1.614379999999999882e+01
1.614379999999999882e+01
1.614379999999999882e+01
1.617429999999999879e+01
1.617429999999999879e+01
1.614379999999999882e+01
1.617429999999999879e+01
1.614379999999999882e+01
1.617429999999999879e+01
1.614379999999999882e+01
1.620479999999999876e+01
1.614379999999999882e+01
1.614379999999999882e+01
1.614379999999999882e+01
1.611329999999999885e+01
1.608279999999999887e+01
1.614379999999999882e+01
1.614379999999999882e+01
1.608279999999999887e+01
1.608279999999999887e+01
1.608279999999999887e+01
1.611329999999999885e+01
1.611329999999999885e+01
1.614379999999999882e+01
1.614379999999999882e+01
1.611329999999999885e+01
1.611329999999999885e+01
1.611329999999999885e+01
1.611329999999999885e+01
1.614379999999999882e+01
1.611329999999999885e+01
1.614379999999999882e+01
1.611329999999999885e+01
1.611329999999999885e+01
1.611329999999999885e+01
1.614379999999999882e+01
1.611329999999999885e+01
1.614379999999999882e+01
1.611329999999999885e+01
1.614379999999999882e+01
1.611329999999999885e+01
1.608279999999999887e+01
1.614379999999999882e+01
1.608279999999999887e+01
1.614379999999999882e+01
1.614379999999999882e+01
1.611329999999999885e+01
1.611329999999999885e+01
1.614379999999999882e+01
1.614379999999999882e+01
1.611329999999999885e+01
1.611329999999999885e+01
1.611329999999999885e+01
1.617429999999999879e+01
1.611329999999999885e+01
1.611329999999999885e+01
1.611329999999999885e+01
1.608279999999999887e+01
1.614379999999999882e+01
1.611329999999999885e+01
1.614379999999999882e+01
1.611329999999999885e+01
1.608279999999999887e+01
1.614379999999999882e+01
1.614379999999999882e+01
1.611329999999999885e+01
1.611329999999999885e+01
1.614379999999999882e+01
1.611329999999999885e+01
1.608279999999999887e+01
1.614379999999999882e+01
1.611329999999999885e+01
1.611329999999999885e+01
1.617429999999999879e+01
1.614379999999999882e+01
1.611329999999999885e+01
1.611329999999999885e+01
1.611329999999999885e+01
1.605219999999999914e+01
1.611329999999999885e+01
1.611329999999999885e+01
1.611329999999999885e+01
1.614379999999999882e+01
1.611329999999999885e+01
1.611329999999999885e+01
1.611329999999999885e+01
1.614379999999999882e+01
1.614379999999999882e+01
1.614379999999999882e+01
1.611329999999999885e+01
1.608279999999999887e+01
1.611329999999999885e+01
1.614379999999999882e+01
1.608279999999999887e+01
1.620479999999999876e+01
1.611329999999999885e+01
1.614379999999999882e+01
1.611329999999999885e+01
1.608279999999999887e+01
1.605219999999999914e+01
1.611329999999999885e+01
1.608279999999999887e+01
1.611329999999999885e+01
1.605219999999999914e+01
1.608279999999999887e+01
1.608279999999999887e+01
1.608279999999999887e+01
1.605219999999999914e+01
1.608279999999999887e+01
1.608279999999999887e+01
1.611329999999999885e+01
1.608279999999999887e+01
1.611329999999999885e+01
1.605219999999999914e+01
1.611329999999999885e+01
1.605219999999999914e+01
1.608279999999999887e+01
1.608279999999999887e+01
1.608279999999999887e+01
1.611329999999999885e+01
1.608279999999999887e+01
1.608279999999999887e+01
1.605219999999999914e+01
1.611329999999999885e+01
1.608279999999999887e+01
1.608279999999999887e+01
1.608279999999999887e+01
1.605219999999999914e+01
1.611329999999999885e+01
1.605219999999999914e+01
1.608279999999999887e+01
1.611329999999999885e+01
1.611329999999999885e+01
1.611329999999999885e+01
1.611329999999999885e+01
1.605219999999999914e+01
1.608279999999999887e+01
1.611329999999999885e+01
1.608279999999999887e+01
1.608279999999999887e+01
1.608279999999999887e+01
1.608279999999999887e+01
1.605219999999999914e+01
1.605219999999999914e+01
1.602169999999999916e+01
1.614379999999999882e+01
1.605219999999999914e+01
1.605219999999999914e+01
1.608279999999999887e+01
1.608279999999999887e+01
1.605219999999999914e+01
1.605219999999999914e+01
1.608279999999999887e+01
1.608279999999999887e+01
1.605219999999999914e+01
1.608279999999999887e+01
1.614379999999999882e+01
1.608279999999999887e+01
1.608279999999999887e+01
1.608279999999999887e+01
1.611329999999999885e+01
1.605219999999999914e+01
1.608279999999999887e+01
1.608279999999999887e+01
1.605219999999999914e+01
1.608279999999999887e+01
1.605219999999999914e+01
1.611329999999999885e+01
1.611329999999999885e+01
1.611329999999999885e+01
1.611329999999999885e+01
1.605219999999999914e+01
1.608279999999999887e+01
1.605219999999999914e+01
1.605219999999999914e+01
1.599119999999999919e+01
1.605219999999999914e+01
1.608279999999999887e+01
1.605219999999999914e+01
1.605219999999999914e+01
1.605219999999999914e+01
1.605219999999999914e+01
1.608279999999999887e+01
1.605219999999999914e+01
1.608279999999999887e+01
1.605219999999999914e+01
1.605219999999999914e+01
1.608279999999999887e+01
1.605219999999999914e+01
1.602169999999999916e+01
1.608279999999999887e+01
1.605219999999999914e+01
1.605219999999999914e+01
1.605219999999999914e+01
1.605219999999999914e+01
1.605219999999999914e+01
1.605219999999999914e+01
1.605219999999999914e+01
1.605219999999999914e+01
1.605219999999999914e+01
1.605219999999999914e+01
1.605219999999999914e+01
1.605219999999999914e+01
1.605219999999999914e+01
1.605219999999999914e+01
1.611329999999999885e+01
1.605219999999999914e+01
1.605219999999999914e+01
1.608279999999999887e+01
1.599119999999999919e+01
1.608279999999999887e+01
1.605219999999999914e+01
1.608279999999999887e+01
1.602169999999999916e+01
1.608279999999999887e+01
1.605219999999999914e+01
1.605219999999999914e+01
1.605219999999999914e+01
1.605219999999999914e+01
1.605219999999999914e+01
1.605219999999999914e+01
1.602169999999999916e+01
1.608279999999999887e+01
1.605219999999999914e+01
1.605219999999999914e+01
1.599119999999999919e+01
1.608279999999999887e+01
1.602169999999999916e+01
1.608279999999999887e+01
1.608279999999999887e+01
1.605219999999999914e+01
1.608279999999999887e+01
1.602169999999999916e+01
1.605219999999999914e+01
1.602169999999999916e+01
1.605219999999999914e+01
1.605219999999999914e+01
1.608279999999999887e+01
1.605219999999999914e+01
1.605219999999999914e+01
1.608279999999999887e+01
1.608279999999999887e+01
1.605219999999999914e+01
1.605219999999999914e+01
1.602169999999999916e+01
1.602169999999999916e+01
1.602169999999999916e+01
1.599119999999999919e+01
1.602169999999999916e+01
1.599119999999999919e+01
1.599119999999999919e+01
1.599119999999999919e+01
1.599119999999999919e+01
1.602169999999999916e+01
1.602169999999999916e+01
1.599119999999999919e+01
1.602169999999999916e+01
1.599119999999999919e+01
1.602169999999999916e+01
1.599119999999999919e+01
1.599119999999999919e+01
1.596069999999999922e+01
1.602169999999999916e+01
1.602169999999999916e+01
1.602169999999999916e+01
1.599119999999999919e+01
1.602169999999999916e+01
1.602169999999999916e+01
1.599119999999999919e+01
1.602169999999999916e+01
1.602169999999999916e+01
1.602169999999999916e+01
1.605219999999999914e+01
1.602169999999999916e+01
1.602169999999999916e+01
1.602169999999999916e+01
1.602169999999999916e+01
1.602169999999999916e+01
1.602169999999999916e+01
1.605219999999999914e+01
1.602169999999999916e+01
1.602169999999999916e+01
1.599119999999999919e+01
1.602169999999999916e+01
1.596069999999999922e+01
1.599119999999999919e+01
1.605219999999999914e+01
1.602169999999999916e+01
1.602169999999999916e+01
1.599119999999999919e+01
1.605219999999999914e+01
1.602169999999999916e+01
1.599119999999999919e+01
1.599119999999999919e+01
1.602169999999999916e+01
1.602169999999999916e+01
1.605219999999999914e+01
1.602169999999999916e+01
1.605219999999999914e+01
1.599119999999999919e+01
1.602169999999999916e+01
1.599119999999999919e+01
1.599119999999999919e+01
1.602169999999999916e+01
1.602169999999999916e+01
1.602169999999999916e+01
1.602169999999999916e+01
1.599119999999999919e+01
1.605219999999999914e+01
1.605219999999999914e+01
1.599119999999999919e+01
1.602169999999999916e+01
1.602169999999999916e+01
1.599119999999999919e+01
1.602169999999999916e+01
1.602169999999999916e+01
1.599119999999999919e+01
1.599119999999999919e+01
1.599119999999999919e+01
1.599119999999999919e+01
1.599119999999999919e+01
1.599119999999999919e+01
1.596069999999999922e+01
1.599119999999999919e+01
1.602169999999999916e+01
1.599119999999999919e+01
1.599119999999999919e+01
1.599119999999999919e+01
1.602169999999999916e+01
1.602169999999999916e+01
1.599119999999999919e+01
1.596069999999999922e+01
1.599119999999999919e+01
1.599119999999999919e+01
1.599119999999999919e+01
1.596069999999999922e+01
1.602169999999999916e+01
1.602169999999999916e+01
1.602169999999999916e+01
1.599119999999999919e+01
1.602169999999999916e+01
1.599119999999999919e+01
1.602169999999999916e+01
1.599119999999999919e+01
1.605219999999999914e+01
1.602169999999999916e+01
1.599119999999999919e+01
1.599119999999999919e+01
1.596069999999999922e+01
1.602169999999999916e+01
1.602169999999999916e+01
1.602169999999999916e+01
1.596069999999999922e+01
1.599119999999999919e+01
1.599119999999999919e+01
1.596069999999999922e+01
1.596069999999999922e+01
1.596069999999999922e+01
1.599119999999999919e+01
1.602169999999999916e+01
1.593019999999999925e+01
1.596069999999999922e+01
1.602169999999999916e+01
1.599119999999999919e+01
1.599119999999999919e+01
1.602169999999999916e+01
1.602169999999999916e+01
1.605219999999999914e+01
1.599119999999999919e+01
1.599119999999999919e+01
1.602169999999999916e+01
1.599119999999999919e+01
1.599119999999999919e+01
1.599119999999999919e+01
1.599119999999999919e+01
1.599119999999999919e+01
1.599119999999999919e+01
1.593019999999999925e+01
1.596069999999999922e+01
1.596069999999999922e+01
1.602169999999999916e+01
1.605219999999999914e+01
1.599119999999999919e+01
1.593019999999999925e+01
1.596069999999999922e+01
1.593019999999999925e+01
1.599119999999999919e+01
1.593019999999999925e+01
1.596069999999999922e+01
1.596069999999999922e+01
1.596069999999999922e+01
1.593019999999999925e+01
1.596069999999999922e+01
1.593019999999999925e+01
1.599119999999999919e+01
1.596069999999999922e+01
1.596069999999999922e+01
1.599119999999999919e+01
1.602169999999999916e+01
1.599119999999999919e+01
1.596069999999999922e+01
1.596069999999999922e+01
1.596069999999999922e+01
1.593019999999999925e+01
1.599119999999999919e+01
1.596069999999999922e+01
1.596069999999999922e+01
1.599119999999999919e+01
1.596069999999999922e+01
1.596069999999999922e+01
1.596069999999999922e+01
1.593019999999999925e+01
1.593019999999999925e+01
1.593019999999999925e+01
1.593019999999999925e+01
1.593019999999999925e+01
1.596069999999999922e+01
1.593019999999999925e+01
1.596069999999999922e+01
1.593019999999999925e+01
1.596069999999999922e+01
1.593019999999999925e+01
1.596069999999999922e+01
1.596069999999999922e+01
1.596069999999999922e+01
1.596069999999999922e+01
1.596069999999999922e+01
1.599119999999999919e+01
1.596069999999999922e+01
1.596069999999999922e+01
1.596069999999999922e+01
1.593019999999999925e+01
1.596069999999999922e+01
1.593019999999999925e+01
1.593019999999999925e+01
1.596069999999999922e+01
1.596069999999999922e+01
1.593019999999999925e+01
1.593019999999999925e+01
1.596069999999999922e+01
1.599119999999999919e+01
1.596069999999999922e+01
1.596069999999999922e+01
1.596069999999999922e+01
1.593019999999999925e+01
1.596069999999999922e+01
1.599119999999999919e+01
1.593019999999999925e+01
1.593019999999999925e+01
1.593019999999999925e+01
1.596069999999999922e+01
1.586909999999999954e+01
1.593019999999999925e+01
1.593019999999999925e+01
1.593019999999999925e+01
1.596069999999999922e+01
1.596069999999999922e+01
1.593019999999999925e+01
1.593019999999999925e+01
1.593019999999999925e+01
1.593019999999999925e+01
1.596069999999999922e+01
1.589969999999999928e+01
1.593019999999999925e+01
1.593019999999999925e+01
1.593019999999999925e+01
1.593019999999999925e+01
1.596069999999999922e+01
1.593019999999999925e+01
1.596069999999999922e+01
1.593019999999999925e+01
1.589969999999999928e+01
1.593019999999999925e+01
1.593019999999999925e+01
1.596069999999999922e+01
1.596069999999999922e+01
1.589969999999999928e+01
1.593019999999999925e+01
1.596069999999999922e+01
1.589969999999999928e+01
1.593019999999999925e+01
1.593019999999999925e+01
1.589969999999999928e+01
1.593019999999999925e+01
1.589969999999999928e+01
1.593019999999999925e+01
1.593019999999999925e+01
1.589969999999999928e+01
1.596069999999999922e+01
1.593019999999999925e+01
1.593019999999999925e+01
1.589969999999999928e+01
1.593019999999999925e+01
1.589969999999999928e+01
1.589969999999999928e+01
1.593019999999999925e+01
1.596069999999999922e+01
1.593019999999999925e+01
1.596069999999999922e+01
1.589969999999999928e+01
1.593019999999999925e+01
1.593019999999999925e+01
1.593019999999999925e+01
1.596069999999999922e+01
1.596069999999999922e+01
1.593019999999999925e+01
1.593019999999999925e+01
1.589969999999999928e+01
1.596069999999999922e+01
1.593019999999999925e+01
1.589969999999999928e+01
1.593019999999999925e+01
1.589969999999999928e+01
1.586909999999999954e+01
1.593019999999999925e+01
1.586909999999999954e+01
1.589969999999999928e+01
1.589969999999999928e+01
1.589969999999999928e+01
1.586909999999999954e+01
1.586909999999999954e+01
1.586909999999999954e+01
1.589969999999999928e+01
1.589969999999999928e+01
1.586909999999999954e+01
1.586909999999999954e+01
1.586909999999999954e+01
1.586909999999999954e+01
1.589969999999999928e+01
1.589969999999999928e+01
1.589969999999999928e+01
1.593019999999999925e+01
1.593019999999999925e+01
1.593019999999999925e+01
1.593019999999999925e+01
1.589969999999999928e+01
1.593019999999999925e+01
1.589969999999999928e+01
1.589969999999999928e+01
1.586909999999999954e+01
1.589969999999999928e+01
1.583859999999999957e+01
1.589969999999999928e+01
1.586909999999999954e+01
1.586909999999999954e+01
1.593019999999999925e+01
1.593019999999999925e+01
1.589969999999999928e+01
1.589969999999999928e+01
1.589969999999999928e+01
1.589969999999999928e+01
1.593019999999999925e+01
1.586909999999999954e+01
1.586909999999999954e+01
1.586909999999999954e+01
1.589969999999999928e+01
1.586909999999999954e+01
1.589969999999999928e+01
1.589969999999999928e+01
1.589969999999999928e+01
1.586909999999999954e+01
1.586909999999999954e+01
1.593019999999999925e+01
1.589969999999999928e+01
1.593019999999999925e+01
1.589969999999999928e+01
1.589969999999999928e+01
1.593019999999999925e+01
1.593019999999999925e+01
1.593019999999999925e+01
1.589969999999999928e+01
1.589969999999999928e+01
1.593019999999999925e+01
1.589969999999999928e+01
1.589969999999999928e+01
1.589969999999999928e+01
1.586909999999999954e+01
1.589969999999999928e+01
1.586909999999999954e+01
1.586909999999999954e+01
1.583859999999999957e+01
1.583859999999999957e+01
1.586909999999999954e+01
1.586909999999999954e+01
1.586909999999999954e+01
1.583859999999999957e+01
1.586909999999999954e+01
1.586909999999999954e+01
1.583859999999999957e+01
1.583859999999999957e+01
1.586909999999999954e+01
1.586909999999999954e+01
1.586909999999999954e+01
1.580809999999999960e+01
1.589969999999999928e+01
1.586909999999999954e+01
1.586909999999999954e+01
1.589969999999999928e+01
1.586909999999999954e+01
1.586909999999999954e+01
1.583859999999999957e+01
1.583859999999999957e+01
1.586909999999999954e+01
1.586909999999999954e+01
1.586909999999999954e+01
1.586909999999999954e+01
1.586909999999999954e+01
1.586909999999999954e+01
1.589969999999999928e+01
1.586909999999999954e+01
1.586909999999999954e+01
1.586909999999999954e+01
1.583859999999999957e+01
1.586909999999999954e+01
1.586909999999999954e+01
1.586909999999999954e+01
1.586909999999999954e+01
1.589969999999999928e+01
1.583859999999999957e+01
1.589969999999999928e+01
1.589969999999999928e+01
1.586909999999999954e+01
1.583859999999999957e+01
1.586909999999999954e+01
1.583859999999999957e+01
1.586909999999999954e+01
1.583859999999999957e+01
1.593019999999999925e+01
1.589969999999999928e+01
1.589969999999999928e+01
1.586909999999999954e+01
1.583859999999999957e+01
1.589969999999999928e+01
1.589969999999999928e+01
1.586909999999999954e+01
1.583859999999999957e+01
1.580809999999999960e+01
1.580809999999999960e+01
1.580809999999999960e+01
1.586909999999999954e+01
1.583859999999999957e+01
1.577759999999999962e+01
1.583859999999999957e+01
1.583859999999999957e+01
1.580809999999999960e+01
1.583859999999999957e+01
1.583859999999999957e+01
1.583859999999999957e+01
1.583859999999999957e+01
1.580809999999999960e+01
1.583859999999999957e+01
1.580809999999999960e+01
1.583859999999999957e+01
1.583859999999999957e+01
1.583859999999999957e+01
1.580809999999999960e+01
1.580809999999999960e+01
1.583859999999999957e+01
1.580809999999999960e+01
1.583859999999999957e+01
1.580809999999999960e+01
1.583859999999999957e+01
1.583859999999999957e+01
1.583859999999999957e+01
1.580809999999999960e+01
1.583859999999999957e+01
1.586909999999999954e+01
1.580809999999999960e+01
1.599119999999999919e+01
1.583859999999999957e+01
1.586909999999999954e+01
1.583859999999999957e+01
1.586909999999999954e+01
1.583859999999999957e+01
1.583859999999999957e+01
1.580809999999999960e+01
1.580809999999999960e+01
1.580809999999999960e+01
1.583859999999999957e+01
1.580809999999999960e+01
1.580809999999999960e+01
1.580809999999999960e+01
1.586909999999999954e+01
1.583859999999999957e+01
1.583859999999999957e+01
1.586909999999999954e+01
1.583859999999999957e+01
1.583859999999999957e+01
1.586909999999999954e+01
1.583859999999999957e+01
1.580809999999999960e+01
1.583859999999999957e+01
1.580809999999999960e+01
1.580809999999999960e+01
1.580809999999999960e+01
1.577759999999999962e+01
1.580809999999999960e+01
1.577759999999999962e+01
1.583859999999999957e+01
1.583859999999999957e+01
1.580809999999999960e+01
1.586909999999999954e+01
1.580809999999999960e+01
1.580809999999999960e+01
1.580809999999999960e+01
1.583859999999999957e+01
1.580809999999999960e+01
1.583859999999999957e+01
1.580809999999999960e+01
1.577759999999999962e+01
1.580809999999999960e+01
1.583859999999999957e+01
1.583859999999999957e+01
1.577759999999999962e+01
1.577759999999999962e+01
1.580809999999999960e+01
1.583859999999999957e+01
1.577759999999999962e+01
1.580809999999999960e+01
1.577759999999999962e+01
1.580809999999999960e+01
1.580809999999999960e+01
1.574709999999999965e+01
1.580809999999999960e+01
1.580809999999999960e+01
1.580809999999999960e+01
1.583859999999999957e+01
1.577759999999999962e+01
1.580809999999999960e+01
1.583859999999999957e+01
1.574709999999999965e+01
1.577759999999999962e+01
1.574709999999999965e+01
1.580809999999999960e+01
1.580809999999999960e+01
1.580809999999999960e+01
1.586909999999999954e+01
1.580809999999999960e+01
1.580809999999999960e+01
1.580809999999999960e+01
1.577759999999999962e+01
1.580809999999999960e+01
1.577759999999999962e+01
1.580809999999999960e+01
1.583859999999999957e+01
1.580809999999999960e+01
1.577759999999999962e+01
1.580809999999999960e+01
1.580809999999999960e+01
1.580809999999999960e+01
1.580809999999999960e+01
1.580809999999999960e+01
1.580809999999999960e+01
1.577759999999999962e+01
1.577759999999999962e+01
1.574709999999999965e+01
1.574709999999999965e+01
1.571659999999999968e+01
1.574709999999999965e+01
1.577759999999999962e+01
1.577759999999999962e+01
1.577759999999999962e+01
1.580809999999999960e+01
1.577759999999999962e+01
1.574709999999999965e+01
1.577759999999999962e+01
1.577759999999999962e+01
1.574709999999999965e+01
1.577759999999999962e+01
1.580809999999999960e+01
1.574709999999999965e+01
1.571659999999999968e+01
1.577759999999999962e+01
1.577759999999999962e+01
1.574709999999999965e+01
1.580809999999999960e+01
1.577759999999999962e+01
1.580809999999999960e+01
1.574709999999999965e+01
1.577759999999999962e+01
1.577759999999999962e+01
1.574709999999999965e+01
1.577759999999999962e+01
1.577759999999999962e+01
1.574709999999999965e+01
1.574709999999999965e+01
1.577759999999999962e+01
1.580809999999999960e+01
1.571659999999999968e+01
1.577759999999999962e+01
1.574709999999999965e+01
1.574709999999999965e+01
1.574709999999999965e+01
1.574709999999999965e+01
1.580809999999999960e+01
1.577759999999999962e+01
1.577759999999999962e+01
1.577759999999999962e+01
1.577759999999999962e+01
1.577759999999999962e+01
1.574709999999999965e+01
1.571659999999999968e+01
1.574709999999999965e+01
1.571659999999999968e+01
1.577759999999999962e+01
1.574709999999999965e+01
1.577759999999999962e+01
1.577759999999999962e+01
1.574709999999999965e+01
1.574709999999999965e+01
1.580809999999999960e+01
1.574709999999999965e+01
1.577759999999999962e+01
1.574709999999999965e+01
1.574709999999999965e+01
1.574709999999999965e+01
1.574709999999999965e+01
1.580809999999999960e+01
1.577759999999999962e+01
1.580809999999999960e+01
1.577759999999999962e+01
1.574709999999999965e+01
1.574709999999999965e+01
1.577759999999999962e+01
1.577759999999999962e+01
1.574709999999999965e+01
1.577759999999999962e+01
1.571659999999999968e+01
1.577759999999999962e+01
1.574709999999999965e+01
1.580809999999999960e+01
1.571659999999999968e+01
1.577759999999999962e+01
1.574709999999999965e+01
1.574709999999999965e+01
1.571659999999999968e+01
1.571659999999999968e+01
1.580809999999999960e+01
1.577759999999999962e+01
1.574709999999999965e+01
1.577759999999999962e+01
1.577759999999999962e+01
1.574709999999999965e+01
1.577759999999999962e+01
1.574709999999999965e+01
1.580809999999999960e+01
1.571659999999999968e+01
1.574709999999999965e+01
1.574709999999999965e+01
1.577759999999999962e+01
1.574709999999999965e+01
1.574709999999999965e+01
1.571659999999999968e+01
1.574709999999999965e+01
1.571659999999999968e+01
1.574709999999999965e+01
1.571659999999999968e+01
1.574709999999999965e+01
1.577759999999999962e+01
1.571659999999999968e+01
1.574709999999999965e+01
1.574709999999999965e+01
1.571659999999999968e+01
1.574709999999999965e+01
1.568599999999999994e+01
1.577759999999999962e+01
1.580809999999999960e+01
1.577759999999999962e+01
1.574709999999999965e+01
1.571659999999999968e+01
1.577759999999999962e+01
1.568599999999999994e+01
1.574709999999999965e+01
1.568599999999999994e+01
1.571659999999999968e+01
1.571659999999999968e+01
1.571659999999999968e+01
1.574709999999999965e+01
1.574709999999999965e+01
1.568599999999999994e+01
1.574709999999999965e+01
1.568599999999999994e+01
1.571659999999999968e+01
1.574709999999999965e+01
1.568599999999999994e+01
1.574709999999999965e+01
1.571659999999999968e+01
1.568599999999999994e+01
1.571659999999999968e+01
1.565549999999999997e+01
1.568599999999999994e+01
1.571659999999999968e+01
1.571659999999999968e+01
1.574709999999999965e+01
1.568599999999999994e+01
1.574709999999999965e+01
1.571659999999999968e+01
1.571659999999999968e+01
1.571659999999999968e+01
1.574709999999999965e+01
1.574709999999999965e+01
1.574709999999999965e+01
1.571659999999999968e+01
1.574709999999999965e+01
1.568599999999999994e+01
1.574709999999999965e+01
1.577759999999999962e+01
1.565549999999999997e+01
1.571659999999999968e+01
1.571659999999999968e+01
1.574709999999999965e+01
1.571659999999999968e+01
1.571659999999999968e+01
1.571659999999999968e+01
1.571659999999999968e+01
1.568599999999999994e+01
1.574709999999999965e+01
1.568599999999999994e+01
1.574709999999999965e+01
1.568599999999999994e+01
1.568599999999999994e+01
1.568599999999999994e+01
1.571659999999999968e+01
1.571659999999999968e+01
1.574709999999999965e+01
1.568599999999999994e+01
1.571659999999999968e+01
1.571659999999999968e+01
1.571659999999999968e+01
1.568599999999999994e+01
1.571659999999999968e+01
1.571659999999999968e+01
1.565549999999999997e+01
1.565549999999999997e+01
1.571659999999999968e+01
1.568599999999999994e+01
1.568599999999999994e+01
1.568599999999999994e+01
1.568599999999999994e+01
1.568599999999999994e+01
1.571659999999999968e+01
1.568599999999999994e+01
1.568599999999999994e+01
1.571659999999999968e+01
1.568599999999999994e+01
1.568599999999999994e+01
1.568599999999999994e+01
1.565549999999999997e+01
1.568599999999999994e+01
1.565549999999999997e+01
1.568599999999999994e+01
1.571659999999999968e+01
1.568599999999999994e+01
1.568599999999999994e+01
1.568599999999999994e+01
1.565549999999999997e+01
1.568599999999999994e+01
1.565549999999999997e+01
1.571659999999999968e+01
1.571659999999999968e+01
1.571659999999999968e+01
1.568599999999999994e+01
1.571659999999999968e+01
1.568599999999999994e+01
1.571659999999999968e+01
1.565549999999999997e+01
1.568599999999999994e+01
1.574709999999999965e+01
1.571659999999999968e+01
1.574709999999999965e+01
1.568599999999999994e+01
1.565549999999999997e+01
1.571659999999999968e+01
1.568599999999999994e+01
1.571659999999999968e+01
1.568599999999999994e+01
1.568599999999999994e+01
1.574709999999999965e+01
1.568599999999999994e+01
1.565549999999999997e+01
1.568599999999999994e+01
1.571659999999999968e+01
1.565549999999999997e+01
1.571659999999999968e+01
1.568599999999999994e+01
1.565549999999999997e+01
1.568599999999999994e+01
1.559450000000000003e+01
1.565549999999999997e+01
1.562500000000000000e+01
1.565549999999999997e+01
1.565549999999999997e+01
1.568599999999999994e+01
1.565549999999999997e+01
1.568599999999999994e+01
1.565549999999999997e+01
1.562500000000000000e+01
1.565549999999999997e+01
1.565549999999999997e+01
1.568599999999999994e+01
1.556400000000000006e+01
1.565549999999999997e+01
1.568599999999999994e+01
1.565549999999999997e+01
1.568599999999999994e+01
1.565549999999999997e+01
1.565549999999999997e+01
1.562500000000000000e+01
1.565549999999999997e+01
1.562500000000000000e+01
1.565549999999999997e+01
1.562500000000000000e+01
1.565549999999999997e+01
1.562500000000000000e+01
1.565549999999999997e+01
1.565549999999999997e+01
1.568599999999999994e+01
1.562500000000000000e+01
1.565549999999999997e+01
1.565549999999999997e+01
1.565549999999999997e+01
1.562500000000000000e+01
1.565549999999999997e+01
1.562500000000000000e+01
1.562500000000000000e+01
1.562500000000000000e+01
1.562500000000000000e+01
1.562500000000000000e+01
1.565549999999999997e+01
1.565549999999999997e+01
1.565549999999999997e+01
1.562500000000000000e+01
1.568599999999999994e+01
1.562500000000000000e+01
1.565549999999999997e+01
1.565549999999999997e+01
1.568599999999999994e+01
1.565549999999999997e+01
1.562500000000000000e+01
1.568599999999999994e+01
1.562500000000000000e+01
1.562500000000000000e+01
1.565549999999999997e+01
1.562500000000000000e+01
1.562500000000000000e+01
1.562500000000000000e+01
1.559450000000000003e+01
1.559450000000000003e+01
1.562500000000000000e+01
1.562500000000000000e+01
1.565549999999999997e+01
1.559450000000000003e+01
1.562500000000000000e+01
1.562500000000000000e+01
1.559450000000000003e+01
1.562500000000000000e+01
1.562500000000000000e+01
1.562500000000000000e+01
1.559450000000000003e+01
1.562500000000000000e+01
1.562500000000000000e+01
1.562500000000000000e+01
1.562500000000000000e+01
1.562500000000000000e+01
1.556400000000000006e+01
1.562500000000000000e+01
1.562500000000000000e+01
1.562500000000000000e+01
1.562500000000000000e+01
1.562500000000000000e+01
1.565549999999999997e+01
1.562500000000000000e+01
1.562500000000000000e+01
1.559450000000000003e+01
1.565549999999999997e+01
1.565549999999999997e+01
1.562500000000000000e+01
1.559450000000000003e+01
1.562500000000000000e+01
1.559450000000000003e+01
1.559450000000000003e+01
1.565549999999999997e+01
1.562500000000000000e+01
1.559450000000000003e+01
1.556400000000000006e+01
1.565549999999999997e+01
1.562500000000000000e+01
1.562500000000000000e+01
1.565549999999999997e+01
1.565549999999999997e+01
1.562500000000000000e+01
1.562500000000000000e+01
1.562500000000000000e+01
1.562500000000000000e+01
1.562500000000000000e+01
1.559450000000000003e+01
1.562500000000000000e+01
1.562500000000000000e+01
1.562500000000000000e+01
1.559450000000000003e+01
1.562500000000000000e+01
1.559450000000000003e+01
1.553340000000000032e+01
1.562500000000000000e+01
1.556400000000000006e+01
1.553340000000000032e+01
1.559450000000000003e+01
1.556400000000000006e+01
1.559450000000000003e+01
1.562500000000000000e+01
1.562500000000000000e+01
1.556400000000000006e+01
1.556400000000000006e+01
1.556400000000000006e+01
1.562500000000000000e+01
1.559450000000000003e+01
1.556400000000000006e+01
1.559450000000000003e+01
1.559450000000000003e+01
1.556400000000000006e+01
1.553340000000000032e+01
1.559450000000000003e+01
1.562500000000000000e+01
1.559450000000000003e+01
1.556400000000000006e+01
1.559450000000000003e+01
1.559450000000000003e+01
1.559450000000000003e+01
1.562500000000000000e+01
1.556400000000000006e+01
1.556400000000000006e+01
1.559450000000000003e+01
1.559450000000000003e+01
1.562500000000000000e+01
1.559450000000000003e+01
1.559450000000000003e+01
1.562500000000000000e+01
1.559450000000000003e+01
1.562500000000000000e+01
1.553340000000000032e+01
1.559450000000000003e+01
1.559450000000000003e+01
1.556400000000000006e+01
1.559450000000000003e+01
1.559450000000000003e+01
1.556400000000000006e+01
1.565549999999999997e+01
1.559450000000000003e+01
1.556400000000000006e+01
1.562500000000000000e+01
1.556400000000000006e+01
1.559450000000000003e+01
1.556400000000000006e+01
1.562500000000000000e+01
1.556400000000000006e+01
1.556400000000000006e+01
1.556400000000000006e+01
1.553340000000000032e+01
1.556400000000000006e+01
1.556400000000000006e+01
1.553340000000000032e+01
1.556400000000000006e+01
1.556400000000000006e+01
1.556400000000000006e+01
1.553340000000000032e+01
1.553340000000000032e+01
1.556400000000000006e+01
1.559450000000000003e+01
1.559450000000000003e+01
1.556400000000000006e+01
1.550290000000000035e+01
1.556400000000000006e+01
1.556400000000000006e+01
1.550290000000000035e+01
1.562500000000000000e+01
1.556400000000000006e+01
1.559450000000000003e+01
1.553340000000000032e+01
1.550290000000000035e+01
1.553340000000000032e+01
1.553340000000000032e+01
1.550290000000000035e+01
1.556400000000000006e+01
1.556400000000000006e+01
1.556400000000000006e+01
1.553340000000000032e+01
1.553340000000000032e+01
1.556400000000000006e+01
1.556400000000000006e+01
1.553340000000000032e+01
1.553340000000000032e+01
1.553340000000000032e+01
1.556400000000000006e+01
1.553340000000000032e+01
1.553340000000000032e+01
1.553340000000000032e+01
1.553340000000000032e+01
1.556400000000000006e+01
1.556400000000000006e+01
1.556400000000000006e+01
1.553340000000000032e+01
1.550290000000000035e+01
1.559450000000000003e+01
1.553340000000000032e+01
1.556400000000000006e+01
1.556400000000000006e+01
1.556400000000000006e+01
1.556400000000000006e+01
1.559450000000000003e+01
1.550290000000000035e+01
1.553340000000000032e+01
1.550290000000000035e+01
1.553340000000000032e+01
1.553340000000000032e+01
1.547240000000000038e+01
1.556400000000000006e+01
1.553340000000000032e+01
1.553340000000000032e+01
1.550290000000000035e+01
1.550290000000000035e+01
1.556400000000000006e+01
1.553340000000000032e+01
1.550290000000000035e+01
1.547240000000000038e+01
1.550290000000000035e+01
1.556400000000000006e+01
1.550290000000000035e+01
1.556400000000000006e+01
1.553340000000000032e+01
1.550290000000000035e+01
1.553340000000000032e+01
1.550290000000000035e+01
1.550290000000000035e+01
1.553340000000000032e+01
1.553340000000000032e+01
1.553340000000000032e+01
1.550290000000000035e+01
1.553340000000000032e+01
1.550290000000000035e+01
1.553340000000000032e+01
1.553340000000000032e+01
1.550290000000000035e+01
1.553340000000000032e+01
1.550290000000000035e+01
1.550290000000000035e+01
1.556400000000000006e+01
1.556400000000000006e+01
1.553340000000000032e+01
1.556400000000000006e+01
1.550290000000000035e+01
1.553340000000000032e+01
1.553340000000000032e+01
1.550290000000000035e+01
1.553340000000000032e+01
1.550290000000000035e+01
1.550290000000000035e+01
1.550290000000000035e+01
1.550290000000000035e+01
1.550290000000000035e+01
1.553340000000000032e+01
1.553340000000000032e+01
1.550290000000000035e+01
1.547240000000000038e+01
1.550290000000000035e+01
1.556400000000000006e+01
1.553340000000000032e+01
1.553340000000000032e+01
1.547240000000000038e+01
1.550290000000000035e+01
1.547240000000000038e+01
1.550290000000000035e+01
1.550290000000000035e+01
1.547240000000000038e+01
1.550290000000000035e+01
1.553340000000000032e+01
1.547240000000000038e+01
1.553340000000000032e+01
1.547240000000000038e+01
1.550290000000000035e+01
1.550290000000000035e+01
1.550290000000000035e+01
1.550290000000000035e+01
1.550290000000000035e+01
1.550290000000000035e+01
1.550290000000000035e+01
1.553340000000000032e+01
1.547240000000000038e+01
1.547240000000000038e+01
1.553340000000000032e+01
1.547240000000000038e+01
1.547240000000000038e+01
1.550290000000000035e+01
1.547240000000000038e+01
1.553340000000000032e+01
1.547240000000000038e+01
1.550290000000000035e+01
1.550290000000000035e+01
1.550290000000000035e+01
1.547240000000000038e+01
1.550290000000000035e+01
1.550290000000000035e+01
1.547240000000000038e+01
1.547240000000000038e+01
1.553340000000000032e+01
1.550290000000000035e+01
1.550290000000000035e+01
1.550290000000000035e+01
1.547240000000000038e+01
1.550290000000000035e+01
1.553340000000000032e+01
1.550290000000000035e+01
1.547240000000000038e+01
1.547240000000000038e+01
1.553340000000000032e+01
1.550290000000000035e+01
1.547240000000000038e+01
1.544190000000000040e+01
1.547240000000000038e+01
1.550290000000000035e+01
1.550290000000000035e+01
1.550290000000000035e+01
1.547240000000000038e+01
1.550290000000000035e+01
1.544190000000000040e+01
1.553340000000000032e+01
1.544190000000000040e+01
1.550290000000000035e+01
1.547240000000000038e+01
1.550290000000000035e+01
1.547240000000000038e+01
1.544190000000000040e+01
1.550290000000000035e+01
1.544190000000000040e+01
1.550290000000000035e+01
1.541140000000000043e+01
1.544190000000000040e+01
1.547240000000000038e+01
1.544190000000000040e+01
1.544190000000000040e+01
1.544190000000000040e+01
1.550290000000000035e+01
1.547240000000000038e+01
1.547240000000000038e+01
1.547240000000000038e+01
1.547240000000000038e+01
1.544190000000000040e+01
1.547240000000000038e+01
1.544190000000000040e+01
1.544190000000000040e+01
1.544190000000000040e+01
1.544190000000000040e+01
1.547240000000000038e+01
1.547240000000000038e+01
1.547240000000000038e+01
1.547240000000000038e+01
1.544190000000000040e+01
1.547240000000000038e+01
1.550290000000000035e+01
1.544190000000000040e+01
1.547240000000000038e+01
1.550290000000000035e+01
1.544190000000000040e+01
1.547240000000000038e+01
1.544190000000000040e+01
1.550290000000000035e+01
1.547240000000000038e+01
1.547240000000000038e+01
1.547240000000000038e+01
1.550290000000000035e+01
1.547240000000000038e+01
1.550290000000000035e+01
1.544190000000000040e+01
1.547240000000000038e+01
1.547240000000000038e+01
1.547240000000000038e+01
1.544190000000000040e+01
1.547240000000000038e+01
1.547240000000000038e+01
1.544190000000000040e+01
1.544190000000000040e+01
1.541140000000000043e+01
1.544190000000000040e+01
1.541140000000000043e+01
1.541140000000000043e+01
1.547240000000000038e+01
1.541140000000000043e+01
1.541140000000000043e+01
1.547240000000000038e+01
1.538090000000000046e+01
1.541140000000000043e+01
1.544190000000000040e+01
1.544190000000000040e+01
1.544190000000000040e+01
1.541140000000000043e+01
1.544190000000000040e+01
1.544190000000000040e+01
1.541140000000000043e+01
1.544190000000000040e+01
1.544190000000000040e+01
1.541140000000000043e+01
1.541140000000000043e+01
1.544190000000000040e+01
1.544190000000000040e+01
1.544190000000000040e+01
1.544190000000000040e+01
1.547240000000000038e+01
1.544190000000000040e+01
1.541140000000000043e+01
1.544190000000000040e+01
1.544190000000000040e+01
1.544190000000000040e+01
1.541140000000000043e+01
1.547240000000000038e+01
1.544190000000000040e+01
1.541140000000000043e+01
1.544190000000000040e+01
1.544190000000000040e+01
1.547240000000000038e+01
1.544190000000000040e+01
1.541140000000000043e+01
1.544190000000000040e+01
1.538090000000000046e+01
1.544190000000000040e+01
1.550290000000000035e+01
1.544190000000000040e+01
1.544190000000000040e+01
1.538090000000000046e+01
1.544190000000000040e+01
1.544190000000000040e+01
1.541140000000000043e+01
1.544190000000000040e+01
1.547240000000000038e+01
1.544190000000000040e+01
1.541140000000000043e+01
1.541140000000000043e+01
1.544190000000000040e+01
1.541140000000000043e+01
1.541140000000000043e+01
1.538090000000000046e+01
1.541140000000000043e+01
1.544190000000000040e+01
1.541140000000000043e+01
1.541140000000000043e+01
1.538090000000000046e+01
1.541140000000000043e+01
1.538090000000000046e+01
1.535030000000000072e+01
1.544190000000000040e+01
1.541140000000000043e+01
1.541140000000000043e+01
1.544190000000000040e+01
1.538090000000000046e+01
1.541140000000000043e+01
1.538090000000000046e+01
1.541140000000000043e+01
1.538090000000000046e+01
1.538090000000000046e+01
1.538090000000000046e+01
1.541140000000000043e+01
1.538090000000000046e+01
1.544190000000000040e+01
1.538090000000000046e+01
1.541140000000000043e+01
1.544190000000000040e+01
1.541140000000000043e+01
1.544190000000000040e+01
1.541140000000000043e+01
1.541140000000000043e+01
1.541140000000000043e+01
1.538090000000000046e+01
1.544190000000000040e+01
1.541140000000000043e+01
1.541140000000000043e+01
1.538090000000000046e+01
1.538090000000000046e+01
1.544190000000000040e+01
1.541140000000000043e+01
1.544190000000000040e+01
1.544190000000000040e+01
1.535030000000000072e+01
1.538090000000000046e+01
1.538090000000000046e+01
1.538090000000000046e+01
1.538090000000000046e+01
1.538090000000000046e+01
1.538090000000000046e+01
1.538090000000000046e+01
1.538090000000000046e+01
1.541140000000000043e+01
1.541140000000000043e+01
1.538090000000000046e+01
1.538090000000000046e+01
1.538090000000000046e+01
1.538090000000000046e+01
1.538090000000000046e+01
1.538090000000000046e+01
1.538090000000000046e+01
1.535030000000000072e+01
1.538090000000000046e+01
1.538090000000000046e+01
1.541140000000000043e+01
1.541140000000000043e+01
1.538090000000000046e+01
1.541140000000000043e+01
1.538090000000000046e+01
1.538090000000000046e+01
1.535030000000000072e+01
1.538090000000000046e+01
1.535030000000000072e+01
1.535030000000000072e+01
1.538090000000000046e+01
1.538090000000000046e+01
1.538090000000000046e+01
1.538090000000000046e+01
1.535030000000000072e+01
1.538090000000000046e+01
1.541140000000000043e+01
1.538090000000000046e+01
1.538090000000000046e+01
1.535030000000000072e+01
1.535030000000000072e+01
1.541140000000000043e+01
1.535030000000000072e+01
1.535030000000000072e+01
1.538090000000000046e+01
1.538090000000000046e+01
1.541140000000000043e+01
1.535030000000000072e+01
1.538090000000000046e+01
1.538090000000000046e+01
1.538090000000000046e+01
1.538090000000000046e+01
1.538090000000000046e+01
1.538090000000000046e+01
1.538090000000000046e+01
1.538090000000000046e+01
1.538090000000000046e+01
1.535030000000000072e+01
1.538090000000000046e+01
1.538090000000000046e+01
1.538090000000000046e+01
1.538090000000000046e+01
1.535030000000000072e+01
1.535030000000000072e+01
1.538090000000000046e+01
1.531980000000000075e+01
1.531980000000000075e+01
1.531980000000000075e+01
1.531980000000000075e+01
1.535030000000000072e+01
1.531980000000000075e+01
1.535030000000000072e+01
1.535030000000000072e+01
1.528930000000000078e+01
1.531980000000000075e+01
1.538090000000000046e+01
1.531980000000000075e+01
1.528930000000000078e+01
1.538090000000000046e+01
1.535030000000000072e+01
1.531980000000000075e+01
1.535030000000000072e+01
1.535030000000000072e+01
1.538090000000000046e+01
1.531980000000000075e+01
1.531980000000000075e+01
1.531980000000000075e+01
1.528930000000000078e+01
1.531980000000000075e+01
1.538090000000000046e+01
1.531980000000000075e+01
1.535030000000000072e+01
1.535030000000000072e+01
1.535030000000000072e+01
1.535030000000000072e+01
1.535030000000000072e+01
1.538090000000000046e+01
1.531980000000000075e+01
1.528930000000000078e+01
1.535030000000000072e+01
1.531980000000000075e+01
1.535030000000000072e+01
1.538090000000000046e+01
1.531980000000000075e+01
1.538090000000000046e+01
1.531980000000000075e+01
1.531980000000000075e+01
1.531980000000000075e+01
1.535030000000000072e+01
1.535030000000000072e+01
1.538090000000000046e+01
1.538090000000000046e+01
1.535030000000000072e+01
1.535030000000000072e+01
1.531980000000000075e+01
1.531980000000000075e+01
1.535030000000000072e+01
1.535030000000000072e+01
1.531980000000000075e+01
1.531980000000000075e+01
1.528930000000000078e+01
1.531980000000000075e+01
1.531980000000000075e+01
1.528930000000000078e+01
1.538090000000000046e+01
1.531980000000000075e+01
1.528930000000000078e+01
1.531980000000000075e+01
1.531980000000000075e+01
1.528930000000000078e+01
1.531980000000000075e+01
1.528930000000000078e+01
1.531980000000000075e+01
1.525880000000000081e+01
1.531980000000000075e+01
1.528930000000000078e+01
1.528930000000000078e+01
1.535030000000000072e+01
1.531980000000000075e+01
1.531980000000000075e+01
1.528930000000000078e+01
1.528930000000000078e+01
1.528930000000000078e+01
1.528930000000000078e+01
1.535030000000000072e+01
1.535030000000000072e+01
1.535030000000000072e+01
1.535030000000000072e+01
1.531980000000000075e+01
1.528930000000000078e+01
1.535030000000000072e+01
1.528930000000000078e+01
1.531980000000000075e+01
1.525880000000000081e+01
1.531980000000000075e+01
1.528930000000000078e+01
1.531980000000000075e+01
1.528930000000000078e+01
1.531980000000000075e+01
1.525880000000000081e+01
1.531980000000000075e+01
1.531980000000000075e+01
1.531980000000000075e+01
1.535030000000000072e+01
1.531980000000000075e+01
1.528930000000000078e+01
1.528930000000000078e+01
1.528930000000000078e+01
1.528930000000000078e+01
1.528930000000000078e+01
1.531980000000000075e+01
1.528930000000000078e+01
1.535030000000000072e+01
1.528930000000000078e+01
1.525880000000000081e+01
1.531980000000000075e+01
1.525880000000000081e+01
1.531980000000000075e+01
1.525880000000000081e+01
1.525880000000000081e+01
1.531980000000000075e+01
1.531980000000000075e+01
1.528930000000000078e+01
1.528930000000000078e+01
1.528930000000000078e+01
1.525880000000000081e+01
1.525880000000000081e+01
1.528930000000000078e+01
1.525880000000000081e+01
1.528930000000000078e+01
1.528930000000000078e+01
1.528930000000000078e+01
1.528930000000000078e+01
1.528930000000000078e+01
1.528930000000000078e+01
1.528930000000000078e+01
1.525880000000000081e+01
1.525880000000000081e+01
1.525880000000000081e+01
1.528930000000000078e+01
1.528930000000000078e+01
1.528930000000000078e+01
1.528930000000000078e+01
1.525880000000000081e+01
1.528930000000000078e+01
1.525880000000000081e+01
1.528930000000000078e+01
1.528930000000000078e+01
1.525880000000000081e+01
1.528930000000000078e+01
1.528930000000000078e+01
1.528930000000000078e+01
1.528930000000000078e+01
1.528930000000000078e+01
1.528930000000000078e+01
1.525880000000000081e+01
1.528930000000000078e+01
1.528930000000000078e+01
1.531980000000000075e+01
1.528930000000000078e+01
1.525880000000000081e+01
1.528930000000000078e+01
1.528930000000000078e+01
1.525880000000000081e+01
1.531980000000000075e+01
1.531980000000000075e+01
1.528930000000000078e+01
1.525880000000000081e+01
1.531980000000000075e+01
1.525880000000000081e+01
1.528930000000000078e+01
1.525880000000000081e+01
1.525880000000000081e+01
1.522830000000000084e+01
1.522830000000000084e+01
1.522830000000000084e+01
1.525880000000000081e+01
1.528930000000000078e+01
1.528930000000000078e+01
1.528930000000000078e+01
1.531980000000000075e+01
1.528930000000000078e+01
1.525880000000000081e+01
1.525880000000000081e+01
1.522830000000000084e+01
1.525880000000000081e+01
1.528930000000000078e+01
1.528930000000000078e+01
1.528930000000000078e+01
1.525880000000000081e+01
1.528930000000000078e+01
1.525880000000000081e+01
1.525880000000000081e+01
1.519780000000000086e+01
1.522830000000000084e+01
1.528930000000000078e+01
1.525880000000000081e+01
1.525880000000000081e+01
1.531980000000000075e+01
1.525880000000000081e+01
1.525880000000000081e+01
1.522830000000000084e+01
1.525880000000000081e+01
1.525880000000000081e+01
1.528930000000000078e+01
1.522830000000000084e+01
1.525880000000000081e+01
1.519780000000000086e+01
1.528930000000000078e+01
1.525880000000000081e+01
1.528930000000000078e+01
1.522830000000000084e+01
1.525880000000000081e+01
1.525880000000000081e+01
1.519780000000000086e+01
1.528930000000000078e+01
1.525880000000000081e+01
1.522830000000000084e+01
1.531980000000000075e+01
1.525880000000000081e+01
1.535030000000000072e+01
1.525880000000000081e+01
1.525880000000000081e+01
1.531980000000000075e+01
1.522830000000000084e+01
1.528930000000000078e+01
1.522830000000000084e+01
1.522830000000000084e+01
1.522830000000000084e+01
1.522830000000000084e+01
1.522830000000000084e+01
1.519780000000000086e+01
1.522830000000000084e+01
1.519780000000000086e+01
1.522830000000000084e+01
1.522830000000000084e+01
1.525880000000000081e+01
1.519780000000000086e+01
1.522830000000000084e+01
1.522830000000000084e+01
1.522830000000000084e+01
1.522830000000000084e+01
1.519780000000000086e+01
1.525880000000000081e+01
1.522830000000000084e+01
1.525880000000000081e+01
1.525880000000000081e+01
1.522830000000000084e+01
1.522830000000000084e+01
1.519780000000000086e+01
1.519780000000000086e+01
1.519780000000000086e+01
1.519780000000000086e+01
1.525880000000000081e+01
1.516719999999999935e+01
1.522830000000000084e+01
1.522830000000000084e+01
1.516719999999999935e+01
1.528930000000000078e+01
1.519780000000000086e+01
1.522830000000000084e+01
1.522830000000000084e+01
1.525880000000000081e+01
1.519780000000000086e+01
1.519780000000000086e+01
1.522830000000000084e+01
1.528930000000000078e+01
1.525880000000000081e+01
1.519780000000000086e+01
1.522830000000000084e+01
1.522830000000000084e+01
1.525880000000000081e+01
1.522830000000000084e+01
1.525880000000000081e+01
1.522830000000000084e+01
1.519780000000000086e+01
1.519780000000000086e+01
1.519780000000000086e+01
1.525880000000000081e+01
1.516719999999999935e+01
1.525880000000000081e+01
1.525880000000000081e+01
1.522830000000000084e+01
1.516719999999999935e+01
1.516719999999999935e+01
1.522830000000000084e+01
1.522830000000000084e+01
1.516719999999999935e+01
1.522830000000000084e+01
1.519780000000000086e+01
1.522830000000000084e+01
1.522830000000000084e+01
1.516719999999999935e+01
1.513669999999999938e+01
1.519780000000000086e+01
1.519780000000000086e+01
1.519780000000000086e+01
1.519780000000000086e+01
1.516719999999999935e+01
1.522830000000000084e+01
1.522830000000000084e+01
1.519780000000000086e+01
1.519780000000000086e+01
1.522830000000000084e+01
1.522830000000000084e+01
1.519780000000000086e+01
1.516719999999999935e+01
1.516719999999999935e+01
1.519780000000000086e+01
1.519780000000000086e+01
1.513669999999999938e+01
1.519780000000000086e+01
1.516719999999999935e+01
1.519780000000000086e+01
1.519780000000000086e+01
1.516719999999999935e+01
1.522830000000000084e+01
1.519780000000000086e+01
1.522830000000000084e+01
1.522830000000000084e+01
1.519780000000000086e+01
1.519780000000000086e+01
1.522830000000000084e+01
1.519780000000000086e+01
1.522830000000000084e+01
1.519780000000000086e+01
1.522830000000000084e+01
1.519780000000000086e+01
1.519780000000000086e+01
1.522830000000000084e+01
1.519780000000000086e+01
1.519780000000000086e+01
1.522830000000000084e+01
1.519780000000000086e+01
1.522830000000000084e+01
1.519780000000000086e+01
1.519780000000000086e+01
1.516719999999999935e+01
1.519780000000000086e+01
1.516719999999999935e+01
1.516719999999999935e+01
1.519780000000000086e+01
1.516719999999999935e+01
1.516719999999999935e+01
1.516719999999999935e+01
1.516719999999999935e+01
1.516719999999999935e+01
1.516719999999999935e+01
1.522830000000000084e+01
1.519780000000000086e+01
1.519780000000000086e+01
1.516719999999999935e+01
1.516719999999999935e+01
1.513669999999999938e+01
1.516719999999999935e+01
1.516719999999999935e+01
1.513669999999999938e+01
1.519780000000000086e+01
1.516719999999999935e+01
1.516719999999999935e+01
1.513669999999999938e+01
1.513669999999999938e+01
1.516719999999999935e+01
1.513669999999999938e+01
1.519780000000000086e+01
1.516719999999999935e+01
1.519780000000000086e+01
1.519780000000000086e+01
1.516719999999999935e+01
1.516719999999999935e+01
1.516719999999999935e+01
1.516719999999999935e+01
1.513669999999999938e+01
1.513669999999999938e+01
1.519780000000000086e+01
1.516719999999999935e+01
1.516719999999999935e+01
1.513669999999999938e+01
1.513669999999999938e+01
1.513669999999999938e+01
1.516719999999999935e+01
1.513669999999999938e+01
1.519780000000000086e+01
1.516719999999999935e+01
1.516719999999999935e+01
1.516719999999999935e+01
1.516719999999999935e+01
1.519780000000000086e+01
1.513669999999999938e+01
1.516719999999999935e+01
1.516719999999999935e+01
1.516719999999999935e+01
1.519780000000000086e+01
1.513669999999999938e+01
1.519780000000000086e+01
1.510619999999999941e+01
1.516719999999999935e+01
1.516719999999999935e+01
1.513669999999999938e+01
1.513669999999999938e+01
1.516719999999999935e+01
1.510619999999999941e+01
1.513669999999999938e+01
1.513669999999999938e+01
1.510619999999999941e+01
1.513669999999999938e+01
1.513669999999999938e+01
1.513669999999999938e+01
1.510619999999999941e+01
1.510619999999999941e+01
1.516719999999999935e+01
1.516719999999999935e+01
1.513669999999999938e+01
1.513669999999999938e+01
1.507569999999999943e+01
1.513669999999999938e+01
1.510619999999999941e+01
1.513669999999999938e+01
1.516719999999999935e+01
1.516719999999999935e+01
1.516719999999999935e+01
1.513669999999999938e+01
1.516719999999999935e+01
1.510619999999999941e+01
1.513669999999999938e+01
1.513669999999999938e+01
1.516719999999999935e+01
1.516719999999999935e+01
1.513669999999999938e+01
1.513669999999999938e+01
1.513669999999999938e+01
1.513669999999999938e+01
1.513669999999999938e+01
1.513669999999999938e+01
1.510619999999999941e+01
1.513669999999999938e+01
1.510619999999999941e+01
1.516719999999999935e+01
1.513669999999999938e+01
1.513669999999999938e+01
1.513669999999999938e+01
1.513669999999999938e+01
1.513669999999999938e+01
1.510619999999999941e+01
1.510619999999999941e+01
1.510619999999999941e+01
1.510619999999999941e+01
1.513669999999999938e+01
1.510619999999999941e+01
1.510619999999999941e+01
1.513669999999999938e+01
1.513669999999999938e+01
1.513669999999999938e+01
1.510619999999999941e+01
1.510619999999999941e+01
1.513669999999999938e+01
1.513669999999999938e+01
1.504519999999999946e+01
1.507569999999999943e+01
1.507569999999999943e+01
1.510619999999999941e+01
1.507569999999999943e+01
1.510619999999999941e+01
1.510619999999999941e+01
1.510619999999999941e+01
1.510619999999999941e+01
1.510619999999999941e+01
1.510619999999999941e+01
1.507569999999999943e+01
1.510619999999999941e+01
1.507569999999999943e+01
1.510619999999999941e+01
1.504519999999999946e+01
1.507569999999999943e+01
1.507569999999999943e+01
1.513669999999999938e+01
1.510619999999999941e+01
1.507569999999999943e+01
1.510619999999999941e+01
1.510619999999999941e+01
1.510619999999999941e+01
1.507569999999999943e+01
1.510619999999999941e+01
1.507569999999999943e+01
1.510619999999999941e+01
1.510619999999999941e+01
1.507569999999999943e+01
1.510619999999999941e+01
1.513669999999999938e+01
1.507569999999999943e+01
1.507569999999999943e+01
1.507569999999999943e+01
1.507569999999999943e+01
1.510619999999999941e+01
1.507569999999999943e+01
1.510619999999999941e+01
1.507569999999999943e+01
1.507569999999999943e+01
1.510619999999999941e+01
1.507569999999999943e+01
1.507569999999999943e+01
1.510619999999999941e+01
1.507569999999999943e+01
1.510619999999999941e+01
1.507569999999999943e+01
1.507569999999999943e+01
1.510619999999999941e+01
1.507569999999999943e+01
1.507569999999999943e+01
1.501459999999999972e+01
1.504519999999999946e+01
1.507569999999999943e+01
1.507569999999999943e+01
1.510619999999999941e+01
1.504519999999999946e+01
1.507569999999999943e+01
1.501459999999999972e+01
1.507569999999999943e+01
1.507569999999999943e+01
1.504519999999999946e+01
1.504519999999999946e+01
1.504519999999999946e+01
1.504519999999999946e+01
1.507569999999999943e+01
1.501459999999999972e+01
1.504519999999999946e+01
1.510619999999999941e+01
1.507569999999999943e+01
1.507569999999999943e+01
1.504519999999999946e+01
1.507569999999999943e+01
1.504519999999999946e+01
1.507569999999999943e+01
1.501459999999999972e+01
1.510619999999999941e+01
1.504519999999999946e+01
1.507569999999999943e+01
1.504519999999999946e+01
1.504519999999999946e+01
1.504519999999999946e+01
1.507569999999999943e+01
1.507569999999999943e+01
1.504519999999999946e+01
1.507569999999999943e+01
1.504519999999999946e+01
1.507569999999999943e+01
1.510619999999999941e+01
1.507569999999999943e+01
1.510619999999999941e+01
1.501459999999999972e+01
1.501459999999999972e+01
1.507569999999999943e+01
1.507569999999999943e+01
1.504519999999999946e+01
1.504519999999999946e+01
1.507569999999999943e+01
1.507569999999999943e+01
1.504519999999999946e+01
1.504519999999999946e+01
1.504519999999999946e+01
1.507569999999999943e+01
1.504519999999999946e+01
1.507569999999999943e+01
1.501459999999999972e+01
1.501459999999999972e+01
1.501459999999999972e+01
1.501459999999999972e+01
1.507569999999999943e+01
1.501459999999999972e+01
1.501459999999999972e+01
1.501459999999999972e+01
1.501459999999999972e+01
1.501459999999999972e+01
1.495359999999999978e+01
1.501459999999999972e+01
1.501459999999999972e+01
1.501459999999999972e+01
1.501459999999999972e+01
1.504519999999999946e+01
1.498409999999999975e+01
1.498409999999999975e+01
1.501459999999999972e+01
1.504519999999999946e+01
1.501459999999999972e+01
1.504519999999999946e+01
1.501459999999999972e+01
1.507569999999999943e+01
1.504519999999999946e+01
1.504519999999999946e+01
1.501459999999999972e+01
1.498409999999999975e+01
1.501459999999999972e+01
1.504519999999999946e+01
1.501459999999999972e+01
1.504519999999999946e+01
1.495359999999999978e+01
1.507569999999999943e+01
1.501459999999999972e+01
1.504519999999999946e+01
1.501459999999999972e+01
1.501459999999999972e+01
1.498409999999999975e+01
1.504519999999999946e+01
1.504519999999999946e+01
1.501459999999999972e+01
1.501459999999999972e+01
1.501459999999999972e+01
1.501459999999999972e+01
1.501459999999999972e+01
1.507569999999999943e+01
1.501459999999999972e+01
1.501459999999999972e+01
1.501459999999999972e+01
1.504519999999999946e+01
1.501459999999999972e+01
1.501459999999999972e+01
1.501459999999999972e+01
1.501459999999999972e+01
1.501459999999999972e+01
1.504519999999999946e+01
1.501459999999999972e+01
1.504519999999999946e+01
1.501459999999999972e+01
1.501459999999999972e+01
1.498409999999999975e+01
1.498409999999999975e+01
1.495359999999999978e+01
1.501459999999999972e+01
1.495359999999999978e+01
1.504519999999999946e+01
1.501459999999999972e+01
1.501459999999999972e+01
1.498409999999999975e+01
1.501459999999999972e+01
1.501459999999999972e+01
1.501459999999999972e+01
1.510619999999999941e+01
1.501459999999999972e+01
1.498409999999999975e+01
1.501459999999999972e+01
1.498409999999999975e+01
1.498409999999999975e+01
1.501459999999999972e+01
1.498409999999999975e+01
1.501459999999999972e+01
1.498409999999999975e+01
1.504519999999999946e+01
1.498409999999999975e+01
1.498409999999999975e+01
1.501459999999999972e+01
1.501459999999999972e+01
1.501459999999999972e+01
1.501459999999999972e+01
1.501459999999999972e+01
1.501459999999999972e+01
1.501459999999999972e+01
1.498409999999999975e+01
1.498409999999999975e+01
1.495359999999999978e+01
1.507569999999999943e+01
1.498409999999999975e+01
1.495359999999999978e+01
1.498409999999999975e+01
1.504519999999999946e+01
1.501459999999999972e+01
1.501459999999999972e+01
1.498409999999999975e+01
1.498409999999999975e+01
1.504519999999999946e+01
1.504519999999999946e+01
1.498409999999999975e+01
1.501459999999999972e+01
1.498409999999999975e+01
1.498409999999999975e+01
1.501459999999999972e+01
1.501459999999999972e+01
1.495359999999999978e+01
1.495359999999999978e+01
1.495359999999999978e+01
1.495359999999999978e+01
1.498409999999999975e+01
1.495359999999999978e+01
1.495359999999999978e+01
1.495359999999999978e+01
1.498409999999999975e+01
1.498409999999999975e+01
1.498409999999999975e+01
1.498409999999999975e+01
1.498409999999999975e+01
1.501459999999999972e+01
1.504519999999999946e+01
1.498409999999999975e+01
1.498409999999999975e+01
1.498409999999999975e+01
1.501459999999999972e+01
1.495359999999999978e+01
1.498409999999999975e+01
1.498409999999999975e+01
1.495359999999999978e+01
1.498409999999999975e+01
1.495359999999999978e+01
1.498409999999999975e+01
1.495359999999999978e+01
1.498409999999999975e+01
1.498409999999999975e+01
1.498409999999999975e+01
1.498409999999999975e+01
1.495359999999999978e+01
1.495359999999999978e+01
1.498409999999999975e+01
1.498409999999999975e+01
1.492309999999999981e+01
1.498409999999999975e+01
1.498409999999999975e+01
1.498409999999999975e+01
1.495359999999999978e+01
1.498409999999999975e+01
1.492309999999999981e+01
1.498409999999999975e+01
1.501459999999999972e+01
1.495359999999999978e+01
1.492309999999999981e+01
1.498409999999999975e+01
1.495359999999999978e+01
1.498409999999999975e+01
1.501459999999999972e+01
1.498409999999999975e+01
1.498409999999999975e+01
1.495359999999999978e+01
1.492309999999999981e+01
1.495359999999999978e+01
1.498409999999999975e+01
1.495359999999999978e+01
1.492309999999999981e+01
1.492309999999999981e+01
1.489259999999999984e+01
1.492309999999999981e+01
1.495359999999999978e+01
1.495359999999999978e+01
1.489259999999999984e+01
1.492309999999999981e+01
1.492309999999999981e+01
1.495359999999999978e+01
1.495359999999999978e+01
1.495359999999999978e+01
1.498409999999999975e+01
1.492309999999999981e+01
1.495359999999999978e+01
1.495359999999999978e+01
1.495359999999999978e+01
1.492309999999999981e+01
1.498409999999999975e+01
1.495359999999999978e+01
1.492309999999999981e+01
1.495359999999999978e+01
1.495359999999999978e+01
1.492309999999999981e+01
1.495359999999999978e+01
1.498409999999999975e+01
1.492309999999999981e+01
1.495359999999999978e+01
1.492309999999999981e+01
1.495359999999999978e+01
1.495359999999999978e+01
1.489259999999999984e+01
1.495359999999999978e+01
1.495359999999999978e+01
1.489259999999999984e+01
1.495359999999999978e+01
1.495359999999999978e+01
1.495359999999999978e+01
1.495359999999999978e+01
1.492309999999999981e+01
1.495359999999999978e+01
1.492309999999999981e+01
1.492309999999999981e+01
1.495359999999999978e+01
1.495359999999999978e+01
1.495359999999999978e+01
1.492309999999999981e+01
1.498409999999999975e+01
1.495359999999999978e+01
1.492309999999999981e+01
1.492309999999999981e+01
1.495359999999999978e+01
1.495359999999999978e+01
1.495359999999999978e+01
1.495359999999999978e+01
1.495359999999999978e+01
1.495359999999999978e+01
1.492309999999999981e+01
1.489259999999999984e+01
1.489259999999999984e+01
1.492309999999999981e+01
1.495359999999999978e+01
1.492309999999999981e+01
1.489259999999999984e+01
1.492309999999999981e+01
1.495359999999999978e+01
1.495359999999999978e+01
1.489259999999999984e+01
1.489259999999999984e+01
1.489259999999999984e+01
1.495359999999999978e+01
1.495359999999999978e+01
1.489259999999999984e+01
1.489259999999999984e+01
1.486209999999999987e+01
1.492309999999999981e+01
1.492309999999999981e+01
1.489259999999999984e+01
1.492309999999999981e+01
1.489259999999999984e+01
1.489259999999999984e+01
1.489259999999999984e+01
1.486209999999999987e+01
1.492309999999999981e+01
1.489259999999999984e+01
1.495359999999999978e+01
1.483150000000000013e+01
1.492309999999999981e+01
1.489259999999999984e+01
1.492309999999999981e+01
1.492309999999999981e+01
1.492309999999999981e+01
1.492309999999999981e+01
1.492309999999999981e+01
1.489259999999999984e+01
1.492309999999999981e+01
1.489259999999999984e+01
1.492309999999999981e+01
1.489259999999999984e+01
1.492309999999999981e+01
1.492309999999999981e+01
1.489259999999999984e+01
1.492309999999999981e+01
1.492309999999999981e+01
1.489259999999999984e+01
1.489259999999999984e+01
1.489259999999999984e+01
1.489259999999999984e+01
1.492309999999999981e+01
1.486209999999999987e+01
1.489259999999999984e+01
1.489259999999999984e+01
1.489259999999999984e+01
1.495359999999999978e+01
1.486209999999999987e+01
1.489259999999999984e+01
1.486209999999999987e+01
1.486209999999999987e+01
1.489259999999999984e+01
1.486209999999999987e+01
1.486209999999999987e+01
1.489259999999999984e+01
1.489259999999999984e+01
1.489259999999999984e+01
1.483150000000000013e+01
1.486209999999999987e+01
1.486209999999999987e+01
1.486209999999999987e+01
1.489259999999999984e+01
1.489259999999999984e+01
1.492309999999999981e+01
1.492309999999999981e+01
1.489259999999999984e+01
1.489259999999999984e+01
1.492309999999999981e+01
1.489259999999999984e+01
1.489259999999999984e+01
1.489259999999999984e+01
1.489259999999999984e+01
1.489259999999999984e+01
1.489259999999999984e+01
1.489259999999999984e+01
1.489259999999999984e+01
1.489259999999999984e+01
1.483150000000000013e+01
1.489259999999999984e+01
1.486209999999999987e+01
1.489259999999999984e+01
1.486209999999999987e+01
1.489259999999999984e+01
1.486209999999999987e+01
1.486209999999999987e+01
1.483150000000000013e+01
1.489259999999999984e+01
1.486209999999999987e+01
1.489259999999999984e+01
1.486209999999999987e+01
1.486209999999999987e+01
1.489259999999999984e+01
1.489259999999999984e+01
1.495359999999999978e+01
1.492309999999999981e+01
1.483150000000000013e+01
1.489259999999999984e+01
1.489259999999999984e+01
1.489259999999999984e+01
1.489259999999999984e+01
1.489259999999999984e+01
1.486209999999999987e+01
1.489259999999999984e+01
1.486209999999999987e+01
1.492309999999999981e+01
1.486209999999999987e+01
1.486209999999999987e+01
1.483150000000000013e+01
1.489259999999999984e+01
1.483150000000000013e+01
1.483150000000000013e+01
1.483150000000000013e+01
1.492309999999999981e+01
1.486209999999999987e+01
1.486209999999999987e+01
1.483150000000000013e+01
1.486209999999999987e+01
1.480100000000000016e+01
1.486209999999999987e+01
1.483150000000000013e+01
1.486209999999999987e+01
1.489259999999999984e+01
1.486209999999999987e+01
1.483150000000000013e+01
1.486209999999999987e+01
1.486209999999999987e+01
1.486209999999999987e+01
1.480100000000000016e+01
1.483150000000000013e+01
1.483150000000000013e+01
1.483150000000000013e+01
1.483150000000000013e+01
1.486209999999999987e+01
1.486209999999999987e+01
1.486209999999999987e+01
1.489259999999999984e+01
1.483150000000000013e+01
1.483150000000000013e+01
1.486209999999999987e+01
1.483150000000000013e+01
1.486209999999999987e+01
1.483150000000000013e+01
1.483150000000000013e+01
1.483150000000000013e+01
1.489259999999999984e+01
1.483150000000000013e+01
1.483150000000000013e+01
1.483150000000000013e+01
1.480100000000000016e+01
1.483150000000000013e+01
1.486209999999999987e+01
1.483150000000000013e+01
1.486209999999999987e+01
1.486209999999999987e+01
1.489259999999999984e+01
1.486209999999999987e+01
1.483150000000000013e+01
1.483150000000000013e+01
1.483150000000000013e+01
1.489259999999999984e+01
1.486209999999999987e+01
1.486209999999999987e+01
1.480100000000000016e+01
1.483150000000000013e+01
1.483150000000000013e+01
1.483150000000000013e+01
1.483150000000000013e+01
1.486209999999999987e+01
1.477050000000000018e+01
1.480100000000000016e+01
1.483150000000000013e+01
1.483150000000000013e+01
1.483150000000000013e+01
1.480100000000000016e+01
1.480100000000000016e+01
1.477050000000000018e+01
1.480100000000000016e+01
1.483150000000000013e+01
1.483150000000000013e+01
1.480100000000000016e+01
1.480100000000000016e+01
1.483150000000000013e+01
1.480100000000000016e+01
1.483150000000000013e+01
1.480100000000000016e+01
1.480100000000000016e+01
1.483150000000000013e+01
1.483150000000000013e+01
1.480100000000000016e+01
1.480100000000000016e+01
1.489259999999999984e+01
1.483150000000000013e+01
1.486209999999999987e+01
1.480100000000000016e+01
1.486209999999999987e+01
1.483150000000000013e+01
1.483150000000000013e+01
1.480100000000000016e+01
1.480100000000000016e+01
1.483150000000000013e+01
1.483150000000000013e+01
1.483150000000000013e+01
1.483150000000000013e+01
1.483150000000000013e+01
1.486209999999999987e+01
1.483150000000000013e+01
1.477050000000000018e+01
1.480100000000000016e+01
1.483150000000000013e+01
1.477050000000000018e+01
1.483150000000000013e+01
1.480100000000000016e+01
1.480100000000000016e+01
1.480100000000000016e+01
1.483150000000000013e+01
1.480100000000000016e+01
1.483150000000000013e+01
1.480100000000000016e+01
1.480100000000000016e+01
1.480100000000000016e+01
1.480100000000000016e+01
1.474000000000000021e+01
1.480100000000000016e+01
1.477050000000000018e+01
1.483150000000000013e+01
1.483150000000000013e+01
1.480100000000000016e+01
1.477050000000000018e+01
1.480100000000000016e+01
1.480100000000000016e+01
1.480100000000000016e+01
1.474000000000000021e+01
1.483150000000000013e+01
1.474000000000000021e+01
1.477050000000000018e+01
1.480100000000000016e+01
1.480100000000000016e+01
1.480100000000000016e+01
1.477050000000000018e+01
1.480100000000000016e+01
1.477050000000000018e+01
1.477050000000000018e+01
1.480100000000000016e+01
1.480100000000000016e+01
1.480100000000000016e+01
1.477050000000000018e+01
1.477050000000000018e+01
1.480100000000000016e+01
1.477050000000000018e+01
1.480100000000000016e+01
1.477050000000000018e+01
1.474000000000000021e+01
1.480100000000000016e+01
1.477050000000000018e+01
1.483150000000000013e+01
1.477050000000000018e+01
1.480100000000000016e+01
1.477050000000000018e+01
1.477050000000000018e+01
1.480100000000000016e+01
1.474000000000000021e+01
1.474000000000000021e+01
1.483150000000000013e+01
1.477050000000000018e+01
1.480100000000000016e+01
1.474000000000000021e+01
1.480100000000000016e+01
1.480100000000000016e+01
1.477050000000000018e+01
1.474000000000000021e+01
1.477050000000000018e+01
1.474000000000000021e+01
1.480100000000000016e+01
1.477050000000000018e+01
1.477050000000000018e+01
1.480100000000000016e+01
1.480100000000000016e+01
1.480100000000000016e+01
1.477050000000000018e+01
1.477050000000000018e+01
1.477050000000000018e+01
1.470950000000000024e+01
1.474000000000000021e+01
1.480100000000000016e+01
1.474000000000000021e+01
1.474000000000000021e+01
1.477050000000000018e+01
1.480100000000000016e+01
1.474000000000000021e+01
1.477050000000000018e+01
1.477050000000000018e+01
1.477050000000000018e+01
1.477050000000000018e+01
1.474000000000000021e+01
1.477050000000000018e+01
1.477050000000000018e+01
1.477050000000000018e+01
1.477050000000000018e+01
1.470950000000000024e+01
1.480100000000000016e+01
1.477050000000000018e+01
1.477050000000000018e+01
1.477050000000000018e+01
1.480100000000000016e+01
1.474000000000000021e+01
1.477050000000000018e+01
1.477050000000000018e+01
1.474000000000000021e+01
1.477050000000000018e+01
1.480100000000000016e+01
1.477050000000000018e+01
1.474000000000000021e+01
1.477050000000000018e+01
1.480100000000000016e+01
1.477050000000000018e+01
1.477050000000000018e+01
1.474000000000000021e+01
1.474000000000000021e+01
1.480100000000000016e+01
1.474000000000000021e+01
1.477050000000000018e+01
1.477050000000000018e+01
1.477050000000000018e+01
1.477050000000000018e+01
1.477050000000000018e+01
1.480100000000000016e+01
1.480100000000000016e+01
1.474000000000000021e+01
1.480100000000000016e+01
1.474000000000000021e+01
1.474000000000000021e+01
1.474000000000000021e+01
1.477050000000000018e+01
1.480100000000000016e+01
1.474000000000000021e+01
1.480100000000000016e+01
1.477050000000000018e+01
1.470950000000000024e+01
1.470950000000000024e+01
1.470950000000000024e+01
1.470950000000000024e+01
1.474000000000000021e+01
1.474000000000000021e+01
1.470950000000000024e+01
1.474000000000000021e+01
1.470950000000000024e+01
1.474000000000000021e+01
1.474000000000000021e+01
1.474000000000000021e+01
1.477050000000000018e+01
1.477050000000000018e+01
1.470950000000000024e+01
1.474000000000000021e+01
1.470950000000000024e+01
1.474000000000000021e+01
1.470950000000000024e+01
1.474000000000000021e+01
1.467900000000000027e+01
1.477050000000000018e+01
1.470950000000000024e+01
1.474000000000000021e+01
1.470950000000000024e+01
1.474000000000000021e+01
1.474000000000000021e+01
1.470950000000000024e+01
1.470950000000000024e+01
1.474000000000000021e+01
1.470950000000000024e+01
1.474000000000000021e+01
1.474000000000000021e+01
1.470950000000000024e+01
1.474000000000000021e+01
1.470950000000000024e+01
1.470950000000000024e+01
1.470950000000000024e+01
1.474000000000000021e+01
1.474000000000000021e+01
1.470950000000000024e+01
1.477050000000000018e+01
1.470950000000000024e+01
1.474000000000000021e+01
1.474000000000000021e+01
1.474000000000000021e+01
1.477050000000000018e+01
1.474000000000000021e+01
1.474000000000000021e+01
1.477050000000000018e+01
1.474000000000000021e+01
1.470950000000000024e+01
1.470950000000000024e+01
1.474000000000000021e+01
1.474000000000000021e+01
1.470950000000000024e+01
1.474000000000000021e+01
1.470950000000000024e+01
1.470950000000000024e+01
1.470950000000000024e+01
1.470950000000000024e+01
1.474000000000000021e+01
1.470950000000000024e+01
1.464840000000000053e+01
1.467900000000000027e+01
1.474000000000000021e+01
1.467900000000000027e+01
1.470950000000000024e+01
1.474000000000000021e+01
1.470950000000000024e+01
1.474000000000000021e+01
1.470950000000000024e+01
1.467900000000000027e+01
1.470950000000000024e+01
1.470950000000000024e+01
1.464840000000000053e+01
1.474000000000000021e+01
1.470950000000000024e+01
1.467900000000000027e+01
1.470950000000000024e+01
1.467900000000000027e+01
1.470950000000000024e+01
1.470950000000000024e+01
1.474000000000000021e+01
1.467900000000000027e+01
1.470950000000000024e+01
1.474000000000000021e+01
1.474000000000000021e+01
1.467900000000000027e+01
1.470950000000000024e+01
1.467900000000000027e+01
1.470950000000000024e+01
1.470950000000000024e+01
1.467900000000000027e+01
1.474000000000000021e+01
1.467900000000000027e+01
1.467900000000000027e+01
1.474000000000000021e+01
1.467900000000000027e+01
1.467900000000000027e+01
1.464840000000000053e+01
1.474000000000000021e+01
1.470950000000000024e+01
1.464840000000000053e+01
1.467900000000000027e+01
1.467900000000000027e+01
1.470950000000000024e+01
1.470950000000000024e+01
1.470950000000000024e+01
1.474000000000000021e+01
1.470950000000000024e+01
1.470950000000000024e+01
1.467900000000000027e+01
1.470950000000000024e+01
1.470950000000000024e+01
1.467900000000000027e+01
1.470950000000000024e+01
1.470950000000000024e+01
1.467900000000000027e+01
1.467900000000000027e+01
1.467900000000000027e+01
1.464840000000000053e+01
1.467900000000000027e+01
1.467900000000000027e+01
1.470950000000000024e+01
1.461790000000000056e+01
1.464840000000000053e+01
1.464840000000000053e+01
1.467900000000000027e+01
1.464840000000000053e+01
1.470950000000000024e+01
1.461790000000000056e+01
1.467900000000000027e+01
1.467900000000000027e+01
1.464840000000000053e+01
1.470950000000000024e+01
1.467900000000000027e+01
1.470950000000000024e+01
1.467900000000000027e+01
1.467900000000000027e+01
1.467900000000000027e+01
1.467900000000000027e+01
1.470950000000000024e+01
1.467900000000000027e+01
1.467900000000000027e+01
1.470950000000000024e+01
1.464840000000000053e+01
1.467900000000000027e+01
1.467900000000000027e+01
1.470950000000000024e+01
1.470950000000000024e+01
1.464840000000000053e+01
1.461790000000000056e+01
1.464840000000000053e+01
1.470950000000000024e+01
1.470950000000000024e+01
1.467900000000000027e+01
1.467900000000000027e+01
1.464840000000000053e+01
1.464840000000000053e+01
1.467900000000000027e+01
1.464840000000000053e+01
1.464840000000000053e+01
1.467900000000000027e+01
1.467900000000000027e+01
1.467900000000000027e+01
1.467900000000000027e+01
1.464840000000000053e+01
1.467900000000000027e+01
1.464840000000000053e+01
1.467900000000000027e+01
1.464840000000000053e+01
1.461790000000000056e+01
1.464840000000000053e+01
1.464840000000000053e+01
1.467900000000000027e+01
1.464840000000000053e+01
1.464840000000000053e+01
1.464840000000000053e+01
1.464840000000000053e+01
1.461790000000000056e+01
1.461790000000000056e+01
1.461790000000000056e+01
1.464840000000000053e+01
1.461790000000000056e+01
1.464840000000000053e+01
1.461790000000000056e+01
1.461790000000000056e+01
1.464840000000000053e+01
1.464840000000000053e+01
1.461790000000000056e+01
1.467900000000000027e+01
1.461790000000000056e+01
1.464840000000000053e+01
1.464840000000000053e+01
1.464840000000000053e+01
1.464840000000000053e+01
1.464840000000000053e+01
1.464840000000000053e+01
1.458740000000000059e+01
1.464840000000000053e+01
1.464840000000000053e+01
1.464840000000000053e+01
1.464840000000000053e+01
1.461790000000000056e+01
1.464840000000000053e+01
1.461790000000000056e+01
1.461790000000000056e+01
1.464840000000000053e+01
1.467900000000000027e+01
1.461790000000000056e+01
1.458740000000000059e+01
1.461790000000000056e+01
1.458740000000000059e+01
1.464840000000000053e+01
1.461790000000000056e+01
1.464840000000000053e+01
1.464840000000000053e+01
1.464840000000000053e+01
1.458740000000000059e+01
1.464840000000000053e+01
1.461790000000000056e+01
1.464840000000000053e+01
1.464840000000000053e+01
1.461790000000000056e+01
1.464840000000000053e+01
1.461790000000000056e+01
1.464840000000000053e+01
1.461790000000000056e+01
1.464840000000000053e+01
1.464840000000000053e+01
1.461790000000000056e+01
1.458740000000000059e+01
1.467900000000000027e+01
1.461790000000000056e+01
1.467900000000000027e+01
1.467900000000000027e+01
1.455690000000000062e+01
1.455690000000000062e+01
1.458740000000000059e+01
1.461790000000000056e+01
1.458740000000000059e+01
1.458740000000000059e+01
1.458740000000000059e+01
1.455690000000000062e+01
1.458740000000000059e+01
1.461790000000000056e+01
1.455690000000000062e+01
1.458740000000000059e+01
1.461790000000000056e+01
1.458740000000000059e+01
1.458740000000000059e+01
1.458740000000000059e+01
1.461790000000000056e+01
1.461790000000000056e+01
1.461790000000000056e+01
1.461790000000000056e+01
1.461790000000000056e+01
1.461790000000000056e+01
1.458740000000000059e+01
1.458740000000000059e+01
1.464840000000000053e+01
1.461790000000000056e+01
1.461790000000000056e+01
1.455690000000000062e+01
1.458740000000000059e+01
1.458740000000000059e+01
1.461790000000000056e+01
1.461790000000000056e+01
1.458740000000000059e+01
1.461790000000000056e+01
1.458740000000000059e+01
1.461790000000000056e+01
1.461790000000000056e+01
1.458740000000000059e+01
1.461790000000000056e+01
1.458740000000000059e+01
1.461790000000000056e+01
1.464840000000000053e+01
1.461790000000000056e+01
1.455690000000000062e+01
1.461790000000000056e+01
1.458740000000000059e+01
1.461790000000000056e+01
1.455690000000000062e+01
1.458740000000000059e+01
1.461790000000000056e+01
1.455690000000000062e+01
1.461790000000000056e+01
1.458740000000000059e+01
1.458740000000000059e+01
1.458740000000000059e+01
1.461790000000000056e+01
1.458740000000000059e+01
1.461790000000000056e+01
1.464840000000000053e+01
1.461790000000000056e+01
1.458740000000000059e+01
1.452640000000000065e+01
1.461790000000000056e+01
1.458740000000000059e+01
1.458740000000000059e+01
1.458740000000000059e+01
1.464840000000000053e+01
1.458740000000000059e+01
1.458740000000000059e+01
1.458740000000000059e+01
1.455690000000000062e+01
1.458740000000000059e+01
1.455690000000000062e+01
1.455690000000000062e+01
1.458740000000000059e+01
1.455690000000000062e+01
1.458740000000000059e+01
1.452640000000000065e+01
1.458740000000000059e+01
1.458740000000000059e+01
1.458740000000000059e+01
1.458740000000000059e+01
1.455690000000000062e+01
1.455690000000000062e+01
1.458740000000000059e+01
1.452640000000000065e+01
1.455690000000000062e+01
1.455690000000000062e+01
1.458740000000000059e+01
1.455690000000000062e+01
1.458740000000000059e+01
1.455690000000000062e+01
1.455690000000000062e+01
1.455690000000000062e+01
1.455690000000000062e+01
1.452640000000000065e+01
1.458740000000000059e+01
1.455690000000000062e+01
1.458740000000000059e+01
1.452640000000000065e+01
1.458740000000000059e+01
1.452640000000000065e+01
1.455690000000000062e+01
1.455690000000000062e+01
1.455690000000000062e+01
1.455690000000000062e+01
1.461790000000000056e+01
1.458740000000000059e+01
1.458740000000000059e+01
1.458740000000000059e+01
1.455690000000000062e+01
1.458740000000000059e+01
1.455690000000000062e+01
1.455690000000000062e+01
1.458740000000000059e+01
1.458740000000000059e+01
1.458740000000000059e+01
1.455690000000000062e+01
1.458740000000000059e+01
1.455690000000000062e+01
1.452640000000000065e+01
1.455690000000000062e+01
1.452640000000000065e+01
1.452640000000000065e+01
1.455690000000000062e+01
1.449579999999999913e+01
1.455690000000000062e+01
1.455690000000000062e+01
1.452640000000000065e+01
1.455690000000000062e+01
1.449579999999999913e+01
1.452640000000000065e+01
1.449579999999999913e+01
1.449579999999999913e+01
1.455690000000000062e+01
1.452640000000000065e+01
1.455690000000000062e+01
1.452640000000000065e+01
1.452640000000000065e+01
1.455690000000000062e+01
1.455690000000000062e+01
1.452640000000000065e+01
1.455690000000000062e+01
1.452640000000000065e+01
1.455690000000000062e+01
1.452640000000000065e+01
1.452640000000000065e+01
1.458740000000000059e+01
1.455690000000000062e+01
1.452640000000000065e+01
1.452640000000000065e+01
1.455690000000000062e+01
1.458740000000000059e+01
1.455690000000000062e+01
1.455690000000000062e+01
1.452640000000000065e+01
1.452640000000000065e+01
1.452640000000000065e+01
1.455690000000000062e+01
1.455690000000000062e+01
1.455690000000000062e+01
1.452640000000000065e+01
1.455690000000000062e+01
1.452640000000000065e+01
1.455690000000000062e+01
1.455690000000000062e+01
1.449579999999999913e+01
1.458740000000000059e+01
1.452640000000000065e+01
1.455690000000000062e+01
1.452640000000000065e+01
1.455690000000000062e+01
1.452640000000000065e+01
1.458740000000000059e+01
1.458740000000000059e+01
1.449579999999999913e+01
1.452640000000000065e+01
1.452640000000000065e+01
1.455690000000000062e+01
1.455690000000000062e+01
1.449579999999999913e+01
1.452640000000000065e+01
1.452640000000000065e+01
1.452640000000000065e+01
1.449579999999999913e+01
1.449579999999999913e+01
1.452640000000000065e+01
1.452640000000000065e+01
1.452640000000000065e+01
1.449579999999999913e+01
1.452640000000000065e+01
1.452640000000000065e+01
1.455690000000000062e+01
1.449579999999999913e+01
1.449579999999999913e+01
1.452640000000000065e+01
1.458740000000000059e+01
1.449579999999999913e+01
1.455690000000000062e+01
1.452640000000000065e+01
1.455690000000000062e+01
1.452640000000000065e+01
1.452640000000000065e+01
1.446529999999999916e+01
1.455690000000000062e+01
1.449579999999999913e+01
1.449579999999999913e+01
1.452640000000000065e+01
1.452640000000000065e+01
1.452640000000000065e+01
1.452640000000000065e+01
1.452640000000000065e+01
1.455690000000000062e+01
1.461790000000000056e+01
1.452640000000000065e+01
1.452640000000000065e+01
1.449579999999999913e+01
1.449579999999999913e+01
1.452640000000000065e+01
1.449579999999999913e+01
1.455690000000000062e+01
1.452640000000000065e+01
1.455690000000000062e+01
1.452640000000000065e+01
1.455690000000000062e+01
1.455690000000000062e+01
1.449579999999999913e+01
1.452640000000000065e+01
1.449579999999999913e+01
1.452640000000000065e+01
1.455690000000000062e+01
1.452640000000000065e+01
1.452640000000000065e+01
1.452640000000000065e+01
1.458740000000000059e+01
1.449579999999999913e+01
1.449579999999999913e+01
1.452640000000000065e+01
1.452640000000000065e+01
1.458740000000000059e+01
1.449579999999999913e+01
1.449579999999999913e+01
1.452640000000000065e+01
1.446529999999999916e+01
1.449579999999999913e+01
1.446529999999999916e+01
1.446529999999999916e+01
1.449579999999999913e+01
1.446529999999999916e+01
1.449579999999999913e+01
1.452640000000000065e+01
1.446529999999999916e+01
1.452640000000000065e+01
1.446529999999999916e+01
1.449579999999999913e+01
1.449579999999999913e+01
1.446529999999999916e+01
1.449579999999999913e+01
1.443479999999999919e+01
1.446529999999999916e+01
1.446529999999999916e+01
1.443479999999999919e+01
1.455690000000000062e+01
1.446529999999999916e+01
1.449579999999999913e+01
1.446529999999999916e+01
1.446529999999999916e+01
1.452640000000000065e+01
1.446529999999999916e+01
1.449579999999999913e+01
1.446529999999999916e+01
1.449579999999999913e+01
1.449579999999999913e+01
1.446529999999999916e+01
1.452640000000000065e+01
1.446529999999999916e+01
1.449579999999999913e+01
1.446529999999999916e+01
1.443479999999999919e+01
1.449579999999999913e+01
1.449579999999999913e+01
1.446529999999999916e+01
1.446529999999999916e+01
1.443479999999999919e+01
1.452640000000000065e+01
1.449579999999999913e+01
1.449579999999999913e+01
1.449579999999999913e+01
1.449579999999999913e+01
1.446529999999999916e+01
1.449579999999999913e+01
1.449579999999999913e+01
1.452640000000000065e+01
1.446529999999999916e+01
1.449579999999999913e+01
1.446529999999999916e+01
1.449579999999999913e+01
1.446529999999999916e+01
1.449579999999999913e+01
1.446529999999999916e+01
1.449579999999999913e+01
1.443479999999999919e+01
1.452640000000000065e+01
1.449579999999999913e+01
1.446529999999999916e+01
1.446529999999999916e+01
1.443479999999999919e+01
1.443479999999999919e+01
1.446529999999999916e+01
1.443479999999999919e+01
1.443479999999999919e+01
1.446529999999999916e+01
1.446529999999999916e+01
1.440429999999999922e+01
1.443479999999999919e+01
1.440429999999999922e+01
1.443479999999999919e+01
1.446529999999999916e+01
1.446529999999999916e+01
1.443479999999999919e+01
1.440429999999999922e+01
1.443479999999999919e+01
1.443479999999999919e+01
1.446529999999999916e+01
1.446529999999999916e+01
1.440429999999999922e+01
1.440429999999999922e+01
1.443479999999999919e+01
1.446529999999999916e+01
1.440429999999999922e+01
1.446529999999999916e+01
1.443479999999999919e+01
1.446529999999999916e+01
1.446529999999999916e+01
1.443479999999999919e+01
1.449579999999999913e+01
1.443479999999999919e+01
1.443479999999999919e+01
1.443479999999999919e+01
1.443479999999999919e+01
1.446529999999999916e+01
1.449579999999999913e+01
1.446529999999999916e+01
1.446529999999999916e+01
1.440429999999999922e+01
1.449579999999999913e+01
1.446529999999999916e+01
1.446529999999999916e+01
1.446529999999999916e+01
1.443479999999999919e+01
1.449579999999999913e+01
1.443479999999999919e+01
1.449579999999999913e+01
1.446529999999999916e+01
1.446529999999999916e+01
1.449579999999999913e+01
1.443479999999999919e+01
1.446529999999999916e+01
1.446529999999999916e+01
1.440429999999999922e+01
1.443479999999999919e+01
1.446529999999999916e+01
1.449579999999999913e+01
1.443479999999999919e+01
1.446529999999999916e+01
1.440429999999999922e+01
1.446529999999999916e+01
1.440429999999999922e+01
1.446529999999999916e+01
1.440429999999999922e+01
1.443479999999999919e+01
1.437379999999999924e+01
1.446529999999999916e+01
1.446529999999999916e+01
1.443479999999999919e+01
1.440429999999999922e+01
1.443479999999999919e+01
1.443479999999999919e+01
1.440429999999999922e+01
1.440429999999999922e+01
1.446529999999999916e+01
1.440429999999999922e+01
1.443479999999999919e+01
1.446529999999999916e+01
1.443479999999999919e+01
1.443479999999999919e+01
1.440429999999999922e+01
1.440429999999999922e+01
1.440429999999999922e+01
1.437379999999999924e+01
1.440429999999999922e+01
1.443479999999999919e+01
1.440429999999999922e+01
1.446529999999999916e+01
1.440429999999999922e+01
1.443479999999999919e+01
1.446529999999999916e+01
1.437379999999999924e+01
1.443479999999999919e+01
1.440429999999999922e+01
1.443479999999999919e+01
1.440429999999999922e+01
1.443479999999999919e+01
1.440429999999999922e+01
1.440429999999999922e+01
1.443479999999999919e+01
1.443479999999999919e+01
1.440429999999999922e+01
1.443479999999999919e+01
1.437379999999999924e+01
1.446529999999999916e+01
1.443479999999999919e+01
1.440429999999999922e+01
1.443479999999999919e+01
1.443479999999999919e+01
1.437379999999999924e+01
1.443479999999999919e+01
1.446529999999999916e+01
1.446529999999999916e+01
1.440429999999999922e+01
1.446529999999999916e+01
1.440429999999999922e+01
1.443479999999999919e+01
1.440429999999999922e+01
1.440429999999999922e+01
1.443479999999999919e+01
1.443479999999999919e+01
1.437379999999999924e+01
1.440429999999999922e+01
1.440429999999999922e+01
1.443479999999999919e+01
1.437379999999999924e+01
1.437379999999999924e+01
1.437379999999999924e+01
1.440429999999999922e+01
1.437379999999999924e+01
1.440429999999999922e+01
1.434329999999999927e+01
1.437379999999999924e+01
1.440429999999999922e+01
1.440429999999999922e+01
1.440429999999999922e+01
1.440429999999999922e+01
1.437379999999999924e+01
1.437379999999999924e+01
1.437379999999999924e+01
1.443479999999999919e+01
1.434329999999999927e+01
1.443479999999999919e+01
1.434329999999999927e+01
1.437379999999999924e+01
1.434329999999999927e+01
1.443479999999999919e+01
1.437379999999999924e+01
1.437379999999999924e+01
1.440429999999999922e+01
1.440429999999999922e+01
1.440429999999999922e+01
1.443479999999999919e+01
1.437379999999999924e+01
1.437379999999999924e+01
1.440429999999999922e+01
1.440429999999999922e+01
1.437379999999999924e+01
1.437379999999999924e+01
1.440429999999999922e+01
1.437379999999999924e+01
1.437379999999999924e+01
1.440429999999999922e+01
1.434329999999999927e+01
1.443479999999999919e+01
1.437379999999999924e+01
1.437379999999999924e+01
1.440429999999999922e+01
1.437379999999999924e+01
1.440429999999999922e+01
1.437379999999999924e+01
1.437379999999999924e+01
1.440429999999999922e+01
1.434329999999999927e+01
1.440429999999999922e+01
1.440429999999999922e+01
1.440429999999999922e+01
1.440429999999999922e+01
1.440429999999999922e+01
1.440429999999999922e+01
1.440429999999999922e+01
1.434329999999999927e+01
1.437379999999999924e+01
1.440429999999999922e+01
1.440429999999999922e+01
1.437379999999999924e+01
1.437379999999999924e+01
1.437379999999999924e+01
1.434329999999999927e+01
1.437379999999999924e+01
1.434329999999999927e+01
1.434329999999999927e+01
1.437379999999999924e+01
1.437379999999999924e+01
1.437379999999999924e+01
1.434329999999999927e+01
1.434329999999999927e+01
1.437379999999999924e+01
1.437379999999999924e+01
1.434329999999999927e+01
1.434329999999999927e+01
1.434329999999999927e+01
1.437379999999999924e+01
1.434329999999999927e+01
1.440429999999999922e+01
1.437379999999999924e+01
1.434329999999999927e+01
1.434329999999999927e+01
1.434329999999999927e+01
1.434329999999999927e+01
1.440429999999999922e+01
1.434329999999999927e+01
1.437379999999999924e+01
1.434329999999999927e+01
1.437379999999999924e+01
1.434329999999999927e+01
1.437379999999999924e+01
1.437379999999999924e+01
1.434329999999999927e+01
1.437379999999999924e+01
1.437379999999999924e+01
1.434329999999999927e+01
1.434329999999999927e+01
1.440429999999999922e+01
1.440429999999999922e+01
1.440429999999999922e+01
1.434329999999999927e+01
1.437379999999999924e+01
1.437379999999999924e+01
1.434329999999999927e+01
1.437379999999999924e+01
1.434329999999999927e+01
1.437379999999999924e+01
1.437379999999999924e+01
1.437379999999999924e+01
1.434329999999999927e+01
1.440429999999999922e+01
1.434329999999999927e+01
1.437379999999999924e+01
1.437379999999999924e+01
1.440429999999999922e+01
1.434329999999999927e+01
1.437379999999999924e+01
1.440429999999999922e+01
1.434329999999999927e+01
1.437379999999999924e+01
1.437379999999999924e+01
1.437379999999999924e+01
1.437379999999999924e+01
1.431269999999999953e+01
1.434329999999999927e+01
1.434329999999999927e+01
1.434329999999999927e+01
1.434329999999999927e+01
1.431269999999999953e+01
1.434329999999999927e+01
1.431269999999999953e+01
1.434329999999999927e+01
1.434329999999999927e+01
1.434329999999999927e+01
1.434329999999999927e+01
1.431269999999999953e+01
1.431269999999999953e+01
1.431269999999999953e+01
1.434329999999999927e+01
1.431269999999999953e+01
1.434329999999999927e+01
1.431269999999999953e+01
1.440429999999999922e+01
1.428219999999999956e+01
1.434329999999999927e+01
1.431269999999999953e+01
1.434329999999999927e+01
1.437379999999999924e+01
1.428219999999999956e+01
1.434329999999999927e+01
1.434329999999999927e+01
1.431269999999999953e+01
1.434329999999999927e+01
1.431269999999999953e+01
1.434329999999999927e+01
1.434329999999999927e+01
1.431269999999999953e+01
1.431269999999999953e+01
1.434329999999999927e+01
1.434329999999999927e+01
1.434329999999999927e+01
1.434329999999999927e+01
1.434329999999999927e+01
1.431269999999999953e+01
1.434329999999999927e+01
1.434329999999999927e+01
1.434329999999999927e+01
1.431269999999999953e+01
1.428219999999999956e+01
1.431269999999999953e+01
1.431269999999999953e+01
1.434329999999999927e+01
1.431269999999999953e+01
1.431269999999999953e+01
1.437379999999999924e+01
1.434329999999999927e+01
1.431269999999999953e+01
1.431269999999999953e+01
1.437379999999999924e+01
1.434329999999999927e+01
1.434329999999999927e+01
1.434329999999999927e+01
1.434329999999999927e+01
1.431269999999999953e+01
1.431269999999999953e+01
1.428219999999999956e+01
1.428219999999999956e+01
1.431269999999999953e+01
1.431269999999999953e+01
1.431269999999999953e+01
1.431269999999999953e+01
1.428219999999999956e+01
1.425169999999999959e+01
1.428219999999999956e+01
1.428219999999999956e+01
1.434329999999999927e+01
1.428219999999999956e+01
1.431269999999999953e+01
1.425169999999999959e+01
1.428219999999999956e+01
1.431269999999999953e+01
1.428219999999999956e+01
1.428219999999999956e+01
1.431269999999999953e+01
1.431269999999999953e+01
1.428219999999999956e+01
1.428219999999999956e+01
1.434329999999999927e+01
1.428219999999999956e+01
1.431269999999999953e+01
1.431269999999999953e+01
1.431269999999999953e+01
1.434329999999999927e+01
1.434329999999999927e+01
1.428219999999999956e+01
1.425169999999999959e+01
1.425169999999999959e+01
1.428219999999999956e+01
1.431269999999999953e+01
1.428219999999999956e+01
1.428219999999999956e+01
1.431269999999999953e+01
1.431269999999999953e+01
1.425169999999999959e+01
1.428219999999999956e+01
1.431269999999999953e+01
1.434329999999999927e+01
1.434329999999999927e+01
1.431269999999999953e+01
1.428219999999999956e+01
1.431269999999999953e+01
1.425169999999999959e+01
1.431269999999999953e+01
1.425169999999999959e+01
1.428219999999999956e+01
1.431269999999999953e+01
1.434329999999999927e+01
1.431269999999999953e+01
1.431269999999999953e+01
1.431269999999999953e+01
1.428219999999999956e+01
1.431269999999999953e+01
1.428219999999999956e+01
1.431269999999999953e+01
1.428219999999999956e+01
1.431269999999999953e+01
1.428219999999999956e+01
1.434329999999999927e+01
1.431269999999999953e+01
1.428219999999999956e+01
1.428219999999999956e+01
1.428219999999999956e+01
1.428219999999999956e+01
1.428219999999999956e+01
1.428219999999999956e+01
1.431269999999999953e+01
1.428219999999999956e+01
1.425169999999999959e+01
1.428219999999999956e+01
1.425169999999999959e+01
1.431269999999999953e+01
1.428219999999999956e+01
1.428219999999999956e+01
1.428219999999999956e+01
1.428219999999999956e+01
1.431269999999999953e+01
1.428219999999999956e+01
1.425169999999999959e+01
1.431269999999999953e+01
1.425169999999999959e+01
1.428219999999999956e+01
1.428219999999999956e+01
1.434329999999999927e+01
1.428219999999999956e+01
1.428219999999999956e+01
1.428219999999999956e+01
1.431269999999999953e+01
1.428219999999999956e+01
1.428219999999999956e+01
1.428219999999999956e+01
1.431269999999999953e+01
1.428219999999999956e+01
1.431269999999999953e+01
1.425169999999999959e+01
1.431269999999999953e+01
1.428219999999999956e+01
1.428219999999999956e+01
1.428219999999999956e+01
1.431269999999999953e+01
1.428219999999999956e+01
1.431269999999999953e+01
1.428219999999999956e+01
1.425169999999999959e+01
1.425169999999999959e+01
1.425169999999999959e+01
1.428219999999999956e+01
1.431269999999999953e+01
1.428219999999999956e+01
1.431269999999999953e+01
1.425169999999999959e+01
1.428219999999999956e+01
1.431269999999999953e+01
1.422119999999999962e+01
1.431269999999999953e+01
1.425169999999999959e+01
1.428219999999999956e+01
1.428219999999999956e+01
1.428219999999999956e+01
1.425169999999999959e+01
1.428219999999999956e+01
1.428219999999999956e+01
1.425169999999999959e+01
1.425169999999999959e+01
1.425169999999999959e+01
1.425169999999999959e+01
1.422119999999999962e+01
1.425169999999999959e+01
1.425169999999999959e+01
1.425169999999999959e+01
1.419069999999999965e+01
1.425169999999999959e+01
1.422119999999999962e+01
1.422119999999999962e+01
1.428219999999999956e+01
1.425169999999999959e+01
1.425169999999999959e+01
1.428219999999999956e+01
1.431269999999999953e+01
1.431269999999999953e+01
1.428219999999999956e+01
1.425169999999999959e+01
1.428219999999999956e+01
1.428219999999999956e+01
1.425169999999999959e+01
1.422119999999999962e+01
1.422119999999999962e+01
1.428219999999999956e+01
1.422119999999999962e+01
1.425169999999999959e+01
1.425169999999999959e+01
1.422119999999999962e+01
1.419069999999999965e+01
1.425169999999999959e+01
1.422119999999999962e+01
1.425169999999999959e+01
1.425169999999999959e+01
1.425169999999999959e+01
1.422119999999999962e+01
1.422119999999999962e+01
1.428219999999999956e+01
1.425169999999999959e+01
1.425169999999999959e+01
1.425169999999999959e+01
1.428219999999999956e+01
1.425169999999999959e+01
1.428219999999999956e+01
1.428219999999999956e+01
1.428219999999999956e+01
1.428219999999999956e+01
1.419069999999999965e+01
1.425169999999999959e+01
1.431269999999999953e+01
1.425169999999999959e+01
1.428219999999999956e+01
1.428219999999999956e+01
1.422119999999999962e+01
1.425169999999999959e+01
1.425169999999999959e+01
1.428219999999999956e+01
1.425169999999999959e+01
1.419069999999999965e+01
1.428219999999999956e+01
1.428219999999999956e+01
1.425169999999999959e+01
1.428219999999999956e+01
1.425169999999999959e+01
1.425169999999999959e+01
1.422119999999999962e+01
1.419069999999999965e+01
1.425169999999999959e+01
1.419069999999999965e+01
1.422119999999999962e+01
1.422119999999999962e+01
1.419069999999999965e+01
1.425169999999999959e+01
1.416019999999999968e+01
1.425169999999999959e+01
1.419069999999999965e+01
1.419069999999999965e+01
1.425169999999999959e+01
1.422119999999999962e+01
1.419069999999999965e+01
1.419069999999999965e+01
1.419069999999999965e+01
1.428219999999999956e+01
1.419069999999999965e+01
1.422119999999999962e+01
1.422119999999999962e+01
1.425169999999999959e+01
1.425169999999999959e+01
1.422119999999999962e+01
1.422119999999999962e+01
1.422119999999999962e+01
1.425169999999999959e+01
1.419069999999999965e+01
1.422119999999999962e+01
1.422119999999999962e+01
1.422119999999999962e+01
1.425169999999999959e+01
1.425169999999999959e+01
1.419069999999999965e+01
1.422119999999999962e+01
1.419069999999999965e+01
1.422119999999999962e+01
1.422119999999999962e+01
1.419069999999999965e+01
1.422119999999999962e+01
1.422119999999999962e+01
1.425169999999999959e+01
1.425169999999999959e+01
1.419069999999999965e+01
1.422119999999999962e+01
1.419069999999999965e+01
1.419069999999999965e+01
1.425169999999999959e+01
1.419069999999999965e+01
1.422119999999999962e+01
1.422119999999999962e+01
1.422119999999999962e+01
1.422119999999999962e+01
1.425169999999999959e+01
1.425169999999999959e+01
1.428219999999999956e+01
1.416019999999999968e+01
1.428219999999999956e+01
1.422119999999999962e+01
1.422119999999999962e+01
1.419069999999999965e+01
1.422119999999999962e+01
1.419069999999999965e+01
1.425169999999999959e+01
1.422119999999999962e+01
1.422119999999999962e+01
1.419069999999999965e+01
1.416019999999999968e+01
1.416019999999999968e+01
1.419069999999999965e+01
1.419069999999999965e+01
1.419069999999999965e+01
1.422119999999999962e+01
1.419069999999999965e+01
1.416019999999999968e+01
1.419069999999999965e+01
1.419069999999999965e+01
1.422119999999999962e+01
1.416019999999999968e+01
1.419069999999999965e+01
1.419069999999999965e+01
1.416019999999999968e+01
1.419069999999999965e+01
1.419069999999999965e+01
1.419069999999999965e+01
1.422119999999999962e+01
1.419069999999999965e+01
1.419069999999999965e+01
1.416019999999999968e+01
1.422119999999999962e+01
1.422119999999999962e+01
1.419069999999999965e+01
1.419069999999999965e+01
1.416019999999999968e+01
1.422119999999999962e+01
1.422119999999999962e+01
1.419069999999999965e+01
1.416019999999999968e+01
1.419069999999999965e+01
1.422119999999999962e+01
1.419069999999999965e+01
1.419069999999999965e+01
1.419069999999999965e+01
1.422119999999999962e+01
1.422119999999999962e+01
1.419069999999999965e+01
1.419069999999999965e+01
1.416019999999999968e+01
1.416019999999999968e+01
1.419069999999999965e+01
1.422119999999999962e+01
1.416019999999999968e+01
1.422119999999999962e+01
1.416019999999999968e+01
1.419069999999999965e+01
1.419069999999999965e+01
1.416019999999999968e+01
1.416019999999999968e+01
1.422119999999999962e+01
1.422119999999999962e+01
1.422119999999999962e+01
1.419069999999999965e+01
1.419069999999999965e+01
1.422119999999999962e+01
1.419069999999999965e+01
1.422119999999999962e+01
1.416019999999999968e+01
1.422119999999999962e+01
1.412959999999999994e+01
1.419069999999999965e+01
1.422119999999999962e+01
1.419069999999999965e+01
1.416019999999999968e+01
1.419069999999999965e+01
1.419069999999999965e+01
1.416019999999999968e+01
1.416019999999999968e+01
1.419069999999999965e+01
1.416019999999999968e+01
1.416019999999999968e+01
1.416019999999999968e+01
1.416019999999999968e+01
1.416019999999999968e+01
1.412959999999999994e+01
1.412959999999999994e+01
1.422119999999999962e+01
1.419069999999999965e+01
1.412959999999999994e+01
1.419069999999999965e+01
1.416019999999999968e+01
1.412959999999999994e+01
1.419069999999999965e+01
1.412959999999999994e+01
1.416019999999999968e+01
1.416019999999999968e+01
1.412959999999999994e+01
1.409909999999999997e+01
1.412959999999999994e+01
1.409909999999999997e+01
1.416019999999999968e+01
1.419069999999999965e+01
1.412959999999999994e+01
1.412959999999999994e+01
1.419069999999999965e+01
1.412959999999999994e+01
1.412959999999999994e+01
1.412959999999999994e+01
1.412959999999999994e+01
1.416019999999999968e+01
1.416019999999999968e+01
1.412959999999999994e+01
1.416019999999999968e+01
1.419069999999999965e+01
1.412959999999999994e+01
1.416019999999999968e+01
1.412959999999999994e+01
1.419069999999999965e+01
1.412959999999999994e+01
1.416019999999999968e+01
1.416019999999999968e+01
1.416019999999999968e+01
1.416019999999999968e+01
1.416019999999999968e+01
1.416019999999999968e+01
1.416019999999999968e+01
1.412959999999999994e+01
1.419069999999999965e+01
1.416019999999999968e+01
1.416019999999999968e+01
1.419069999999999965e+01
1.416019999999999968e+01
1.416019999999999968e+01
1.412959999999999994e+01
1.416019999999999968e+01
1.412959999999999994e+01
1.419069999999999965e+01
1.416019999999999968e+01
1.412959999999999994e+01
1.412959999999999994e+01
1.412959999999999994e+01
1.409909999999999997e+01
1.409909999999999997e+01
1.409909999999999997e+01
1.409909999999999997e+01
1.406859999999999999e+01
1.412959999999999994e+01
1.412959999999999994e+01
1.409909999999999997e+01
1.412959999999999994e+01
1.412959999999999994e+01
1.416019999999999968e+01
1.412959999999999994e+01
1.409909999999999997e+01
1.412959999999999994e+01
1.412959999999999994e+01
1.412959999999999994e+01
1.416019999999999968e+01
1.412959999999999994e+01
1.409909999999999997e+01
1.416019999999999968e+01
1.409909999999999997e+01
1.409909999999999997e+01
1.409909999999999997e+01
1.416019999999999968e+01
1.412959999999999994e+01
1.409909999999999997e+01
1.416019999999999968e+01
1.412959999999999994e+01
1.416019999999999968e+01
1.412959999999999994e+01
1.412959999999999994e+01
1.412959999999999994e+01
1.409909999999999997e+01
1.406859999999999999e+01
1.412959999999999994e+01
1.412959999999999994e+01
1.412959999999999994e+01
1.409909999999999997e+01
1.412959999999999994e+01
1.409909999999999997e+01
1.412959999999999994e+01
1.412959999999999994e+01
1.412959999999999994e+01
1.406859999999999999e+01
1.412959999999999994e+01
1.412959999999999994e+01
1.416019999999999968e+01
1.412959999999999994e+01
1.412959999999999994e+01
1.412959999999999994e+01
1.409909999999999997e+01
1.412959999999999994e+01
1.412959999999999994e+01
1.412959999999999994e+01
1.409909999999999997e+01
1.412959999999999994e+01
1.409909999999999997e+01
1.409909999999999997e+01
1.403810000000000002e+01
1.416019999999999968e+01
1.406859999999999999e+01
1.412959999999999994e+01
1.412959999999999994e+01
1.409909999999999997e+01
1.409909999999999997e+01
1.412959999999999994e+01
1.406859999999999999e+01
1.409909999999999997e+01
1.403810000000000002e+01
1.409909999999999997e+01
1.406859999999999999e+01
1.409909999999999997e+01
1.412959999999999994e+01
1.409909999999999997e+01
1.409909999999999997e+01
1.406859999999999999e+01
1.409909999999999997e+01
1.412959999999999994e+01
1.406859999999999999e+01
1.406859999999999999e+01
1.409909999999999997e+01
1.412959999999999994e+01
1.403810000000000002e+01
1.412959999999999994e+01
1.406859999999999999e+01
1.409909999999999997e+01
1.409909999999999997e+01
1.409909999999999997e+01
1.406859999999999999e+01
1.409909999999999997e+01
1.406859999999999999e+01
1.409909999999999997e+01
1.406859999999999999e+01
1.406859999999999999e+01
1.403810000000000002e+01
1.409909999999999997e+01
1.406859999999999999e+01
1.406859999999999999e+01
1.406859999999999999e+01
1.406859999999999999e+01
1.412959999999999994e+01
1.409909999999999997e+01
1.409909999999999997e+01
1.409909999999999997e+01
1.406859999999999999e+01
1.412959999999999994e+01
1.406859999999999999e+01
1.406859999999999999e+01
1.403810000000000002e+01
1.406859999999999999e+01
1.409909999999999997e+01
1.409909999999999997e+01
1.409909999999999997e+01
1.406859999999999999e+01
1.409909999999999997e+01
1.403810000000000002e+01
1.409909999999999997e+01
1.409909999999999997e+01
1.406859999999999999e+01
1.409909999999999997e+01
1.409909999999999997e+01
1.403810000000000002e+01
1.406859999999999999e+01
1.409909999999999997e+01
1.409909999999999997e+01
1.409909999999999997e+01
1.406859999999999999e+01
1.406859999999999999e+01
1.406859999999999999e+01
1.409909999999999997e+01
1.406859999999999999e+01
1.406859999999999999e+01
1.406859999999999999e+01
1.403810000000000002e+01
1.406859999999999999e+01
1.406859999999999999e+01
1.403810000000000002e+01
1.403810000000000002e+01
1.403810000000000002e+01
1.406859999999999999e+01
1.406859999999999999e+01
1.403810000000000002e+01
1.406859999999999999e+01
1.406859999999999999e+01
1.406859999999999999e+01
1.403810000000000002e+01
1.403810000000000002e+01
1.406859999999999999e+01
1.406859999999999999e+01
1.403810000000000002e+01
1.406859999999999999e+01
1.406859999999999999e+01
1.406859999999999999e+01
1.403810000000000002e+01
1.403810000000000002e+01
1.406859999999999999e+01
1.406859999999999999e+01
1.406859999999999999e+01
1.406859999999999999e+01
1.400760000000000005e+01
1.403810000000000002e+01
1.403810000000000002e+01
1.403810000000000002e+01
1.406859999999999999e+01
1.403810000000000002e+01
1.406859999999999999e+01
1.403810000000000002e+01
1.406859999999999999e+01
1.403810000000000002e+01
1.406859999999999999e+01
1.403810000000000002e+01
1.406859999999999999e+01
1.406859999999999999e+01
1.403810000000000002e+01
1.403810000000000002e+01
1.409909999999999997e+01
1.403810000000000002e+01
1.403810000000000002e+01
1.400760000000000005e+01
1.403810000000000002e+01
1.406859999999999999e+01
1.406859999999999999e+01
1.403810000000000002e+01
1.406859999999999999e+01
1.403810000000000002e+01
1.409909999999999997e+01
1.403810000000000002e+01
1.406859999999999999e+01
1.403810000000000002e+01
1.406859999999999999e+01
1.409909999999999997e+01
1.403810000000000002e+01
1.406859999999999999e+01
1.403810000000000002e+01
1.403810000000000002e+01
1.406859999999999999e+01
1.400760000000000005e+01
1.409909999999999997e+01
1.403810000000000002e+01
1.406859999999999999e+01
1.403810000000000002e+01
1.403810000000000002e+01
1.400760000000000005e+01
1.403810000000000002e+01
1.403810000000000002e+01
1.403810000000000002e+01
1.400760000000000005e+01
1.403810000000000002e+01
1.406859999999999999e+01
1.403810000000000002e+01
1.403810000000000002e+01
1.403810000000000002e+01
1.406859999999999999e+01
1.403810000000000002e+01
1.397710000000000008e+01
1.403810000000000002e+01
1.403810000000000002e+01
1.400760000000000005e+01
1.406859999999999999e+01
1.397710000000000008e+01
1.400760000000000005e+01
1.403810000000000002e+01
1.403810000000000002e+01
1.403810000000000002e+01
1.400760000000000005e+01
1.406859999999999999e+01
1.400760000000000005e+01
1.397710000000000008e+01
1.403810000000000002e+01
1.403810000000000002e+01
1.400760000000000005e+01
1.403810000000000002e+01
1.400760000000000005e+01
1.406859999999999999e+01
1.403810000000000002e+01
1.403810000000000002e+01
1.406859999999999999e+01
1.400760000000000005e+01
1.400760000000000005e+01
1.403810000000000002e+01
1.400760000000000005e+01
1.406859999999999999e+01
1.400760000000000005e+01
1.406859999999999999e+01
1.403810000000000002e+01
1.406859999999999999e+01
1.406859999999999999e+01
1.397710000000000008e+01
1.406859999999999999e+01
1.406859999999999999e+01
1.400760000000000005e+01
1.400760000000000005e+01
1.400760000000000005e+01
1.406859999999999999e+01
1.403810000000000002e+01
1.403810000000000002e+01
1.406859999999999999e+01
1.403810000000000002e+01
1.409909999999999997e+01
1.400760000000000005e+01
1.400760000000000005e+01
1.403810000000000002e+01
1.400760000000000005e+01
1.403810000000000002e+01
1.397710000000000008e+01
1.406859999999999999e+01
1.403810000000000002e+01
1.400760000000000005e+01
1.406859999999999999e+01
1.403810000000000002e+01
1.409909999999999997e+01
1.397710000000000008e+01
1.400760000000000005e+01
1.403810000000000002e+01
1.394650000000000034e+01
1.394650000000000034e+01
1.403810000000000002e+01
1.400760000000000005e+01
1.397710000000000008e+01
1.400760000000000005e+01
1.397710000000000008e+01
1.403810000000000002e+01
1.397710000000000008e+01
1.397710000000000008e+01
1.397710000000000008e+01
1.397710000000000008e+01
1.397710000000000008e+01
1.400760000000000005e+01
1.400760000000000005e+01
1.400760000000000005e+01
1.394650000000000034e+01
1.400760000000000005e+01
1.397710000000000008e+01
1.397710000000000008e+01
1.397710000000000008e+01
1.400760000000000005e+01
1.394650000000000034e+01
1.400760000000000005e+01
1.397710000000000008e+01
1.400760000000000005e+01
1.397710000000000008e+01
1.403810000000000002e+01
1.400760000000000005e+01
1.400760000000000005e+01
1.400760000000000005e+01
1.400760000000000005e+01
1.403810000000000002e+01
1.400760000000000005e+01
1.400760000000000005e+01
1.400760000000000005e+01
1.400760000000000005e+01
1.400760000000000005e+01
1.397710000000000008e+01
1.397710000000000008e+01
1.403810000000000002e+01
1.400760000000000005e+01
1.400760000000000005e+01
1.400760000000000005e+01
1.400760000000000005e+01
1.400760000000000005e+01
1.400760000000000005e+01
1.403810000000000002e+01
1.400760000000000005e+01
1.400760000000000005e+01
1.397710000000000008e+01
1.397710000000000008e+01
1.400760000000000005e+01
1.397710000000000008e+01
1.394650000000000034e+01
1.400760000000000005e+01
1.400760000000000005e+01
1.397710000000000008e+01
1.397710000000000008e+01
1.397710000000000008e+01
1.397710000000000008e+01
1.397710000000000008e+01
1.400760000000000005e+01
1.400760000000000005e+01
1.397710000000000008e+01
1.400760000000000005e+01
1.394650000000000034e+01
1.397710000000000008e+01
1.397710000000000008e+01
1.394650000000000034e+01
1.391600000000000037e+01
1.394650000000000034e+01
1.394650000000000034e+01
1.394650000000000034e+01
1.397710000000000008e+01
1.397710000000000008e+01
1.397710000000000008e+01
1.397710000000000008e+01
1.397710000000000008e+01
1.394650000000000034e+01
1.397710000000000008e+01
1.400760000000000005e+01
1.394650000000000034e+01
1.394650000000000034e+01
1.391600000000000037e+01
1.394650000000000034e+01
1.394650000000000034e+01
1.397710000000000008e+01
1.394650000000000034e+01
1.394650000000000034e+01
1.394650000000000034e+01
1.397710000000000008e+01
1.394650000000000034e+01
1.397710000000000008e+01
1.394650000000000034e+01
1.397710000000000008e+01
1.397710000000000008e+01
1.394650000000000034e+01
1.394650000000000034e+01
1.394650000000000034e+01
1.394650000000000034e+01
1.397710000000000008e+01
1.394650000000000034e+01
1.397710000000000008e+01
1.394650000000000034e+01
1.397710000000000008e+01
1.397710000000000008e+01
1.397710000000000008e+01
1.397710000000000008e+01
1.394650000000000034e+01
1.397710000000000008e+01
1.400760000000000005e+01
1.394650000000000034e+01
1.400760000000000005e+01
1.397710000000000008e+01
1.394650000000000034e+01
1.394650000000000034e+01
1.397710000000000008e+01
1.397710000000000008e+01
1.394650000000000034e+01
1.397710000000000008e+01
1.397710000000000008e+01
1.394650000000000034e+01
1.397710000000000008e+01
1.394650000000000034e+01
1.391600000000000037e+01
1.391600000000000037e+01
1.400760000000000005e+01
1.400760000000000005e+01
1.397710000000000008e+01
1.397710000000000008e+01
1.397710000000000008e+01
1.397710000000000008e+01
1.400760000000000005e+01
1.394650000000000034e+01
1.397710000000000008e+01
1.397710000000000008e+01
1.394650000000000034e+01
1.394650000000000034e+01
1.391600000000000037e+01
1.391600000000000037e+01
1.394650000000000034e+01
1.394650000000000034e+01
1.391600000000000037e+01
1.394650000000000034e+01
1.394650000000000034e+01
1.394650000000000034e+01
1.394650000000000034e+01
1.391600000000000037e+01
1.391600000000000037e+01
1.391600000000000037e+01
1.397710000000000008e+01
1.391600000000000037e+01
1.394650000000000034e+01
1.394650000000000034e+01
1.394650000000000034e+01
1.391600000000000037e+01
1.394650000000000034e+01
1.391600000000000037e+01
1.394650000000000034e+01
1.397710000000000008e+01
1.391600000000000037e+01
1.394650000000000034e+01
1.394650000000000034e+01
1.397710000000000008e+01
1.391600000000000037e+01
1.397710000000000008e+01
1.394650000000000034e+01
1.394650000000000034e+01
1.397710000000000008e+01
1.391600000000000037e+01
1.394650000000000034e+01
1.394650000000000034e+01
1.394650000000000034e+01
1.394650000000000034e+01
1.391600000000000037e+01
1.391600000000000037e+01
1.397710000000000008e+01
1.394650000000000034e+01
1.391600000000000037e+01
1.385500000000000043e+01
1.394650000000000034e+01
1.391600000000000037e+01
1.391600000000000037e+01
1.394650000000000034e+01
1.391600000000000037e+01
1.388550000000000040e+01
1.391600000000000037e+01
1.394650000000000034e+01
1.394650000000000034e+01
1.394650000000000034e+01
1.394650000000000034e+01
1.391600000000000037e+01
1.394650000000000034e+01
1.394650000000000034e+01
1.388550000000000040e+01
1.391600000000000037e+01
1.394650000000000034e+01
1.397710000000000008e+01
1.391600000000000037e+01
1.391600000000000037e+01
1.397710000000000008e+01
1.394650000000000034e+01
1.391600000000000037e+01
1.397710000000000008e+01
1.394650000000000034e+01
1.394650000000000034e+01
1.394650000000000034e+01
1.391600000000000037e+01
1.388550000000000040e+01
1.391600000000000037e+01
1.394650000000000034e+01
1.391600000000000037e+01
1.391600000000000037e+01
1.391600000000000037e+01
1.391600000000000037e+01
1.391600000000000037e+01
1.391600000000000037e+01
1.385500000000000043e+01
1.391600000000000037e+01
1.391600000000000037e+01
1.388550000000000040e+01
1.388550000000000040e+01
1.385500000000000043e+01
1.388550000000000040e+01
1.388550000000000040e+01
1.391600000000000037e+01
1.388550000000000040e+01
1.391600000000000037e+01
1.394650000000000034e+01
1.391600000000000037e+01
1.391600000000000037e+01
1.391600000000000037e+01
1.391600000000000037e+01
1.385500000000000043e+01
1.385500000000000043e+01
1.391600000000000037e+01
1.391600000000000037e+01
1.385500000000000043e+01
1.391600000000000037e+01
1.391600000000000037e+01
1.388550000000000040e+01
1.391600000000000037e+01
1.391600000000000037e+01
1.391600000000000037e+01
1.391600000000000037e+01
1.391600000000000037e+01
1.391600000000000037e+01
1.391600000000000037e+01
1.388550000000000040e+01
1.388550000000000040e+01
1.391600000000000037e+01
1.391600000000000037e+01
1.391600000000000037e+01
1.385500000000000043e+01
1.391600000000000037e+01
1.388550000000000040e+01
1.391600000000000037e+01
1.394650000000000034e+01
1.391600000000000037e+01
1.388550000000000040e+01
1.388550000000000040e+01
1.391600000000000037e+01
1.388550000000000040e+01
1.388550000000000040e+01
1.391600000000000037e+01
1.388550000000000040e+01
1.394650000000000034e+01
1.391600000000000037e+01
1.391600000000000037e+01
1.394650000000000034e+01
1.382450000000000045e+01
1.394650000000000034e+01
1.394650000000000034e+01
1.391600000000000037e+01
1.394650000000000034e+01
1.391600000000000037e+01
1.388550000000000040e+01
1.391600000000000037e+01
1.391600000000000037e+01
1.388550000000000040e+01
1.388550000000000040e+01
1.388550000000000040e+01
1.385500000000000043e+01
1.385500000000000043e+01
1.385500000000000043e+01
1.385500000000000043e+01
1.388550000000000040e+01
1.385500000000000043e+01
1.385500000000000043e+01
1.388550000000000040e+01
1.388550000000000040e+01
1.385500000000000043e+01
1.388550000000000040e+01
1.391600000000000037e+01
1.391600000000000037e+01
1.385500000000000043e+01
1.385500000000000043e+01
1.385500000000000043e+01
1.388550000000000040e+01
1.388550000000000040e+01
1.388550000000000040e+01
1.388550000000000040e+01
1.388550000000000040e+01
1.385500000000000043e+01
1.388550000000000040e+01
1.382450000000000045e+01
1.388550000000000040e+01
1.388550000000000040e+01
1.388550000000000040e+01
1.388550000000000040e+01
1.388550000000000040e+01
1.385500000000000043e+01
1.385500000000000043e+01
1.388550000000000040e+01
1.385500000000000043e+01
1.388550000000000040e+01
1.385500000000000043e+01
1.385500000000000043e+01
1.385500000000000043e+01
1.388550000000000040e+01
1.385500000000000043e+01
1.382450000000000045e+01
1.388550000000000040e+01
1.385500000000000043e+01
1.388550000000000040e+01
1.388550000000000040e+01
1.385500000000000043e+01
1.388550000000000040e+01
1.385500000000000043e+01
1.391600000000000037e+01
1.388550000000000040e+01
1.385500000000000043e+01
1.388550000000000040e+01
1.385500000000000043e+01
1.388550000000000040e+01
1.385500000000000043e+01
1.388550000000000040e+01
1.385500000000000043e+01
1.382450000000000045e+01
1.388550000000000040e+01
1.391600000000000037e+01
1.385500000000000043e+01
1.391600000000000037e+01
1.385500000000000043e+01
1.388550000000000040e+01
1.382450000000000045e+01
1.382450000000000045e+01
1.385500000000000043e+01
1.388550000000000040e+01
1.385500000000000043e+01
1.385500000000000043e+01
1.382450000000000045e+01
1.391600000000000037e+01
1.385500000000000043e+01
1.385500000000000043e+01
1.385500000000000043e+01
1.385500000000000043e+01
1.382450000000000045e+01
1.382450000000000045e+01
1.382450000000000045e+01
1.382450000000000045e+01
1.382450000000000045e+01
1.385500000000000043e+01
1.385500000000000043e+01
1.382450000000000045e+01
1.388550000000000040e+01
1.382450000000000045e+01
1.385500000000000043e+01
1.382450000000000045e+01
1.385500000000000043e+01
1.388550000000000040e+01
1.382450000000000045e+01
1.385500000000000043e+01
1.382450000000000045e+01
1.382450000000000045e+01
1.385500000000000043e+01
1.382450000000000045e+01
1.382450000000000045e+01
1.382450000000000045e+01
1.382450000000000045e+01
1.382450000000000045e+01
1.382450000000000045e+01
1.382450000000000045e+01
1.382450000000000045e+01
1.388550000000000040e+01
1.385500000000000043e+01
1.382450000000000045e+01
1.379390000000000072e+01
1.385500000000000043e+01
1.379390000000000072e+01
1.382450000000000045e+01
1.385500000000000043e+01
1.385500000000000043e+01
1.382450000000000045e+01
1.382450000000000045e+01
1.382450000000000045e+01
1.382450000000000045e+01
1.382450000000000045e+01
1.385500000000000043e+01
1.379390000000000072e+01
1.382450000000000045e+01
1.382450000000000045e+01
1.385500000000000043e+01
1.382450000000000045e+01
1.385500000000000043e+01
1.385500000000000043e+01
1.382450000000000045e+01
1.379390000000000072e+01
1.385500000000000043e+01
1.382450000000000045e+01
1.382450000000000045e+01
1.379390000000000072e+01
1.385500000000000043e+01
1.385500000000000043e+01
1.382450000000000045e+01
1.382450000000000045e+01
1.379390000000000072e+01
1.379390000000000072e+01
1.382450000000000045e+01
1.382450000000000045e+01
1.385500000000000043e+01
1.385500000000000043e+01
1.385500000000000043e+01
1.385500000000000043e+01
1.382450000000000045e+01
1.385500000000000043e+01
1.382450000000000045e+01
1.382450000000000045e+01
1.379390000000000072e+01
1.379390000000000072e+01
1.379390000000000072e+01
1.379390000000000072e+01
1.379390000000000072e+01
1.379390000000000072e+01
1.382450000000000045e+01
1.379390000000000072e+01
1.379390000000000072e+01
1.379390000000000072e+01
1.385500000000000043e+01
1.382450000000000045e+01
1.379390000000000072e+01
1.379390000000000072e+01
1.379390000000000072e+01
1.379390000000000072e+01
1.382450000000000045e+01
1.379390000000000072e+01
1.382450000000000045e+01
1.379390000000000072e+01
1.382450000000000045e+01
1.379390000000000072e+01
1.379390000000000072e+01
1.379390000000000072e+01
1.379390000000000072e+01
1.379390000000000072e+01
1.379390000000000072e+01
1.379390000000000072e+01
1.379390000000000072e+01
1.379390000000000072e+01
1.382450000000000045e+01
1.379390000000000072e+01
1.382450000000000045e+01
1.385500000000000043e+01
1.379390000000000072e+01
1.382450000000000045e+01
1.382450000000000045e+01
1.379390000000000072e+01
1.379390000000000072e+01
1.379390000000000072e+01
1.382450000000000045e+01
1.382450000000000045e+01
1.382450000000000045e+01
1.379390000000000072e+01
1.379390000000000072e+01
1.379390000000000072e+01
1.379390000000000072e+01
1.379390000000000072e+01
1.382450000000000045e+01
1.379390000000000072e+01
1.382450000000000045e+01
1.382450000000000045e+01
1.379390000000000072e+01
1.382450000000000045e+01
1.379390000000000072e+01
1.379390000000000072e+01
1.379390000000000072e+01
1.379390000000000072e+01
1.382450000000000045e+01
1.379390000000000072e+01
1.382450000000000045e+01
1.379390000000000072e+01
1.376340000000000074e+01
1.382450000000000045e+01
1.382450000000000045e+01
1.379390000000000072e+01
1.385500000000000043e+01
1.379390000000000072e+01
1.382450000000000045e+01
1.382450000000000045e+01
1.379390000000000072e+01
1.382450000000000045e+01
1.379390000000000072e+01
1.376340000000000074e+01
1.379390000000000072e+01
1.373290000000000077e+01
1.376340000000000074e+01
1.376340000000000074e+01
1.379390000000000072e+01
1.382450000000000045e+01
1.382450000000000045e+01
1.379390000000000072e+01
1.379390000000000072e+01
1.379390000000000072e+01
1.379390000000000072e+01
1.373290000000000077e+01
1.379390000000000072e+01
1.379390000000000072e+01
1.382450000000000045e+01
1.376340000000000074e+01
1.379390000000000072e+01
1.379390000000000072e+01
1.376340000000000074e+01
1.379390000000000072e+01
1.379390000000000072e+01
1.379390000000000072e+01
1.379390000000000072e+01
1.379390000000000072e+01
1.382450000000000045e+01
1.382450000000000045e+01
1.373290000000000077e+01
1.379390000000000072e+01
1.379390000000000072e+01
1.379390000000000072e+01
1.382450000000000045e+01
1.373290000000000077e+01
1.379390000000000072e+01
1.376340000000000074e+01
1.376340000000000074e+01
1.379390000000000072e+01
1.379390000000000072e+01
1.382450000000000045e+01
1.382450000000000045e+01
1.382450000000000045e+01
1.379390000000000072e+01
1.382450000000000045e+01
1.376340000000000074e+01
1.376340000000000074e+01
1.382450000000000045e+01
1.382450000000000045e+01
1.379390000000000072e+01
1.379390000000000072e+01
1.373290000000000077e+01
1.376340000000000074e+01
1.376340000000000074e+01
1.379390000000000072e+01
1.379390000000000072e+01
1.379390000000000072e+01
1.376340000000000074e+01
1.376340000000000074e+01
1.376340000000000074e+01
1.379390000000000072e+01
1.379390000000000072e+01
1.373290000000000077e+01
1.376340000000000074e+01
1.379390000000000072e+01
1.385500000000000043e+01
1.376340000000000074e+01
1.379390000000000072e+01
1.379390000000000072e+01
1.382450000000000045e+01
1.379390000000000072e+01
1.379390000000000072e+01
1.382450000000000045e+01
1.376340000000000074e+01
1.379390000000000072e+01
1.376340000000000074e+01
1.379390000000000072e+01
1.379390000000000072e+01
1.373290000000000077e+01
1.373290000000000077e+01
1.376340000000000074e+01
1.376340000000000074e+01
1.370240000000000080e+01
1.376340000000000074e+01
1.379390000000000072e+01
1.373290000000000077e+01
1.376340000000000074e+01
1.370240000000000080e+01
1.376340000000000074e+01
1.373290000000000077e+01
1.373290000000000077e+01
1.376340000000000074e+01
1.373290000000000077e+01
1.379390000000000072e+01
1.376340000000000074e+01
1.376340000000000074e+01
1.376340000000000074e+01
1.376340000000000074e+01
1.376340000000000074e+01
1.376340000000000074e+01
1.373290000000000077e+01
1.376340000000000074e+01
1.376340000000000074e+01
1.376340000000000074e+01
1.376340000000000074e+01
1.373290000000000077e+01
1.373290000000000077e+01
1.379390000000000072e+01
1.373290000000000077e+01
1.379390000000000072e+01
1.373290000000000077e+01
1.373290000000000077e+01
1.373290000000000077e+01
1.376340000000000074e+01
1.379390000000000072e+01
1.373290000000000077e+01
1.373290000000000077e+01
1.376340000000000074e+01
1.373290000000000077e+01
1.373290000000000077e+01
1.373290000000000077e+01
1.376340000000000074e+01
1.376340000000000074e+01
1.379390000000000072e+01
1.376340000000000074e+01
1.376340000000000074e+01
1.376340000000000074e+01
1.373290000000000077e+01
1.373290000000000077e+01
1.376340000000000074e+01
1.376340000000000074e+01
1.373290000000000077e+01
1.376340000000000074e+01
1.376340000000000074e+01
1.376340000000000074e+01
1.373290000000000077e+01
1.376340000000000074e+01
1.373290000000000077e+01
1.373290000000000077e+01
1.376340000000000074e+01
1.373290000000000077e+01
1.379390000000000072e+01
1.373290000000000077e+01
1.373290000000000077e+01
1.376340000000000074e+01
1.373290000000000077e+01
1.379390000000000072e+01
1.373290000000000077e+01
1.376340000000000074e+01
1.376340000000000074e+01
1.376340000000000074e+01
1.376340000000000074e+01
1.376340000000000074e+01
1.373290000000000077e+01
1.376340000000000074e+01
1.367190000000000083e+01
1.373290000000000077e+01
1.373290000000000077e+01
1.373290000000000077e+01
1.373290000000000077e+01
1.373290000000000077e+01
1.376340000000000074e+01
1.370240000000000080e+01
1.370240000000000080e+01
1.373290000000000077e+01
1.376340000000000074e+01
1.376340000000000074e+01
1.370240000000000080e+01
1.370240000000000080e+01
1.376340000000000074e+01
1.370240000000000080e+01
1.376340000000000074e+01
1.370240000000000080e+01
1.370240000000000080e+01
1.373290000000000077e+01
1.376340000000000074e+01
1.373290000000000077e+01
1.373290000000000077e+01
1.373290000000000077e+01
1.370240000000000080e+01
1.370240000000000080e+01
1.370240000000000080e+01
1.370240000000000080e+01
1.373290000000000077e+01
1.373290000000000077e+01
1.370240000000000080e+01
1.370240000000000080e+01
1.376340000000000074e+01
1.370240000000000080e+01
1.370240000000000080e+01
1.370240000000000080e+01
1.370240000000000080e+01
1.373290000000000077e+01
1.376340000000000074e+01
1.373290000000000077e+01
1.373290000000000077e+01
1.373290000000000077e+01
1.376340000000000074e+01
1.370240000000000080e+01
1.373290000000000077e+01
1.373290000000000077e+01
1.370240000000000080e+01
1.373290000000000077e+01
1.370240000000000080e+01
1.376340000000000074e+01
1.370240000000000080e+01
1.373290000000000077e+01
1.373290000000000077e+01
1.376340000000000074e+01
1.373290000000000077e+01
1.373290000000000077e+01
1.373290000000000077e+01
1.376340000000000074e+01
1.373290000000000077e+01
1.373290000000000077e+01
1.370240000000000080e+01
1.373290000000000077e+01
1.367190000000000083e+01
1.370240000000000080e+01
1.370240000000000080e+01
1.373290000000000077e+01
1.376340000000000074e+01
1.373290000000000077e+01
1.367190000000000083e+01
1.373290000000000077e+01
1.373290000000000077e+01
1.373290000000000077e+01
1.370240000000000080e+01
1.370240000000000080e+01
1.376340000000000074e+01
1.373290000000000077e+01
1.370240000000000080e+01
1.373290000000000077e+01
1.373290000000000077e+01
1.367190000000000083e+01
1.367190000000000083e+01
1.370240000000000080e+01
1.370240000000000080e+01
1.370240000000000080e+01
1.373290000000000077e+01
1.370240000000000080e+01
1.370240000000000080e+01
1.370240000000000080e+01
1.370240000000000080e+01
1.370240000000000080e+01
1.373290000000000077e+01
1.370240000000000080e+01
1.373290000000000077e+01
1.373290000000000077e+01
1.373290000000000077e+01
1.364140000000000086e+01
1.367190000000000083e+01
1.370240000000000080e+01
1.367190000000000083e+01
1.370240000000000080e+01
1.370240000000000080e+01
1.370240000000000080e+01
1.370240000000000080e+01
1.367190000000000083e+01
1.370240000000000080e+01
1.373290000000000077e+01
1.367190000000000083e+01
1.370240000000000080e+01
1.370240000000000080e+01
1.370240000000000080e+01
1.373290000000000077e+01
1.370240000000000080e+01
1.373290000000000077e+01
1.370240000000000080e+01
1.367190000000000083e+01
1.373290000000000077e+01
1.367190000000000083e+01
1.370240000000000080e+01
1.370240000000000080e+01
1.364140000000000086e+01
1.370240000000000080e+01
1.370240000000000080e+01
1.373290000000000077e+01
1.373290000000000077e+01
1.367190000000000083e+01
1.370240000000000080e+01
1.367190000000000083e+01
1.370240000000000080e+01
1.367190000000000083e+01
1.370240000000000080e+01
1.373290000000000077e+01
1.364140000000000086e+01
1.370240000000000080e+01
1.370240000000000080e+01
1.370240000000000080e+01
1.370240000000000080e+01
1.373290000000000077e+01
1.370240000000000080e+01
1.370240000000000080e+01
1.367190000000000083e+01
1.370240000000000080e+01
1.370240000000000080e+01
1.370240000000000080e+01
1.373290000000000077e+01
1.373290000000000077e+01
1.370240000000000080e+01
1.373290000000000077e+01
1.370240000000000080e+01
1.367190000000000083e+01
1.370240000000000080e+01
1.370240000000000080e+01
1.370240000000000080e+01
1.373290000000000077e+01
1.370240000000000080e+01
1.373290000000000077e+01
1.370240000000000080e+01
1.370240000000000080e+01
1.370240000000000080e+01
1.367190000000000083e+01
1.370240000000000080e+01
1.364140000000000086e+01
1.364140000000000086e+01
1.367190000000000083e+01
1.364140000000000086e+01
1.361079999999999934e+01
1.370240000000000080e+01
1.364140000000000086e+01
1.361079999999999934e+01
1.364140000000000086e+01
1.364140000000000086e+01
1.364140000000000086e+01
1.364140000000000086e+01
1.361079999999999934e+01
1.364140000000000086e+01
1.364140000000000086e+01
1.364140000000000086e+01
1.367190000000000083e+01
1.364140000000000086e+01
1.367190000000000083e+01
1.364140000000000086e+01
1.367190000000000083e+01
1.367190000000000083e+01
1.364140000000000086e+01
1.364140000000000086e+01
1.364140000000000086e+01
1.370240000000000080e+01
1.364140000000000086e+01
1.370240000000000080e+01
1.364140000000000086e+01
1.367190000000000083e+01
1.364140000000000086e+01
1.367190000000000083e+01
1.364140000000000086e+01
1.364140000000000086e+01
1.370240000000000080e+01
1.367190000000000083e+01
1.367190000000000083e+01
1.364140000000000086e+01
1.367190000000000083e+01
1.367190000000000083e+01
1.370240000000000080e+01
1.367190000000000083e+01
1.367190000000000083e+01
1.364140000000000086e+01
1.367190000000000083e+01
1.364140000000000086e+01
1.367190000000000083e+01
1.367190000000000083e+01
1.367190000000000083e+01
1.364140000000000086e+01
1.367190000000000083e+01
1.367190000000000083e+01
1.367190000000000083e+01
1.367190000000000083e+01
1.367190000000000083e+01
1.367190000000000083e+01
1.367190000000000083e+01
1.370240000000000080e+01
1.364140000000000086e+01
1.370240000000000080e+01
1.364140000000000086e+01
1.367190000000000083e+01
1.367190000000000083e+01
1.367190000000000083e+01
1.364140000000000086e+01
1.367190000000000083e+01
1.370240000000000080e+01
1.367190000000000083e+01
1.364140000000000086e+01
1.367190000000000083e+01
1.364140000000000086e+01
1.370240000000000080e+01
1.367190000000000083e+01
1.367190000000000083e+01
1.364140000000000086e+01
1.364140000000000086e+01
1.367190000000000083e+01
1.364140000000000086e+01
1.364140000000000086e+01
1.370240000000000080e+01
1.364140000000000086e+01
1.364140000000000086e+01
1.361079999999999934e+01
1.358029999999999937e+01
1.358029999999999937e+01
1.361079999999999934e+01
1.358029999999999937e+01
1.361079999999999934e+01
1.361079999999999934e+01
1.361079999999999934e+01
1.361079999999999934e+01
1.364140000000000086e+01
1.358029999999999937e+01
1.364140000000000086e+01
1.364140000000000086e+01
1.361079999999999934e+01
1.364140000000000086e+01
1.364140000000000086e+01
1.364140000000000086e+01
1.364140000000000086e+01
1.361079999999999934e+01
1.361079999999999934e+01
1.364140000000000086e+01
1.361079999999999934e+01
1.361079999999999934e+01
1.354979999999999940e+01
1.361079999999999934e+01
1.364140000000000086e+01
1.361079999999999934e+01
1.364140000000000086e+01
1.364140000000000086e+01
1.358029999999999937e+01
1.361079999999999934e+01
1.364140000000000086e+01
1.367190000000000083e+01
1.358029999999999937e+01
1.364140000000000086e+01
1.364140000000000086e+01
1.361079999999999934e+01
1.361079999999999934e+01
1.361079999999999934e+01
1.364140000000000086e+01
1.361079999999999934e+01
1.364140000000000086e+01
1.361079999999999934e+01
1.364140000000000086e+01
1.364140000000000086e+01
1.358029999999999937e+01
1.361079999999999934e+01
1.358029999999999937e+01
1.364140000000000086e+01
1.361079999999999934e+01
1.364140000000000086e+01
1.361079999999999934e+01
1.361079999999999934e+01
1.364140000000000086e+01
1.361079999999999934e+01
1.364140000000000086e+01
1.364140000000000086e+01
1.364140000000000086e+01
1.361079999999999934e+01
1.364140000000000086e+01
1.364140000000000086e+01
1.364140000000000086e+01
1.361079999999999934e+01
1.364140000000000086e+01
1.361079999999999934e+01
1.367190000000000083e+01
1.361079999999999934e+01
1.361079999999999934e+01
1.361079999999999934e+01
1.361079999999999934e+01
1.364140000000000086e+01
1.361079999999999934e+01
1.361079999999999934e+01
1.361079999999999934e+01
1.364140000000000086e+01
1.367190000000000083e+01
1.361079999999999934e+01
1.358029999999999937e+01
1.358029999999999937e+01
1.358029999999999937e+01
1.364140000000000086e+01
1.361079999999999934e+01
1.358029999999999937e+01
1.361079999999999934e+01
1.358029999999999937e+01
1.364140000000000086e+01
1.354979999999999940e+01
1.361079999999999934e+01
1.361079999999999934e+01
1.354979999999999940e+01
1.361079999999999934e+01
1.358029999999999937e+01
1.358029999999999937e+01
1.358029999999999937e+01
1.364140000000000086e+01
1.358029999999999937e+01
1.358029999999999937e+01
1.364140000000000086e+01
1.364140000000000086e+01
1.358029999999999937e+01
1.361079999999999934e+01
1.361079999999999934e+01
1.358029999999999937e+01
1.361079999999999934e+01
1.361079999999999934e+01
1.361079999999999934e+01
1.361079999999999934e+01
1.361079999999999934e+01
1.361079999999999934e+01
1.358029999999999937e+01
1.361079999999999934e+01
1.358029999999999937e+01
1.361079999999999934e+01
1.361079999999999934e+01
1.361079999999999934e+01
1.361079999999999934e+01
1.354979999999999940e+01
1.358029999999999937e+01
1.354979999999999940e+01
1.361079999999999934e+01
1.354979999999999940e+01
1.364140000000000086e+01
1.358029999999999937e+01
1.358029999999999937e+01
1.358029999999999937e+01
1.358029999999999937e+01
1.361079999999999934e+01
1.361079999999999934e+01
1.358029999999999937e+01
1.364140000000000086e+01
1.358029999999999937e+01
1.364140000000000086e+01
1.358029999999999937e+01
1.364140000000000086e+01
1.361079999999999934e+01
1.361079999999999934e+01
1.354979999999999940e+01
1.358029999999999937e+01
1.361079999999999934e+01
1.361079999999999934e+01
1.354979999999999940e+01
1.361079999999999934e+01
1.364140000000000086e+01
1.364140000000000086e+01
1.358029999999999937e+01
1.358029999999999937e+01
1.361079999999999934e+01
1.358029999999999937e+01
1.354979999999999940e+01
1.358029999999999937e+01
1.358029999999999937e+01
1.361079999999999934e+01
1.354979999999999940e+01
1.361079999999999934e+01
1.358029999999999937e+01
1.358029999999999937e+01
1.361079999999999934e+01
1.354979999999999940e+01
1.358029999999999937e+01
1.361079999999999934e+01
1.354979999999999940e+01
1.358029999999999937e+01
1.361079999999999934e+01
1.354979999999999940e+01
1.354979999999999940e+01
1.354979999999999940e+01
1.358029999999999937e+01
1.351929999999999943e+01
1.358029999999999937e+01
1.358029999999999937e+01
1.354979999999999940e+01
1.358029999999999937e+01
1.361079999999999934e+01
1.358029999999999937e+01
1.358029999999999937e+01
1.351929999999999943e+01
1.361079999999999934e+01
1.358029999999999937e+01
1.358029999999999937e+01
1.358029999999999937e+01
1.354979999999999940e+01
1.358029999999999937e+01
1.358029999999999937e+01
1.354979999999999940e+01
1.351929999999999943e+01
1.354979999999999940e+01
1.351929999999999943e+01
1.354979999999999940e+01
1.354979999999999940e+01
1.361079999999999934e+01
1.361079999999999934e+01
1.361079999999999934e+01
1.354979999999999940e+01
1.354979999999999940e+01
1.358029999999999937e+01
1.351929999999999943e+01
1.354979999999999940e+01
1.351929999999999943e+01
1.351929999999999943e+01
1.361079999999999934e+01
1.354979999999999940e+01
1.358029999999999937e+01
1.358029999999999937e+01
1.358029999999999937e+01
1.351929999999999943e+01
1.354979999999999940e+01
1.358029999999999937e+01
1.351929999999999943e+01
1.354979999999999940e+01
1.361079999999999934e+01
1.358029999999999937e+01
1.358029999999999937e+01
1.354979999999999940e+01
1.361079999999999934e+01
1.361079999999999934e+01
1.358029999999999937e+01
1.358029999999999937e+01
1.361079999999999934e+01
1.361079999999999934e+01
1.358029999999999937e+01
1.354979999999999940e+01
1.351929999999999943e+01
1.354979999999999940e+01
1.358029999999999937e+01
1.358029999999999937e+01
1.354979999999999940e+01
1.358029999999999937e+01
1.358029999999999937e+01
1.358029999999999937e+01
1.351929999999999943e+01
1.358029999999999937e+01
1.358029999999999937e+01
1.358029999999999937e+01
1.354979999999999940e+01
1.358029999999999937e+01
1.358029999999999937e+01
1.354979999999999940e+01
1.354979999999999940e+01
1.354979999999999940e+01
1.361079999999999934e+01
1.354979999999999940e+01
1.361079999999999934e+01
1.351929999999999943e+01
1.361079999999999934e+01
1.354979999999999940e+01
1.358029999999999937e+01
1.354979999999999940e+01
1.358029999999999937e+01
1.354979999999999940e+01
1.358029999999999937e+01
1.358029999999999937e+01
1.354979999999999940e+01
1.354979999999999940e+01
1.354979999999999940e+01
1.354979999999999940e+01
1.354979999999999940e+01
1.354979999999999940e+01
1.358029999999999937e+01
1.351929999999999943e+01
1.351929999999999943e+01
1.354979999999999940e+01
1.358029999999999937e+01
1.351929999999999943e+01
1.361079999999999934e+01
1.354979999999999940e+01
1.361079999999999934e+01
1.354979999999999940e+01
1.354979999999999940e+01
1.354979999999999940e+01
1.354979999999999940e+01
1.351929999999999943e+01
1.351929999999999943e+01
1.354979999999999940e+01
1.354979999999999940e+01
1.351929999999999943e+01
1.354979999999999940e+01
1.354979999999999940e+01
1.358029999999999937e+01
1.351929999999999943e+01
1.351929999999999943e+01
1.354979999999999940e+01
1.354979999999999940e+01
1.354979999999999940e+01
1.351929999999999943e+01
1.351929999999999943e+01
1.358029999999999937e+01
1.354979999999999940e+01
1.354979999999999940e+01
1.351929999999999943e+01
1.351929999999999943e+01
1.354979999999999940e+01
1.351929999999999943e+01
1.354979999999999940e+01
1.354979999999999940e+01
1.354979999999999940e+01
1.354979999999999940e+01
1.351929999999999943e+01
1.354979999999999940e+01
1.351929999999999943e+01
1.358029999999999937e+01
1.351929999999999943e+01
1.354979999999999940e+01
1.358029999999999937e+01
1.354979999999999940e+01
1.351929999999999943e+01
1.358029999999999937e+01
1.354979999999999940e+01
1.354979999999999940e+01
1.358029999999999937e+01
1.354979999999999940e+01
1.351929999999999943e+01
1.358029999999999937e+01
1.354979999999999940e+01
1.354979999999999940e+01
1.351929999999999943e+01
1.358029999999999937e+01
1.351929999999999943e+01
1.351929999999999943e+01
1.354979999999999940e+01
1.351929999999999943e+01
1.348879999999999946e+01
1.351929999999999943e+01
1.354979999999999940e+01
1.351929999999999943e+01
1.351929999999999943e+01
1.354979999999999940e+01
1.354979999999999940e+01
1.354979999999999940e+01
1.354979999999999940e+01
1.351929999999999943e+01
1.351929999999999943e+01
1.351929999999999943e+01
1.348879999999999946e+01
1.351929999999999943e+01
1.348879999999999946e+01
1.351929999999999943e+01
1.348879999999999946e+01
1.351929999999999943e+01
1.354979999999999940e+01
1.345829999999999949e+01
1.348879999999999946e+01
1.345829999999999949e+01
1.348879999999999946e+01
1.358029999999999937e+01
1.354979999999999940e+01
1.354979999999999940e+01
1.351929999999999943e+01
1.348879999999999946e+01
1.351929999999999943e+01
1.354979999999999940e+01
1.351929999999999943e+01
1.351929999999999943e+01
1.348879999999999946e+01
1.351929999999999943e+01
1.348879999999999946e+01
1.351929999999999943e+01
1.348879999999999946e+01
1.348879999999999946e+01
1.351929999999999943e+01
1.351929999999999943e+01
1.348879999999999946e+01
1.351929999999999943e+01
1.354979999999999940e+01
1.351929999999999943e+01
1.348879999999999946e+01
1.348879999999999946e+01
1.348879999999999946e+01
1.351929999999999943e+01
1.351929999999999943e+01
1.348879999999999946e+01
1.345829999999999949e+01
1.348879999999999946e+01
1.351929999999999943e+01
1.351929999999999943e+01
1.354979999999999940e+01
1.348879999999999946e+01
1.351929999999999943e+01
1.348879999999999946e+01
1.351929999999999943e+01
1.348879999999999946e+01
1.348879999999999946e+01
1.348879999999999946e+01
1.348879999999999946e+01
1.348879999999999946e+01
1.354979999999999940e+01
1.351929999999999943e+01
1.348879999999999946e+01
1.345829999999999949e+01
1.348879999999999946e+01
1.348879999999999946e+01
1.351929999999999943e+01
1.354979999999999940e+01
1.351929999999999943e+01
1.348879999999999946e+01
1.358029999999999937e+01
1.348879999999999946e+01
1.348879999999999946e+01
1.348879999999999946e+01
1.348879999999999946e+01
1.348879999999999946e+01
1.348879999999999946e+01
1.351929999999999943e+01
1.348879999999999946e+01
1.351929999999999943e+01
1.348879999999999946e+01
1.348879999999999946e+01
1.351929999999999943e+01
1.351929999999999943e+01
1.351929999999999943e+01
1.351929999999999943e+01
1.351929999999999943e+01
1.351929999999999943e+01
1.354979999999999940e+01
1.348879999999999946e+01
1.354979999999999940e+01
1.351929999999999943e+01
1.351929999999999943e+01
1.348879999999999946e+01
1.348879999999999946e+01
1.345829999999999949e+01
1.348879999999999946e+01
1.348879999999999946e+01
1.351929999999999943e+01
1.348879999999999946e+01
1.345829999999999949e+01
1.345829999999999949e+01
1.351929999999999943e+01
1.351929999999999943e+01
1.348879999999999946e+01
1.345829999999999949e+01
1.348879999999999946e+01
1.348879999999999946e+01
1.351929999999999943e+01
1.345829999999999949e+01
1.348879999999999946e+01
1.345829999999999949e+01
1.348879999999999946e+01
1.345829999999999949e+01
1.345829999999999949e+01
1.351929999999999943e+01
1.348879999999999946e+01
1.345829999999999949e+01
1.348879999999999946e+01
1.348879999999999946e+01
1.345829999999999949e+01
1.345829999999999949e+01
1.348879999999999946e+01
1.345829999999999949e+01
1.348879999999999946e+01
1.345829999999999949e+01
1.345829999999999949e+01
1.345829999999999949e+01
1.348879999999999946e+01
1.345829999999999949e+01
1.351929999999999943e+01
1.345829999999999949e+01
1.348879999999999946e+01
1.348879999999999946e+01
1.348879999999999946e+01
1.348879999999999946e+01
1.348879999999999946e+01
1.345829999999999949e+01
1.345829999999999949e+01
1.345829999999999949e+01
1.345829999999999949e+01
1.345829999999999949e+01
1.348879999999999946e+01
1.345829999999999949e+01
1.348879999999999946e+01
1.345829999999999949e+01
1.345829999999999949e+01
1.351929999999999943e+01
1.348879999999999946e+01
1.348879999999999946e+01
1.351929999999999943e+01
1.348879999999999946e+01
1.348879999999999946e+01
1.351929999999999943e+01
1.348879999999999946e+01
1.345829999999999949e+01
1.348879999999999946e+01
1.348879999999999946e+01
1.351929999999999943e+01
1.348879999999999946e+01
1.348879999999999946e+01
1.351929999999999943e+01
1.348879999999999946e+01
1.348879999999999946e+01
1.348879999999999946e+01
1.351929999999999943e+01
1.348879999999999946e+01
1.348879999999999946e+01
1.348879999999999946e+01
1.348879999999999946e+01
1.348879999999999946e+01
1.348879999999999946e+01
1.348879999999999946e+01
1.348879999999999946e+01
1.351929999999999943e+01
1.348879999999999946e+01
1.348879999999999946e+01
1.345829999999999949e+01
1.348879999999999946e+01
1.345829999999999949e+01
1.348879999999999946e+01
1.348879999999999946e+01
1.345829999999999949e+01
1.351929999999999943e+01
1.348879999999999946e+01
1.348879999999999946e+01
1.345829999999999949e+01
1.342769999999999975e+01
1.345829999999999949e+01
1.345829999999999949e+01
1.345829999999999949e+01
1.342769999999999975e+01
1.336669999999999980e+01
1.345829999999999949e+01
1.342769999999999975e+01
1.345829999999999949e+01
1.345829999999999949e+01
1.345829999999999949e+01
1.345829999999999949e+01
1.342769999999999975e+01
1.345829999999999949e+01
1.348879999999999946e+01
1.342769999999999975e+01
1.345829999999999949e+01
1.345829999999999949e+01
1.345829999999999949e+01
1.345829999999999949e+01
1.345829999999999949e+01
1.345829999999999949e+01
1.342769999999999975e+01
1.345829999999999949e+01
1.345829999999999949e+01
1.345829999999999949e+01
1.345829999999999949e+01
1.345829999999999949e+01
1.345829999999999949e+01
1.345829999999999949e+01
1.342769999999999975e+01
1.342769999999999975e+01
1.342769999999999975e+01
1.342769999999999975e+01
1.342769999999999975e+01
1.348879999999999946e+01
1.342769999999999975e+01
1.345829999999999949e+01
1.342769999999999975e+01
1.342769999999999975e+01
1.345829999999999949e+01
1.342769999999999975e+01
1.345829999999999949e+01
1.342769999999999975e+01
1.345829999999999949e+01
1.342769999999999975e+01
1.345829999999999949e+01
1.342769999999999975e+01
1.342769999999999975e+01
1.345829999999999949e+01
1.339719999999999978e+01
1.345829999999999949e+01
1.342769999999999975e+01
1.342769999999999975e+01
1.342769999999999975e+01
1.342769999999999975e+01
1.345829999999999949e+01
1.345829999999999949e+01
1.342769999999999975e+01
1.345829999999999949e+01
1.336669999999999980e+01
1.339719999999999978e+01
1.345829999999999949e+01
1.342769999999999975e+01
1.345829999999999949e+01
1.342769999999999975e+01
1.339719999999999978e+01
1.342769999999999975e+01
1.342769999999999975e+01
1.348879999999999946e+01
1.348879999999999946e+01
1.345829999999999949e+01
1.348879999999999946e+01
1.348879999999999946e+01
1.348879999999999946e+01
1.348879999999999946e+01
1.345829999999999949e+01
1.348879999999999946e+01
1.345829999999999949e+01
1.351929999999999943e+01
1.345829999999999949e+01
1.348879999999999946e+01
1.351929999999999943e+01
1.345829999999999949e+01
1.348879999999999946e+01
1.342769999999999975e+01
1.345829999999999949e+01
1.348879999999999946e+01
1.345829999999999949e+01
1.348879999999999946e+01
1.348879999999999946e+01
1.348879999999999946e+01
1.348879999999999946e+01
1.348879999999999946e+01
1.348879999999999946e+01
1.348879999999999946e+01
1.348879999999999946e+01
1.348879999999999946e+01
1.351929999999999943e+01
1.348879999999999946e+01
1.345829999999999949e+01
1.351929999999999943e+01
1.348879999999999946e+01
1.348879999999999946e+01
1.348879999999999946e+01
1.348879999999999946e+01
1.345829999999999949e+01
1.348879999999999946e+01
1.348879999999999946e+01
1.348879999999999946e+01
1.348879999999999946e+01
1.342769999999999975e+01
1.348879999999999946e+01
1.345829999999999949e+01
1.348879999999999946e+01
1.342769999999999975e+01
1.342769999999999975e+01
1.348879999999999946e+01
1.345829999999999949e+01
1.345829999999999949e+01
1.345829999999999949e+01
1.345829999999999949e+01
1.345829999999999949e+01
1.348879999999999946e+01
1.345829999999999949e+01
1.342769999999999975e+01
1.345829999999999949e+01
1.345829999999999949e+01
1.342769999999999975e+01
1.345829999999999949e+01
1.345829999999999949e+01
1.345829999999999949e+01
1.342769999999999975e+01
1.348879999999999946e+01
1.345829999999999949e+01
1.348879999999999946e+01
1.342769999999999975e+01
1.348879999999999946e+01
1.345829999999999949e+01
1.339719999999999978e+01
1.342769999999999975e+01
1.345829999999999949e+01
1.348879999999999946e+01
1.342769999999999975e+01
1.348879999999999946e+01
1.345829999999999949e+01
1.342769999999999975e+01
1.342769999999999975e+01
1.348879999999999946e+01
1.342769999999999975e+01
1.339719999999999978e+01
1.342769999999999975e+01
1.345829999999999949e+01
1.345829999999999949e+01
1.345829999999999949e+01
1.345829999999999949e+01
1.339719999999999978e+01
1.345829999999999949e+01
1.345829999999999949e+01
1.342769999999999975e+01
1.345829999999999949e+01
1.345829999999999949e+01
1.345829999999999949e+01
1.345829999999999949e+01
1.342769999999999975e+01
1.348879999999999946e+01
1.339719999999999978e+01
1.342769999999999975e+01
1.342769999999999975e+01
1.342769999999999975e+01
1.345829999999999949e+01
1.342769999999999975e+01
1.342769999999999975e+01
1.345829999999999949e+01
1.345829999999999949e+01
1.345829999999999949e+01
1.342769999999999975e+01
1.348879999999999946e+01
1.345829999999999949e+01
1.339719999999999978e+01
1.342769999999999975e+01
1.348879999999999946e+01
1.342769999999999975e+01
1.348879999999999946e+01
1.345829999999999949e+01
1.342769999999999975e+01
1.348879999999999946e+01
1.345829999999999949e+01
1.342769999999999975e+01
1.342769999999999975e+01
1.345829999999999949e+01
1.345829999999999949e+01
1.342769999999999975e+01
1.342769999999999975e+01
1.342769999999999975e+01
1.342769999999999975e+01
1.345829999999999949e+01
1.342769999999999975e+01
1.345829999999999949e+01
1.345829999999999949e+01
1.345829999999999949e+01
1.342769999999999975e+01
1.348879999999999946e+01
1.345829999999999949e+01
1.345829999999999949e+01
1.342769999999999975e+01
1.342769999999999975e+01
1.342769999999999975e+01
1.348879999999999946e+01
1.348879999999999946e+01
1.342769999999999975e+01
1.345829999999999949e+01
1.339719999999999978e+01
1.348879999999999946e+01
1.342769999999999975e+01
1.342769999999999975e+01
1.342769999999999975e+01
1.345829999999999949e+01
1.339719999999999978e+01
1.348879999999999946e+01
1.345829999999999949e+01
1.351929999999999943e+01
1.345829999999999949e+01
1.345829999999999949e+01
1.351929999999999943e+01
1.345829999999999949e+01
1.351929999999999943e+01
1.342769999999999975e+01
1.339719999999999978e+01
1.345829999999999949e+01
1.345829999999999949e+01
1.348879999999999946e+01
1.348879999999999946e+01
1.348879999999999946e+01
1.351929999999999943e+01
1.345829999999999949e+01
1.348879999999999946e+01
1.348879999999999946e+01
1.348879999999999946e+01
1.345829999999999949e+01
1.345829999999999949e+01
1.348879999999999946e+01
1.351929999999999943e+01
1.351929999999999943e+01
1.345829999999999949e+01
1.345829999999999949e+01
1.345829999999999949e+01
1.345829999999999949e+01
1.345829999999999949e+01
1.351929999999999943e+01
1.348879999999999946e+01
1.351929999999999943e+01
1.348879999999999946e+01
1.345829999999999949e+01
1.348879999999999946e+01
1.348879999999999946e+01
1.345829999999999949e+01
1.345829999999999949e+01
1.342769999999999975e+01
1.348879999999999946e+01
1.348879999999999946e+01
1.345829999999999949e+01
1.345829999999999949e+01
1.351929999999999943e+01
1.351929999999999943e+01
1.345829999999999949e+01
1.348879999999999946e+01
1.345829999999999949e+01
1.345829999999999949e+01
1.348879999999999946e+01
1.345829999999999949e+01
1.345829999999999949e+01
1.345829999999999949e+01
1.345829999999999949e+01
1.348879999999999946e+01
1.345829999999999949e+01
1.345829999999999949e+01
1.345829999999999949e+01
1.348879999999999946e+01
1.348879999999999946e+01
1.348879999999999946e+01
1.345829999999999949e+01
1.348879999999999946e+01
1.351929999999999943e+01
1.348879999999999946e+01
1.345829999999999949e+01
1.348879999999999946e+01
1.348879999999999946e+01
1.345829999999999949e+01
1.345829999999999949e+01
1.345829999999999949e+01
1.345829999999999949e+01
1.348879999999999946e+01
1.351929999999999943e+01
1.348879999999999946e+01
1.348879999999999946e+01
1.348879999999999946e+01
1.348879999999999946e+01
1.345829999999999949e+01
1.348879999999999946e+01
1.345829999999999949e+01
1.348879999999999946e+01
1.348879999999999946e+01
1.345829999999999949e+01
1.348879999999999946e+01
1.348879999999999946e+01
1.345829999999999949e+01
1.348879999999999946e+01
1.345829999999999949e+01
1.348879999999999946e+01
1.348879999999999946e+01
1.345829999999999949e+01
1.345829999999999949e+01
1.345829999999999949e+01
1.354979999999999940e+01
1.348879999999999946e+01
1.345829999999999949e+01
1.348879999999999946e+01
1.345829999999999949e+01
1.348879999999999946e+01
1.348879999999999946e+01
1.348879999999999946e+01
1.345829999999999949e+01
1.345829999999999949e+01
1.345829999999999949e+01
1.348879999999999946e+01
1.348879999999999946e+01
1.348879999999999946e+01
1.342769999999999975e+01
1.351929999999999943e+01
1.345829999999999949e+01
1.348879999999999946e+01
1.351929999999999943e+01
1.345829999999999949e+01
1.348879999999999946e+01
1.348879999999999946e+01
1.348879999999999946e+01
1.354979999999999940e+01
1.345829999999999949e+01
1.351929999999999943e+01
1.351929999999999943e+01
1.345829999999999949e+01
1.351929999999999943e+01
1.351929999999999943e+01
1.345829999999999949e+01
1.351929999999999943e+01
1.345829999999999949e+01
1.354979999999999940e+01
1.351929999999999943e+01
1.348879999999999946e+01
1.348879999999999946e+01
1.351929999999999943e+01
1.351929999999999943e+01
1.348879999999999946e+01
1.351929999999999943e+01
1.351929999999999943e+01
1.351929999999999943e+01
1.351929999999999943e+01
1.348879999999999946e+01
1.354979999999999940e+01
1.351929999999999943e+01
1.351929999999999943e+01
1.354979999999999940e+01
1.348879999999999946e+01
1.354979999999999940e+01
1.354979999999999940e+01
1.348879999999999946e+01
1.351929999999999943e+01
1.351929999999999943e+01
1.345829999999999949e+01
1.348879999999999946e+01
1.348879999999999946e+01
1.348879999999999946e+01
1.351929999999999943e+01
1.351929999999999943e+01
1.351929999999999943e+01
1.351929999999999943e+01
1.348879999999999946e+01
1.354979999999999940e+01
1.348879999999999946e+01
1.351929999999999943e+01
1.351929999999999943e+01
1.354979999999999940e+01
1.351929999999999943e+01
1.351929999999999943e+01
1.351929999999999943e+01
1.351929999999999943e+01
1.348879999999999946e+01
1.351929999999999943e+01
1.351929999999999943e+01
1.354979999999999940e+01
1.348879999999999946e+01
1.351929999999999943e+01
1.348879999999999946e+01
1.348879999999999946e+01
1.354979999999999940e+01
1.348879999999999946e+01
1.348879999999999946e+01
1.351929999999999943e+01
1.351929999999999943e+01
1.351929999999999943e+01
1.354979999999999940e+01
1.351929999999999943e+01
1.345829999999999949e+01
1.351929999999999943e+01
1.348879999999999946e+01
1.351929999999999943e+01
1.351929999999999943e+01
1.351929999999999943e+01
1.348879999999999946e+01
1.351929999999999943e+01
1.348879999999999946e+01
1.351929999999999943e+01
1.348879999999999946e+01
1.348879999999999946e+01
1.348879999999999946e+01
1.351929999999999943e+01
1.351929999999999943e+01
1.348879999999999946e+01
1.348879999999999946e+01
1.348879999999999946e+01
1.345829999999999949e+01
1.351929999999999943e+01
1.348879999999999946e+01
1.348879999999999946e+01
1.348879999999999946e+01
1.345829999999999949e+01
1.348879999999999946e+01
1.351929999999999943e+01
1.348879999999999946e+01
1.348879999999999946e+01
1.354979999999999940e+01
1.351929999999999943e+01
1.354979999999999940e+01
1.351929999999999943e+01
1.354979999999999940e+01
1.348879999999999946e+01
1.354979999999999940e+01
1.358029999999999937e+01
1.358029999999999937e+01
1.351929999999999943e+01
1.358029999999999937e+01
1.358029999999999937e+01
1.354979999999999940e+01
1.358029999999999937e+01
1.358029999999999937e+01
1.354979999999999940e+01
1.358029999999999937e+01
1.354979999999999940e+01
1.358029999999999937e+01
1.354979999999999940e+01
1.354979999999999940e+01
1.354979999999999940e+01
1.354979999999999940e+01
1.354979999999999940e+01
1.358029999999999937e+01
1.354979999999999940e+01
1.358029999999999937e+01
1.358029999999999937e+01
1.354979999999999940e+01
1.354979999999999940e+01
1.358029999999999937e+01
1.354979999999999940e+01
1.358029999999999937e+01
1.358029999999999937e+01
1.358029999999999937e+01
1.354979999999999940e+01
1.354979999999999940e+01
1.351929999999999943e+01
1.358029999999999937e+01
1.358029999999999937e+01
1.358029999999999937e+01
1.354979999999999940e+01
1.361079999999999934e+01
1.354979999999999940e+01
1.358029999999999937e+01
1.361079999999999934e+01
1.351929999999999943e+01
1.354979999999999940e+01
1.351929999999999943e+01
1.354979999999999940e+01
1.358029999999999937e+01
1.354979999999999940e+01
1.354979999999999940e+01
1.358029999999999937e+01
1.354979999999999940e+01
1.358029999999999937e+01
1.354979999999999940e+01
1.354979999999999940e+01
1.351929999999999943e+01
1.351929999999999943e+01
1.354979999999999940e+01
1.354979999999999940e+01
1.361079999999999934e+01
1.351929999999999943e+01
1.354979999999999940e+01
1.351929999999999943e+01
1.358029999999999937e+01
1.358029999999999937e+01
1.354979999999999940e+01
1.361079999999999934e+01
1.358029999999999937e+01
1.361079999999999934e+01
1.354979999999999940e+01
1.351929999999999943e+01
1.354979999999999940e+01
1.354979999999999940e+01
1.351929999999999943e+01
1.358029999999999937e+01
1.351929999999999943e+01
1.354979999999999940e+01
1.361079999999999934e+01
1.358029999999999937e+01
1.354979999999999940e+01
1.354979999999999940e+01
1.348879999999999946e+01
1.351929999999999943e+01
1.351929999999999943e+01
1.354979999999999940e+01
1.358029999999999937e+01
1.361079999999999934e+01
1.361079999999999934e+01
1.361079999999999934e+01
1.361079999999999934e+01
1.364140000000000086e+01
1.361079999999999934e+01
1.364140000000000086e+01
1.358029999999999937e+01
1.361079999999999934e+01
1.354979999999999940e+01
1.358029999999999937e+01
1.358029999999999937e+01
1.358029999999999937e+01
1.354979999999999940e+01
1.361079999999999934e+01
1.361079999999999934e+01
1.354979999999999940e+01
1.358029999999999937e+01
1.354979999999999940e+01
1.358029999999999937e+01
1.361079999999999934e+01
1.358029999999999937e+01
1.364140000000000086e+01
1.358029999999999937e+01
1.361079999999999934e+01
1.358029999999999937e+01
1.358029999999999937e+01
1.361079999999999934e+01
1.361079999999999934e+01
1.364140000000000086e+01
1.358029999999999937e+01
1.358029999999999937e+01
1.361079999999999934e+01
1.358029999999999937e+01
1.364140000000000086e+01
1.358029999999999937e+01
1.361079999999999934e+01
1.358029999999999937e+01
1.361079999999999934e+01
1.358029999999999937e+01
1.361079999999999934e+01
1.358029999999999937e+01
1.361079999999999934e+01
1.364140000000000086e+01
1.364140000000000086e+01
1.354979999999999940e+01
1.361079999999999934e+01
1.361079999999999934e+01
1.358029999999999937e+01
1.358029999999999937e+01
1.361079999999999934e+01
1.358029999999999937e+01
1.358029999999999937e+01
1.361079999999999934e+01
1.358029999999999937e+01
1.358029999999999937e+01
1.364140000000000086e+01
1.364140000000000086e+01
1.354979999999999940e+01
1.358029999999999937e+01
1.358029999999999937e+01
1.364140000000000086e+01
1.364140000000000086e+01
1.364140000000000086e+01
1.361079999999999934e+01
1.358029999999999937e+01
1.364140000000000086e+01
1.364140000000000086e+01
1.358029999999999937e+01
1.367190000000000083e+01
1.361079999999999934e+01
1.364140000000000086e+01
1.367190000000000083e+01
1.364140000000000086e+01
1.361079999999999934e+01
1.361079999999999934e+01
1.361079999999999934e+01
1.364140000000000086e+01
1.361079999999999934e+01
1.361079999999999934e+01
1.367190000000000083e+01
1.367190000000000083e+01
1.364140000000000086e+01
1.367190000000000083e+01
1.367190000000000083e+01
1.367190000000000083e+01
1.367190000000000083e+01
1.370240000000000080e+01
1.367190000000000083e+01
1.367190000000000083e+01
1.364140000000000086e+01
1.361079999999999934e+01
1.367190000000000083e+01
1.361079999999999934e+01
1.367190000000000083e+01
1.370240000000000080e+01
1.367190000000000083e+01
1.367190000000000083e+01
1.364140000000000086e+01
1.367190000000000083e+01
1.364140000000000086e+01
1.367190000000000083e+01
1.364140000000000086e+01
1.367190000000000083e+01
1.370240000000000080e+01
1.367190000000000083e+01
1.364140000000000086e+01
1.367190000000000083e+01
1.367190000000000083e+01
1.364140000000000086e+01
1.367190000000000083e+01
1.361079999999999934e+01
1.364140000000000086e+01
1.364140000000000086e+01
1.361079999999999934e+01
1.364140000000000086e+01
1.364140000000000086e+01
1.370240000000000080e+01
1.370240000000000080e+01
1.367190000000000083e+01
1.367190000000000083e+01
1.367190000000000083e+01
1.364140000000000086e+01
1.364140000000000086e+01
1.364140000000000086e+01
1.364140000000000086e+01
1.367190000000000083e+01
1.364140000000000086e+01
1.361079999999999934e+01
1.364140000000000086e+01
1.367190000000000083e+01
1.364140000000000086e+01
1.364140000000000086e+01
1.367190000000000083e+01
1.367190000000000083e+01
1.370240000000000080e+01
1.361079999999999934e+01
1.376340000000000074e+01
1.367190000000000083e+01
1.364140000000000086e+01
1.373290000000000077e+01
1.364140000000000086e+01
1.376340000000000074e+01
1.367190000000000083e+01
1.370240000000000080e+01
1.370240000000000080e+01
1.373290000000000077e+01
1.370240000000000080e+01
1.376340000000000074e+01
1.370240000000000080e+01
1.373290000000000077e+01
1.367190000000000083e+01
1.370240000000000080e+01
1.367190000000000083e+01
1.367190000000000083e+01
1.367190000000000083e+01
1.370240000000000080e+01
1.367190000000000083e+01
1.370240000000000080e+01
1.373290000000000077e+01
1.373290000000000077e+01
1.373290000000000077e+01
1.373290000000000077e+01
1.373290000000000077e+01
1.376340000000000074e+01
1.373290000000000077e+01
1.373290000000000077e+01
1.376340000000000074e+01
1.373290000000000077e+01
1.373290000000000077e+01
1.373290000000000077e+01
1.373290000000000077e+01
1.376340000000000074e+01
1.370240000000000080e+01
1.367190000000000083e+01
1.376340000000000074e+01
1.370240000000000080e+01
1.376340000000000074e+01
1.376340000000000074e+01
1.376340000000000074e+01
1.370240000000000080e+01
1.373290000000000077e+01
1.373290000000000077e+01
1.370240000000000080e+01
1.373290000000000077e+01
1.379390000000000072e+01
1.373290000000000077e+01
1.373290000000000077e+01
1.373290000000000077e+01
1.373290000000000077e+01
1.373290000000000077e+01
1.376340000000000074e+01
1.376340000000000074e+01
1.376340000000000074e+01
1.373290000000000077e+01
1.373290000000000077e+01
1.376340000000000074e+01
1.373290000000000077e+01
1.373290000000000077e+01
1.376340000000000074e+01
1.373290000000000077e+01
1.376340000000000074e+01
1.370240000000000080e+01
1.376340000000000074e+01
1.373290000000000077e+01
1.376340000000000074e+01
1.379390000000000072e+01
1.379390000000000072e+01
1.379390000000000072e+01
1.373290000000000077e+01
1.379390000000000072e+01
1.379390000000000072e+01
1.376340000000000074e+01
1.376340000000000074e+01
1.376340000000000074e+01
1.379390000000000072e+01
1.376340000000000074e+01
1.376340000000000074e+01
1.373290000000000077e+01
1.376340000000000074e+01
1.379390000000000072e+01
1.370240000000000080e+01
1.379390000000000072e+01
1.376340000000000074e+01
1.376340000000000074e+01
1.373290000000000077e+01
1.373290000000000077e+01
1.376340000000000074e+01
1.376340000000000074e+01
1.370240000000000080e+01
1.379390000000000072e+01
1.379390000000000072e+01
1.376340000000000074e+01
1.379390000000000072e+01
1.379390000000000072e+01
1.379390000000000072e+01
1.376340000000000074e+01
1.376340000000000074e+01
1.382450000000000045e+01
1.379390000000000072e+01
1.379390000000000072e+01
1.379390000000000072e+01
1.376340000000000074e+01
1.379390000000000072e+01
1.379390000000000072e+01
1.379390000000000072e+01
1.379390000000000072e+01
1.379390000000000072e+01
1.382450000000000045e+01
1.379390000000000072e+01
1.379390000000000072e+01
1.379390000000000072e+01
1.379390000000000072e+01
1.379390000000000072e+01
1.382450000000000045e+01
1.379390000000000072e+01
1.382450000000000045e+01
1.382450000000000045e+01
1.382450000000000045e+01
1.376340000000000074e+01
1.379390000000000072e+01
1.382450000000000045e+01
1.382450000000000045e+01
1.379390000000000072e+01
1.385500000000000043e+01
1.379390000000000072e+01
1.382450000000000045e+01
1.379390000000000072e+01
1.382450000000000045e+01
1.382450000000000045e+01
1.379390000000000072e+01
1.379390000000000072e+01
1.376340000000000074e+01
1.382450000000000045e+01
1.385500000000000043e+01
1.382450000000000045e+01
1.382450000000000045e+01
1.382450000000000045e+01
1.382450000000000045e+01
1.379390000000000072e+01
1.379390000000000072e+01
1.379390000000000072e+01
1.382450000000000045e+01
1.382450000000000045e+01
1.382450000000000045e+01
1.382450000000000045e+01
1.382450000000000045e+01
1.385500000000000043e+01
1.379390000000000072e+01
1.385500000000000043e+01
1.379390000000000072e+01
1.382450000000000045e+01
1.382450000000000045e+01
1.379390000000000072e+01
1.382450000000000045e+01
1.385500000000000043e+01
1.379390000000000072e+01
1.382450000000000045e+01
1.379390000000000072e+01
1.385500000000000043e+01
1.382450000000000045e+01
1.385500000000000043e+01
1.379390000000000072e+01
1.382450000000000045e+01
1.385500000000000043e+01
1.382450000000000045e+01
1.382450000000000045e+01
1.385500000000000043e+01
1.385500000000000043e+01
1.385500000000000043e+01
1.382450000000000045e+01
1.391600000000000037e+01
1.382450000000000045e+01
1.385500000000000043e+01
1.382450000000000045e+01
1.388550000000000040e+01
1.388550000000000040e+01
1.388550000000000040e+01
1.388550000000000040e+01
1.385500000000000043e+01
1.385500000000000043e+01
1.388550000000000040e+01
1.388550000000000040e+01
1.382450000000000045e+01
1.391600000000000037e+01
1.388550000000000040e+01
1.391600000000000037e+01
1.388550000000000040e+01
1.385500000000000043e+01
1.388550000000000040e+01
1.385500000000000043e+01
1.388550000000000040e+01
1.388550000000000040e+01
1.388550000000000040e+01
1.388550000000000040e+01
1.388550000000000040e+01
1.388550000000000040e+01
1.391600000000000037e+01
1.385500000000000043e+01
1.385500000000000043e+01
1.385500000000000043e+01
1.388550000000000040e+01
1.388550000000000040e+01
1.385500000000000043e+01
1.391600000000000037e+01
1.385500000000000043e+01
1.388550000000000040e+01
1.391600000000000037e+01
1.385500000000000043e+01
1.388550000000000040e+01
1.388550000000000040e+01
1.388550000000000040e+01
1.388550000000000040e+01
1.385500000000000043e+01
1.385500000000000043e+01
1.385500000000000043e+01
1.385500000000000043e+01
1.385500000000000043e+01
1.388550000000000040e+01
1.388550000000000040e+01
1.388550000000000040e+01
1.385500000000000043e+01
1.385500000000000043e+01
1.385500000000000043e+01
1.388550000000000040e+01
1.385500000000000043e+01
1.388550000000000040e+01
1.385500000000000043e+01
1.385500000000000043e+01
1.388550000000000040e+01
1.388550000000000040e+01
1.385500000000000043e+01
1.385500000000000043e+01
1.391600000000000037e+01
1.388550000000000040e+01
1.391600000000000037e+01
1.388550000000000040e+01
1.394650000000000034e+01
1.391600000000000037e+01
1.388550000000000040e+01
1.391600000000000037e+01
1.391600000000000037e+01
1.391600000000000037e+01
1.388550000000000040e+01
1.391600000000000037e+01
1.388550000000000040e+01
1.388550000000000040e+01
1.388550000000000040e+01
1.394650000000000034e+01
1.391600000000000037e+01
1.391600000000000037e+01
1.391600000000000037e+01
1.391600000000000037e+01
1.391600000000000037e+01
1.394650000000000034e+01
1.394650000000000034e+01
1.391600000000000037e+01
1.391600000000000037e+01
1.394650000000000034e+01
1.394650000000000034e+01
1.394650000000000034e+01
1.391600000000000037e+01
1.394650000000000034e+01
1.394650000000000034e+01
1.394650000000000034e+01
1.394650000000000034e+01
1.394650000000000034e+01
1.391600000000000037e+01
1.391600000000000037e+01
1.394650000000000034e+01
1.394650000000000034e+01
1.397710000000000008e+01
1.400760000000000005e+01
1.397710000000000008e+01
1.397710000000000008e+01
1.394650000000000034e+01
1.394650000000000034e+01
1.394650000000000034e+01
1.400760000000000005e+01
1.391600000000000037e+01
1.397710000000000008e+01
1.391600000000000037e+01
1.397710000000000008e+01
1.394650000000000034e+01
1.397710000000000008e+01
1.397710000000000008e+01
1.397710000000000008e+01
1.400760000000000005e+01
1.391600000000000037e+01
1.397710000000000008e+01
1.397710000000000008e+01
1.397710000000000008e+01
1.394650000000000034e+01
1.394650000000000034e+01
1.394650000000000034e+01
1.397710000000000008e+01
1.397710000000000008e+01
1.397710000000000008e+01
1.397710000000000008e+01
1.397710000000000008e+01
1.403810000000000002e+01
1.394650000000000034e+01
1.397710000000000008e+01
1.394650000000000034e+01
1.394650000000000034e+01
1.394650000000000034e+01
1.397710000000000008e+01
1.397710000000000008e+01
1.400760000000000005e+01
1.394650000000000034e+01
1.397710000000000008e+01
1.394650000000000034e+01
1.394650000000000034e+01
1.400760000000000005e+01
1.391600000000000037e+01
1.397710000000000008e+01
1.397710000000000008e+01
1.397710000000000008e+01
1.397710000000000008e+01
1.394650000000000034e+01
1.397710000000000008e+01
1.391600000000000037e+01
1.400760000000000005e+01
1.397710000000000008e+01
1.397710000000000008e+01
1.394650000000000034e+01
1.397710000000000008e+01
1.400760000000000005e+01
1.400760000000000005e+01
1.397710000000000008e+01
1.400760000000000005e+01
1.403810000000000002e+01
1.400760000000000005e+01
1.400760000000000005e+01
1.400760000000000005e+01
1.406859999999999999e+01
1.400760000000000005e+01
1.400760000000000005e+01
1.406859999999999999e+01
1.400760000000000005e+01
1.406859999999999999e+01
1.400760000000000005e+01
1.403810000000000002e+01
1.400760000000000005e+01
1.400760000000000005e+01
1.403810000000000002e+01
1.400760000000000005e+01
1.403810000000000002e+01
1.403810000000000002e+01
1.397710000000000008e+01
1.403810000000000002e+01
1.400760000000000005e+01
1.400760000000000005e+01
1.403810000000000002e+01
1.403810000000000002e+01
1.403810000000000002e+01
1.406859999999999999e+01
1.400760000000000005e+01
1.403810000000000002e+01
1.400760000000000005e+01
1.400760000000000005e+01
1.403810000000000002e+01
1.397710000000000008e+01
1.403810000000000002e+01
1.403810000000000002e+01
1.406859999999999999e+01
1.400760000000000005e+01
1.403810000000000002e+01
1.403810000000000002e+01
1.397710000000000008e+01
1.397710000000000008e+01
1.403810000000000002e+01
1.400760000000000005e+01
1.403810000000000002e+01
1.406859999999999999e+01
1.403810000000000002e+01
1.400760000000000005e+01
1.400760000000000005e+01
1.403810000000000002e+01
1.397710000000000008e+01
1.406859999999999999e+01
1.403810000000000002e+01
1.400760000000000005e+01
1.406859999999999999e+01
1.397710000000000008e+01
1.403810000000000002e+01
1.403810000000000002e+01
1.403810000000000002e+01
1.403810000000000002e+01
1.403810000000000002e+01
1.409909999999999997e+01
1.403810000000000002e+01
1.406859999999999999e+01
1.403810000000000002e+01
1.403810000000000002e+01
1.406859999999999999e+01
1.409909999999999997e+01
1.406859999999999999e+01
1.403810000000000002e+01
1.406859999999999999e+01
1.406859999999999999e+01
1.406859999999999999e+01
1.403810000000000002e+01
1.406859999999999999e+01
1.403810000000000002e+01
1.406859999999999999e+01
1.409909999999999997e+01
1.403810000000000002e+01
1.406859999999999999e+01
1.409909999999999997e+01
1.403810000000000002e+01
1.406859999999999999e+01
1.403810000000000002e+01
1.406859999999999999e+01
1.403810000000000002e+01
1.409909999999999997e+01
1.406859999999999999e+01
1.406859999999999999e+01
1.406859999999999999e+01
1.412959999999999994e+01
1.403810000000000002e+01
1.412959999999999994e+01
1.412959999999999994e+01
1.406859999999999999e+01
1.412959999999999994e+01
1.412959999999999994e+01
1.412959999999999994e+01
1.409909999999999997e+01
1.409909999999999997e+01
1.416019999999999968e+01
1.409909999999999997e+01
1.412959999999999994e+01
1.409909999999999997e+01
1.412959999999999994e+01
1.412959999999999994e+01
1.409909999999999997e+01
1.412959999999999994e+01
1.406859999999999999e+01
1.409909999999999997e+01
1.412959999999999994e+01
1.412959999999999994e+01
1.409909999999999997e+01
1.412959999999999994e+01
1.409909999999999997e+01
1.409909999999999997e+01
1.406859999999999999e+01
1.412959999999999994e+01
1.412959999999999994e+01
1.412959999999999994e+01
1.416019999999999968e+01
1.409909999999999997e+01
1.412959999999999994e+01
1.409909999999999997e+01
1.409909999999999997e+01
1.412959999999999994e+01
1.409909999999999997e+01
1.412959999999999994e+01
1.412959999999999994e+01
1.412959999999999994e+01
1.412959999999999994e+01
1.412959999999999994e+01
1.412959999999999994e+01
1.409909999999999997e+01
1.409909999999999997e+01
1.412959999999999994e+01
1.409909999999999997e+01
1.409909999999999997e+01
1.416019999999999968e+01
1.409909999999999997e+01
1.416019999999999968e+01
1.409909999999999997e+01
1.416019999999999968e+01
1.416019999999999968e+01
1.412959999999999994e+01
1.412959999999999994e+01
1.412959999999999994e+01
1.412959999999999994e+01
1.412959999999999994e+01
1.409909999999999997e+01
1.416019999999999968e+01
1.412959999999999994e+01
1.406859999999999999e+01
1.416019999999999968e+01
1.409909999999999997e+01
1.409909999999999997e+01
1.412959999999999994e+01
1.412959999999999994e+01
1.412959999999999994e+01
1.409909999999999997e+01
1.412959999999999994e+01
1.409909999999999997e+01
1.416019999999999968e+01
1.416019999999999968e+01
1.419069999999999965e+01
1.412959999999999994e+01
1.416019999999999968e+01
1.419069999999999965e+01
1.419069999999999965e+01
1.412959999999999994e+01
1.416019999999999968e+01
1.419069999999999965e+01
1.416019999999999968e+01
1.419069999999999965e+01
1.409909999999999997e+01
1.416019999999999968e+01
1.419069999999999965e+01
1.419069999999999965e+01
1.419069999999999965e+01
1.416019999999999968e+01
1.419069999999999965e+01
1.425169999999999959e+01
1.422119999999999962e+01
1.419069999999999965e+01
1.416019999999999968e+01
1.419069999999999965e+01
1.422119999999999962e+01
1.422119999999999962e+01
1.419069999999999965e+01
1.416019999999999968e+01
1.419069999999999965e+01
1.422119999999999962e+01
1.422119999999999962e+01
1.416019999999999968e+01
1.419069999999999965e+01
1.422119999999999962e+01
1.422119999999999962e+01
1.419069999999999965e+01
1.422119999999999962e+01
1.425169999999999959e+01
1.422119999999999962e+01
1.428219999999999956e+01
1.425169999999999959e+01
1.419069999999999965e+01
1.419069999999999965e+01
1.422119999999999962e+01
1.422119999999999962e+01
1.422119999999999962e+01
1.425169999999999959e+01
1.422119999999999962e+01
1.425169999999999959e+01
1.419069999999999965e+01
1.422119999999999962e+01
1.416019999999999968e+01
1.422119999999999962e+01
1.425169999999999959e+01
1.419069999999999965e+01
1.419069999999999965e+01
1.422119999999999962e+01
1.422119999999999962e+01
1.419069999999999965e+01
1.428219999999999956e+01
1.425169999999999959e+01
1.425169999999999959e+01
1.422119999999999962e+01
1.422119999999999962e+01
1.425169999999999959e+01
1.422119999999999962e+01
1.428219999999999956e+01
1.425169999999999959e+01
1.425169999999999959e+01
1.422119999999999962e+01
1.422119999999999962e+01
1.419069999999999965e+01
1.425169999999999959e+01
1.422119999999999962e+01
1.422119999999999962e+01
1.425169999999999959e+01
1.419069999999999965e+01
1.425169999999999959e+01
1.422119999999999962e+01
1.422119999999999962e+01
1.422119999999999962e+01
1.422119999999999962e+01
1.422119999999999962e+01
1.422119999999999962e+01
1.422119999999999962e+01
1.422119999999999962e+01
1.422119999999999962e+01
1.419069999999999965e+01
1.422119999999999962e+01
1.425169999999999959e+01
1.419069999999999965e+01
1.422119999999999962e+01
1.428219999999999956e+01
1.425169999999999959e+01
1.425169999999999959e+01
1.425169999999999959e+01
1.422119999999999962e+01
1.422119999999999962e+01
1.422119999999999962e+01
1.428219999999999956e+01
1.428219999999999956e+01
1.428219999999999956e+01
1.431269999999999953e+01
1.425169999999999959e+01
1.431269999999999953e+01
1.428219999999999956e+01
1.428219999999999956e+01
1.431269999999999953e+01
1.425169999999999959e+01
1.425169999999999959e+01
1.428219999999999956e+01
1.428219999999999956e+01
1.434329999999999927e+01
1.428219999999999956e+01
1.431269999999999953e+01
1.434329999999999927e+01
1.428219999999999956e+01
1.431269999999999953e+01
1.425169999999999959e+01
1.425169999999999959e+01
1.428219999999999956e+01
1.425169999999999959e+01
1.431269999999999953e+01
1.428219999999999956e+01
1.428219999999999956e+01
1.434329999999999927e+01
1.428219999999999956e+01
1.428219999999999956e+01
1.428219999999999956e+01
1.422119999999999962e+01
1.428219999999999956e+01
1.431269999999999953e+01
1.425169999999999959e+01
1.428219999999999956e+01
1.434329999999999927e+01
1.428219999999999956e+01
1.428219999999999956e+01
1.428219999999999956e+01
1.431269999999999953e+01
1.428219999999999956e+01
1.428219999999999956e+01
1.431269999999999953e+01
1.431269999999999953e+01
1.428219999999999956e+01
1.428219999999999956e+01
1.428219999999999956e+01
1.428219999999999956e+01
1.431269999999999953e+01
1.431269999999999953e+01
1.434329999999999927e+01
1.428219999999999956e+01
1.431269999999999953e+01
1.425169999999999959e+01
1.431269999999999953e+01
1.428219999999999956e+01
1.428219999999999956e+01
1.431269999999999953e+01
1.431269999999999953e+01
1.425169999999999959e+01
1.431269999999999953e+01
1.434329999999999927e+01
1.428219999999999956e+01
1.434329999999999927e+01
1.428219999999999956e+01
1.434329999999999927e+01
1.431269999999999953e+01
1.434329999999999927e+01
1.428219999999999956e+01
1.431269999999999953e+01
1.428219999999999956e+01
1.431269999999999953e+01
1.431269999999999953e+01
1.428219999999999956e+01
1.431269999999999953e+01
1.422119999999999962e+01
1.434329999999999927e+01
1.431269999999999953e+01
1.434329999999999927e+01
1.431269999999999953e+01
1.431269999999999953e+01
1.434329999999999927e+01
1.431269999999999953e+01
1.431269999999999953e+01
1.428219999999999956e+01
1.431269999999999953e+01
1.434329999999999927e+01
1.431269999999999953e+01
1.434329999999999927e+01
1.434329999999999927e+01
1.437379999999999924e+01
1.431269999999999953e+01
1.440429999999999922e+01
1.437379999999999924e+01
1.434329999999999927e+01
1.434329999999999927e+01
1.434329999999999927e+01
1.440429999999999922e+01
1.431269999999999953e+01
1.437379999999999924e+01
1.437379999999999924e+01
1.437379999999999924e+01
1.437379999999999924e+01
1.437379999999999924e+01
1.437379999999999924e+01
1.437379999999999924e+01
1.437379999999999924e+01
1.437379999999999924e+01
1.440429999999999922e+01
1.434329999999999927e+01
1.434329999999999927e+01
1.437379999999999924e+01
1.437379999999999924e+01
1.434329999999999927e+01
1.434329999999999927e+01
1.437379999999999924e+01
1.437379999999999924e+01
1.437379999999999924e+01
1.440429999999999922e+01
1.437379999999999924e+01
1.434329999999999927e+01
1.434329999999999927e+01
1.437379999999999924e+01
1.434329999999999927e+01
1.434329999999999927e+01
1.440429999999999922e+01
1.437379999999999924e+01
1.437379999999999924e+01
1.434329999999999927e+01
1.440429999999999922e+01
1.437379999999999924e+01
1.434329999999999927e+01
1.437379999999999924e+01
1.437379999999999924e+01
1.434329999999999927e+01
1.437379999999999924e+01
1.437379999999999924e+01
1.434329999999999927e+01
1.440429999999999922e+01
1.437379999999999924e+01
1.434329999999999927e+01
1.440429999999999922e+01
1.437379999999999924e+01
1.431269999999999953e+01
1.434329999999999927e+01
1.434329999999999927e+01
1.434329999999999927e+01
1.440429999999999922e+01
1.434329999999999927e+01
1.437379999999999924e+01
1.434329999999999927e+01
1.437379999999999924e+01
1.440429999999999922e+01
1.434329999999999927e+01
1.437379999999999924e+01
1.434329999999999927e+01
1.437379999999999924e+01
1.437379999999999924e+01
1.440429999999999922e+01
1.434329999999999927e+01
1.446529999999999916e+01
1.437379999999999924e+01
1.437379999999999924e+01
1.440429999999999922e+01
1.440429999999999922e+01
1.437379999999999924e+01
1.440429999999999922e+01
1.440429999999999922e+01
1.440429999999999922e+01
1.440429999999999922e+01
1.443479999999999919e+01
1.440429999999999922e+01
1.440429999999999922e+01
1.440429999999999922e+01
1.440429999999999922e+01
1.446529999999999916e+01
1.440429999999999922e+01
1.440429999999999922e+01
1.446529999999999916e+01
1.440429999999999922e+01
1.443479999999999919e+01
1.440429999999999922e+01
1.440429999999999922e+01
1.440429999999999922e+01
1.440429999999999922e+01
1.443479999999999919e+01
1.443479999999999919e+01
1.440429999999999922e+01
1.443479999999999919e+01
1.446529999999999916e+01
1.443479999999999919e+01
1.440429999999999922e+01
1.443479999999999919e+01
1.443479999999999919e+01
1.443479999999999919e+01
1.443479999999999919e+01
1.446529999999999916e+01
1.446529999999999916e+01
1.446529999999999916e+01
1.443479999999999919e+01
1.446529999999999916e+01
1.446529999999999916e+01
1.446529999999999916e+01
1.452640000000000065e+01
1.443479999999999919e+01
1.443479999999999919e+01
1.446529999999999916e+01
1.446529999999999916e+01
1.446529999999999916e+01
1.449579999999999913e+01
1.446529999999999916e+01
1.446529999999999916e+01
1.446529999999999916e+01
1.449579999999999913e+01
1.443479999999999919e+01
1.443479999999999919e+01
1.446529999999999916e+01
1.449579999999999913e+01
1.446529999999999916e+01
1.443479999999999919e+01
1.443479999999999919e+01
1.446529999999999916e+01
1.446529999999999916e+01
1.440429999999999922e+01
1.446529999999999916e+01
1.443479999999999919e+01
1.449579999999999913e+01
1.446529999999999916e+01
1.449579999999999913e+01
1.446529999999999916e+01
1.446529999999999916e+01
1.446529999999999916e+01
1.443479999999999919e+01
1.449579999999999913e+01
1.446529999999999916e+01
1.446529999999999916e+01
1.449579999999999913e+01
1.443479999999999919e+01
1.440429999999999922e+01
1.446529999999999916e+01
1.443479999999999919e+01
1.446529999999999916e+01
1.440429999999999922e+01
1.443479999999999919e+01
1.446529999999999916e+01
1.443479999999999919e+01
1.446529999999999916e+01
1.446529999999999916e+01
1.446529999999999916e+01
1.446529999999999916e+01
1.446529999999999916e+01
1.449579999999999913e+01
1.443479999999999919e+01
1.446529999999999916e+01
1.452640000000000065e+01
1.446529999999999916e+01
1.446529999999999916e+01
1.446529999999999916e+01
1.452640000000000065e+01
1.449579999999999913e+01
1.449579999999999913e+01
1.446529999999999916e+01
1.449579999999999913e+01
1.449579999999999913e+01
1.449579999999999913e+01
1.446529999999999916e+01
1.449579999999999913e+01
1.446529999999999916e+01
1.446529999999999916e+01
1.452640000000000065e+01
1.452640000000000065e+01
1.455690000000000062e+01
1.449579999999999913e+01
1.455690000000000062e+01
1.455690000000000062e+01
1.452640000000000065e+01
1.455690000000000062e+01
1.449579999999999913e+01
1.452640000000000065e+01
1.452640000000000065e+01
1.449579999999999913e+01
1.449579999999999913e+01
1.452640000000000065e+01
1.452640000000000065e+01
1.449579999999999913e+01
1.452640000000000065e+01
1.449579999999999913e+01
1.452640000000000065e+01
1.452640000000000065e+01
1.452640000000000065e+01
1.449579999999999913e+01
1.452640000000000065e+01
1.449579999999999913e+01
1.446529999999999916e+01
1.455690000000000062e+01
1.446529999999999916e+01
1.452640000000000065e+01
1.452640000000000065e+01
1.446529999999999916e+01
1.452640000000000065e+01
1.449579999999999913e+01
1.446529999999999916e+01
1.452640000000000065e+01
1.452640000000000065e+01
1.455690000000000062e+01
1.452640000000000065e+01
1.449579999999999913e+01
1.452640000000000065e+01
1.449579999999999913e+01
1.455690000000000062e+01
1.446529999999999916e+01
1.455690000000000062e+01
1.458740000000000059e+01
1.452640000000000065e+01
1.452640000000000065e+01
1.455690000000000062e+01
1.452640000000000065e+01
1.452640000000000065e+01
1.452640000000000065e+01
1.458740000000000059e+01
1.455690000000000062e+01
1.455690000000000062e+01
1.458740000000000059e+01
1.449579999999999913e+01
1.455690000000000062e+01
1.458740000000000059e+01
1.455690000000000062e+01
1.455690000000000062e+01
1.458740000000000059e+01
1.458740000000000059e+01
1.452640000000000065e+01
1.455690000000000062e+01
1.449579999999999913e+01
1.458740000000000059e+01
1.452640000000000065e+01
1.455690000000000062e+01
1.452640000000000065e+01
1.455690000000000062e+01
1.455690000000000062e+01
1.455690000000000062e+01
1.458740000000000059e+01
1.452640000000000065e+01
1.455690000000000062e+01
1.455690000000000062e+01
1.452640000000000065e+01
1.452640000000000065e+01
1.452640000000000065e+01
1.458740000000000059e+01
1.452640000000000065e+01
1.455690000000000062e+01
1.455690000000000062e+01
1.458740000000000059e+01
1.458740000000000059e+01
1.452640000000000065e+01
1.455690000000000062e+01
1.458740000000000059e+01
1.452640000000000065e+01
1.455690000000000062e+01
1.458740000000000059e+01
1.458740000000000059e+01
1.455690000000000062e+01
1.455690000000000062e+01
1.461790000000000056e+01
1.461790000000000056e+01
1.464840000000000053e+01
1.458740000000000059e+01
1.458740000000000059e+01
1.464840000000000053e+01
1.461790000000000056e+01
1.461790000000000056e+01
1.461790000000000056e+01
1.458740000000000059e+01
1.458740000000000059e+01
1.458740000000000059e+01
1.458740000000000059e+01
1.458740000000000059e+01
1.458740000000000059e+01
1.458740000000000059e+01
1.458740000000000059e+01
1.458740000000000059e+01
1.461790000000000056e+01
1.458740000000000059e+01
1.461790000000000056e+01
1.461790000000000056e+01
1.461790000000000056e+01
1.455690000000000062e+01
1.458740000000000059e+01
1.461790000000000056e+01
1.461790000000000056e+01
1.461790000000000056e+01
1.464840000000000053e+01
1.461790000000000056e+01
1.464840000000000053e+01
1.461790000000000056e+01
1.461790000000000056e+01
1.461790000000000056e+01
1.458740000000000059e+01
1.461790000000000056e+01
1.461790000000000056e+01
1.458740000000000059e+01
[truncated: 2,000,001 more chars]
