# Supplementary material for: Bursting Dynamics Based on the Persistent Na+ and Na+/K+ Pump Currents: A Dynamic Clamp Approach
Source: eNeuro. 2023 Aug 11;10(8):ENEURO.0331-22.2023. doi: 10.1523/ENEURO.0331-22.2023 (PMC10444573; doi:10.1523/ENEURO.0331-22.2023)
Supplement: Extended Data 1 — The extended data compressed file contains the experimental data for an experimental set and the Matlab code for the 2D model fitted to the data. The file also provides scripts for the analysis of the experimental data and outcome of the model. The scripts are listed in ReadMeFirst.txt. Download Extended Data 1, ZIP file. [file enu-eN-NWR-0331-22-s01.zip › CodeSubmitted/20n05001_traces/20n05001_gP6.0_ipm0.2_nm_time.txt]

0.000000000000000000e+00
4.999999998744897312e-04
9.999999999763531378e-04
1.499999999850842869e-03
1.999999999952706276e-03
2.499999999827196007e-03
2.999999999929059413e-03
3.500000000030922820e-03
3.999999999905412551e-03
4.500000000007275958e-03
4.999999999881765689e-03
5.499999999983629095e-03
5.999999999858118827e-03
6.499999999959982233e-03
6.999999999834471964e-03
7.499999999936335371e-03
8.000000000038198777e-03
8.499999999912688509e-03
9.000000000014551915e-03
9.499999999889041646e-03
9.999999999990905053e-03
1.049999999986539478e-02
1.099999999996725819e-02
1.149999999984174792e-02
1.199999999994361133e-02
1.249999999981810106e-02
1.299999999991996447e-02
1.350000000002182787e-02
1.399999999989631760e-02
1.449999999999818101e-02
1.499999999987267074e-02
1.549999999997453415e-02
1.599999999984902388e-02
1.649999999995088729e-02
1.699999999982537702e-02
1.749999999992724042e-02
1.800000000002910383e-02
1.849999999990359356e-02
1.900000000000545697e-02
1.949999999987994670e-02
1.999999999998181011e-02
2.049999999985629984e-02
2.099999999995816324e-02
2.149999999983265297e-02
2.199999999993451638e-02
2.250000000003637979e-02
2.299999999991086952e-02
2.350000000001273293e-02
2.399999999988722266e-02
2.449999999998908606e-02
2.499999999986357579e-02
2.549999999996543920e-02
2.599999999983992893e-02
2.649999999994179234e-02
2.700000000004365575e-02
2.749999999991814548e-02
2.800000000002000888e-02
2.849999999989449861e-02
2.899999999999636202e-02
2.949999999987085175e-02
2.999999999997271516e-02
3.049999999984720489e-02
3.099999999994906830e-02
3.149999999982355803e-02
3.199999999992542143e-02
3.250000000002728484e-02
3.299999999990177457e-02
3.350000000000363798e-02
3.399999999987812771e-02
3.449999999997999112e-02
3.499999999985448085e-02
3.549999999995634425e-02
3.599999999983083399e-02
3.649999999993269739e-02
3.700000000003456080e-02
3.749999999990905053e-02
3.800000000001091394e-02
3.849999999988540367e-02
3.899999999998726707e-02
3.949999999986175681e-02
3.999999999996362021e-02
4.049999999983810994e-02
4.099999999993997335e-02
4.150000000004183676e-02
4.199999999991632649e-02
4.250000000001818989e-02
4.299999999989267963e-02
4.349999999999454303e-02
4.399999999986903276e-02
4.449999999997089617e-02
4.499999999984538590e-02
4.549999999994724931e-02
4.599999999982173904e-02
4.649999999992360245e-02
4.700000000002546585e-02
4.749999999989995558e-02
4.800000000000181899e-02
4.849999999987630872e-02
4.899999999997817213e-02
4.949999999985266186e-02
4.999999999995452526e-02
5.049999999982901500e-02
5.099999999993087840e-02
5.150000000003274181e-02
5.199999999990723154e-02
5.250000000000909495e-02
5.299999999988358468e-02
5.349999999998544808e-02
5.399999999985993782e-02
5.449999999996180122e-02
5.499999999983629095e-02
5.549999999993815436e-02
5.600000000004001777e-02
5.649999999991450750e-02
5.700000000001637090e-02
5.749999999989086064e-02
5.799999999999272404e-02
5.849999999986721377e-02
5.899999999996907718e-02
5.949999999984356691e-02
5.999999999994543032e-02
6.049999999981992005e-02
6.099999999992178346e-02
6.150000000002364686e-02
6.199999999989813659e-02
6.250000000000000000e-02
6.299999999987448973e-02
6.349999999997635314e-02
6.399999999985084287e-02
6.449999999995270628e-02
6.499999999982719601e-02
6.549999999992905941e-02
6.600000000003092282e-02
6.649999999990541255e-02
6.700000000000727596e-02
6.749999999988176569e-02
6.799999999998362910e-02
6.849999999985811883e-02
6.899999999995998223e-02
6.949999999983447196e-02
6.999999999993633537e-02
7.050000000003819878e-02
7.099999999991268851e-02
7.150000000001455192e-02
7.199999999988904165e-02
7.249999999999090505e-02
7.299999999986539478e-02
7.349999999996725819e-02
7.399999999984174792e-02
7.449999999994361133e-02
7.499999999981810106e-02
7.549999999991996447e-02
7.600000000002182787e-02
7.649999999989631760e-02
7.699999999999818101e-02
7.749999999987267074e-02
7.799999999997453415e-02
7.849999999984902388e-02
7.899999999995088729e-02
7.949999999982537702e-02
7.999999999992724042e-02
8.050000000002910383e-02
8.099999999990359356e-02
8.150000000000545697e-02
8.199999999987994670e-02
8.249999999998181011e-02
8.299999999985629984e-02
8.349999999995816324e-02
8.399999999983265297e-02
8.449999999993451638e-02
8.500000000003637979e-02
8.549999999991086952e-02
8.600000000001273293e-02
8.649999999988722266e-02
8.699999999998908606e-02
8.749999999986357579e-02
8.799999999996543920e-02
8.849999999983992893e-02
8.899999999994179234e-02
8.950000000004365575e-02
8.999999999991814548e-02
9.050000000002000888e-02
9.099999999989449861e-02
9.149999999999636202e-02
9.199999999987085175e-02
9.249999999997271516e-02
9.299999999984720489e-02
9.349999999994906830e-02
9.399999999982355803e-02
9.449999999992542143e-02
9.500000000002728484e-02
9.549999999990177457e-02
9.600000000000363798e-02
9.649999999987812771e-02
9.699999999997999112e-02
9.749999999985448085e-02
9.799999999995634425e-02
9.849999999983083399e-02
9.899999999993269739e-02
9.950000000003456080e-02
9.999999999990905053e-02
1.005000000000109139e-01
1.009999999998854037e-01
1.014999999999872671e-01
1.019999999998617568e-01
1.024999999999636202e-01
1.029999999998381099e-01
1.034999999999399733e-01
1.040000000000418368e-01
1.044999999999163265e-01
1.050000099999124359e-01
1.055000100000142993e-01
1.060000099998887890e-01
1.065000099999906524e-01
1.070000099998651422e-01
1.075000099999670056e-01
1.080000099998414953e-01
1.085000099999433587e-01
1.090000099998178484e-01
1.095000099999197118e-01
1.100000100000215753e-01
1.105000099998960650e-01
1.110000099999979284e-01
1.115000099998724181e-01
1.120000099999742815e-01
1.125000099998487713e-01
1.130000099999506347e-01
1.135000099998251244e-01
1.140000099999269878e-01
1.145000100000288512e-01
1.150000099999033409e-01
1.155000100000052043e-01
1.160000099998796941e-01
1.165000099999815575e-01
1.170000099998560472e-01
1.175000099999579106e-01
1.180000099998324004e-01
1.185000099999342638e-01
1.190000100000361272e-01
1.195000099999106169e-01
1.200000100000124803e-01
1.205000099998869700e-01
1.210000099999888334e-01
1.215000099998633232e-01
1.220000099999651866e-01
1.225000099998396763e-01
1.230000099999415397e-01
1.235000100000434031e-01
1.240000099999178929e-01
1.245000100000197563e-01
1.250000099998942460e-01
1.255000099999961094e-01
1.260000099998705991e-01
1.265000099999724625e-01
1.270000099998469523e-01
1.275000099999488157e-01
1.280000099998233054e-01
1.285000099999251688e-01
1.290000100000270322e-01
1.295000099999015220e-01
1.300000100000033854e-01
1.305000099998778751e-01
1.310000099999797385e-01
1.315000099998542282e-01
1.320000099999560916e-01
1.325000099998305814e-01
1.330000099999324448e-01
1.335000100000343082e-01
1.340000099999087979e-01
1.345000100000106613e-01
1.350000099998851510e-01
1.355000099999870145e-01
1.360000099998615042e-01
1.365000099999633676e-01
1.370000099998378573e-01
1.375000099999397207e-01
1.380000100000415841e-01
1.385000099999160739e-01
1.390000100000179373e-01
1.395000099998924270e-01
1.400000099999942904e-01
1.405000099998687801e-01
1.410000099999706435e-01
1.415000099998451333e-01
1.420000099999469967e-01
1.425000099998214864e-01
1.430000099999233498e-01
1.435000100000252132e-01
1.440000099998997030e-01
1.445000100000015664e-01
1.450000099998760561e-01
1.455000099999779195e-01
1.460000099998524092e-01
1.465000099999542726e-01
1.470000099998287624e-01
1.475000099999306258e-01
1.480000100000324892e-01
1.485000099999069789e-01
1.490000100000088423e-01
1.495000099998833321e-01
1.500000099999851955e-01
1.505000099998596852e-01
1.510000099999615486e-01
1.515000099998360383e-01
1.520000099999379017e-01
1.525000100000397651e-01
1.530000099999142549e-01
1.535000100000161183e-01
1.540000099998906080e-01
1.545000099999924714e-01
1.550000099998669612e-01
1.555000099999688246e-01
1.560000099998433143e-01
1.565000099999451777e-01
1.570000099998196674e-01
1.575000099999215308e-01
1.580000100000233942e-01
1.585000099998978840e-01
1.590000099999997474e-01
1.595000099998742371e-01
1.600000099999761005e-01
1.605000099998505902e-01
1.610000099999524537e-01
1.615000099998269434e-01
1.620000099999288068e-01
1.625000100000306702e-01
1.630000099999051599e-01
1.635000100000070233e-01
1.640000099998815131e-01
1.645000099999833765e-01
1.650000099998578662e-01
1.655000099999597296e-01
1.660000099998342193e-01
1.665000099999360827e-01
1.670000100000379462e-01
1.675000099999124359e-01
1.680000100000142993e-01
1.685000099998887890e-01
1.690000099999906524e-01
1.695000099998651422e-01
1.700000099999670056e-01
1.705000099998414953e-01
1.710000099999433587e-01
1.715000099998178484e-01
1.720000099999197118e-01
1.725000100000215753e-01
1.730000099998960650e-01
1.735000099999979284e-01
1.740000099998724181e-01
1.745000099999742815e-01
1.750000099998487713e-01
1.755000099999506347e-01
1.760000099998251244e-01
1.765000099999269878e-01
1.770000100000288512e-01
1.775000099999033409e-01
1.780000100000052043e-01
1.785000099998796941e-01
1.790000099999815575e-01
1.795000099998560472e-01
1.800000099999579106e-01
1.805000099998324004e-01
1.810000099999342638e-01
1.815000100000361272e-01
1.820000099999106169e-01
1.825000100000124803e-01
1.830000099998869700e-01
1.835000099999888334e-01
1.840000099998633232e-01
1.845000099999651866e-01
1.850000099998396763e-01
1.855000099999415397e-01
1.860000100000434031e-01
1.865000099999178929e-01
1.870000100000197563e-01
1.875000099998942460e-01
1.880000099999961094e-01
1.885000099998705991e-01
1.890000099999724625e-01
1.895000099998469523e-01
1.900000099999488157e-01
1.905000099998233054e-01
1.910000099999251688e-01
1.915000100000270322e-01
1.920000099999015220e-01
1.925000100000033854e-01
1.930000099998778751e-01
1.935000099999797385e-01
1.940000099998542282e-01
1.945000099999560916e-01
1.950000099998305814e-01
1.955000099999324448e-01
1.960000100000343082e-01
1.965000099999087979e-01
1.970000100000106613e-01
1.975000099998851510e-01
1.980000099999870145e-01
1.985000099998615042e-01
1.990000099999633676e-01
1.995000099998378573e-01
2.000000099999397207e-01
2.005000100000415841e-01
2.010000099999160739e-01
2.015000100000179373e-01
2.020000099998924270e-01
2.025000099999942904e-01
2.030000099998687801e-01
2.035000099999706435e-01
2.040000099998451333e-01
2.045000099999469967e-01
2.050000099998214864e-01
2.055000099999233498e-01
2.060000100000252132e-01
2.065000099998997030e-01
2.070000100000015664e-01
2.075000099998760561e-01
2.080000099999779195e-01
2.085000099998524092e-01
2.090000099999542726e-01
2.095000099998287624e-01
2.100000099999306258e-01
2.105000100000324892e-01
2.110000099999069789e-01
2.115000100000088423e-01
2.120000099998833321e-01
2.125000099999851955e-01
2.130000099998596852e-01
2.135000099999615486e-01
2.140000099998360383e-01
2.145000099999379017e-01
2.150000100000397651e-01
2.155000099999142549e-01
2.160000100000161183e-01
2.165000099998906080e-01
2.170000099999924714e-01
2.175000099998669612e-01
2.180000099999688246e-01
2.185000099998433143e-01
2.190000099999451777e-01
2.195000099998196674e-01
2.200000099999215308e-01
2.205000100000233942e-01
2.210000099998978840e-01
2.215000099999997474e-01
2.220000099998742371e-01
2.225000099999761005e-01
2.230000099998505902e-01
2.235000099999524537e-01
2.240000099998269434e-01
2.245000099999288068e-01
2.250000100000306702e-01
2.255000099999051599e-01
2.260000100000070233e-01
2.265000099998815131e-01
2.270000099999833765e-01
2.275000099998578662e-01
2.280000099999597296e-01
2.285000099998342193e-01
2.290000099999360827e-01
2.295000100000379462e-01
2.300000099999124359e-01
2.305000100000142993e-01
2.310000099998887890e-01
2.315000099999906524e-01
2.320000099998651422e-01
2.325000099999670056e-01
2.330000099998414953e-01
2.335000099999433587e-01
2.340000099998178484e-01
2.345000099999197118e-01
2.350000100000215753e-01
2.355000099998960650e-01
2.360000099999979284e-01
2.365000099998724181e-01
2.370000099999742815e-01
2.375000099998487713e-01
2.380000099999506347e-01
2.385000099998251244e-01
2.390000099999269878e-01
2.395000100000288512e-01
2.400000099999033409e-01
2.405000100000052043e-01
2.410000099998796941e-01
2.415000099999815575e-01
2.420000099998560472e-01
2.425000099999579106e-01
2.430000099998324004e-01
2.435000099999342638e-01
2.440000100000361272e-01
2.445000099999106169e-01
2.450000100000124803e-01
2.455000099998869700e-01
2.460000099999888334e-01
2.465000099998633232e-01
2.470000099999651866e-01
2.475000099998396763e-01
2.480000099999415397e-01
2.485000100000434031e-01
2.490000099999178929e-01
2.495000100000197563e-01
2.500000099998942460e-01
2.505000099999961094e-01
2.510000099998705991e-01
2.515000099999724625e-01
2.520000099998469523e-01
2.525000099999488157e-01
2.530000099998233054e-01
2.535000099999251688e-01
2.540000100000270322e-01
2.545000099999015220e-01
2.550000100000033854e-01
2.555000099998778751e-01
2.560000099999797385e-01
2.565000099998542282e-01
2.570000099999560916e-01
2.575000099998305814e-01
2.580000099999324448e-01
2.585000100000343082e-01
2.590000099999087979e-01
2.595000100000106613e-01
2.600000099998851510e-01
2.605000099999870145e-01
2.610000099998615042e-01
2.615000099999633676e-01
2.620000099998378573e-01
2.625000099999397207e-01
2.630000100000415841e-01
2.635000099999160739e-01
2.640000100000179373e-01
2.645000099998924270e-01
2.650000099999942904e-01
2.655000099998687801e-01
2.660000099999706435e-01
2.665000099998451333e-01
2.670000099999469967e-01
2.675000099998214864e-01
2.680000099999233498e-01
2.685000100000252132e-01
2.690000200000213226e-01
2.695000199998958124e-01
2.700000199999976758e-01
2.705000199998721655e-01
2.710000199999740289e-01
2.715000199998485186e-01
2.720000199999503820e-01
2.725000199998248718e-01
2.730000199999267352e-01
2.735000200000285986e-01
2.740000199999030883e-01
2.745000200000049517e-01
2.750000199998794415e-01
2.755000199999813049e-01
2.760000199998557946e-01
2.765000199999576580e-01
2.770000199998321477e-01
2.775000199999340111e-01
2.780000200000358745e-01
2.785000199999103643e-01
2.790000200000122277e-01
2.795000199998867174e-01
2.800000199999885808e-01
2.805000199998630706e-01
2.810000199999649340e-01
2.815000199998394237e-01
2.820000199999412871e-01
2.825000200000431505e-01
2.830000199999176402e-01
2.835000200000195036e-01
2.840000199998939934e-01
2.845000199999958568e-01
2.850000199998703465e-01
2.855000199999722099e-01
2.860000199998466996e-01
2.865000199999485631e-01
2.870000199998230528e-01
2.875000199999249162e-01
2.880000200000267796e-01
2.885000199999012693e-01
2.890000200000031327e-01
2.895000199998776225e-01
2.900000199999794859e-01
2.905000199998539756e-01
2.910000199999558390e-01
2.915000199998303287e-01
2.920000199999321921e-01
2.925000200000340556e-01
2.930000199999085453e-01
2.935000200000104087e-01
2.940000199998848984e-01
2.945000199999867618e-01
2.950000199998612516e-01
2.955000199999631150e-01
2.960000199998376047e-01
2.965000199999394681e-01
2.970000200000413315e-01
2.975000199999158212e-01
2.980000200000176847e-01
2.985000199998921744e-01
2.990000199999940378e-01
2.995000199998685275e-01
3.000000199999703909e-01
3.005000199998448807e-01
3.010000199999467441e-01
3.015000199998212338e-01
3.020000199999230972e-01
3.025000200000249606e-01
3.030000199998994503e-01
3.035000200000013137e-01
3.040000199998758035e-01
3.045000199999776669e-01
3.050000199998521566e-01
3.055000199999540200e-01
3.060000199998285098e-01
3.065000199999303732e-01
3.070000200000322366e-01
3.075000199999067263e-01
3.080000200000085897e-01
3.085000199998830794e-01
3.090000199999849428e-01
3.095000199998594326e-01
3.100000199999612960e-01
3.105000199998357857e-01
3.110000199999376491e-01
3.115000200000395125e-01
3.120000199999140023e-01
3.125000200000158657e-01
3.130000199998903554e-01
3.135000199999922188e-01
3.140000199998667085e-01
3.145000199999685719e-01
3.150000199998430617e-01
3.155000199999449251e-01
3.160000199998194148e-01
3.165000199999212782e-01
3.170000200000231416e-01
3.175000199998976314e-01
3.180000199999994948e-01
3.185000199998739845e-01
3.190000199999758479e-01
3.195000199998503376e-01
3.200000199999522010e-01
3.205000199998266908e-01
3.210000199999285542e-01
3.215000200000304176e-01
3.220000199999049073e-01
3.225000200000067707e-01
3.230000199998812604e-01
3.235000199999831239e-01
3.240000199998576136e-01
3.245000199999594770e-01
3.250000199998339667e-01
3.255000199999358301e-01
3.260000200000376935e-01
3.265000199999121833e-01
3.270000200000140467e-01
3.275000199998885364e-01
3.280000199999903998e-01
3.285000199998648895e-01
3.290000199999667529e-01
3.295000199998412427e-01
3.300000199999431061e-01
3.305000199998175958e-01
3.310000199999194592e-01
3.315000200000213226e-01
3.320000199998958124e-01
3.325000199999976758e-01
3.330000199998721655e-01
3.335000199999740289e-01
3.340000199998485186e-01
3.345000199999503820e-01
3.350000199998248718e-01
3.355000199999267352e-01
3.360000200000285986e-01
3.365000199999030883e-01
3.370000200000049517e-01
3.375000199998794415e-01
3.380000199999813049e-01
3.385000199998557946e-01
3.390000199999576580e-01
3.395000199998321477e-01
3.400000199999340111e-01
3.405000200000358745e-01
3.410000199999103643e-01
3.415000200000122277e-01
3.420000199998867174e-01
3.425000199999885808e-01
3.430000199998630706e-01
3.435000199999649340e-01
3.440000199998394237e-01
3.445000199999412871e-01
3.450000200000431505e-01
3.455000199999176402e-01
3.460000200000195036e-01
3.465000199998939934e-01
3.470000199999958568e-01
3.475000199998703465e-01
3.480000199999722099e-01
3.485000199998466996e-01
3.490000199999485631e-01
3.495000199998230528e-01
3.500000199999249162e-01
3.505000200000267796e-01
3.510000199999012693e-01
3.515000200000031327e-01
3.520000199998776225e-01
3.525000199999794859e-01
3.530000199998539756e-01
3.535000199999558390e-01
3.540000199998303287e-01
3.545000199999321921e-01
3.550000200000340556e-01
3.555000199999085453e-01
3.560000200000104087e-01
3.565000199998848984e-01
3.570000199999867618e-01
3.575000199998612516e-01
3.580000199999631150e-01
3.585000199998376047e-01
3.590000199999394681e-01
3.595000200000413315e-01
3.600000199999158212e-01
3.605000200000176847e-01
3.610000199998921744e-01
3.615000199999940378e-01
3.620000199998685275e-01
3.625000199999703909e-01
3.630000199998448807e-01
3.635000199999467441e-01
3.640000199998212338e-01
3.645000199999230972e-01
3.650000200000249606e-01
3.655000199998994503e-01
3.660000200000013137e-01
3.665000199998758035e-01
3.670000199999776669e-01
3.675000199998521566e-01
3.680000199999540200e-01
3.685000199998285098e-01
3.690000199999303732e-01
3.695000200000322366e-01
3.700000199999067263e-01
3.705000200000085897e-01
3.710000199998830794e-01
3.715000199999849428e-01
3.720000199998594326e-01
3.725000199999612960e-01
3.730000199998357857e-01
3.735000199999376491e-01
3.740000200000395125e-01
3.745000199999140023e-01
3.750000200000158657e-01
3.755000199998903554e-01
3.760000199999922188e-01
3.765000199998667085e-01
3.770000199999685719e-01
3.775000199998430617e-01
3.780000199999449251e-01
3.785000199998194148e-01
3.790000199999212782e-01
3.795000200000231416e-01
3.800000199998976314e-01
3.805000199999994948e-01
3.810000199998739845e-01
3.815000199999758479e-01
3.820000199998503376e-01
3.825000199999522010e-01
3.830000199998266908e-01
3.835000199999285542e-01
3.840000200000304176e-01
3.845000199999049073e-01
3.850000200000067707e-01
3.855000199998812604e-01
3.860000199999831239e-01
3.865000199998576136e-01
3.870000199999594770e-01
3.875000199998339667e-01
3.880000199999358301e-01
3.885000200000376935e-01
3.890000199999121833e-01
3.895000200000140467e-01
3.900000199998885364e-01
3.905000199999903998e-01
3.910000199998648895e-01
3.915000199999667529e-01
3.920000199998412427e-01
3.925000199999431061e-01
3.930000199998175958e-01
3.935000199999194592e-01
3.940000200000213226e-01
3.945000199998958124e-01
3.950000199999976758e-01
3.955000199998721655e-01
3.960000199999740289e-01
3.965000199998485186e-01
3.970000199999503820e-01
3.975000199998248718e-01
3.980000199999267352e-01
3.985000200000285986e-01
3.990000199999030883e-01
3.995000200000049517e-01
4.000000199998794415e-01
4.005000199999813049e-01
4.010000199998557946e-01
4.015000199999576580e-01
4.020000199998321477e-01
4.025000199999340111e-01
4.030000200000358745e-01
4.035000199999103643e-01
4.040000200000122277e-01
4.045000199998867174e-01
4.050000199999885808e-01
4.055000199998630706e-01
4.060000199999649340e-01
4.065000199998394237e-01
4.070000199999412871e-01
4.075000200000431505e-01
4.080000199999176402e-01
4.085000200000195036e-01
4.090000199998939934e-01
4.095000199999958568e-01
4.100000199998703465e-01
4.105000199999722099e-01
4.110000199998466996e-01
4.115000199999485631e-01
4.120000199998230528e-01
4.125000199999249162e-01
4.130000200000267796e-01
4.135000199999012693e-01
4.140000200000031327e-01
4.145000199998776225e-01
4.150000199999794859e-01
4.155000199998539756e-01
4.160000199999558390e-01
4.165000199998303287e-01
4.170000199999321921e-01
4.175000200000340556e-01
4.180000199999085453e-01
4.185000200000104087e-01
4.190000199998848984e-01
4.195000199999867618e-01
4.200000199998612516e-01
4.205000199999631150e-01
4.210000199998376047e-01
4.215000199999394681e-01
4.220000200000413315e-01
4.225000199999158212e-01
4.230000200000176847e-01
4.235000199998921744e-01
4.240000199999940378e-01
4.245000199998685275e-01
4.250000199999703909e-01
4.255000199998448807e-01
4.260000199999467441e-01
4.265000199998212338e-01
4.270000199999230972e-01
4.275000200000249606e-01
4.280000199998994503e-01
4.285000200000013137e-01
4.290000199998758035e-01
4.295000199999776669e-01
4.300000199998521566e-01
4.305000199999540200e-01
4.310000199998285098e-01
4.315000199999303732e-01
4.320000200000322366e-01
4.325000300000283460e-01
4.330000299999028357e-01
4.335000300000046991e-01
4.340000299998791888e-01
4.345000299999810522e-01
4.350000299998555420e-01
4.355000299999574054e-01
4.360000299998318951e-01
4.365000299999337585e-01
4.370000300000356219e-01
4.375000299999101117e-01
4.380000300000119751e-01
4.385000299998864648e-01
4.390000299999883282e-01
4.395000299998628179e-01
4.400000299999646813e-01
4.405000299998391711e-01
4.410000299999410345e-01
4.415000300000428979e-01
4.420000299999173876e-01
4.425000300000192510e-01
4.430000299998937408e-01
4.435000299999956042e-01
4.440000299998700939e-01
4.445000299999719573e-01
4.450000299998464470e-01
4.455000299999483104e-01
4.460000299998228002e-01
4.465000299999246636e-01
4.470000300000265270e-01
4.475000299999010167e-01
4.480000300000028801e-01
4.485000299998773698e-01
4.490000299999792333e-01
4.495000299998537230e-01
4.500000299999555864e-01
4.505000299998300761e-01
4.510000299999319395e-01
4.515000300000338029e-01
4.520000299999082927e-01
4.525000300000101561e-01
4.530000299998846458e-01
4.535000299999865092e-01
4.540000299998609989e-01
4.545000299999628623e-01
4.550000299998373521e-01
4.555000299999392155e-01
4.560000300000410789e-01
4.565000299999155686e-01
4.570000300000174320e-01
4.575000299998919218e-01
4.580000299999937852e-01
4.585000299998682749e-01
4.590000299999701383e-01
4.595000299998446280e-01
4.600000299999464914e-01
4.605000299998209812e-01
4.610000299999228446e-01
4.615000300000247080e-01
4.620000299998991977e-01
4.625000300000010611e-01
4.630000299998755509e-01
4.635000299999774143e-01
4.640000299998519040e-01
4.645000299999537674e-01
4.650000299998282571e-01
4.655000299999301205e-01
4.660000300000319839e-01
4.665000299999064737e-01
4.670000300000083371e-01
4.675000299998828268e-01
4.680000299999846902e-01
4.685000299998591800e-01
4.690000299999610434e-01
4.695000299998355331e-01
4.700000299999373965e-01
4.705000300000392599e-01
4.710000299999137496e-01
4.715000300000156130e-01
4.720000299998901028e-01
4.725000299999919662e-01
4.730000299998664559e-01
4.735000299999683193e-01
4.740000299998428090e-01
4.745000299999446725e-01
4.750000299998191622e-01
4.755000299999210256e-01
4.760000300000228890e-01
4.765000299998973787e-01
4.770000299999992421e-01
4.775000299998737319e-01
4.780000299999755953e-01
4.785000299998500850e-01
4.790000299999519484e-01
4.795000299998264381e-01
4.800000299999283015e-01
4.805000300000301650e-01
4.810000299999046547e-01
4.815000300000065181e-01
4.820000299998810078e-01
4.825000299999828712e-01
4.830000299998573610e-01
4.835000299999592244e-01
4.840000299998337141e-01
4.845000299999355775e-01
4.850000300000374409e-01
4.855000299999119306e-01
4.860000300000137941e-01
4.865000299998882838e-01
4.870000299999901472e-01
4.875000299998646369e-01
4.880000299999665003e-01
4.885000299998409901e-01
4.890000299999428535e-01
4.895000299998173432e-01
4.900000299999192066e-01
4.905000300000210700e-01
4.910000299998955597e-01
4.915000299999974231e-01
4.920000299998719129e-01
4.925000299999737763e-01
4.930000299998482660e-01
4.935000299999501294e-01
4.940000299998246192e-01
4.945000299999264826e-01
4.950000300000283460e-01
4.955000299999028357e-01
4.960000300000046991e-01
4.965000299998791888e-01
4.970000299999810522e-01
4.975000299998555420e-01
4.980000299999574054e-01
4.985000299998318951e-01
4.990000299999337585e-01
4.995000300000356219e-01
5.000000299999101117e-01
5.005000300000119751e-01
5.010000299998864648e-01
5.015000299999883282e-01
5.020000299998628179e-01
5.025000299999646813e-01
5.030000299998391711e-01
5.035000299999410345e-01
5.040000300000428979e-01
5.045000299999173876e-01
5.050000300000192510e-01
5.055000299998937408e-01
5.060000299999956042e-01
5.065000299998700939e-01
5.070000299999719573e-01
5.075000299998464470e-01
5.080000299999483104e-01
5.085000299998228002e-01
5.090000299999246636e-01
5.095000300000265270e-01
5.100000299999010167e-01
5.105000300000028801e-01
5.110000299998773698e-01
5.115000299999792333e-01
5.120000299998537230e-01
5.125000299999555864e-01
5.130000299998300761e-01
5.135000299999319395e-01
5.140000300000338029e-01
5.145000299999082927e-01
5.150000300000101561e-01
5.155000299998846458e-01
5.160000299999865092e-01
5.165000299998609989e-01
5.170000299999628623e-01
5.175000299998373521e-01
5.180000299999392155e-01
5.185000300000410789e-01
5.190000299999155686e-01
5.195000300000174320e-01
5.200000299998919218e-01
5.205000299999937852e-01
5.210000299998682749e-01
5.215000299999701383e-01
5.220000299998446280e-01
5.225000299999464914e-01
5.230000299998209812e-01
5.235000299999228446e-01
5.240000300000247080e-01
5.245000299998991977e-01
5.250000300000010611e-01
5.255000299998755509e-01
5.260000299999774143e-01
5.265000299998519040e-01
5.270000299999537674e-01
5.275000299998282571e-01
5.280000299999301205e-01
5.285000300000319839e-01
5.290000299999064737e-01
5.295000300000083371e-01
5.300000299998828268e-01
5.305000299999846902e-01
5.310000299998591800e-01
5.315000299999610434e-01
5.320000299998355331e-01
5.325000299999373965e-01
5.330000300000392599e-01
5.335000299999137496e-01
5.340000300000156130e-01
5.345000299998901028e-01
5.350000299999919662e-01
5.355000299998664559e-01
5.360000299999683193e-01
5.365000299998428090e-01
5.370000299999446725e-01
5.375000299998191622e-01
5.380000299999210256e-01
5.385000300000228890e-01
5.390000299998973787e-01
5.395000299999992421e-01
5.400000299998737319e-01
5.405000299999755953e-01
5.410000299998500850e-01
5.415000299999519484e-01
5.420000299998264381e-01
5.425000299999283015e-01
5.430000300000301650e-01
5.435000299999046547e-01
5.440000300000065181e-01
5.445000299998810078e-01
5.450000299999828712e-01
5.455000299998573610e-01
5.460000299999592244e-01
5.465000299998337141e-01
5.470000299999355775e-01
5.475000300000374409e-01
5.480000299999119306e-01
5.485000300000137941e-01
5.490000299998882838e-01
5.495000299999901472e-01
5.500000299998646369e-01
5.505000299999665003e-01
5.510000299998409901e-01
5.515000299999428535e-01
5.520000299998173432e-01
5.525000299999192066e-01
5.530000300000210700e-01
5.535000299998955597e-01
5.540000299999974231e-01
5.545000299998719129e-01
5.550000299999737763e-01
5.555000299998482660e-01
5.560000299999501294e-01
5.565000299998246192e-01
5.570000299999264826e-01
5.575000300000283460e-01
5.580000299999028357e-01
5.585000300000046991e-01
5.590000299998791888e-01
5.595000299999810522e-01
5.600000299998555420e-01
5.605000299999574054e-01
5.610000299998318951e-01
5.615000299999337585e-01
5.620000300000356219e-01
5.625000299999101117e-01
5.630000300000119751e-01
5.635000299998864648e-01
5.640000299999883282e-01
5.645000299998628179e-01
5.650000299999646813e-01
5.655000299998391711e-01
5.660000299999410345e-01
5.665000300000428979e-01
5.670000299999173876e-01
5.675000300000192510e-01
5.680000299998937408e-01
5.685000299999956042e-01
5.690000299998700939e-01
5.695000299999719573e-01
5.700000299998464470e-01
5.705000299999483104e-01
5.710000299998228002e-01
5.715000299999246636e-01
5.720000300000265270e-01
5.725000299999010167e-01
5.730000300000028801e-01
5.735000299998773698e-01
5.740000299999792333e-01
5.745000299998537230e-01
5.750000299999555864e-01
5.755000299998300761e-01
5.760000299999319395e-01
5.765000300000338029e-01
5.770000299999082927e-01
5.775000300000101561e-01
5.780000299998846458e-01
5.785000299999865092e-01
5.790000299998609989e-01
5.795000299999628623e-01
5.800000299998373521e-01
5.805000299999392155e-01
5.810000300000410789e-01
5.815000299999155686e-01
5.820000300000174320e-01
5.825000299998919218e-01
5.830000299999937852e-01
5.835000299998682749e-01
5.840000299999701383e-01
5.845000299998446280e-01
5.850000299999464914e-01
5.855000299998209812e-01
5.860000299999228446e-01
5.865000300000247080e-01
5.870000299998991977e-01
5.875000300000010611e-01
5.880000299998755509e-01
5.885000299999774143e-01
5.890000299998519040e-01
5.895000299999537674e-01
5.900000299998282571e-01
5.905000299999301205e-01
5.910000300000319839e-01
5.915000299999064737e-01
5.920000300000083371e-01
5.925000299998828268e-01
5.930000299999846902e-01
5.935000299998591800e-01
5.940000299999610434e-01
5.945000299998355331e-01
5.950000299999373965e-01
5.955000300000392599e-01
5.960000400000353693e-01
5.965000399999098590e-01
5.970000400000117224e-01
5.975000399998862122e-01
5.980000399999880756e-01
5.985000399998625653e-01
5.990000399999644287e-01
5.995000399998389184e-01
6.000000399999407819e-01
6.005000400000426453e-01
6.010000399999171350e-01
6.015000400000189984e-01
6.020000399998934881e-01
6.025000399999953515e-01
6.030000399998698413e-01
6.035000399999717047e-01
6.040000399998461944e-01
6.045000399999480578e-01
6.050000399998225475e-01
6.055000399999244109e-01
6.060000400000262744e-01
6.065000399999007641e-01
6.070000400000026275e-01
6.075000399998771172e-01
6.080000399999789806e-01
6.085000399998534704e-01
6.090000399999553338e-01
6.095000399998298235e-01
6.100000399999316869e-01
6.105000400000335503e-01
6.110000399999080400e-01
6.115000400000099035e-01
6.120000399998843932e-01
6.125000399999862566e-01
6.130000399998607463e-01
6.135000399999626097e-01
6.140000399998370995e-01
6.145000399999389629e-01
6.150000400000408263e-01
6.155000399999153160e-01
6.160000400000171794e-01
6.165000399998916691e-01
6.170000399999935325e-01
6.175000399998680223e-01
6.180000399999698857e-01
6.185000399998443754e-01
6.190000399999462388e-01
6.195000399998207286e-01
6.200000399999225920e-01
6.205000400000244554e-01
6.210000399998989451e-01
6.215000400000008085e-01
6.220000399998752982e-01
6.225000399999771616e-01
6.230000399998516514e-01
6.235000399999535148e-01
6.240000399998280045e-01
6.245000399999298679e-01
6.250000400000317313e-01
6.255000399999062211e-01
6.260000400000080845e-01
6.265000399998825742e-01
6.270000399999844376e-01
6.275000399998589273e-01
6.280000399999607907e-01
6.285000399998352805e-01
6.290000399999371439e-01
6.295000400000390073e-01
6.300000399999134970e-01
6.305000400000153604e-01
6.310000399998898502e-01
6.315000399999917136e-01
6.320000399998662033e-01
6.325000399999680667e-01
6.330000399998425564e-01
6.335000399999444198e-01
6.340000399998189096e-01
6.345000399999207730e-01
6.350000400000226364e-01
6.355000399998971261e-01
6.360000399999989895e-01
6.365000399998734792e-01
6.370000399999753427e-01
6.375000399998498324e-01
6.380000399999516958e-01
6.385000399998261855e-01
6.390000399999280489e-01
6.395000400000299123e-01
6.400000399999044021e-01
6.405000400000062655e-01
6.410000399998807552e-01
6.415000399999826186e-01
6.420000399998571083e-01
6.425000399999589717e-01
6.430000399998334615e-01
6.435000399999353249e-01
6.440000400000371883e-01
6.445000399999116780e-01
6.450000400000135414e-01
6.455000399998880312e-01
6.460000399999898946e-01
6.465000399998643843e-01
6.470000399999662477e-01
6.475000399998407374e-01
6.480000399999426008e-01
6.485000399998170906e-01
6.490000399999189540e-01
6.495000400000208174e-01
6.500000399998953071e-01
6.505000399999971705e-01
6.510000399998716603e-01
6.515000399999735237e-01
6.520000399998480134e-01
6.525000399999498768e-01
6.530000399998243665e-01
6.535000399999262299e-01
6.540000400000280933e-01
6.545000399999025831e-01
6.550000400000044465e-01
6.555000399998789362e-01
6.560000399999807996e-01
6.565000399998552894e-01
6.570000399999571528e-01
6.575000399998316425e-01
6.580000399999335059e-01
6.585000400000353693e-01
6.590000399999098590e-01
6.595000400000117224e-01
6.600000399998862122e-01
6.605000399999880756e-01
6.610000399998625653e-01
6.615000399999644287e-01
6.620000399998389184e-01
6.625000399999407819e-01
6.630000400000426453e-01
6.635000399999171350e-01
6.640000400000189984e-01
6.645000399998934881e-01
6.650000399999953515e-01
6.655000399998698413e-01
6.660000399999717047e-01
6.665000399998461944e-01
6.670000399999480578e-01
6.675000399998225475e-01
6.680000399999244109e-01
6.685000400000262744e-01
6.690000399999007641e-01
6.695000400000026275e-01
6.700000399998771172e-01
6.705000399999789806e-01
6.710000399998534704e-01
6.715000399999553338e-01
6.720000399998298235e-01
6.725000399999316869e-01
6.730000400000335503e-01
6.735000399999080400e-01
6.740000400000099035e-01
6.745000399998843932e-01
6.750000399999862566e-01
6.755000399998607463e-01
6.760000399999626097e-01
6.765000399998370995e-01
6.770000399999389629e-01
6.775000400000408263e-01
6.780000399999153160e-01
6.785000400000171794e-01
6.790000399998916691e-01
6.795000399999935325e-01
6.800000399998680223e-01
6.805000399999698857e-01
6.810000399998443754e-01
6.815000399999462388e-01
6.820000399998207286e-01
6.825000399999225920e-01
6.830000400000244554e-01
6.835000399998989451e-01
6.840000400000008085e-01
6.845000399998752982e-01
6.850000399999771616e-01
6.855000399998516514e-01
6.860000399999535148e-01
6.865000399998280045e-01
6.870000399999298679e-01
6.875000400000317313e-01
6.880000399999062211e-01
6.885000400000080845e-01
6.890000399998825742e-01
6.895000399999844376e-01
6.900000399998589273e-01
6.905000399999607907e-01
6.910000399998352805e-01
6.915000399999371439e-01
6.920000400000390073e-01
6.925000399999134970e-01
6.930000400000153604e-01
6.935000399998898502e-01
6.940000399999917136e-01
6.945000399998662033e-01
6.950000399999680667e-01
6.955000399998425564e-01
6.960000399999444198e-01
6.965000399998189096e-01
6.970000399999207730e-01
6.975000400000226364e-01
6.980000399998971261e-01
6.985000399999989895e-01
6.990000399998734792e-01
6.995000399999753427e-01
7.000000399998498324e-01
7.005000399999516958e-01
7.010000399998261855e-01
7.015000399999280489e-01
7.020000400000299123e-01
7.025000399999044021e-01
7.030000400000062655e-01
7.035000399998807552e-01
7.040000399999826186e-01
7.045000399998571083e-01
7.050000399999589717e-01
7.055000399998334615e-01
7.060000399999353249e-01
7.065000400000371883e-01
7.070000399999116780e-01
7.075000400000135414e-01
7.080000399998880312e-01
7.085000399999898946e-01
7.090000399998643843e-01
7.095000399999662477e-01
7.100000399998407374e-01
7.105000399999426008e-01
7.110000399998170906e-01
7.115000399999189540e-01
7.120000400000208174e-01
7.125000399998953071e-01
7.130000399999971705e-01
7.135000399998716603e-01
7.140000399999735237e-01
7.145000399998480134e-01
7.150000399999498768e-01
7.155000399998243665e-01
7.160000399999262299e-01
7.165000400000280933e-01
7.170000399999025831e-01
7.175000400000044465e-01
7.180000399998789362e-01
7.185000399999807996e-01
7.190000399998552894e-01
7.195000399999571528e-01
7.200000399998316425e-01
7.205000399999335059e-01
7.210000400000353693e-01
7.215000399999098590e-01
7.220000400000117224e-01
7.225000399998862122e-01
7.230000399999880756e-01
7.235000399998625653e-01
7.240000399999644287e-01
7.245000399998389184e-01
7.250000399999407819e-01
7.255000400000426453e-01
7.260000399999171350e-01
7.265000400000189984e-01
7.270000399998934881e-01
7.275000399999953515e-01
7.280000399998698413e-01
7.285000399999717047e-01
7.290000399998461944e-01
7.295000399999480578e-01
7.300000399998225475e-01
7.305000399999244109e-01
7.310000400000262744e-01
7.315000399999007641e-01
7.320000400000026275e-01
7.325000399998771172e-01
7.330000399999789806e-01
7.335000399998534704e-01
7.340000399999553338e-01
7.345000399998298235e-01
7.350000399999316869e-01
7.355000400000335503e-01
7.360000399999080400e-01
7.365000400000099035e-01
7.370000399998843932e-01
7.375000399999862566e-01
7.380000399998607463e-01
7.385000399999626097e-01
7.390000399998370995e-01
7.395000399999389629e-01
7.400000400000408263e-01
7.405000399999153160e-01
7.410000400000171794e-01
7.415000399998916691e-01
7.420000399999935325e-01
7.425000399998680223e-01
7.430000399999698857e-01
7.435000399998443754e-01
7.440000399999462388e-01
7.445000399998207286e-01
7.450000399999225920e-01
7.455000400000244554e-01
7.460000399998989451e-01
7.465000400000008085e-01
7.470000399998752982e-01
7.475000399999771616e-01
7.480000399998516514e-01
7.485000399999535148e-01
7.490000399998280045e-01
7.495000399999298679e-01
7.500000400000317313e-01
7.505000399999062211e-01
7.510000400000080845e-01
7.515000399998825742e-01
7.520000399999844376e-01
7.525000399998589273e-01
7.530000399999607907e-01
7.535000399998352805e-01
7.540000399999371439e-01
7.545000400000390073e-01
7.550000399999134970e-01
7.555000400000153604e-01
7.560000399998898502e-01
7.565000399999917136e-01
7.570000399998662033e-01
7.575000399999680667e-01
7.580000399998425564e-01
7.585000399999444198e-01
7.590000399998189096e-01
7.595000399999207730e-01
7.600000499999168824e-01
7.605000500000187458e-01
7.610000499998932355e-01
7.615000499999950989e-01
7.620000499998695886e-01
7.625000499999714521e-01
7.630000499998459418e-01
7.635000499999478052e-01
7.640000499998222949e-01
7.645000499999241583e-01
7.650000500000260217e-01
7.655000499999005115e-01
7.660000500000023749e-01
7.665000499998768646e-01
7.670000499999787280e-01
7.675000499998532177e-01
7.680000499999550811e-01
7.685000499998295709e-01
7.690000499999314343e-01
7.695000500000332977e-01
7.700000499999077874e-01
7.705000500000096508e-01
7.710000499998841406e-01
7.715000499999860040e-01
7.720000499998604937e-01
7.725000499999623571e-01
7.730000499998368468e-01
7.735000499999387102e-01
7.740000500000405737e-01
7.745000499999150634e-01
7.750000500000169268e-01
7.755000499998914165e-01
7.760000499999932799e-01
7.765000499998677697e-01
7.770000499999696331e-01
7.775000499998441228e-01
7.780000499999459862e-01
7.785000499998204759e-01
7.790000499999223393e-01
7.795000500000242027e-01
7.800000499998986925e-01
7.805000500000005559e-01
7.810000499998750456e-01
7.815000499999769090e-01
7.820000499998513988e-01
7.825000499999532622e-01
7.830000499998277519e-01
7.835000499999296153e-01
7.840000500000314787e-01
7.845000499999059684e-01
7.850000500000078318e-01
7.855000499998823216e-01
7.860000499999841850e-01
7.865000499998586747e-01
7.870000499999605381e-01
7.875000499998350278e-01
7.880000499999368913e-01
7.885000500000387547e-01
7.890000499999132444e-01
7.895000500000151078e-01
7.900000499998895975e-01
7.905000499999914609e-01
7.910000499998659507e-01
7.915000499999678141e-01
7.920000499998423038e-01
7.925000499999441672e-01
7.930000499998186569e-01
7.935000499999205203e-01
7.940000500000223838e-01
7.945000499998968735e-01
7.950000499999987369e-01
7.955000499998732266e-01
7.960000499999750900e-01
7.965000499998495798e-01
7.970000499999514432e-01
7.975000499998259329e-01
7.980000499999277963e-01
7.985000500000296597e-01
7.990000499999041494e-01
7.995000500000060129e-01
8.000000499998805026e-01
8.005000499999823660e-01
8.010000499998568557e-01
8.015000499999587191e-01
8.020000499998332089e-01
8.025000499999350723e-01
8.030000500000369357e-01
8.035000499999114254e-01
8.040000500000132888e-01
8.045000499998877785e-01
8.050000499999896419e-01
8.055000499998641317e-01
8.060000499999659951e-01
8.065000499998404848e-01
8.070000499999423482e-01
8.075000500000442116e-01
8.080000499999187014e-01
8.085000500000205648e-01
8.090000499998950545e-01
8.095000499999969179e-01
8.100000499998714076e-01
8.105000499999732710e-01
8.110000499998477608e-01
8.115000499999496242e-01
8.120000499998241139e-01
8.125000499999259773e-01
8.130000500000278407e-01
8.135000499999023305e-01
8.140000500000041939e-01
8.145000499998786836e-01
8.150000499999805470e-01
8.155000499998550367e-01
8.160000499999569001e-01
8.165000499998313899e-01
8.170000499999332533e-01
8.175000500000351167e-01
8.180000499999096064e-01
8.185000500000114698e-01
8.190000499998859596e-01
8.195000499999878230e-01
8.200000499998623127e-01
8.205000499999641761e-01
8.210000499998386658e-01
8.215000499999405292e-01
8.220000500000423926e-01
8.225000499999168824e-01
8.230000500000187458e-01
8.235000499998932355e-01
8.240000499999950989e-01
8.245000499998695886e-01
8.250000499999714521e-01
8.255000499998459418e-01
8.260000499999478052e-01
8.265000499998222949e-01
8.270000499999241583e-01
8.275000500000260217e-01
8.280000499999005115e-01
8.285000500000023749e-01
8.290000499998768646e-01
8.295000499999787280e-01
8.300000499998532177e-01
8.305000499999550811e-01
8.310000499998295709e-01
8.315000499999314343e-01
8.320000500000332977e-01
8.325000499999077874e-01
8.330000500000096508e-01
8.335000499998841406e-01
8.340000499999860040e-01
8.345000499998604937e-01
8.350000499999623571e-01
8.355000499998368468e-01
8.360000499999387102e-01
8.365000500000405737e-01
8.370000499999150634e-01
8.375000500000169268e-01
8.380000499998914165e-01
8.385000499999932799e-01
8.390000499998677697e-01
8.395000499999696331e-01
8.400000499998441228e-01
8.405000499999459862e-01
8.410000499998204759e-01
8.415000499999223393e-01
8.420000500000242027e-01
8.425000499998986925e-01
8.430000500000005559e-01
8.435000499998750456e-01
8.440000499999769090e-01
8.445000499998513988e-01
8.450000499999532622e-01
8.455000499998277519e-01
8.460000499999296153e-01
8.465000500000314787e-01
8.470000499999059684e-01
8.475000500000078318e-01
8.480000499998823216e-01
8.485000499999841850e-01
8.490000499998586747e-01
8.495000499999605381e-01
8.500000499998350278e-01
8.505000499999368913e-01
8.510000500000387547e-01
8.515000499999132444e-01
8.520000500000151078e-01
8.525000499998895975e-01
8.530000499999914609e-01
8.535000499998659507e-01
8.540000499999678141e-01
8.545000499998423038e-01
8.550000499999441672e-01
8.555000499998186569e-01
8.560000499999205203e-01
8.565000500000223838e-01
8.570000499998968735e-01
8.575000499999987369e-01
8.580000499998732266e-01
8.585000499999750900e-01
8.590000499998495798e-01
8.595000499999514432e-01
8.600000499998259329e-01
8.605000499999277963e-01
8.610000500000296597e-01
8.615000499999041494e-01
8.620000500000060129e-01
8.625000499998805026e-01
8.630000499999823660e-01
8.635000499998568557e-01
8.640000499999587191e-01
8.645000499998332089e-01
8.650000499999350723e-01
8.655000500000369357e-01
8.660000499999114254e-01
8.665000500000132888e-01
8.670000499998877785e-01
8.675000499999896419e-01
8.680000499998641317e-01
8.685000499999659951e-01
8.690000499998404848e-01
8.695000499999423482e-01
8.700000500000442116e-01
8.705000499999187014e-01
8.710000500000205648e-01
8.715000499998950545e-01
8.720000499999969179e-01
8.725000499998714076e-01
8.730000499999732710e-01
8.735000499998477608e-01
8.740000499999496242e-01
8.745000499998241139e-01
8.750000499999259773e-01
8.755000500000278407e-01
8.760000499999023305e-01
8.765000500000041939e-01
8.770000499998786836e-01
8.775000499999805470e-01
8.780000499998550367e-01
8.785000499999569001e-01
8.790000499998313899e-01
8.795000499999332533e-01
8.800000500000351167e-01
8.805000499999096064e-01
8.810000500000114698e-01
8.815000499998859596e-01
8.820000499999878230e-01
8.825000499998623127e-01
8.830000499999641761e-01
8.835000499998386658e-01
8.840000499999405292e-01
8.845000500000423926e-01
8.850000499999168824e-01
8.855000500000187458e-01
8.860000499998932355e-01
8.865000499999950989e-01
8.870000499998695886e-01
8.875000499999714521e-01
8.880000499998459418e-01
8.885000499999478052e-01
8.890000499998222949e-01
8.895000499999241583e-01
8.900000500000260217e-01
8.905000499999005115e-01
8.910000500000023749e-01
8.915000499998768646e-01
8.920000499999787280e-01
8.925000499998532177e-01
8.930000499999550811e-01
8.935000499998295709e-01
8.940000499999314343e-01
8.945000500000332977e-01
8.950000499999077874e-01
8.955000500000096508e-01
8.960000499998841406e-01
8.965000499999860040e-01
8.970000499998604937e-01
8.975000499999623571e-01
8.980000499998368468e-01
8.985000499999387102e-01
8.990000500000405737e-01
8.995000499999150634e-01
9.000000500000169268e-01
9.005000499998914165e-01
9.010000499999932799e-01
9.015000499998677697e-01
9.020000499999696331e-01
9.025000499998441228e-01
9.030000499999459862e-01
9.035000499998204759e-01
9.040000499999223393e-01
9.045000500000242027e-01
9.050000499998986925e-01
9.055000500000005559e-01
9.060000499998750456e-01
9.065000499999769090e-01
9.070000499998513988e-01
9.075000499999532622e-01
9.080000499998277519e-01
9.085000499999296153e-01
9.090000500000314787e-01
9.095000499999059684e-01
9.100000500000078318e-01
9.105000499998823216e-01
9.110000499999841850e-01
9.115000499998586747e-01
9.120000499999605381e-01
9.125000499998350278e-01
9.130000499999368913e-01
9.135000500000387547e-01
9.140000499999132444e-01
9.145000500000151078e-01
9.150000499998895975e-01
9.155000499999914609e-01
9.160000499998659507e-01
9.165000499999678141e-01
9.170000499998423038e-01
9.175000499999441672e-01
9.180000499998186569e-01
9.185000499999205203e-01
9.190000500000223838e-01
9.195000499998968735e-01
9.200000499999987369e-01
9.205000499998732266e-01
9.210000499999750900e-01
9.215000499998495798e-01
9.220000499999514432e-01
9.225000499998259329e-01
9.230000499999277963e-01
9.235000500000296597e-01
9.240000600000257691e-01
9.245000599999002588e-01
9.250000600000021223e-01
9.255000599998766120e-01
9.260000599999784754e-01
9.265000599998529651e-01
9.270000599999548285e-01
9.275000599998293183e-01
9.280000599999311817e-01
9.285000600000330451e-01
9.290000599999075348e-01
9.295000600000093982e-01
9.300000599998838879e-01
9.305000599999857513e-01
9.310000599998602411e-01
9.315000599999621045e-01
9.320000599998365942e-01
9.325000599999384576e-01
9.330000600000403210e-01
9.335000599999148108e-01
9.340000600000166742e-01
9.345000599998911639e-01
9.350000599999930273e-01
9.355000599998675170e-01
9.360000599999693804e-01
9.365000599998438702e-01
9.370000599999457336e-01
9.375000599998202233e-01
9.380000599999220867e-01
9.385000600000239501e-01
9.390000599998984399e-01
9.395000600000003033e-01
9.400000599998747930e-01
9.405000599999766564e-01
9.410000599998511461e-01
9.415000599999530095e-01
9.420000599998274993e-01
9.425000599999293627e-01
9.430000600000312261e-01
9.435000599999057158e-01
9.440000600000075792e-01
9.445000599998820690e-01
9.450000599999839324e-01
9.455000599998584221e-01
9.460000599999602855e-01
9.465000599998347752e-01
9.470000599999366386e-01
9.475000600000385020e-01
9.480000599999129918e-01
9.485000600000148552e-01
9.490000599998893449e-01
9.495000599999912083e-01
9.500000599998656980e-01
9.505000599999675615e-01
9.510000599998420512e-01
9.515000599999439146e-01
9.520000599998184043e-01
9.525000599999202677e-01
9.530000600000221311e-01
9.535000599998966209e-01
9.540000599999984843e-01
9.545000599998729740e-01
9.550000599999748374e-01
9.555000599998493271e-01
9.560000599999511905e-01
9.565000599998256803e-01
9.570000599999275437e-01
9.575000600000294071e-01
9.580000599999038968e-01
9.585000600000057602e-01
9.590000599998802500e-01
9.595000599999821134e-01
9.600000599998566031e-01
9.605000599999584665e-01
9.610000599998329562e-01
9.615000599999348196e-01
9.620000600000366830e-01
9.625000599999111728e-01
9.630000600000130362e-01
9.635000599998875259e-01
9.640000599999893893e-01
9.645000599998638791e-01
9.650000599999657425e-01
9.655000599998402322e-01
9.660000599999420956e-01
9.665000600000439590e-01
9.670000599999184487e-01
9.675000600000203121e-01
9.680000599998948019e-01
9.685000599999966653e-01
9.690000599998711550e-01
9.695000599999730184e-01
9.700000599998475082e-01
9.705000599999493716e-01
9.710000599998238613e-01
9.715000599999257247e-01
9.720000600000275881e-01
9.725000599999020778e-01
9.730000600000039412e-01
9.735000599998784310e-01
9.740000599999802944e-01
9.745000599998547841e-01
9.750000599999566475e-01
9.755000599998311372e-01
9.760000599999330007e-01
9.765000600000348641e-01
9.770000599999093538e-01
9.775000600000112172e-01
9.780000599998857069e-01
9.785000599999875703e-01
9.790000599998620601e-01
9.795000599999639235e-01
9.800000599998384132e-01
9.805000599999402766e-01
9.810000600000421400e-01
9.815000599999166297e-01
9.820000600000184932e-01
9.825000599998929829e-01
9.830000599999948463e-01
9.835000599998693360e-01
9.840000599999711994e-01
9.845000599998456892e-01
9.850000599999475526e-01
9.855000599998220423e-01
9.860000599999239057e-01
9.865000600000257691e-01
9.870000599999002588e-01
9.875000600000021223e-01
9.880000599998766120e-01
9.885000599999784754e-01
9.890000599998529651e-01
9.895000599999548285e-01
9.900000599998293183e-01
9.905000599999311817e-01
9.910000600000330451e-01
9.915000599999075348e-01
9.920000600000093982e-01
9.925000599998838879e-01
9.930000599999857513e-01
9.935000599998602411e-01
9.940000599999621045e-01
9.945000599998365942e-01
9.950000599999384576e-01
9.955000600000403210e-01
9.960000599999148108e-01
9.965000600000166742e-01
9.970000599998911639e-01
9.975000599999930273e-01
9.980000599998675170e-01
9.985000599999693804e-01
9.990000599998438702e-01
9.995000599999457336e-01
1.000000059999820223e+00
1.000500059999922087e+00
1.001000060000023950e+00
1.001500059999898440e+00
1.002000060000000303e+00
1.002500059999874793e+00
1.003000059999976656e+00
1.003500059999851146e+00
1.004000059999953010e+00
1.004500059999827499e+00
1.005000059999929363e+00
1.005500060000031226e+00
1.006000059999905716e+00
1.006500060000007579e+00
1.007000059999882069e+00
1.007500059999983932e+00
1.008000059999858422e+00
1.008500059999960285e+00
1.009000059999834775e+00
1.009500059999936639e+00
1.010000060000038502e+00
1.010500059999912992e+00
1.011000060000014855e+00
1.011500059999889345e+00
1.012000059999991208e+00
1.012500059999865698e+00
1.013000059999967561e+00
1.013500059999842051e+00
1.014000059999943915e+00
1.014500059999818404e+00
1.015000059999920268e+00
1.015500060000022131e+00
1.016000059999896621e+00
1.016500059999998484e+00
1.017000059999872974e+00
1.017500059999974837e+00
1.018000059999849327e+00
1.018500059999951191e+00
1.019000059999825680e+00
1.019500059999927544e+00
1.020000060000029407e+00
1.020500059999903897e+00
1.021000060000005760e+00
1.021500059999880250e+00
1.022000059999982113e+00
1.022500059999856603e+00
1.023000059999958467e+00
1.023500059999832956e+00
1.024000059999934820e+00
1.024500060000036683e+00
1.025000059999911173e+00
1.025500060000013036e+00
1.026000059999887526e+00
1.026500059999989389e+00
1.027000059999863879e+00
1.027500059999965742e+00
1.028000059999840232e+00
1.028500059999942096e+00
1.029000060000043959e+00
1.029500059999918449e+00
1.030000060000020312e+00
1.030500059999894802e+00
1.031000059999996665e+00
1.031500059999871155e+00
1.032000059999973018e+00
1.032500059999847508e+00
1.033000059999949372e+00
1.033500059999823861e+00
1.034000059999925725e+00
1.034500060000027588e+00
1.035000059999902078e+00
1.035500060000003941e+00
1.036000059999878431e+00
1.036500059999980294e+00
1.037000059999854784e+00
1.037500059999956648e+00
1.038000059999831137e+00
1.038500059999933001e+00
1.039000060000034864e+00
1.039500059999909354e+00
1.040000060000011217e+00
1.040500059999885707e+00
1.041000059999987570e+00
1.041500059999862060e+00
1.042000059999963923e+00
1.042500059999838413e+00
1.043000059999940277e+00
1.043500060000042140e+00
1.044000059999916630e+00
1.044500060000018493e+00
1.045000059999892983e+00
1.045500059999994846e+00
1.046000059999869336e+00
1.046500059999971199e+00
1.047000059999845689e+00
1.047500059999947553e+00
1.048000059999822042e+00
1.048500059999923906e+00
1.049000060000025769e+00
1.049500059999900259e+00
1.050000060000002122e+00
1.050500059999876612e+00
1.051000059999978475e+00
1.051500059999852965e+00
1.052000059999954829e+00
1.052500059999829318e+00
1.053000059999931182e+00
1.053500060000033045e+00
1.054000059999907535e+00
1.054500060000009398e+00
1.055000059999883888e+00
1.055500059999985751e+00
1.056000059999860241e+00
1.056500059999962104e+00
1.057000059999836594e+00
1.057500059999938458e+00
1.058000060000040321e+00
1.058500059999914811e+00
1.059000060000016674e+00
1.059500059999891164e+00
1.060000059999993027e+00
1.060500059999867517e+00
1.061000059999969380e+00
1.061500059999843870e+00
1.062000059999945734e+00
1.062500059999820223e+00
1.063000059999922087e+00
1.063500060000023950e+00
1.064000059999898440e+00
1.064500060000000303e+00
1.065000059999874793e+00
1.065500059999976656e+00
1.066000059999851146e+00
1.066500059999953010e+00
1.067000059999827499e+00
1.067500059999929363e+00
1.068000060000031226e+00
1.068500059999905716e+00
1.069000060000007579e+00
1.069500059999882069e+00
1.070000059999983932e+00
1.070500059999858422e+00
1.071000059999960285e+00
1.071500059999834775e+00
1.072000059999936639e+00
1.072500060000038502e+00
1.073000059999912992e+00
1.073500060000014855e+00
1.074000059999889345e+00
1.074500059999991208e+00
1.075000059999865698e+00
1.075500059999967561e+00
1.076000059999842051e+00
1.076500059999943915e+00
1.077000059999818404e+00
1.077500059999920268e+00
1.078000060000022131e+00
1.078500059999896621e+00
1.079000059999998484e+00
1.079500059999872974e+00
1.080000059999974837e+00
1.080500059999849327e+00
1.081000059999951191e+00
1.081500059999825680e+00
1.082000059999927544e+00
1.082500060000029407e+00
1.083000059999903897e+00
1.083500060000005760e+00
1.084000059999880250e+00
1.084500059999982113e+00
1.085000059999856603e+00
1.085500059999958467e+00
1.086000059999832956e+00
1.086500059999934820e+00
1.087000060000036683e+00
1.087500059999911173e+00
1.088000069999907282e+00
1.088500070000009146e+00
1.089000069999883635e+00
1.089500069999985499e+00
1.090000069999859988e+00
1.090500069999961852e+00
1.091000069999836342e+00
1.091500069999938205e+00
1.092000070000040068e+00
1.092500069999914558e+00
1.093000070000016422e+00
1.093500069999890911e+00
1.094000069999992775e+00
1.094500069999867264e+00
1.095000069999969128e+00
1.095500069999843618e+00
1.096000069999945481e+00
1.096500069999819971e+00
1.097000069999921834e+00
1.097500070000023698e+00
1.098000069999898187e+00
1.098500070000000051e+00
1.099000069999874540e+00
1.099500069999976404e+00
1.100000069999850894e+00
1.100500069999952757e+00
1.101000069999827247e+00
1.101500069999929110e+00
1.102000070000030973e+00
1.102500069999905463e+00
1.103000070000007327e+00
1.103500069999881816e+00
1.104000069999983680e+00
1.104500069999858169e+00
1.105000069999960033e+00
1.105500069999834523e+00
1.106000069999936386e+00
1.106500070000038249e+00
1.107000069999912739e+00
1.107500070000014603e+00
1.108000069999889092e+00
1.108500069999990956e+00
1.109000069999865445e+00
1.109500069999967309e+00
1.110000069999841799e+00
1.110500069999943662e+00
1.111000069999818152e+00
1.111500069999920015e+00
1.112000070000021879e+00
1.112500069999896368e+00
1.113000069999998232e+00
1.113500069999872721e+00
1.114000069999974585e+00
1.114500069999849075e+00
1.115000069999950938e+00
1.115500069999825428e+00
1.116000069999927291e+00
1.116500070000029154e+00
1.117000069999903644e+00
1.117500070000005508e+00
1.118000069999879997e+00
1.118500069999981861e+00
1.119000069999856350e+00
1.119500069999958214e+00
1.120000069999832704e+00
1.120500069999934567e+00
1.121000070000036430e+00
1.121500069999910920e+00
1.122000070000012784e+00
1.122500069999887273e+00
1.123000069999989137e+00
1.123500069999863626e+00
1.124000069999965490e+00
1.124500069999839980e+00
1.125000069999941843e+00
1.125500070000043706e+00
1.126000069999918196e+00
1.126500070000020060e+00
1.127000069999894549e+00
1.127500069999996413e+00
1.128000069999870902e+00
1.128500069999972766e+00
1.129000069999847256e+00
1.129500069999949119e+00
1.130000069999823609e+00
1.130500069999925472e+00
1.131000070000027335e+00
1.131500069999901825e+00
1.132000070000003689e+00
1.132500069999878178e+00
1.133000069999980042e+00
1.133500069999854531e+00
1.134000069999956395e+00
1.134500069999830885e+00
1.135000069999932748e+00
1.135500070000034611e+00
1.136000069999909101e+00
1.136500070000010965e+00
1.137000069999885454e+00
1.137500069999987318e+00
1.138000069999861807e+00
1.138500069999963671e+00
1.139000069999838161e+00
1.139500069999940024e+00
1.140000070000041887e+00
1.140500069999916377e+00
1.141000070000018241e+00
1.141500069999892730e+00
1.142000069999994594e+00
1.142500069999869083e+00
1.143000069999970947e+00
1.143500069999845437e+00
1.144000069999947300e+00
1.144500069999821790e+00
1.145000069999923653e+00
1.145500070000025516e+00
1.146000069999900006e+00
1.146500070000001870e+00
1.147000069999876359e+00
1.147500069999978223e+00
1.148000069999852712e+00
1.148500069999954576e+00
1.149000069999829066e+00
1.149500069999930929e+00
1.150000070000032792e+00
1.150500069999907282e+00
1.151000070000009146e+00
1.151500069999883635e+00
1.152000069999985499e+00
1.152500069999859988e+00
1.153000069999961852e+00
1.153500069999836342e+00
1.154000069999938205e+00
1.154500070000040068e+00
1.155000069999914558e+00
1.155500070000016422e+00
1.156000069999890911e+00
1.156500069999992775e+00
1.157000069999867264e+00
1.157500069999969128e+00
1.158000069999843618e+00
1.158500069999945481e+00
1.159000069999819971e+00
1.159500069999921834e+00
1.160000070000023698e+00
1.160500069999898187e+00
1.161000070000000051e+00
1.161500069999874540e+00
1.162000069999976404e+00
1.162500069999850894e+00
1.163000069999952757e+00
1.163500069999827247e+00
1.164000069999929110e+00
1.164500070000030973e+00
1.165000069999905463e+00
1.165500070000007327e+00
1.166000069999881816e+00
1.166500069999983680e+00
1.167000069999858169e+00
1.167500069999960033e+00
1.168000069999834523e+00
1.168500069999936386e+00
1.169000070000038249e+00
1.169500069999912739e+00
1.170000070000014603e+00
1.170500069999889092e+00
1.171000069999990956e+00
1.171500069999865445e+00
1.172000069999967309e+00
1.172500069999841799e+00
1.173000069999943662e+00
1.173500069999818152e+00
1.174000069999920015e+00
1.174500070000021879e+00
1.175000069999896368e+00
1.175500069999998232e+00
1.176000069999872721e+00
1.176500069999974585e+00
1.177000069999849075e+00
1.177500069999950938e+00
1.178000069999825428e+00
1.178500069999927291e+00
1.179000070000029154e+00
1.179500069999903644e+00
1.180000070000005508e+00
1.180500069999879997e+00
1.181000069999981861e+00
1.181500069999856350e+00
1.182000069999958214e+00
1.182500069999832704e+00
1.183000069999934567e+00
1.183500070000036430e+00
1.184000069999910920e+00
1.184500070000012784e+00
1.185000069999887273e+00
1.185500069999989137e+00
1.186000069999863626e+00
1.186500069999965490e+00
1.187000069999839980e+00
1.187500069999941843e+00
1.188000070000043706e+00
1.188500069999918196e+00
1.189000070000020060e+00
1.189500069999894549e+00
1.190000069999996413e+00
1.190500069999870902e+00
1.191000069999972766e+00
1.191500069999847256e+00
1.192000069999949119e+00
1.192500069999823609e+00
1.193000069999925472e+00
1.193500070000027335e+00
1.194000069999901825e+00
1.194500070000003689e+00
1.195000069999878178e+00
1.195500069999980042e+00
1.196000069999854531e+00
1.196500069999956395e+00
1.197000069999830885e+00
1.197500069999932748e+00
1.198000070000034611e+00
1.198500069999909101e+00
1.199000070000010965e+00
1.199500069999885454e+00
1.200000069999987318e+00
1.200500069999861807e+00
1.201000069999963671e+00
1.201500069999838161e+00
1.202000069999940024e+00
1.202500070000041887e+00
1.203000069999916377e+00
1.203500070000018241e+00
1.204000069999892730e+00
1.204500069999994594e+00
1.205000069999869083e+00
1.205500069999970947e+00
1.206000069999845437e+00
1.206500069999947300e+00
1.207000069999821790e+00
1.207500069999923653e+00
1.208000070000025516e+00
1.208500069999900006e+00
1.209000070000001870e+00
1.209500069999876359e+00
1.210000069999978223e+00
1.210500069999852712e+00
1.211000069999954576e+00
1.211500069999829066e+00
1.212000069999930929e+00
1.212500070000032792e+00
1.213000069999907282e+00
1.213500070000009146e+00
1.214000069999883635e+00
1.214500069999985499e+00
1.215000069999859988e+00
1.215500069999961852e+00
1.216000069999836342e+00
1.216500069999938205e+00
1.217000070000040068e+00
1.217500069999914558e+00
1.218000070000016422e+00
1.218500069999890911e+00
1.219000069999992775e+00
1.219500069999867264e+00
1.220000069999969128e+00
1.220500069999843618e+00
1.221000069999945481e+00
1.221500069999819971e+00
1.222000069999921834e+00
1.222500070000023698e+00
1.223000069999898187e+00
1.223500070000000051e+00
1.224000069999874540e+00
1.224500069999976404e+00
1.225000069999850894e+00
1.225500069999952757e+00
1.226000069999827247e+00
1.226500069999929110e+00
1.227000070000030973e+00
1.227500069999905463e+00
1.228000070000007327e+00
1.228500069999881816e+00
1.229000069999983680e+00
1.229500069999858169e+00
1.230000069999960033e+00
1.230500069999834523e+00
1.231000069999936386e+00
1.231500070000038249e+00
1.232000069999912739e+00
1.232500070000014603e+00
1.233000069999889092e+00
1.233500069999990956e+00
1.234000069999865445e+00
1.234500069999967309e+00
1.235000069999841799e+00
1.235500069999943662e+00
1.236000069999818152e+00
1.236500069999920015e+00
1.237000070000021879e+00
1.237500069999896368e+00
1.238000069999998232e+00
1.238500069999872721e+00
1.239000069999974585e+00
1.239500069999849075e+00
1.240000069999950938e+00
1.240500069999825428e+00
1.241000069999927291e+00
1.241500070000029154e+00
1.242000069999903644e+00
1.242500070000005508e+00
1.243000069999879997e+00
1.243500069999981861e+00
1.244000069999856350e+00
1.244500069999958214e+00
1.245000069999832704e+00
1.245500069999934567e+00
1.246000070000036430e+00
1.246500069999910920e+00
1.247000070000012784e+00
1.247500069999887273e+00
1.248000069999989137e+00
1.248500069999863626e+00
1.249000069999965490e+00
1.249500069999839980e+00
1.250000069999941843e+00
1.250500070000043706e+00
1.251000069999918196e+00
1.251500070000020060e+00
1.252000080000016169e+00
1.252500079999890659e+00
1.253000079999992522e+00
1.253500079999867012e+00
1.254000079999968875e+00
1.254500079999843365e+00
1.255000079999945228e+00
1.255500079999819718e+00
1.256000079999921581e+00
1.256500080000023445e+00
1.257000079999897935e+00
1.257500079999999798e+00
1.258000079999874288e+00
1.258500079999976151e+00
1.259000079999850641e+00
1.259500079999952504e+00
1.260000079999826994e+00
1.260500079999928857e+00
1.261000080000030721e+00
1.261500079999905211e+00
1.262000080000007074e+00
1.262500079999881564e+00
1.263000079999983427e+00
1.263500079999857917e+00
1.264000079999959780e+00
1.264500079999834270e+00
1.265000079999936133e+00
1.265500080000037997e+00
1.266000079999912487e+00
1.266500080000014350e+00
1.267000079999888840e+00
1.267500079999990703e+00
1.268000079999865193e+00
1.268500079999967056e+00
1.269000079999841546e+00
1.269500079999943409e+00
1.270000079999817899e+00
1.270500079999919762e+00
1.271000080000021626e+00
1.271500079999896116e+00
1.272000079999997979e+00
1.272500079999872469e+00
1.273000079999974332e+00
1.273500079999848822e+00
1.274000079999950685e+00
1.274500079999825175e+00
1.275000079999927038e+00
1.275500080000028902e+00
1.276000079999903392e+00
1.276500080000005255e+00
1.277000079999879745e+00
1.277500079999981608e+00
1.278000079999856098e+00
1.278500079999957961e+00
1.279000079999832451e+00
1.279500079999934314e+00
1.280000080000036178e+00
1.280500079999910668e+00
1.281000080000012531e+00
1.281500079999887021e+00
1.282000079999988884e+00
1.282500079999863374e+00
1.283000079999965237e+00
1.283500079999839727e+00
1.284000079999941590e+00
1.284500080000043454e+00
1.285000079999917943e+00
1.285500080000019807e+00
1.286000079999894297e+00
1.286500079999996160e+00
1.287000079999870650e+00
1.287500079999972513e+00
1.288000079999847003e+00
1.288500079999948866e+00
1.289000079999823356e+00
1.289500079999925219e+00
1.290000080000027083e+00
1.290500079999901573e+00
1.291000080000003436e+00
1.291500079999877926e+00
1.292000079999979789e+00
1.292500079999854279e+00
1.293000079999956142e+00
1.293500079999830632e+00
1.294000079999932495e+00
1.294500080000034359e+00
1.295000079999908849e+00
1.295500080000010712e+00
1.296000079999885202e+00
1.296500079999987065e+00
1.297000079999861555e+00
1.297500079999963418e+00
1.298000079999837908e+00
1.298500079999939771e+00
1.299000080000041635e+00
1.299500079999916125e+00
1.300000080000017988e+00
1.300500079999892478e+00
1.301000079999994341e+00
1.301500079999868831e+00
1.302000079999970694e+00
1.302500079999845184e+00
1.303000079999947047e+00
1.303500079999821537e+00
1.304000079999923400e+00
1.304500080000025264e+00
1.305000079999899754e+00
1.305500080000001617e+00
1.306000079999876107e+00
1.306500079999977970e+00
1.307000079999852460e+00
1.307500079999954323e+00
1.308000079999828813e+00
1.308500079999930676e+00
1.309000080000032540e+00
1.309500079999907030e+00
1.310000080000008893e+00
1.310500079999883383e+00
1.311000079999985246e+00
1.311500079999859736e+00
1.312000079999961599e+00
1.312500079999836089e+00
1.313000079999937952e+00
1.313500080000039816e+00
1.314000079999914306e+00
1.314500080000016169e+00
1.315000079999890659e+00
1.315500079999992522e+00
1.316000079999867012e+00
1.316500079999968875e+00
1.317000079999843365e+00
1.317500079999945228e+00
1.318000079999819718e+00
1.318500079999921581e+00
1.319000080000023445e+00
1.319500079999897935e+00
1.320000079999999798e+00
1.320500079999874288e+00
1.321000079999976151e+00
1.321500079999850641e+00
1.322000079999952504e+00
1.322500079999826994e+00
1.323000079999928857e+00
1.323500080000030721e+00
1.324000079999905211e+00
1.324500080000007074e+00
1.325000079999881564e+00
1.325500079999983427e+00
1.326000079999857917e+00
1.326500079999959780e+00
1.327000079999834270e+00
1.327500079999936133e+00
1.328000080000037997e+00
1.328500079999912487e+00
1.329000080000014350e+00
1.329500079999888840e+00
1.330000079999990703e+00
1.330500079999865193e+00
1.331000079999967056e+00
1.331500079999841546e+00
1.332000079999943409e+00
1.332500079999817899e+00
1.333000079999919762e+00
1.333500080000021626e+00
1.334000079999896116e+00
1.334500079999997979e+00
1.335000079999872469e+00
1.335500079999974332e+00
1.336000079999848822e+00
1.336500079999950685e+00
1.337000079999825175e+00
1.337500079999927038e+00
1.338000080000028902e+00
1.338500079999903392e+00
1.339000080000005255e+00
1.339500079999879745e+00
1.340000079999981608e+00
1.340500079999856098e+00
1.341000079999957961e+00
1.341500079999832451e+00
1.342000079999934314e+00
1.342500080000036178e+00
1.343000079999910668e+00
1.343500080000012531e+00
1.344000079999887021e+00
1.344500079999988884e+00
1.345000079999863374e+00
1.345500079999965237e+00
1.346000079999839727e+00
1.346500079999941590e+00
1.347000080000043454e+00
1.347500079999917943e+00
1.348000080000019807e+00
1.348500079999894297e+00
1.349000079999996160e+00
1.349500079999870650e+00
1.350000079999972513e+00
1.350500079999847003e+00
1.351000079999948866e+00
1.351500079999823356e+00
1.352000079999925219e+00
1.352500080000027083e+00
1.353000079999901573e+00
1.353500080000003436e+00
1.354000079999877926e+00
1.354500079999979789e+00
1.355000079999854279e+00
1.355500079999956142e+00
1.356000079999830632e+00
1.356500079999932495e+00
1.357000080000034359e+00
1.357500079999908849e+00
1.358000080000010712e+00
1.358500079999885202e+00
1.359000079999987065e+00
1.359500079999861555e+00
1.360000079999963418e+00
1.360500079999837908e+00
1.361000079999939771e+00
1.361500080000041635e+00
1.362000079999916125e+00
1.362500080000017988e+00
1.363000079999892478e+00
1.363500079999994341e+00
1.364000079999868831e+00
1.364500079999970694e+00
1.365000079999845184e+00
1.365500079999947047e+00
1.366000079999821537e+00
1.366500079999923400e+00
1.367000080000025264e+00
1.367500079999899754e+00
1.368000080000001617e+00
1.368500079999876107e+00
1.369000079999977970e+00
1.369500079999852460e+00
1.370000079999954323e+00
1.370500079999828813e+00
1.371000079999930676e+00
1.371500080000032540e+00
1.372000079999907030e+00
1.372500080000008893e+00
1.373000079999883383e+00
1.373500079999985246e+00
1.374000079999859736e+00
1.374500079999961599e+00
1.375000079999836089e+00
1.375500079999937952e+00
1.376000080000039816e+00
1.376500079999914306e+00
1.377000080000016169e+00
1.377500079999890659e+00
1.378000079999992522e+00
1.378500079999867012e+00
1.379000079999968875e+00
1.379500079999843365e+00
1.380000079999945228e+00
1.380500079999819718e+00
1.381000079999921581e+00
1.381500080000023445e+00
1.382000079999897935e+00
1.382500079999999798e+00
1.383000079999874288e+00
1.383500079999976151e+00
1.384000079999850641e+00
1.384500079999952504e+00
1.385000079999826994e+00
1.385500079999928857e+00
1.386000080000030721e+00
1.386500079999905211e+00
1.387000080000007074e+00
1.387500079999881564e+00
1.388000079999983427e+00
1.388500079999857917e+00
1.389000079999959780e+00
1.389500079999834270e+00
1.390000079999936133e+00
1.390500080000037997e+00
1.391000079999912487e+00
1.391500080000014350e+00
1.392000079999888840e+00
1.392500079999990703e+00
1.393000079999865193e+00
1.393500079999967056e+00
1.394000079999841546e+00
1.394500079999943409e+00
1.395000079999817899e+00
1.395500079999919762e+00
1.396000080000021626e+00
1.396500079999896116e+00
1.397000079999997979e+00
1.397500079999872469e+00
1.398000079999974332e+00
1.398500079999848822e+00
1.399000079999950685e+00
1.399500079999825175e+00
1.400000079999927038e+00
1.400500080000028902e+00
1.401000079999903392e+00
1.401500080000005255e+00
1.402000079999879745e+00
1.402500079999981608e+00
1.403000079999856098e+00
1.403500079999957961e+00
1.404000079999832451e+00
1.404500079999934314e+00
1.405000080000036178e+00
1.405500079999910668e+00
1.406000080000012531e+00
1.406500079999887021e+00
1.407000079999988884e+00
1.407500079999863374e+00
1.408000079999965237e+00
1.408500079999839727e+00
1.409000079999941590e+00
1.409500080000043454e+00
1.410000079999917943e+00
1.410500080000019807e+00
1.411000079999894297e+00
1.411500079999996160e+00
1.412000079999870650e+00
1.412500079999972513e+00
1.413000079999847003e+00
1.413500079999948866e+00
1.414000079999823356e+00
1.414500079999925219e+00
1.415000080000027083e+00
1.415500079999901573e+00
1.416000089999897682e+00
1.416500089999999545e+00
1.417000089999874035e+00
1.417500089999975899e+00
1.418000089999850388e+00
1.418500089999952252e+00
1.419000089999826741e+00
1.419500089999928605e+00
1.420000090000030468e+00
1.420500089999904958e+00
1.421000090000006821e+00
1.421500089999881311e+00
1.422000089999983174e+00
1.422500089999857664e+00
1.423000089999959528e+00
1.423500089999834017e+00
1.424000089999935881e+00
1.424500090000037744e+00
1.425000089999912234e+00
1.425500090000014097e+00
1.426000089999888587e+00
1.426500089999990450e+00
1.427000089999864940e+00
1.427500089999966804e+00
1.428000089999841293e+00
1.428500089999943157e+00
1.429000089999817646e+00
1.429500089999919510e+00
1.430000090000021373e+00
1.430500089999895863e+00
1.431000089999997726e+00
1.431500089999872216e+00
1.432000089999974080e+00
1.432500089999848569e+00
1.433000089999950433e+00
1.433500089999824922e+00
1.434000089999926786e+00
1.434500090000028649e+00
1.435000089999903139e+00
1.435500090000005002e+00
1.436000089999879492e+00
1.436500089999981356e+00
1.437000089999855845e+00
1.437500089999957709e+00
1.438000089999832198e+00
1.438500089999934062e+00
1.439000090000035925e+00
1.439500089999910415e+00
1.440000090000012278e+00
1.440500089999886768e+00
1.441000089999988631e+00
1.441500089999863121e+00
1.442000089999964985e+00
1.442500089999839474e+00
1.443000089999941338e+00
1.443500090000043201e+00
1.444000089999917691e+00
1.444500090000019554e+00
1.445000089999894044e+00
1.445500089999995907e+00
1.446000089999870397e+00
1.446500089999972261e+00
1.447000089999846750e+00
1.447500089999948614e+00
1.448000089999823103e+00
1.448500089999924967e+00
1.449000090000026830e+00
1.449500089999901320e+00
1.450000090000003183e+00
1.450500089999877673e+00
1.451000089999979537e+00
1.451500089999854026e+00
1.452000089999955890e+00
1.452500089999830379e+00
1.453000089999932243e+00
1.453500090000034106e+00
1.454000089999908596e+00
1.454500090000010459e+00
1.455000089999884949e+00
1.455500089999986812e+00
1.456000089999861302e+00
1.456500089999963166e+00
1.457000089999837655e+00
1.457500089999939519e+00
1.458000090000041382e+00
1.458500089999915872e+00
1.459000090000017735e+00
1.459500089999892225e+00
1.460000089999994088e+00
1.460500089999868578e+00
1.461000089999970442e+00
1.461500089999844931e+00
1.462000089999946795e+00
1.462500089999821284e+00
1.463000089999923148e+00
1.463500090000025011e+00
1.464000089999899501e+00
1.464500090000001364e+00
1.465000089999875854e+00
1.465500089999977718e+00
1.466000089999852207e+00
1.466500089999954071e+00
1.467000089999828560e+00
1.467500089999930424e+00
1.468000090000032287e+00
1.468500089999906777e+00
1.469000090000008640e+00
1.469500089999883130e+00
1.470000089999984993e+00
1.470500089999859483e+00
1.471000089999961347e+00
1.471500089999835836e+00
1.472000089999937700e+00
1.472500090000039563e+00
1.473000089999914053e+00
1.473500090000015916e+00
1.474000089999890406e+00
1.474500089999992269e+00
1.475000089999866759e+00
1.475500089999968623e+00
1.476000089999843112e+00
1.476500089999944976e+00
1.477000089999819465e+00
1.477500089999921329e+00
1.478000090000023192e+00
1.478500089999897682e+00
1.479000089999999545e+00
1.479500089999874035e+00
1.480000089999975899e+00
1.480500089999850388e+00
1.481000089999952252e+00
1.481500089999826741e+00
1.482000089999928605e+00
1.482500090000030468e+00
1.483000089999904958e+00
1.483500090000006821e+00
1.484000089999881311e+00
1.484500089999983174e+00
1.485000089999857664e+00
1.485500089999959528e+00
1.486000089999834017e+00
1.486500089999935881e+00
1.487000090000037744e+00
1.487500089999912234e+00
1.488000090000014097e+00
1.488500089999888587e+00
1.489000089999990450e+00
1.489500089999864940e+00
1.490000089999966804e+00
1.490500089999841293e+00
1.491000089999943157e+00
1.491500089999817646e+00
1.492000089999919510e+00
1.492500090000021373e+00
1.493000089999895863e+00
1.493500089999997726e+00
1.494000089999872216e+00
1.494500089999974080e+00
1.495000089999848569e+00
1.495500089999950433e+00
1.496000089999824922e+00
1.496500089999926786e+00
1.497000090000028649e+00
1.497500089999903139e+00
1.498000090000005002e+00
1.498500089999879492e+00
1.499000089999981356e+00
1.499500089999855845e+00
1.500000089999957709e+00
1.500500089999832198e+00
1.501000089999934062e+00
1.501500090000035925e+00
1.502000089999910415e+00
1.502500090000012278e+00
1.503000089999886768e+00
1.503500089999988631e+00
1.504000089999863121e+00
1.504500089999964985e+00
1.505000089999839474e+00
1.505500089999941338e+00
1.506000090000043201e+00
1.506500089999917691e+00
1.507000090000019554e+00
1.507500089999894044e+00
1.508000089999995907e+00
1.508500089999870397e+00
1.509000089999972261e+00
1.509500089999846750e+00
1.510000089999948614e+00
1.510500089999823103e+00
1.511000089999924967e+00
1.511500090000026830e+00
1.512000089999901320e+00
1.512500090000003183e+00
1.513000089999877673e+00
1.513500089999979537e+00
1.514000089999854026e+00
1.514500089999955890e+00
1.515000089999830379e+00
1.515500089999932243e+00
1.516000090000034106e+00
1.516500089999908596e+00
1.517000090000010459e+00
1.517500089999884949e+00
1.518000089999986812e+00
1.518500089999861302e+00
1.519000089999963166e+00
1.519500089999837655e+00
1.520000089999939519e+00
1.520500090000041382e+00
1.521000089999915872e+00
1.521500090000017735e+00
1.522000089999892225e+00
1.522500089999994088e+00
1.523000089999868578e+00
1.523500089999970442e+00
1.524000089999844931e+00
1.524500089999946795e+00
1.525000089999821284e+00
1.525500089999923148e+00
1.526000090000025011e+00
1.526500089999899501e+00
1.527000090000001364e+00
1.527500089999875854e+00
1.528000089999977718e+00
1.528500089999852207e+00
1.529000089999954071e+00
1.529500089999828560e+00
1.530000089999930424e+00
1.530500090000032287e+00
1.531000089999906777e+00
1.531500090000008640e+00
1.532000089999883130e+00
1.532500089999984993e+00
1.533000089999859483e+00
1.533500089999961347e+00
1.534000089999835836e+00
1.534500089999937700e+00
1.535000090000039563e+00
1.535500089999914053e+00
1.536000090000015916e+00
1.536500089999890406e+00
1.537000089999992269e+00
1.537500089999866759e+00
1.538000089999968623e+00
1.538500089999843112e+00
1.539000089999944976e+00
1.539500089999819465e+00
1.540000089999921329e+00
1.540500090000023192e+00
1.541000089999897682e+00
1.541500089999999545e+00
1.542000089999874035e+00
1.542500089999975899e+00
1.543000089999850388e+00
1.543500089999952252e+00
1.544000089999826741e+00
1.544500089999928605e+00
1.545000090000030468e+00
1.545500089999904958e+00
1.546000090000006821e+00
1.546500089999881311e+00
1.547000089999983174e+00
1.547500089999857664e+00
1.548000089999959528e+00
1.548500089999834017e+00
1.549000089999935881e+00
1.549500090000037744e+00
1.550000089999912234e+00
1.550500090000014097e+00
1.551000089999888587e+00
1.551500089999990450e+00
1.552000089999864940e+00
1.552500089999966804e+00
1.553000089999841293e+00
1.553500089999943157e+00
1.554000089999817646e+00
1.554500089999919510e+00
1.555000090000021373e+00
1.555500089999895863e+00
1.556000089999997726e+00
1.556500089999872216e+00
1.557000089999974080e+00
1.557500089999848569e+00
1.558000089999950433e+00
1.558500089999824922e+00
1.559000089999926786e+00
1.559500090000028649e+00
1.560000089999903139e+00
1.560500090000005002e+00
1.561000089999879492e+00
1.561500089999981356e+00
1.562000089999855845e+00
1.562500089999957709e+00
1.563000089999832198e+00
1.563500089999934062e+00
1.564000090000035925e+00
1.564500089999910415e+00
1.565000090000012278e+00
1.565500089999886768e+00
1.566000089999988631e+00
1.566500089999863121e+00
1.567000089999964985e+00
1.567500089999839474e+00
1.568000089999941338e+00
1.568500090000043201e+00
1.569000089999917691e+00
1.569500090000019554e+00
1.570000089999894044e+00
1.570500089999995907e+00
1.571000089999870397e+00
1.571500089999972261e+00
1.572000089999846750e+00
1.572500089999948614e+00
1.573000089999823103e+00
1.573500089999924967e+00
1.574000090000026830e+00
1.574500089999901320e+00
1.575000090000003183e+00
1.575500089999877673e+00
1.576000089999979537e+00
1.576500089999854026e+00
1.577000089999955890e+00
1.577500089999830379e+00
1.578000089999932243e+00
1.578500090000034106e+00
1.579000100000030216e+00
1.579500099999904705e+00
1.580000100000006569e+00
1.580500099999881058e+00
1.581000099999982922e+00
1.581500099999857412e+00
1.582000099999959275e+00
1.582500099999833765e+00
1.583000099999935628e+00
1.583500100000037492e+00
1.584000099999911981e+00
1.584500100000013845e+00
1.585000099999888334e+00
1.585500099999990198e+00
1.586000099999864688e+00
1.586500099999966551e+00
1.587000099999841041e+00
1.587500099999942904e+00
1.588000099999817394e+00
1.588500099999919257e+00
1.589000100000021121e+00
1.589500099999895610e+00
1.590000099999997474e+00
1.590500099999871964e+00
1.591000099999973827e+00
1.591500099999848317e+00
1.592000099999950180e+00
1.592500099999824670e+00
1.593000099999926533e+00
1.593500100000028397e+00
1.594000099999902886e+00
1.594500100000004750e+00
1.595000099999879239e+00
1.595500099999981103e+00
1.596000099999855593e+00
1.596500099999957456e+00
1.597000099999831946e+00
1.597500099999933809e+00
1.598000100000035673e+00
1.598500099999910162e+00
1.599000100000012026e+00
1.599500099999886515e+00
1.600000099999988379e+00
1.600500099999862869e+00
1.601000099999964732e+00
1.601500099999839222e+00
1.602000099999941085e+00
1.602500100000042949e+00
1.603000099999917438e+00
1.603500100000019302e+00
1.604000099999893791e+00
1.604500099999995655e+00
1.605000099999870145e+00
1.605500099999972008e+00
1.606000099999846498e+00
1.606500099999948361e+00
1.607000099999822851e+00
1.607500099999924714e+00
1.608000100000026578e+00
1.608500099999901067e+00
1.609000100000002931e+00
1.609500099999877420e+00
1.610000099999979284e+00
1.610500099999853774e+00
1.611000099999955637e+00
1.611500099999830127e+00
1.612000099999931990e+00
1.612500100000033854e+00
1.613000099999908343e+00
1.613500100000010207e+00
1.614000099999884696e+00
1.614500099999986560e+00
1.615000099999861050e+00
1.615500099999962913e+00
1.616000099999837403e+00
1.616500099999939266e+00
1.617000100000041130e+00
1.617500099999915619e+00
1.618000100000017483e+00
1.618500099999891972e+00
1.619000099999993836e+00
1.619500099999868326e+00
1.620000099999970189e+00
1.620500099999844679e+00
1.621000099999946542e+00
1.621500099999821032e+00
1.622000099999922895e+00
1.622500100000024759e+00
1.623000099999899248e+00
1.623500100000001112e+00
1.624000099999875601e+00
1.624500099999977465e+00
1.625000099999851955e+00
1.625500099999953818e+00
1.626000099999828308e+00
1.626500099999930171e+00
1.627000100000032035e+00
1.627500099999906524e+00
1.628000100000008388e+00
1.628500099999882877e+00
1.629000099999984741e+00
1.629500099999859231e+00
1.630000099999961094e+00
1.630500099999835584e+00
1.631000099999937447e+00
1.631500100000039311e+00
1.632000099999913800e+00
1.632500100000015664e+00
1.633000099999890153e+00
1.633500099999992017e+00
1.634000099999866507e+00
1.634500099999968370e+00
1.635000099999842860e+00
1.635500099999944723e+00
1.636000099999819213e+00
1.636500099999921076e+00
1.637000100000022940e+00
1.637500099999897429e+00
1.638000099999999293e+00
1.638500099999873783e+00
1.639000099999975646e+00
1.639500099999850136e+00
1.640000099999951999e+00
1.640500099999826489e+00
1.641000099999928352e+00
1.641500100000030216e+00
1.642000099999904705e+00
1.642500100000006569e+00
1.643000099999881058e+00
1.643500099999982922e+00
1.644000099999857412e+00
1.644500099999959275e+00
1.645000099999833765e+00
1.645500099999935628e+00
1.646000100000037492e+00
1.646500099999911981e+00
1.647000100000013845e+00
1.647500099999888334e+00
1.648000099999990198e+00
1.648500099999864688e+00
1.649000099999966551e+00
1.649500099999841041e+00
1.650000099999942904e+00
1.650500099999817394e+00
1.651000099999919257e+00
1.651500100000021121e+00
1.652000099999895610e+00
1.652500099999997474e+00
1.653000099999871964e+00
1.653500099999973827e+00
1.654000099999848317e+00
1.654500099999950180e+00
1.655000099999824670e+00
1.655500099999926533e+00
1.656000100000028397e+00
1.656500099999902886e+00
1.657000100000004750e+00
1.657500099999879239e+00
1.658000099999981103e+00
1.658500099999855593e+00
1.659000099999957456e+00
1.659500099999831946e+00
1.660000099999933809e+00
1.660500100000035673e+00
1.661000099999910162e+00
1.661500100000012026e+00
1.662000099999886515e+00
1.662500099999988379e+00
1.663000099999862869e+00
1.663500099999964732e+00
1.664000099999839222e+00
1.664500099999941085e+00
1.665000100000042949e+00
1.665500099999917438e+00
1.666000100000019302e+00
1.666500099999893791e+00
1.667000099999995655e+00
1.667500099999870145e+00
1.668000099999972008e+00
1.668500099999846498e+00
1.669000099999948361e+00
1.669500099999822851e+00
1.670000099999924714e+00
1.670500100000026578e+00
1.671000099999901067e+00
1.671500100000002931e+00
1.672000099999877420e+00
1.672500099999979284e+00
1.673000099999853774e+00
1.673500099999955637e+00
1.674000099999830127e+00
1.674500099999931990e+00
1.675000100000033854e+00
1.675500099999908343e+00
1.676000100000010207e+00
1.676500099999884696e+00
1.677000099999986560e+00
1.677500099999861050e+00
1.678000099999962913e+00
1.678500099999837403e+00
1.679000099999939266e+00
1.679500100000041130e+00
1.680000099999915619e+00
1.680500100000017483e+00
1.681000099999891972e+00
1.681500099999993836e+00
1.682000099999868326e+00
1.682500099999970189e+00
1.683000099999844679e+00
1.683500099999946542e+00
1.684000099999821032e+00
1.684500099999922895e+00
1.685000100000024759e+00
1.685500099999899248e+00
1.686000100000001112e+00
1.686500099999875601e+00
1.687000099999977465e+00
1.687500099999851955e+00
1.688000099999953818e+00
1.688500099999828308e+00
1.689000099999930171e+00
1.689500100000032035e+00
1.690000099999906524e+00
1.690500100000008388e+00
1.691000099999882877e+00
1.691500099999984741e+00
1.692000099999859231e+00
1.692500099999961094e+00
1.693000099999835584e+00
1.693500099999937447e+00
1.694000100000039311e+00
1.694500099999913800e+00
1.695000100000015664e+00
1.695500099999890153e+00
1.696000099999992017e+00
1.696500099999866507e+00
1.697000099999968370e+00
1.697500099999842860e+00
1.698000099999944723e+00
1.698500099999819213e+00
1.699000099999921076e+00
1.699500100000022940e+00
1.700000099999897429e+00
1.700500099999999293e+00
1.701000099999873783e+00
1.701500099999975646e+00
1.702000099999850136e+00
1.702500099999951999e+00
1.703000099999826489e+00
1.703500099999928352e+00
1.704000100000030216e+00
1.704500099999904705e+00
1.705000100000006569e+00
1.705500099999881058e+00
1.706000099999982922e+00
1.706500099999857412e+00
1.707000099999959275e+00
1.707500099999833765e+00
1.708000099999935628e+00
1.708500100000037492e+00
1.709000099999911981e+00
1.709500100000013845e+00
1.710000099999888334e+00
1.710500099999990198e+00
1.711000099999864688e+00
1.711500099999966551e+00
1.712000099999841041e+00
1.712500099999942904e+00
1.713000099999817394e+00
1.713500099999919257e+00
1.714000100000021121e+00
1.714500099999895610e+00
1.715000099999997474e+00
1.715500099999871964e+00
1.716000099999973827e+00
1.716500099999848317e+00
1.717000099999950180e+00
1.717500099999824670e+00
1.718000099999926533e+00
1.718500100000028397e+00
1.719000099999902886e+00
1.719500100000004750e+00
1.720000099999879239e+00
1.720500099999981103e+00
1.721000099999855593e+00
1.721500099999957456e+00
1.722000099999831946e+00
1.722500099999933809e+00
1.723000100000035673e+00
1.723500099999910162e+00
1.724000100000012026e+00
1.724500099999886515e+00
1.725000099999988379e+00
1.725500099999862869e+00
1.726000099999964732e+00
1.726500099999839222e+00
1.727000099999941085e+00
1.727500100000042949e+00
1.728000099999917438e+00
1.728500100000019302e+00
1.729000099999893791e+00
1.729500099999995655e+00
1.730000099999870145e+00
1.730500099999972008e+00
1.731000099999846498e+00
1.731500099999948361e+00
1.732000099999822851e+00
1.732500099999924714e+00
1.733000100000026578e+00
1.733500099999901067e+00
1.734000100000002931e+00
1.734500099999877420e+00
1.735000099999979284e+00
1.735500099999853774e+00
1.736000099999955637e+00
1.736500099999830127e+00
1.737000099999931990e+00
1.737500100000033854e+00
1.738000099999908343e+00
1.738500100000010207e+00
1.739000099999884696e+00
1.739500099999986560e+00
1.740000099999861050e+00
1.740500099999962913e+00
1.741000099999837403e+00
1.741500099999939266e+00
1.742000100000041130e+00
1.742500099999915619e+00
1.743000109999911729e+00
1.743500110000013592e+00
1.744000109999888082e+00
1.744500109999989945e+00
1.745000109999864435e+00
1.745500109999966298e+00
1.746000109999840788e+00
1.746500109999942651e+00
1.747000109999817141e+00
1.747500109999919005e+00
1.748000110000020868e+00
1.748500109999895358e+00
1.749000109999997221e+00
1.749500109999871711e+00
1.750000109999973574e+00
1.750500109999848064e+00
1.751000109999949927e+00
1.751500109999824417e+00
1.752000109999926281e+00
1.752500110000028144e+00
1.753000109999902634e+00
1.753500110000004497e+00
1.754000109999878987e+00
1.754500109999980850e+00
1.755000109999855340e+00
1.755500109999957203e+00
1.756000109999831693e+00
1.756500109999933557e+00
1.757000110000035420e+00
1.757500109999909910e+00
1.758000110000011773e+00
1.758500109999886263e+00
1.759000109999988126e+00
1.759500109999862616e+00
1.760000109999964479e+00
1.760500109999838969e+00
1.761000109999940832e+00
1.761500110000042696e+00
1.762000109999917186e+00
1.762500110000019049e+00
1.763000109999893539e+00
1.763500109999995402e+00
1.764000109999869892e+00
1.764500109999971755e+00
1.765000109999846245e+00
1.765500109999948108e+00
1.766000109999822598e+00
1.766500109999924462e+00
1.767000110000026325e+00
1.767500109999900815e+00
1.768000110000002678e+00
1.768500109999877168e+00
1.769000109999979031e+00
1.769500109999853521e+00
1.770000109999955384e+00
1.770500109999829874e+00
1.771000109999931738e+00
1.771500110000033601e+00
1.772000109999908091e+00
1.772500110000009954e+00
1.773000109999884444e+00
1.773500109999986307e+00
1.774000109999860797e+00
1.774500109999962660e+00
1.775000109999837150e+00
1.775500109999939014e+00
1.776000110000040877e+00
1.776500109999915367e+00
1.777000110000017230e+00
1.777500109999891720e+00
1.778000109999993583e+00
1.778500109999868073e+00
1.779000109999969936e+00
1.779500109999844426e+00
1.780000109999946289e+00
1.780500109999820779e+00
1.781000109999922643e+00
1.781500110000024506e+00
1.782000109999898996e+00
1.782500110000000859e+00
1.783000109999875349e+00
1.783500109999977212e+00
1.784000109999851702e+00
1.784500109999953565e+00
1.785000109999828055e+00
1.785500109999929919e+00
1.786000110000031782e+00
1.786500109999906272e+00
1.787000110000008135e+00
1.787500109999882625e+00
1.788000109999984488e+00
1.788500109999858978e+00
1.789000109999960841e+00
1.789500109999835331e+00
1.790000109999937195e+00
1.790500110000039058e+00
1.791000109999913548e+00
1.791500110000015411e+00
1.792000109999889901e+00
1.792500109999991764e+00
1.793000109999866254e+00
1.793500109999968117e+00
1.794000109999842607e+00
1.794500109999944470e+00
1.795000109999818960e+00
1.795500109999920824e+00
1.796000110000022687e+00
1.796500109999897177e+00
1.797000109999999040e+00
1.797500109999873530e+00
1.798000109999975393e+00
1.798500109999849883e+00
1.799000109999951746e+00
1.799500109999826236e+00
1.800000109999928100e+00
1.800500110000029963e+00
1.801000109999904453e+00
1.801500110000006316e+00
1.802000109999880806e+00
1.802500109999982669e+00
1.803000109999857159e+00
1.803500109999959022e+00
1.804000109999833512e+00
1.804500109999935376e+00
1.805000110000037239e+00
1.805500109999911729e+00
1.806000110000013592e+00
1.806500109999888082e+00
1.807000109999989945e+00
1.807500109999864435e+00
1.808000109999966298e+00
1.808500109999840788e+00
1.809000109999942651e+00
1.809500109999817141e+00
1.810000109999919005e+00
1.810500110000020868e+00
1.811000109999895358e+00
1.811500109999997221e+00
1.812000109999871711e+00
1.812500109999973574e+00
1.813000109999848064e+00
1.813500109999949927e+00
1.814000109999824417e+00
1.814500109999926281e+00
1.815000110000028144e+00
1.815500109999902634e+00
1.816000110000004497e+00
1.816500109999878987e+00
1.817000109999980850e+00
1.817500109999855340e+00
1.818000109999957203e+00
1.818500109999831693e+00
1.819000109999933557e+00
1.819500110000035420e+00
1.820000109999909910e+00
1.820500110000011773e+00
1.821000109999886263e+00
1.821500109999988126e+00
1.822000109999862616e+00
1.822500109999964479e+00
1.823000109999838969e+00
1.823500109999940832e+00
1.824000110000042696e+00
1.824500109999917186e+00
1.825000110000019049e+00
1.825500109999893539e+00
1.826000109999995402e+00
1.826500109999869892e+00
1.827000109999971755e+00
1.827500109999846245e+00
1.828000109999948108e+00
1.828500109999822598e+00
1.829000109999924462e+00
1.829500110000026325e+00
1.830000109999900815e+00
1.830500110000002678e+00
1.831000109999877168e+00
1.831500109999979031e+00
1.832000109999853521e+00
1.832500109999955384e+00
1.833000109999829874e+00
1.833500109999931738e+00
1.834000110000033601e+00
1.834500109999908091e+00
1.835000110000009954e+00
1.835500109999884444e+00
1.836000109999986307e+00
1.836500109999860797e+00
1.837000109999962660e+00
1.837500109999837150e+00
1.838000109999939014e+00
1.838500110000040877e+00
1.839000109999915367e+00
1.839500110000017230e+00
1.840000109999891720e+00
1.840500109999993583e+00
1.841000109999868073e+00
1.841500109999969936e+00
1.842000109999844426e+00
1.842500109999946289e+00
1.843000109999820779e+00
1.843500109999922643e+00
1.844000110000024506e+00
1.844500109999898996e+00
1.845000110000000859e+00
1.845500109999875349e+00
1.846000109999977212e+00
1.846500109999851702e+00
1.847000109999953565e+00
1.847500109999828055e+00
1.848000109999929919e+00
1.848500110000031782e+00
1.849000109999906272e+00
1.849500110000008135e+00
1.850000109999882625e+00
1.850500109999984488e+00
1.851000109999858978e+00
1.851500109999960841e+00
1.852000109999835331e+00
1.852500109999937195e+00
1.853000110000039058e+00
1.853500109999913548e+00
1.854000110000015411e+00
1.854500109999889901e+00
1.855000109999991764e+00
1.855500109999866254e+00
1.856000109999968117e+00
1.856500109999842607e+00
1.857000109999944470e+00
1.857500109999818960e+00
1.858000109999920824e+00
1.858500110000022687e+00
1.859000109999897177e+00
1.859500109999999040e+00
1.860000109999873530e+00
1.860500109999975393e+00
1.861000109999849883e+00
1.861500109999951746e+00
1.862000109999826236e+00
1.862500109999928100e+00
1.863000110000029963e+00
1.863500109999904453e+00
1.864000110000006316e+00
1.864500109999880806e+00
1.865000109999982669e+00
1.865500109999857159e+00
1.866000109999959022e+00
1.866500109999833512e+00
1.867000109999935376e+00
1.867500110000037239e+00
1.868000109999911729e+00
1.868500110000013592e+00
1.869000109999888082e+00
1.869500109999989945e+00
1.870000109999864435e+00
1.870500109999966298e+00
1.871000109999840788e+00
1.871500109999942651e+00
1.872000109999817141e+00
1.872500109999919005e+00
1.873000110000020868e+00
1.873500109999895358e+00
1.874000109999997221e+00
1.874500109999871711e+00
1.875000109999973574e+00
1.875500109999848064e+00
1.876000109999949927e+00
1.876500109999824417e+00
1.877000109999926281e+00
1.877500110000028144e+00
1.878000109999902634e+00
1.878500110000004497e+00
1.879000109999878987e+00
1.879500109999980850e+00
1.880000109999855340e+00
1.880500109999957203e+00
1.881000109999831693e+00
1.881500109999933557e+00
1.882000110000035420e+00
1.882500109999909910e+00
1.883000110000011773e+00
1.883500109999886263e+00
1.884000109999988126e+00
1.884500109999862616e+00
1.885000109999964479e+00
1.885500109999838969e+00
1.886000109999940832e+00
1.886500110000042696e+00
1.887000109999917186e+00
1.887500110000019049e+00
1.888000109999893539e+00
1.888500109999995402e+00
1.889000109999869892e+00
1.889500109999971755e+00
1.890000109999846245e+00
1.890500109999948108e+00
1.891000109999822598e+00
1.891500109999924462e+00
1.892000110000026325e+00
1.892500109999900815e+00
1.893000110000002678e+00
1.893500109999877168e+00
1.894000109999979031e+00
1.894500109999853521e+00
1.895000109999955384e+00
1.895500109999829874e+00
1.896000109999931738e+00
1.896500110000033601e+00
1.897000109999908091e+00
1.897500110000009954e+00
1.898000109999884444e+00
1.898500109999986307e+00
1.899000109999860797e+00
1.899500109999962660e+00
1.900000109999837150e+00
1.900500109999939014e+00
1.901000110000040877e+00
1.901500109999915367e+00
1.902000110000017230e+00
1.902500109999891720e+00
1.903000109999993583e+00
1.903500109999868073e+00
1.904000109999969936e+00
1.904500109999844426e+00
1.905000109999946289e+00
1.905500109999820779e+00
1.906000109999922643e+00
1.906500110000024506e+00
1.907000120000020615e+00
1.907500119999895105e+00
1.908000119999996969e+00
1.908500119999871458e+00
1.909000119999973322e+00
1.909500119999847811e+00
1.910000119999949675e+00
1.910500119999824165e+00
1.911000119999926028e+00
1.911500120000027891e+00
1.912000119999902381e+00
1.912500120000004245e+00
1.913000119999878734e+00
1.913500119999980598e+00
1.914000119999855087e+00
1.914500119999956951e+00
1.915000119999831441e+00
1.915500119999933304e+00
1.916000120000035167e+00
1.916500119999909657e+00
1.917000120000011520e+00
1.917500119999886010e+00
1.918000119999987874e+00
1.918500119999862363e+00
1.919000119999964227e+00
1.919500119999838716e+00
1.920000119999940580e+00
1.920500120000042443e+00
1.921000119999916933e+00
1.921500120000018796e+00
1.922000119999893286e+00
1.922500119999995150e+00
1.923000119999869639e+00
1.923500119999971503e+00
1.924000119999845992e+00
1.924500119999947856e+00
1.925000119999822346e+00
1.925500119999924209e+00
1.926000120000026072e+00
1.926500119999900562e+00
1.927000120000002426e+00
1.927500119999876915e+00
1.928000119999978779e+00
1.928500119999853268e+00
1.929000119999955132e+00
1.929500119999829622e+00
1.930000119999931485e+00
1.930500120000033348e+00
1.931000119999907838e+00
1.931500120000009701e+00
1.932000119999884191e+00
1.932500119999986055e+00
1.933000119999860544e+00
1.933500119999962408e+00
1.934000119999836897e+00
1.934500119999938761e+00
1.935000120000040624e+00
1.935500119999915114e+00
1.936000120000016977e+00
1.936500119999891467e+00
1.937000119999993331e+00
1.937500119999867820e+00
1.938000119999969684e+00
1.938500119999844173e+00
1.939000119999946037e+00
1.939500119999820527e+00
1.940000119999922390e+00
1.940500120000024253e+00
1.941000119999898743e+00
1.941500120000000607e+00
1.942000119999875096e+00
1.942500119999976960e+00
1.943000119999851449e+00
1.943500119999953313e+00
1.944000119999827803e+00
1.944500119999929666e+00
1.945000120000031529e+00
1.945500119999906019e+00
1.946000120000007882e+00
1.946500119999882372e+00
1.947000119999984236e+00
1.947500119999858725e+00
1.948000119999960589e+00
1.948500119999835078e+00
1.949000119999936942e+00
1.949500120000038805e+00
1.950000119999913295e+00
1.950500120000015158e+00
1.951000119999889648e+00
1.951500119999991512e+00
1.952000119999866001e+00
1.952500119999967865e+00
1.953000119999842354e+00
1.953500119999944218e+00
1.954000119999818708e+00
1.954500119999920571e+00
1.955000120000022434e+00
1.955500119999896924e+00
1.956000119999998788e+00
1.956500119999873277e+00
1.957000119999975141e+00
1.957500119999849630e+00
1.958000119999951494e+00
1.958500119999825984e+00
1.959000119999927847e+00
1.959500120000029710e+00
1.960000119999904200e+00
1.960500120000006063e+00
1.961000119999880553e+00
1.961500119999982417e+00
1.962000119999856906e+00
1.962500119999958770e+00
1.963000119999833259e+00
1.963500119999935123e+00
1.964000120000036986e+00
1.964500119999911476e+00
1.965000120000013339e+00
1.965500119999887829e+00
1.966000119999989693e+00
1.966500119999864182e+00
1.967000119999966046e+00
1.967500119999840535e+00
1.968000119999942399e+00
1.968500120000044262e+00
1.969000119999918752e+00
1.969500120000020615e+00
1.970000119999895105e+00
1.970500119999996969e+00
1.971000119999871458e+00
1.971500119999973322e+00
1.972000119999847811e+00
1.972500119999949675e+00
1.973000119999824165e+00
1.973500119999926028e+00
1.974000120000027891e+00
1.974500119999902381e+00
1.975000120000004245e+00
1.975500119999878734e+00
1.976000119999980598e+00
1.976500119999855087e+00
1.977000119999956951e+00
1.977500119999831441e+00
1.978000119999933304e+00
1.978500120000035167e+00
1.979000119999909657e+00
1.979500120000011520e+00
1.980000119999886010e+00
1.980500119999987874e+00
1.981000119999862363e+00
1.981500119999964227e+00
1.982000119999838716e+00
1.982500119999940580e+00
1.983000120000042443e+00
1.983500119999916933e+00
1.984000120000018796e+00
1.984500119999893286e+00
1.985000119999995150e+00
1.985500119999869639e+00
1.986000119999971503e+00
1.986500119999845992e+00
1.987000119999947856e+00
1.987500119999822346e+00
1.988000119999924209e+00
1.988500120000026072e+00
1.989000119999900562e+00
1.989500120000002426e+00
1.990000119999876915e+00
1.990500119999978779e+00
1.991000119999853268e+00
1.991500119999955132e+00
1.992000119999829622e+00
1.992500119999931485e+00
1.993000120000033348e+00
1.993500119999907838e+00
1.994000120000009701e+00
1.994500119999884191e+00
1.995000119999986055e+00
1.995500119999860544e+00
1.996000119999962408e+00
1.996500119999836897e+00
1.997000119999938761e+00
1.997500120000040624e+00
1.998000119999915114e+00
1.998500120000016977e+00
1.999000119999891467e+00
1.999500119999993331e+00
2.000000119999867820e+00
2.000500119999969684e+00
2.001000119999844173e+00
2.001500119999946037e+00
2.002000119999820527e+00
2.002500119999922390e+00
2.003000120000024253e+00
2.003500119999898743e+00
2.004000120000000607e+00
2.004500119999875096e+00
2.005000119999976960e+00
2.005500119999851449e+00
2.006000119999953313e+00
2.006500119999827803e+00
2.007000119999929666e+00
2.007500120000031529e+00
2.008000119999906019e+00
2.008500120000007882e+00
2.009000119999882372e+00
2.009500119999984236e+00
2.010000119999858725e+00
2.010500119999960589e+00
2.011000119999835078e+00
2.011500119999936942e+00
2.012000120000038805e+00
2.012500119999913295e+00
2.013000120000015158e+00
2.013500119999889648e+00
2.014000119999991512e+00
2.014500119999866001e+00
2.015000119999967865e+00
2.015500119999842354e+00
2.016000119999944218e+00
2.016500119999818708e+00
2.017000119999920571e+00
2.017500120000022434e+00
2.018000119999896924e+00
2.018500119999998788e+00
2.019000119999873277e+00
2.019500119999975141e+00
2.020000119999849630e+00
2.020500119999951494e+00
2.021000119999825984e+00
2.021500119999927847e+00
2.022000120000029710e+00
2.022500119999904200e+00
2.023000120000006063e+00
2.023500119999880553e+00
2.024000119999982417e+00
2.024500119999856906e+00
2.025000119999958770e+00
2.025500119999833259e+00
2.026000119999935123e+00
2.026500120000036986e+00
2.027000119999911476e+00
2.027500120000013339e+00
2.028000119999887829e+00
2.028500119999989693e+00
2.029000119999864182e+00
2.029500119999966046e+00
2.030000119999840535e+00
2.030500119999942399e+00
2.031000120000044262e+00
2.031500119999918752e+00
2.032000120000020615e+00
2.032500119999895105e+00
2.033000119999996969e+00
2.033500119999871458e+00
2.034000119999973322e+00
2.034500119999847811e+00
2.035000119999949675e+00
2.035500119999824165e+00
2.036000119999926028e+00
2.036500120000027891e+00
2.037000119999902381e+00
2.037500120000004245e+00
2.038000119999878734e+00
2.038500119999980598e+00
2.039000119999855087e+00
2.039500119999956951e+00
2.040000119999831441e+00
2.040500119999933304e+00
2.041000120000035167e+00
2.041500119999909657e+00
2.042000120000011520e+00
2.042500119999886010e+00
2.043000119999987874e+00
2.043500119999862363e+00
2.044000119999964227e+00
2.044500119999838716e+00
2.045000119999940580e+00
2.045500120000042443e+00
2.046000119999916933e+00
2.046500120000018796e+00
2.047000119999893286e+00
2.047500119999995150e+00
2.048000119999869639e+00
2.048500119999971503e+00
2.049000119999845992e+00
2.049500119999947856e+00
2.050000119999822346e+00
2.050500119999924209e+00
2.051000120000026072e+00
2.051500119999900562e+00
2.052000120000002426e+00
2.052500119999876915e+00
2.053000119999978779e+00
2.053500119999853268e+00
2.054000119999955132e+00
2.054500119999829622e+00
2.055000119999931485e+00
2.055500120000033348e+00
2.056000119999907838e+00
2.056500120000009701e+00
2.057000119999884191e+00
2.057500119999986055e+00
2.058000119999860544e+00
2.058500119999962408e+00
2.059000119999836897e+00
2.059500119999938761e+00
2.060000120000040624e+00
2.060500119999915114e+00
2.061000120000016977e+00
2.061500119999891467e+00
2.062000119999993331e+00
2.062500119999867820e+00
2.063000119999969684e+00
2.063500119999844173e+00
2.064000119999946037e+00
2.064500119999820527e+00
2.065000119999922390e+00
2.065500120000024253e+00
2.066000119999898743e+00
2.066500120000000607e+00
2.067000119999875096e+00
2.067500119999976960e+00
2.068000119999851449e+00
2.068500119999953313e+00
2.069000119999827803e+00
2.069500119999929666e+00
2.070000120000031529e+00
2.070500119999906019e+00
2.071000129999902128e+00
2.071500130000003992e+00
2.072000129999878482e+00
2.072500129999980345e+00
2.073000129999854835e+00
2.073500129999956698e+00
2.074000129999831188e+00
2.074500129999933051e+00
2.075000130000034915e+00
2.075500129999909404e+00
2.076000130000011268e+00
2.076500129999885758e+00
2.077000129999987621e+00
2.077500129999862111e+00
2.078000129999963974e+00
2.078500129999838464e+00
2.079000129999940327e+00
2.079500130000042191e+00
2.080000129999916680e+00
2.080500130000018544e+00
2.081000129999893034e+00
2.081500129999994897e+00
2.082000129999869387e+00
2.082500129999971250e+00
2.083000129999845740e+00
2.083500129999947603e+00
2.084000129999822093e+00
2.084500129999923956e+00
2.085000130000025820e+00
2.085500129999900309e+00
2.086000130000002173e+00
2.086500129999876663e+00
2.087000129999978526e+00
2.087500129999853016e+00
2.088000129999954879e+00
2.088500129999829369e+00
2.089000129999931232e+00
2.089500130000033096e+00
2.090000129999907585e+00
2.090500130000009449e+00
2.091000129999883939e+00
2.091500129999985802e+00
2.092000129999860292e+00
2.092500129999962155e+00
2.093000129999836645e+00
2.093500129999938508e+00
2.094000130000040372e+00
2.094500129999914861e+00
2.095000130000016725e+00
2.095500129999891215e+00
2.096000129999993078e+00
2.096500129999867568e+00
2.097000129999969431e+00
2.097500129999843921e+00
2.098000129999945784e+00
2.098500129999820274e+00
2.099000129999922137e+00
2.099500130000024001e+00
2.100000129999898490e+00
2.100500130000000354e+00
2.101000129999874844e+00
2.101500129999976707e+00
2.102000129999851197e+00
2.102500129999953060e+00
2.103000129999827550e+00
2.103500129999929413e+00
2.104000130000031277e+00
2.104500129999905766e+00
2.105000130000007630e+00
2.105500129999882120e+00
2.106000129999983983e+00
2.106500129999858473e+00
2.107000129999960336e+00
2.107500129999834826e+00
2.108000129999936689e+00
2.108500130000038553e+00
2.109000129999913042e+00
2.109500130000014906e+00
2.110000129999889396e+00
2.110500129999991259e+00
2.111000129999865749e+00
2.111500129999967612e+00
2.112000129999842102e+00
2.112500129999943965e+00
2.113000129999818455e+00
2.113500129999920318e+00
2.114000130000022182e+00
2.114500129999896672e+00
2.115000129999998535e+00
2.115500129999873025e+00
2.116000129999974888e+00
2.116500129999849378e+00
2.117000129999951241e+00
2.117500129999825731e+00
2.118000129999927594e+00
2.118500130000029458e+00
2.119000129999903947e+00
2.119500130000005811e+00
2.120000129999880301e+00
2.120500129999982164e+00
2.121000129999856654e+00
2.121500129999958517e+00
2.122000129999833007e+00
2.122500129999934870e+00
2.123000130000036734e+00
2.123500129999911223e+00
2.124000130000013087e+00
2.124500129999887577e+00
2.125000129999989440e+00
2.125500129999863930e+00
2.126000129999965793e+00
2.126500129999840283e+00
2.127000129999942146e+00
2.127500130000044010e+00
2.128000129999918499e+00
2.128500130000020363e+00
2.129000129999894853e+00
2.129500129999996716e+00
2.130000129999871206e+00
2.130500129999973069e+00
2.131000129999847559e+00
2.131500129999949422e+00
2.132000129999823912e+00
2.132500129999925775e+00
2.133000130000027639e+00
2.133500129999902128e+00
2.134000130000003992e+00
2.134500129999878482e+00
2.135000129999980345e+00
2.135500129999854835e+00
2.136000129999956698e+00
2.136500129999831188e+00
2.137000129999933051e+00
2.137500130000034915e+00
2.138000129999909404e+00
2.138500130000011268e+00
2.139000129999885758e+00
2.139500129999987621e+00
2.140000129999862111e+00
2.140500129999963974e+00
2.141000129999838464e+00
2.141500129999940327e+00
2.142000130000042191e+00
2.142500129999916680e+00
2.143000130000018544e+00
2.143500129999893034e+00
2.144000129999994897e+00
2.144500129999869387e+00
2.145000129999971250e+00
2.145500129999845740e+00
2.146000129999947603e+00
2.146500129999822093e+00
2.147000129999923956e+00
2.147500130000025820e+00
2.148000129999900309e+00
2.148500130000002173e+00
2.149000129999876663e+00
2.149500129999978526e+00
2.150000129999853016e+00
2.150500129999954879e+00
2.151000129999829369e+00
2.151500129999931232e+00
2.152000130000033096e+00
2.152500129999907585e+00
2.153000130000009449e+00
2.153500129999883939e+00
2.154000129999985802e+00
2.154500129999860292e+00
2.155000129999962155e+00
2.155500129999836645e+00
2.156000129999938508e+00
2.156500130000040372e+00
2.157000129999914861e+00
2.157500130000016725e+00
2.158000129999891215e+00
2.158500129999993078e+00
2.159000129999867568e+00
2.159500129999969431e+00
2.160000129999843921e+00
2.160500129999945784e+00
2.161000129999820274e+00
2.161500129999922137e+00
2.162000130000024001e+00
2.162500129999898490e+00
2.163000130000000354e+00
2.163500129999874844e+00
2.164000129999976707e+00
2.164500129999851197e+00
2.165000129999953060e+00
2.165500129999827550e+00
2.166000129999929413e+00
2.166500130000031277e+00
2.167000129999905766e+00
2.167500130000007630e+00
2.168000129999882120e+00
2.168500129999983983e+00
2.169000129999858473e+00
2.169500129999960336e+00
2.170000129999834826e+00
2.170500129999936689e+00
2.171000130000038553e+00
2.171500129999913042e+00
2.172000130000014906e+00
2.172500129999889396e+00
2.173000129999991259e+00
2.173500129999865749e+00
2.174000129999967612e+00
2.174500129999842102e+00
2.175000129999943965e+00
2.175500129999818455e+00
2.176000129999920318e+00
2.176500130000022182e+00
2.177000129999896672e+00
2.177500129999998535e+00
2.178000129999873025e+00
2.178500129999974888e+00
2.179000129999849378e+00
2.179500129999951241e+00
2.180000129999825731e+00
2.180500129999927594e+00
2.181000130000029458e+00
2.181500129999903947e+00
2.182000130000005811e+00
2.182500129999880301e+00
2.183000129999982164e+00
2.183500129999856654e+00
2.184000129999958517e+00
2.184500129999833007e+00
2.185000129999934870e+00
2.185500130000036734e+00
2.186000129999911223e+00
2.186500130000013087e+00
2.187000129999887577e+00
2.187500129999989440e+00
2.188000129999863930e+00
2.188500129999965793e+00
2.189000129999840283e+00
2.189500129999942146e+00
2.190000130000044010e+00
2.190500129999918499e+00
2.191000130000020363e+00
2.191500129999894853e+00
2.192000129999996716e+00
2.192500129999871206e+00
2.193000129999973069e+00
2.193500129999847559e+00
2.194000129999949422e+00
2.194500129999823912e+00
2.195000129999925775e+00
2.195500130000027639e+00
2.196000129999902128e+00
2.196500130000003992e+00
2.197000129999878482e+00
2.197500129999980345e+00
2.198000129999854835e+00
2.198500129999956698e+00
2.199000129999831188e+00
2.199500129999933051e+00
2.200000130000034915e+00
2.200500129999909404e+00
2.201000130000011268e+00
2.201500129999885758e+00
2.202000129999987621e+00
2.202500129999862111e+00
2.203000129999963974e+00
2.203500129999838464e+00
2.204000129999940327e+00
2.204500130000042191e+00
2.205000129999916680e+00
2.205500130000018544e+00
2.206000129999893034e+00
2.206500129999994897e+00
2.207000129999869387e+00
2.207500129999971250e+00
2.208000129999845740e+00
2.208500129999947603e+00
2.209000129999822093e+00
2.209500129999923956e+00
2.210000130000025820e+00
2.210500129999900309e+00
2.211000130000002173e+00
2.211500129999876663e+00
2.212000129999978526e+00
2.212500129999853016e+00
2.213000129999954879e+00
2.213500129999829369e+00
2.214000129999931232e+00
2.214500130000033096e+00
2.215000129999907585e+00
2.215500130000009449e+00
2.216000129999883939e+00
2.216500129999985802e+00
2.217000129999860292e+00
2.217500129999962155e+00
2.218000129999836645e+00
2.218500129999938508e+00
2.219000130000040372e+00
2.219500129999914861e+00
2.220000130000016725e+00
2.220500129999891215e+00
2.221000129999993078e+00
2.221500129999867568e+00
2.222000129999969431e+00
2.222500129999843921e+00
2.223000129999945784e+00
2.223500129999820274e+00
2.224000129999922137e+00
2.224500130000024001e+00
2.225000129999898490e+00
2.225500130000000354e+00
2.226000129999874844e+00
2.226500129999976707e+00
2.227000129999851197e+00
2.227500129999953060e+00
2.228000129999827550e+00
2.228500129999929413e+00
2.229000130000031277e+00
2.229500129999905766e+00
2.230000130000007630e+00
2.230500129999882120e+00
2.231000129999983983e+00
2.231500129999858473e+00
2.232000129999960336e+00
2.232500129999834826e+00
2.233000129999936689e+00
2.233500130000038553e+00
2.234000129999913042e+00
2.234500130000014906e+00
2.235000140000011015e+00
2.235500139999885505e+00
2.236000139999987368e+00
2.236500139999861858e+00
2.237000139999963721e+00
2.237500139999838211e+00
2.238000139999940075e+00
2.238500140000041938e+00
2.239000139999916428e+00
2.239500140000018291e+00
2.240000139999892781e+00
2.240500139999994644e+00
2.241000139999869134e+00
2.241500139999970997e+00
2.242000139999845487e+00
2.242500139999947351e+00
2.243000139999821840e+00
2.243500139999923704e+00
2.244000140000025567e+00
2.244500139999900057e+00
2.245000140000001920e+00
2.245500139999876410e+00
2.246000139999978273e+00
2.246500139999852763e+00
2.247000139999954627e+00
2.247500139999829116e+00
2.248000139999930980e+00
2.248500140000032843e+00
2.249000139999907333e+00
2.249500140000009196e+00
2.250000139999883686e+00
2.250500139999985549e+00
2.251000139999860039e+00
2.251500139999961903e+00
2.252000139999836392e+00
2.252500139999938256e+00
2.253000140000040119e+00
2.253500139999914609e+00
2.254000140000016472e+00
2.254500139999890962e+00
2.255000139999992825e+00
2.255500139999867315e+00
2.256000139999969178e+00
2.256500139999843668e+00
2.257000139999945532e+00
2.257500139999820021e+00
2.258000139999921885e+00
2.258500140000023748e+00
2.259000139999898238e+00
2.259500140000000101e+00
2.260000139999874591e+00
2.260500139999976454e+00
2.261000139999850944e+00
2.261500139999952808e+00
2.262000139999827297e+00
2.262500139999929161e+00
2.263000140000031024e+00
2.263500139999905514e+00
2.264000140000007377e+00
2.264500139999881867e+00
2.265000139999983730e+00
2.265500139999858220e+00
2.266000139999960084e+00
2.266500139999834573e+00
2.267000139999936437e+00
2.267500140000038300e+00
2.268000139999912790e+00
2.268500140000014653e+00
2.269000139999889143e+00
2.269500139999991006e+00
2.270000139999865496e+00
2.270500139999967359e+00
2.271000139999841849e+00
2.271500139999943713e+00
2.272000139999818202e+00
2.272500139999920066e+00
2.273000140000021929e+00
2.273500139999896419e+00
2.274000139999998282e+00
2.274500139999872772e+00
2.275000139999974635e+00
2.275500139999849125e+00
2.276000139999950989e+00
2.276500139999825478e+00
2.277000139999927342e+00
2.277500140000029205e+00
2.278000139999903695e+00
2.278500140000005558e+00
2.279000139999880048e+00
2.279500139999981911e+00
2.280000139999856401e+00
2.280500139999958265e+00
2.281000139999832754e+00
2.281500139999934618e+00
2.282000140000036481e+00
2.282500139999910971e+00
2.283000140000012834e+00
2.283500139999887324e+00
2.284000139999989187e+00
2.284500139999863677e+00
2.285000139999965540e+00
2.285500139999840030e+00
2.286000139999941894e+00
2.286500140000043757e+00
2.287000139999918247e+00
2.287500140000020110e+00
2.288000139999894600e+00
2.288500139999996463e+00
2.289000139999870953e+00
2.289500139999972816e+00
2.290000139999847306e+00
2.290500139999949170e+00
2.291000139999823659e+00
2.291500139999925523e+00
2.292000140000027386e+00
2.292500139999901876e+00
2.293000140000003739e+00
2.293500139999878229e+00
2.294000139999980092e+00
2.294500139999854582e+00
2.295000139999956446e+00
2.295500139999830935e+00
2.296000139999932799e+00
2.296500140000034662e+00
2.297000139999909152e+00
2.297500140000011015e+00
2.298000139999885505e+00
2.298500139999987368e+00
2.299000139999861858e+00
2.299500139999963721e+00
2.300000139999838211e+00
2.300500139999940075e+00
2.301000140000041938e+00
2.301500139999916428e+00
2.302000140000018291e+00
2.302500139999892781e+00
2.303000139999994644e+00
2.303500139999869134e+00
2.304000139999970997e+00
2.304500139999845487e+00
2.305000139999947351e+00
2.305500139999821840e+00
2.306000139999923704e+00
2.306500140000025567e+00
2.307000139999900057e+00
2.307500140000001920e+00
2.308000139999876410e+00
2.308500139999978273e+00
2.309000139999852763e+00
2.309500139999954627e+00
2.310000139999829116e+00
2.310500139999930980e+00
2.311000140000032843e+00
2.311500139999907333e+00
2.312000140000009196e+00
2.312500139999883686e+00
2.313000139999985549e+00
2.313500139999860039e+00
2.314000139999961903e+00
2.314500139999836392e+00
2.315000139999938256e+00
2.315500140000040119e+00
2.316000139999914609e+00
2.316500140000016472e+00
2.317000139999890962e+00
2.317500139999992825e+00
2.318000139999867315e+00
2.318500139999969178e+00
2.319000139999843668e+00
2.319500139999945532e+00
2.320000139999820021e+00
2.320500139999921885e+00
2.321000140000023748e+00
2.321500139999898238e+00
2.322000140000000101e+00
2.322500139999874591e+00
2.323000139999976454e+00
2.323500139999850944e+00
2.324000139999952808e+00
2.324500139999827297e+00
2.325000139999929161e+00
2.325500140000031024e+00
2.326000139999905514e+00
2.326500140000007377e+00
2.327000139999881867e+00
2.327500139999983730e+00
2.328000139999858220e+00
2.328500139999960084e+00
2.329000139999834573e+00
2.329500139999936437e+00
2.330000140000038300e+00
2.330500139999912790e+00
2.331000140000014653e+00
2.331500139999889143e+00
2.332000139999991006e+00
2.332500139999865496e+00
2.333000139999967359e+00
2.333500139999841849e+00
2.334000139999943713e+00
2.334500139999818202e+00
2.335000139999920066e+00
2.335500140000021929e+00
2.336000139999896419e+00
2.336500139999998282e+00
2.337000139999872772e+00
2.337500139999974635e+00
2.338000139999849125e+00
2.338500139999950989e+00
2.339000139999825478e+00
2.339500139999927342e+00
2.340000140000029205e+00
2.340500139999903695e+00
2.341000140000005558e+00
2.341500139999880048e+00
2.342000139999981911e+00
2.342500139999856401e+00
2.343000139999958265e+00
2.343500139999832754e+00
2.344000139999934618e+00
2.344500140000036481e+00
2.345000139999910971e+00
2.345500140000012834e+00
2.346000139999887324e+00
2.346500139999989187e+00
2.347000139999863677e+00
2.347500139999965540e+00
2.348000139999840030e+00
2.348500139999941894e+00
2.349000140000043757e+00
2.349500139999918247e+00
2.350000140000020110e+00
2.350500139999894600e+00
2.351000139999996463e+00
2.351500139999870953e+00
2.352000139999972816e+00
2.352500139999847306e+00
2.353000139999949170e+00
2.353500139999823659e+00
2.354000139999925523e+00
2.354500140000027386e+00
2.355000139999901876e+00
2.355500140000003739e+00
2.356000139999878229e+00
2.356500139999980092e+00
2.357000139999854582e+00
2.357500139999956446e+00
2.358000139999830935e+00
2.358500139999932799e+00
2.359000140000034662e+00
2.359500139999909152e+00
2.360000140000011015e+00
2.360500139999885505e+00
2.361000139999987368e+00
2.361500139999861858e+00
2.362000139999963721e+00
2.362500139999838211e+00
2.363000139999940075e+00
2.363500140000041938e+00
2.364000139999916428e+00
2.364500140000018291e+00
2.365000139999892781e+00
2.365500139999994644e+00
2.366000139999869134e+00
2.366500139999970997e+00
2.367000139999845487e+00
2.367500139999947351e+00
2.368000139999821840e+00
2.368500139999923704e+00
2.369000140000025567e+00
2.369500139999900057e+00
2.370000140000001920e+00
2.370500139999876410e+00
2.371000139999978273e+00
2.371500139999852763e+00
2.372000139999954627e+00
2.372500139999829116e+00
2.373000139999930980e+00
2.373500140000032843e+00
2.374000139999907333e+00
2.374500140000009196e+00
2.375000139999883686e+00
2.375500139999985549e+00
2.376000139999860039e+00
2.376500139999961903e+00
2.377000139999836392e+00
2.377500139999938256e+00
2.378000140000040119e+00
2.378500139999914609e+00
2.379000140000016472e+00
2.379500139999890962e+00
2.380000139999992825e+00
2.380500139999867315e+00
2.381000139999969178e+00
2.381500139999843668e+00
2.382000139999945532e+00
2.382500139999820021e+00
2.383000139999921885e+00
2.383500140000023748e+00
2.384000139999898238e+00
2.384500140000000101e+00
2.385000139999874591e+00
2.385500139999976454e+00
2.386000139999850944e+00
2.386500139999952808e+00
2.387000139999827297e+00
2.387500139999929161e+00
2.388000140000031024e+00
2.388500139999905514e+00
2.389000140000007377e+00
2.389500139999881867e+00
2.390000139999983730e+00
2.390500139999858220e+00
2.391000139999960084e+00
2.391500139999834573e+00
2.392000139999936437e+00
2.392500140000038300e+00
2.393000139999912790e+00
2.393500140000014653e+00
2.394000139999889143e+00
2.394500139999991006e+00
2.395000139999865496e+00
2.395500139999967359e+00
2.396000139999841849e+00
2.396500139999943713e+00
2.397000139999818202e+00
2.397500139999920066e+00
2.398000140000021929e+00
2.398500139999896419e+00
2.399000149999892528e+00
2.399500149999994392e+00
2.400000149999868881e+00
2.400500149999970745e+00
2.401000149999845235e+00
2.401500149999947098e+00
2.402000149999821588e+00
2.402500149999923451e+00
2.403000150000025315e+00
2.403500149999899804e+00
2.404000150000001668e+00
2.404500149999876157e+00
2.405000149999978021e+00
2.405500149999852511e+00
2.406000149999954374e+00
2.406500149999828864e+00
2.407000149999930727e+00
2.407500150000032590e+00
2.408000149999907080e+00
2.408500150000008944e+00
2.409000149999883433e+00
2.409500149999985297e+00
2.410000149999859786e+00
2.410500149999961650e+00
2.411000149999836140e+00
2.411500149999938003e+00
2.412000150000039866e+00
2.412500149999914356e+00
2.413000150000016220e+00
2.413500149999890709e+00
2.414000149999992573e+00
2.414500149999867062e+00
2.415000149999968926e+00
2.415500149999843416e+00
2.416000149999945279e+00
2.416500149999819769e+00
2.417000149999921632e+00
2.417500150000023496e+00
2.418000149999897985e+00
2.418500149999999849e+00
2.419000149999874338e+00
2.419500149999976202e+00
2.420000149999850692e+00
2.420500149999952555e+00
2.421000149999827045e+00
2.421500149999928908e+00
2.422000150000030771e+00
2.422500149999905261e+00
2.423000150000007125e+00
2.423500149999881614e+00
2.424000149999983478e+00
2.424500149999857967e+00
2.425000149999959831e+00
2.425500149999834321e+00
2.426000149999936184e+00
2.426500150000038047e+00
2.427000149999912537e+00
2.427500150000014401e+00
2.428000149999888890e+00
2.428500149999990754e+00
2.429000149999865243e+00
2.429500149999967107e+00
2.430000149999841597e+00
2.430500149999943460e+00
2.431000149999817950e+00
2.431500149999919813e+00
2.432000150000021677e+00
2.432500149999896166e+00
2.433000149999998030e+00
2.433500149999872519e+00
2.434000149999974383e+00
2.434500149999848873e+00
2.435000149999950736e+00
2.435500149999825226e+00
2.436000149999927089e+00
2.436500150000028952e+00
2.437000149999903442e+00
2.437500150000005306e+00
2.438000149999879795e+00
2.438500149999981659e+00
2.439000149999856148e+00
2.439500149999958012e+00
2.440000149999832502e+00
2.440500149999934365e+00
2.441000150000036228e+00
2.441500149999910718e+00
2.442000150000012582e+00
2.442500149999887071e+00
2.443000149999988935e+00
2.443500149999863424e+00
2.444000149999965288e+00
2.444500149999839778e+00
2.445000149999941641e+00
2.445500150000043504e+00
2.446000149999917994e+00
2.446500150000019858e+00
2.447000149999894347e+00
2.447500149999996211e+00
2.448000149999870700e+00
2.448500149999972564e+00
2.449000149999847054e+00
2.449500149999948917e+00
2.450000149999823407e+00
2.450500149999925270e+00
2.451000150000027134e+00
2.451500149999901623e+00
2.452000150000003487e+00
2.452500149999877976e+00
2.453000149999979840e+00
2.453500149999854330e+00
2.454000149999956193e+00
2.454500149999830683e+00
2.455000149999932546e+00
2.455500150000034409e+00
2.456000149999908899e+00
2.456500150000010763e+00
2.457000149999885252e+00
2.457500149999987116e+00
2.458000149999861605e+00
2.458500149999963469e+00
2.459000149999837959e+00
2.459500149999939822e+00
2.460000150000041685e+00
2.460500149999916175e+00
2.461000150000018039e+00
2.461500149999892528e+00
2.462000149999994392e+00
2.462500149999868881e+00
2.463000149999970745e+00
2.463500149999845235e+00
2.464000149999947098e+00
2.464500149999821588e+00
2.465000149999923451e+00
2.465500150000025315e+00
2.466000149999899804e+00
2.466500150000001668e+00
2.467000149999876157e+00
2.467500149999978021e+00
2.468000149999852511e+00
2.468500149999954374e+00
2.469000149999828864e+00
2.469500149999930727e+00
2.470000150000032590e+00
2.470500149999907080e+00
2.471000150000008944e+00
2.471500149999883433e+00
2.472000149999985297e+00
2.472500149999859786e+00
2.473000149999961650e+00
2.473500149999836140e+00
2.474000149999938003e+00
2.474500150000039866e+00
2.475000149999914356e+00
2.475500150000016220e+00
2.476000149999890709e+00
2.476500149999992573e+00
2.477000149999867062e+00
2.477500149999968926e+00
2.478000149999843416e+00
2.478500149999945279e+00
2.479000149999819769e+00
2.479500149999921632e+00
2.480000150000023496e+00
2.480500149999897985e+00
2.481000149999999849e+00
2.481500149999874338e+00
2.482000149999976202e+00
2.482500149999850692e+00
2.483000149999952555e+00
2.483500149999827045e+00
2.484000149999928908e+00
2.484500150000030771e+00
2.485000149999905261e+00
2.485500150000007125e+00
2.486000149999881614e+00
2.486500149999983478e+00
2.487000149999857967e+00
2.487500149999959831e+00
2.488000149999834321e+00
2.488500149999936184e+00
2.489000150000038047e+00
2.489500149999912537e+00
2.490000150000014401e+00
2.490500149999888890e+00
2.491000149999990754e+00
2.491500149999865243e+00
2.492000149999967107e+00
2.492500149999841597e+00
2.493000149999943460e+00
2.493500149999817950e+00
2.494000149999919813e+00
2.494500150000021677e+00
2.495000149999896166e+00
2.495500149999998030e+00
2.496000149999872519e+00
2.496500149999974383e+00
2.497000149999848873e+00
2.497500149999950736e+00
2.498000149999825226e+00
2.498500149999927089e+00
2.499000150000028952e+00
2.499500149999903442e+00
2.500000150000005306e+00
2.500500149999879795e+00
2.501000149999981659e+00
2.501500149999856148e+00
2.502000149999958012e+00
2.502500149999832502e+00
2.503000149999934365e+00
2.503500150000036228e+00
2.504000149999910718e+00
2.504500150000012582e+00
2.505000149999887071e+00
2.505500149999988935e+00
2.506000149999863424e+00
2.506500149999965288e+00
2.507000149999839778e+00
2.507500149999941641e+00
2.508000150000043504e+00
2.508500149999917994e+00
2.509000150000019858e+00
2.509500149999894347e+00
2.510000149999996211e+00
2.510500149999870700e+00
2.511000149999972564e+00
2.511500149999847054e+00
2.512000149999948917e+00
2.512500149999823407e+00
2.513000149999925270e+00
2.513500150000027134e+00
2.514000149999901623e+00
2.514500150000003487e+00
2.515000149999877976e+00
2.515500149999979840e+00
2.516000149999854330e+00
2.516500149999956193e+00
2.517000149999830683e+00
2.517500149999932546e+00
2.518000150000034409e+00
2.518500149999908899e+00
2.519000150000010763e+00
2.519500149999885252e+00
2.520000149999987116e+00
2.520500149999861605e+00
2.521000149999963469e+00
2.521500149999837959e+00
2.522000149999939822e+00
2.522500150000041685e+00
2.523000149999916175e+00
2.523500150000018039e+00
2.524000149999892528e+00
2.524500149999994392e+00
2.525000149999868881e+00
2.525500149999970745e+00
2.526000149999845235e+00
2.526500149999947098e+00
2.527000149999821588e+00
2.527500149999923451e+00
2.528000150000025315e+00
2.528500149999899804e+00
2.529000150000001668e+00
2.529500149999876157e+00
2.530000149999978021e+00
2.530500149999852511e+00
2.531000149999954374e+00
2.531500149999828864e+00
2.532000149999930727e+00
2.532500150000032590e+00
2.533000149999907080e+00
2.533500150000008944e+00
2.534000149999883433e+00
2.534500149999985297e+00
2.535000149999859786e+00
2.535500149999961650e+00
2.536000149999836140e+00
2.536500149999938003e+00
2.537000150000039866e+00
2.537500149999914356e+00
2.538000150000016220e+00
2.538500149999890709e+00
2.539000149999992573e+00
2.539500149999867062e+00
2.540000149999968926e+00
2.540500149999843416e+00
2.541000149999945279e+00
2.541500149999819769e+00
2.542000149999921632e+00
2.542500150000023496e+00
2.543000149999897985e+00
2.543500149999999849e+00
2.544000149999874338e+00
2.544500149999976202e+00
2.545000149999850692e+00
2.545500149999952555e+00
2.546000149999827045e+00
2.546500149999928908e+00
2.547000150000030771e+00
2.547500149999905261e+00
2.548000150000007125e+00
2.548500149999881614e+00
2.549000149999983478e+00
2.549500149999857967e+00
2.550000149999959831e+00
2.550500149999834321e+00
2.551000149999936184e+00
2.551500150000038047e+00
2.552000149999912537e+00
2.552500150000014401e+00
2.553000149999888890e+00
2.553500149999990754e+00
2.554000149999865243e+00
2.554500149999967107e+00
2.555000149999841597e+00
2.555500149999943460e+00
2.556000149999817950e+00
2.556500149999919813e+00
2.557000150000021677e+00
2.557500149999896166e+00
2.558000149999998030e+00
2.558500149999872519e+00
2.559000149999974383e+00
2.559500149999848873e+00
2.560000149999950736e+00
2.560500149999825226e+00
2.561000149999927089e+00
2.561500150000028952e+00
2.562000160000025062e+00
2.562500159999899552e+00
2.563000160000001415e+00
2.563500159999875905e+00
2.564000159999977768e+00
2.564500159999852258e+00
2.565000159999954121e+00
2.565500159999828611e+00
2.566000159999930474e+00
2.566500160000032338e+00
2.567000159999906828e+00
2.567500160000008691e+00
2.568000159999883181e+00
2.568500159999985044e+00
2.569000159999859534e+00
2.569500159999961397e+00
2.570000159999835887e+00
2.570500159999937750e+00
2.571000160000039614e+00
2.571500159999914104e+00
2.572000160000015967e+00
2.572500159999890457e+00
2.573000159999992320e+00
2.573500159999866810e+00
2.574000159999968673e+00
2.574500159999843163e+00
2.575000159999945026e+00
2.575500159999819516e+00
2.576000159999921379e+00
2.576500160000023243e+00
2.577000159999897733e+00
2.577500159999999596e+00
2.578000159999874086e+00
2.578500159999975949e+00
2.579000159999850439e+00
2.579500159999952302e+00
2.580000159999826792e+00
2.580500159999928655e+00
2.581000160000030519e+00
2.581500159999905009e+00
2.582000160000006872e+00
2.582500159999881362e+00
2.583000159999983225e+00
2.583500159999857715e+00
2.584000159999959578e+00
2.584500159999834068e+00
2.585000159999935931e+00
2.585500160000037795e+00
2.586000159999912285e+00
2.586500160000014148e+00
2.587000159999888638e+00
2.587500159999990501e+00
2.588000159999864991e+00
2.588500159999966854e+00
2.589000159999841344e+00
2.589500159999943207e+00
2.590000159999817697e+00
2.590500159999919561e+00
2.591000160000021424e+00
2.591500159999895914e+00
2.592000159999997777e+00
2.592500159999872267e+00
2.593000159999974130e+00
2.593500159999848620e+00
2.594000159999950483e+00
2.594500159999824973e+00
2.595000159999926836e+00
2.595500160000028700e+00
2.596000159999903190e+00
2.596500160000005053e+00
2.597000159999879543e+00
2.597500159999981406e+00
2.598000159999855896e+00
2.598500159999957759e+00
2.599000159999832249e+00
2.599500159999934112e+00
2.600000160000035976e+00
2.600500159999910466e+00
2.601000160000012329e+00
2.601500159999886819e+00
2.602000159999988682e+00
2.602500159999863172e+00
2.603000159999965035e+00
2.603500159999839525e+00
2.604000159999941388e+00
2.604500160000043252e+00
2.605000159999917742e+00
2.605500160000019605e+00
2.606000159999894095e+00
2.606500159999995958e+00
2.607000159999870448e+00
2.607500159999972311e+00
2.608000159999846801e+00
2.608500159999948664e+00
2.609000159999823154e+00
2.609500159999925017e+00
2.610000160000026881e+00
2.610500159999901371e+00
2.611000160000003234e+00
2.611500159999877724e+00
2.612000159999979587e+00
2.612500159999854077e+00
2.613000159999955940e+00
2.613500159999830430e+00
2.614000159999932293e+00
2.614500160000034157e+00
2.615000159999908647e+00
2.615500160000010510e+00
2.616000159999885000e+00
2.616500159999986863e+00
2.617000159999861353e+00
2.617500159999963216e+00
2.618000159999837706e+00
2.618500159999939569e+00
2.619000160000041433e+00
2.619500159999915923e+00
2.620000160000017786e+00
2.620500159999892276e+00
2.621000159999994139e+00
2.621500159999868629e+00
2.622000159999970492e+00
2.622500159999844982e+00
2.623000159999946845e+00
2.623500159999821335e+00
2.624000159999923198e+00
2.624500160000025062e+00
2.625000159999899552e+00
2.625500160000001415e+00
2.626000159999875905e+00
2.626500159999977768e+00
2.627000159999852258e+00
2.627500159999954121e+00
2.628000159999828611e+00
2.628500159999930474e+00
2.629000160000032338e+00
2.629500159999906828e+00
2.630000160000008691e+00
2.630500159999883181e+00
2.631000159999985044e+00
2.631500159999859534e+00
2.632000159999961397e+00
2.632500159999835887e+00
2.633000159999937750e+00
2.633500160000039614e+00
2.634000159999914104e+00
2.634500160000015967e+00
2.635000159999890457e+00
2.635500159999992320e+00
2.636000159999866810e+00
2.636500159999968673e+00
2.637000159999843163e+00
2.637500159999945026e+00
2.638000159999819516e+00
2.638500159999921379e+00
2.639000160000023243e+00
2.639500159999897733e+00
2.640000159999999596e+00
2.640500159999874086e+00
2.641000159999975949e+00
2.641500159999850439e+00
2.642000159999952302e+00
2.642500159999826792e+00
2.643000159999928655e+00
2.643500160000030519e+00
2.644000159999905009e+00
2.644500160000006872e+00
2.645000159999881362e+00
2.645500159999983225e+00
2.646000159999857715e+00
2.646500159999959578e+00
2.647000159999834068e+00
2.647500159999935931e+00
2.648000160000037795e+00
2.648500159999912285e+00
2.649000160000014148e+00
2.649500159999888638e+00
2.650000159999990501e+00
2.650500159999864991e+00
2.651000159999966854e+00
2.651500159999841344e+00
2.652000159999943207e+00
2.652500159999817697e+00
2.653000159999919561e+00
2.653500160000021424e+00
2.654000159999895914e+00
2.654500159999997777e+00
2.655000159999872267e+00
2.655500159999974130e+00
2.656000159999848620e+00
2.656500159999950483e+00
2.657000159999824973e+00
2.657500159999926836e+00
2.658000160000028700e+00
2.658500159999903190e+00
2.659000160000005053e+00
2.659500159999879543e+00
2.660000159999981406e+00
2.660500159999855896e+00
2.661000159999957759e+00
2.661500159999832249e+00
2.662000159999934112e+00
2.662500160000035976e+00
2.663000159999910466e+00
2.663500160000012329e+00
2.664000159999886819e+00
2.664500159999988682e+00
2.665000159999863172e+00
2.665500159999965035e+00
2.666000159999839525e+00
2.666500159999941388e+00
2.667000160000043252e+00
2.667500159999917742e+00
2.668000160000019605e+00
2.668500159999894095e+00
2.669000159999995958e+00
2.669500159999870448e+00
2.670000159999972311e+00
2.670500159999846801e+00
2.671000159999948664e+00
2.671500159999823154e+00
2.672000159999925017e+00
2.672500160000026881e+00
2.673000159999901371e+00
2.673500160000003234e+00
2.674000159999877724e+00
2.674500159999979587e+00
2.675000159999854077e+00
2.675500159999955940e+00
2.676000159999830430e+00
2.676500159999932293e+00
2.677000160000034157e+00
2.677500159999908647e+00
2.678000160000010510e+00
2.678500159999885000e+00
2.679000159999986863e+00
2.679500159999861353e+00
2.680000159999963216e+00
2.680500159999837706e+00
2.681000159999939569e+00
2.681500160000041433e+00
2.682000159999915923e+00
2.682500160000017786e+00
2.683000159999892276e+00
2.683500159999994139e+00
2.684000159999868629e+00
2.684500159999970492e+00
2.685000159999844982e+00
2.685500159999946845e+00
2.686000159999821335e+00
2.686500159999923198e+00
2.687000160000025062e+00
2.687500159999899552e+00
2.688000160000001415e+00
2.688500159999875905e+00
2.689000159999977768e+00
2.689500159999852258e+00
2.690000159999954121e+00
2.690500159999828611e+00
2.691000159999930474e+00
2.691500160000032338e+00
2.692000159999906828e+00
2.692500160000008691e+00
2.693000159999883181e+00
2.693500159999985044e+00
2.694000159999859534e+00
2.694500159999961397e+00
2.695000159999835887e+00
2.695500159999937750e+00
2.696000160000039614e+00
2.696500159999914104e+00
2.697000160000015967e+00
2.697500159999890457e+00
2.698000159999992320e+00
2.698500159999866810e+00
2.699000159999968673e+00
2.699500159999843163e+00
2.700000159999945026e+00
2.700500159999819516e+00
2.701000159999921379e+00
2.701500160000023243e+00
2.702000159999897733e+00
2.702500159999999596e+00
2.703000159999874086e+00
2.703500159999975949e+00
2.704000159999850439e+00
2.704500159999952302e+00
2.705000159999826792e+00
2.705500159999928655e+00
2.706000160000030519e+00
2.706500159999905009e+00
2.707000160000006872e+00
2.707500159999881362e+00
2.708000159999983225e+00
2.708500159999857715e+00
2.709000159999959578e+00
2.709500159999834068e+00
2.710000159999935931e+00
2.710500160000037795e+00
2.711000159999912285e+00
2.711500160000014148e+00
2.712000159999888638e+00
2.712500159999990501e+00
2.713000159999864991e+00
2.713500159999966854e+00
2.714000159999841344e+00
2.714500159999943207e+00
2.715000159999817697e+00
2.715500159999919561e+00
2.716000160000021424e+00
2.716500159999895914e+00
2.717000159999997777e+00
2.717500159999872267e+00
2.718000159999974130e+00
2.718500159999848620e+00
2.719000159999950483e+00
2.719500159999824973e+00
2.720000159999926836e+00
2.720500160000028700e+00
2.721000159999903190e+00
2.721500160000005053e+00
2.722000159999879543e+00
2.722500159999981406e+00
2.723000159999855896e+00
2.723500159999957759e+00
2.724000159999832249e+00
2.724500159999934112e+00
2.725000160000035976e+00
2.725500159999910466e+00
2.726000169999906575e+00
2.726500170000008438e+00
2.727000169999882928e+00
2.727500169999984792e+00
2.728000169999859281e+00
2.728500169999961145e+00
2.729000169999835634e+00
2.729500169999937498e+00
2.730000170000039361e+00
2.730500169999913851e+00
2.731000170000015714e+00
2.731500169999890204e+00
2.732000169999992067e+00
2.732500169999866557e+00
2.733000169999968421e+00
2.733500169999842910e+00
2.734000169999944774e+00
2.734500169999819263e+00
2.735000169999921127e+00
2.735500170000022990e+00
2.736000169999897480e+00
2.736500169999999343e+00
2.737000169999873833e+00
2.737500169999975697e+00
2.738000169999850186e+00
2.738500169999952050e+00
2.739000169999826539e+00
2.739500169999928403e+00
2.740000170000030266e+00
2.740500169999904756e+00
2.741000170000006619e+00
2.741500169999881109e+00
2.742000169999982973e+00
2.742500169999857462e+00
2.743000169999959326e+00
2.743500169999833815e+00
2.744000169999935679e+00
2.744500170000037542e+00
2.745000169999912032e+00
2.745500170000013895e+00
2.746000169999888385e+00
2.746500169999990248e+00
2.747000169999864738e+00
2.747500169999966602e+00
2.748000169999841091e+00
2.748500169999942955e+00
2.749000169999817444e+00
2.749500169999919308e+00
2.750000170000021171e+00
2.750500169999895661e+00
2.751000169999997524e+00
2.751500169999872014e+00
2.752000169999973878e+00
2.752500169999848367e+00
2.753000169999950231e+00
2.753500169999824720e+00
2.754000169999926584e+00
2.754500170000028447e+00
2.755000169999902937e+00
2.755500170000004800e+00
2.756000169999879290e+00
2.756500169999981154e+00
2.757000169999855643e+00
2.757500169999957507e+00
2.758000169999831996e+00
2.758500169999933860e+00
2.759000170000035723e+00
2.759500169999910213e+00
2.760000170000012076e+00
2.760500169999886566e+00
2.761000169999988429e+00
2.761500169999862919e+00
2.762000169999964783e+00
2.762500169999839272e+00
2.763000169999941136e+00
2.763500170000042999e+00
2.764000169999917489e+00
2.764500170000019352e+00
2.765000169999893842e+00
2.765500169999995705e+00
2.766000169999870195e+00
2.766500169999972059e+00
2.767000169999846548e+00
2.767500169999948412e+00
2.768000169999822901e+00
2.768500169999924765e+00
2.769000170000026628e+00
2.769500169999901118e+00
2.770000170000002981e+00
2.770500169999877471e+00
2.771000169999979335e+00
2.771500169999853824e+00
2.772000169999955688e+00
2.772500169999830177e+00
2.773000169999932041e+00
2.773500170000033904e+00
2.774000169999908394e+00
2.774500170000010257e+00
2.775000169999884747e+00
2.775500169999986610e+00
2.776000169999861100e+00
2.776500169999962964e+00
2.777000169999837453e+00
2.777500169999939317e+00
2.778000170000041180e+00
2.778500169999915670e+00
2.779000170000017533e+00
2.779500169999892023e+00
2.780000169999993886e+00
2.780500169999868376e+00
2.781000169999970240e+00
2.781500169999844729e+00
2.782000169999946593e+00
2.782500169999821082e+00
2.783000169999922946e+00
2.783500170000024809e+00
2.784000169999899299e+00
2.784500170000001162e+00
2.785000169999875652e+00
2.785500169999977516e+00
2.786000169999852005e+00
2.786500169999953869e+00
2.787000169999828358e+00
2.787500169999930222e+00
2.788000170000032085e+00
2.788500169999906575e+00
2.789000170000008438e+00
2.789500169999882928e+00
2.790000169999984792e+00
2.790500169999859281e+00
2.791000169999961145e+00
2.791500169999835634e+00
2.792000169999937498e+00
2.792500170000039361e+00
2.793000169999913851e+00
2.793500170000015714e+00
2.794000169999890204e+00
2.794500169999992067e+00
2.795000169999866557e+00
2.795500169999968421e+00
2.796000169999842910e+00
2.796500169999944774e+00
2.797000169999819263e+00
2.797500169999921127e+00
2.798000170000022990e+00
2.798500169999897480e+00
2.799000169999999343e+00
2.799500169999873833e+00
2.800000169999975697e+00
2.800500169999850186e+00
2.801000169999952050e+00
2.801500169999826539e+00
2.802000169999928403e+00
2.802500170000030266e+00
2.803000169999904756e+00
2.803500170000006619e+00
2.804000169999881109e+00
2.804500169999982973e+00
2.805000169999857462e+00
2.805500169999959326e+00
2.806000169999833815e+00
2.806500169999935679e+00
2.807000170000037542e+00
2.807500169999912032e+00
2.808000170000013895e+00
2.808500169999888385e+00
2.809000169999990248e+00
2.809500169999864738e+00
2.810000169999966602e+00
2.810500169999841091e+00
2.811000169999942955e+00
2.811500169999817444e+00
2.812000169999919308e+00
2.812500170000021171e+00
2.813000169999895661e+00
2.813500169999997524e+00
2.814000169999872014e+00
2.814500169999973878e+00
2.815000169999848367e+00
2.815500169999950231e+00
2.816000169999824720e+00
2.816500169999926584e+00
2.817000170000028447e+00
2.817500169999902937e+00
2.818000170000004800e+00
2.818500169999879290e+00
2.819000169999981154e+00
2.819500169999855643e+00
2.820000169999957507e+00
2.820500169999831996e+00
2.821000169999933860e+00
2.821500170000035723e+00
2.822000169999910213e+00
2.822500170000012076e+00
2.823000169999886566e+00
2.823500169999988429e+00
2.824000169999862919e+00
2.824500169999964783e+00
2.825000169999839272e+00
2.825500169999941136e+00
2.826000170000042999e+00
2.826500169999917489e+00
2.827000170000019352e+00
2.827500169999893842e+00
2.828000169999995705e+00
2.828500169999870195e+00
2.829000169999972059e+00
2.829500169999846548e+00
2.830000169999948412e+00
2.830500169999822901e+00
2.831000169999924765e+00
2.831500170000026628e+00
2.832000169999901118e+00
2.832500170000002981e+00
2.833000169999877471e+00
2.833500169999979335e+00
2.834000169999853824e+00
2.834500169999955688e+00
2.835000169999830177e+00
2.835500169999932041e+00
2.836000170000033904e+00
2.836500169999908394e+00
2.837000170000010257e+00
2.837500169999884747e+00
2.838000169999986610e+00
2.838500169999861100e+00
2.839000169999962964e+00
2.839500169999837453e+00
2.840000169999939317e+00
2.840500170000041180e+00
2.841000169999915670e+00
2.841500170000017533e+00
2.842000169999892023e+00
2.842500169999993886e+00
2.843000169999868376e+00
2.843500169999970240e+00
2.844000169999844729e+00
2.844500169999946593e+00
2.845000169999821082e+00
2.845500169999922946e+00
2.846000170000024809e+00
2.846500169999899299e+00
2.847000170000001162e+00
2.847500169999875652e+00
2.848000169999977516e+00
2.848500169999852005e+00
2.849000169999953869e+00
2.849500169999828358e+00
2.850000169999930222e+00
2.850500170000032085e+00
2.851000169999906575e+00
2.851500170000008438e+00
2.852000169999882928e+00
2.852500169999984792e+00
2.853000169999859281e+00
2.853500169999961145e+00
2.854000169999835634e+00
2.854500169999937498e+00
2.855000170000039361e+00
2.855500169999913851e+00
2.856000170000015714e+00
2.856500169999890204e+00
2.857000169999992067e+00
2.857500169999866557e+00
2.858000169999968421e+00
2.858500169999842910e+00
2.859000169999944774e+00
2.859500169999819263e+00
2.860000169999921127e+00
2.860500170000022990e+00
2.861000169999897480e+00
2.861500169999999343e+00
2.862000169999873833e+00
2.862500169999975697e+00
2.863000169999850186e+00
2.863500169999952050e+00
2.864000169999826539e+00
2.864500169999928403e+00
2.865000170000030266e+00
2.865500169999904756e+00
2.866000170000006619e+00
2.866500169999881109e+00
2.867000169999982973e+00
2.867500169999857462e+00
2.868000169999959326e+00
2.868500169999833815e+00
2.869000169999935679e+00
2.869500170000037542e+00
2.870000169999912032e+00
2.870500170000013895e+00
2.871000169999888385e+00
2.871500169999990248e+00
2.872000169999864738e+00
2.872500169999966602e+00
2.873000169999841091e+00
2.873500169999942955e+00
2.874000169999817444e+00
2.874500169999919308e+00
2.875000170000021171e+00
2.875500169999895661e+00
2.876000169999997524e+00
2.876500169999872014e+00
2.877000169999973878e+00
2.877500169999848367e+00
2.878000169999950231e+00
2.878500169999824720e+00
2.879000169999926584e+00
2.879500170000028447e+00
2.880000169999902937e+00
2.880500170000004800e+00
2.881000169999879290e+00
2.881500169999981154e+00
2.882000169999855643e+00
2.882500169999957507e+00
2.883000169999831996e+00
2.883500169999933860e+00
2.884000170000035723e+00
2.884500169999910213e+00
2.885000170000012076e+00
2.885500169999886566e+00
2.886000169999988429e+00
2.886500169999862919e+00
2.887000169999964783e+00
2.887500169999839272e+00
2.888000169999941136e+00
2.888500170000042999e+00
2.889000169999917489e+00
2.889500170000019352e+00
2.890000180000015462e+00
2.890500179999889951e+00
2.891000179999991815e+00
2.891500179999866305e+00
2.892000179999968168e+00
2.892500179999842658e+00
2.893000179999944521e+00
2.893500179999819011e+00
2.894000179999920874e+00
2.894500180000022738e+00
2.895000179999897227e+00
2.895500179999999091e+00
2.896000179999873581e+00
2.896500179999975444e+00
2.897000179999849934e+00
2.897500179999951797e+00
2.898000179999826287e+00
2.898500179999928150e+00
2.899000180000030014e+00
2.899500179999904503e+00
2.900000180000006367e+00
2.900500179999880856e+00
2.901000179999982720e+00
2.901500179999857210e+00
2.902000179999959073e+00
2.902500179999833563e+00
2.903000179999935426e+00
2.903500180000037290e+00
2.904000179999911779e+00
2.904500180000013643e+00
2.905000179999888132e+00
2.905500179999989996e+00
2.906000179999864486e+00
2.906500179999966349e+00
2.907000179999840839e+00
2.907500179999942702e+00
2.908000179999817192e+00
2.908500179999919055e+00
2.909000180000020919e+00
2.909500179999895408e+00
2.910000179999997272e+00
2.910500179999871762e+00
2.911000179999973625e+00
2.911500179999848115e+00
2.912000179999949978e+00
2.912500179999824468e+00
2.913000179999926331e+00
2.913500180000028195e+00
2.914000179999902684e+00
2.914500180000004548e+00
2.915000179999879037e+00
2.915500179999980901e+00
2.916000179999855391e+00
2.916500179999957254e+00
2.917000179999831744e+00
2.917500179999933607e+00
2.918000180000035471e+00
2.918500179999909960e+00
2.919000180000011824e+00
2.919500179999886313e+00
2.920000179999988177e+00
2.920500179999862667e+00
2.921000179999964530e+00
2.921500179999839020e+00
2.922000179999940883e+00
2.922500180000042747e+00
2.923000179999917236e+00
2.923500180000019100e+00
2.924000179999893589e+00
2.924500179999995453e+00
2.925000179999869943e+00
2.925500179999971806e+00
2.926000179999846296e+00
2.926500179999948159e+00
2.927000179999822649e+00
2.927500179999924512e+00
2.928000180000026376e+00
2.928500179999900865e+00
2.929000180000002729e+00
2.929500179999877219e+00
2.930000179999979082e+00
2.930500179999853572e+00
2.931000179999955435e+00
2.931500179999829925e+00
2.932000179999931788e+00
2.932500180000033652e+00
2.933000179999908141e+00
2.933500180000010005e+00
2.934000179999884494e+00
2.934500179999986358e+00
2.935000179999860848e+00
2.935500179999962711e+00
2.936000179999837201e+00
2.936500179999939064e+00
2.937000180000040928e+00
2.937500179999915417e+00
2.938000180000017281e+00
2.938500179999891770e+00
2.939000179999993634e+00
2.939500179999868124e+00
2.940000179999969987e+00
2.940500179999844477e+00
2.941000179999946340e+00
2.941500179999820830e+00
2.942000179999922693e+00
2.942500180000024557e+00
2.943000179999899046e+00
2.943500180000000910e+00
2.944000179999875400e+00
2.944500179999977263e+00
2.945000179999851753e+00
2.945500179999953616e+00
2.946000179999828106e+00
2.946500179999929969e+00
2.947000180000031833e+00
2.947500179999906322e+00
2.948000180000008186e+00
2.948500179999882675e+00
2.949000179999984539e+00
2.949500179999859029e+00
2.950000179999960892e+00
2.950500179999835382e+00
2.951000179999937245e+00
2.951500180000039109e+00
2.952000179999913598e+00
2.952500180000015462e+00
2.953000179999889951e+00
2.953500179999991815e+00
2.954000179999866305e+00
2.954500179999968168e+00
2.955000179999842658e+00
2.955500179999944521e+00
2.956000179999819011e+00
2.956500179999920874e+00
2.957000180000022738e+00
2.957500179999897227e+00
2.958000179999999091e+00
2.958500179999873581e+00
2.959000179999975444e+00
2.959500179999849934e+00
2.960000179999951797e+00
2.960500179999826287e+00
2.961000179999928150e+00
2.961500180000030014e+00
2.962000179999904503e+00
2.962500180000006367e+00
2.963000179999880856e+00
2.963500179999982720e+00
2.964000179999857210e+00
2.964500179999959073e+00
2.965000179999833563e+00
2.965500179999935426e+00
2.966000180000037290e+00
2.966500179999911779e+00
2.967000180000013643e+00
2.967500179999888132e+00
2.968000179999989996e+00
2.968500179999864486e+00
2.969000179999966349e+00
2.969500179999840839e+00
2.970000179999942702e+00
2.970500179999817192e+00
2.971000179999919055e+00
2.971500180000020919e+00
2.972000179999895408e+00
2.972500179999997272e+00
2.973000179999871762e+00
2.973500179999973625e+00
2.974000179999848115e+00
2.974500179999949978e+00
2.975000179999824468e+00
2.975500179999926331e+00
2.976000180000028195e+00
2.976500179999902684e+00
2.977000180000004548e+00
2.977500179999879037e+00
2.978000179999980901e+00
2.978500179999855391e+00
2.979000179999957254e+00
2.979500179999831744e+00
2.980000179999933607e+00
2.980500180000035471e+00
2.981000179999909960e+00
2.981500180000011824e+00
2.982000179999886313e+00
2.982500179999988177e+00
2.983000179999862667e+00
2.983500179999964530e+00
2.984000179999839020e+00
2.984500179999940883e+00
2.985000180000042747e+00
2.985500179999917236e+00
2.986000180000019100e+00
2.986500179999893589e+00
2.987000179999995453e+00
2.987500179999869943e+00
2.988000179999971806e+00
2.988500179999846296e+00
2.989000179999948159e+00
2.989500179999822649e+00
2.990000179999924512e+00
2.990500180000026376e+00
2.991000179999900865e+00
2.991500180000002729e+00
2.992000179999877219e+00
2.992500179999979082e+00
2.993000179999853572e+00
2.993500179999955435e+00
2.994000179999829925e+00
2.994500179999931788e+00
2.995000180000033652e+00
2.995500179999908141e+00
2.996000180000010005e+00
2.996500179999884494e+00
2.997000179999986358e+00
2.997500179999860848e+00
2.998000179999962711e+00
2.998500179999837201e+00
2.999000179999939064e+00
2.999500180000040928e+00
3.000000179999915417e+00
3.000500180000017281e+00
3.001000179999891770e+00
3.001500179999993634e+00
3.002000179999868124e+00
3.002500179999969987e+00
3.003000179999844477e+00
3.003500179999946340e+00
3.004000179999820830e+00
3.004500179999922693e+00
3.005000180000024557e+00
3.005500179999899046e+00
3.006000180000000910e+00
3.006500179999875400e+00
3.007000179999977263e+00
3.007500179999851753e+00
3.008000179999953616e+00
3.008500179999828106e+00
3.009000179999929969e+00
3.009500180000031833e+00
3.010000179999906322e+00
3.010500180000008186e+00
3.011000179999882675e+00
3.011500179999984539e+00
3.012000179999859029e+00
3.012500179999960892e+00
3.013000179999835382e+00
3.013500179999937245e+00
3.014000180000039109e+00
3.014500179999913598e+00
3.015000180000015462e+00
3.015500179999889951e+00
3.016000179999991815e+00
3.016500179999866305e+00
3.017000179999968168e+00
3.017500179999842658e+00
3.018000179999944521e+00
3.018500179999819011e+00
3.019000179999920874e+00
3.019500180000022738e+00
3.020000179999897227e+00
3.020500179999999091e+00
3.021000179999873581e+00
3.021500179999975444e+00
3.022000179999849934e+00
3.022500179999951797e+00
3.023000179999826287e+00
3.023500179999928150e+00
3.024000180000030014e+00
3.024500179999904503e+00
3.025000180000006367e+00
3.025500179999880856e+00
3.026000179999982720e+00
3.026500179999857210e+00
3.027000179999959073e+00
3.027500179999833563e+00
3.028000179999935426e+00
3.028500180000037290e+00
3.029000179999911779e+00
3.029500180000013643e+00
3.030000179999888132e+00
3.030500179999989996e+00
3.031000179999864486e+00
3.031500179999966349e+00
3.032000179999840839e+00
3.032500179999942702e+00
3.033000179999817192e+00
3.033500179999919055e+00
3.034000180000020919e+00
3.034500179999895408e+00
3.035000179999997272e+00
3.035500179999871762e+00
3.036000179999973625e+00
3.036500179999848115e+00
3.037000179999949978e+00
3.037500179999824468e+00
3.038000179999926331e+00
3.038500180000028195e+00
3.039000179999902684e+00
3.039500180000004548e+00
3.040000179999879037e+00
3.040500179999980901e+00
3.041000179999855391e+00
3.041500179999957254e+00
3.042000179999831744e+00
3.042500179999933607e+00
3.043000180000035471e+00
3.043500179999909960e+00
3.044000180000011824e+00
3.044500179999886313e+00
3.045000179999988177e+00
3.045500179999862667e+00
3.046000179999964530e+00
3.046500179999839020e+00
3.047000179999940883e+00
3.047500180000042747e+00
3.048000179999917236e+00
3.048500180000019100e+00
3.049000179999893589e+00
3.049500179999995453e+00
3.050000179999869943e+00
3.050500179999971806e+00
3.051000179999846296e+00
3.051500179999948159e+00
3.052000179999822649e+00
3.052500179999924512e+00
3.053000180000026376e+00
3.053500179999900865e+00
3.054000189999896975e+00
3.054500189999998838e+00
3.055000189999873328e+00
3.055500189999975191e+00
3.056000189999849681e+00
3.056500189999951544e+00
3.057000189999826034e+00
3.057500189999927898e+00
3.058000190000029761e+00
3.058500189999904251e+00
3.059000190000006114e+00
3.059500189999880604e+00
3.060000189999982467e+00
3.060500189999856957e+00
3.061000189999958820e+00
3.061500189999833310e+00
3.062000189999935174e+00
3.062500190000037037e+00
3.063000189999911527e+00
3.063500190000013390e+00
3.064000189999887880e+00
3.064500189999989743e+00
3.065000189999864233e+00
3.065500189999966096e+00
3.066000189999840586e+00
3.066500189999942450e+00
3.067000190000044313e+00
3.067500189999918803e+00
3.068000190000020666e+00
3.068500189999895156e+00
3.069000189999997019e+00
3.069500189999871509e+00
3.070000189999973372e+00
3.070500189999847862e+00
3.071000189999949725e+00
3.071500189999824215e+00
3.072000189999926079e+00
3.072500190000027942e+00
3.073000189999902432e+00
3.073500190000004295e+00
3.074000189999878785e+00
3.074500189999980648e+00
3.075000189999855138e+00
3.075500189999957001e+00
3.076000189999831491e+00
3.076500189999933355e+00
3.077000190000035218e+00
3.077500189999909708e+00
3.078000190000011571e+00
3.078500189999886061e+00
3.079000189999987924e+00
3.079500189999862414e+00
3.080000189999964277e+00
3.080500189999838767e+00
3.081000189999940631e+00
3.081500190000042494e+00
3.082000189999916984e+00
3.082500190000018847e+00
3.083000189999893337e+00
3.083500189999995200e+00
3.084000189999869690e+00
3.084500189999971553e+00
3.085000189999846043e+00
3.085500189999947906e+00
3.086000189999822396e+00
3.086500189999924260e+00
3.087000190000026123e+00
3.087500189999900613e+00
3.088000190000002476e+00
3.088500189999876966e+00
3.089000189999978829e+00
3.089500189999853319e+00
3.090000189999955182e+00
3.090500189999829672e+00
3.091000189999931536e+00
3.091500190000033399e+00
3.092000189999907889e+00
3.092500190000009752e+00
3.093000189999884242e+00
3.093500189999986105e+00
3.094000189999860595e+00
3.094500189999962458e+00
3.095000189999836948e+00
3.095500189999938812e+00
3.096000190000040675e+00
3.096500189999915165e+00
3.097000190000017028e+00
3.097500189999891518e+00
3.098000189999993381e+00
3.098500189999867871e+00
3.099000189999969734e+00
3.099500189999844224e+00
3.100000189999946087e+00
3.100500189999820577e+00
3.101000189999922441e+00
3.101500190000024304e+00
3.102000189999898794e+00
3.102500190000000657e+00
3.103000189999875147e+00
3.103500189999977010e+00
3.104000189999851500e+00
3.104500189999953363e+00
3.105000189999827853e+00
3.105500189999929717e+00
3.106000190000031580e+00
3.106500189999906070e+00
3.107000190000007933e+00
3.107500189999882423e+00
3.108000189999984286e+00
3.108500189999858776e+00
3.109000189999960639e+00
3.109500189999835129e+00
3.110000189999936993e+00
3.110500190000038856e+00
3.111000189999913346e+00
3.111500190000015209e+00
3.112000189999889699e+00
3.112500189999991562e+00
3.113000189999866052e+00
3.113500189999967915e+00
3.114000189999842405e+00
3.114500189999944268e+00
3.115000189999818758e+00
3.115500189999920622e+00
3.116000190000022485e+00
3.116500189999896975e+00
3.117000189999998838e+00
3.117500189999873328e+00
3.118000189999975191e+00
3.118500189999849681e+00
3.119000189999951544e+00
3.119500189999826034e+00
3.120000189999927898e+00
3.120500190000029761e+00
3.121000189999904251e+00
3.121500190000006114e+00
3.122000189999880604e+00
3.122500189999982467e+00
3.123000189999856957e+00
3.123500189999958820e+00
3.124000189999833310e+00
3.124500189999935174e+00
3.125000190000037037e+00
3.125500189999911527e+00
3.126000190000013390e+00
3.126500189999887880e+00
3.127000189999989743e+00
3.127500189999864233e+00
3.128000189999966096e+00
3.128500189999840586e+00
3.129000189999942450e+00
3.129500190000044313e+00
3.130000189999918803e+00
3.130500190000020666e+00
3.131000189999895156e+00
3.131500189999997019e+00
3.132000189999871509e+00
3.132500189999973372e+00
3.133000189999847862e+00
3.133500189999949725e+00
3.134000189999824215e+00
3.134500189999926079e+00
3.135000190000027942e+00
3.135500189999902432e+00
3.136000190000004295e+00
3.136500189999878785e+00
3.137000189999980648e+00
3.137500189999855138e+00
3.138000189999957001e+00
3.138500189999831491e+00
3.139000189999933355e+00
3.139500190000035218e+00
3.140000189999909708e+00
3.140500190000011571e+00
3.141000189999886061e+00
3.141500189999987924e+00
3.142000189999862414e+00
3.142500189999964277e+00
3.143000189999838767e+00
3.143500189999940631e+00
3.144000190000042494e+00
3.144500189999916984e+00
3.145000190000018847e+00
3.145500189999893337e+00
3.146000189999995200e+00
3.146500189999869690e+00
3.147000189999971553e+00
3.147500189999846043e+00
3.148000189999947906e+00
3.148500189999822396e+00
3.149000189999924260e+00
3.149500190000026123e+00
3.150000189999900613e+00
3.150500190000002476e+00
3.151000189999876966e+00
3.151500189999978829e+00
3.152000189999853319e+00
3.152500189999955182e+00
3.153000189999829672e+00
3.153500189999931536e+00
3.154000190000033399e+00
3.154500189999907889e+00
3.155000190000009752e+00
3.155500189999884242e+00
3.156000189999986105e+00
3.156500189999860595e+00
3.157000189999962458e+00
3.157500189999836948e+00
3.158000189999938812e+00
3.158500190000040675e+00
3.159000189999915165e+00
3.159500190000017028e+00
3.160000189999891518e+00
3.160500189999993381e+00
3.161000189999867871e+00
3.161500189999969734e+00
3.162000189999844224e+00
3.162500189999946087e+00
3.163000189999820577e+00
3.163500189999922441e+00
3.164000190000024304e+00
3.164500189999898794e+00
3.165000190000000657e+00
3.165500189999875147e+00
3.166000189999977010e+00
3.166500189999851500e+00
3.167000189999953363e+00
3.167500189999827853e+00
3.168000189999929717e+00
3.168500190000031580e+00
3.169000189999906070e+00
3.169500190000007933e+00
3.170000189999882423e+00
3.170500189999984286e+00
3.171000189999858776e+00
3.171500189999960639e+00
3.172000189999835129e+00
3.172500189999936993e+00
3.173000190000038856e+00
3.173500189999913346e+00
3.174000190000015209e+00
3.174500189999889699e+00
3.175000189999991562e+00
3.175500189999866052e+00
3.176000189999967915e+00
3.176500189999842405e+00
3.177000189999944268e+00
3.177500189999818758e+00
3.178000189999920622e+00
3.178500190000022485e+00
3.179000189999896975e+00
3.179500189999998838e+00
3.180000189999873328e+00
3.180500189999975191e+00
3.181000189999849681e+00
3.181500189999951544e+00
3.182000189999826034e+00
3.182500189999927898e+00
3.183000190000029761e+00
3.183500189999904251e+00
3.184000190000006114e+00
3.184500189999880604e+00
3.185000189999982467e+00
3.185500189999856957e+00
3.186000189999958820e+00
3.186500189999833310e+00
3.187000189999935174e+00
3.187500190000037037e+00
3.188000189999911527e+00
3.188500190000013390e+00
3.189000189999887880e+00
3.189500189999989743e+00
3.190000189999864233e+00
3.190500189999966096e+00
3.191000189999840586e+00
3.191500189999942450e+00
3.192000190000044313e+00
3.192500189999918803e+00
3.193000190000020666e+00
3.193500189999895156e+00
3.194000189999997019e+00
3.194500189999871509e+00
3.195000189999973372e+00
3.195500189999847862e+00
3.196000189999949725e+00
3.196500189999824215e+00
3.197000189999926079e+00
3.197500190000027942e+00
3.198000189999902432e+00
3.198500190000004295e+00
3.199000189999878785e+00
3.199500189999980648e+00
3.200000189999855138e+00
3.200500189999957001e+00
3.201000189999831491e+00
3.201500189999933355e+00
3.202000190000035218e+00
3.202500189999909708e+00
3.203000190000011571e+00
3.203500189999886061e+00
3.204000189999987924e+00
3.204500189999862414e+00
3.205000189999964277e+00
3.205500189999838767e+00
3.206000189999940631e+00
3.206500190000042494e+00
3.207000189999916984e+00
3.207500190000018847e+00
3.208000189999893337e+00
3.208500189999995200e+00
3.209000189999869690e+00
3.209500189999971553e+00
3.210000189999846043e+00
3.210500189999947906e+00
3.211000189999822396e+00
3.211500189999924260e+00
3.212000190000026123e+00
3.212500189999900613e+00
3.213000190000002476e+00
3.213500189999876966e+00
3.214000189999978829e+00
3.214500189999853319e+00
3.215000189999955182e+00
3.215500189999829672e+00
3.216000189999931536e+00
3.216500190000033399e+00
3.217000189999907889e+00
3.217500190000009752e+00
3.218000200000005862e+00
3.218500199999880351e+00
3.219000199999982215e+00
3.219500199999856704e+00
3.220000199999958568e+00
3.220500199999833058e+00
3.221000199999934921e+00
3.221500200000036784e+00
3.222000199999911274e+00
3.222500200000013137e+00
3.223000199999887627e+00
3.223500199999989491e+00
3.224000199999863980e+00
3.224500199999965844e+00
3.225000199999840333e+00
3.225500199999942197e+00
3.226000200000044060e+00
3.226500199999918550e+00
3.227000200000020413e+00
3.227500199999894903e+00
3.228000199999996767e+00
3.228500199999871256e+00
3.229000199999973120e+00
3.229500199999847609e+00
3.230000199999949473e+00
3.230500199999823963e+00
3.231000199999925826e+00
3.231500200000027689e+00
3.232000199999902179e+00
3.232500200000004043e+00
3.233000199999878532e+00
3.233500199999980396e+00
3.234000199999854885e+00
3.234500199999956749e+00
3.235000199999831239e+00
3.235500199999933102e+00
3.236000200000034965e+00
3.236500199999909455e+00
3.237000200000011318e+00
3.237500199999885808e+00
3.238000199999987672e+00
3.238500199999862161e+00
3.239000199999964025e+00
3.239500199999838514e+00
3.240000199999940378e+00
3.240500200000042241e+00
3.241000199999916731e+00
3.241500200000018594e+00
3.242000199999893084e+00
3.242500199999994948e+00
3.243000199999869437e+00
3.243500199999971301e+00
3.244000199999845790e+00
3.244500199999947654e+00
3.245000199999822144e+00
3.245500199999924007e+00
3.246000200000025870e+00
3.246500199999900360e+00
3.247000200000002224e+00
3.247500199999876713e+00
3.248000199999978577e+00
3.248500199999853066e+00
3.249000199999954930e+00
3.249500199999829420e+00
3.250000199999931283e+00
3.250500200000033146e+00
3.251000199999907636e+00
3.251500200000009499e+00
3.252000199999883989e+00
3.252500199999985853e+00
3.253000199999860342e+00
3.253500199999962206e+00
3.254000199999836695e+00
3.254500199999938559e+00
3.255000200000040422e+00
3.255500199999914912e+00
3.256000200000016775e+00
3.256500199999891265e+00
3.257000199999993129e+00
3.257500199999867618e+00
3.258000199999969482e+00
3.258500199999843971e+00
3.259000199999945835e+00
3.259500199999820325e+00
3.260000199999922188e+00
3.260500200000024051e+00
3.261000199999898541e+00
3.261500200000000405e+00
3.262000199999874894e+00
3.262500199999976758e+00
3.263000199999851247e+00
3.263500199999953111e+00
3.264000199999827601e+00
3.264500199999929464e+00
3.265000200000031327e+00
3.265500199999905817e+00
3.266000200000007681e+00
3.266500199999882170e+00
3.267000199999984034e+00
3.267500199999858523e+00
3.268000199999960387e+00
3.268500199999834877e+00
3.269000199999936740e+00
3.269500200000038603e+00
3.270000199999913093e+00
3.270500200000014956e+00
3.271000199999889446e+00
3.271500199999991310e+00
3.272000199999865799e+00
3.272500199999967663e+00
3.273000199999842152e+00
3.273500199999944016e+00
3.274000199999818506e+00
3.274500199999920369e+00
3.275000200000022232e+00
3.275500199999896722e+00
3.276000199999998586e+00
3.276500199999873075e+00
3.277000199999974939e+00
3.277500199999849428e+00
3.278000199999951292e+00
3.278500199999825782e+00
3.279000199999927645e+00
3.279500200000029508e+00
3.280000199999903998e+00
3.280500200000005862e+00
3.281000199999880351e+00
3.281500199999982215e+00
3.282000199999856704e+00
3.282500199999958568e+00
3.283000199999833058e+00
3.283500199999934921e+00
3.284000200000036784e+00
3.284500199999911274e+00
3.285000200000013137e+00
3.285500199999887627e+00
3.286000199999989491e+00
3.286500199999863980e+00
3.287000199999965844e+00
3.287500199999840333e+00
3.288000199999942197e+00
3.288500200000044060e+00
3.289000199999918550e+00
3.289500200000020413e+00
3.290000199999894903e+00
3.290500199999996767e+00
3.291000199999871256e+00
3.291500199999973120e+00
3.292000199999847609e+00
3.292500199999949473e+00
3.293000199999823963e+00
3.293500199999925826e+00
3.294000200000027689e+00
3.294500199999902179e+00
3.295000200000004043e+00
3.295500199999878532e+00
3.296000199999980396e+00
3.296500199999854885e+00
3.297000199999956749e+00
3.297500199999831239e+00
3.298000199999933102e+00
3.298500200000034965e+00
3.299000199999909455e+00
3.299500200000011318e+00
3.300000199999885808e+00
3.300500199999987672e+00
3.301000199999862161e+00
3.301500199999964025e+00
3.302000199999838514e+00
3.302500199999940378e+00
3.303000200000042241e+00
3.303500199999916731e+00
3.304000200000018594e+00
3.304500199999893084e+00
3.305000199999994948e+00
3.305500199999869437e+00
3.306000199999971301e+00
3.306500199999845790e+00
3.307000199999947654e+00
3.307500199999822144e+00
3.308000199999924007e+00
3.308500200000025870e+00
3.309000199999900360e+00
3.309500200000002224e+00
3.310000199999876713e+00
3.310500199999978577e+00
3.311000199999853066e+00
3.311500199999954930e+00
3.312000199999829420e+00
3.312500199999931283e+00
3.313000200000033146e+00
3.313500199999907636e+00
3.314000200000009499e+00
3.314500199999883989e+00
3.315000199999985853e+00
3.315500199999860342e+00
3.316000199999962206e+00
3.316500199999836695e+00
3.317000199999938559e+00
3.317500200000040422e+00
3.318000199999914912e+00
3.318500200000016775e+00
3.319000199999891265e+00
3.319500199999993129e+00
3.320000199999867618e+00
3.320500199999969482e+00
3.321000199999843971e+00
3.321500199999945835e+00
3.322000199999820325e+00
3.322500199999922188e+00
3.323000200000024051e+00
3.323500199999898541e+00
3.324000200000000405e+00
3.324500199999874894e+00
3.325000199999976758e+00
3.325500199999851247e+00
3.326000199999953111e+00
3.326500199999827601e+00
3.327000199999929464e+00
3.327500200000031327e+00
3.328000199999905817e+00
3.328500200000007681e+00
3.329000199999882170e+00
3.329500199999984034e+00
3.330000199999858523e+00
3.330500199999960387e+00
3.331000199999834877e+00
3.331500199999936740e+00
3.332000200000038603e+00
3.332500199999913093e+00
3.333000200000014956e+00
3.333500199999889446e+00
3.334000199999991310e+00
3.334500199999865799e+00
3.335000199999967663e+00
3.335500199999842152e+00
3.336000199999944016e+00
3.336500199999818506e+00
3.337000199999920369e+00
3.337500200000022232e+00
3.338000199999896722e+00
3.338500199999998586e+00
3.339000199999873075e+00
3.339500199999974939e+00
3.340000199999849428e+00
3.340500199999951292e+00
3.341000199999825782e+00
3.341500199999927645e+00
3.342000200000029508e+00
3.342500199999903998e+00
3.343000200000005862e+00
3.343500199999880351e+00
3.344000199999982215e+00
3.344500199999856704e+00
3.345000199999958568e+00
3.345500199999833058e+00
3.346000199999934921e+00
3.346500200000036784e+00
3.347000199999911274e+00
3.347500200000013137e+00
3.348000199999887627e+00
3.348500199999989491e+00
3.349000199999863980e+00
3.349500199999965844e+00
3.350000199999840333e+00
3.350500199999942197e+00
3.351000200000044060e+00
3.351500199999918550e+00
3.352000200000020413e+00
3.352500199999894903e+00
3.353000199999996767e+00
3.353500199999871256e+00
3.354000199999973120e+00
3.354500199999847609e+00
3.355000199999949473e+00
3.355500199999823963e+00
3.356000199999925826e+00
3.356500200000027689e+00
3.357000199999902179e+00
3.357500200000004043e+00
3.358000199999878532e+00
3.358500199999980396e+00
3.359000199999854885e+00
3.359500199999956749e+00
3.360000199999831239e+00
3.360500199999933102e+00
3.361000200000034965e+00
3.361500199999909455e+00
3.362000200000011318e+00
3.362500199999885808e+00
3.363000199999987672e+00
3.363500199999862161e+00
3.364000199999964025e+00
3.364500199999838514e+00
3.365000199999940378e+00
3.365500200000042241e+00
3.366000199999916731e+00
3.366500200000018594e+00
3.367000199999893084e+00
3.367500199999994948e+00
3.368000199999869437e+00
3.368500199999971301e+00
3.369000199999845790e+00
3.369500199999947654e+00
3.370000199999822144e+00
3.370500199999924007e+00
3.371000200000025870e+00
3.371500199999900360e+00
3.372000200000002224e+00
3.372500199999876713e+00
3.373000199999978577e+00
3.373500199999853066e+00
3.374000199999954930e+00
3.374500199999829420e+00
3.375000199999931283e+00
3.375500200000033146e+00
3.376000199999907636e+00
3.376500200000009499e+00
3.377000199999883989e+00
3.377500199999985853e+00
3.378000199999860342e+00
3.378500199999962206e+00
3.379000199999836695e+00
3.379500199999938559e+00
3.380000200000040422e+00
3.380500199999914912e+00
3.381000200000016775e+00
3.381500199999891265e+00
3.382000209999887375e+00
3.382500209999989238e+00
3.383000209999863728e+00
3.383500209999965591e+00
3.384000209999840081e+00
3.384500209999941944e+00
3.385000210000043808e+00
3.385500209999918297e+00
3.386000210000020161e+00
3.386500209999894651e+00
3.387000209999996514e+00
3.387500209999871004e+00
3.388000209999972867e+00
3.388500209999847357e+00
3.389000209999949220e+00
3.389500209999823710e+00
3.390000209999925573e+00
3.390500210000027437e+00
3.391000209999901926e+00
3.391500210000003790e+00
3.392000209999878280e+00
3.392500209999980143e+00
3.393000209999854633e+00
3.393500209999956496e+00
3.394000209999830986e+00
3.394500209999932849e+00
3.395000210000034713e+00
3.395500209999909202e+00
3.396000210000011066e+00
3.396500209999885556e+00
3.397000209999987419e+00
3.397500209999861909e+00
3.398000209999963772e+00
3.398500209999838262e+00
3.399000209999940125e+00
3.399500210000041989e+00
3.400000209999916478e+00
3.400500210000018342e+00
3.401000209999892832e+00
3.401500209999994695e+00
3.402000209999869185e+00
3.402500209999971048e+00
3.403000209999845538e+00
3.403500209999947401e+00
3.404000209999821891e+00
3.404500209999923754e+00
3.405000210000025618e+00
3.405500209999900108e+00
3.406000210000001971e+00
3.406500209999876461e+00
3.407000209999978324e+00
3.407500209999852814e+00
3.408000209999954677e+00
3.408500209999829167e+00
3.409000209999931030e+00
3.409500210000032894e+00
3.410000209999907383e+00
3.410500210000009247e+00
3.411000209999883737e+00
3.411500209999985600e+00
3.412000209999860090e+00
3.412500209999961953e+00
3.413000209999836443e+00
3.413500209999938306e+00
3.414000210000040170e+00
3.414500209999914659e+00
3.415000210000016523e+00
3.415500209999891013e+00
3.416000209999992876e+00
3.416500209999867366e+00
3.417000209999969229e+00
3.417500209999843719e+00
3.418000209999945582e+00
3.418500209999820072e+00
3.419000209999921935e+00
3.419500210000023799e+00
3.420000209999898289e+00
3.420500210000000152e+00
3.421000209999874642e+00
3.421500209999976505e+00
3.422000209999850995e+00
3.422500209999952858e+00
3.423000209999827348e+00
3.423500209999929211e+00
3.424000210000031075e+00
3.424500209999905564e+00
3.425000210000007428e+00
3.425500209999881918e+00
3.426000209999983781e+00
3.426500209999858271e+00
3.427000209999960134e+00
3.427500209999834624e+00
3.428000209999936487e+00
3.428500210000038351e+00
3.429000209999912840e+00
3.429500210000014704e+00
3.430000209999889194e+00
3.430500209999991057e+00
3.431000209999865547e+00
3.431500209999967410e+00
3.432000209999841900e+00
3.432500209999943763e+00
3.433000209999818253e+00
3.433500209999920116e+00
3.434000210000021980e+00
3.434500209999896470e+00
3.435000209999998333e+00
3.435500209999872823e+00
3.436000209999974686e+00
3.436500209999849176e+00
3.437000209999951039e+00
3.437500209999825529e+00
3.438000209999927392e+00
3.438500210000029256e+00
3.439000209999903745e+00
3.439500210000005609e+00
3.440000209999880099e+00
3.440500209999981962e+00
3.441000209999856452e+00
3.441500209999958315e+00
3.442000209999832805e+00
3.442500209999934668e+00
3.443000210000036532e+00
3.443500209999911021e+00
3.444000210000012885e+00
3.444500209999887375e+00
3.445000209999989238e+00
3.445500209999863728e+00
3.446000209999965591e+00
3.446500209999840081e+00
3.447000209999941944e+00
3.447500210000043808e+00
3.448000209999918297e+00
3.448500210000020161e+00
3.449000209999894651e+00
3.449500209999996514e+00
3.450000209999871004e+00
3.450500209999972867e+00
3.451000209999847357e+00
3.451500209999949220e+00
3.452000209999823710e+00
3.452500209999925573e+00
3.453000210000027437e+00
3.453500209999901926e+00
3.454000210000003790e+00
3.454500209999878280e+00
3.455000209999980143e+00
3.455500209999854633e+00
3.456000209999956496e+00
3.456500209999830986e+00
3.457000209999932849e+00
3.457500210000034713e+00
3.458000209999909202e+00
3.458500210000011066e+00
3.459000209999885556e+00
3.459500209999987419e+00
3.460000209999861909e+00
3.460500209999963772e+00
3.461000209999838262e+00
3.461500209999940125e+00
3.462000210000041989e+00
3.462500209999916478e+00
3.463000210000018342e+00
3.463500209999892832e+00
3.464000209999994695e+00
3.464500209999869185e+00
3.465000209999971048e+00
3.465500209999845538e+00
3.466000209999947401e+00
3.466500209999821891e+00
3.467000209999923754e+00
3.467500210000025618e+00
3.468000209999900108e+00
3.468500210000001971e+00
3.469000209999876461e+00
3.469500209999978324e+00
3.470000209999852814e+00
3.470500209999954677e+00
3.471000209999829167e+00
3.471500209999931030e+00
3.472000210000032894e+00
3.472500209999907383e+00
3.473000210000009247e+00
3.473500209999883737e+00
3.474000209999985600e+00
3.474500209999860090e+00
3.475000209999961953e+00
3.475500209999836443e+00
3.476000209999938306e+00
3.476500210000040170e+00
3.477000209999914659e+00
3.477500210000016523e+00
3.478000209999891013e+00
3.478500209999992876e+00
3.479000209999867366e+00
3.479500209999969229e+00
3.480000209999843719e+00
3.480500209999945582e+00
3.481000209999820072e+00
3.481500209999921935e+00
3.482000210000023799e+00
3.482500209999898289e+00
3.483000210000000152e+00
3.483500209999874642e+00
3.484000209999976505e+00
3.484500209999850995e+00
3.485000209999952858e+00
3.485500209999827348e+00
3.486000209999929211e+00
3.486500210000031075e+00
3.487000209999905564e+00
3.487500210000007428e+00
3.488000209999881918e+00
3.488500209999983781e+00
3.489000209999858271e+00
3.489500209999960134e+00
3.490000209999834624e+00
3.490500209999936487e+00
3.491000210000038351e+00
3.491500209999912840e+00
3.492000210000014704e+00
3.492500209999889194e+00
3.493000209999991057e+00
3.493500209999865547e+00
3.494000209999967410e+00
3.494500209999841900e+00
3.495000209999943763e+00
3.495500209999818253e+00
3.496000209999920116e+00
3.496500210000021980e+00
3.497000209999896470e+00
3.497500209999998333e+00
3.498000209999872823e+00
3.498500209999974686e+00
3.499000209999849176e+00
3.499500209999951039e+00
3.500000209999825529e+00
3.500500209999927392e+00
3.501000210000029256e+00
3.501500209999903745e+00
3.502000210000005609e+00
3.502500209999880099e+00
3.503000209999981962e+00
3.503500209999856452e+00
3.504000209999958315e+00
3.504500209999832805e+00
3.505000209999934668e+00
3.505500210000036532e+00
3.506000209999911021e+00
3.506500210000012885e+00
3.507000209999887375e+00
3.507500209999989238e+00
3.508000209999863728e+00
3.508500209999965591e+00
3.509000209999840081e+00
3.509500209999941944e+00
3.510000210000043808e+00
3.510500209999918297e+00
3.511000210000020161e+00
3.511500209999894651e+00
3.512000209999996514e+00
3.512500209999871004e+00
3.513000209999972867e+00
3.513500209999847357e+00
3.514000209999949220e+00
3.514500209999823710e+00
3.515000209999925573e+00
3.515500210000027437e+00
3.516000209999901926e+00
3.516500210000003790e+00
3.517000209999878280e+00
3.517500209999980143e+00
3.518000209999854633e+00
3.518500209999956496e+00
3.519000209999830986e+00
3.519500209999932849e+00
3.520000210000034713e+00
3.520500209999909202e+00
3.521000210000011066e+00
3.521500209999885556e+00
3.522000209999987419e+00
3.522500209999861909e+00
3.523000209999963772e+00
3.523500209999838262e+00
3.524000209999940125e+00
3.524500210000041989e+00
3.525000209999916478e+00
3.525500210000018342e+00
3.526000209999892832e+00
3.526500209999994695e+00
3.527000209999869185e+00
3.527500209999971048e+00
3.528000209999845538e+00
3.528500209999947401e+00
3.529000209999821891e+00
3.529500209999923754e+00
3.530000210000025618e+00
3.530500209999900108e+00
3.531000210000001971e+00
3.531500209999876461e+00
3.532000209999978324e+00
3.532500209999852814e+00
3.533000209999954677e+00
3.533500209999829167e+00
3.534000209999931030e+00
3.534500210000032894e+00
3.535000209999907383e+00
3.535500210000009247e+00
3.536000209999883737e+00
3.536500209999985600e+00
3.537000209999860090e+00
3.537500209999961953e+00
3.538000209999836443e+00
3.538500209999938306e+00
3.539000210000040170e+00
3.539500209999914659e+00
3.540000210000016523e+00
3.540500209999891013e+00
3.541000209999992876e+00
3.541500209999867366e+00
3.542000209999969229e+00
3.542500209999843719e+00
3.543000209999945582e+00
3.543500209999820072e+00
3.544000209999921935e+00
3.544500210000023799e+00
3.545000220000019908e+00
3.545500219999894398e+00
3.546000219999996261e+00
3.546500219999870751e+00
3.547000219999972614e+00
3.547500219999847104e+00
3.548000219999948968e+00
3.548500219999823457e+00
3.549000219999925321e+00
3.549500220000027184e+00
3.550000219999901674e+00
3.550500220000003537e+00
3.551000219999878027e+00
3.551500219999979890e+00
3.552000219999854380e+00
3.552500219999956244e+00
3.553000219999830733e+00
3.553500219999932597e+00
3.554000220000034460e+00
3.554500219999908950e+00
3.555000220000010813e+00
3.555500219999885303e+00
3.556000219999987166e+00
3.556500219999861656e+00
3.557000219999963520e+00
3.557500219999838009e+00
3.558000219999939873e+00
3.558500220000041736e+00
3.559000219999916226e+00
3.559500220000018089e+00
3.560000219999892579e+00
3.560500219999994442e+00
3.561000219999868932e+00
3.561500219999970795e+00
3.562000219999845285e+00
3.562500219999947149e+00
3.563000219999821638e+00
3.563500219999923502e+00
3.564000220000025365e+00
3.564500219999899855e+00
3.565000220000001718e+00
3.565500219999876208e+00
3.566000219999978071e+00
3.566500219999852561e+00
3.567000219999954425e+00
3.567500219999828914e+00
3.568000219999930778e+00
3.568500220000032641e+00
3.569000219999907131e+00
3.569500220000008994e+00
3.570000219999883484e+00
3.570500219999985347e+00
3.571000219999859837e+00
3.571500219999961701e+00
3.572000219999836190e+00
3.572500219999938054e+00
3.573000220000039917e+00
3.573500219999914407e+00
3.574000220000016270e+00
3.574500219999890760e+00
3.575000219999992623e+00
3.575500219999867113e+00
3.576000219999968976e+00
3.576500219999843466e+00
3.577000219999945330e+00
3.577500219999819819e+00
3.578000219999921683e+00
3.578500220000023546e+00
3.579000219999898036e+00
3.579500219999999899e+00
3.580000219999874389e+00
3.580500219999976252e+00
3.581000219999850742e+00
3.581500219999952606e+00
3.582000219999827095e+00
3.582500219999928959e+00
3.583000220000030822e+00
3.583500219999905312e+00
3.584000220000007175e+00
3.584500219999881665e+00
3.585000219999983528e+00
3.585500219999858018e+00
3.586000219999959882e+00
3.586500219999834371e+00
3.587000219999936235e+00
3.587500220000038098e+00
3.588000219999912588e+00
3.588500220000014451e+00
3.589000219999888941e+00
3.589500219999990804e+00
3.590000219999865294e+00
3.590500219999967157e+00
3.591000219999841647e+00
3.591500219999943511e+00
3.592000219999818000e+00
3.592500219999919864e+00
3.593000220000021727e+00
3.593500219999896217e+00
3.594000219999998080e+00
3.594500219999872570e+00
3.595000219999974433e+00
3.595500219999848923e+00
3.596000219999950787e+00
3.596500219999825276e+00
3.597000219999927140e+00
3.597500220000029003e+00
3.598000219999903493e+00
3.598500220000005356e+00
3.599000219999879846e+00
3.599500219999981709e+00
3.600000219999856199e+00
3.600500219999958063e+00
3.601000219999832552e+00
3.601500219999934416e+00
3.602000220000036279e+00
3.602500219999910769e+00
3.603000220000012632e+00
3.603500219999887122e+00
3.604000219999988985e+00
3.604500219999863475e+00
3.605000219999965339e+00
3.605500219999839828e+00
3.606000219999941692e+00
3.606500220000043555e+00
3.607000219999918045e+00
3.607500220000019908e+00
3.608000219999894398e+00
3.608500219999996261e+00
3.609000219999870751e+00
3.609500219999972614e+00
3.610000219999847104e+00
3.610500219999948968e+00
3.611000219999823457e+00
3.611500219999925321e+00
3.612000220000027184e+00
3.612500219999901674e+00
3.613000220000003537e+00
3.613500219999878027e+00
3.614000219999979890e+00
3.614500219999854380e+00
3.615000219999956244e+00
3.615500219999830733e+00
3.616000219999932597e+00
3.616500220000034460e+00
3.617000219999908950e+00
3.617500220000010813e+00
3.618000219999885303e+00
3.618500219999987166e+00
3.619000219999861656e+00
3.619500219999963520e+00
3.620000219999838009e+00
3.620500219999939873e+00
3.621000220000041736e+00
3.621500219999916226e+00
3.622000220000018089e+00
3.622500219999892579e+00
3.623000219999994442e+00
3.623500219999868932e+00
3.624000219999970795e+00
3.624500219999845285e+00
3.625000219999947149e+00
3.625500219999821638e+00
3.626000219999923502e+00
3.626500220000025365e+00
3.627000219999899855e+00
3.627500220000001718e+00
3.628000219999876208e+00
3.628500219999978071e+00
3.629000219999852561e+00
3.629500219999954425e+00
3.630000219999828914e+00
3.630500219999930778e+00
3.631000220000032641e+00
3.631500219999907131e+00
3.632000220000008994e+00
3.632500219999883484e+00
3.633000219999985347e+00
3.633500219999859837e+00
3.634000219999961701e+00
3.634500219999836190e+00
3.635000219999938054e+00
3.635500220000039917e+00
3.636000219999914407e+00
3.636500220000016270e+00
3.637000219999890760e+00
3.637500219999992623e+00
3.638000219999867113e+00
3.638500219999968976e+00
3.639000219999843466e+00
3.639500219999945330e+00
3.640000219999819819e+00
3.640500219999921683e+00
3.641000220000023546e+00
3.641500219999898036e+00
3.642000219999999899e+00
3.642500219999874389e+00
3.643000219999976252e+00
3.643500219999850742e+00
3.644000219999952606e+00
3.644500219999827095e+00
3.645000219999928959e+00
3.645500220000030822e+00
3.646000219999905312e+00
3.646500220000007175e+00
3.647000219999881665e+00
3.647500219999983528e+00
3.648000219999858018e+00
3.648500219999959882e+00
3.649000219999834371e+00
3.649500219999936235e+00
3.650000220000038098e+00
3.650500219999912588e+00
3.651000220000014451e+00
3.651500219999888941e+00
3.652000219999990804e+00
3.652500219999865294e+00
3.653000219999967157e+00
3.653500219999841647e+00
3.654000219999943511e+00
3.654500219999818000e+00
3.655000219999919864e+00
3.655500220000021727e+00
3.656000219999896217e+00
3.656500219999998080e+00
3.657000219999872570e+00
3.657500219999974433e+00
3.658000219999848923e+00
3.658500219999950787e+00
3.659000219999825276e+00
3.659500219999927140e+00
3.660000220000029003e+00
3.660500219999903493e+00
3.661000220000005356e+00
3.661500219999879846e+00
3.662000219999981709e+00
3.662500219999856199e+00
3.663000219999958063e+00
3.663500219999832552e+00
3.664000219999934416e+00
3.664500220000036279e+00
3.665000219999910769e+00
3.665500220000012632e+00
3.666000219999887122e+00
3.666500219999988985e+00
3.667000219999863475e+00
3.667500219999965339e+00
3.668000219999839828e+00
3.668500219999941692e+00
3.669000220000043555e+00
3.669500219999918045e+00
3.670000220000019908e+00
3.670500219999894398e+00
3.671000219999996261e+00
3.671500219999870751e+00
3.672000219999972614e+00
3.672500219999847104e+00
3.673000219999948968e+00
3.673500219999823457e+00
3.674000219999925321e+00
3.674500220000027184e+00
3.675000219999901674e+00
3.675500220000003537e+00
3.676000219999878027e+00
3.676500219999979890e+00
3.677000219999854380e+00
3.677500219999956244e+00
3.678000219999830733e+00
3.678500219999932597e+00
3.679000220000034460e+00
3.679500219999908950e+00
3.680000220000010813e+00
3.680500219999885303e+00
3.681000219999987166e+00
3.681500219999861656e+00
3.682000219999963520e+00
3.682500219999838009e+00
3.683000219999939873e+00
3.683500220000041736e+00
3.684000219999916226e+00
3.684500220000018089e+00
3.685000219999892579e+00
3.685500219999994442e+00
3.686000219999868932e+00
3.686500219999970795e+00
3.687000219999845285e+00
3.687500219999947149e+00
3.688000219999821638e+00
3.688500219999923502e+00
3.689000220000025365e+00
3.689500219999899855e+00
3.690000220000001718e+00
3.690500219999876208e+00
3.691000219999978071e+00
3.691500219999852561e+00
3.692000219999954425e+00
3.692500219999828914e+00
3.693000219999930778e+00
3.693500220000032641e+00
3.694000219999907131e+00
3.694500220000008994e+00
3.695000219999883484e+00
3.695500219999985347e+00
3.696000219999859837e+00
3.696500219999961701e+00
3.697000219999836190e+00
3.697500219999938054e+00
3.698000220000039917e+00
3.698500219999914407e+00
3.699000220000016270e+00
3.699500219999890760e+00
3.700000219999992623e+00
3.700500219999867113e+00
3.701000219999968976e+00
3.701500219999843466e+00
3.702000219999945330e+00
3.702500219999819819e+00
3.703000219999921683e+00
3.703500220000023546e+00
3.704000219999898036e+00
3.704500219999999899e+00
3.705000219999874389e+00
3.705500219999976252e+00
3.706000219999850742e+00
3.706500219999952606e+00
3.707000219999827095e+00
3.707500219999928959e+00
3.708000220000030822e+00
3.708500219999905312e+00
3.709000229999901421e+00
3.709500230000003285e+00
3.710000229999877774e+00
3.710500229999979638e+00
3.711000229999854128e+00
3.711500229999955991e+00
3.712000229999830481e+00
3.712500229999932344e+00
3.713000230000034207e+00
3.713500229999908697e+00
3.714000230000010561e+00
3.714500229999885050e+00
3.715000229999986914e+00
3.715500229999861403e+00
3.716000229999963267e+00
3.716500229999837757e+00
3.717000229999939620e+00
3.717500230000041483e+00
3.718000229999915973e+00
3.718500230000017837e+00
3.719000229999892326e+00
3.719500229999994190e+00
3.720000229999868679e+00
3.720500229999970543e+00
3.721000229999845033e+00
3.721500229999946896e+00
3.722000229999821386e+00
3.722500229999923249e+00
3.723000230000025113e+00
3.723500229999899602e+00
3.724000230000001466e+00
3.724500229999875955e+00
3.725000229999977819e+00
3.725500229999852309e+00
3.726000229999954172e+00
3.726500229999828662e+00
3.727000229999930525e+00
3.727500230000032388e+00
3.728000229999906878e+00
3.728500230000008742e+00
3.729000229999883231e+00
3.729500229999985095e+00
3.730000229999859584e+00
3.730500229999961448e+00
3.731000229999835938e+00
3.731500229999937801e+00
3.732000230000039664e+00
3.732500229999914154e+00
3.733000230000016018e+00
3.733500229999890507e+00
3.734000229999992371e+00
3.734500229999866860e+00
3.735000229999968724e+00
3.735500229999843214e+00
3.736000229999945077e+00
3.736500229999819567e+00
3.737000229999921430e+00
3.737500230000023294e+00
3.738000229999897783e+00
3.738500229999999647e+00
3.739000229999874136e+00
3.739500229999976000e+00
3.740000229999850490e+00
3.740500229999952353e+00
3.741000229999826843e+00
3.741500229999928706e+00
3.742000230000030569e+00
3.742500229999905059e+00
3.743000230000006923e+00
3.743500229999881412e+00
3.744000229999983276e+00
3.744500229999857766e+00
3.745000229999959629e+00
3.745500229999834119e+00
3.746000229999935982e+00
3.746500230000037845e+00
3.747000229999912335e+00
3.747500230000014199e+00
3.748000229999888688e+00
3.748500229999990552e+00
3.749000229999865041e+00
3.749500229999966905e+00
3.750000229999841395e+00
3.750500229999943258e+00
3.751000229999817748e+00
3.751500229999919611e+00
3.752000230000021475e+00
3.752500229999895964e+00
3.753000229999997828e+00
3.753500229999872317e+00
3.754000229999974181e+00
3.754500229999848671e+00
3.755000229999950534e+00
3.755500229999825024e+00
3.756000229999926887e+00
3.756500230000028751e+00
3.757000229999903240e+00
3.757500230000005104e+00
3.758000229999879593e+00
3.758500229999981457e+00
3.759000229999855947e+00
3.759500229999957810e+00
3.760000229999832300e+00
3.760500229999934163e+00
3.761000230000036026e+00
3.761500229999910516e+00
3.762000230000012380e+00
3.762500229999886869e+00
3.763000229999988733e+00
3.763500229999863222e+00
3.764000229999965086e+00
3.764500229999839576e+00
3.765000229999941439e+00
3.765500230000043302e+00
3.766000229999917792e+00
3.766500230000019656e+00
3.767000229999894145e+00
3.767500229999996009e+00
3.768000229999870498e+00
3.768500229999972362e+00
3.769000229999846852e+00
3.769500229999948715e+00
3.770000229999823205e+00
3.770500229999925068e+00
3.771000230000026932e+00
3.771500229999901421e+00
3.772000230000003285e+00
3.772500229999877774e+00
3.773000229999979638e+00
3.773500229999854128e+00
3.774000229999955991e+00
3.774500229999830481e+00
3.775000229999932344e+00
3.775500230000034207e+00
3.776000229999908697e+00
3.776500230000010561e+00
3.777000229999885050e+00
3.777500229999986914e+00
3.778000229999861403e+00
3.778500229999963267e+00
3.779000229999837757e+00
3.779500229999939620e+00
3.780000230000041483e+00
3.780500229999915973e+00
3.781000230000017837e+00
3.781500229999892326e+00
3.782000229999994190e+00
3.782500229999868679e+00
3.783000229999970543e+00
3.783500229999845033e+00
3.784000229999946896e+00
3.784500229999821386e+00
3.785000229999923249e+00
3.785500230000025113e+00
3.786000229999899602e+00
3.786500230000001466e+00
3.787000229999875955e+00
3.787500229999977819e+00
3.788000229999852309e+00
3.788500229999954172e+00
3.789000229999828662e+00
3.789500229999930525e+00
3.790000230000032388e+00
3.790500229999906878e+00
3.791000230000008742e+00
3.791500229999883231e+00
3.792000229999985095e+00
3.792500229999859584e+00
3.793000229999961448e+00
3.793500229999835938e+00
3.794000229999937801e+00
3.794500230000039664e+00
3.795000229999914154e+00
3.795500230000016018e+00
3.796000229999890507e+00
3.796500229999992371e+00
3.797000229999866860e+00
3.797500229999968724e+00
3.798000229999843214e+00
3.798500229999945077e+00
3.799000229999819567e+00
3.799500229999921430e+00
3.800000230000023294e+00
3.800500229999897783e+00
3.801000229999999647e+00
3.801500229999874136e+00
3.802000229999976000e+00
3.802500229999850490e+00
3.803000229999952353e+00
3.803500229999826843e+00
3.804000229999928706e+00
3.804500230000030569e+00
3.805000229999905059e+00
3.805500230000006923e+00
3.806000229999881412e+00
3.806500229999983276e+00
3.807000229999857766e+00
3.807500229999959629e+00
3.808000229999834119e+00
3.808500229999935982e+00
3.809000230000037845e+00
3.809500229999912335e+00
3.810000230000014199e+00
3.810500229999888688e+00
3.811000229999990552e+00
3.811500229999865041e+00
3.812000229999966905e+00
3.812500229999841395e+00
3.813000229999943258e+00
3.813500229999817748e+00
3.814000229999919611e+00
3.814500230000021475e+00
3.815000229999895964e+00
3.815500229999997828e+00
3.816000229999872317e+00
3.816500229999974181e+00
3.817000229999848671e+00
3.817500229999950534e+00
3.818000229999825024e+00
3.818500229999926887e+00
3.819000230000028751e+00
3.819500229999903240e+00
3.820000230000005104e+00
3.820500229999879593e+00
3.821000229999981457e+00
3.821500229999855947e+00
3.822000229999957810e+00
3.822500229999832300e+00
3.823000229999934163e+00
3.823500230000036026e+00
3.824000229999910516e+00
3.824500230000012380e+00
3.825000229999886869e+00
3.825500229999988733e+00
3.826000229999863222e+00
3.826500229999965086e+00
3.827000229999839576e+00
3.827500229999941439e+00
3.828000230000043302e+00
3.828500229999917792e+00
3.829000230000019656e+00
3.829500229999894145e+00
3.830000229999996009e+00
3.830500229999870498e+00
3.831000229999972362e+00
3.831500229999846852e+00
3.832000229999948715e+00
3.832500229999823205e+00
3.833000229999925068e+00
3.833500230000026932e+00
3.834000229999901421e+00
3.834500230000003285e+00
3.835000229999877774e+00
3.835500229999979638e+00
3.836000229999854128e+00
3.836500229999955991e+00
3.837000229999830481e+00
3.837500229999932344e+00
3.838000230000034207e+00
3.838500229999908697e+00
3.839000230000010561e+00
3.839500229999885050e+00
3.840000229999986914e+00
3.840500229999861403e+00
3.841000229999963267e+00
3.841500229999837757e+00
3.842000229999939620e+00
3.842500230000041483e+00
3.843000229999915973e+00
3.843500230000017837e+00
3.844000229999892326e+00
3.844500229999994190e+00
3.845000229999868679e+00
3.845500229999970543e+00
3.846000229999845033e+00
3.846500229999946896e+00
3.847000229999821386e+00
3.847500229999923249e+00
3.848000230000025113e+00
3.848500229999899602e+00
3.849000230000001466e+00
3.849500229999875955e+00
3.850000229999977819e+00
3.850500229999852309e+00
3.851000229999954172e+00
3.851500229999828662e+00
3.852000229999930525e+00
3.852500230000032388e+00
3.853000229999906878e+00
3.853500230000008742e+00
3.854000229999883231e+00
3.854500229999985095e+00
3.855000229999859584e+00
3.855500229999961448e+00
3.856000229999835938e+00
3.856500229999937801e+00
3.857000230000039664e+00
3.857500229999914154e+00
3.858000230000016018e+00
3.858500229999890507e+00
3.859000229999992371e+00
3.859500229999866860e+00
3.860000229999968724e+00
3.860500229999843214e+00
3.861000229999945077e+00
3.861500229999819567e+00
3.862000229999921430e+00
3.862500230000023294e+00
3.863000229999897783e+00
3.863500229999999647e+00
3.864000229999874136e+00
3.864500229999976000e+00
3.865000229999850490e+00
3.865500229999952353e+00
3.866000229999826843e+00
3.866500229999928706e+00
3.867000230000030569e+00
3.867500229999905059e+00
3.868000230000006923e+00
3.868500229999881412e+00
3.869000229999983276e+00
3.869500229999857766e+00
3.870000229999959629e+00
3.870500229999834119e+00
3.871000229999935982e+00
3.871500230000037845e+00
3.872000229999912335e+00
3.872500230000014199e+00
3.873000240000010308e+00
3.873500239999884798e+00
3.874000239999986661e+00
3.874500239999861151e+00
3.875000239999963014e+00
3.875500239999837504e+00
3.876000239999939367e+00
3.876500240000041231e+00
3.877000239999915721e+00
3.877500240000017584e+00
3.878000239999892074e+00
3.878500239999993937e+00
3.879000239999868427e+00
3.879500239999970290e+00
3.880000239999844780e+00
3.880500239999946643e+00
3.881000239999821133e+00
3.881500239999922997e+00
3.882000240000024860e+00
3.882500239999899350e+00
3.883000240000001213e+00
3.883500239999875703e+00
3.884000239999977566e+00
3.884500239999852056e+00
3.885000239999953919e+00
3.885500239999828409e+00
3.886000239999930272e+00
3.886500240000032136e+00
3.887000239999906626e+00
3.887500240000008489e+00
3.888000239999882979e+00
3.888500239999984842e+00
3.889000239999859332e+00
3.889500239999961195e+00
3.890000239999835685e+00
3.890500239999937548e+00
3.891000240000039412e+00
3.891500239999913902e+00
3.892000240000015765e+00
3.892500239999890255e+00
3.893000239999992118e+00
3.893500239999866608e+00
3.894000239999968471e+00
3.894500239999842961e+00
3.895000239999944824e+00
3.895500239999819314e+00
3.896000239999921178e+00
3.896500240000023041e+00
3.897000239999897531e+00
3.897500239999999394e+00
3.898000239999873884e+00
3.898500239999975747e+00
3.899000239999850237e+00
3.899500239999952100e+00
3.900000239999826590e+00
3.900500239999928453e+00
3.901000240000030317e+00
3.901500239999904807e+00
3.902000240000006670e+00
3.902500239999881160e+00
3.903000239999983023e+00
3.903500239999857513e+00
3.904000239999959376e+00
3.904500239999833866e+00
3.905000239999935729e+00
3.905500240000037593e+00
3.906000239999912083e+00
3.906500240000013946e+00
3.907000239999888436e+00
3.907500239999990299e+00
3.908000239999864789e+00
3.908500239999966652e+00
3.909000239999841142e+00
3.909500239999943005e+00
3.910000239999817495e+00
3.910500239999919359e+00
3.911000240000021222e+00
3.911500239999895712e+00
3.912000239999997575e+00
3.912500239999872065e+00
3.913000239999973928e+00
3.913500239999848418e+00
3.914000239999950281e+00
3.914500239999824771e+00
3.915000239999926634e+00
3.915500240000028498e+00
3.916000239999902988e+00
3.916500240000004851e+00
3.917000239999879341e+00
3.917500239999981204e+00
3.918000239999855694e+00
3.918500239999957557e+00
3.919000239999832047e+00
3.919500239999933910e+00
3.920000240000035774e+00
3.920500239999910264e+00
3.921000240000012127e+00
3.921500239999886617e+00
3.922000239999988480e+00
3.922500239999862970e+00
3.923000239999964833e+00
3.923500239999839323e+00
3.924000239999941186e+00
3.924500240000043050e+00
3.925000239999917540e+00
3.925500240000019403e+00
3.926000239999893893e+00
3.926500239999995756e+00
3.927000239999870246e+00
3.927500239999972109e+00
3.928000239999846599e+00
3.928500239999948462e+00
3.929000239999822952e+00
3.929500239999924815e+00
3.930000240000026679e+00
3.930500239999901169e+00
3.931000240000003032e+00
3.931500239999877522e+00
3.932000239999979385e+00
3.932500239999853875e+00
3.933000239999955738e+00
3.933500239999830228e+00
3.934000239999932091e+00
3.934500240000033955e+00
3.935000239999908445e+00
3.935500240000010308e+00
3.936000239999884798e+00
3.936500239999986661e+00
3.937000239999861151e+00
3.937500239999963014e+00
3.938000239999837504e+00
3.938500239999939367e+00
3.939000240000041231e+00
3.939500239999915721e+00
3.940000240000017584e+00
3.940500239999892074e+00
3.941000239999993937e+00
3.941500239999868427e+00
3.942000239999970290e+00
3.942500239999844780e+00
3.943000239999946643e+00
3.943500239999821133e+00
3.944000239999922997e+00
3.944500240000024860e+00
3.945000239999899350e+00
3.945500240000001213e+00
3.946000239999875703e+00
3.946500239999977566e+00
3.947000239999852056e+00
3.947500239999953919e+00
3.948000239999828409e+00
3.948500239999930272e+00
3.949000240000032136e+00
3.949500239999906626e+00
3.950000240000008489e+00
3.950500239999882979e+00
3.951000239999984842e+00
3.951500239999859332e+00
3.952000239999961195e+00
3.952500239999835685e+00
3.953000239999937548e+00
3.953500240000039412e+00
3.954000239999913902e+00
3.954500240000015765e+00
3.955000239999890255e+00
3.955500239999992118e+00
3.956000239999866608e+00
3.956500239999968471e+00
3.957000239999842961e+00
3.957500239999944824e+00
3.958000239999819314e+00
3.958500239999921178e+00
3.959000240000023041e+00
3.959500239999897531e+00
3.960000239999999394e+00
3.960500239999873884e+00
3.961000239999975747e+00
3.961500239999850237e+00
3.962000239999952100e+00
3.962500239999826590e+00
3.963000239999928453e+00
3.963500240000030317e+00
3.964000239999904807e+00
3.964500240000006670e+00
3.965000239999881160e+00
3.965500239999983023e+00
3.966000239999857513e+00
3.966500239999959376e+00
3.967000239999833866e+00
3.967500239999935729e+00
3.968000240000037593e+00
3.968500239999912083e+00
3.969000240000013946e+00
3.969500239999888436e+00
3.970000239999990299e+00
3.970500239999864789e+00
3.971000239999966652e+00
3.971500239999841142e+00
3.972000239999943005e+00
3.972500239999817495e+00
3.973000239999919359e+00
3.973500240000021222e+00
3.974000239999895712e+00
3.974500239999997575e+00
3.975000239999872065e+00
3.975500239999973928e+00
3.976000239999848418e+00
3.976500239999950281e+00
3.977000239999824771e+00
3.977500239999926634e+00
3.978000240000028498e+00
3.978500239999902988e+00
3.979000240000004851e+00
3.979500239999879341e+00
3.980000239999981204e+00
3.980500239999855694e+00
3.981000239999957557e+00
3.981500239999832047e+00
3.982000239999933910e+00
3.982500240000035774e+00
3.983000239999910264e+00
3.983500240000012127e+00
3.984000239999886617e+00
3.984500239999988480e+00
3.985000239999862970e+00
3.985500239999964833e+00
3.986000239999839323e+00
3.986500239999941186e+00
3.987000240000043050e+00
3.987500239999917540e+00
3.988000240000019403e+00
3.988500239999893893e+00
3.989000239999995756e+00
3.989500239999870246e+00
3.990000239999972109e+00
3.990500239999846599e+00
3.991000239999948462e+00
3.991500239999822952e+00
3.992000239999924815e+00
3.992500240000026679e+00
3.993000239999901169e+00
3.993500240000003032e+00
3.994000239999877522e+00
3.994500239999979385e+00
3.995000239999853875e+00
3.995500239999955738e+00
3.996000239999830228e+00
3.996500239999932091e+00
3.997000240000033955e+00
3.997500239999908445e+00
3.998000240000010308e+00
3.998500239999884798e+00
3.999000239999986661e+00
3.999500239999861151e+00
4.000000239999963014e+00
4.000500239999837504e+00
4.001000239999939367e+00
4.001500240000041231e+00
4.002000239999915721e+00
4.002500240000017584e+00
4.003000239999892074e+00
4.003500239999993937e+00
4.004000239999868427e+00
4.004500239999970290e+00
4.005000239999844780e+00
4.005500239999946643e+00
4.006000239999821133e+00
4.006500239999922997e+00
4.007000240000024860e+00
4.007500239999899350e+00
4.008000240000001213e+00
4.008500239999875703e+00
4.009000239999977566e+00
4.009500239999852056e+00
4.010000239999953919e+00
4.010500239999828409e+00
4.011000239999930272e+00
4.011500240000032136e+00
4.012000239999906626e+00
4.012500240000008489e+00
4.013000239999882979e+00
4.013500239999984842e+00
4.014000239999859332e+00
4.014500239999961195e+00
4.015000239999835685e+00
4.015500239999937548e+00
4.016000240000039412e+00
4.016500239999913902e+00
4.017000240000015765e+00
4.017500239999890255e+00
4.018000239999992118e+00
4.018500239999866608e+00
4.019000239999968471e+00
4.019500239999842961e+00
4.020000239999944824e+00
4.020500239999819314e+00
4.021000239999921178e+00
4.021500240000023041e+00
4.022000239999897531e+00
4.022500239999999394e+00
4.023000239999873884e+00
4.023500239999975747e+00
4.024000239999850237e+00
4.024500239999952100e+00
4.025000239999826590e+00
4.025500239999928453e+00
4.026000240000030317e+00
4.026500239999904807e+00
4.027000240000006670e+00
4.027500239999881160e+00
4.028000239999983023e+00
4.028500239999857513e+00
4.029000239999959376e+00
4.029500239999833866e+00
4.030000239999935729e+00
4.030500240000037593e+00
4.031000239999912083e+00
4.031500240000013946e+00
4.032000239999888436e+00
4.032500239999990299e+00
4.033000239999864789e+00
4.033500239999966652e+00
4.034000239999841142e+00
4.034500239999943005e+00
4.035000239999817495e+00
4.035500239999919359e+00
4.036000240000021222e+00
4.036500239999895712e+00
4.037000249999891821e+00
4.037500249999993684e+00
4.038000249999868174e+00
4.038500249999970038e+00
4.039000249999844527e+00
4.039500249999946391e+00
4.040000249999820880e+00
4.040500249999922744e+00
4.041000250000024607e+00
4.041500249999899097e+00
4.042000250000000960e+00
4.042500249999875450e+00
4.043000249999977314e+00
4.043500249999851803e+00
4.044000249999953667e+00
4.044500249999828156e+00
4.045000249999930020e+00
4.045500250000031883e+00
4.046000249999906373e+00
4.046500250000008236e+00
4.047000249999882726e+00
4.047500249999984590e+00
4.048000249999859079e+00
4.048500249999960943e+00
4.049000249999835432e+00
4.049500249999937296e+00
4.050000250000039159e+00
4.050500249999913649e+00
4.051000250000015512e+00
4.051500249999890002e+00
4.052000249999991865e+00
4.052500249999866355e+00
4.053000249999968219e+00
4.053500249999842708e+00
4.054000249999944572e+00
4.054500249999819061e+00
4.055000249999920925e+00
4.055500250000022788e+00
4.056000249999897278e+00
4.056500249999999141e+00
4.057000249999873631e+00
4.057500249999975495e+00
4.058000249999849984e+00
4.058500249999951848e+00
4.059000249999826337e+00
4.059500249999928201e+00
4.060000250000030064e+00
4.060500249999904554e+00
4.061000250000006417e+00
4.061500249999880907e+00
4.062000249999982771e+00
4.062500249999857260e+00
4.063000249999959124e+00
4.063500249999833613e+00
4.064000249999935477e+00
4.064500250000037340e+00
4.065000249999911830e+00
4.065500250000013693e+00
4.066000249999888183e+00
4.066500249999990046e+00
4.067000249999864536e+00
4.067500249999966400e+00
4.068000249999840889e+00
4.068500249999942753e+00
4.069000249999817242e+00
4.069500249999919106e+00
4.070000250000020969e+00
4.070500249999895459e+00
4.071000249999997322e+00
4.071500249999871812e+00
4.072000249999973676e+00
4.072500249999848165e+00
4.073000249999950029e+00
4.073500249999824518e+00
4.074000249999926382e+00
4.074500250000028245e+00
4.075000249999902735e+00
4.075500250000004598e+00
4.076000249999879088e+00
4.076500249999980952e+00
4.077000249999855441e+00
4.077500249999957305e+00
4.078000249999831794e+00
4.078500249999933658e+00
4.079000250000035521e+00
4.079500249999910011e+00
4.080000250000011874e+00
4.080500249999886364e+00
4.081000249999988228e+00
4.081500249999862717e+00
4.082000249999964581e+00
4.082500249999839070e+00
4.083000249999940934e+00
4.083500250000042797e+00
4.084000249999917287e+00
4.084500250000019150e+00
4.085000249999893640e+00
4.085500249999995503e+00
4.086000249999869993e+00
4.086500249999971857e+00
4.087000249999846346e+00
4.087500249999948210e+00
4.088000249999822699e+00
4.088500249999924563e+00
4.089000250000026426e+00
4.089500249999900916e+00
4.090000250000002779e+00
4.090500249999877269e+00
4.091000249999979133e+00
4.091500249999853622e+00
4.092000249999955486e+00
4.092500249999829975e+00
4.093000249999931839e+00
4.093500250000033702e+00
4.094000249999908192e+00
4.094500250000010055e+00
4.095000249999884545e+00
4.095500249999986409e+00
4.096000249999860898e+00
4.096500249999962762e+00
4.097000249999837251e+00
4.097500249999939115e+00
4.098000250000040978e+00
4.098500249999915468e+00
4.099000250000017331e+00
4.099500249999891821e+00
4.100000249999993684e+00
4.100500249999868174e+00
4.101000249999970038e+00
4.101500249999844527e+00
4.102000249999946391e+00
4.102500249999820880e+00
4.103000249999922744e+00
4.103500250000024607e+00
4.104000249999899097e+00
4.104500250000000960e+00
4.105000249999875450e+00
4.105500249999977314e+00
4.106000249999851803e+00
4.106500249999953667e+00
4.107000249999828156e+00
4.107500249999930020e+00
4.108000250000031883e+00
4.108500249999906373e+00
4.109000250000008236e+00
4.109500249999882726e+00
4.110000249999984590e+00
4.110500249999859079e+00
4.111000249999960943e+00
4.111500249999835432e+00
4.112000249999937296e+00
4.112500250000039159e+00
4.113000249999913649e+00
4.113500250000015512e+00
4.114000249999890002e+00
4.114500249999991865e+00
4.115000249999866355e+00
4.115500249999968219e+00
4.116000249999842708e+00
4.116500249999944572e+00
4.117000249999819061e+00
4.117500249999920925e+00
4.118000250000022788e+00
4.118500249999897278e+00
4.119000249999999141e+00
4.119500249999873631e+00
4.120000249999975495e+00
4.120500249999849984e+00
4.121000249999951848e+00
4.121500249999826337e+00
4.122000249999928201e+00
4.122500250000030064e+00
4.123000249999904554e+00
4.123500250000006417e+00
4.124000249999880907e+00
4.124500249999982771e+00
4.125000249999857260e+00
4.125500249999959124e+00
4.126000249999833613e+00
4.126500249999935477e+00
4.127000250000037340e+00
4.127500249999911830e+00
4.128000250000013693e+00
4.128500249999888183e+00
4.129000249999990046e+00
4.129500249999864536e+00
4.130000249999966400e+00
4.130500249999840889e+00
4.131000249999942753e+00
4.131500249999817242e+00
4.132000249999919106e+00
4.132500250000020969e+00
4.133000249999895459e+00
4.133500249999997322e+00
4.134000249999871812e+00
4.134500249999973676e+00
4.135000249999848165e+00
4.135500249999950029e+00
4.136000249999824518e+00
4.136500249999926382e+00
4.137000250000028245e+00
4.137500249999902735e+00
4.138000250000004598e+00
4.138500249999879088e+00
4.139000249999980952e+00
4.139500249999855441e+00
4.140000249999957305e+00
4.140500249999831794e+00
4.141000249999933658e+00
4.141500250000035521e+00
4.142000249999910011e+00
4.142500250000011874e+00
4.143000249999886364e+00
4.143500249999988228e+00
4.144000249999862717e+00
4.144500249999964581e+00
4.145000249999839070e+00
4.145500249999940934e+00
4.146000250000042797e+00
4.146500249999917287e+00
4.147000250000019150e+00
4.147500249999893640e+00
4.148000249999995503e+00
4.148500249999869993e+00
4.149000249999971857e+00
4.149500249999846346e+00
4.150000249999948210e+00
4.150500249999822699e+00
4.151000249999924563e+00
4.151500250000026426e+00
4.152000249999900916e+00
4.152500250000002779e+00
4.153000249999877269e+00
4.153500249999979133e+00
4.154000249999853622e+00
4.154500249999955486e+00
4.155000249999829975e+00
4.155500249999931839e+00
4.156000250000033702e+00
4.156500249999908192e+00
4.157000250000010055e+00
4.157500249999884545e+00
4.158000249999986409e+00
4.158500249999860898e+00
4.159000249999962762e+00
4.159500249999837251e+00
4.160000249999939115e+00
4.160500250000040978e+00
4.161000249999915468e+00
4.161500250000017331e+00
4.162000249999891821e+00
4.162500249999993684e+00
4.163000249999868174e+00
4.163500249999970038e+00
4.164000249999844527e+00
4.164500249999946391e+00
4.165000249999820880e+00
4.165500249999922744e+00
4.166000250000024607e+00
4.166500249999899097e+00
4.167000250000000960e+00
4.167500249999875450e+00
4.168000249999977314e+00
4.168500249999851803e+00
4.169000249999953667e+00
4.169500249999828156e+00
4.170000249999930020e+00
4.170500250000031883e+00
4.171000249999906373e+00
4.171500250000008236e+00
4.172000249999882726e+00
4.172500249999984590e+00
4.173000249999859079e+00
4.173500249999960943e+00
4.174000249999835432e+00
4.174500249999937296e+00
4.175000250000039159e+00
4.175500249999913649e+00
4.176000250000015512e+00
4.176500249999890002e+00
4.177000249999991865e+00
4.177500249999866355e+00
4.178000249999968219e+00
4.178500249999842708e+00
4.179000249999944572e+00
4.179500249999819061e+00
4.180000249999920925e+00
4.180500250000022788e+00
4.181000249999897278e+00
4.181500249999999141e+00
4.182000249999873631e+00
4.182500249999975495e+00
4.183000249999849984e+00
4.183500249999951848e+00
4.184000249999826337e+00
4.184500249999928201e+00
4.185000250000030064e+00
4.185500249999904554e+00
4.186000250000006417e+00
4.186500249999880907e+00
4.187000249999982771e+00
4.187500249999857260e+00
4.188000249999959124e+00
4.188500249999833613e+00
4.189000249999935477e+00
4.189500250000037340e+00
4.190000249999911830e+00
4.190500250000013693e+00
4.191000249999888183e+00
4.191500249999990046e+00
4.192000249999864536e+00
4.192500249999966400e+00
4.193000249999840889e+00
4.193500249999942753e+00
4.194000249999817242e+00
4.194500249999919106e+00
4.195000250000020969e+00
4.195500249999895459e+00
4.196000249999997322e+00
4.196500249999871812e+00
4.197000249999973676e+00
4.197500249999848165e+00
4.198000249999950029e+00
4.198500249999824518e+00
4.199000249999926382e+00
4.199500250000028245e+00
4.200000249999902735e+00
4.200500250000004598e+00
4.201000260000000708e+00
4.201500259999875198e+00
4.202000259999977061e+00
4.202500259999851551e+00
4.203000259999953414e+00
4.203500259999827904e+00
4.204000259999929767e+00
4.204500260000031631e+00
4.205000259999906120e+00
4.205500260000007984e+00
4.206000259999882473e+00
4.206500259999984337e+00
4.207000259999858827e+00
4.207500259999960690e+00
4.208000259999835180e+00
4.208500259999937043e+00
4.209000260000038907e+00
4.209500259999913396e+00
4.210000260000015260e+00
4.210500259999889749e+00
4.211000259999991613e+00
4.211500259999866103e+00
4.212000259999967966e+00
4.212500259999842456e+00
4.213000259999944319e+00
4.213500259999818809e+00
4.214000259999920672e+00
4.214500260000022536e+00
4.215000259999897025e+00
4.215500259999998889e+00
4.216000259999873379e+00
4.216500259999975242e+00
4.217000259999849732e+00
4.217500259999951595e+00
4.218000259999826085e+00
4.218500259999927948e+00
4.219000260000029812e+00
4.219500259999904301e+00
4.220000260000006165e+00
4.220500259999880655e+00
4.221000259999982518e+00
4.221500259999857008e+00
4.222000259999958871e+00
4.222500259999833361e+00
4.223000259999935224e+00
4.223500260000037088e+00
4.224000259999911577e+00
4.224500260000013441e+00
4.225000259999887930e+00
4.225500259999989794e+00
4.226000259999864284e+00
4.226500259999966147e+00
4.227000259999840637e+00
4.227500259999942500e+00
4.228000259999816990e+00
4.228500259999918853e+00
4.229000260000020717e+00
4.229500259999895206e+00
4.230000259999997070e+00
4.230500259999871560e+00
4.231000259999973423e+00
4.231500259999847913e+00
4.232000259999949776e+00
4.232500259999824266e+00
4.233000259999926129e+00
4.233500260000027993e+00
4.234000259999902482e+00
4.234500260000004346e+00
4.235000259999878836e+00
4.235500259999980699e+00
4.236000259999855189e+00
4.236500259999957052e+00
4.237000259999831542e+00
4.237500259999933405e+00
4.238000260000035269e+00
4.238500259999909758e+00
4.239000260000011622e+00
4.239500259999886111e+00
4.240000259999987975e+00
4.240500259999862465e+00
4.241000259999964328e+00
4.241500259999838818e+00
4.242000259999940681e+00
4.242500260000042545e+00
4.243000259999917034e+00
4.243500260000018898e+00
4.244000259999893387e+00
4.244500259999995251e+00
4.245000259999869741e+00
4.245500259999971604e+00
4.246000259999846094e+00
4.246500259999947957e+00
4.247000259999822447e+00
4.247500259999924310e+00
4.248000260000026174e+00
4.248500259999900663e+00
4.249000260000002527e+00
4.249500259999877017e+00
4.250000259999978880e+00
4.250500259999853370e+00
4.251000259999955233e+00
4.251500259999829723e+00
4.252000259999931586e+00
4.252500260000033450e+00
4.253000259999907939e+00
4.253500260000009803e+00
4.254000259999884292e+00
4.254500259999986156e+00
4.255000259999860646e+00
4.255500259999962509e+00
4.256000259999836999e+00
4.256500259999938862e+00
4.257000260000040726e+00
4.257500259999915215e+00
4.258000260000017079e+00
4.258500259999891568e+00
4.259000259999993432e+00
4.259500259999867922e+00
4.260000259999969785e+00
4.260500259999844275e+00
4.261000259999946138e+00
4.261500259999820628e+00
4.262000259999922491e+00
4.262500260000024355e+00
4.263000259999898844e+00
4.263500260000000708e+00
4.264000259999875198e+00
4.264500259999977061e+00
4.265000259999851551e+00
4.265500259999953414e+00
4.266000259999827904e+00
4.266500259999929767e+00
4.267000260000031631e+00
4.267500259999906120e+00
4.268000260000007984e+00
4.268500259999882473e+00
4.269000259999984337e+00
4.269500259999858827e+00
4.270000259999960690e+00
4.270500259999835180e+00
4.271000259999937043e+00
4.271500260000038907e+00
4.272000259999913396e+00
4.272500260000015260e+00
4.273000259999889749e+00
4.273500259999991613e+00
4.274000259999866103e+00
4.274500259999967966e+00
4.275000259999842456e+00
4.275500259999944319e+00
4.276000259999818809e+00
4.276500259999920672e+00
4.277000260000022536e+00
4.277500259999897025e+00
4.278000259999998889e+00
4.278500259999873379e+00
4.279000259999975242e+00
4.279500259999849732e+00
4.280000259999951595e+00
4.280500259999826085e+00
4.281000259999927948e+00
4.281500260000029812e+00
4.282000259999904301e+00
4.282500260000006165e+00
4.283000259999880655e+00
4.283500259999982518e+00
4.284000259999857008e+00
4.284500259999958871e+00
4.285000259999833361e+00
4.285500259999935224e+00
4.286000260000037088e+00
4.286500259999911577e+00
4.287000260000013441e+00
4.287500259999887930e+00
4.288000259999989794e+00
4.288500259999864284e+00
4.289000259999966147e+00
4.289500259999840637e+00
4.290000259999942500e+00
4.290500259999816990e+00
4.291000259999918853e+00
4.291500260000020717e+00
4.292000259999895206e+00
4.292500259999997070e+00
4.293000259999871560e+00
4.293500259999973423e+00
4.294000259999847913e+00
4.294500259999949776e+00
4.295000259999824266e+00
4.295500259999926129e+00
4.296000260000027993e+00
4.296500259999902482e+00
4.297000260000004346e+00
4.297500259999878836e+00
4.298000259999980699e+00
4.298500259999855189e+00
4.299000259999957052e+00
4.299500259999831542e+00
4.300000259999933405e+00
4.300500260000035269e+00
4.301000259999909758e+00
4.301500260000011622e+00
4.302000259999886111e+00
4.302500259999987975e+00
4.303000259999862465e+00
4.303500259999964328e+00
4.304000259999838818e+00
4.304500259999940681e+00
4.305000260000042545e+00
4.305500259999917034e+00
4.306000260000018898e+00
4.306500259999893387e+00
4.307000259999995251e+00
4.307500259999869741e+00
4.308000259999971604e+00
4.308500259999846094e+00
4.309000259999947957e+00
4.309500259999822447e+00
4.310000259999924310e+00
4.310500260000026174e+00
4.311000259999900663e+00
4.311500260000002527e+00
4.312000259999877017e+00
4.312500259999978880e+00
4.313000259999853370e+00
4.313500259999955233e+00
4.314000259999829723e+00
4.314500259999931586e+00
4.315000260000033450e+00
4.315500259999907939e+00
4.316000260000009803e+00
4.316500259999884292e+00
4.317000259999986156e+00
4.317500259999860646e+00
4.318000259999962509e+00
4.318500259999836999e+00
4.319000259999938862e+00
4.319500260000040726e+00
4.320000259999915215e+00
4.320500260000017079e+00
4.321000259999891568e+00
4.321500259999993432e+00
4.322000259999867922e+00
4.322500259999969785e+00
4.323000259999844275e+00
4.323500259999946138e+00
4.324000259999820628e+00
4.324500259999922491e+00
4.325000260000024355e+00
4.325500259999898844e+00
4.326000260000000708e+00
4.326500259999875198e+00
4.327000259999977061e+00
4.327500259999851551e+00
4.328000259999953414e+00
4.328500259999827904e+00
4.329000259999929767e+00
4.329500260000031631e+00
4.330000259999906120e+00
4.330500260000007984e+00
4.331000259999882473e+00
4.331500259999984337e+00
4.332000259999858827e+00
4.332500259999960690e+00
4.333000259999835180e+00
4.333500259999937043e+00
4.334000260000038907e+00
4.334500259999913396e+00
4.335000260000015260e+00
4.335500259999889749e+00
4.336000259999991613e+00
4.336500259999866103e+00
4.337000259999967966e+00
4.337500259999842456e+00
4.338000259999944319e+00
4.338500259999818809e+00
4.339000259999920672e+00
4.339500260000022536e+00
4.340000259999897025e+00
4.340500259999998889e+00
4.341000259999873379e+00
4.341500259999975242e+00
4.342000259999849732e+00
4.342500259999951595e+00
4.343000259999826085e+00
4.343500259999927948e+00
4.344000260000029812e+00
4.344500259999904301e+00
4.345000260000006165e+00
4.345500259999880655e+00
4.346000259999982518e+00
4.346500259999857008e+00
4.347000259999958871e+00
4.347500259999833361e+00
4.348000259999935224e+00
4.348500260000037088e+00
4.349000259999911577e+00
4.349500260000013441e+00
4.350000259999887930e+00
4.350500259999989794e+00
4.351000259999864284e+00
4.351500259999966147e+00
4.352000259999840637e+00
4.352500259999942500e+00
4.353000259999816990e+00
4.353500259999918853e+00
4.354000260000020717e+00
4.354500259999895206e+00
4.355000259999997070e+00
4.355500259999871560e+00
4.356000259999973423e+00
4.356500259999847913e+00
4.357000259999949776e+00
4.357500259999824266e+00
4.358000259999926129e+00
4.358500260000027993e+00
4.359000259999902482e+00
4.359500260000004346e+00
4.360000259999878836e+00
4.360500259999980699e+00
4.361000259999855189e+00
4.361500259999957052e+00
4.362000259999831542e+00
4.362500259999933405e+00
4.363000260000035269e+00
4.363500259999909758e+00
4.364000260000011622e+00
4.364500259999886111e+00
4.365000269999882221e+00
4.365500269999984084e+00
4.366000269999858574e+00
4.366500269999960437e+00
4.367000269999834927e+00
4.367500269999936791e+00
4.368000270000038654e+00
4.368500269999913144e+00
4.369000270000015007e+00
4.369500269999889497e+00
4.370000269999991360e+00
4.370500269999865850e+00
4.371000269999967713e+00
4.371500269999842203e+00
4.372000269999944067e+00
4.372500269999818556e+00
4.373000269999920420e+00
4.373500270000022283e+00
4.374000269999896773e+00
4.374500269999998636e+00
4.375000269999873126e+00
4.375500269999974989e+00
4.376000269999849479e+00
4.376500269999951342e+00
4.377000269999825832e+00
4.377500269999927696e+00
4.378000270000029559e+00
4.378500269999904049e+00
4.379000270000005912e+00
4.379500269999880402e+00
4.380000269999982265e+00
4.380500269999856755e+00
4.381000269999958618e+00
4.381500269999833108e+00
4.382000269999934972e+00
4.382500270000036835e+00
4.383000269999911325e+00
4.383500270000013188e+00
4.384000269999887678e+00
4.384500269999989541e+00
4.385000269999864031e+00
4.385500269999965894e+00
4.386000269999840384e+00
4.386500269999942248e+00
4.387000270000044111e+00
4.387500269999918601e+00
4.388000270000020464e+00
4.388500269999894954e+00
4.389000269999996817e+00
4.389500269999871307e+00
4.390000269999973170e+00
4.390500269999847660e+00
4.391000269999949523e+00
4.391500269999824013e+00
4.392000269999925877e+00
4.392500270000027740e+00
4.393000269999902230e+00
4.393500270000004093e+00
4.394000269999878583e+00
4.394500269999980446e+00
4.395000269999854936e+00
4.395500269999956799e+00
4.396000269999831289e+00
4.396500269999933153e+00
4.397000270000035016e+00
4.397500269999909506e+00
4.398000270000011369e+00
4.398500269999885859e+00
4.399000269999987722e+00
4.399500269999862212e+00
4.400000269999964075e+00
4.400500269999838565e+00
4.401000269999940429e+00
4.401500270000042292e+00
4.402000269999916782e+00
4.402500270000018645e+00
4.403000269999893135e+00
4.403500269999994998e+00
4.404000269999869488e+00
4.404500269999971351e+00
4.405000269999845841e+00
4.405500269999947704e+00
4.406000269999822194e+00
4.406500269999924058e+00
4.407000270000025921e+00
4.407500269999900411e+00
4.408000270000002274e+00
4.408500269999876764e+00
4.409000269999978627e+00
4.409500269999853117e+00
4.410000269999954980e+00
4.410500269999829470e+00
4.411000269999931334e+00
4.411500270000033197e+00
4.412000269999907687e+00
4.412500270000009550e+00
4.413000269999884040e+00
4.413500269999985903e+00
4.414000269999860393e+00
4.414500269999962256e+00
4.415000269999836746e+00
4.415500269999938610e+00
4.416000270000040473e+00
4.416500269999914963e+00
4.417000270000016826e+00
4.417500269999891316e+00
4.418000269999993179e+00
4.418500269999867669e+00
4.419000269999969532e+00
4.419500269999844022e+00
4.420000269999945886e+00
4.420500269999820375e+00
4.421000269999922239e+00
4.421500270000024102e+00
4.422000269999898592e+00
4.422500270000000455e+00
4.423000269999874945e+00
4.423500269999976808e+00
4.424000269999851298e+00
4.424500269999953161e+00
4.425000269999827651e+00
4.425500269999929515e+00
4.426000270000031378e+00
4.426500269999905868e+00
4.427000270000007731e+00
4.427500269999882221e+00
4.428000269999984084e+00
4.428500269999858574e+00
4.429000269999960437e+00
4.429500269999834927e+00
4.430000269999936791e+00
4.430500270000038654e+00
4.431000269999913144e+00
4.431500270000015007e+00
4.432000269999889497e+00
4.432500269999991360e+00
4.433000269999865850e+00
4.433500269999967713e+00
4.434000269999842203e+00
4.434500269999944067e+00
4.435000269999818556e+00
4.435500269999920420e+00
4.436000270000022283e+00
4.436500269999896773e+00
4.437000269999998636e+00
4.437500269999873126e+00
4.438000269999974989e+00
4.438500269999849479e+00
4.439000269999951342e+00
4.439500269999825832e+00
4.440000269999927696e+00
4.440500270000029559e+00
4.441000269999904049e+00
4.441500270000005912e+00
4.442000269999880402e+00
4.442500269999982265e+00
4.443000269999856755e+00
4.443500269999958618e+00
4.444000269999833108e+00
4.444500269999934972e+00
4.445000270000036835e+00
4.445500269999911325e+00
4.446000270000013188e+00
4.446500269999887678e+00
4.447000269999989541e+00
4.447500269999864031e+00
4.448000269999965894e+00
4.448500269999840384e+00
4.449000269999942248e+00
4.449500270000044111e+00
4.450000269999918601e+00
4.450500270000020464e+00
4.451000269999894954e+00
4.451500269999996817e+00
4.452000269999871307e+00
4.452500269999973170e+00
4.453000269999847660e+00
4.453500269999949523e+00
4.454000269999824013e+00
4.454500269999925877e+00
4.455000270000027740e+00
4.455500269999902230e+00
4.456000270000004093e+00
4.456500269999878583e+00
4.457000269999980446e+00
4.457500269999854936e+00
4.458000269999956799e+00
4.458500269999831289e+00
4.459000269999933153e+00
4.459500270000035016e+00
4.460000269999909506e+00
4.460500270000011369e+00
4.461000269999885859e+00
4.461500269999987722e+00
4.462000269999862212e+00
4.462500269999964075e+00
4.463000269999838565e+00
4.463500269999940429e+00
4.464000270000042292e+00
4.464500269999916782e+00
4.465000270000018645e+00
4.465500269999893135e+00
4.466000269999994998e+00
4.466500269999869488e+00
4.467000269999971351e+00
4.467500269999845841e+00
4.468000269999947704e+00
4.468500269999822194e+00
4.469000269999924058e+00
4.469500270000025921e+00
4.470000269999900411e+00
4.470500270000002274e+00
4.471000269999876764e+00
4.471500269999978627e+00
4.472000269999853117e+00
4.472500269999954980e+00
4.473000269999829470e+00
4.473500269999931334e+00
4.474000270000033197e+00
4.474500269999907687e+00
4.475000270000009550e+00
4.475500269999884040e+00
4.476000269999985903e+00
4.476500269999860393e+00
4.477000269999962256e+00
4.477500269999836746e+00
4.478000269999938610e+00
4.478500270000040473e+00
4.479000269999914963e+00
4.479500270000016826e+00
4.480000269999891316e+00
4.480500269999993179e+00
4.481000269999867669e+00
4.481500269999969532e+00
4.482000269999844022e+00
4.482500269999945886e+00
4.483000269999820375e+00
4.483500269999922239e+00
4.484000270000024102e+00
4.484500269999898592e+00
4.485000270000000455e+00
4.485500269999874945e+00
4.486000269999976808e+00
4.486500269999851298e+00
4.487000269999953161e+00
4.487500269999827651e+00
4.488000269999929515e+00
4.488500270000031378e+00
4.489000269999905868e+00
4.489500270000007731e+00
4.490000269999882221e+00
4.490500269999984084e+00
4.491000269999858574e+00
4.491500269999960437e+00
4.492000269999834927e+00
4.492500269999936791e+00
4.493000270000038654e+00
4.493500269999913144e+00
4.494000270000015007e+00
4.494500269999889497e+00
4.495000269999991360e+00
4.495500269999865850e+00
4.496000269999967713e+00
4.496500269999842203e+00
4.497000269999944067e+00
4.497500269999818556e+00
4.498000269999920420e+00
4.498500270000022283e+00
4.499000269999896773e+00
4.499500269999998636e+00
4.500000269999873126e+00
4.500500269999974989e+00
4.501000269999849479e+00
4.501500269999951342e+00
4.502000269999825832e+00
4.502500269999927696e+00
4.503000270000029559e+00
4.503500269999904049e+00
4.504000270000005912e+00
4.504500269999880402e+00
4.505000269999982265e+00
4.505500269999856755e+00
4.506000269999958618e+00
4.506500269999833108e+00
4.507000269999934972e+00
4.507500270000036835e+00
4.508000269999911325e+00
4.508500270000013188e+00
4.509000269999887678e+00
4.509500269999989541e+00
4.510000269999864031e+00
4.510500269999965894e+00
4.511000269999840384e+00
4.511500269999942248e+00
4.512000270000044111e+00
4.512500269999918601e+00
4.513000270000020464e+00
4.513500269999894954e+00
4.514000269999996817e+00
4.514500269999871307e+00
4.515000269999973170e+00
4.515500269999847660e+00
4.516000269999949523e+00
4.516500269999824013e+00
4.517000269999925877e+00
4.517500270000027740e+00
4.518000269999902230e+00
4.518500270000004093e+00
4.519000269999878583e+00
4.519500269999980446e+00
4.520000269999854936e+00
4.520500269999956799e+00
4.521000269999831289e+00
4.521500269999933153e+00
4.522000270000035016e+00
4.522500269999909506e+00
4.523000270000011369e+00
4.523500269999885859e+00
4.524000269999987722e+00
4.524500269999862212e+00
4.525000269999964075e+00
4.525500269999838565e+00
4.526000269999940429e+00
4.526500270000042292e+00
4.527000269999916782e+00
4.527500270000018645e+00
4.528000269999893135e+00
4.528500279999889244e+00
4.529000279999991108e+00
4.529500279999865597e+00
4.530000279999967461e+00
4.530500279999841950e+00
4.531000279999943814e+00
4.531500279999818304e+00
4.532000279999920167e+00
4.532500280000022030e+00
4.533000279999896520e+00
4.533500279999998384e+00
4.534000279999872873e+00
4.534500279999974737e+00
4.535000279999849226e+00
4.535500279999951090e+00
4.536000279999825580e+00
4.536500279999927443e+00
4.537000280000029306e+00
4.537500279999903796e+00
4.538000280000005660e+00
4.538500279999880149e+00
4.539000279999982013e+00
4.539500279999856502e+00
4.540000279999958366e+00
4.540500279999832856e+00
4.541000279999934719e+00
4.541500280000036582e+00
4.542000279999911072e+00
4.542500280000012935e+00
4.543000279999887425e+00
4.543500279999989289e+00
4.544000279999863778e+00
4.544500279999965642e+00
4.545000279999840131e+00
4.545500279999941995e+00
4.546000280000043858e+00
4.546500279999918348e+00
4.547000280000020211e+00
4.547500279999894701e+00
4.548000279999996565e+00
4.548500279999871054e+00
4.549000279999972918e+00
4.549500279999847407e+00
4.550000279999949271e+00
4.550500279999823761e+00
4.551000279999925624e+00
4.551500280000027487e+00
4.552000279999901977e+00
4.552500280000003841e+00
4.553000279999878330e+00
4.553500279999980194e+00
4.554000279999854683e+00
4.554500279999956547e+00
4.555000279999831037e+00
4.555500279999932900e+00
4.556000280000034763e+00
4.556500279999909253e+00
4.557000280000011116e+00
4.557500279999885606e+00
4.558000279999987470e+00
4.558500279999861959e+00
4.559000279999963823e+00
4.559500279999838313e+00
4.560000279999940176e+00
4.560500280000042039e+00
4.561000279999916529e+00
4.561500280000018392e+00
4.562000279999892882e+00
4.562500279999994746e+00
4.563000279999869235e+00
4.563500279999971099e+00
4.564000279999845588e+00
4.564500279999947452e+00
4.565000279999821942e+00
4.565500279999923805e+00
4.566000280000025668e+00
4.566500279999900158e+00
4.567000280000002022e+00
4.567500279999876511e+00
4.568000279999978375e+00
4.568500279999852864e+00
4.569000279999954728e+00
4.569500279999829218e+00
4.570000279999931081e+00
4.570500280000032944e+00
4.571000279999907434e+00
4.571500280000009298e+00
4.572000279999883787e+00
4.572500279999985651e+00
4.573000279999860140e+00
4.573500279999962004e+00
4.574000279999836494e+00
4.574500279999938357e+00
4.575000280000040220e+00
4.575500279999914710e+00
4.576000280000016573e+00
4.576500279999891063e+00
4.577000279999992927e+00
4.577500279999867416e+00
4.578000279999969280e+00
4.578500279999843769e+00
4.579000279999945633e+00
4.579500279999820123e+00
4.580000279999921986e+00
4.580500280000023849e+00
4.581000279999898339e+00
4.581500280000000203e+00
4.582000279999874692e+00
4.582500279999976556e+00
4.583000279999851045e+00
4.583500279999952909e+00
4.584000279999827399e+00
4.584500279999929262e+00
4.585000280000031125e+00
4.585500279999905615e+00
4.586000280000007479e+00
4.586500279999881968e+00
4.587000279999983832e+00
4.587500279999858321e+00
4.588000279999960185e+00
4.588500279999834675e+00
4.589000279999936538e+00
4.589500280000038401e+00
4.590000279999912891e+00
4.590500280000014754e+00
4.591000279999889244e+00
4.591500279999991108e+00
4.592000279999865597e+00
4.592500279999967461e+00
4.593000279999841950e+00
4.593500279999943814e+00
4.594000279999818304e+00
4.594500279999920167e+00
4.595000280000022030e+00
4.595500279999896520e+00
4.596000279999998384e+00
4.596500279999872873e+00
4.597000279999974737e+00
4.597500279999849226e+00
4.598000279999951090e+00
4.598500279999825580e+00
4.599000279999927443e+00
4.599500280000029306e+00
4.600000279999903796e+00
4.600500280000005660e+00
4.601000279999880149e+00
4.601500279999982013e+00
4.602000279999856502e+00
4.602500279999958366e+00
4.603000279999832856e+00
4.603500279999934719e+00
4.604000280000036582e+00
4.604500279999911072e+00
4.605000280000012935e+00
4.605500279999887425e+00
4.606000279999989289e+00
4.606500279999863778e+00
4.607000279999965642e+00
4.607500279999840131e+00
4.608000279999941995e+00
4.608500280000043858e+00
4.609000279999918348e+00
4.609500280000020211e+00
4.610000279999894701e+00
4.610500279999996565e+00
4.611000279999871054e+00
4.611500279999972918e+00
4.612000279999847407e+00
4.612500279999949271e+00
4.613000279999823761e+00
4.613500279999925624e+00
4.614000280000027487e+00
4.614500279999901977e+00
4.615000280000003841e+00
4.615500279999878330e+00
4.616000279999980194e+00
4.616500279999854683e+00
4.617000279999956547e+00
4.617500279999831037e+00
4.618000279999932900e+00
4.618500280000034763e+00
4.619000279999909253e+00
4.619500280000011116e+00
4.620000279999885606e+00
4.620500279999987470e+00
4.621000279999861959e+00
4.621500279999963823e+00
4.622000279999838313e+00
4.622500279999940176e+00
4.623000280000042039e+00
4.623500279999916529e+00
4.624000280000018392e+00
4.624500279999892882e+00
4.625000279999994746e+00
4.625500279999869235e+00
4.626000279999971099e+00
4.626500279999845588e+00
4.627000279999947452e+00
4.627500279999821942e+00
4.628000279999923805e+00
4.628500280000025668e+00
4.629000279999900158e+00
4.629500280000002022e+00
4.630000279999876511e+00
4.630500279999978375e+00
4.631000279999852864e+00
4.631500279999954728e+00
4.632000279999829218e+00
4.632500279999931081e+00
4.633000280000032944e+00
4.633500279999907434e+00
4.634000280000009298e+00
4.634500279999883787e+00
4.635000279999985651e+00
4.635500279999860140e+00
4.636000279999962004e+00
4.636500279999836494e+00
4.637000279999938357e+00
4.637500280000040220e+00
4.638000279999914710e+00
4.638500280000016573e+00
4.639000279999891063e+00
4.639500279999992927e+00
4.640000279999867416e+00
4.640500279999969280e+00
4.641000279999843769e+00
4.641500279999945633e+00
4.642000279999820123e+00
4.642500279999921986e+00
4.643000280000023849e+00
4.643500279999898339e+00
4.644000280000000203e+00
4.644500279999874692e+00
4.645000279999976556e+00
4.645500279999851045e+00
4.646000279999952909e+00
4.646500279999827399e+00
4.647000279999929262e+00
4.647500280000031125e+00
4.648000279999905615e+00
4.648500280000007479e+00
4.649000279999881968e+00
4.649500279999983832e+00
4.650000279999858321e+00
4.650500279999960185e+00
4.651000279999834675e+00
4.651500279999936538e+00
4.652000280000038401e+00
4.652500279999912891e+00
4.653000280000014754e+00
4.653500279999889244e+00
4.654000279999991108e+00
4.654500279999865597e+00
4.655000279999967461e+00
4.655500279999841950e+00
4.656000279999943814e+00
4.656500279999818304e+00
4.657000279999920167e+00
4.657500280000022030e+00
4.658000279999896520e+00
4.658500279999998384e+00
4.659000279999872873e+00
4.659500279999974737e+00
4.660000279999849226e+00
4.660500279999951090e+00
4.661000279999825580e+00
4.661500279999927443e+00
4.662000280000029306e+00
4.662500279999903796e+00
4.663000280000005660e+00
4.663500279999880149e+00
4.664000279999982013e+00
4.664500279999856502e+00
4.665000279999958366e+00
4.665500279999832856e+00
4.666000279999934719e+00
4.666500280000036582e+00
4.667000279999911072e+00
4.667500280000012935e+00
4.668000279999887425e+00
4.668500279999989289e+00
4.669000279999863778e+00
4.669500279999965642e+00
4.670000279999840131e+00
4.670500279999941995e+00
4.671000280000043858e+00
4.671500279999918348e+00
4.672000280000020211e+00
4.672500279999894701e+00
4.673000279999996565e+00
4.673500279999871054e+00
4.674000279999972918e+00
4.674500279999847407e+00
4.675000279999949271e+00
4.675500279999823761e+00
4.676000279999925624e+00
4.676500280000027487e+00
4.677000279999901977e+00
4.677500280000003841e+00
4.678000279999878330e+00
4.678500279999980194e+00
4.679000279999854683e+00
4.679500279999956547e+00
4.680000279999831037e+00
4.680500279999932900e+00
4.681000280000034763e+00
4.681500279999909253e+00
4.682000280000011116e+00
4.682500279999885606e+00
4.683000279999987470e+00
4.683500279999861959e+00
4.684000279999963823e+00
4.684500279999838313e+00
4.685000279999940176e+00
4.685500280000042039e+00
4.686000279999916529e+00
4.686500280000018392e+00
4.687000279999892882e+00
4.687500279999994746e+00
4.688000279999869235e+00
4.688500279999971099e+00
4.689000279999845588e+00
4.689500279999947452e+00
4.690000279999821942e+00
4.690500279999923805e+00
4.691000280000025668e+00
4.691500279999900158e+00
4.692000289999896268e+00
4.692500289999998131e+00
4.693000289999872621e+00
4.693500289999974484e+00
4.694000289999848974e+00
4.694500289999950837e+00
4.695000289999825327e+00
4.695500289999927190e+00
4.696000290000029054e+00
4.696500289999903544e+00
4.697000290000005407e+00
4.697500289999879897e+00
4.698000289999981760e+00
4.698500289999856250e+00
4.699000289999958113e+00
4.699500289999832603e+00
4.700000289999934466e+00
4.700500290000036330e+00
4.701000289999910819e+00
4.701500290000012683e+00
4.702000289999887173e+00
4.702500289999989036e+00
4.703000289999863526e+00
4.703500289999965389e+00
4.704000289999839879e+00
4.704500289999941742e+00
4.705000290000043606e+00
4.705500289999918095e+00
4.706000290000019959e+00
4.706500289999894449e+00
4.707000289999996312e+00
4.707500289999870802e+00
4.708000289999972665e+00
4.708500289999847155e+00
4.709000289999949018e+00
4.709500289999823508e+00
4.710000289999925371e+00
4.710500290000027235e+00
4.711000289999901725e+00
4.711500290000003588e+00
4.712000289999878078e+00
4.712500289999979941e+00
4.713000289999854431e+00
4.713500289999956294e+00
4.714000289999830784e+00
4.714500289999932647e+00
4.715000290000034511e+00
4.715500289999909000e+00
4.716000290000010864e+00
4.716500289999885354e+00
4.717000289999987217e+00
4.717500289999861707e+00
4.718000289999963570e+00
4.718500289999838060e+00
4.719000289999939923e+00
4.719500290000041787e+00
4.720000289999916276e+00
4.720500290000018140e+00
4.721000289999892630e+00
4.721500289999994493e+00
4.722000289999868983e+00
4.722500289999970846e+00
4.723000289999845336e+00
4.723500289999947199e+00
4.724000289999821689e+00
4.724500289999923552e+00
4.725000290000025416e+00
4.725500289999899906e+00
4.726000290000001769e+00
4.726500289999876259e+00
4.727000289999978122e+00
4.727500289999852612e+00
4.728000289999954475e+00
4.728500289999828965e+00
4.729000289999930828e+00
4.729500290000032692e+00
4.730000289999907181e+00
4.730500290000009045e+00
4.731000289999883535e+00
4.731500289999985398e+00
4.732000289999859888e+00
4.732500289999961751e+00
4.733000289999836241e+00
4.733500289999938104e+00
4.734000290000039968e+00
4.734500289999914457e+00
4.735000290000016321e+00
4.735500289999890811e+00
4.736000289999992674e+00
4.736500289999867164e+00
4.737000289999969027e+00
4.737500289999843517e+00
4.738000289999945380e+00
4.738500289999819870e+00
4.739000289999921733e+00
4.739500290000023597e+00
4.740000289999898087e+00
4.740500289999999950e+00
4.741000289999874440e+00
4.741500289999976303e+00
4.742000289999850793e+00
4.742500289999952656e+00
4.743000289999827146e+00
4.743500289999929009e+00
4.744000290000030873e+00
4.744500289999905362e+00
4.745000290000007226e+00
4.745500289999881716e+00
4.746000289999983579e+00
4.746500289999858069e+00
4.747000289999959932e+00
4.747500289999834422e+00
4.748000289999936285e+00
4.748500290000038149e+00
4.749000289999912638e+00
4.749500290000014502e+00
4.750000289999888992e+00
4.750500289999990855e+00
4.751000289999865345e+00
4.751500289999967208e+00
4.752000289999841698e+00
4.752500289999943561e+00
4.753000289999818051e+00
4.753500289999919914e+00
4.754000290000021778e+00
4.754500289999896268e+00
4.755000289999998131e+00
4.755500289999872621e+00
4.756000289999974484e+00
4.756500289999848974e+00
4.757000289999950837e+00
4.757500289999825327e+00
4.758000289999927190e+00
4.758500290000029054e+00
4.759000289999903544e+00
4.759500290000005407e+00
4.760000289999879897e+00
4.760500289999981760e+00
4.761000289999856250e+00
4.761500289999958113e+00
4.762000289999832603e+00
4.762500289999934466e+00
4.763000290000036330e+00
4.763500289999910819e+00
4.764000290000012683e+00
4.764500289999887173e+00
4.765000289999989036e+00
4.765500289999863526e+00
4.766000289999965389e+00
4.766500289999839879e+00
4.767000289999941742e+00
4.767500290000043606e+00
4.768000289999918095e+00
4.768500290000019959e+00
4.769000289999894449e+00
4.769500289999996312e+00
4.770000289999870802e+00
4.770500289999972665e+00
4.771000289999847155e+00
4.771500289999949018e+00
4.772000289999823508e+00
4.772500289999925371e+00
4.773000290000027235e+00
4.773500289999901725e+00
4.774000290000003588e+00
4.774500289999878078e+00
4.775000289999979941e+00
4.775500289999854431e+00
4.776000289999956294e+00
4.776500289999830784e+00
4.777000289999932647e+00
4.777500290000034511e+00
4.778000289999909000e+00
4.778500290000010864e+00
4.779000289999885354e+00
4.779500289999987217e+00
4.780000289999861707e+00
4.780500289999963570e+00
4.781000289999838060e+00
4.781500289999939923e+00
4.782000290000041787e+00
4.782500289999916276e+00
4.783000290000018140e+00
4.783500289999892630e+00
4.784000289999994493e+00
4.784500289999868983e+00
4.785000289999970846e+00
4.785500289999845336e+00
4.786000289999947199e+00
4.786500289999821689e+00
4.787000289999923552e+00
4.787500290000025416e+00
4.788000289999899906e+00
4.788500290000001769e+00
4.789000289999876259e+00
4.789500289999978122e+00
4.790000289999852612e+00
4.790500289999954475e+00
4.791000289999828965e+00
4.791500289999930828e+00
4.792000290000032692e+00
4.792500289999907181e+00
4.793000290000009045e+00
4.793500289999883535e+00
4.794000289999985398e+00
4.794500289999859888e+00
4.795000289999961751e+00
4.795500289999836241e+00
4.796000289999938104e+00
4.796500290000039968e+00
4.797000289999914457e+00
4.797500290000016321e+00
4.798000289999890811e+00
4.798500289999992674e+00
4.799000289999867164e+00
4.799500289999969027e+00
4.800000289999843517e+00
4.800500289999945380e+00
4.801000289999819870e+00
4.801500289999921733e+00
4.802000290000023597e+00
4.802500289999898087e+00
4.803000289999999950e+00
4.803500289999874440e+00
4.804000289999976303e+00
4.804500289999850793e+00
4.805000289999952656e+00
4.805500289999827146e+00
4.806000289999929009e+00
4.806500290000030873e+00
4.807000289999905362e+00
4.807500290000007226e+00
4.808000289999881716e+00
4.808500289999983579e+00
4.809000289999858069e+00
4.809500289999959932e+00
4.810000289999834422e+00
4.810500289999936285e+00
4.811000290000038149e+00
4.811500289999912638e+00
4.812000290000014502e+00
4.812500289999888992e+00
4.813000289999990855e+00
4.813500289999865345e+00
4.814000289999967208e+00
4.814500289999841698e+00
4.815000289999943561e+00
4.815500289999818051e+00
4.816000289999919914e+00
4.816500290000021778e+00
4.817000289999896268e+00
4.817500289999998131e+00
4.818000289999872621e+00
4.818500289999974484e+00
4.819000289999848974e+00
4.819500289999950837e+00
4.820000289999825327e+00
4.820500289999927190e+00
4.821000290000029054e+00
4.821500289999903544e+00
4.822000290000005407e+00
4.822500289999879897e+00
4.823000289999981760e+00
4.823500289999856250e+00
4.824000289999958113e+00
4.824500289999832603e+00
4.825000289999934466e+00
4.825500290000036330e+00
4.826000289999910819e+00
4.826500290000012683e+00
4.827000289999887173e+00
4.827500289999989036e+00
4.828000289999863526e+00
4.828500289999965389e+00
4.829000289999839879e+00
4.829500289999941742e+00
4.830000290000043606e+00
4.830500289999918095e+00
4.831000290000019959e+00
4.831500289999894449e+00
4.832000289999996312e+00
4.832500289999870802e+00
4.833000289999972665e+00
4.833500289999847155e+00
4.834000289999949018e+00
4.834500289999823508e+00
4.835000289999925371e+00
4.835500290000027235e+00
4.836000289999901725e+00
4.836500290000003588e+00
4.837000289999878078e+00
4.837500289999979941e+00
4.838000289999854431e+00
4.838500289999956294e+00
4.839000289999830784e+00
4.839500289999932647e+00
4.840000290000034511e+00
4.840500289999909000e+00
4.841000290000010864e+00
4.841500289999885354e+00
4.842000289999987217e+00
4.842500289999861707e+00
4.843000289999963570e+00
4.843500289999838060e+00
4.844000289999939923e+00
4.844500290000041787e+00
4.845000289999916276e+00
4.845500290000018140e+00
4.846000289999892630e+00
4.846500289999994493e+00
4.847000289999868983e+00
4.847500289999970846e+00
4.848000289999845336e+00
4.848500289999947199e+00
4.849000289999821689e+00
4.849500289999923552e+00
4.850000290000025416e+00
4.850500289999899906e+00
4.851000290000001769e+00
4.851500289999876259e+00
4.852000289999978122e+00
4.852500289999852612e+00
4.853000289999954475e+00
4.853500289999828965e+00
4.854000289999930828e+00
4.854500290000032692e+00
4.855000289999907181e+00
4.855500290000009045e+00
4.856000300000005154e+00
4.856500299999879644e+00
4.857000299999981507e+00
4.857500299999855997e+00
4.858000299999957861e+00
4.858500299999832350e+00
4.859000299999934214e+00
4.859500300000036077e+00
4.860000299999910567e+00
4.860500300000012430e+00
4.861000299999886920e+00
4.861500299999988783e+00
4.862000299999863273e+00
4.862500299999965137e+00
4.863000299999839626e+00
4.863500299999941490e+00
4.864000300000043353e+00
4.864500299999917843e+00
4.865000300000019706e+00
4.865500299999894196e+00
4.866000299999996059e+00
4.866500299999870549e+00
4.867000299999972412e+00
4.867500299999846902e+00
4.868000299999948766e+00
4.868500299999823255e+00
4.869000299999925119e+00
4.869500300000026982e+00
4.870000299999901472e+00
4.870500300000003335e+00
4.871000299999877825e+00
4.871500299999979688e+00
4.872000299999854178e+00
4.872500299999956042e+00
4.873000299999830531e+00
4.873500299999932395e+00
4.874000300000034258e+00
4.874500299999908748e+00
4.875000300000010611e+00
4.875500299999885101e+00
4.876000299999986964e+00
4.876500299999861454e+00
4.877000299999963318e+00
4.877500299999837807e+00
4.878000299999939671e+00
4.878500300000041534e+00
4.879000299999916024e+00
4.879500300000017887e+00
4.880000299999892377e+00
4.880500299999994240e+00
4.881000299999868730e+00
4.881500299999970593e+00
4.882000299999845083e+00
4.882500299999946947e+00
4.883000299999821436e+00
4.883500299999923300e+00
4.884000300000025163e+00
4.884500299999899653e+00
4.885000300000001516e+00
4.885500299999876006e+00
4.886000299999977869e+00
4.886500299999852359e+00
4.887000299999954223e+00
4.887500299999828712e+00
4.888000299999930576e+00
4.888500300000032439e+00
4.889000299999906929e+00
4.889500300000008792e+00
4.890000299999883282e+00
4.890500299999985145e+00
4.891000299999859635e+00
4.891500299999961499e+00
4.892000299999835988e+00
4.892500299999937852e+00
4.893000300000039715e+00
4.893500299999914205e+00
4.894000300000016068e+00
4.894500299999890558e+00
4.895000299999992421e+00
4.895500299999866911e+00
4.896000299999968775e+00
4.896500299999843264e+00
4.897000299999945128e+00
4.897500299999819617e+00
4.898000299999921481e+00
4.898500300000023344e+00
4.899000299999897834e+00
4.899500299999999697e+00
4.900000299999874187e+00
4.900500299999976050e+00
4.901000299999850540e+00
4.901500299999952404e+00
4.902000299999826893e+00
4.902500299999928757e+00
4.903000300000030620e+00
4.903500299999905110e+00
4.904000300000006973e+00
4.904500299999881463e+00
4.905000299999983326e+00
4.905500299999857816e+00
4.906000299999959680e+00
4.906500299999834169e+00
4.907000299999936033e+00
4.907500300000037896e+00
4.908000299999912386e+00
4.908500300000014249e+00
4.909000299999888739e+00
4.909500299999990602e+00
4.910000299999865092e+00
4.910500299999966956e+00
4.911000299999841445e+00
4.911500299999943309e+00
4.912000299999817798e+00
4.912500299999919662e+00
4.913000300000021525e+00
4.913500299999896015e+00
4.914000299999997878e+00
4.914500299999872368e+00
4.915000299999974231e+00
4.915500299999848721e+00
4.916000299999950585e+00
4.916500299999825074e+00
4.917000299999926938e+00
4.917500300000028801e+00
4.918000299999903291e+00
4.918500300000005154e+00
4.919000299999879644e+00
4.919500299999981507e+00
4.920000299999855997e+00
4.920500299999957861e+00
4.921000299999832350e+00
4.921500299999934214e+00
4.922000300000036077e+00
4.922500299999910567e+00
4.923000300000012430e+00
4.923500299999886920e+00
4.924000299999988783e+00
4.924500299999863273e+00
4.925000299999965137e+00
4.925500299999839626e+00
4.926000299999941490e+00
4.926500300000043353e+00
4.927000299999917843e+00
4.927500300000019706e+00
4.928000299999894196e+00
4.928500299999996059e+00
4.929000299999870549e+00
4.929500299999972412e+00
4.930000299999846902e+00
4.930500299999948766e+00
4.931000299999823255e+00
4.931500299999925119e+00
4.932000300000026982e+00
4.932500299999901472e+00
4.933000300000003335e+00
4.933500299999877825e+00
4.934000299999979688e+00
4.934500299999854178e+00
4.935000299999956042e+00
4.935500299999830531e+00
4.936000299999932395e+00
4.936500300000034258e+00
4.937000299999908748e+00
4.937500300000010611e+00
4.938000299999885101e+00
4.938500299999986964e+00
4.939000299999861454e+00
4.939500299999963318e+00
4.940000299999837807e+00
4.940500299999939671e+00
4.941000300000041534e+00
4.941500299999916024e+00
4.942000300000017887e+00
4.942500299999892377e+00
4.943000299999994240e+00
4.943500299999868730e+00
4.944000299999970593e+00
4.944500299999845083e+00
4.945000299999946947e+00
4.945500299999821436e+00
4.946000299999923300e+00
4.946500300000025163e+00
4.947000299999899653e+00
4.947500300000001516e+00
4.948000299999876006e+00
4.948500299999977869e+00
4.949000299999852359e+00
4.949500299999954223e+00
4.950000299999828712e+00
4.950500299999930576e+00
4.951000300000032439e+00
4.951500299999906929e+00
4.952000300000008792e+00
4.952500299999883282e+00
4.953000299999985145e+00
4.953500299999859635e+00
4.954000299999961499e+00
4.954500299999835988e+00
4.955000299999937852e+00
4.955500300000039715e+00
4.956000299999914205e+00
4.956500300000016068e+00
4.957000299999890558e+00
4.957500299999992421e+00
4.958000299999866911e+00
4.958500299999968775e+00
4.959000299999843264e+00
4.959500299999945128e+00
4.960000299999819617e+00
4.960500299999921481e+00
4.961000300000023344e+00
4.961500299999897834e+00
4.962000299999999697e+00
4.962500299999874187e+00
4.963000299999976050e+00
4.963500299999850540e+00
4.964000299999952404e+00
4.964500299999826893e+00
4.965000299999928757e+00
4.965500300000030620e+00
4.966000299999905110e+00
4.966500300000006973e+00
4.967000299999881463e+00
4.967500299999983326e+00
4.968000299999857816e+00
4.968500299999959680e+00
4.969000299999834169e+00
4.969500299999936033e+00
4.970000300000037896e+00
4.970500299999912386e+00
4.971000300000014249e+00
4.971500299999888739e+00
4.972000299999990602e+00
4.972500299999865092e+00
4.973000299999966956e+00
4.973500299999841445e+00
4.974000299999943309e+00
4.974500299999817798e+00
4.975000299999919662e+00
4.975500300000021525e+00
4.976000299999896015e+00
4.976500299999997878e+00
4.977000299999872368e+00
4.977500299999974231e+00
4.978000299999848721e+00
4.978500299999950585e+00
4.979000299999825074e+00
4.979500299999926938e+00
4.980000300000028801e+00
4.980500299999903291e+00
4.981000300000005154e+00
4.981500299999879644e+00
4.982000299999981507e+00
4.982500299999855997e+00
4.983000299999957861e+00
4.983500299999832350e+00
4.984000299999934214e+00
4.984500300000036077e+00
4.985000299999910567e+00
4.985500300000012430e+00
4.986000299999886920e+00
4.986500299999988783e+00
4.987000299999863273e+00
4.987500299999965137e+00
4.988000299999839626e+00
4.988500299999941490e+00
4.989000300000043353e+00
4.989500299999917843e+00
4.990000300000019706e+00
4.990500299999894196e+00
4.991000299999996059e+00
4.991500299999870549e+00
4.992000299999972412e+00
4.992500299999846902e+00
4.993000299999948766e+00
4.993500299999823255e+00
4.994000299999925119e+00
4.994500300000026982e+00
4.995000299999901472e+00
4.995500300000003335e+00
4.996000299999877825e+00
4.996500299999979688e+00
4.997000299999854178e+00
4.997500299999956042e+00
4.998000299999830531e+00
4.998500299999932395e+00
4.999000300000034258e+00
4.999500299999908748e+00
5.000000300000010611e+00
5.000500299999885101e+00
5.001000299999986964e+00
5.001500299999861454e+00
5.002000299999963318e+00
5.002500299999837807e+00
5.003000299999939671e+00
5.003500300000041534e+00
5.004000299999916024e+00
5.004500300000017887e+00
5.005000299999892377e+00
5.005500299999994240e+00
5.006000299999868730e+00
5.006500299999970593e+00
5.007000299999845083e+00
5.007500299999946947e+00
5.008000299999821436e+00
5.008500299999923300e+00
5.009000300000025163e+00
5.009500299999899653e+00
5.010000300000001516e+00
5.010500299999876006e+00
5.011000299999977869e+00
5.011500299999852359e+00
5.012000299999954223e+00
5.012500299999828712e+00
5.013000299999930576e+00
5.013500300000032439e+00
5.014000299999906929e+00
5.014500300000008792e+00
5.015000299999883282e+00
5.015500299999985145e+00
5.016000299999859635e+00
5.016500299999961499e+00
5.017000299999835988e+00
5.017500299999937852e+00
5.018000300000039715e+00
5.018500299999914205e+00
5.019000300000016068e+00
5.019500299999890558e+00
5.020000309999886667e+00
5.020500309999988531e+00
5.021000309999863020e+00
5.021500309999964884e+00
5.022000309999839374e+00
5.022500309999941237e+00
5.023000310000043100e+00
5.023500309999917590e+00
5.024000310000019454e+00
5.024500309999893943e+00
5.025000309999995807e+00
5.025500309999870296e+00
5.026000309999972160e+00
5.026500309999846650e+00
5.027000309999948513e+00
5.027500309999823003e+00
5.028000309999924866e+00
5.028500310000026730e+00
5.029000309999901219e+00
5.029500310000003083e+00
5.030000309999877572e+00
5.030500309999979436e+00
5.031000309999853926e+00
5.031500309999955789e+00
5.032000309999830279e+00
5.032500309999932142e+00
5.033000310000034005e+00
5.033500309999908495e+00
5.034000310000010359e+00
5.034500309999884848e+00
5.035000309999986712e+00
5.035500309999861202e+00
5.036000309999963065e+00
5.036500309999837555e+00
5.037000309999939418e+00
5.037500310000041281e+00
5.038000309999915771e+00
5.038500310000017635e+00
5.039000309999892124e+00
5.039500309999993988e+00
5.040000309999868477e+00
5.040500309999970341e+00
5.041000309999844831e+00
5.041500309999946694e+00
5.042000309999821184e+00
5.042500309999923047e+00
5.043000310000024911e+00
5.043500309999899400e+00
5.044000310000001264e+00
5.044500309999875753e+00
5.045000309999977617e+00
5.045500309999852107e+00
5.046000309999953970e+00
5.046500309999828460e+00
5.047000309999930323e+00
5.047500310000032187e+00
5.048000309999906676e+00
5.048500310000008540e+00
5.049000309999883029e+00
5.049500309999984893e+00
5.050000309999859383e+00
5.050500309999961246e+00
5.051000309999835736e+00
5.051500309999937599e+00
5.052000310000039462e+00
5.052500309999913952e+00
5.053000310000015816e+00
5.053500309999890305e+00
5.054000309999992169e+00
5.054500309999866658e+00
5.055000309999968522e+00
5.055500309999843012e+00
5.056000309999944875e+00
5.056500309999819365e+00
5.057000309999921228e+00
5.057500310000023092e+00
5.058000309999897581e+00
5.058500309999999445e+00
5.059000309999873934e+00
5.059500309999975798e+00
5.060000309999850288e+00
5.060500309999952151e+00
5.061000309999826641e+00
5.061500309999928504e+00
5.062000310000030368e+00
5.062500309999904857e+00
5.063000310000006721e+00
5.063500309999881210e+00
5.064000309999983074e+00
5.064500309999857564e+00
5.065000309999959427e+00
5.065500309999833917e+00
5.066000309999935780e+00
5.066500310000037643e+00
5.067000309999912133e+00
5.067500310000013997e+00
5.068000309999888486e+00
5.068500309999990350e+00
5.069000309999864839e+00
5.069500309999966703e+00
5.070000309999841193e+00
5.070500309999943056e+00
5.071000309999817546e+00
5.071500309999919409e+00
5.072000310000021273e+00
5.072500309999895762e+00
5.073000309999997626e+00
5.073500309999872115e+00
5.074000309999973979e+00
5.074500309999848469e+00
5.075000309999950332e+00
5.075500309999824822e+00
5.076000309999926685e+00
5.076500310000028549e+00
5.077000309999903038e+00
5.077500310000004902e+00
5.078000309999879391e+00
5.078500309999981255e+00
5.079000309999855745e+00
5.079500309999957608e+00
5.080000309999832098e+00
5.080500309999933961e+00
5.081000310000035824e+00
5.081500309999910314e+00
5.082000310000012178e+00
5.082500309999886667e+00
5.083000309999988531e+00
5.083500309999863020e+00
5.084000309999964884e+00
5.084500309999839374e+00
5.085000309999941237e+00
5.085500310000043100e+00
5.086000309999917590e+00
5.086500310000019454e+00
5.087000309999893943e+00
5.087500309999995807e+00
5.088000309999870296e+00
5.088500309999972160e+00
5.089000309999846650e+00
5.089500309999948513e+00
5.090000309999823003e+00
5.090500309999924866e+00
5.091000310000026730e+00
5.091500309999901219e+00
5.092000310000003083e+00
5.092500309999877572e+00
5.093000309999979436e+00
5.093500309999853926e+00
5.094000309999955789e+00
5.094500309999830279e+00
5.095000309999932142e+00
5.095500310000034005e+00
5.096000309999908495e+00
5.096500310000010359e+00
5.097000309999884848e+00
5.097500309999986712e+00
5.098000309999861202e+00
5.098500309999963065e+00
5.099000309999837555e+00
5.099500309999939418e+00
5.100000310000041281e+00
5.100500309999915771e+00
5.101000310000017635e+00
5.101500309999892124e+00
5.102000309999993988e+00
5.102500309999868477e+00
5.103000309999970341e+00
5.103500309999844831e+00
5.104000309999946694e+00
5.104500309999821184e+00
5.105000309999923047e+00
5.105500310000024911e+00
5.106000309999899400e+00
5.106500310000001264e+00
5.107000309999875753e+00
5.107500309999977617e+00
5.108000309999852107e+00
5.108500309999953970e+00
5.109000309999828460e+00
5.109500309999930323e+00
5.110000310000032187e+00
5.110500309999906676e+00
5.111000310000008540e+00
5.111500309999883029e+00
5.112000309999984893e+00
5.112500309999859383e+00
5.113000309999961246e+00
5.113500309999835736e+00
5.114000309999937599e+00
5.114500310000039462e+00
5.115000309999913952e+00
5.115500310000015816e+00
5.116000309999890305e+00
5.116500309999992169e+00
5.117000309999866658e+00
5.117500309999968522e+00
5.118000309999843012e+00
5.118500309999944875e+00
5.119000309999819365e+00
5.119500309999921228e+00
5.120000310000023092e+00
5.120500309999897581e+00
5.121000309999999445e+00
5.121500309999873934e+00
5.122000309999975798e+00
5.122500309999850288e+00
5.123000309999952151e+00
5.123500309999826641e+00
5.124000309999928504e+00
5.124500310000030368e+00
5.125000309999904857e+00
5.125500310000006721e+00
5.126000309999881210e+00
5.126500309999983074e+00
5.127000309999857564e+00
5.127500309999959427e+00
5.128000309999833917e+00
5.128500309999935780e+00
5.129000310000037643e+00
5.129500309999912133e+00
5.130000310000013997e+00
5.130500309999888486e+00
5.131000309999990350e+00
5.131500309999864839e+00
5.132000309999966703e+00
5.132500309999841193e+00
5.133000309999943056e+00
5.133500309999817546e+00
5.134000309999919409e+00
5.134500310000021273e+00
5.135000309999895762e+00
5.135500309999997626e+00
5.136000309999872115e+00
5.136500309999973979e+00
5.137000309999848469e+00
5.137500309999950332e+00
5.138000309999824822e+00
5.138500309999926685e+00
5.139000310000028549e+00
5.139500309999903038e+00
5.140000310000004902e+00
5.140500309999879391e+00
5.141000309999981255e+00
5.141500309999855745e+00
5.142000309999957608e+00
5.142500309999832098e+00
5.143000309999933961e+00
5.143500310000035824e+00
5.144000309999910314e+00
5.144500310000012178e+00
5.145000309999886667e+00
5.145500309999988531e+00
5.146000309999863020e+00
5.146500309999964884e+00
5.147000309999839374e+00
5.147500309999941237e+00
5.148000310000043100e+00
5.148500309999917590e+00
5.149000310000019454e+00
5.149500309999893943e+00
5.150000309999995807e+00
5.150500309999870296e+00
5.151000309999972160e+00
5.151500309999846650e+00
5.152000309999948513e+00
5.152500309999823003e+00
5.153000309999924866e+00
5.153500310000026730e+00
5.154000309999901219e+00
5.154500310000003083e+00
5.155000309999877572e+00
5.155500309999979436e+00
5.156000309999853926e+00
5.156500309999955789e+00
5.157000309999830279e+00
5.157500309999932142e+00
5.158000310000034005e+00
5.158500309999908495e+00
5.159000310000010359e+00
5.159500309999884848e+00
5.160000309999986712e+00
5.160500309999861202e+00
5.161000309999963065e+00
5.161500309999837555e+00
5.162000309999939418e+00
5.162500310000041281e+00
5.163000309999915771e+00
5.163500310000017635e+00
5.164000309999892124e+00
5.164500309999993988e+00
5.165000309999868477e+00
5.165500309999970341e+00
5.166000309999844831e+00
5.166500309999946694e+00
5.167000309999821184e+00
5.167500309999923047e+00
5.168000310000024911e+00
5.168500309999899400e+00
5.169000310000001264e+00
5.169500309999875753e+00
5.170000309999977617e+00
5.170500309999852107e+00
5.171000309999953970e+00
5.171500309999828460e+00
5.172000309999930323e+00
5.172500310000032187e+00
5.173000309999906676e+00
5.173500310000008540e+00
5.174000309999883029e+00
5.174500309999984893e+00
5.175000309999859383e+00
5.175500309999961246e+00
5.176000309999835736e+00
5.176500309999937599e+00
5.177000310000039462e+00
5.177500309999913952e+00
5.178000310000015816e+00
5.178500309999890305e+00
5.179000309999992169e+00
5.179500309999866658e+00
5.180000309999968522e+00
5.180500309999843012e+00
5.181000309999944875e+00
5.181500309999819365e+00
5.182000309999921228e+00
5.182500310000023092e+00
5.183000309999897581e+00
5.183500309999999445e+00
5.184000319999995554e+00
5.184500319999870044e+00
5.185000319999971907e+00
5.185500319999846397e+00
5.186000319999948260e+00
5.186500319999822750e+00
5.187000319999924614e+00
5.187500320000026477e+00
5.188000319999900967e+00
5.188500320000002830e+00
5.189000319999877320e+00
5.189500319999979183e+00
5.190000319999853673e+00
5.190500319999955536e+00
5.191000319999830026e+00
5.191500319999931889e+00
5.192000320000033753e+00
5.192500319999908243e+00
5.193000320000010106e+00
5.193500319999884596e+00
5.194000319999986459e+00
5.194500319999860949e+00
5.195000319999962812e+00
5.195500319999837302e+00
5.196000319999939165e+00
5.196500320000041029e+00
5.197000319999915519e+00
5.197500320000017382e+00
5.198000319999891872e+00
5.198500319999993735e+00
5.199000319999868225e+00
5.199500319999970088e+00
5.200000319999844578e+00
5.200500319999946441e+00
5.201000319999820931e+00
5.201500319999922795e+00
5.202000320000024658e+00
5.202500319999899148e+00
5.203000320000001011e+00
5.203500319999875501e+00
5.204000319999977364e+00
5.204500319999851854e+00
5.205000319999953717e+00
5.205500319999828207e+00
5.206000319999930070e+00
5.206500320000031934e+00
5.207000319999906424e+00
5.207500320000008287e+00
5.208000319999882777e+00
5.208500319999984640e+00
5.209000319999859130e+00
5.209500319999960993e+00
5.210000319999835483e+00
5.210500319999937346e+00
5.211000320000039210e+00
5.211500319999913700e+00
5.212000320000015563e+00
5.212500319999890053e+00
5.213000319999991916e+00
5.213500319999866406e+00
5.214000319999968269e+00
5.214500319999842759e+00
5.215000319999944622e+00
5.215500319999819112e+00
5.216000319999920976e+00
5.216500320000022839e+00
5.217000319999897329e+00
5.217500319999999192e+00
5.218000319999873682e+00
5.218500319999975545e+00
5.219000319999850035e+00
5.219500319999951898e+00
5.220000319999826388e+00
5.220500319999928251e+00
5.221000320000030115e+00
5.221500319999904605e+00
5.222000320000006468e+00
5.222500319999880958e+00
5.223000319999982821e+00
5.223500319999857311e+00
5.224000319999959174e+00
5.224500319999833664e+00
5.225000319999935527e+00
5.225500320000037391e+00
5.226000319999911881e+00
5.226500320000013744e+00
5.227000319999888234e+00
5.227500319999990097e+00
5.228000319999864587e+00
5.228500319999966450e+00
5.229000319999840940e+00
5.229500319999942803e+00
5.230000319999817293e+00
5.230500319999919157e+00
5.231000320000021020e+00
5.231500319999895510e+00
5.232000319999997373e+00
5.232500319999871863e+00
5.233000319999973726e+00
5.233500319999848216e+00
5.234000319999950079e+00
5.234500319999824569e+00
5.235000319999926433e+00
5.235500320000028296e+00
5.236000319999902786e+00
5.236500320000004649e+00
5.237000319999879139e+00
5.237500319999981002e+00
5.238000319999855492e+00
5.238500319999957355e+00
5.239000319999831845e+00
5.239500319999933708e+00
5.240000320000035572e+00
5.240500319999910062e+00
5.241000320000011925e+00
5.241500319999886415e+00
5.242000319999988278e+00
5.242500319999862768e+00
5.243000319999964631e+00
5.243500319999839121e+00
5.244000319999940984e+00
5.244500320000042848e+00
5.245000319999917338e+00
5.245500320000019201e+00
5.246000319999893691e+00
5.246500319999995554e+00
5.247000319999870044e+00
5.247500319999971907e+00
5.248000319999846397e+00
5.248500319999948260e+00
5.249000319999822750e+00
5.249500319999924614e+00
5.250000320000026477e+00
5.250500319999900967e+00
5.251000320000002830e+00
5.251500319999877320e+00
5.252000319999979183e+00
5.252500319999853673e+00
5.253000319999955536e+00
5.253500319999830026e+00
5.254000319999931889e+00
5.254500320000033753e+00
5.255000319999908243e+00
5.255500320000010106e+00
5.256000319999884596e+00
5.256500319999986459e+00
5.257000319999860949e+00
5.257500319999962812e+00
5.258000319999837302e+00
5.258500319999939165e+00
5.259000320000041029e+00
5.259500319999915519e+00
5.260000320000017382e+00
5.260500319999891872e+00
5.261000319999993735e+00
5.261500319999868225e+00
5.262000319999970088e+00
5.262500319999844578e+00
5.263000319999946441e+00
5.263500319999820931e+00
5.264000319999922795e+00
5.264500320000024658e+00
5.265000319999899148e+00
5.265500320000001011e+00
5.266000319999875501e+00
5.266500319999977364e+00
5.267000319999851854e+00
5.267500319999953717e+00
5.268000319999828207e+00
5.268500319999930070e+00
5.269000320000031934e+00
5.269500319999906424e+00
5.270000320000008287e+00
5.270500319999882777e+00
5.271000319999984640e+00
5.271500319999859130e+00
5.272000319999960993e+00
5.272500319999835483e+00
5.273000319999937346e+00
5.273500320000039210e+00
5.274000319999913700e+00
5.274500320000015563e+00
5.275000319999890053e+00
5.275500319999991916e+00
5.276000319999866406e+00
5.276500319999968269e+00
5.277000319999842759e+00
5.277500319999944622e+00
5.278000319999819112e+00
5.278500319999920976e+00
5.279000320000022839e+00
5.279500319999897329e+00
5.280000319999999192e+00
5.280500319999873682e+00
5.281000319999975545e+00
5.281500319999850035e+00
5.282000319999951898e+00
5.282500319999826388e+00
5.283000319999928251e+00
5.283500320000030115e+00
5.284000319999904605e+00
5.284500320000006468e+00
5.285000319999880958e+00
5.285500319999982821e+00
5.286000319999857311e+00
5.286500319999959174e+00
5.287000319999833664e+00
5.287500319999935527e+00
5.288000320000037391e+00
5.288500319999911881e+00
5.289000320000013744e+00
5.289500319999888234e+00
5.290000319999990097e+00
5.290500319999864587e+00
5.291000319999966450e+00
5.291500319999840940e+00
5.292000319999942803e+00
5.292500319999817293e+00
5.293000319999919157e+00
5.293500320000021020e+00
5.294000319999895510e+00
5.294500319999997373e+00
5.295000319999871863e+00
5.295500319999973726e+00
5.296000319999848216e+00
5.296500319999950079e+00
5.297000319999824569e+00
5.297500319999926433e+00
5.298000320000028296e+00
5.298500319999902786e+00
5.299000320000004649e+00
5.299500319999879139e+00
5.300000319999981002e+00
5.300500319999855492e+00
5.301000319999957355e+00
5.301500319999831845e+00
5.302000319999933708e+00
5.302500320000035572e+00
5.303000319999910062e+00
5.303500320000011925e+00
5.304000319999886415e+00
5.304500319999988278e+00
5.305000319999862768e+00
5.305500319999964631e+00
5.306000319999839121e+00
5.306500319999940984e+00
5.307000320000042848e+00
5.307500319999917338e+00
5.308000320000019201e+00
5.308500319999893691e+00
5.309000319999995554e+00
5.309500319999870044e+00
5.310000319999971907e+00
5.310500319999846397e+00
5.311000319999948260e+00
5.311500319999822750e+00
5.312000319999924614e+00
5.312500320000026477e+00
5.313000319999900967e+00
5.313500320000002830e+00
5.314000319999877320e+00
5.314500319999979183e+00
5.315000319999853673e+00
5.315500319999955536e+00
5.316000319999830026e+00
5.316500319999931889e+00
5.317000320000033753e+00
5.317500319999908243e+00
5.318000320000010106e+00
5.318500319999884596e+00
5.319000319999986459e+00
5.319500319999860949e+00
5.320000319999962812e+00
5.320500319999837302e+00
5.321000319999939165e+00
5.321500320000041029e+00
5.322000319999915519e+00
5.322500320000017382e+00
5.323000319999891872e+00
5.323500319999993735e+00
5.324000319999868225e+00
5.324500319999970088e+00
5.325000319999844578e+00
5.325500319999946441e+00
5.326000319999820931e+00
5.326500319999922795e+00
5.327000320000024658e+00
5.327500319999899148e+00
5.328000320000001011e+00
5.328500319999875501e+00
5.329000319999977364e+00
5.329500319999851854e+00
5.330000319999953717e+00
5.330500319999828207e+00
5.331000319999930070e+00
5.331500320000031934e+00
5.332000319999906424e+00
5.332500320000008287e+00
5.333000319999882777e+00
5.333500319999984640e+00
5.334000319999859130e+00
5.334500319999960993e+00
5.335000319999835483e+00
5.335500319999937346e+00
5.336000320000039210e+00
5.336500319999913700e+00
5.337000320000015563e+00
5.337500319999890053e+00
5.338000319999991916e+00
5.338500319999866406e+00
5.339000319999968269e+00
5.339500319999842759e+00
5.340000319999944622e+00
5.340500319999819112e+00
5.341000319999920976e+00
5.341500320000022839e+00
5.342000319999897329e+00
5.342500319999999192e+00
5.343000319999873682e+00
5.343500319999975545e+00
5.344000319999850035e+00
5.344500319999951898e+00
5.345000319999826388e+00
5.345500319999928251e+00
5.346000320000030115e+00
5.346500319999904605e+00
5.347000320000006468e+00
5.347500319999880958e+00
5.348000329999877067e+00
5.348500329999978931e+00
5.349000329999853420e+00
5.349500329999955284e+00
5.350000329999829773e+00
5.350500329999931637e+00
5.351000330000033500e+00
5.351500329999907990e+00
5.352000330000009853e+00
5.352500329999884343e+00
5.353000329999986207e+00
5.353500329999860696e+00
5.354000329999962560e+00
5.354500329999837049e+00
5.355000329999938913e+00
5.355500330000040776e+00
5.356000329999915266e+00
5.356500330000017129e+00
5.357000329999891619e+00
5.357500329999993482e+00
5.358000329999867972e+00
5.358500329999969836e+00
5.359000329999844325e+00
5.359500329999946189e+00
5.360000329999820678e+00
5.360500329999922542e+00
5.361000330000024405e+00
5.361500329999898895e+00
5.362000330000000758e+00
5.362500329999875248e+00
5.363000329999977112e+00
5.363500329999851601e+00
5.364000329999953465e+00
5.364500329999827954e+00
5.365000329999929818e+00
5.365500330000031681e+00
5.366000329999906171e+00
5.366500330000008034e+00
5.367000329999882524e+00
5.367500329999984388e+00
5.368000329999858877e+00
5.368500329999960741e+00
5.369000329999835230e+00
5.369500329999937094e+00
5.370000330000038957e+00
5.370500329999913447e+00
5.371000330000015310e+00
5.371500329999889800e+00
5.372000329999991663e+00
5.372500329999866153e+00
5.373000329999968017e+00
5.373500329999842506e+00
5.374000329999944370e+00
5.374500329999818860e+00
5.375000329999920723e+00
5.375500330000022586e+00
5.376000329999897076e+00
5.376500329999998939e+00
5.377000329999873429e+00
5.377500329999975293e+00
5.378000329999849782e+00
5.378500329999951646e+00
5.379000329999826135e+00
5.379500329999927999e+00
5.380000330000029862e+00
5.380500329999904352e+00
5.381000330000006215e+00
5.381500329999880705e+00
5.382000329999982569e+00
5.382500329999857058e+00
5.383000329999958922e+00
5.383500329999833411e+00
5.384000329999935275e+00
5.384500330000037138e+00
5.385000329999911628e+00
5.385500330000013491e+00
5.386000329999887981e+00
5.386500329999989845e+00
5.387000329999864334e+00
5.387500329999966198e+00
5.388000329999840687e+00
5.388500329999942551e+00
5.389000329999817041e+00
5.389500329999918904e+00
5.390000330000020767e+00
5.390500329999895257e+00
5.391000329999997120e+00
5.391500329999871610e+00
5.392000329999973474e+00
5.392500329999847963e+00
5.393000329999949827e+00
5.393500329999824316e+00
5.394000329999926180e+00
5.394500330000028043e+00
5.395000329999902533e+00
5.395500330000004396e+00
5.396000329999878886e+00
5.396500329999980750e+00
5.397000329999855239e+00
5.397500329999957103e+00
5.398000329999831592e+00
5.398500329999933456e+00
5.399000330000035319e+00
5.399500329999909809e+00
5.400000330000011672e+00
5.400500329999886162e+00
5.401000329999988026e+00
5.401500329999862515e+00
5.402000329999964379e+00
5.402500329999838868e+00
5.403000329999940732e+00
5.403500330000042595e+00
5.404000329999917085e+00
5.404500330000018948e+00
5.405000329999893438e+00
5.405500329999995301e+00
5.406000329999869791e+00
5.406500329999971655e+00
5.407000329999846144e+00
5.407500329999948008e+00
5.408000329999822497e+00
5.408500329999924361e+00
5.409000330000026224e+00
5.409500329999900714e+00
5.410000330000002577e+00
5.410500329999877067e+00
5.411000329999978931e+00
5.411500329999853420e+00
5.412000329999955284e+00
5.412500329999829773e+00
5.413000329999931637e+00
5.413500330000033500e+00
5.414000329999907990e+00
5.414500330000009853e+00
5.415000329999884343e+00
5.415500329999986207e+00
5.416000329999860696e+00
5.416500329999962560e+00
5.417000329999837049e+00
5.417500329999938913e+00
5.418000330000040776e+00
5.418500329999915266e+00
5.419000330000017129e+00
5.419500329999891619e+00
5.420000329999993482e+00
5.420500329999867972e+00
5.421000329999969836e+00
5.421500329999844325e+00
5.422000329999946189e+00
5.422500329999820678e+00
5.423000329999922542e+00
5.423500330000024405e+00
5.424000329999898895e+00
5.424500330000000758e+00
5.425000329999875248e+00
5.425500329999977112e+00
5.426000329999851601e+00
5.426500329999953465e+00
5.427000329999827954e+00
5.427500329999929818e+00
5.428000330000031681e+00
5.428500329999906171e+00
5.429000330000008034e+00
5.429500329999882524e+00
5.430000329999984388e+00
5.430500329999858877e+00
5.431000329999960741e+00
5.431500329999835230e+00
5.432000329999937094e+00
5.432500330000038957e+00
5.433000329999913447e+00
5.433500330000015310e+00
5.434000329999889800e+00
5.434500329999991663e+00
5.435000329999866153e+00
5.435500329999968017e+00
5.436000329999842506e+00
5.436500329999944370e+00
5.437000329999818860e+00
5.437500329999920723e+00
5.438000330000022586e+00
5.438500329999897076e+00
5.439000329999998939e+00
5.439500329999873429e+00
5.440000329999975293e+00
5.440500329999849782e+00
5.441000329999951646e+00
5.441500329999826135e+00
5.442000329999927999e+00
5.442500330000029862e+00
5.443000329999904352e+00
5.443500330000006215e+00
5.444000329999880705e+00
5.444500329999982569e+00
5.445000329999857058e+00
5.445500329999958922e+00
5.446000329999833411e+00
5.446500329999935275e+00
5.447000330000037138e+00
5.447500329999911628e+00
5.448000330000013491e+00
5.448500329999887981e+00
5.449000329999989845e+00
5.449500329999864334e+00
5.450000329999966198e+00
5.450500329999840687e+00
5.451000329999942551e+00
5.451500329999817041e+00
5.452000329999918904e+00
5.452500330000020767e+00
5.453000329999895257e+00
5.453500329999997120e+00
5.454000329999871610e+00
5.454500329999973474e+00
5.455000329999847963e+00
5.455500329999949827e+00
5.456000329999824316e+00
5.456500329999926180e+00
5.457000330000028043e+00
5.457500329999902533e+00
5.458000330000004396e+00
5.458500329999878886e+00
5.459000329999980750e+00
5.459500329999855239e+00
5.460000329999957103e+00
5.460500329999831592e+00
5.461000329999933456e+00
5.461500330000035319e+00
5.462000329999909809e+00
5.462500330000011672e+00
5.463000329999886162e+00
5.463500329999988026e+00
5.464000329999862515e+00
5.464500329999964379e+00
5.465000329999838868e+00
5.465500329999940732e+00
5.466000330000042595e+00
5.466500329999917085e+00
5.467000330000018948e+00
5.467500329999893438e+00
5.468000329999995301e+00
5.468500329999869791e+00
5.469000329999971655e+00
5.469500329999846144e+00
5.470000329999948008e+00
5.470500329999822497e+00
5.471000329999924361e+00
5.471500330000026224e+00
5.472000329999900714e+00
5.472500330000002577e+00
5.473000329999877067e+00
5.473500329999978931e+00
5.474000329999853420e+00
5.474500329999955284e+00
5.475000329999829773e+00
5.475500329999931637e+00
5.476000330000033500e+00
5.476500329999907990e+00
5.477000330000009853e+00
5.477500329999884343e+00
5.478000329999986207e+00
5.478500329999860696e+00
5.479000329999962560e+00
5.479500329999837049e+00
5.480000329999938913e+00
5.480500330000040776e+00
5.481000329999915266e+00
5.481500330000017129e+00
5.482000329999891619e+00
5.482500329999993482e+00
5.483000329999867972e+00
5.483500329999969836e+00
5.484000329999844325e+00
5.484500329999946189e+00
5.485000329999820678e+00
5.485500329999922542e+00
5.486000330000024405e+00
5.486500329999898895e+00
5.487000330000000758e+00
5.487500329999875248e+00
5.488000329999977112e+00
5.488500329999851601e+00
5.489000329999953465e+00
5.489500329999827954e+00
5.490000329999929818e+00
5.490500330000031681e+00
5.491000329999906171e+00
5.491500330000008034e+00
5.492000329999882524e+00
5.492500329999984388e+00
5.493000329999858877e+00
5.493500329999960741e+00
5.494000329999835230e+00
5.494500329999937094e+00
5.495000330000038957e+00
5.495500329999913447e+00
5.496000330000015310e+00
5.496500329999889800e+00
5.497000329999991663e+00
5.497500329999866153e+00
5.498000329999968017e+00
5.498500329999842506e+00
5.499000329999944370e+00
5.499500329999818860e+00
5.500000329999920723e+00
5.500500330000022586e+00
5.501000329999897076e+00
5.501500329999998939e+00
5.502000329999873429e+00
5.502500329999975293e+00
5.503000329999849782e+00
5.503500329999951646e+00
5.504000329999826135e+00
5.504500329999927999e+00
5.505000330000029862e+00
5.505500329999904352e+00
5.506000330000006215e+00
5.506500329999880705e+00
5.507000329999982569e+00
5.507500329999857058e+00
5.508000329999958922e+00
5.508500329999833411e+00
5.509000329999935275e+00
5.509500330000037138e+00
5.510000329999911628e+00
5.510500330000013491e+00
5.511000329999887981e+00
5.511500329999989845e+00
5.512000339999985954e+00
5.512500339999860444e+00
5.513000339999962307e+00
5.513500339999836797e+00
5.514000339999938660e+00
5.514500340000040524e+00
5.515000339999915013e+00
5.515500340000016877e+00
5.516000339999891366e+00
5.516500339999993230e+00
5.517000339999867720e+00
5.517500339999969583e+00
5.518000339999844073e+00
5.518500339999945936e+00
5.519000339999820426e+00
5.519500339999922289e+00
5.520000340000024153e+00
5.520500339999898642e+00
5.521000340000000506e+00
5.521500339999874996e+00
5.522000339999976859e+00
5.522500339999851349e+00
5.523000339999953212e+00
5.523500339999827702e+00
5.524000339999929565e+00
5.524500340000031429e+00
5.525000339999905918e+00
5.525500340000007782e+00
5.526000339999882272e+00
5.526500339999984135e+00
5.527000339999858625e+00
5.527500339999960488e+00
5.528000339999834978e+00
5.528500339999936841e+00
5.529000340000038705e+00
5.529500339999913194e+00
5.530000340000015058e+00
5.530500339999889547e+00
5.531000339999991411e+00
5.531500339999865901e+00
5.532000339999967764e+00
5.532500339999842254e+00
5.533000339999944117e+00
5.533500339999818607e+00
5.534000339999920470e+00
5.534500340000022334e+00
5.535000339999896823e+00
5.535500339999998687e+00
5.536000339999873177e+00
5.536500339999975040e+00
5.537000339999849530e+00
5.537500339999951393e+00
5.538000339999825883e+00
5.538500339999927746e+00
5.539000340000029610e+00
5.539500339999904099e+00
5.540000340000005963e+00
5.540500339999880453e+00
5.541000339999982316e+00
5.541500339999856806e+00
5.542000339999958669e+00
5.542500339999833159e+00
5.543000339999935022e+00
5.543500340000036886e+00
5.544000339999911375e+00
5.544500340000013239e+00
5.545000339999887728e+00
5.545500339999989592e+00
5.546000339999864082e+00
5.546500339999965945e+00
5.547000339999840435e+00
5.547500339999942298e+00
5.548000340000044162e+00
5.548500339999918651e+00
5.549000340000020515e+00
5.549500339999895004e+00
5.550000339999996868e+00
5.550500339999871358e+00
5.551000339999973221e+00
5.551500339999847711e+00
5.552000339999949574e+00
5.552500339999824064e+00
5.553000339999925927e+00
5.553500340000027791e+00
5.554000339999902280e+00
5.554500340000004144e+00
5.555000339999878634e+00
5.555500339999980497e+00
5.556000339999854987e+00
5.556500339999956850e+00
5.557000339999831340e+00
5.557500339999933203e+00
5.558000340000035067e+00
5.558500339999909556e+00
5.559000340000011420e+00
5.559500339999885909e+00
5.560000339999987773e+00
5.560500339999862263e+00
5.561000339999964126e+00
5.561500339999838616e+00
5.562000339999940479e+00
5.562500340000042343e+00
5.563000339999916832e+00
5.563500340000018696e+00
5.564000339999893185e+00
5.564500339999995049e+00
5.565000339999869539e+00
5.565500339999971402e+00
5.566000339999845892e+00
5.566500339999947755e+00
5.567000339999822245e+00
5.567500339999924108e+00
5.568000340000025972e+00
5.568500339999900461e+00
5.569000340000002325e+00
5.569500339999876815e+00
5.570000339999978678e+00
5.570500339999853168e+00
5.571000339999955031e+00
5.571500339999829521e+00
5.572000339999931384e+00
5.572500340000033248e+00
5.573000339999907737e+00
5.573500340000009601e+00
5.574000339999884091e+00
5.574500339999985954e+00
5.575000339999860444e+00
5.575500339999962307e+00
5.576000339999836797e+00
5.576500339999938660e+00
5.577000340000040524e+00
5.577500339999915013e+00
5.578000340000016877e+00
5.578500339999891366e+00
5.579000339999993230e+00
5.579500339999867720e+00
5.580000339999969583e+00
5.580500339999844073e+00
5.581000339999945936e+00
5.581500339999820426e+00
5.582000339999922289e+00
5.582500340000024153e+00
5.583000339999898642e+00
5.583500340000000506e+00
5.584000339999874996e+00
5.584500339999976859e+00
5.585000339999851349e+00
5.585500339999953212e+00
5.586000339999827702e+00
5.586500339999929565e+00
5.587000340000031429e+00
5.587500339999905918e+00
5.588000340000007782e+00
5.588500339999882272e+00
5.589000339999984135e+00
5.589500339999858625e+00
5.590000339999960488e+00
5.590500339999834978e+00
5.591000339999936841e+00
5.591500340000038705e+00
5.592000339999913194e+00
5.592500340000015058e+00
5.593000339999889547e+00
5.593500339999991411e+00
5.594000339999865901e+00
5.594500339999967764e+00
5.595000339999842254e+00
5.595500339999944117e+00
5.596000339999818607e+00
5.596500339999920470e+00
5.597000340000022334e+00
5.597500339999896823e+00
5.598000339999998687e+00
5.598500339999873177e+00
5.599000339999975040e+00
5.599500339999849530e+00
5.600000339999951393e+00
5.600500339999825883e+00
5.601000339999927746e+00
5.601500340000029610e+00
5.602000339999904099e+00
5.602500340000005963e+00
5.603000339999880453e+00
5.603500339999982316e+00
5.604000339999856806e+00
5.604500339999958669e+00
5.605000339999833159e+00
5.605500339999935022e+00
5.606000340000036886e+00
5.606500339999911375e+00
5.607000340000013239e+00
5.607500339999887728e+00
5.608000339999989592e+00
5.608500339999864082e+00
5.609000339999965945e+00
5.609500339999840435e+00
5.610000339999942298e+00
5.610500340000044162e+00
5.611000339999918651e+00
5.611500340000020515e+00
5.612000339999895004e+00
5.612500339999996868e+00
5.613000339999871358e+00
5.613500339999973221e+00
5.614000339999847711e+00
5.614500339999949574e+00
5.615000339999824064e+00
5.615500339999925927e+00
5.616000340000027791e+00
5.616500339999902280e+00
5.617000340000004144e+00
5.617500339999878634e+00
5.618000339999980497e+00
5.618500339999854987e+00
5.619000339999956850e+00
5.619500339999831340e+00
5.620000339999933203e+00
5.620500340000035067e+00
5.621000339999909556e+00
5.621500340000011420e+00
5.622000339999885909e+00
5.622500339999987773e+00
5.623000339999862263e+00
5.623500339999964126e+00
5.624000339999838616e+00
5.624500339999940479e+00
5.625000340000042343e+00
5.625500339999916832e+00
5.626000340000018696e+00
5.626500339999893185e+00
5.627000339999995049e+00
5.627500339999869539e+00
5.628000339999971402e+00
5.628500339999845892e+00
5.629000339999947755e+00
5.629500339999822245e+00
5.630000339999924108e+00
5.630500340000025972e+00
5.631000339999900461e+00
5.631500340000002325e+00
5.632000339999876815e+00
5.632500339999978678e+00
5.633000339999853168e+00
5.633500339999955031e+00
5.634000339999829521e+00
5.634500339999931384e+00
5.635000340000033248e+00
5.635500339999907737e+00
5.636000340000009601e+00
5.636500339999884091e+00
5.637000339999985954e+00
5.637500339999860444e+00
5.638000339999962307e+00
5.638500339999836797e+00
5.639000339999938660e+00
5.639500340000040524e+00
5.640000339999915013e+00
5.640500340000016877e+00
5.641000339999891366e+00
5.641500339999993230e+00
5.642000339999867720e+00
5.642500339999969583e+00
5.643000339999844073e+00
5.643500339999945936e+00
5.644000339999820426e+00
5.644500339999922289e+00
5.645000340000024153e+00
5.645500339999898642e+00
5.646000340000000506e+00
5.646500339999874996e+00
5.647000339999976859e+00
5.647500339999851349e+00
5.648000339999953212e+00
5.648500339999827702e+00
5.649000339999929565e+00
5.649500340000031429e+00
5.650000339999905918e+00
5.650500340000007782e+00
5.651000339999882272e+00
5.651500339999984135e+00
5.652000339999858625e+00
5.652500339999960488e+00
5.653000339999834978e+00
5.653500339999936841e+00
5.654000340000038705e+00
5.654500339999913194e+00
5.655000340000015058e+00
5.655500339999889547e+00
5.656000339999991411e+00
5.656500339999865901e+00
5.657000339999967764e+00
5.657500339999842254e+00
5.658000339999944117e+00
5.658500339999818607e+00
5.659000339999920470e+00
5.659500340000022334e+00
5.660000339999896823e+00
5.660500339999998687e+00
5.661000339999873177e+00
5.661500339999975040e+00
5.662000339999849530e+00
5.662500339999951393e+00
5.663000339999825883e+00
5.663500339999927746e+00
5.664000340000029610e+00
5.664500339999904099e+00
5.665000340000005963e+00
5.665500339999880453e+00
5.666000339999982316e+00
5.666500339999856806e+00
5.667000339999958669e+00
5.667500339999833159e+00
5.668000339999935022e+00
5.668500340000036886e+00
5.669000339999911375e+00
5.669500340000013239e+00
5.670000339999887728e+00
5.670500339999989592e+00
5.671000339999864082e+00
5.671500339999965945e+00
5.672000339999840435e+00
5.672500339999942298e+00
5.673000340000044162e+00
5.673500339999918651e+00
5.674000340000020515e+00
5.674500339999895004e+00
5.675000349999891114e+00
5.675500349999992977e+00
5.676000349999867467e+00
5.676500349999969330e+00
5.677000349999843820e+00
5.677500349999945684e+00
5.678000349999820173e+00
5.678500349999922037e+00
5.679000350000023900e+00
5.679500349999898390e+00
5.680000350000000253e+00
5.680500349999874743e+00
5.681000349999976606e+00
5.681500349999851096e+00
5.682000349999952959e+00
5.682500349999827449e+00
5.683000349999929313e+00
5.683500350000031176e+00
5.684000349999905666e+00
5.684500350000007529e+00
5.685000349999882019e+00
5.685500349999983882e+00
5.686000349999858372e+00
5.686500349999960235e+00
5.687000349999834725e+00
5.687500349999936589e+00
5.688000350000038452e+00
5.688500349999912942e+00
5.689000350000014805e+00
5.689500349999889295e+00
5.690000349999991158e+00
5.690500349999865648e+00
5.691000349999967511e+00
5.691500349999842001e+00
5.692000349999943865e+00
5.692500349999818354e+00
5.693000349999920218e+00
5.693500350000022081e+00
5.694000349999896571e+00
5.694500349999998434e+00
5.695000349999872924e+00
5.695500349999974787e+00
5.696000349999849277e+00
5.696500349999951140e+00
5.697000349999825630e+00
5.697500349999927494e+00
5.698000350000029357e+00
5.698500349999903847e+00
5.699000350000005710e+00
5.699500349999880200e+00
5.700000349999982063e+00
5.700500349999856553e+00
5.701000349999958416e+00
5.701500349999832906e+00
5.702000349999934770e+00
5.702500350000036633e+00
5.703000349999911123e+00
5.703500350000012986e+00
5.704000349999887476e+00
5.704500349999989339e+00
5.705000349999863829e+00
5.705500349999965692e+00
5.706000349999840182e+00
5.706500349999942046e+00
5.707000350000043909e+00
5.707500349999918399e+00
5.708000350000020262e+00
5.708500349999894752e+00
5.709000349999996615e+00
5.709500349999871105e+00
5.710000349999972968e+00
5.710500349999847458e+00
5.711000349999949322e+00
5.711500349999823811e+00
5.712000349999925675e+00
5.712500350000027538e+00
5.713000349999902028e+00
5.713500350000003891e+00
5.714000349999878381e+00
5.714500349999980244e+00
5.715000349999854734e+00
5.715500349999956597e+00
5.716000349999831087e+00
5.716500349999932951e+00
5.717000350000034814e+00
5.717500349999909304e+00
5.718000350000011167e+00
5.718500349999885657e+00
5.719000349999987520e+00
5.719500349999862010e+00
5.720000349999963873e+00
5.720500349999838363e+00
5.721000349999940227e+00
5.721500350000042090e+00
5.722000349999916580e+00
5.722500350000018443e+00
5.723000349999892933e+00
5.723500349999994796e+00
5.724000349999869286e+00
5.724500349999971149e+00
5.725000349999845639e+00
5.725500349999947503e+00
5.726000349999821992e+00
5.726500349999923856e+00
5.727000350000025719e+00
5.727500349999900209e+00
5.728000350000002072e+00
5.728500349999876562e+00
5.729000349999978425e+00
5.729500349999852915e+00
5.730000349999954778e+00
5.730500349999829268e+00
5.731000349999931132e+00
5.731500350000032995e+00
5.732000349999907485e+00
5.732500350000009348e+00
5.733000349999883838e+00
5.733500349999985701e+00
5.734000349999860191e+00
5.734500349999962054e+00
5.735000349999836544e+00
5.735500349999938408e+00
5.736000350000040271e+00
5.736500349999914761e+00
5.737000350000016624e+00
5.737500349999891114e+00
5.738000349999992977e+00
5.738500349999867467e+00
5.739000349999969330e+00
5.739500349999843820e+00
5.740000349999945684e+00
5.740500349999820173e+00
5.741000349999922037e+00
5.741500350000023900e+00
5.742000349999898390e+00
5.742500350000000253e+00
5.743000349999874743e+00
5.743500349999976606e+00
5.744000349999851096e+00
5.744500349999952959e+00
5.745000349999827449e+00
5.745500349999929313e+00
5.746000350000031176e+00
5.746500349999905666e+00
5.747000350000007529e+00
5.747500349999882019e+00
5.748000349999983882e+00
5.748500349999858372e+00
5.749000349999960235e+00
5.749500349999834725e+00
5.750000349999936589e+00
5.750500350000038452e+00
5.751000349999912942e+00
5.751500350000014805e+00
5.752000349999889295e+00
5.752500349999991158e+00
5.753000349999865648e+00
5.753500349999967511e+00
5.754000349999842001e+00
5.754500349999943865e+00
5.755000349999818354e+00
5.755500349999920218e+00
5.756000350000022081e+00
5.756500349999896571e+00
5.757000349999998434e+00
5.757500349999872924e+00
5.758000349999974787e+00
5.758500349999849277e+00
5.759000349999951140e+00
5.759500349999825630e+00
5.760000349999927494e+00
5.760500350000029357e+00
5.761000349999903847e+00
5.761500350000005710e+00
5.762000349999880200e+00
5.762500349999982063e+00
5.763000349999856553e+00
5.763500349999958416e+00
5.764000349999832906e+00
5.764500349999934770e+00
5.765000350000036633e+00
5.765500349999911123e+00
5.766000350000012986e+00
5.766500349999887476e+00
5.767000349999989339e+00
5.767500349999863829e+00
5.768000349999965692e+00
5.768500349999840182e+00
5.769000349999942046e+00
5.769500350000043909e+00
5.770000349999918399e+00
5.770500350000020262e+00
5.771000349999894752e+00
5.771500349999996615e+00
5.772000349999871105e+00
5.772500349999972968e+00
5.773000349999847458e+00
5.773500349999949322e+00
5.774000349999823811e+00
5.774500349999925675e+00
5.775000350000027538e+00
5.775500349999902028e+00
5.776000350000003891e+00
5.776500349999878381e+00
5.777000349999980244e+00
5.777500349999854734e+00
5.778000349999956597e+00
5.778500349999831087e+00
5.779000349999932951e+00
5.779500350000034814e+00
5.780000349999909304e+00
5.780500350000011167e+00
5.781000349999885657e+00
5.781500349999987520e+00
5.782000349999862010e+00
5.782500349999963873e+00
5.783000349999838363e+00
5.783500349999940227e+00
5.784000350000042090e+00
5.784500349999916580e+00
5.785000350000018443e+00
5.785500349999892933e+00
5.786000349999994796e+00
5.786500349999869286e+00
5.787000349999971149e+00
5.787500349999845639e+00
5.788000349999947503e+00
5.788500349999821992e+00
5.789000349999923856e+00
5.789500350000025719e+00
5.790000349999900209e+00
5.790500350000002072e+00
5.791000349999876562e+00
5.791500349999978425e+00
5.792000349999852915e+00
5.792500349999954778e+00
5.793000349999829268e+00
5.793500349999931132e+00
5.794000350000032995e+00
5.794500349999907485e+00
5.795000350000009348e+00
5.795500349999883838e+00
5.796000349999985701e+00
5.796500349999860191e+00
5.797000349999962054e+00
5.797500349999836544e+00
5.798000349999938408e+00
5.798500350000040271e+00
5.799000349999914761e+00
5.799500350000016624e+00
5.800000349999891114e+00
5.800500349999992977e+00
5.801000349999867467e+00
5.801500349999969330e+00
5.802000349999843820e+00
5.802500349999945684e+00
5.803000349999820173e+00
5.803500349999922037e+00
5.804000350000023900e+00
5.804500349999898390e+00
5.805000350000000253e+00
5.805500349999874743e+00
5.806000349999976606e+00
5.806500349999851096e+00
5.807000349999952959e+00
5.807500349999827449e+00
5.808000349999929313e+00
5.808500350000031176e+00
5.809000349999905666e+00
5.809500350000007529e+00
5.810000349999882019e+00
5.810500349999983882e+00
5.811000349999858372e+00
5.811500349999960235e+00
5.812000349999834725e+00
5.812500349999936589e+00
5.813000350000038452e+00
5.813500349999912942e+00
5.814000350000014805e+00
5.814500349999889295e+00
5.815000349999991158e+00
5.815500349999865648e+00
5.816000349999967511e+00
5.816500349999842001e+00
5.817000349999943865e+00
5.817500349999818354e+00
5.818000349999920218e+00
5.818500350000022081e+00
5.819000349999896571e+00
5.819500349999998434e+00
5.820000349999872924e+00
5.820500349999974787e+00
5.821000349999849277e+00
5.821500349999951140e+00
5.822000349999825630e+00
5.822500349999927494e+00
5.823000350000029357e+00
5.823500349999903847e+00
5.824000350000005710e+00
5.824500349999880200e+00
5.825000349999982063e+00
5.825500349999856553e+00
5.826000349999958416e+00
5.826500349999832906e+00
5.827000349999934770e+00
5.827500350000036633e+00
5.828000349999911123e+00
5.828500350000012986e+00
5.829000349999887476e+00
5.829500349999989339e+00
5.830000349999863829e+00
5.830500349999965692e+00
5.831000349999840182e+00
5.831500349999942046e+00
5.832000350000043909e+00
5.832500349999918399e+00
5.833000350000020262e+00
5.833500349999894752e+00
5.834000349999996615e+00
5.834500349999871105e+00
5.835000349999972968e+00
5.835500349999847458e+00
5.836000349999949322e+00
5.836500349999823811e+00
5.837000349999925675e+00
5.837500350000027538e+00
5.838000349999902028e+00
5.838500350000003891e+00
5.839000360000000001e+00
5.839500359999874490e+00
5.840000359999976354e+00
5.840500359999850843e+00
5.841000359999952707e+00
5.841500359999827197e+00
5.842000359999929060e+00
5.842500360000030923e+00
5.843000359999905413e+00
5.843500360000007277e+00
5.844000359999881766e+00
5.844500359999983630e+00
5.845000359999858119e+00
5.845500359999959983e+00
5.846000359999834473e+00
5.846500359999936336e+00
5.847000360000038199e+00
5.847500359999912689e+00
5.848000360000014552e+00
5.848500359999889042e+00
5.849000359999990906e+00
5.849500359999865395e+00
5.850000359999967259e+00
5.850500359999841749e+00
5.851000359999943612e+00
5.851500359999818102e+00
5.852000359999919965e+00
5.852500360000021828e+00
5.853000359999896318e+00
5.853500359999998182e+00
5.854000359999872671e+00
5.854500359999974535e+00
5.855000359999849024e+00
5.855500359999950888e+00
5.856000359999825378e+00
5.856500359999927241e+00
5.857000360000029104e+00
5.857500359999903594e+00
5.858000360000005458e+00
5.858500359999879947e+00
5.859000359999981811e+00
5.859500359999856300e+00
5.860000359999958164e+00
5.860500359999832654e+00
5.861000359999934517e+00
5.861500360000036380e+00
5.862000359999910870e+00
5.862500360000012734e+00
5.863000359999887223e+00
5.863500359999989087e+00
5.864000359999863576e+00
5.864500359999965440e+00
5.865000359999839930e+00
5.865500359999941793e+00
5.866000360000043656e+00
5.866500359999918146e+00
5.867000360000020009e+00
5.867500359999894499e+00
5.868000359999996363e+00
5.868500359999870852e+00
5.869000359999972716e+00
5.869500359999847205e+00
5.870000359999949069e+00
5.870500359999823559e+00
5.871000359999925422e+00
5.871500360000027285e+00
5.872000359999901775e+00
5.872500360000003639e+00
5.873000359999878128e+00
5.873500359999979992e+00
5.874000359999854481e+00
5.874500359999956345e+00
5.875000359999830835e+00
5.875500359999932698e+00
5.876000360000034561e+00
5.876500359999909051e+00
5.877000360000010915e+00
5.877500359999885404e+00
5.878000359999987268e+00
5.878500359999861757e+00
5.879000359999963621e+00
5.879500359999838111e+00
5.880000359999939974e+00
5.880500360000041837e+00
5.881000359999916327e+00
5.881500360000018190e+00
5.882000359999892680e+00
5.882500359999994544e+00
5.883000359999869033e+00
5.883500359999970897e+00
5.884000359999845386e+00
5.884500359999947250e+00
5.885000359999821740e+00
5.885500359999923603e+00
5.886000360000025466e+00
5.886500359999899956e+00
5.887000360000001820e+00
5.887500359999876309e+00
5.888000359999978173e+00
5.888500359999852662e+00
5.889000359999954526e+00
5.889500359999829016e+00
5.890000359999930879e+00
5.890500360000032742e+00
5.891000359999907232e+00
5.891500360000009096e+00
5.892000359999883585e+00
5.892500359999985449e+00
5.893000359999859938e+00
5.893500359999961802e+00
5.894000359999836292e+00
5.894500359999938155e+00
5.895000360000040018e+00
5.895500359999914508e+00
5.896000360000016371e+00
5.896500359999890861e+00
5.897000359999992725e+00
5.897500359999867214e+00
5.898000359999969078e+00
5.898500359999843567e+00
5.899000359999945431e+00
5.899500359999819921e+00
5.900000359999921784e+00
5.900500360000023647e+00
5.901000359999898137e+00
5.901500360000000001e+00
5.902000359999874490e+00
5.902500359999976354e+00
5.903000359999850843e+00
5.903500359999952707e+00
5.904000359999827197e+00
5.904500359999929060e+00
5.905000360000030923e+00
5.905500359999905413e+00
5.906000360000007277e+00
5.906500359999881766e+00
5.907000359999983630e+00
5.907500359999858119e+00
5.908000359999959983e+00
5.908500359999834473e+00
5.909000359999936336e+00
5.909500360000038199e+00
5.910000359999912689e+00
5.910500360000014552e+00
5.911000359999889042e+00
5.911500359999990906e+00
5.912000359999865395e+00
5.912500359999967259e+00
5.913000359999841749e+00
5.913500359999943612e+00
5.914000359999818102e+00
5.914500359999919965e+00
5.915000360000021828e+00
5.915500359999896318e+00
5.916000359999998182e+00
5.916500359999872671e+00
5.917000359999974535e+00
5.917500359999849024e+00
5.918000359999950888e+00
5.918500359999825378e+00
5.919000359999927241e+00
5.919500360000029104e+00
5.920000359999903594e+00
5.920500360000005458e+00
5.921000359999879947e+00
5.921500359999981811e+00
5.922000359999856300e+00
5.922500359999958164e+00
5.923000359999832654e+00
5.923500359999934517e+00
5.924000360000036380e+00
5.924500359999910870e+00
5.925000360000012734e+00
5.925500359999887223e+00
5.926000359999989087e+00
5.926500359999863576e+00
5.927000359999965440e+00
5.927500359999839930e+00
5.928000359999941793e+00
5.928500360000043656e+00
5.929000359999918146e+00
5.929500360000020009e+00
5.930000359999894499e+00
5.930500359999996363e+00
5.931000359999870852e+00
5.931500359999972716e+00
5.932000359999847205e+00
5.932500359999949069e+00
5.933000359999823559e+00
5.933500359999925422e+00
5.934000360000027285e+00
5.934500359999901775e+00
5.935000360000003639e+00
5.935500359999878128e+00
5.936000359999979992e+00
5.936500359999854481e+00
5.937000359999956345e+00
5.937500359999830835e+00
5.938000359999932698e+00
5.938500360000034561e+00
5.939000359999909051e+00
5.939500360000010915e+00
5.940000359999885404e+00
5.940500359999987268e+00
5.941000359999861757e+00
5.941500359999963621e+00
5.942000359999838111e+00
5.942500359999939974e+00
5.943000360000041837e+00
5.943500359999916327e+00
5.944000360000018190e+00
5.944500359999892680e+00
5.945000359999994544e+00
5.945500359999869033e+00
5.946000359999970897e+00
5.946500359999845386e+00
5.947000359999947250e+00
5.947500359999821740e+00
5.948000359999923603e+00
5.948500360000025466e+00
5.949000359999899956e+00
5.949500360000001820e+00
5.950000359999876309e+00
5.950500359999978173e+00
5.951000359999852662e+00
5.951500359999954526e+00
5.952000359999829016e+00
5.952500359999930879e+00
5.953000360000032742e+00
5.953500359999907232e+00
5.954000360000009096e+00
5.954500359999883585e+00
5.955000359999985449e+00
5.955500359999859938e+00
5.956000359999961802e+00
5.956500359999836292e+00
5.957000359999938155e+00
5.957500360000040018e+00
5.958000359999914508e+00
5.958500360000016371e+00
5.959000359999890861e+00
5.959500359999992725e+00
5.960000359999867214e+00
5.960500359999969078e+00
5.961000359999843567e+00
5.961500359999945431e+00
5.962000359999819921e+00
5.962500359999921784e+00
5.963000360000023647e+00
5.963500359999898137e+00
5.964000360000000001e+00
5.964500359999874490e+00
5.965000359999976354e+00
5.965500359999850843e+00
5.966000359999952707e+00
5.966500359999827197e+00
5.967000359999929060e+00
5.967500360000030923e+00
5.968000359999905413e+00
5.968500360000007277e+00
5.969000359999881766e+00
5.969500359999983630e+00
5.970000359999858119e+00
5.970500359999959983e+00
5.971000359999834473e+00
5.971500359999936336e+00
5.972000360000038199e+00
5.972500359999912689e+00
5.973000360000014552e+00
5.973500359999889042e+00
5.974000359999990906e+00
5.974500359999865395e+00
5.975000359999967259e+00
5.975500359999841749e+00
5.976000359999943612e+00
5.976500359999818102e+00
5.977000359999919965e+00
5.977500360000021828e+00
5.978000359999896318e+00
5.978500359999998182e+00
5.979000359999872671e+00
5.979500359999974535e+00
5.980000359999849024e+00
5.980500359999950888e+00
5.981000359999825378e+00
5.981500359999927241e+00
5.982000360000029104e+00
5.982500359999903594e+00
5.983000360000005458e+00
5.983500359999879947e+00
5.984000359999981811e+00
5.984500359999856300e+00
5.985000359999958164e+00
5.985500359999832654e+00
5.986000359999934517e+00
5.986500360000036380e+00
5.987000359999910870e+00
5.987500360000012734e+00
5.988000359999887223e+00
5.988500359999989087e+00
5.989000359999863576e+00
5.989500359999965440e+00
5.990000359999839930e+00
5.990500359999941793e+00
5.991000360000043656e+00
5.991500359999918146e+00
5.992000360000020009e+00
5.992500359999894499e+00
5.993000359999996363e+00
5.993500359999870852e+00
5.994000359999972716e+00
5.994500359999847205e+00
5.995000359999949069e+00
5.995500359999823559e+00
5.996000359999925422e+00
5.996500360000027285e+00
5.997000359999901775e+00
5.997500360000003639e+00
5.998000359999878128e+00
5.998500359999979992e+00
5.999000359999854481e+00
5.999500359999956345e+00
6.000000359999830835e+00
6.000500359999932698e+00
6.001000360000034561e+00
6.001500359999909051e+00
6.002000360000010915e+00
6.002500359999885404e+00
6.003000369999881514e+00
6.003500369999983377e+00
6.004000369999857867e+00
6.004500369999959730e+00
6.005000369999834220e+00
6.005500369999936083e+00
6.006000370000037947e+00
6.006500369999912436e+00
6.007000370000014300e+00
6.007500369999888790e+00
6.008000369999990653e+00
6.008500369999865143e+00
6.009000369999967006e+00
6.009500369999841496e+00
6.010000369999943359e+00
6.010500369999817849e+00
6.011000369999919712e+00
6.011500370000021576e+00
6.012000369999896066e+00
6.012500369999997929e+00
6.013000369999872419e+00
6.013500369999974282e+00
6.014000369999848772e+00
6.014500369999950635e+00
6.015000369999825125e+00
6.015500369999926988e+00
6.016000370000028852e+00
6.016500369999903342e+00
6.017000370000005205e+00
6.017500369999879695e+00
6.018000369999981558e+00
6.018500369999856048e+00
6.019000369999957911e+00
6.019500369999832401e+00
6.020000369999934264e+00
6.020500370000036128e+00
6.021000369999910617e+00
6.021500370000012481e+00
6.022000369999886971e+00
6.022500369999988834e+00
6.023000369999863324e+00
6.023500369999965187e+00
6.024000369999839677e+00
6.024500369999941540e+00
6.025000370000043404e+00
6.025500369999917893e+00
6.026000370000019757e+00
6.026500369999894247e+00
6.027000369999996110e+00
6.027500369999870600e+00
6.028000369999972463e+00
6.028500369999846953e+00
6.029000369999948816e+00
6.029500369999823306e+00
6.030000369999925169e+00
6.030500370000027033e+00
6.031000369999901523e+00
6.031500370000003386e+00
6.032000369999877876e+00
6.032500369999979739e+00
6.033000369999854229e+00
6.033500369999956092e+00
6.034000369999830582e+00
6.034500369999932445e+00
6.035000370000034309e+00
6.035500369999908798e+00
6.036000370000010662e+00
6.036500369999885152e+00
6.037000369999987015e+00
6.037500369999861505e+00
6.038000369999963368e+00
6.038500369999837858e+00
6.039000369999939721e+00
6.039500370000041585e+00
6.040000369999916074e+00
6.040500370000017938e+00
6.041000369999892428e+00
6.041500369999994291e+00
6.042000369999868781e+00
6.042500369999970644e+00
6.043000369999845134e+00
6.043500369999946997e+00
6.044000369999821487e+00
6.044500369999923350e+00
6.045000370000025214e+00
6.045500369999899704e+00
6.046000370000001567e+00
6.046500369999876057e+00
6.047000369999977920e+00
6.047500369999852410e+00
6.048000369999954273e+00
6.048500369999828763e+00
6.049000369999930626e+00
6.049500370000032490e+00
6.050000369999906980e+00
6.050500370000008843e+00
6.051000369999883333e+00
6.051500369999985196e+00
6.052000369999859686e+00
6.052500369999961549e+00
6.053000369999836039e+00
6.053500369999937902e+00
6.054000370000039766e+00
6.054500369999914255e+00
6.055000370000016119e+00
6.055500369999890609e+00
6.056000369999992472e+00
6.056500369999866962e+00
6.057000369999968825e+00
6.057500369999843315e+00
6.058000369999945178e+00
6.058500369999819668e+00
6.059000369999921531e+00
6.059500370000023395e+00
6.060000369999897885e+00
6.060500369999999748e+00
6.061000369999874238e+00
6.061500369999976101e+00
6.062000369999850591e+00
6.062500369999952454e+00
6.063000369999826944e+00
6.063500369999928807e+00
6.064000370000030671e+00
6.064500369999905161e+00
6.065000370000007024e+00
6.065500369999881514e+00
6.066000369999983377e+00
6.066500369999857867e+00
6.067000369999959730e+00
6.067500369999834220e+00
6.068000369999936083e+00
6.068500370000037947e+00
6.069000369999912436e+00
6.069500370000014300e+00
6.070000369999888790e+00
6.070500369999990653e+00
6.071000369999865143e+00
6.071500369999967006e+00
6.072000369999841496e+00
6.072500369999943359e+00
6.073000369999817849e+00
6.073500369999919712e+00
6.074000370000021576e+00
6.074500369999896066e+00
6.075000369999997929e+00
6.075500369999872419e+00
6.076000369999974282e+00
6.076500369999848772e+00
6.077000369999950635e+00
6.077500369999825125e+00
6.078000369999926988e+00
6.078500370000028852e+00
6.079000369999903342e+00
6.079500370000005205e+00
6.080000369999879695e+00
6.080500369999981558e+00
6.081000369999856048e+00
6.081500369999957911e+00
6.082000369999832401e+00
6.082500369999934264e+00
6.083000370000036128e+00
6.083500369999910617e+00
6.084000370000012481e+00
6.084500369999886971e+00
6.085000369999988834e+00
6.085500369999863324e+00
6.086000369999965187e+00
6.086500369999839677e+00
6.087000369999941540e+00
6.087500370000043404e+00
6.088000369999917893e+00
6.088500370000019757e+00
6.089000369999894247e+00
6.089500369999996110e+00
6.090000369999870600e+00
6.090500369999972463e+00
6.091000369999846953e+00
6.091500369999948816e+00
6.092000369999823306e+00
6.092500369999925169e+00
6.093000370000027033e+00
6.093500369999901523e+00
6.094000370000003386e+00
6.094500369999877876e+00
6.095000369999979739e+00
6.095500369999854229e+00
6.096000369999956092e+00
6.096500369999830582e+00
6.097000369999932445e+00
6.097500370000034309e+00
6.098000369999908798e+00
6.098500370000010662e+00
6.099000369999885152e+00
6.099500369999987015e+00
6.100000369999861505e+00
6.100500369999963368e+00
6.101000369999837858e+00
6.101500369999939721e+00
6.102000370000041585e+00
6.102500369999916074e+00
6.103000370000017938e+00
6.103500369999892428e+00
6.104000369999994291e+00
6.104500369999868781e+00
6.105000369999970644e+00
6.105500369999845134e+00
6.106000369999946997e+00
6.106500369999821487e+00
6.107000369999923350e+00
6.107500370000025214e+00
6.108000369999899704e+00
6.108500370000001567e+00
6.109000369999876057e+00
6.109500369999977920e+00
6.110000369999852410e+00
6.110500369999954273e+00
6.111000369999828763e+00
6.111500369999930626e+00
6.112000370000032490e+00
6.112500369999906980e+00
6.113000370000008843e+00
6.113500369999883333e+00
6.114000369999985196e+00
6.114500369999859686e+00
6.115000369999961549e+00
6.115500369999836039e+00
6.116000369999937902e+00
6.116500370000039766e+00
6.117000369999914255e+00
6.117500370000016119e+00
6.118000369999890609e+00
6.118500369999992472e+00
6.119000369999866962e+00
6.119500369999968825e+00
6.120000369999843315e+00
6.120500369999945178e+00
6.121000369999819668e+00
6.121500369999921531e+00
6.122000370000023395e+00
6.122500369999897885e+00
6.123000369999999748e+00
6.123500369999874238e+00
6.124000369999976101e+00
6.124500369999850591e+00
6.125000369999952454e+00
6.125500369999826944e+00
6.126000369999928807e+00
6.126500370000030671e+00
6.127000369999905161e+00
6.127500370000007024e+00
6.128000369999881514e+00
6.128500369999983377e+00
6.129000369999857867e+00
6.129500369999959730e+00
6.130000369999834220e+00
6.130500369999936083e+00
6.131000370000037947e+00
6.131500369999912436e+00
6.132000370000014300e+00
6.132500369999888790e+00
6.133000369999990653e+00
6.133500369999865143e+00
6.134000369999967006e+00
6.134500369999841496e+00
6.135000369999943359e+00
6.135500369999817849e+00
6.136000369999919712e+00
6.136500370000021576e+00
6.137000369999896066e+00
6.137500369999997929e+00
6.138000369999872419e+00
6.138500369999974282e+00
6.139000369999848772e+00
6.139500369999950635e+00
6.140000369999825125e+00
6.140500369999926988e+00
6.141000370000028852e+00
6.141500369999903342e+00
6.142000370000005205e+00
6.142500369999879695e+00
6.143000369999981558e+00
6.143500369999856048e+00
6.144000369999957911e+00
6.144500369999832401e+00
6.145000369999934264e+00
6.145500370000036128e+00
6.146000369999910617e+00
6.146500370000012481e+00
6.147000369999886971e+00
6.147500369999988834e+00
6.148000369999863324e+00
6.148500369999965187e+00
6.149000369999839677e+00
6.149500369999941540e+00
6.150000370000043404e+00
6.150500369999917893e+00
6.151000370000019757e+00
6.151500369999894247e+00
6.152000369999996110e+00
6.152500369999870600e+00
6.153000369999972463e+00
6.153500369999846953e+00
6.154000369999948816e+00
6.154500369999823306e+00
6.155000369999925169e+00
6.155500370000027033e+00
6.156000369999901523e+00
6.156500370000003386e+00
6.157000369999877876e+00
6.157500369999979739e+00
6.158000369999854229e+00
6.158500369999956092e+00
6.159000369999830582e+00
6.159500369999932445e+00
6.160000370000034309e+00
6.160500369999908798e+00
6.161000370000010662e+00
6.161500369999885152e+00
6.162000369999987015e+00
6.162500369999861505e+00
6.163000369999963368e+00
6.163500369999837858e+00
6.164000369999939721e+00
6.164500370000041585e+00
6.165000369999916074e+00
6.165500370000017938e+00
6.166000369999892428e+00
6.166500369999994291e+00
6.167000379999990400e+00
6.167500379999864890e+00
6.168000379999966754e+00
6.168500379999841243e+00
6.169000379999943107e+00
6.169500379999817596e+00
6.170000379999919460e+00
6.170500380000021323e+00
6.171000379999895813e+00
6.171500379999997676e+00
6.172000379999872166e+00
6.172500379999974029e+00
6.173000379999848519e+00
6.173500379999950383e+00
6.174000379999824872e+00
6.174500379999926736e+00
6.175000380000028599e+00
6.175500379999903089e+00
6.176000380000004952e+00
6.176500379999879442e+00
6.177000379999981305e+00
6.177500379999855795e+00
6.178000379999957659e+00
6.178500379999832148e+00
6.179000379999934012e+00
6.179500380000035875e+00
6.180000379999910365e+00
6.180500380000012228e+00
6.181000379999886718e+00
6.181500379999988581e+00
6.182000379999863071e+00
6.182500379999964935e+00
6.183000379999839424e+00
6.183500379999941288e+00
6.184000380000043151e+00
6.184500379999917641e+00
6.185000380000019504e+00
6.185500379999893994e+00
6.186000379999995857e+00
6.186500379999870347e+00
6.187000379999972210e+00
6.187500379999846700e+00
6.188000379999948564e+00
6.188500379999823053e+00
6.189000379999924917e+00
6.189500380000026780e+00
6.190000379999901270e+00
6.190500380000003133e+00
6.191000379999877623e+00
6.191500379999979486e+00
6.192000379999853976e+00
6.192500379999955840e+00
6.193000379999830329e+00
6.193500379999932193e+00
6.194000380000034056e+00
6.194500379999908546e+00
6.195000380000010409e+00
6.195500379999884899e+00
6.196000379999986762e+00
6.196500379999861252e+00
6.197000379999963116e+00
6.197500379999837605e+00
6.198000379999939469e+00
6.198500380000041332e+00
6.199000379999915822e+00
6.199500380000017685e+00
6.200000379999892175e+00
6.200500379999994038e+00
6.201000379999868528e+00
6.201500379999970392e+00
6.202000379999844881e+00
6.202500379999946745e+00
6.203000379999821234e+00
6.203500379999923098e+00
6.204000380000024961e+00
6.204500379999899451e+00
6.205000380000001314e+00
6.205500379999875804e+00
6.206000379999977667e+00
6.206500379999852157e+00
6.207000379999954021e+00
6.207500379999828510e+00
6.208000379999930374e+00
6.208500380000032237e+00
6.209000379999906727e+00
6.209500380000008590e+00
6.210000379999883080e+00
6.210500379999984943e+00
6.211000379999859433e+00
6.211500379999961297e+00
6.212000379999835786e+00
6.212500379999937650e+00
6.213000380000039513e+00
6.213500379999914003e+00
6.214000380000015866e+00
6.214500379999890356e+00
6.215000379999992219e+00
6.215500379999866709e+00
6.216000379999968573e+00
6.216500379999843062e+00
6.217000379999944926e+00
6.217500379999819415e+00
6.218000379999921279e+00
6.218500380000023142e+00
6.219000379999897632e+00
6.219500379999999495e+00
6.220000379999873985e+00
6.220500379999975848e+00
6.221000379999850338e+00
6.221500379999952202e+00
6.222000379999826691e+00
6.222500379999928555e+00
6.223000380000030418e+00
6.223500379999904908e+00
6.224000380000006771e+00
6.224500379999881261e+00
6.225000379999983124e+00
6.225500379999857614e+00
6.226000379999959478e+00
6.226500379999833967e+00
6.227000379999935831e+00
6.227500380000037694e+00
6.228000379999912184e+00
6.228500380000014047e+00
6.229000379999888537e+00
6.229500379999990400e+00
6.230000379999864890e+00
6.230500379999966754e+00
6.231000379999841243e+00
6.231500379999943107e+00
6.232000379999817596e+00
6.232500379999919460e+00
6.233000380000021323e+00
6.233500379999895813e+00
6.234000379999997676e+00
6.234500379999872166e+00
6.235000379999974029e+00
6.235500379999848519e+00
6.236000379999950383e+00
6.236500379999824872e+00
6.237000379999926736e+00
6.237500380000028599e+00
6.238000379999903089e+00
6.238500380000004952e+00
6.239000379999879442e+00
6.239500379999981305e+00
6.240000379999855795e+00
6.240500379999957659e+00
6.241000379999832148e+00
6.241500379999934012e+00
6.242000380000035875e+00
6.242500379999910365e+00
6.243000380000012228e+00
6.243500379999886718e+00
6.244000379999988581e+00
6.244500379999863071e+00
6.245000379999964935e+00
6.245500379999839424e+00
6.246000379999941288e+00
6.246500380000043151e+00
6.247000379999917641e+00
6.247500380000019504e+00
6.248000379999893994e+00
6.248500379999995857e+00
6.249000379999870347e+00
6.249500379999972210e+00
6.250000379999846700e+00
6.250500379999948564e+00
6.251000379999823053e+00
6.251500379999924917e+00
6.252000380000026780e+00
6.252500379999901270e+00
6.253000380000003133e+00
6.253500379999877623e+00
6.254000379999979486e+00
6.254500379999853976e+00
6.255000379999955840e+00
6.255500379999830329e+00
6.256000379999932193e+00
6.256500380000034056e+00
6.257000379999908546e+00
6.257500380000010409e+00
6.258000379999884899e+00
6.258500379999986762e+00
6.259000379999861252e+00
6.259500379999963116e+00
6.260000379999837605e+00
6.260500379999939469e+00
6.261000380000041332e+00
6.261500379999915822e+00
6.262000380000017685e+00
6.262500379999892175e+00
6.263000379999994038e+00
6.263500379999868528e+00
6.264000379999970392e+00
6.264500379999844881e+00
6.265000379999946745e+00
6.265500379999821234e+00
6.266000379999923098e+00
6.266500380000024961e+00
6.267000379999899451e+00
6.267500380000001314e+00
6.268000379999875804e+00
6.268500379999977667e+00
6.269000379999852157e+00
6.269500379999954021e+00
6.270000379999828510e+00
6.270500379999930374e+00
6.271000380000032237e+00
6.271500379999906727e+00
6.272000380000008590e+00
6.272500379999883080e+00
6.273000379999984943e+00
6.273500379999859433e+00
6.274000379999961297e+00
6.274500379999835786e+00
6.275000379999937650e+00
6.275500380000039513e+00
6.276000379999914003e+00
6.276500380000015866e+00
6.277000379999890356e+00
6.277500379999992219e+00
6.278000379999866709e+00
6.278500379999968573e+00
6.279000379999843062e+00
6.279500379999944926e+00
6.280000379999819415e+00
6.280500379999921279e+00
6.281000380000023142e+00
6.281500379999897632e+00
6.282000379999999495e+00
6.282500379999873985e+00
6.283000379999975848e+00
6.283500379999850338e+00
6.284000379999952202e+00
6.284500379999826691e+00
6.285000379999928555e+00
6.285500380000030418e+00
6.286000379999904908e+00
6.286500380000006771e+00
6.287000379999881261e+00
6.287500379999983124e+00
6.288000379999857614e+00
6.288500379999959478e+00
6.289000379999833967e+00
6.289500379999935831e+00
6.290000380000037694e+00
6.290500379999912184e+00
6.291000380000014047e+00
6.291500379999888537e+00
6.292000379999990400e+00
6.292500379999864890e+00
6.293000379999966754e+00
6.293500379999841243e+00
6.294000379999943107e+00
6.294500379999817596e+00
6.295000379999919460e+00
6.295500380000021323e+00
6.296000379999895813e+00
6.296500379999997676e+00
6.297000379999872166e+00
6.297500379999974029e+00
6.298000379999848519e+00
6.298500379999950383e+00
6.299000379999824872e+00
6.299500379999926736e+00
6.300000380000028599e+00
6.300500379999903089e+00
6.301000380000004952e+00
6.301500379999879442e+00
6.302000379999981305e+00
6.302500379999855795e+00
6.303000379999957659e+00
6.303500379999832148e+00
6.304000379999934012e+00
6.304500380000035875e+00
6.305000379999910365e+00
6.305500380000012228e+00
6.306000379999886718e+00
6.306500379999988581e+00
6.307000379999863071e+00
6.307500379999964935e+00
6.308000379999839424e+00
6.308500379999941288e+00
6.309000380000043151e+00
6.309500379999917641e+00
6.310000380000019504e+00
6.310500379999893994e+00
6.311000379999995857e+00
6.311500379999870347e+00
6.312000379999972210e+00
6.312500379999846700e+00
6.313000379999948564e+00
6.313500379999823053e+00
6.314000379999924917e+00
6.314500380000026780e+00
6.315000379999901270e+00
6.315500380000003133e+00
6.316000379999877623e+00
6.316500379999979486e+00
6.317000379999853976e+00
6.317500379999955840e+00
6.318000379999830329e+00
6.318500379999932193e+00
6.319000380000034056e+00
6.319500379999908546e+00
6.320000380000010409e+00
6.320500379999884899e+00
6.321000379999986762e+00
6.321500379999861252e+00
6.322000379999963116e+00
6.322500379999837605e+00
6.323000379999939469e+00
6.323500380000041332e+00
6.324000379999915822e+00
6.324500380000017685e+00
6.325000379999892175e+00
6.325500379999994038e+00
6.326000379999868528e+00
6.326500379999970392e+00
6.327000379999844881e+00
6.327500379999946745e+00
6.328000379999821234e+00
6.328500379999923098e+00
6.329000380000024961e+00
6.329500379999899451e+00
6.330000380000001314e+00
6.330500379999875804e+00
6.331000389999871913e+00
6.331500389999973777e+00
6.332000389999848267e+00
6.332500389999950130e+00
6.333000389999824620e+00
6.333500389999926483e+00
6.334000390000028347e+00
6.334500389999902836e+00
6.335000390000004700e+00
6.335500389999879189e+00
6.336000389999981053e+00
6.336500389999855543e+00
6.337000389999957406e+00
6.337500389999831896e+00
6.338000389999933759e+00
6.338500390000035623e+00
6.339000389999910112e+00
6.339500390000011976e+00
6.340000389999886465e+00
6.340500389999988329e+00
6.341000389999862819e+00
6.341500389999964682e+00
6.342000389999839172e+00
6.342500389999941035e+00
6.343000390000042898e+00
6.343500389999917388e+00
6.344000390000019252e+00
6.344500389999893741e+00
6.345000389999995605e+00
6.345500389999870094e+00
6.346000389999971958e+00
6.346500389999846448e+00
6.347000389999948311e+00
6.347500389999822801e+00
6.348000389999924664e+00
6.348500390000026528e+00
6.349000389999901017e+00
6.349500390000002881e+00
6.350000389999877370e+00
6.350500389999979234e+00
6.351000389999853724e+00
6.351500389999955587e+00
6.352000389999830077e+00
6.352500389999931940e+00
6.353000390000033804e+00
6.353500389999908293e+00
6.354000390000010157e+00
6.354500389999884646e+00
6.355000389999986510e+00
6.355500389999861000e+00
6.356000389999962863e+00
6.356500389999837353e+00
6.357000389999939216e+00
6.357500390000041079e+00
6.358000389999915569e+00
6.358500390000017433e+00
6.359000389999891922e+00
6.359500389999993786e+00
6.360000389999868275e+00
6.360500389999970139e+00
6.361000389999844629e+00
6.361500389999946492e+00
6.362000389999820982e+00
6.362500389999922845e+00
6.363000390000024709e+00
6.363500389999899198e+00
6.364000390000001062e+00
6.364500389999875551e+00
6.365000389999977415e+00
6.365500389999851905e+00
6.366000389999953768e+00
6.366500389999828258e+00
6.367000389999930121e+00
6.367500390000031985e+00
6.368000389999906474e+00
6.368500390000008338e+00
6.369000389999882827e+00
6.369500389999984691e+00
6.370000389999859181e+00
6.370500389999961044e+00
6.371000389999835534e+00
6.371500389999937397e+00
6.372000390000039260e+00
6.372500389999913750e+00
6.373000390000015614e+00
6.373500389999890103e+00
6.374000389999991967e+00
6.374500389999866456e+00
6.375000389999968320e+00
6.375500389999842810e+00
6.376000389999944673e+00
6.376500389999819163e+00
6.377000389999921026e+00
6.377500390000022890e+00
6.378000389999897379e+00
6.378500389999999243e+00
6.379000389999873732e+00
6.379500389999975596e+00
6.380000389999850086e+00
6.380500389999951949e+00
6.381000389999826439e+00
6.381500389999928302e+00
6.382000390000030166e+00
6.382500389999904655e+00
6.383000390000006519e+00
6.383500389999881008e+00
6.384000389999982872e+00
6.384500389999857362e+00
6.385000389999959225e+00
6.385500389999833715e+00
6.386000389999935578e+00
6.386500390000037441e+00
6.387000389999911931e+00
6.387500390000013795e+00
6.388000389999888284e+00
6.388500389999990148e+00
6.389000389999864638e+00
6.389500389999966501e+00
6.390000389999840991e+00
6.390500389999942854e+00
6.391000389999817344e+00
6.391500389999919207e+00
6.392000390000021071e+00
6.392500389999895560e+00
6.393000389999997424e+00
6.393500389999871913e+00
6.394000389999973777e+00
6.394500389999848267e+00
6.395000389999950130e+00
6.395500389999824620e+00
6.396000389999926483e+00
6.396500390000028347e+00
6.397000389999902836e+00
6.397500390000004700e+00
6.398000389999879189e+00
6.398500389999981053e+00
6.399000389999855543e+00
6.399500389999957406e+00
6.400000389999831896e+00
6.400500389999933759e+00
6.401000390000035623e+00
6.401500389999910112e+00
6.402000390000011976e+00
6.402500389999886465e+00
6.403000389999988329e+00
6.403500389999862819e+00
6.404000389999964682e+00
6.404500389999839172e+00
6.405000389999941035e+00
6.405500390000042898e+00
6.406000389999917388e+00
6.406500390000019252e+00
6.407000389999893741e+00
6.407500389999995605e+00
6.408000389999870094e+00
6.408500389999971958e+00
6.409000389999846448e+00
6.409500389999948311e+00
6.410000389999822801e+00
6.410500389999924664e+00
6.411000390000026528e+00
6.411500389999901017e+00
6.412000390000002881e+00
6.412500389999877370e+00
6.413000389999979234e+00
6.413500389999853724e+00
6.414000389999955587e+00
6.414500389999830077e+00
6.415000389999931940e+00
6.415500390000033804e+00
6.416000389999908293e+00
6.416500390000010157e+00
6.417000389999884646e+00
6.417500389999986510e+00
6.418000389999861000e+00
6.418500389999962863e+00
6.419000389999837353e+00
6.419500389999939216e+00
6.420000390000041079e+00
6.420500389999915569e+00
6.421000390000017433e+00
6.421500389999891922e+00
6.422000389999993786e+00
6.422500389999868275e+00
6.423000389999970139e+00
6.423500389999844629e+00
6.424000389999946492e+00
6.424500389999820982e+00
6.425000389999922845e+00
6.425500390000024709e+00
6.426000389999899198e+00
6.426500390000001062e+00
6.427000389999875551e+00
6.427500389999977415e+00
6.428000389999851905e+00
6.428500389999953768e+00
6.429000389999828258e+00
6.429500389999930121e+00
6.430000390000031985e+00
6.430500389999906474e+00
6.431000390000008338e+00
6.431500389999882827e+00
6.432000389999984691e+00
6.432500389999859181e+00
6.433000389999961044e+00
6.433500389999835534e+00
6.434000389999937397e+00
6.434500390000039260e+00
6.435000389999913750e+00
6.435500390000015614e+00
6.436000389999890103e+00
6.436500389999991967e+00
6.437000389999866456e+00
6.437500389999968320e+00
6.438000389999842810e+00
6.438500389999944673e+00
6.439000389999819163e+00
6.439500389999921026e+00
6.440000390000022890e+00
6.440500389999897379e+00
6.441000389999999243e+00
6.441500389999873732e+00
6.442000389999975596e+00
6.442500389999850086e+00
6.443000389999951949e+00
6.443500389999826439e+00
6.444000389999928302e+00
6.444500390000030166e+00
6.445000389999904655e+00
6.445500390000006519e+00
6.446000389999881008e+00
6.446500389999982872e+00
6.447000389999857362e+00
6.447500389999959225e+00
6.448000389999833715e+00
6.448500389999935578e+00
6.449000390000037441e+00
6.449500389999911931e+00
6.450000390000013795e+00
6.450500389999888284e+00
6.451000389999990148e+00
6.451500389999864638e+00
6.452000389999966501e+00
6.452500389999840991e+00
6.453000389999942854e+00
6.453500389999817344e+00
6.454000389999919207e+00
6.454500390000021071e+00
6.455000389999895560e+00
6.455500389999997424e+00
6.456000389999871913e+00
6.456500389999973777e+00
6.457000389999848267e+00
6.457500389999950130e+00
6.458000389999824620e+00
6.458500389999926483e+00
6.459000390000028347e+00
6.459500389999902836e+00
6.460000390000004700e+00
6.460500389999879189e+00
6.461000389999981053e+00
6.461500389999855543e+00
6.462000389999957406e+00
6.462500389999831896e+00
6.463000389999933759e+00
6.463500390000035623e+00
6.464000389999910112e+00
6.464500390000011976e+00
6.465000389999886465e+00
6.465500389999988329e+00
6.466000389999862819e+00
6.466500389999964682e+00
6.467000389999839172e+00
6.467500389999941035e+00
6.468000390000042898e+00
6.468500389999917388e+00
6.469000390000019252e+00
6.469500389999893741e+00
6.470000389999995605e+00
6.470500389999870094e+00
6.471000389999971958e+00
6.471500389999846448e+00
6.472000389999948311e+00
6.472500389999822801e+00
6.473000389999924664e+00
6.473500390000026528e+00
6.474000389999901017e+00
6.474500390000002881e+00
6.475000389999877370e+00
6.475500389999979234e+00
6.476000389999853724e+00
6.476500389999955587e+00
6.477000389999830077e+00
6.477500389999931940e+00
6.478000390000033804e+00
6.478500389999908293e+00
6.479000390000010157e+00
6.479500389999884646e+00
6.480000389999986510e+00
6.480500389999861000e+00
6.481000389999962863e+00
6.481500389999837353e+00
6.482000389999939216e+00
6.482500390000041079e+00
6.483000389999915569e+00
6.483500390000017433e+00
6.484000389999891922e+00
6.484500389999993786e+00
6.485000389999868275e+00
6.485500389999970139e+00
6.486000389999844629e+00
6.486500389999946492e+00
6.487000389999820982e+00
6.487500389999922845e+00
6.488000390000024709e+00
6.488500389999899198e+00
6.489000390000001062e+00
6.489500389999875551e+00
6.490000389999977415e+00
6.490500389999851905e+00
6.491000389999953768e+00
6.491500389999828258e+00
6.492000389999930121e+00
6.492500390000031985e+00
6.493000389999906474e+00
6.493500390000008338e+00
6.494000389999882827e+00
6.494500389999984691e+00
6.495000399999980800e+00
6.495500399999855290e+00
6.496000399999957153e+00
6.496500399999831643e+00
6.497000399999933506e+00
6.497500400000035370e+00
6.498000399999909860e+00
6.498500400000011723e+00
6.499000399999886213e+00
6.499500399999988076e+00
6.500000399999862566e+00
6.500500399999964429e+00
6.501000399999838919e+00
6.501500399999940782e+00
6.502000400000042646e+00
6.502500399999917136e+00
6.503000400000018999e+00
6.503500399999893489e+00
6.504000399999995352e+00
6.504500399999869842e+00
6.505000399999971705e+00
6.505500399999846195e+00
6.506000399999948058e+00
6.506500399999822548e+00
6.507000399999924412e+00
6.507500400000026275e+00
6.508000399999900765e+00
6.508500400000002628e+00
6.509000399999877118e+00
6.509500399999978981e+00
6.510000399999853471e+00
6.510500399999955334e+00
6.511000399999829824e+00
6.511500399999931687e+00
6.512000400000033551e+00
6.512500399999908041e+00
6.513000400000009904e+00
6.513500399999884394e+00
6.514000399999986257e+00
6.514500399999860747e+00
6.515000399999962610e+00
6.515500399999837100e+00
6.516000399999938963e+00
6.516500400000040827e+00
6.517000399999915317e+00
6.517500400000017180e+00
6.518000399999891670e+00
6.518500399999993533e+00
6.519000399999868023e+00
6.519500399999969886e+00
6.520000399999844376e+00
6.520500399999946239e+00
6.521000399999820729e+00
6.521500399999922593e+00
6.522000400000024456e+00
6.522500399999898946e+00
6.523000400000000809e+00
6.523500399999875299e+00
6.524000399999977162e+00
6.524500399999851652e+00
6.525000399999953515e+00
6.525500399999828005e+00
6.526000399999929868e+00
6.526500400000031732e+00
6.527000399999906222e+00
6.527500400000008085e+00
6.528000399999882575e+00
6.528500399999984438e+00
6.529000399999858928e+00
6.529500399999960791e+00
6.530000399999835281e+00
6.530500399999937144e+00
6.531000400000039008e+00
6.531500399999913498e+00
6.532000400000015361e+00
6.532500399999889851e+00
6.533000399999991714e+00
6.533500399999866204e+00
6.534000399999968067e+00
6.534500399999842557e+00
6.535000399999944420e+00
6.535500399999818910e+00
6.536000399999920774e+00
6.536500400000022637e+00
6.537000399999897127e+00
6.537500399999998990e+00
6.538000399999873480e+00
6.538500399999975343e+00
6.539000399999849833e+00
6.539500399999951696e+00
6.540000399999826186e+00
6.540500399999928050e+00
6.541000400000029913e+00
6.541500399999904403e+00
6.542000400000006266e+00
6.542500399999880756e+00
6.543000399999982619e+00
6.543500399999857109e+00
6.544000399999958972e+00
6.544500399999833462e+00
6.545000399999935325e+00
6.545500400000037189e+00
6.546000399999911679e+00
6.546500400000013542e+00
6.547000399999888032e+00
6.547500399999989895e+00
6.548000399999864385e+00
6.548500399999966248e+00
6.549000399999840738e+00
6.549500399999942601e+00
6.550000399999817091e+00
6.550500399999918955e+00
6.551000400000020818e+00
6.551500399999895308e+00
6.552000399999997171e+00
6.552500399999871661e+00
6.553000399999973524e+00
6.553500399999848014e+00
6.554000399999949877e+00
6.554500399999824367e+00
6.555000399999926231e+00
6.555500400000028094e+00
6.556000399999902584e+00
6.556500400000004447e+00
6.557000399999878937e+00
6.557500399999980800e+00
6.558000399999855290e+00
6.558500399999957153e+00
6.559000399999831643e+00
6.559500399999933506e+00
6.560000400000035370e+00
6.560500399999909860e+00
6.561000400000011723e+00
6.561500399999886213e+00
6.562000399999988076e+00
6.562500399999862566e+00
6.563000399999964429e+00
6.563500399999838919e+00
6.564000399999940782e+00
6.564500400000042646e+00
6.565000399999917136e+00
6.565500400000018999e+00
6.566000399999893489e+00
6.566500399999995352e+00
6.567000399999869842e+00
6.567500399999971705e+00
6.568000399999846195e+00
6.568500399999948058e+00
6.569000399999822548e+00
6.569500399999924412e+00
6.570000400000026275e+00
6.570500399999900765e+00
6.571000400000002628e+00
6.571500399999877118e+00
6.572000399999978981e+00
6.572500399999853471e+00
6.573000399999955334e+00
6.573500399999829824e+00
6.574000399999931687e+00
6.574500400000033551e+00
6.575000399999908041e+00
6.575500400000009904e+00
6.576000399999884394e+00
6.576500399999986257e+00
6.577000399999860747e+00
6.577500399999962610e+00
6.578000399999837100e+00
6.578500399999938963e+00
6.579000400000040827e+00
6.579500399999915317e+00
6.580000400000017180e+00
6.580500399999891670e+00
6.581000399999993533e+00
6.581500399999868023e+00
6.582000399999969886e+00
6.582500399999844376e+00
6.583000399999946239e+00
6.583500399999820729e+00
6.584000399999922593e+00
6.584500400000024456e+00
6.585000399999898946e+00
6.585500400000000809e+00
6.586000399999875299e+00
6.586500399999977162e+00
6.587000399999851652e+00
6.587500399999953515e+00
6.588000399999828005e+00
6.588500399999929868e+00
6.589000400000031732e+00
6.589500399999906222e+00
6.590000400000008085e+00
6.590500399999882575e+00
6.591000399999984438e+00
6.591500399999858928e+00
6.592000399999960791e+00
6.592500399999835281e+00
6.593000399999937144e+00
6.593500400000039008e+00
6.594000399999913498e+00
6.594500400000015361e+00
6.595000399999889851e+00
6.595500399999991714e+00
6.596000399999866204e+00
6.596500399999968067e+00
6.597000399999842557e+00
6.597500399999944420e+00
6.598000399999818910e+00
6.598500399999920774e+00
6.599000400000022637e+00
6.599500399999897127e+00
6.600000399999998990e+00
6.600500399999873480e+00
6.601000399999975343e+00
6.601500399999849833e+00
6.602000399999951696e+00
6.602500399999826186e+00
6.603000399999928050e+00
6.603500400000029913e+00
6.604000399999904403e+00
6.604500400000006266e+00
6.605000399999880756e+00
6.605500399999982619e+00
6.606000399999857109e+00
6.606500399999958972e+00
6.607000399999833462e+00
6.607500399999935325e+00
6.608000400000037189e+00
6.608500399999911679e+00
6.609000400000013542e+00
6.609500399999888032e+00
6.610000399999989895e+00
6.610500399999864385e+00
6.611000399999966248e+00
6.611500399999840738e+00
6.612000399999942601e+00
6.612500399999817091e+00
6.613000399999918955e+00
6.613500400000020818e+00
6.614000399999895308e+00
6.614500399999997171e+00
6.615000399999871661e+00
6.615500399999973524e+00
6.616000399999848014e+00
6.616500399999949877e+00
6.617000399999824367e+00
6.617500399999926231e+00
6.618000400000028094e+00
6.618500399999902584e+00
6.619000400000004447e+00
6.619500399999878937e+00
6.620000399999980800e+00
6.620500399999855290e+00
6.621000399999957153e+00
6.621500399999831643e+00
6.622000399999933506e+00
6.622500400000035370e+00
6.623000399999909860e+00
6.623500400000011723e+00
6.624000399999886213e+00
6.624500399999988076e+00
6.625000399999862566e+00
6.625500399999964429e+00
6.626000399999838919e+00
6.626500399999940782e+00
6.627000400000042646e+00
6.627500399999917136e+00
6.628000400000018999e+00
6.628500399999893489e+00
6.629000399999995352e+00
6.629500399999869842e+00
6.630000399999971705e+00
6.630500399999846195e+00
6.631000399999948058e+00
6.631500399999822548e+00
6.632000399999924412e+00
6.632500400000026275e+00
6.633000399999900765e+00
6.633500400000002628e+00
6.634000399999877118e+00
6.634500399999978981e+00
6.635000399999853471e+00
6.635500399999955334e+00
6.636000399999829824e+00
6.636500399999931687e+00
6.637000400000033551e+00
6.637500399999908041e+00
6.638000400000009904e+00
6.638500399999884394e+00
6.639000399999986257e+00
6.639500399999860747e+00
6.640000399999962610e+00
6.640500399999837100e+00
6.641000399999938963e+00
6.641500400000040827e+00
6.642000399999915317e+00
6.642500400000017180e+00
6.643000399999891670e+00
6.643500399999993533e+00
6.644000399999868023e+00
6.644500399999969886e+00
6.645000399999844376e+00
6.645500399999946239e+00
6.646000399999820729e+00
6.646500399999922593e+00
6.647000400000024456e+00
6.647500399999898946e+00
6.648000400000000809e+00
6.648500399999875299e+00
6.649000399999977162e+00
6.649500399999851652e+00
6.650000399999953515e+00
6.650500399999828005e+00
6.651000399999929868e+00
6.651500400000031732e+00
6.652000399999906222e+00
6.652500400000008085e+00
6.653000399999882575e+00
6.653500399999984438e+00
6.654000399999858928e+00
6.654500399999960791e+00
6.655000399999835281e+00
6.655500399999937144e+00
6.656000400000039008e+00
6.656500399999913498e+00
6.657000400000015361e+00
6.657500399999889851e+00
6.658000409999885960e+00
6.658500409999987824e+00
6.659000409999862313e+00
6.659500409999964177e+00
6.660000409999838666e+00
6.660500409999940530e+00
6.661000410000042393e+00
6.661500409999916883e+00
6.662000410000018746e+00
6.662500409999893236e+00
6.663000409999995099e+00
6.663500409999869589e+00
6.664000409999971453e+00
6.664500409999845942e+00
6.665000409999947806e+00
6.665500409999822296e+00
6.666000409999924159e+00
6.666500410000026022e+00
6.667000409999900512e+00
6.667500410000002375e+00
6.668000409999876865e+00
6.668500409999978729e+00
6.669000409999853218e+00
6.669500409999955082e+00
6.670000409999829571e+00
6.670500409999931435e+00
6.671000410000033298e+00
6.671500409999907788e+00
6.672000410000009651e+00
6.672500409999884141e+00
6.673000409999986005e+00
6.673500409999860494e+00
6.674000409999962358e+00
6.674500409999836847e+00
6.675000409999938711e+00
6.675500410000040574e+00
6.676000409999915064e+00
6.676500410000016927e+00
6.677000409999891417e+00
6.677500409999993281e+00
6.678000409999867770e+00
6.678500409999969634e+00
6.679000409999844123e+00
6.679500409999945987e+00
6.680000409999820477e+00
6.680500409999922340e+00
6.681000410000024203e+00
6.681500409999898693e+00
6.682000410000000556e+00
6.682500409999875046e+00
6.683000409999976910e+00
6.683500409999851399e+00
6.684000409999953263e+00
6.684500409999827752e+00
6.685000409999929616e+00
6.685500410000031479e+00
6.686000409999905969e+00
6.686500410000007832e+00
6.687000409999882322e+00
6.687500409999984186e+00
6.688000409999858675e+00
6.688500409999960539e+00
6.689000409999835028e+00
6.689500409999936892e+00
6.690000410000038755e+00
6.690500409999913245e+00
6.691000410000015108e+00
6.691500409999889598e+00
6.692000409999991462e+00
6.692500409999865951e+00
6.693000409999967815e+00
6.693500409999842304e+00
6.694000409999944168e+00
6.694500409999818658e+00
6.695000409999920521e+00
6.695500410000022384e+00
6.696000409999896874e+00
6.696500409999998737e+00
6.697000409999873227e+00
6.697500409999975091e+00
6.698000409999849580e+00
6.698500409999951444e+00
6.699000409999825933e+00
6.699500409999927797e+00
6.700000410000029660e+00
6.700500409999904150e+00
6.701000410000006013e+00
6.701500409999880503e+00
6.702000409999982367e+00
6.702500409999856856e+00
6.703000409999958720e+00
6.703500409999833209e+00
6.704000409999935073e+00
6.704500410000036936e+00
6.705000409999911426e+00
6.705500410000013289e+00
6.706000409999887779e+00
6.706500409999989643e+00
6.707000409999864132e+00
6.707500409999965996e+00
6.708000409999840485e+00
6.708500409999942349e+00
6.709000410000044212e+00
6.709500409999918702e+00
6.710000410000020565e+00
6.710500409999895055e+00
6.711000409999996918e+00
6.711500409999871408e+00
6.712000409999973272e+00
6.712500409999847761e+00
6.713000409999949625e+00
6.713500409999824114e+00
6.714000409999925978e+00
6.714500410000027841e+00
6.715000409999902331e+00
6.715500410000004194e+00
6.716000409999878684e+00
6.716500409999980548e+00
6.717000409999855037e+00
6.717500409999956901e+00
6.718000409999831390e+00
6.718500409999933254e+00
6.719000410000035117e+00
6.719500409999909607e+00
6.720000410000011470e+00
6.720500409999885960e+00
6.721000409999987824e+00
6.721500409999862313e+00
6.722000409999964177e+00
6.722500409999838666e+00
6.723000409999940530e+00
6.723500410000042393e+00
6.724000409999916883e+00
6.724500410000018746e+00
6.725000409999893236e+00
6.725500409999995099e+00
6.726000409999869589e+00
6.726500409999971453e+00
6.727000409999845942e+00
6.727500409999947806e+00
6.728000409999822296e+00
6.728500409999924159e+00
6.729000410000026022e+00
6.729500409999900512e+00
6.730000410000002375e+00
6.730500409999876865e+00
6.731000409999978729e+00
6.731500409999853218e+00
6.732000409999955082e+00
6.732500409999829571e+00
6.733000409999931435e+00
6.733500410000033298e+00
6.734000409999907788e+00
6.734500410000009651e+00
6.735000409999884141e+00
6.735500409999986005e+00
6.736000409999860494e+00
6.736500409999962358e+00
6.737000409999836847e+00
6.737500409999938711e+00
6.738000410000040574e+00
6.738500409999915064e+00
6.739000410000016927e+00
6.739500409999891417e+00
6.740000409999993281e+00
6.740500409999867770e+00
6.741000409999969634e+00
6.741500409999844123e+00
6.742000409999945987e+00
6.742500409999820477e+00
6.743000409999922340e+00
6.743500410000024203e+00
6.744000409999898693e+00
6.744500410000000556e+00
6.745000409999875046e+00
6.745500409999976910e+00
6.746000409999851399e+00
6.746500409999953263e+00
6.747000409999827752e+00
6.747500409999929616e+00
6.748000410000031479e+00
6.748500409999905969e+00
6.749000410000007832e+00
6.749500409999882322e+00
6.750000409999984186e+00
6.750500409999858675e+00
6.751000409999960539e+00
6.751500409999835028e+00
6.752000409999936892e+00
6.752500410000038755e+00
6.753000409999913245e+00
6.753500410000015108e+00
6.754000409999889598e+00
6.754500409999991462e+00
6.755000409999865951e+00
6.755500409999967815e+00
6.756000409999842304e+00
6.756500409999944168e+00
6.757000409999818658e+00
6.757500409999920521e+00
6.758000410000022384e+00
6.758500409999896874e+00
6.759000409999998737e+00
6.759500409999873227e+00
6.760000409999975091e+00
6.760500409999849580e+00
6.761000409999951444e+00
6.761500409999825933e+00
6.762000409999927797e+00
6.762500410000029660e+00
6.763000409999904150e+00
6.763500410000006013e+00
6.764000409999880503e+00
6.764500409999982367e+00
6.765000409999856856e+00
6.765500409999958720e+00
6.766000409999833209e+00
6.766500409999935073e+00
6.767000410000036936e+00
6.767500409999911426e+00
6.768000410000013289e+00
6.768500409999887779e+00
6.769000409999989643e+00
6.769500409999864132e+00
6.770000409999965996e+00
6.770500409999840485e+00
6.771000409999942349e+00
6.771500410000044212e+00
6.772000409999918702e+00
6.772500410000020565e+00
6.773000409999895055e+00
6.773500409999996918e+00
6.774000409999871408e+00
6.774500409999973272e+00
6.775000409999847761e+00
6.775500409999949625e+00
6.776000409999824114e+00
6.776500409999925978e+00
6.777000410000027841e+00
6.777500409999902331e+00
6.778000410000004194e+00
6.778500409999878684e+00
6.779000409999980548e+00
6.779500409999855037e+00
6.780000409999956901e+00
6.780500409999831390e+00
6.781000409999933254e+00
6.781500410000035117e+00
6.782000409999909607e+00
6.782500410000011470e+00
6.783000409999885960e+00
6.783500409999987824e+00
6.784000409999862313e+00
6.784500409999964177e+00
6.785000409999838666e+00
6.785500409999940530e+00
6.786000410000042393e+00
6.786500409999916883e+00
6.787000410000018746e+00
6.787500409999893236e+00
6.788000409999995099e+00
6.788500409999869589e+00
6.789000409999971453e+00
6.789500409999845942e+00
6.790000409999947806e+00
6.790500409999822296e+00
6.791000409999924159e+00
6.791500410000026022e+00
6.792000409999900512e+00
6.792500410000002375e+00
6.793000409999876865e+00
6.793500409999978729e+00
6.794000409999853218e+00
6.794500409999955082e+00
6.795000409999829571e+00
6.795500409999931435e+00
6.796000410000033298e+00
6.796500409999907788e+00
6.797000410000009651e+00
6.797500409999884141e+00
6.798000409999986005e+00
6.798500409999860494e+00
6.799000409999962358e+00
6.799500409999836847e+00
6.800000409999938711e+00
6.800500410000040574e+00
6.801000409999915064e+00
6.801500410000016927e+00
6.802000409999891417e+00
6.802500409999993281e+00
6.803000409999867770e+00
6.803500409999969634e+00
6.804000409999844123e+00
6.804500409999945987e+00
6.805000409999820477e+00
6.805500409999922340e+00
6.806000410000024203e+00
6.806500409999898693e+00
6.807000410000000556e+00
6.807500409999875046e+00
6.808000409999976910e+00
6.808500409999851399e+00
6.809000409999953263e+00
6.809500409999827752e+00
6.810000409999929616e+00
6.810500410000031479e+00
6.811000409999905969e+00
6.811500410000007832e+00
6.812000409999882322e+00
6.812500409999984186e+00
6.813000409999858675e+00
6.813500409999960539e+00
6.814000409999835028e+00
6.814500409999936892e+00
6.815000410000038755e+00
6.815500409999913245e+00
6.816000410000015108e+00
6.816500409999889598e+00
6.817000409999991462e+00
6.817500409999865951e+00
6.818000409999967815e+00
6.818500409999842304e+00
6.819000409999944168e+00
6.819500409999818658e+00
6.820000409999920521e+00
6.820500410000022384e+00
6.821000409999896874e+00
6.821500409999998737e+00
6.822000419999994847e+00
6.822500419999869337e+00
6.823000419999971200e+00
6.823500419999845690e+00
6.824000419999947553e+00
6.824500419999822043e+00
6.825000419999923906e+00
6.825500420000025770e+00
6.826000419999900259e+00
6.826500420000002123e+00
6.827000419999876613e+00
6.827500419999978476e+00
6.828000419999852966e+00
6.828500419999954829e+00
6.829000419999829319e+00
6.829500419999931182e+00
6.830000420000033046e+00
6.830500419999907535e+00
6.831000420000009399e+00
6.831500419999883889e+00
6.832000419999985752e+00
6.832500419999860242e+00
6.833000419999962105e+00
6.833500419999836595e+00
6.834000419999938458e+00
6.834500420000040322e+00
6.835000419999914811e+00
6.835500420000016675e+00
6.836000419999891164e+00
6.836500419999993028e+00
6.837000419999867518e+00
6.837500419999969381e+00
6.838000419999843871e+00
6.838500419999945734e+00
6.839000419999820224e+00
6.839500419999922087e+00
6.840000420000023951e+00
6.840500419999898440e+00
6.841000420000000304e+00
6.841500419999874794e+00
6.842000419999976657e+00
6.842500419999851147e+00
6.843000419999953010e+00
6.843500419999827500e+00
6.844000419999929363e+00
6.844500420000031227e+00
6.845000419999905716e+00
6.845500420000007580e+00
6.846000419999882070e+00
6.846500419999983933e+00
6.847000419999858423e+00
6.847500419999960286e+00
6.848000419999834776e+00
6.848500419999936639e+00
6.849000420000038503e+00
6.849500419999912992e+00
6.850000420000014856e+00
6.850500419999889345e+00
6.851000419999991209e+00
6.851500419999865699e+00
6.852000419999967562e+00
6.852500419999842052e+00
6.853000419999943915e+00
6.853500419999818405e+00
6.854000419999920268e+00
6.854500420000022132e+00
6.855000419999896621e+00
6.855500419999998485e+00
6.856000419999872975e+00
6.856500419999974838e+00
6.857000419999849328e+00
6.857500419999951191e+00
6.858000419999825681e+00
6.858500419999927544e+00
6.859000420000029408e+00
6.859500419999903897e+00
6.860000420000005761e+00
6.860500419999880251e+00
6.861000419999982114e+00
6.861500419999856604e+00
6.862000419999958467e+00
6.862500419999832957e+00
6.863000419999934820e+00
6.863500420000036684e+00
6.864000419999911173e+00
6.864500420000013037e+00
6.865000419999887527e+00
6.865500419999989390e+00
6.866000419999863880e+00
6.866500419999965743e+00
6.867000419999840233e+00
6.867500419999942096e+00
6.868000420000043960e+00
6.868500419999918449e+00
6.869000420000020313e+00
6.869500419999894802e+00
6.870000419999996666e+00
6.870500419999871156e+00
6.871000419999973019e+00
6.871500419999847509e+00
6.872000419999949372e+00
6.872500419999823862e+00
6.873000419999925725e+00
6.873500420000027589e+00
6.874000419999902078e+00
6.874500420000003942e+00
6.875000419999878432e+00
6.875500419999980295e+00
6.876000419999854785e+00
6.876500419999956648e+00
6.877000419999831138e+00
6.877500419999933001e+00
6.878000420000034865e+00
6.878500419999909354e+00
6.879000420000011218e+00
6.879500419999885708e+00
6.880000419999987571e+00
6.880500419999862061e+00
6.881000419999963924e+00
6.881500419999838414e+00
6.882000419999940277e+00
6.882500420000042141e+00
6.883000419999916630e+00
6.883500420000018494e+00
6.884000419999892983e+00
6.884500419999994847e+00
6.885000419999869337e+00
6.885500419999971200e+00
6.886000419999845690e+00
6.886500419999947553e+00
6.887000419999822043e+00
6.887500419999923906e+00
6.888000420000025770e+00
6.888500419999900259e+00
6.889000420000002123e+00
6.889500419999876613e+00
6.890000419999978476e+00
6.890500419999852966e+00
6.891000419999954829e+00
6.891500419999829319e+00
6.892000419999931182e+00
6.892500420000033046e+00
6.893000419999907535e+00
6.893500420000009399e+00
6.894000419999883889e+00
6.894500419999985752e+00
6.895000419999860242e+00
6.895500419999962105e+00
6.896000419999836595e+00
6.896500419999938458e+00
6.897000420000040322e+00
6.897500419999914811e+00
6.898000420000016675e+00
6.898500419999891164e+00
6.899000419999993028e+00
6.899500419999867518e+00
6.900000419999969381e+00
6.900500419999843871e+00
6.901000419999945734e+00
6.901500419999820224e+00
6.902000419999922087e+00
6.902500420000023951e+00
6.903000419999898440e+00
6.903500420000000304e+00
6.904000419999874794e+00
6.904500419999976657e+00
6.905000419999851147e+00
6.905500419999953010e+00
6.906000419999827500e+00
6.906500419999929363e+00
6.907000420000031227e+00
6.907500419999905716e+00
6.908000420000007580e+00
6.908500419999882070e+00
6.909000419999983933e+00
6.909500419999858423e+00
6.910000419999960286e+00
6.910500419999834776e+00
6.911000419999936639e+00
6.911500420000038503e+00
6.912000419999912992e+00
6.912500420000014856e+00
6.913000419999889345e+00
6.913500419999991209e+00
6.914000419999865699e+00
6.914500419999967562e+00
6.915000419999842052e+00
6.915500419999943915e+00
6.916000419999818405e+00
6.916500419999920268e+00
6.917000420000022132e+00
6.917500419999896621e+00
6.918000419999998485e+00
6.918500419999872975e+00
6.919000419999974838e+00
6.919500419999849328e+00
6.920000419999951191e+00
6.920500419999825681e+00
6.921000419999927544e+00
6.921500420000029408e+00
6.922000419999903897e+00
6.922500420000005761e+00
6.923000419999880251e+00
6.923500419999982114e+00
6.924000419999856604e+00
6.924500419999958467e+00
6.925000419999832957e+00
6.925500419999934820e+00
6.926000420000036684e+00
6.926500419999911173e+00
6.927000420000013037e+00
6.927500419999887527e+00
6.928000419999989390e+00
6.928500419999863880e+00
6.929000419999965743e+00
6.929500419999840233e+00
6.930000419999942096e+00
6.930500420000043960e+00
6.931000419999918449e+00
6.931500420000020313e+00
6.932000419999894802e+00
6.932500419999996666e+00
6.933000419999871156e+00
6.933500419999973019e+00
6.934000419999847509e+00
6.934500419999949372e+00
6.935000419999823862e+00
6.935500419999925725e+00
6.936000420000027589e+00
6.936500419999902078e+00
6.937000420000003942e+00
6.937500419999878432e+00
6.938000419999980295e+00
6.938500419999854785e+00
6.939000419999956648e+00
6.939500419999831138e+00
6.940000419999933001e+00
6.940500420000034865e+00
6.941000419999909354e+00
6.941500420000011218e+00
6.942000419999885708e+00
6.942500419999987571e+00
6.943000419999862061e+00
6.943500419999963924e+00
6.944000419999838414e+00
6.944500419999940277e+00
6.945000420000042141e+00
6.945500419999916630e+00
6.946000420000018494e+00
6.946500419999892983e+00
6.947000419999994847e+00
6.947500419999869337e+00
6.948000419999971200e+00
6.948500419999845690e+00
6.949000419999947553e+00
6.949500419999822043e+00
6.950000419999923906e+00
6.950500420000025770e+00
6.951000419999900259e+00
6.951500420000002123e+00
6.952000419999876613e+00
6.952500419999978476e+00
6.953000419999852966e+00
6.953500419999954829e+00
6.954000419999829319e+00
6.954500419999931182e+00
6.955000420000033046e+00
6.955500419999907535e+00
6.956000420000009399e+00
6.956500419999883889e+00
6.957000419999985752e+00
6.957500419999860242e+00
6.958000419999962105e+00
6.958500419999836595e+00
6.959000419999938458e+00
6.959500420000040322e+00
6.960000419999914811e+00
6.960500420000016675e+00
6.961000419999891164e+00
6.961500419999993028e+00
6.962000419999867518e+00
6.962500419999969381e+00
6.963000419999843871e+00
6.963500419999945734e+00
6.964000419999820224e+00
6.964500419999922087e+00
6.965000420000023951e+00
6.965500419999898440e+00
6.966000420000000304e+00
6.966500419999874794e+00
6.967000419999976657e+00
6.967500419999851147e+00
6.968000419999953010e+00
6.968500419999827500e+00
6.969000419999929363e+00
6.969500420000031227e+00
6.970000419999905716e+00
6.970500420000007580e+00
6.971000419999882070e+00
6.971500419999983933e+00
6.972000419999858423e+00
6.972500419999960286e+00
6.973000419999834776e+00
6.973500419999936639e+00
6.974000420000038503e+00
6.974500419999912992e+00
6.975000420000014856e+00
6.975500419999889345e+00
6.976000419999991209e+00
6.976500419999865699e+00
6.977000419999967562e+00
6.977500419999842052e+00
6.978000419999943915e+00
6.978500419999818405e+00
6.979000419999920268e+00
6.979500420000022132e+00
6.980000419999896621e+00
6.980500419999998485e+00
6.981000419999872975e+00
6.981500419999974838e+00
6.982000419999849328e+00
6.982500419999951191e+00
6.983000419999825681e+00
6.983500419999927544e+00
6.984000420000029408e+00
6.984500419999903897e+00
6.985000420000005761e+00
6.985500419999880251e+00
6.986000429999876360e+00
6.986500429999978223e+00
6.987000429999852713e+00
6.987500429999954576e+00
6.988000429999829066e+00
6.988500429999930930e+00
6.989000430000032793e+00
6.989500429999907283e+00
6.990000430000009146e+00
6.990500429999883636e+00
6.991000429999985499e+00
6.991500429999859989e+00
6.992000429999961852e+00
6.992500429999836342e+00
6.993000429999938206e+00
6.993500430000040069e+00
6.994000429999914559e+00
6.994500430000016422e+00
6.995000429999890912e+00
6.995500429999992775e+00
6.996000429999867265e+00
6.996500429999969128e+00
6.997000429999843618e+00
6.997500429999945482e+00
6.998000429999819971e+00
6.998500429999921835e+00
6.999000430000023698e+00
6.999500429999898188e+00
7.000000430000000051e+00
7.000500429999874541e+00
7.001000429999976404e+00
7.001500429999850894e+00
7.002000429999952757e+00
7.002500429999827247e+00
7.003000429999929111e+00
7.003500430000030974e+00
7.004000429999905464e+00
7.004500430000007327e+00
7.005000429999881817e+00
7.005500429999983680e+00
7.006000429999858170e+00
7.006500429999960033e+00
7.007000429999834523e+00
7.007500429999936387e+00
7.008000430000038250e+00
7.008500429999912740e+00
7.009000430000014603e+00
7.009500429999889093e+00
7.010000429999990956e+00
7.010500429999865446e+00
7.011000429999967309e+00
7.011500429999841799e+00
7.012000429999943663e+00
7.012500429999818152e+00
7.013000429999920016e+00
7.013500430000021879e+00
7.014000429999896369e+00
7.014500429999998232e+00
7.015000429999872722e+00
7.015500429999974585e+00
7.016000429999849075e+00
7.016500429999950939e+00
7.017000429999825428e+00
7.017500429999927292e+00
7.018000430000029155e+00
7.018500429999903645e+00
7.019000430000005508e+00
7.019500429999879998e+00
7.020000429999981861e+00
7.020500429999856351e+00
7.021000429999958214e+00
7.021500429999832704e+00
7.022000429999934568e+00
7.022500430000036431e+00
7.023000429999910921e+00
7.023500430000012784e+00
7.024000429999887274e+00
7.024500429999989137e+00
7.025000429999863627e+00
7.025500429999965490e+00
7.026000429999839980e+00
7.026500429999941844e+00
7.027000430000043707e+00
7.027500429999918197e+00
7.028000430000020060e+00
7.028500429999894550e+00
7.029000429999996413e+00
7.029500429999870903e+00
7.030000429999972766e+00
7.030500429999847256e+00
7.031000429999949120e+00
7.031500429999823609e+00
7.032000429999925473e+00
7.032500430000027336e+00
7.033000429999901826e+00
7.033500430000003689e+00
7.034000429999878179e+00
7.034500429999980042e+00
7.035000429999854532e+00
7.035500429999956395e+00
7.036000429999830885e+00
7.036500429999932749e+00
7.037000430000034612e+00
7.037500429999909102e+00
7.038000430000010965e+00
7.038500429999885455e+00
7.039000429999987318e+00
7.039500429999861808e+00
7.040000429999963671e+00
7.040500429999838161e+00
7.041000429999940025e+00
7.041500430000041888e+00
7.042000429999916378e+00
7.042500430000018241e+00
7.043000429999892731e+00
7.043500429999994594e+00
7.044000429999869084e+00
7.044500429999970947e+00
7.045000429999845437e+00
7.045500429999947301e+00
7.046000429999821790e+00
7.046500429999923654e+00
7.047000430000025517e+00
7.047500429999900007e+00
7.048000430000001870e+00
7.048500429999876360e+00
7.049000429999978223e+00
7.049500429999852713e+00
7.050000429999954576e+00
7.050500429999829066e+00
7.051000429999930930e+00
7.051500430000032793e+00
7.052000429999907283e+00
7.052500430000009146e+00
7.053000429999883636e+00
7.053500429999985499e+00
7.054000429999859989e+00
7.054500429999961852e+00
7.055000429999836342e+00
7.055500429999938206e+00
7.056000430000040069e+00
7.056500429999914559e+00
7.057000430000016422e+00
7.057500429999890912e+00
7.058000429999992775e+00
7.058500429999867265e+00
7.059000429999969128e+00
7.059500429999843618e+00
7.060000429999945482e+00
7.060500429999819971e+00
7.061000429999921835e+00
7.061500430000023698e+00
7.062000429999898188e+00
7.062500430000000051e+00
7.063000429999874541e+00
7.063500429999976404e+00
7.064000429999850894e+00
7.064500429999952757e+00
7.065000429999827247e+00
7.065500429999929111e+00
7.066000430000030974e+00
7.066500429999905464e+00
7.067000430000007327e+00
7.067500429999881817e+00
7.068000429999983680e+00
7.068500429999858170e+00
7.069000429999960033e+00
7.069500429999834523e+00
7.070000429999936387e+00
7.070500430000038250e+00
7.071000429999912740e+00
7.071500430000014603e+00
7.072000429999889093e+00
7.072500429999990956e+00
7.073000429999865446e+00
7.073500429999967309e+00
7.074000429999841799e+00
7.074500429999943663e+00
7.075000429999818152e+00
7.075500429999920016e+00
7.076000430000021879e+00
7.076500429999896369e+00
7.077000429999998232e+00
7.077500429999872722e+00
7.078000429999974585e+00
7.078500429999849075e+00
7.079000429999950939e+00
7.079500429999825428e+00
7.080000429999927292e+00
7.080500430000029155e+00
7.081000429999903645e+00
7.081500430000005508e+00
7.082000429999879998e+00
7.082500429999981861e+00
7.083000429999856351e+00
7.083500429999958214e+00
7.084000429999832704e+00
7.084500429999934568e+00
7.085000430000036431e+00
7.085500429999910921e+00
7.086000430000012784e+00
7.086500429999887274e+00
7.087000429999989137e+00
7.087500429999863627e+00
7.088000429999965490e+00
7.088500429999839980e+00
7.089000429999941844e+00
7.089500430000043707e+00
7.090000429999918197e+00
7.090500430000020060e+00
7.091000429999894550e+00
7.091500429999996413e+00
7.092000429999870903e+00
7.092500429999972766e+00
7.093000429999847256e+00
7.093500429999949120e+00
7.094000429999823609e+00
7.094500429999925473e+00
7.095000430000027336e+00
7.095500429999901826e+00
7.096000430000003689e+00
7.096500429999878179e+00
7.097000429999980042e+00
7.097500429999854532e+00
7.098000429999956395e+00
7.098500429999830885e+00
7.099000429999932749e+00
7.099500430000034612e+00
7.100000429999909102e+00
7.100500430000010965e+00
7.101000429999885455e+00
7.101500429999987318e+00
7.102000429999861808e+00
7.102500429999963671e+00
7.103000429999838161e+00
7.103500429999940025e+00
7.104000430000041888e+00
7.104500429999916378e+00
7.105000430000018241e+00
7.105500429999892731e+00
7.106000429999994594e+00
7.106500429999869084e+00
7.107000429999970947e+00
7.107500429999845437e+00
7.108000429999947301e+00
7.108500429999821790e+00
7.109000429999923654e+00
7.109500430000025517e+00
7.110000429999900007e+00
7.110500430000001870e+00
7.111000429999876360e+00
7.111500429999978223e+00
7.112000429999852713e+00
7.112500429999954576e+00
7.113000429999829066e+00
7.113500429999930930e+00
7.114000430000032793e+00
7.114500429999907283e+00
7.115000430000009146e+00
7.115500429999883636e+00
7.116000429999985499e+00
7.116500429999859989e+00
7.117000429999961852e+00
7.117500429999836342e+00
7.118000429999938206e+00
7.118500430000040069e+00
7.119000429999914559e+00
7.119500430000016422e+00
7.120000429999890912e+00
7.120500429999992775e+00
7.121000429999867265e+00
7.121500429999969128e+00
7.122000429999843618e+00
7.122500429999945482e+00
7.123000429999819971e+00
7.123500429999921835e+00
7.124000430000023698e+00
7.124500429999898188e+00
7.125000430000000051e+00
7.125500429999874541e+00
7.126000429999976404e+00
7.126500429999850894e+00
7.127000429999952757e+00
7.127500429999827247e+00
7.128000429999929111e+00
7.128500430000030974e+00
7.129000429999905464e+00
7.129500430000007327e+00
7.130000429999881817e+00
7.130500429999983680e+00
7.131000429999858170e+00
7.131500429999960033e+00
7.132000429999834523e+00
7.132500429999936387e+00
7.133000430000038250e+00
7.133500429999912740e+00
7.134000430000014603e+00
7.134500429999889093e+00
7.135000429999990956e+00
7.135500429999865446e+00
7.136000429999967309e+00
7.136500429999841799e+00
7.137000429999943663e+00
7.137500429999818152e+00
7.138000429999920016e+00
7.138500430000021879e+00
7.139000429999896369e+00
7.139500429999998232e+00
7.140000429999872722e+00
7.140500429999974585e+00
7.141000429999849075e+00
7.141500429999950939e+00
7.142000429999825428e+00
7.142500429999927292e+00
7.143000430000029155e+00
7.143500429999903645e+00
7.144000430000005508e+00
7.144500429999879998e+00
7.145000429999981861e+00
7.145500429999856351e+00
7.146000429999958214e+00
7.146500429999832704e+00
7.147000429999934568e+00
7.147500430000036431e+00
7.148000429999910921e+00
7.148500430000012784e+00
7.149000429999887274e+00
7.149500429999989137e+00
7.150000439999985247e+00
7.150500439999859736e+00
7.151000439999961600e+00
7.151500439999836090e+00
7.152000439999937953e+00
7.152500440000039816e+00
7.153000439999914306e+00
7.153500440000016170e+00
7.154000439999890659e+00
7.154500439999992523e+00
7.155000439999867012e+00
7.155500439999968876e+00
7.156000439999843366e+00
7.156500439999945229e+00
7.157000439999819719e+00
7.157500439999921582e+00
7.158000440000023445e+00
7.158500439999897935e+00
7.159000439999999799e+00
7.159500439999874288e+00
7.160000439999976152e+00
7.160500439999850641e+00
7.161000439999952505e+00
7.161500439999826995e+00
7.162000439999928858e+00
7.162500440000030721e+00
7.163000439999905211e+00
7.163500440000007075e+00
7.164000439999881564e+00
7.164500439999983428e+00
7.165000439999857917e+00
7.165500439999959781e+00
7.166000439999834271e+00
7.166500439999936134e+00
7.167000440000037997e+00
7.167500439999912487e+00
7.168000440000014351e+00
7.168500439999888840e+00
7.169000439999990704e+00
7.169500439999865193e+00
7.170000439999967057e+00
7.170500439999841547e+00
7.171000439999943410e+00
7.171500439999817900e+00
7.172000439999919763e+00
7.172500440000021626e+00
7.173000439999896116e+00
7.173500439999997980e+00
7.174000439999872469e+00
7.174500439999974333e+00
7.175000439999848822e+00
7.175500439999950686e+00
7.176000439999825176e+00
7.176500439999927039e+00
7.177000440000028902e+00
7.177500439999903392e+00
7.178000440000005256e+00
7.178500439999879745e+00
7.179000439999981609e+00
7.179500439999856098e+00
7.180000439999957962e+00
7.180500439999832452e+00
7.181000439999934315e+00
7.181500440000036178e+00
7.182000439999910668e+00
7.182500440000012532e+00
7.183000439999887021e+00
7.183500439999988885e+00
7.184000439999863374e+00
7.184500439999965238e+00
7.185000439999839728e+00
7.185500439999941591e+00
7.186000440000043454e+00
7.186500439999917944e+00
7.187000440000019807e+00
7.187500439999894297e+00
7.188000439999996161e+00
7.188500439999870650e+00
7.189000439999972514e+00
7.189500439999847003e+00
7.190000439999948867e+00
7.190500439999823357e+00
7.191000439999925220e+00
7.191500440000027083e+00
7.192000439999901573e+00
7.192500440000003437e+00
7.193000439999877926e+00
7.193500439999979790e+00
7.194000439999854279e+00
7.194500439999956143e+00
7.195000439999830633e+00
7.195500439999932496e+00
7.196000440000034359e+00
7.196500439999908849e+00
7.197000440000010713e+00
7.197500439999885202e+00
7.198000439999987066e+00
7.198500439999861555e+00
7.199000439999963419e+00
7.199500439999837909e+00
7.200000439999939772e+00
7.200500440000041635e+00
7.201000439999916125e+00
7.201500440000017988e+00
7.202000439999892478e+00
7.202500439999994342e+00
7.203000439999868831e+00
7.203500439999970695e+00
7.204000439999845185e+00
7.204500439999947048e+00
7.205000439999821538e+00
7.205500439999923401e+00
7.206000440000025264e+00
7.206500439999899754e+00
7.207000440000001618e+00
7.207500439999876107e+00
7.208000439999977971e+00
7.208500439999852460e+00
7.209000439999954324e+00
7.209500439999828814e+00
7.210000439999930677e+00
7.210500440000032540e+00
7.211000439999907030e+00
7.211500440000008894e+00
7.212000439999883383e+00
7.212500439999985247e+00
7.213000439999859736e+00
7.213500439999961600e+00
7.214000439999836090e+00
7.214500439999937953e+00
7.215000440000039816e+00
7.215500439999914306e+00
7.216000440000016170e+00
7.216500439999890659e+00
7.217000439999992523e+00
7.217500439999867012e+00
7.218000439999968876e+00
7.218500439999843366e+00
7.219000439999945229e+00
7.219500439999819719e+00
7.220000439999921582e+00
7.220500440000023445e+00
7.221000439999897935e+00
7.221500439999999799e+00
7.222000439999874288e+00
7.222500439999976152e+00
7.223000439999850641e+00
7.223500439999952505e+00
7.224000439999826995e+00
7.224500439999928858e+00
7.225000440000030721e+00
7.225500439999905211e+00
7.226000440000007075e+00
7.226500439999881564e+00
7.227000439999983428e+00
7.227500439999857917e+00
7.228000439999959781e+00
7.228500439999834271e+00
7.229000439999936134e+00
7.229500440000037997e+00
7.230000439999912487e+00
7.230500440000014351e+00
7.231000439999888840e+00
7.231500439999990704e+00
7.232000439999865193e+00
7.232500439999967057e+00
7.233000439999841547e+00
7.233500439999943410e+00
7.234000439999817900e+00
7.234500439999919763e+00
7.235000440000021626e+00
7.235500439999896116e+00
7.236000439999997980e+00
7.236500439999872469e+00
7.237000439999974333e+00
7.237500439999848822e+00
7.238000439999950686e+00
7.238500439999825176e+00
7.239000439999927039e+00
7.239500440000028902e+00
7.240000439999903392e+00
7.240500440000005256e+00
7.241000439999879745e+00
7.241500439999981609e+00
7.242000439999856098e+00
7.242500439999957962e+00
7.243000439999832452e+00
7.243500439999934315e+00
7.244000440000036178e+00
7.244500439999910668e+00
7.245000440000012532e+00
7.245500439999887021e+00
7.246000439999988885e+00
7.246500439999863374e+00
7.247000439999965238e+00
7.247500439999839728e+00
7.248000439999941591e+00
7.248500440000043454e+00
7.249000439999917944e+00
7.249500440000019807e+00
7.250000439999894297e+00
7.250500439999996161e+00
7.251000439999870650e+00
7.251500439999972514e+00
7.252000439999847003e+00
7.252500439999948867e+00
7.253000439999823357e+00
7.253500439999925220e+00
7.254000440000027083e+00
7.254500439999901573e+00
7.255000440000003437e+00
7.255500439999877926e+00
7.256000439999979790e+00
7.256500439999854279e+00
7.257000439999956143e+00
7.257500439999830633e+00
7.258000439999932496e+00
7.258500440000034359e+00
7.259000439999908849e+00
7.259500440000010713e+00
7.260000439999885202e+00
7.260500439999987066e+00
7.261000439999861555e+00
7.261500439999963419e+00
7.262000439999837909e+00
7.262500439999939772e+00
7.263000440000041635e+00
7.263500439999916125e+00
7.264000440000017988e+00
7.264500439999892478e+00
7.265000439999994342e+00
7.265500439999868831e+00
7.266000439999970695e+00
7.266500439999845185e+00
7.267000439999947048e+00
7.267500439999821538e+00
7.268000439999923401e+00
7.268500440000025264e+00
7.269000439999899754e+00
7.269500440000001618e+00
7.270000439999876107e+00
7.270500439999977971e+00
7.271000439999852460e+00
7.271500439999954324e+00
7.272000439999828814e+00
7.272500439999930677e+00
7.273000440000032540e+00
7.273500439999907030e+00
7.274000440000008894e+00
7.274500439999883383e+00
7.275000439999985247e+00
7.275500439999859736e+00
7.276000439999961600e+00
7.276500439999836090e+00
7.277000439999937953e+00
7.277500440000039816e+00
7.278000439999914306e+00
7.278500440000016170e+00
7.279000439999890659e+00
7.279500439999992523e+00
7.280000439999867012e+00
7.280500439999968876e+00
7.281000439999843366e+00
7.281500439999945229e+00
7.282000439999819719e+00
7.282500439999921582e+00
7.283000440000023445e+00
7.283500439999897935e+00
7.284000439999999799e+00
7.284500439999874288e+00
7.285000439999976152e+00
7.285500439999850641e+00
7.286000439999952505e+00
7.286500439999826995e+00
7.287000439999928858e+00
7.287500440000030721e+00
7.288000439999905211e+00
7.288500440000007075e+00
7.289000439999881564e+00
7.289500439999983428e+00
7.290000439999857917e+00
7.290500439999959781e+00
7.291000439999834271e+00
7.291500439999936134e+00
7.292000440000037997e+00
7.292500439999912487e+00
7.293000440000014351e+00
7.293500439999888840e+00
7.294000439999990704e+00
7.294500439999865193e+00
7.295000439999967057e+00
7.295500439999841547e+00
7.296000439999943410e+00
7.296500439999817900e+00
7.297000439999919763e+00
7.297500440000021626e+00
7.298000439999896116e+00
7.298500439999997980e+00
7.299000439999872469e+00
7.299500439999974333e+00
7.300000439999848822e+00
7.300500439999950686e+00
7.301000439999825176e+00
7.301500439999927039e+00
7.302000440000028902e+00
7.302500439999903392e+00
7.303000440000005256e+00
7.303500439999879745e+00
7.304000439999981609e+00
7.304500439999856098e+00
7.305000439999957962e+00
7.305500439999832452e+00
7.306000439999934315e+00
7.306500440000036178e+00
7.307000439999910668e+00
7.307500440000012532e+00
7.308000439999887021e+00
7.308500439999988885e+00
7.309000439999863374e+00
7.309500439999965238e+00
7.310000439999839728e+00
7.310500439999941591e+00
7.311000440000043454e+00
7.311500439999917944e+00
7.312000440000019807e+00
7.312500439999894297e+00
7.313000439999996161e+00
7.313500439999870650e+00
7.314000449999866760e+00
7.314500449999968623e+00
7.315000449999843113e+00
7.315500449999944976e+00
7.316000449999819466e+00
7.316500449999921329e+00
7.317000450000023193e+00
7.317500449999897683e+00
7.318000449999999546e+00
7.318500449999874036e+00
7.319000449999975899e+00
7.319500449999850389e+00
7.320000449999952252e+00
7.320500449999826742e+00
7.321000449999928605e+00
7.321500450000030469e+00
7.322000449999904959e+00
7.322500450000006822e+00
7.323000449999881312e+00
7.323500449999983175e+00
7.324000449999857665e+00
7.324500449999959528e+00
7.325000449999834018e+00
7.325500449999935881e+00
7.326000450000037745e+00
7.326500449999912234e+00
7.327000450000014098e+00
7.327500449999888588e+00
7.328000449999990451e+00
7.328500449999864941e+00
7.329000449999966804e+00
7.329500449999841294e+00
7.330000449999943157e+00
7.330500449999817647e+00
7.331000449999919510e+00
7.331500450000021374e+00
7.332000449999895864e+00
7.332500449999997727e+00
7.333000449999872217e+00
7.333500449999974080e+00
7.334000449999848570e+00
7.334500449999950433e+00
7.335000449999824923e+00
7.335500449999926786e+00
7.336000450000028650e+00
7.336500449999903140e+00
7.337000450000005003e+00
7.337500449999879493e+00
7.338000449999981356e+00
7.338500449999855846e+00
7.339000449999957709e+00
7.339500449999832199e+00
7.340000449999934062e+00
7.340500450000035926e+00
7.341000449999910415e+00
7.341500450000012279e+00
7.342000449999886769e+00
7.342500449999988632e+00
7.343000449999863122e+00
7.343500449999964985e+00
7.344000449999839475e+00
7.344500449999941338e+00
7.345000450000043202e+00
7.345500449999917691e+00
7.346000450000019555e+00
7.346500449999894045e+00
7.347000449999995908e+00
7.347500449999870398e+00
7.348000449999972261e+00
7.348500449999846751e+00
7.349000449999948614e+00
7.349500449999823104e+00
7.350000449999924967e+00
7.350500450000026831e+00
7.351000449999901321e+00
7.351500450000003184e+00
7.352000449999877674e+00
7.352500449999979537e+00
7.353000449999854027e+00
7.353500449999955890e+00
7.354000449999830380e+00
7.354500449999932243e+00
7.355000450000034107e+00
7.355500449999908597e+00
7.356000450000010460e+00
7.356500449999884950e+00
7.357000449999986813e+00
7.357500449999861303e+00
7.358000449999963166e+00
7.358500449999837656e+00
7.359000449999939519e+00
7.359500450000041383e+00
7.360000449999915872e+00
7.360500450000017736e+00
7.361000449999892226e+00
7.361500449999994089e+00
7.362000449999868579e+00
7.362500449999970442e+00
7.363000449999844932e+00
7.363500449999946795e+00
7.364000449999821285e+00
7.364500449999923148e+00
7.365000450000025012e+00
7.365500449999899502e+00
7.366000450000001365e+00
7.366500449999875855e+00
7.367000449999977718e+00
7.367500449999852208e+00
7.368000449999954071e+00
7.368500449999828561e+00
7.369000449999930424e+00
7.369500450000032288e+00
7.370000449999906778e+00
7.370500450000008641e+00
7.371000449999883131e+00
7.371500449999984994e+00
7.372000449999859484e+00
7.372500449999961347e+00
7.373000449999835837e+00
7.373500449999937700e+00
7.374000450000039564e+00
7.374500449999914053e+00
7.375000450000015917e+00
7.375500449999890407e+00
7.376000449999992270e+00
7.376500449999866760e+00
7.377000449999968623e+00
7.377500449999843113e+00
7.378000449999944976e+00
7.378500449999819466e+00
7.379000449999921329e+00
7.379500450000023193e+00
7.380000449999897683e+00
7.380500449999999546e+00
7.381000449999874036e+00
7.381500449999975899e+00
7.382000449999850389e+00
7.382500449999952252e+00
7.383000449999826742e+00
7.383500449999928605e+00
7.384000450000030469e+00
7.384500449999904959e+00
7.385000450000006822e+00
7.385500449999881312e+00
7.386000449999983175e+00
7.386500449999857665e+00
7.387000449999959528e+00
7.387500449999834018e+00
7.388000449999935881e+00
7.388500450000037745e+00
7.389000449999912234e+00
7.389500450000014098e+00
7.390000449999888588e+00
7.390500449999990451e+00
7.391000449999864941e+00
7.391500449999966804e+00
7.392000449999841294e+00
7.392500449999943157e+00
7.393000449999817647e+00
7.393500449999919510e+00
7.394000450000021374e+00
7.394500449999895864e+00
7.395000449999997727e+00
7.395500449999872217e+00
7.396000449999974080e+00
7.396500449999848570e+00
7.397000449999950433e+00
7.397500449999824923e+00
7.398000449999926786e+00
7.398500450000028650e+00
7.399000449999903140e+00
7.399500450000005003e+00
7.400000449999879493e+00
7.400500449999981356e+00
7.401000449999855846e+00
7.401500449999957709e+00
7.402000449999832199e+00
7.402500449999934062e+00
7.403000450000035926e+00
7.403500449999910415e+00
7.404000450000012279e+00
7.404500449999886769e+00
7.405000449999988632e+00
7.405500449999863122e+00
7.406000449999964985e+00
7.406500449999839475e+00
7.407000449999941338e+00
7.407500450000043202e+00
7.408000449999917691e+00
7.408500450000019555e+00
7.409000449999894045e+00
7.409500449999995908e+00
7.410000449999870398e+00
7.410500449999972261e+00
7.411000449999846751e+00
7.411500449999948614e+00
7.412000449999823104e+00
7.412500449999924967e+00
7.413000450000026831e+00
7.413500449999901321e+00
7.414000450000003184e+00
7.414500449999877674e+00
7.415000449999979537e+00
7.415500449999854027e+00
7.416000449999955890e+00
7.416500449999830380e+00
7.417000449999932243e+00
7.417500450000034107e+00
7.418000449999908597e+00
7.418500450000010460e+00
7.419000449999884950e+00
7.419500449999986813e+00
7.420000449999861303e+00
7.420500449999963166e+00
7.421000449999837656e+00
7.421500449999939519e+00
7.422000450000041383e+00
7.422500449999915872e+00
7.423000450000017736e+00
7.423500449999892226e+00
7.424000449999994089e+00
7.424500449999868579e+00
7.425000449999970442e+00
7.425500449999844932e+00
7.426000449999946795e+00
7.426500449999821285e+00
7.427000449999923148e+00
7.427500450000025012e+00
7.428000449999899502e+00
7.428500450000001365e+00
7.429000449999875855e+00
7.429500449999977718e+00
7.430000449999852208e+00
7.430500449999954071e+00
7.431000449999828561e+00
7.431500449999930424e+00
7.432000450000032288e+00
7.432500449999906778e+00
7.433000450000008641e+00
7.433500449999883131e+00
7.434000449999984994e+00
7.434500449999859484e+00
7.435000449999961347e+00
7.435500449999835837e+00
7.436000449999937700e+00
7.436500450000039564e+00
7.437000449999914053e+00
7.437500450000015917e+00
7.438000449999890407e+00
7.438500449999992270e+00
7.439000449999866760e+00
7.439500449999968623e+00
7.440000449999843113e+00
7.440500449999944976e+00
7.441000449999819466e+00
7.441500449999921329e+00
7.442000450000023193e+00
7.442500449999897683e+00
7.443000449999999546e+00
7.443500449999874036e+00
7.444000449999975899e+00
7.444500449999850389e+00
7.445000449999952252e+00
7.445500449999826742e+00
7.446000449999928605e+00
7.446500450000030469e+00
7.447000449999904959e+00
7.447500450000006822e+00
7.448000449999881312e+00
7.448500449999983175e+00
7.449000449999857665e+00
7.449500449999959528e+00
7.450000449999834018e+00
7.450500449999935881e+00
7.451000450000037745e+00
7.451500449999912234e+00
7.452000450000014098e+00
7.452500449999888588e+00
7.453000449999990451e+00
7.453500449999864941e+00
7.454000449999966804e+00
7.454500449999841294e+00
7.455000449999943157e+00
7.455500449999817647e+00
7.456000449999919510e+00
7.456500450000021374e+00
7.457000449999895864e+00
7.457500449999997727e+00
7.458000449999872217e+00
7.458500449999974080e+00
7.459000449999848570e+00
7.459500449999950433e+00
7.460000449999824923e+00
7.460500449999926786e+00
7.461000450000028650e+00
7.461500449999903140e+00
7.462000450000005003e+00
7.462500449999879493e+00
7.463000449999981356e+00
7.463500449999855846e+00
7.464000449999957709e+00
7.464500449999832199e+00
7.465000449999934062e+00
7.465500450000035926e+00
7.466000449999910415e+00
7.466500450000012279e+00
7.467000449999886769e+00
7.467500449999988632e+00
7.468000449999863122e+00
7.468500449999964985e+00
7.469000449999839475e+00
7.469500449999941338e+00
7.470000450000043202e+00
7.470500449999917691e+00
7.471000450000019555e+00
7.471500449999894045e+00
7.472000449999995908e+00
7.472500449999870398e+00
7.473000449999972261e+00
7.473500449999846751e+00
7.474000449999948614e+00
7.474500449999823104e+00
7.475000449999924967e+00
7.475500450000026831e+00
7.476000449999901321e+00
7.476500450000003184e+00
7.477000449999877674e+00
7.477500449999979537e+00
7.478000459999975646e+00
7.478500459999850136e+00
7.479000459999952000e+00
7.479500459999826489e+00
7.480000459999928353e+00
7.480500460000030216e+00
7.481000459999904706e+00
7.481500460000006569e+00
7.482000459999881059e+00
7.482500459999982922e+00
7.483000459999857412e+00
7.483500459999959276e+00
7.484000459999833765e+00
7.484500459999935629e+00
7.485000460000037492e+00
7.485500459999911982e+00
7.486000460000013845e+00
7.486500459999888335e+00
7.487000459999990198e+00
7.487500459999864688e+00
7.488000459999966552e+00
7.488500459999841041e+00
7.489000459999942905e+00
7.489500459999817394e+00
7.490000459999919258e+00
7.490500460000021121e+00
7.491000459999895611e+00
7.491500459999997474e+00
7.492000459999871964e+00
7.492500459999973828e+00
7.493000459999848317e+00
7.493500459999950181e+00
7.494000459999824670e+00
7.494500459999926534e+00
7.495000460000028397e+00
7.495500459999902887e+00
7.496000460000004750e+00
7.496500459999879240e+00
7.497000459999981103e+00
7.497500459999855593e+00
7.498000459999957457e+00
7.498500459999831946e+00
7.499000459999933810e+00
7.499500460000035673e+00
7.500000459999910163e+00
7.500500460000012026e+00
7.501000459999886516e+00
7.501500459999988379e+00
7.502000459999862869e+00
7.502500459999964733e+00
7.503000459999839222e+00
7.503500459999941086e+00
7.504000460000042949e+00
7.504500459999917439e+00
7.505000460000019302e+00
7.505500459999893792e+00
7.506000459999995655e+00
7.506500459999870145e+00
7.507000459999972009e+00
7.507500459999846498e+00
7.508000459999948362e+00
7.508500459999822851e+00
7.509000459999924715e+00
7.509500460000026578e+00
7.510000459999901068e+00
7.510500460000002931e+00
7.511000459999877421e+00
7.511500459999979284e+00
7.512000459999853774e+00
7.512500459999955638e+00
7.513000459999830127e+00
7.513500459999931991e+00
7.514000460000033854e+00
7.514500459999908344e+00
7.515000460000010207e+00
7.515500459999884697e+00
7.516000459999986560e+00
7.516500459999861050e+00
7.517000459999962914e+00
7.517500459999837403e+00
7.518000459999939267e+00
7.518500460000041130e+00
7.519000459999915620e+00
7.519500460000017483e+00
7.520000459999891973e+00
7.520500459999993836e+00
7.521000459999868326e+00
7.521500459999970190e+00
7.522000459999844679e+00
7.522500459999946543e+00
7.523000459999821032e+00
7.523500459999922896e+00
7.524000460000024759e+00
7.524500459999899249e+00
7.525000460000001112e+00
7.525500459999875602e+00
7.526000459999977465e+00
7.526500459999851955e+00
7.527000459999953819e+00
7.527500459999828308e+00
7.528000459999930172e+00
7.528500460000032035e+00
7.529000459999906525e+00
7.529500460000008388e+00
7.530000459999882878e+00
7.530500459999984741e+00
7.531000459999859231e+00
7.531500459999961095e+00
7.532000459999835584e+00
7.532500459999937448e+00
7.533000460000039311e+00
7.533500459999913801e+00
7.534000460000015664e+00
7.534500459999890154e+00
7.535000459999992017e+00
7.535500459999866507e+00
7.536000459999968371e+00
7.536500459999842860e+00
7.537000459999944724e+00
7.537500459999819213e+00
7.538000459999921077e+00
7.538500460000022940e+00
7.539000459999897430e+00
7.539500459999999293e+00
7.540000459999873783e+00
7.540500459999975646e+00
7.541000459999850136e+00
7.541500459999952000e+00
7.542000459999826489e+00
7.542500459999928353e+00
7.543000460000030216e+00
7.543500459999904706e+00
7.544000460000006569e+00
7.544500459999881059e+00
7.545000459999982922e+00
7.545500459999857412e+00
7.546000459999959276e+00
7.546500459999833765e+00
7.547000459999935629e+00
7.547500460000037492e+00
7.548000459999911982e+00
7.548500460000013845e+00
7.549000459999888335e+00
7.549500459999990198e+00
7.550000459999864688e+00
7.550500459999966552e+00
7.551000459999841041e+00
7.551500459999942905e+00
7.552000459999817394e+00
7.552500459999919258e+00
7.553000460000021121e+00
7.553500459999895611e+00
7.554000459999997474e+00
7.554500459999871964e+00
7.555000459999973828e+00
7.555500459999848317e+00
7.556000459999950181e+00
7.556500459999824670e+00
7.557000459999926534e+00
7.557500460000028397e+00
7.558000459999902887e+00
7.558500460000004750e+00
7.559000459999879240e+00
7.559500459999981103e+00
7.560000459999855593e+00
7.560500459999957457e+00
7.561000459999831946e+00
7.561500459999933810e+00
7.562000460000035673e+00
7.562500459999910163e+00
7.563000460000012026e+00
7.563500459999886516e+00
7.564000459999988379e+00
7.564500459999862869e+00
7.565000459999964733e+00
7.565500459999839222e+00
7.566000459999941086e+00
7.566500460000042949e+00
7.567000459999917439e+00
7.567500460000019302e+00
7.568000459999893792e+00
7.568500459999995655e+00
7.569000459999870145e+00
7.569500459999972009e+00
7.570000459999846498e+00
7.570500459999948362e+00
7.571000459999822851e+00
7.571500459999924715e+00
7.572000460000026578e+00
7.572500459999901068e+00
7.573000460000002931e+00
7.573500459999877421e+00
7.574000459999979284e+00
7.574500459999853774e+00
7.575000459999955638e+00
7.575500459999830127e+00
7.576000459999931991e+00
7.576500460000033854e+00
7.577000459999908344e+00
7.577500460000010207e+00
7.578000459999884697e+00
7.578500459999986560e+00
7.579000459999861050e+00
7.579500459999962914e+00
7.580000459999837403e+00
7.580500459999939267e+00
7.581000460000041130e+00
7.581500459999915620e+00
7.582000460000017483e+00
7.582500459999891973e+00
7.583000459999993836e+00
7.583500459999868326e+00
7.584000459999970190e+00
7.584500459999844679e+00
7.585000459999946543e+00
7.585500459999821032e+00
7.586000459999922896e+00
7.586500460000024759e+00
7.587000459999899249e+00
7.587500460000001112e+00
7.588000459999875602e+00
7.588500459999977465e+00
7.589000459999851955e+00
7.589500459999953819e+00
7.590000459999828308e+00
7.590500459999930172e+00
7.591000460000032035e+00
7.591500459999906525e+00
7.592000460000008388e+00
7.592500459999882878e+00
7.593000459999984741e+00
7.593500459999859231e+00
7.594000459999961095e+00
7.594500459999835584e+00
7.595000459999937448e+00
7.595500460000039311e+00
7.596000459999913801e+00
7.596500460000015664e+00
7.597000459999890154e+00
7.597500459999992017e+00
7.598000459999866507e+00
7.598500459999968371e+00
7.599000459999842860e+00
7.599500459999944724e+00
7.600000459999819213e+00
7.600500459999921077e+00
7.601000460000022940e+00
7.601500459999897430e+00
7.602000459999999293e+00
7.602500459999873783e+00
7.603000459999975646e+00
7.603500459999850136e+00
7.604000459999952000e+00
7.604500459999826489e+00
7.605000459999928353e+00
7.605500460000030216e+00
7.606000459999904706e+00
7.606500460000006569e+00
7.607000459999881059e+00
7.607500459999982922e+00
7.608000459999857412e+00
7.608500459999959276e+00
7.609000459999833765e+00
7.609500459999935629e+00
7.610000460000037492e+00
7.610500459999911982e+00
7.611000460000013845e+00
7.611500459999888335e+00
7.612000459999990198e+00
7.612500459999864688e+00
7.613000459999966552e+00
7.613500459999841041e+00
7.614000459999942905e+00
7.614500459999817394e+00
7.615000459999919258e+00
7.615500460000021121e+00
7.616000459999895611e+00
7.616500459999997474e+00
7.617000459999871964e+00
7.617500459999973828e+00
7.618000459999848317e+00
7.618500459999950181e+00
7.619000459999824670e+00
7.619500459999926534e+00
7.620000460000028397e+00
7.620500459999902887e+00
7.621000460000004750e+00
7.621500459999879240e+00
7.622000459999981103e+00
7.622500459999855593e+00
7.623000459999957457e+00
7.623500459999831946e+00
7.624000459999933810e+00
7.624500460000035673e+00
7.625000459999910163e+00
7.625500460000012026e+00
7.626000459999886516e+00
7.626500459999988379e+00
7.627000459999862869e+00
7.627500459999964733e+00
7.628000459999839222e+00
7.628500459999941086e+00
7.629000460000042949e+00
7.629500459999917439e+00
7.630000460000019302e+00
7.630500459999893792e+00
7.631000459999995655e+00
7.631500459999870145e+00
7.632000459999972009e+00
7.632500459999846498e+00
7.633000459999948362e+00
7.633500459999822851e+00
7.634000459999924715e+00
7.634500460000026578e+00
7.635000459999901068e+00
7.635500460000002931e+00
7.636000459999877421e+00
7.636500459999979284e+00
7.637000459999853774e+00
7.637500459999955638e+00
7.638000459999830127e+00
7.638500459999931991e+00
7.639000460000033854e+00
7.639500459999908344e+00
7.640000460000010207e+00
7.640500459999884697e+00
7.641000469999880806e+00
7.641500469999982670e+00
7.642000469999857160e+00
7.642500469999959023e+00
7.643000469999833513e+00
7.643500469999935376e+00
7.644000470000037240e+00
7.644500469999911729e+00
7.645000470000013593e+00
7.645500469999888082e+00
7.646000469999989946e+00
7.646500469999864436e+00
7.647000469999966299e+00
7.647500469999840789e+00
7.648000469999942652e+00
7.648500469999817142e+00
7.649000469999919005e+00
7.649500470000020869e+00
7.650000469999895358e+00
7.650500469999997222e+00
7.651000469999871711e+00
7.651500469999973575e+00
7.652000469999848065e+00
7.652500469999949928e+00
7.653000469999824418e+00
7.653500469999926281e+00
7.654000470000028145e+00
7.654500469999902634e+00
7.655000470000004498e+00
7.655500469999878987e+00
7.656000469999980851e+00
7.656500469999855341e+00
7.657000469999957204e+00
7.657500469999831694e+00
7.658000469999933557e+00
7.658500470000035421e+00
7.659000469999909910e+00
7.659500470000011774e+00
7.660000469999886263e+00
7.660500469999988127e+00
7.661000469999862617e+00
7.661500469999964480e+00
7.662000469999838970e+00
7.662500469999940833e+00
7.663000470000042696e+00
7.663500469999917186e+00
7.664000470000019050e+00
7.664500469999893539e+00
7.665000469999995403e+00
7.665500469999869892e+00
7.666000469999971756e+00
7.666500469999846246e+00
7.667000469999948109e+00
7.667500469999822599e+00
7.668000469999924462e+00
7.668500470000026326e+00
7.669000469999900815e+00
7.669500470000002679e+00
7.670000469999877168e+00
7.670500469999979032e+00
7.671000469999853522e+00
7.671500469999955385e+00
7.672000469999829875e+00
7.672500469999931738e+00
7.673000470000033602e+00
7.673500469999908091e+00
7.674000470000009955e+00
7.674500469999884444e+00
7.675000469999986308e+00
7.675500469999860798e+00
7.676000469999962661e+00
7.676500469999837151e+00
7.677000469999939014e+00
7.677500470000040877e+00
7.678000469999915367e+00
7.678500470000017231e+00
7.679000469999891720e+00
7.679500469999993584e+00
7.680000469999868074e+00
7.680500469999969937e+00
7.681000469999844427e+00
7.681500469999946290e+00
7.682000469999820780e+00
7.682500469999922643e+00
7.683000470000024507e+00
7.683500469999898996e+00
7.684000470000000860e+00
7.684500469999875349e+00
7.685000469999977213e+00
7.685500469999851703e+00
7.686000469999953566e+00
7.686500469999828056e+00
7.687000469999929919e+00
7.687500470000031783e+00
7.688000469999906272e+00
7.688500470000008136e+00
7.689000469999882625e+00
7.689500469999984489e+00
7.690000469999858979e+00
7.690500469999960842e+00
7.691000469999835332e+00
7.691500469999937195e+00
7.692000470000039059e+00
7.692500469999913548e+00
7.693000470000015412e+00
7.693500469999889901e+00
7.694000469999991765e+00
7.694500469999866255e+00
7.695000469999968118e+00
7.695500469999842608e+00
7.696000469999944471e+00
7.696500469999818961e+00
7.697000469999920824e+00
7.697500470000022688e+00
7.698000469999897177e+00
7.698500469999999041e+00
7.699000469999873530e+00
7.699500469999975394e+00
7.700000469999849884e+00
7.700500469999951747e+00
7.701000469999826237e+00
7.701500469999928100e+00
7.702000470000029964e+00
7.702500469999904453e+00
7.703000470000006317e+00
7.703500469999880806e+00
7.704000469999982670e+00
7.704500469999857160e+00
7.705000469999959023e+00
7.705500469999833513e+00
7.706000469999935376e+00
7.706500470000037240e+00
7.707000469999911729e+00
7.707500470000013593e+00
7.708000469999888082e+00
7.708500469999989946e+00
7.709000469999864436e+00
7.709500469999966299e+00
7.710000469999840789e+00
7.710500469999942652e+00
7.711000469999817142e+00
7.711500469999919005e+00
7.712000470000020869e+00
7.712500469999895358e+00
7.713000469999997222e+00
7.713500469999871711e+00
7.714000469999973575e+00
7.714500469999848065e+00
7.715000469999949928e+00
7.715500469999824418e+00
7.716000469999926281e+00
7.716500470000028145e+00
7.717000469999902634e+00
7.717500470000004498e+00
7.718000469999878987e+00
7.718500469999980851e+00
7.719000469999855341e+00
7.719500469999957204e+00
7.720000469999831694e+00
7.720500469999933557e+00
7.721000470000035421e+00
7.721500469999909910e+00
7.722000470000011774e+00
7.722500469999886263e+00
7.723000469999988127e+00
7.723500469999862617e+00
7.724000469999964480e+00
7.724500469999838970e+00
7.725000469999940833e+00
7.725500470000042696e+00
7.726000469999917186e+00
7.726500470000019050e+00
7.727000469999893539e+00
7.727500469999995403e+00
7.728000469999869892e+00
7.728500469999971756e+00
7.729000469999846246e+00
7.729500469999948109e+00
7.730000469999822599e+00
7.730500469999924462e+00
7.731000470000026326e+00
7.731500469999900815e+00
7.732000470000002679e+00
7.732500469999877168e+00
7.733000469999979032e+00
7.733500469999853522e+00
7.734000469999955385e+00
7.734500469999829875e+00
7.735000469999931738e+00
7.735500470000033602e+00
7.736000469999908091e+00
7.736500470000009955e+00
7.737000469999884444e+00
7.737500469999986308e+00
7.738000469999860798e+00
7.738500469999962661e+00
7.739000469999837151e+00
7.739500469999939014e+00
7.740000470000040877e+00
7.740500469999915367e+00
7.741000470000017231e+00
7.741500469999891720e+00
7.742000469999993584e+00
7.742500469999868074e+00
7.743000469999969937e+00
7.743500469999844427e+00
7.744000469999946290e+00
7.744500469999820780e+00
7.745000469999922643e+00
7.745500470000024507e+00
7.746000469999898996e+00
7.746500470000000860e+00
7.747000469999875349e+00
7.747500469999977213e+00
7.748000469999851703e+00
7.748500469999953566e+00
7.749000469999828056e+00
7.749500469999929919e+00
7.750000470000031783e+00
7.750500469999906272e+00
7.751000470000008136e+00
7.751500469999882625e+00
7.752000469999984489e+00
7.752500469999858979e+00
7.753000469999960842e+00
7.753500469999835332e+00
7.754000469999937195e+00
7.754500470000039059e+00
7.755000469999913548e+00
7.755500470000015412e+00
7.756000469999889901e+00
7.756500469999991765e+00
7.757000469999866255e+00
7.757500469999968118e+00
7.758000469999842608e+00
7.758500469999944471e+00
7.759000469999818961e+00
7.759500469999920824e+00
7.760000470000022688e+00
7.760500469999897177e+00
7.761000469999999041e+00
7.761500469999873530e+00
7.762000469999975394e+00
7.762500469999849884e+00
7.763000469999951747e+00
7.763500469999826237e+00
7.764000469999928100e+00
7.764500470000029964e+00
7.765000469999904453e+00
7.765500470000006317e+00
7.766000469999880806e+00
7.766500469999982670e+00
7.767000469999857160e+00
7.767500469999959023e+00
7.768000469999833513e+00
7.768500469999935376e+00
7.769000470000037240e+00
7.769500469999911729e+00
7.770000470000013593e+00
7.770500469999888082e+00
7.771000469999989946e+00
7.771500469999864436e+00
7.772000469999966299e+00
7.772500469999840789e+00
7.773000469999942652e+00
7.773500469999817142e+00
7.774000469999919005e+00
7.774500470000020869e+00
7.775000469999895358e+00
7.775500469999997222e+00
7.776000469999871711e+00
7.776500469999973575e+00
7.777000469999848065e+00
7.777500469999949928e+00
7.778000469999824418e+00
7.778500469999926281e+00
7.779000470000028145e+00
7.779500469999902634e+00
7.780000470000004498e+00
7.780500469999878987e+00
7.781000469999980851e+00
7.781500469999855341e+00
7.782000469999957204e+00
7.782500469999831694e+00
7.783000469999933557e+00
7.783500470000035421e+00
7.784000469999909910e+00
7.784500470000011774e+00
7.785000469999886263e+00
7.785500469999988127e+00
7.786000469999862617e+00
7.786500469999964480e+00
7.787000469999838970e+00
7.787500469999940833e+00
7.788000470000042696e+00
7.788500469999917186e+00
7.789000470000019050e+00
7.789500469999893539e+00
7.790000469999995403e+00
7.790500469999869892e+00
7.791000469999971756e+00
7.791500469999846246e+00
7.792000469999948109e+00
7.792500469999822599e+00
7.793000469999924462e+00
7.793500470000026326e+00
7.794000469999900815e+00
7.794500470000002679e+00
7.795000469999877168e+00
7.795500469999979032e+00
7.796000469999853522e+00
7.796500469999955385e+00
7.797000469999829875e+00
7.797500469999931738e+00
7.798000470000033602e+00
7.798500469999908091e+00
7.799000470000009955e+00
7.799500469999884444e+00
7.800000469999986308e+00
7.800500469999860798e+00
7.801000469999962661e+00
7.801500469999837151e+00
7.802000469999939014e+00
7.802500470000040877e+00
7.803000469999915367e+00
7.803500470000017231e+00
7.804000469999891720e+00
7.804500469999993584e+00
7.805000479999989693e+00
7.805500479999864183e+00
7.806000479999966046e+00
7.806500479999840536e+00
7.807000479999942399e+00
7.807500480000044263e+00
7.808000479999918753e+00
7.808500480000020616e+00
7.809000479999895106e+00
7.809500479999996969e+00
7.810000479999871459e+00
7.810500479999973322e+00
7.811000479999847812e+00
7.811500479999949675e+00
7.812000479999824165e+00
7.812500479999926029e+00
7.813000480000027892e+00
7.813500479999902382e+00
7.814000480000004245e+00
7.814500479999878735e+00
7.815000479999980598e+00
7.815500479999855088e+00
7.816000479999956951e+00
7.816500479999831441e+00
7.817000479999933304e+00
7.817500480000035168e+00
7.818000479999909658e+00
7.818500480000011521e+00
7.819000479999886011e+00
7.819500479999987874e+00
7.820000479999862364e+00
7.820500479999964227e+00
7.821000479999838717e+00
7.821500479999940580e+00
7.822000480000042444e+00
7.822500479999916934e+00
7.823000480000018797e+00
7.823500479999893287e+00
7.824000479999995150e+00
7.824500479999869640e+00
7.825000479999971503e+00
7.825500479999845993e+00
7.826000479999947856e+00
7.826500479999822346e+00
7.827000479999924210e+00
7.827500480000026073e+00
7.828000479999900563e+00
7.828500480000002426e+00
7.829000479999876916e+00
7.829500479999978779e+00
7.830000479999853269e+00
7.830500479999955132e+00
7.831000479999829622e+00
7.831500479999931486e+00
7.832000480000033349e+00
7.832500479999907839e+00
7.833000480000009702e+00
7.833500479999884192e+00
7.834000479999986055e+00
7.834500479999860545e+00
7.835000479999962408e+00
7.835500479999836898e+00
7.836000479999938761e+00
7.836500480000040625e+00
7.837000479999915115e+00
7.837500480000016978e+00
7.838000479999891468e+00
7.838500479999993331e+00
7.839000479999867821e+00
7.839500479999969684e+00
7.840000479999844174e+00
7.840500479999946037e+00
7.841000479999820527e+00
7.841500479999922391e+00
7.842000480000024254e+00
7.842500479999898744e+00
7.843000480000000607e+00
7.843500479999875097e+00
7.844000479999976960e+00
7.844500479999851450e+00
7.845000479999953313e+00
7.845500479999827803e+00
7.846000479999929667e+00
7.846500480000031530e+00
7.847000479999906020e+00
7.847500480000007883e+00
7.848000479999882373e+00
7.848500479999984236e+00
7.849000479999858726e+00
7.849500479999960589e+00
7.850000479999835079e+00
7.850500479999936942e+00
7.851000480000038806e+00
7.851500479999913296e+00
7.852000480000015159e+00
7.852500479999889649e+00
7.853000479999991512e+00
7.853500479999866002e+00
7.854000479999967865e+00
7.854500479999842355e+00
7.855000479999944218e+00
7.855500479999818708e+00
7.856000479999920572e+00
7.856500480000022435e+00
7.857000479999896925e+00
7.857500479999998788e+00
7.858000479999873278e+00
7.858500479999975141e+00
7.859000479999849631e+00
7.859500479999951494e+00
7.860000479999825984e+00
7.860500479999927848e+00
7.861000480000029711e+00
7.861500479999904201e+00
7.862000480000006064e+00
7.862500479999880554e+00
7.863000479999982417e+00
7.863500479999856907e+00
7.864000479999958770e+00
7.864500479999833260e+00
7.865000479999935123e+00
7.865500480000036987e+00
7.866000479999911477e+00
7.866500480000013340e+00
7.867000479999887830e+00
7.867500479999989693e+00
7.868000479999864183e+00
7.868500479999966046e+00
7.869000479999840536e+00
7.869500479999942399e+00
7.870000480000044263e+00
7.870500479999918753e+00
7.871000480000020616e+00
7.871500479999895106e+00
7.872000479999996969e+00
7.872500479999871459e+00
7.873000479999973322e+00
7.873500479999847812e+00
7.874000479999949675e+00
7.874500479999824165e+00
7.875000479999926029e+00
7.875500480000027892e+00
7.876000479999902382e+00
7.876500480000004245e+00
7.877000479999878735e+00
7.877500479999980598e+00
7.878000479999855088e+00
7.878500479999956951e+00
7.879000479999831441e+00
7.879500479999933304e+00
7.880000480000035168e+00
7.880500479999909658e+00
7.881000480000011521e+00
7.881500479999886011e+00
7.882000479999987874e+00
7.882500479999862364e+00
7.883000479999964227e+00
7.883500479999838717e+00
7.884000479999940580e+00
7.884500480000042444e+00
7.885000479999916934e+00
7.885500480000018797e+00
7.886000479999893287e+00
7.886500479999995150e+00
7.887000479999869640e+00
7.887500479999971503e+00
7.888000479999845993e+00
7.888500479999947856e+00
7.889000479999822346e+00
7.889500479999924210e+00
7.890000480000026073e+00
7.890500479999900563e+00
7.891000480000002426e+00
7.891500479999876916e+00
7.892000479999978779e+00
7.892500479999853269e+00
7.893000479999955132e+00
7.893500479999829622e+00
7.894000479999931486e+00
7.894500480000033349e+00
7.895000479999907839e+00
7.895500480000009702e+00
7.896000479999884192e+00
7.896500479999986055e+00
7.897000479999860545e+00
7.897500479999962408e+00
7.898000479999836898e+00
7.898500479999938761e+00
7.899000480000040625e+00
7.899500479999915115e+00
7.900000480000016978e+00
7.900500479999891468e+00
7.901000479999993331e+00
7.901500479999867821e+00
7.902000479999969684e+00
7.902500479999844174e+00
7.903000479999946037e+00
7.903500479999820527e+00
7.904000479999922391e+00
7.904500480000024254e+00
7.905000479999898744e+00
7.905500480000000607e+00
7.906000479999875097e+00
7.906500479999976960e+00
7.907000479999851450e+00
7.907500479999953313e+00
7.908000479999827803e+00
7.908500479999929667e+00
7.909000480000031530e+00
7.909500479999906020e+00
7.910000480000007883e+00
7.910500479999882373e+00
7.911000479999984236e+00
7.911500479999858726e+00
7.912000479999960589e+00
7.912500479999835079e+00
7.913000479999936942e+00
7.913500480000038806e+00
7.914000479999913296e+00
7.914500480000015159e+00
7.915000479999889649e+00
7.915500479999991512e+00
7.916000479999866002e+00
7.916500479999967865e+00
7.917000479999842355e+00
7.917500479999944218e+00
7.918000479999818708e+00
7.918500479999920572e+00
7.919000480000022435e+00
7.919500479999896925e+00
7.920000479999998788e+00
7.920500479999873278e+00
7.921000479999975141e+00
7.921500479999849631e+00
7.922000479999951494e+00
7.922500479999825984e+00
7.923000479999927848e+00
7.923500480000029711e+00
7.924000479999904201e+00
7.924500480000006064e+00
7.925000479999880554e+00
7.925500479999982417e+00
7.926000479999856907e+00
7.926500479999958770e+00
7.927000479999833260e+00
7.927500479999935123e+00
7.928000480000036987e+00
7.928500479999911477e+00
7.929000480000013340e+00
7.929500479999887830e+00
7.930000479999989693e+00
7.930500479999864183e+00
7.931000479999966046e+00
7.931500479999840536e+00
7.932000479999942399e+00
7.932500480000044263e+00
7.933000479999918753e+00
7.933500480000020616e+00
7.934000479999895106e+00
7.934500479999996969e+00
7.935000479999871459e+00
7.935500479999973322e+00
7.936000479999847812e+00
7.936500479999949675e+00
7.937000479999824165e+00
7.937500479999926029e+00
7.938000480000027892e+00
7.938500479999902382e+00
7.939000480000004245e+00
7.939500479999878735e+00
7.940000479999980598e+00
7.940500479999855088e+00
7.941000479999956951e+00
7.941500479999831441e+00
7.942000479999933304e+00
7.942500480000035168e+00
7.943000479999909658e+00
7.943500480000011521e+00
7.944000479999886011e+00
7.944500479999987874e+00
7.945000479999862364e+00
7.945500479999964227e+00
7.946000479999838717e+00
7.946500479999940580e+00
7.947000480000042444e+00
7.947500479999916934e+00
7.948000480000018797e+00
7.948500479999893287e+00
7.949000479999995150e+00
7.949500479999869640e+00
7.950000479999971503e+00
7.950500479999845993e+00
7.951000479999947856e+00
7.951500479999822346e+00
7.952000479999924210e+00
7.952500480000026073e+00
7.953000479999900563e+00
7.953500480000002426e+00
7.954000479999876916e+00
7.954500479999978779e+00
7.955000479999853269e+00
7.955500479999955132e+00
7.956000479999829622e+00
7.956500479999931486e+00
7.957000480000033349e+00
7.957500479999907839e+00
7.958000480000009702e+00
7.958500479999884192e+00
7.959000479999986055e+00
7.959500479999860545e+00
7.960000479999962408e+00
7.960500479999836898e+00
7.961000479999938761e+00
7.961500480000040625e+00
7.962000479999915115e+00
7.962500480000016978e+00
7.963000479999891468e+00
7.963500479999993331e+00
7.964000479999867821e+00
7.964500479999969684e+00
7.965000479999844174e+00
7.965500479999946037e+00
7.966000479999820527e+00
7.966500479999922391e+00
7.967000480000024254e+00
7.967500479999898744e+00
7.968000480000000607e+00
7.968500479999875097e+00
7.969000489999871206e+00
7.969500489999973070e+00
7.970000489999847559e+00
7.970500489999949423e+00
7.971000489999823913e+00
7.971500489999925776e+00
7.972000490000027639e+00
7.972500489999902129e+00
7.973000490000003992e+00
7.973500489999878482e+00
7.974000489999980346e+00
7.974500489999854835e+00
7.975000489999956699e+00
7.975500489999831188e+00
7.976000489999933052e+00
7.976500490000034915e+00
7.977000489999909405e+00
7.977500490000011268e+00
7.978000489999885758e+00
7.978500489999987622e+00
7.979000489999862111e+00
7.979500489999963975e+00
7.980000489999838464e+00
7.980500489999940328e+00
7.981000490000042191e+00
7.981500489999916681e+00
7.982000490000018544e+00
7.982500489999893034e+00
7.983000489999994898e+00
7.983500489999869387e+00
7.984000489999971251e+00
7.984500489999845740e+00
7.985000489999947604e+00
7.985500489999822094e+00
7.986000489999923957e+00
7.986500490000025820e+00
7.987000489999900310e+00
7.987500490000002173e+00
7.988000489999876663e+00
7.988500489999978527e+00
7.989000489999853016e+00
7.989500489999954880e+00
7.990000489999829369e+00
7.990500489999931233e+00
7.991000490000033096e+00
7.991500489999907586e+00
7.992000490000009449e+00
7.992500489999883939e+00
7.993000489999985803e+00
7.993500489999860292e+00
7.994000489999962156e+00
7.994500489999836645e+00
7.995000489999938509e+00
7.995500490000040372e+00
7.996000489999914862e+00
7.996500490000016725e+00
7.997000489999891215e+00
7.997500489999993079e+00
7.998000489999867568e+00
7.998500489999969432e+00
7.999000489999843921e+00
7.999500489999945785e+00
[truncated: 2,000,001 more chars]
