# Supplementary material for: Bursting Dynamics Based on the Persistent Na+ and Na+/K+ Pump Currents: A Dynamic Clamp Approach
Source: eNeuro. 2023 Aug 11;10(8):ENEURO.0331-22.2023. doi: 10.1523/ENEURO.0331-22.2023 (PMC10444573; doi:10.1523/ENEURO.0331-22.2023)
Supplement: Extended Data 1 — The extended data compressed file contains the experimental data for an experimental set and the Matlab code for the 2D model fitted to the data. The file also provides scripts for the analysis of the experimental data and outcome of the model. The scripts are listed in ReadMeFirst.txt. Download Extended Data 1, ZIP file. [file enu-eN-NWR-0331-22-s01.zip › CodeSubmitted/20n05001_traces/20n05001_gP6.0_ipm0.2_nm_Vexcursion.txt]

-6.527710000000000434e+01
-6.484990000000000521e+01
-6.509399999999999409e+01
-6.503300000000000125e+01
-6.515500000000000114e+01
-6.518550000000000466e+01
-6.518550000000000466e+01
-6.521609999999999729e+01
-6.524660000000000082e+01
-6.512449999999999761e+01
-6.512449999999999761e+01
-6.503300000000000125e+01
-6.506350000000000477e+01
-6.478879999999999484e+01
-6.494140000000000157e+01
-6.494140000000000157e+01
-6.497190000000000509e+01
-6.488039999999999452e+01
-6.494140000000000157e+01
-6.488039999999999452e+01
-6.494140000000000157e+01
-6.481929999999999836e+01
-6.497190000000000509e+01
-6.481929999999999836e+01
-6.524660000000000082e+01
-6.494140000000000157e+01
-6.506350000000000477e+01
-6.491089999999999804e+01
-6.524660000000000082e+01
-6.536870000000000402e+01
-6.515500000000000114e+01
-6.500239999999999441e+01
-6.512449999999999761e+01
-6.500239999999999441e+01
-6.512449999999999761e+01
-6.509399999999999409e+01
-6.512449999999999761e+01
-6.500239999999999441e+01
-6.500239999999999441e+01
-6.481929999999999836e+01
-6.503300000000000125e+01
-6.463620000000000232e+01
-6.475830000000000553e+01
-6.491089999999999804e+01
-6.500239999999999441e+01
-6.503300000000000125e+01
-6.497190000000000509e+01
-6.478879999999999484e+01
-6.481929999999999836e+01
-6.491089999999999804e+01
-6.491089999999999804e+01
-6.494140000000000157e+01
-6.469729999999999848e+01
-6.506350000000000477e+01
-6.494140000000000157e+01
-6.509399999999999409e+01
-6.481929999999999836e+01
-6.530759999999999366e+01
-6.491089999999999804e+01
-6.488039999999999452e+01
-6.478879999999999484e+01
-6.481929999999999836e+01
-6.463620000000000232e+01
-6.500239999999999441e+01
-6.466670000000000584e+01
-6.488039999999999452e+01
-6.484990000000000521e+01
-6.518550000000000466e+01
-6.506350000000000477e+01
-6.497190000000000509e+01
-6.494140000000000157e+01
-6.494140000000000157e+01
-6.515500000000000114e+01
-6.506350000000000477e+01
-6.521609999999999729e+01
-6.497190000000000509e+01
-6.524660000000000082e+01
-6.497190000000000509e+01
-6.488039999999999452e+01
-6.466670000000000584e+01
-6.478879999999999484e+01
-6.478879999999999484e+01
-6.478879999999999484e+01
-6.484990000000000521e+01
-6.488039999999999452e+01
-6.478879999999999484e+01
-6.488039999999999452e+01
-6.457519999999999527e+01
-6.472780000000000200e+01
-6.466670000000000584e+01
-6.475830000000000553e+01
-6.484990000000000521e+01
-6.503300000000000125e+01
-6.497190000000000509e+01
-6.497190000000000509e+01
-6.500239999999999441e+01
-6.500239999999999441e+01
-6.500239999999999441e+01
-6.509399999999999409e+01
-6.488039999999999452e+01
-6.491089999999999804e+01
-6.497190000000000509e+01
-6.509399999999999409e+01
-6.494140000000000157e+01
-6.491089999999999804e+01
-6.478879999999999484e+01
-6.466670000000000584e+01
-6.488039999999999452e+01
-6.466670000000000584e+01
-6.478879999999999484e+01
-6.503300000000000125e+01
-6.491089999999999804e+01
-6.506350000000000477e+01
-6.509399999999999409e+01
-6.497190000000000509e+01
-6.491089999999999804e+01
-6.509399999999999409e+01
-6.500239999999999441e+01
-6.481929999999999836e+01
-6.497190000000000509e+01
-6.484990000000000521e+01
-6.497190000000000509e+01
-6.491089999999999804e+01
-6.500239999999999441e+01
-6.491089999999999804e+01
-6.469729999999999848e+01
-6.478879999999999484e+01
-6.481929999999999836e+01
-6.500239999999999441e+01
-6.518550000000000466e+01
-6.488039999999999452e+01
-6.512449999999999761e+01
-6.469729999999999848e+01
-6.503300000000000125e+01
-6.500239999999999441e+01
-6.500239999999999441e+01
-6.497190000000000509e+01
-6.509399999999999409e+01
-6.491089999999999804e+01
-6.509399999999999409e+01
-6.503300000000000125e+01
-6.500239999999999441e+01
-6.494140000000000157e+01
-6.515500000000000114e+01
-6.463620000000000232e+01
-6.494140000000000157e+01
-6.469729999999999848e+01
-6.491089999999999804e+01
-6.469729999999999848e+01
-6.484990000000000521e+01
-6.488039999999999452e+01
-6.497190000000000509e+01
-6.500239999999999441e+01
-6.481929999999999836e+01
-6.463620000000000232e+01
-6.463620000000000232e+01
-6.497190000000000509e+01
-6.494140000000000157e+01
-6.521609999999999729e+01
-6.515500000000000114e+01
-6.509399999999999409e+01
-6.512449999999999761e+01
-6.515500000000000114e+01
-6.512449999999999761e+01
-6.509399999999999409e+01
-6.491089999999999804e+01
-6.521609999999999729e+01
-6.457519999999999527e+01
-6.515500000000000114e+01
-6.481929999999999836e+01
-6.515500000000000114e+01
-6.460569999999999879e+01
-6.494140000000000157e+01
-6.494140000000000157e+01
-6.472780000000000200e+01
-6.491089999999999804e+01
-6.494140000000000157e+01
-6.481929999999999836e+01
-6.500239999999999441e+01
-6.466670000000000584e+01
-6.503300000000000125e+01
-6.491089999999999804e+01
-6.503300000000000125e+01
-6.509399999999999409e+01
-6.512449999999999761e+01
-6.509399999999999409e+01
-6.509399999999999409e+01
-6.512449999999999761e+01
-6.512449999999999761e+01
-6.521609999999999729e+01
-6.475830000000000553e+01
-6.481929999999999836e+01
-6.491089999999999804e+01
-6.481929999999999836e+01
-6.488039999999999452e+01
-6.500239999999999441e+01
-6.491089999999999804e+01
-6.506350000000000477e+01
-6.491089999999999804e+01
-6.506350000000000477e+01
-6.478879999999999484e+01
-6.494140000000000157e+01
-6.484990000000000521e+01
-6.497190000000000509e+01
-6.518550000000000466e+01
-6.524660000000000082e+01
-6.503300000000000125e+01
-6.484990000000000521e+01
-6.497190000000000509e+01
-6.488039999999999452e+01
-6.509399999999999409e+01
-6.509399999999999409e+01
-6.481929999999999836e+01
-6.463620000000000232e+01
-6.491089999999999804e+01
-6.472780000000000200e+01
-6.491089999999999804e+01
-6.478879999999999484e+01
-6.497190000000000509e+01
-6.475830000000000553e+01
-6.469729999999999848e+01
-6.466670000000000584e+01
-6.484990000000000521e+01
-6.478879999999999484e+01
-6.500239999999999441e+01
-6.515500000000000114e+01
-6.497190000000000509e+01
-6.503300000000000125e+01
-6.503300000000000125e+01
-6.481929999999999836e+01
-6.500239999999999441e+01
-6.503300000000000125e+01
-6.521609999999999729e+01
-6.515500000000000114e+01
-6.497190000000000509e+01
-6.481929999999999836e+01
-6.491089999999999804e+01
-6.488039999999999452e+01
-6.472780000000000200e+01
-6.484990000000000521e+01
-6.491089999999999804e+01
-6.481929999999999836e+01
-6.494140000000000157e+01
-6.494140000000000157e+01
-6.488039999999999452e+01
-6.506350000000000477e+01
-6.488039999999999452e+01
-6.497190000000000509e+01
-6.515500000000000114e+01
-6.518550000000000466e+01
-6.512449999999999761e+01
-6.515500000000000114e+01
-6.484990000000000521e+01
-6.491089999999999804e+01
-6.500239999999999441e+01
-6.506350000000000477e+01
-6.506350000000000477e+01
-6.478879999999999484e+01
-6.497190000000000509e+01
-6.481929999999999836e+01
-6.491089999999999804e+01
-6.481929999999999836e+01
-6.494140000000000157e+01
-6.503300000000000125e+01
-6.481929999999999836e+01
-6.494140000000000157e+01
-6.509399999999999409e+01
-6.494140000000000157e+01
-6.524660000000000082e+01
-6.488039999999999452e+01
-6.500239999999999441e+01
-6.503300000000000125e+01
-6.488039999999999452e+01
-6.506350000000000477e+01
-6.472780000000000200e+01
-6.506350000000000477e+01
-6.500239999999999441e+01
-6.506350000000000477e+01
-6.500239999999999441e+01
-6.518550000000000466e+01
-6.481929999999999836e+01
-6.469729999999999848e+01
-6.472780000000000200e+01
-6.475830000000000553e+01
-6.475830000000000553e+01
-6.484990000000000521e+01
-6.478879999999999484e+01
-6.500239999999999441e+01
-6.488039999999999452e+01
-6.488039999999999452e+01
-6.497190000000000509e+01
-6.497190000000000509e+01
-6.506350000000000477e+01
-6.515500000000000114e+01
-6.512449999999999761e+01
-6.524660000000000082e+01
-6.512449999999999761e+01
-6.512449999999999761e+01
-6.497190000000000509e+01
-6.512449999999999761e+01
-6.494140000000000157e+01
-6.524660000000000082e+01
-6.491089999999999804e+01
-6.509399999999999409e+01
-6.503300000000000125e+01
-6.484990000000000521e+01
-6.488039999999999452e+01
-6.488039999999999452e+01
-6.497190000000000509e+01
-6.478879999999999484e+01
-6.491089999999999804e+01
-6.494140000000000157e+01
-6.475830000000000553e+01
-6.503300000000000125e+01
-6.518550000000000466e+01
-6.497190000000000509e+01
-6.518550000000000466e+01
-6.497190000000000509e+01
-6.488039999999999452e+01
-6.484990000000000521e+01
-6.488039999999999452e+01
-6.469729999999999848e+01
-6.472780000000000200e+01
-6.494140000000000157e+01
-6.478879999999999484e+01
-6.491089999999999804e+01
-6.469729999999999848e+01
-6.463620000000000232e+01
-6.436159999999999570e+01
-6.469729999999999848e+01
-6.478879999999999484e+01
-6.484990000000000521e+01
-6.484990000000000521e+01
-6.506350000000000477e+01
-6.484990000000000521e+01
-6.491089999999999804e+01
-6.475830000000000553e+01
-6.497190000000000509e+01
-6.484990000000000521e+01
-6.500239999999999441e+01
-6.491089999999999804e+01
-6.497190000000000509e+01
-6.472780000000000200e+01
-6.478879999999999484e+01
-6.472780000000000200e+01
-6.475830000000000553e+01
-6.463620000000000232e+01
-6.460569999999999879e+01
-6.448359999999999559e+01
-6.454470000000000596e+01
-6.430049999999999955e+01
-6.448359999999999559e+01
-6.448359999999999559e+01
-6.481929999999999836e+01
-6.484990000000000521e+01
-6.481929999999999836e+01
-6.481929999999999836e+01
-6.466670000000000584e+01
-6.491089999999999804e+01
-6.481929999999999836e+01
-6.497190000000000509e+01
-6.491089999999999804e+01
-6.463620000000000232e+01
-6.472780000000000200e+01
-6.466670000000000584e+01
-6.430049999999999955e+01
-6.460569999999999879e+01
-6.439209999999999923e+01
-6.491089999999999804e+01
-6.439209999999999923e+01
-6.481929999999999836e+01
-6.454470000000000596e+01
-6.463620000000000232e+01
-6.442260000000000275e+01
-6.472780000000000200e+01
-6.457519999999999527e+01
-6.460569999999999879e+01
-6.466670000000000584e+01
-6.454470000000000596e+01
-6.463620000000000232e+01
-6.472780000000000200e+01
-6.457519999999999527e+01
-6.481929999999999836e+01
-6.454470000000000596e+01
-6.448359999999999559e+01
-6.460569999999999879e+01
-6.463620000000000232e+01
-6.439209999999999923e+01
-6.430049999999999955e+01
-6.454470000000000596e+01
-6.442260000000000275e+01
-6.460569999999999879e+01
-6.423950000000000671e+01
-6.454470000000000596e+01
-6.423950000000000671e+01
-6.451420000000000243e+01
-6.481929999999999836e+01
-6.469729999999999848e+01
-6.442260000000000275e+01
-6.494140000000000157e+01
-6.463620000000000232e+01
-6.457519999999999527e+01
-6.448359999999999559e+01
-6.454470000000000596e+01
-6.466670000000000584e+01
-6.484990000000000521e+01
-6.463620000000000232e+01
-6.463620000000000232e+01
-6.463620000000000232e+01
-6.442260000000000275e+01
-6.420900000000000318e+01
-6.448359999999999559e+01
-6.426999999999999602e+01
-6.417849999999999966e+01
-6.448359999999999559e+01
-6.420900000000000318e+01
-6.460569999999999879e+01
-6.451420000000000243e+01
-6.445310000000000628e+01
-6.417849999999999966e+01
-6.436159999999999570e+01
-6.442260000000000275e+01
-6.457519999999999527e+01
-6.442260000000000275e+01
-6.466670000000000584e+01
-6.442260000000000275e+01
-6.460569999999999879e+01
-6.445310000000000628e+01
-6.442260000000000275e+01
-6.466670000000000584e+01
-6.445310000000000628e+01
-6.417849999999999966e+01
-6.442260000000000275e+01
-6.417849999999999966e+01
-6.430049999999999955e+01
-6.445310000000000628e+01
-6.457519999999999527e+01
-6.448359999999999559e+01
-6.436159999999999570e+01
-6.433110000000000639e+01
-6.433110000000000639e+01
-6.442260000000000275e+01
-6.469729999999999848e+01
-6.454470000000000596e+01
-6.448359999999999559e+01
-6.460569999999999879e+01
-6.414790000000000703e+01
-6.442260000000000275e+01
-6.445310000000000628e+01
-6.451420000000000243e+01
-6.423950000000000671e+01
-6.469729999999999848e+01
-6.436159999999999570e+01
-6.436159999999999570e+01
-6.399539999999999651e+01
-6.423950000000000671e+01
-6.420900000000000318e+01
-6.469729999999999848e+01
-6.430049999999999955e+01
-6.426999999999999602e+01
-6.433110000000000639e+01
-6.423950000000000671e+01
-6.448359999999999559e+01
-6.466670000000000584e+01
-6.451420000000000243e+01
-6.460569999999999879e+01
-6.445310000000000628e+01
-6.448359999999999559e+01
-6.420900000000000318e+01
-6.460569999999999879e+01
-6.448359999999999559e+01
-6.448359999999999559e+01
-6.451420000000000243e+01
-6.445310000000000628e+01
-6.445310000000000628e+01
-6.436159999999999570e+01
-6.442260000000000275e+01
-6.430049999999999955e+01
-6.442260000000000275e+01
-6.436159999999999570e+01
-6.442260000000000275e+01
-6.451420000000000243e+01
-6.426999999999999602e+01
-6.433110000000000639e+01
-6.442260000000000275e+01
-6.439209999999999923e+01
-6.439209999999999923e+01
-6.451420000000000243e+01
-6.457519999999999527e+01
-6.451420000000000243e+01
-6.451420000000000243e+01
-6.448359999999999559e+01
-6.445310000000000628e+01
-6.442260000000000275e+01
-6.430049999999999955e+01
-6.436159999999999570e+01
-6.445310000000000628e+01
-6.442260000000000275e+01
-6.417849999999999966e+01
-6.430049999999999955e+01
-6.445310000000000628e+01
-6.426999999999999602e+01
-6.451420000000000243e+01
-6.430049999999999955e+01
-6.457519999999999527e+01
-6.445310000000000628e+01
-6.451420000000000243e+01
-6.469729999999999848e+01
-6.469729999999999848e+01
-6.460569999999999879e+01
-6.460569999999999879e+01
-6.457519999999999527e+01
-6.457519999999999527e+01
-6.457519999999999527e+01
-6.430049999999999955e+01
-6.436159999999999570e+01
-6.442260000000000275e+01
-6.445310000000000628e+01
-6.448359999999999559e+01
-6.463620000000000232e+01
-6.448359999999999559e+01
-6.426999999999999602e+01
-6.433110000000000639e+01
-6.430049999999999955e+01
-6.433110000000000639e+01
-6.460569999999999879e+01
-6.457519999999999527e+01
-6.472780000000000200e+01
-6.472780000000000200e+01
-6.466670000000000584e+01
-6.478879999999999484e+01
-6.463620000000000232e+01
-6.457519999999999527e+01
-6.460569999999999879e+01
-6.463620000000000232e+01
-6.472780000000000200e+01
-6.457519999999999527e+01
-6.433110000000000639e+01
-6.451420000000000243e+01
-6.433110000000000639e+01
-6.423950000000000671e+01
-6.433110000000000639e+01
-6.423950000000000671e+01
-6.433110000000000639e+01
-6.417849999999999966e+01
-6.430049999999999955e+01
-6.454470000000000596e+01
-6.451420000000000243e+01
-6.454470000000000596e+01
-6.454470000000000596e+01
-6.466670000000000584e+01
-6.420900000000000318e+01
-6.454470000000000596e+01
-6.439209999999999923e+01
-6.451420000000000243e+01
-6.460569999999999879e+01
-6.469729999999999848e+01
-6.445310000000000628e+01
-6.439209999999999923e+01
-6.426999999999999602e+01
-6.439209999999999923e+01
-6.433110000000000639e+01
-6.451420000000000243e+01
-6.445310000000000628e+01
-6.451420000000000243e+01
-6.414790000000000703e+01
-6.436159999999999570e+01
-6.423950000000000671e+01
-6.448359999999999559e+01
-6.436159999999999570e+01
-6.448359999999999559e+01
-6.484990000000000521e+01
-6.469729999999999848e+01
-6.457519999999999527e+01
-6.460569999999999879e+01
-6.457519999999999527e+01
-6.466670000000000584e+01
-6.460569999999999879e+01
-6.439209999999999923e+01
-6.448359999999999559e+01
-6.442260000000000275e+01
-6.439209999999999923e+01
-6.436159999999999570e+01
-6.451420000000000243e+01
-6.445310000000000628e+01
-6.469729999999999848e+01
-6.439209999999999923e+01
-6.414790000000000703e+01
-6.433110000000000639e+01
-6.445310000000000628e+01
-6.433110000000000639e+01
-6.466670000000000584e+01
-6.451420000000000243e+01
-6.460569999999999879e+01
-6.454470000000000596e+01
-6.451420000000000243e+01
-6.448359999999999559e+01
-6.457519999999999527e+01
-6.475830000000000553e+01
-6.460569999999999879e+01
-6.475830000000000553e+01
-6.454470000000000596e+01
-6.448359999999999559e+01
-6.445310000000000628e+01
-6.436159999999999570e+01
-6.442260000000000275e+01
-6.457519999999999527e+01
-6.448359999999999559e+01
-6.463620000000000232e+01
-6.445310000000000628e+01
-6.460569999999999879e+01
-6.433110000000000639e+01
-6.466670000000000584e+01
-6.445310000000000628e+01
-6.463620000000000232e+01
-6.472780000000000200e+01
-6.469729999999999848e+01
-6.451420000000000243e+01
-6.454470000000000596e+01
-6.451420000000000243e+01
-6.451420000000000243e+01
-6.454470000000000596e+01
-6.457519999999999527e+01
-6.457519999999999527e+01
-6.433110000000000639e+01
-6.405639999999999645e+01
-6.463620000000000232e+01
-6.430049999999999955e+01
-6.451420000000000243e+01
-6.460569999999999879e+01
-6.442260000000000275e+01
-6.463620000000000232e+01
-6.457519999999999527e+01
-6.478879999999999484e+01
-6.478879999999999484e+01
-6.466670000000000584e+01
-6.478879999999999484e+01
-6.491089999999999804e+01
-6.475830000000000553e+01
-6.475830000000000553e+01
-6.472780000000000200e+01
-6.469729999999999848e+01
-6.463620000000000232e+01
-6.472780000000000200e+01
-6.460569999999999879e+01
-6.488039999999999452e+01
-6.433110000000000639e+01
-6.448359999999999559e+01
-6.448359999999999559e+01
-6.463620000000000232e+01
-6.445310000000000628e+01
-6.448359999999999559e+01
-6.448359999999999559e+01
-6.448359999999999559e+01
-6.472780000000000200e+01
-6.463620000000000232e+01
-6.484990000000000521e+01
-6.484990000000000521e+01
-6.475830000000000553e+01
-6.500239999999999441e+01
-6.463620000000000232e+01
-6.466670000000000584e+01
-6.478879999999999484e+01
-6.472780000000000200e+01
-6.491089999999999804e+01
-6.469729999999999848e+01
-6.466670000000000584e+01
-6.463620000000000232e+01
-6.481929999999999836e+01
-6.491089999999999804e+01
-6.497190000000000509e+01
-6.469729999999999848e+01
-6.475830000000000553e+01
-6.466670000000000584e+01
-6.488039999999999452e+01
-6.481929999999999836e+01
-6.494140000000000157e+01
-6.460569999999999879e+01
-6.497190000000000509e+01
-6.475830000000000553e+01
-6.506350000000000477e+01
-6.494140000000000157e+01
-6.512449999999999761e+01
-6.503300000000000125e+01
-6.515500000000000114e+01
-6.481929999999999836e+01
-6.478879999999999484e+01
-6.469729999999999848e+01
-6.469729999999999848e+01
-6.472780000000000200e+01
-6.478879999999999484e+01
-6.472780000000000200e+01
-6.463620000000000232e+01
-6.469729999999999848e+01
-6.463620000000000232e+01
-6.500239999999999441e+01
-6.469729999999999848e+01
-6.478879999999999484e+01
-6.484990000000000521e+01
-6.494140000000000157e+01
-6.491089999999999804e+01
-6.515500000000000114e+01
-6.494140000000000157e+01
-6.488039999999999452e+01
-6.503300000000000125e+01
-6.500239999999999441e+01
-6.484990000000000521e+01
-6.506350000000000477e+01
-6.463620000000000232e+01
-6.494140000000000157e+01
-6.469729999999999848e+01
-6.478879999999999484e+01
-6.457519999999999527e+01
-6.491089999999999804e+01
-6.463620000000000232e+01
-6.448359999999999559e+01
-6.475830000000000553e+01
-6.472780000000000200e+01
-6.457519999999999527e+01
-6.466670000000000584e+01
-6.475830000000000553e+01
-6.481929999999999836e+01
-6.463620000000000232e+01
-6.475830000000000553e+01
-6.484990000000000521e+01
-6.494140000000000157e+01
-6.497190000000000509e+01
-6.460569999999999879e+01
-6.472780000000000200e+01
-6.475830000000000553e+01
-6.481929999999999836e+01
-6.445310000000000628e+01
-6.460569999999999879e+01
-6.448359999999999559e+01
-6.463620000000000232e+01
-6.463620000000000232e+01
-6.451420000000000243e+01
-6.463620000000000232e+01
-6.478879999999999484e+01
-6.454470000000000596e+01
-6.478879999999999484e+01
-6.460569999999999879e+01
-6.472780000000000200e+01
-6.451420000000000243e+01
-6.463620000000000232e+01
-6.469729999999999848e+01
-6.463620000000000232e+01
-6.484990000000000521e+01
-6.478879999999999484e+01
-6.472780000000000200e+01
-6.454470000000000596e+01
-6.448359999999999559e+01
-6.448359999999999559e+01
-6.448359999999999559e+01
-6.436159999999999570e+01
-6.451420000000000243e+01
-6.439209999999999923e+01
-6.463620000000000232e+01
-6.445310000000000628e+01
-6.442260000000000275e+01
-6.448359999999999559e+01
-6.466670000000000584e+01
-6.478879999999999484e+01
-6.475830000000000553e+01
-6.478879999999999484e+01
-6.475830000000000553e+01
-6.460569999999999879e+01
-6.451420000000000243e+01
-6.451420000000000243e+01
-6.451420000000000243e+01
-6.460569999999999879e+01
-6.475830000000000553e+01
-6.442260000000000275e+01
-6.445310000000000628e+01
-6.442260000000000275e+01
-6.460569999999999879e+01
-6.448359999999999559e+01
-6.448359999999999559e+01
-6.457519999999999527e+01
-6.426999999999999602e+01
-6.472780000000000200e+01
-6.460569999999999879e+01
-6.451420000000000243e+01
-6.454470000000000596e+01
-6.469729999999999848e+01
-6.448359999999999559e+01
-6.454470000000000596e+01
-6.451420000000000243e+01
-6.451420000000000243e+01
-6.451420000000000243e+01
-6.442260000000000275e+01
-6.448359999999999559e+01
-6.454470000000000596e+01
-6.436159999999999570e+01
-6.433110000000000639e+01
-6.430049999999999955e+01
-6.417849999999999966e+01
-6.426999999999999602e+01
-6.436159999999999570e+01
-6.448359999999999559e+01
-6.451420000000000243e+01
-6.439209999999999923e+01
-6.463620000000000232e+01
-6.457519999999999527e+01
-6.466670000000000584e+01
-6.460569999999999879e+01
-6.454470000000000596e+01
-6.463620000000000232e+01
-6.433110000000000639e+01
-6.463620000000000232e+01
-6.442260000000000275e+01
-6.445310000000000628e+01
-6.430049999999999955e+01
-6.420900000000000318e+01
-6.439209999999999923e+01
-6.417849999999999966e+01
-6.420900000000000318e+01
-6.417849999999999966e+01
-6.436159999999999570e+01
-6.426999999999999602e+01
-6.420900000000000318e+01
-6.436159999999999570e+01
-6.436159999999999570e+01
-6.442260000000000275e+01
-6.448359999999999559e+01
-6.426999999999999602e+01
-6.436159999999999570e+01
-6.433110000000000639e+01
-6.442260000000000275e+01
-6.466670000000000584e+01
-6.457519999999999527e+01
-6.445310000000000628e+01
-6.439209999999999923e+01
-6.430049999999999955e+01
-6.405639999999999645e+01
-6.426999999999999602e+01
-6.436159999999999570e+01
-6.430049999999999955e+01
-6.433110000000000639e+01
-6.430049999999999955e+01
-6.420900000000000318e+01
-6.420900000000000318e+01
-6.430049999999999955e+01
-6.430049999999999955e+01
-6.445310000000000628e+01
-6.463620000000000232e+01
-6.423950000000000671e+01
-6.448359999999999559e+01
-6.442260000000000275e+01
-6.445310000000000628e+01
-6.451420000000000243e+01
-6.460569999999999879e+01
-6.436159999999999570e+01
-6.426999999999999602e+01
-6.442260000000000275e+01
-6.423950000000000671e+01
-6.423950000000000671e+01
-6.463620000000000232e+01
-6.454470000000000596e+01
-6.442260000000000275e+01
-6.436159999999999570e+01
-6.436159999999999570e+01
-6.426999999999999602e+01
-6.433110000000000639e+01
-6.466670000000000584e+01
-6.454470000000000596e+01
-6.478879999999999484e+01
-6.448359999999999559e+01
-6.423950000000000671e+01
-6.442260000000000275e+01
-6.448359999999999559e+01
-6.451420000000000243e+01
-6.451420000000000243e+01
-6.454470000000000596e+01
-6.454470000000000596e+01
-6.436159999999999570e+01
-6.420900000000000318e+01
-6.414790000000000703e+01
-6.417849999999999966e+01
-6.417849999999999966e+01
-6.445310000000000628e+01
-6.417849999999999966e+01
-6.433110000000000639e+01
-6.445310000000000628e+01
-6.433110000000000639e+01
-6.454470000000000596e+01
-6.426999999999999602e+01
-6.460569999999999879e+01
-6.436159999999999570e+01
-6.448359999999999559e+01
-6.433110000000000639e+01
-6.448359999999999559e+01
-6.436159999999999570e+01
-6.451420000000000243e+01
-6.433110000000000639e+01
-6.451420000000000243e+01
-6.436159999999999570e+01
-6.442260000000000275e+01
-6.420900000000000318e+01
-6.405639999999999645e+01
-6.417849999999999966e+01
-6.442260000000000275e+01
-6.454470000000000596e+01
-6.430049999999999955e+01
-6.451420000000000243e+01
-6.430049999999999955e+01
-6.433110000000000639e+01
-6.460569999999999879e+01
-6.433110000000000639e+01
-6.463620000000000232e+01
-6.448359999999999559e+01
-6.451420000000000243e+01
-6.448359999999999559e+01
-6.451420000000000243e+01
-6.430049999999999955e+01
-6.414790000000000703e+01
-6.436159999999999570e+01
-6.430049999999999955e+01
-6.433110000000000639e+01
-6.420900000000000318e+01
-6.448359999999999559e+01
-6.402589999999999293e+01
-6.423950000000000671e+01
-6.414790000000000703e+01
-6.436159999999999570e+01
-6.420900000000000318e+01
-6.430049999999999955e+01
-6.420900000000000318e+01
-6.448359999999999559e+01
-6.433110000000000639e+01
-6.445310000000000628e+01
-6.430049999999999955e+01
-6.448359999999999559e+01
-6.448359999999999559e+01
-6.442260000000000275e+01
-6.417849999999999966e+01
-6.430049999999999955e+01
-6.430049999999999955e+01
-6.439209999999999923e+01
-6.423950000000000671e+01
-6.433110000000000639e+01
-6.417849999999999966e+01
-6.420900000000000318e+01
-6.396479999999999677e+01
-6.396479999999999677e+01
-6.411740000000000350e+01
-6.420900000000000318e+01
-6.433110000000000639e+01
-6.433110000000000639e+01
-6.439209999999999923e+01
-6.426999999999999602e+01
-6.436159999999999570e+01
-6.399539999999999651e+01
-6.417849999999999966e+01
-6.411740000000000350e+01
-6.451420000000000243e+01
-6.420900000000000318e+01
-6.436159999999999570e+01
-6.405639999999999645e+01
-6.417849999999999966e+01
-6.390379999999999683e+01
-6.420900000000000318e+01
-6.402589999999999293e+01
-6.411740000000000350e+01
-6.414790000000000703e+01
-6.411740000000000350e+01
-6.414790000000000703e+01
-6.423950000000000671e+01
-6.414790000000000703e+01
-6.433110000000000639e+01
-6.436159999999999570e+01
-6.426999999999999602e+01
-6.423950000000000671e+01
-6.426999999999999602e+01
-6.426999999999999602e+01
-6.430049999999999955e+01
-6.442260000000000275e+01
-6.420900000000000318e+01
-6.439209999999999923e+01
-6.372070000000000078e+01
-6.411740000000000350e+01
-6.387330000000000041e+01
-6.399539999999999651e+01
-6.393430000000000035e+01
-6.405639999999999645e+01
-6.402589999999999293e+01
-6.414790000000000703e+01
-6.405639999999999645e+01
-6.405639999999999645e+01
-6.420900000000000318e+01
-6.420900000000000318e+01
-6.396479999999999677e+01
-6.417849999999999966e+01
-6.423950000000000671e+01
-6.420900000000000318e+01
-6.411740000000000350e+01
-6.390379999999999683e+01
-6.387330000000000041e+01
-6.387330000000000041e+01
-6.390379999999999683e+01
-6.396479999999999677e+01
-6.414790000000000703e+01
-6.390379999999999683e+01
-6.411740000000000350e+01
-6.381230000000000047e+01
-6.396479999999999677e+01
-6.384279999999999688e+01
-6.372070000000000078e+01
-6.375119999999999720e+01
-6.393430000000000035e+01
-6.384279999999999688e+01
-6.399539999999999651e+01
-6.378170000000000073e+01
-6.390379999999999683e+01
-6.414790000000000703e+01
-6.399539999999999651e+01
-6.402589999999999293e+01
-6.387330000000000041e+01
-6.369019999999999726e+01
-6.375119999999999720e+01
-6.384279999999999688e+01
-6.384279999999999688e+01
-6.399539999999999651e+01
-6.399539999999999651e+01
-6.372070000000000078e+01
-6.381230000000000047e+01
-6.378170000000000073e+01
-6.350710000000000122e+01
-6.381230000000000047e+01
-6.359859999999999758e+01
-6.408689999999999998e+01
-6.396479999999999677e+01
-6.411740000000000350e+01
-6.387330000000000041e+01
-6.405639999999999645e+01
-6.399539999999999651e+01
-6.402589999999999293e+01
-6.408689999999999998e+01
-6.399539999999999651e+01
-6.390379999999999683e+01
-6.411740000000000350e+01
-6.375119999999999720e+01
-6.405639999999999645e+01
-6.387330000000000041e+01
-6.411740000000000350e+01
-6.393430000000000035e+01
-6.381230000000000047e+01
-6.369019999999999726e+01
-6.402589999999999293e+01
-6.402589999999999293e+01
-6.390379999999999683e+01
-6.411740000000000350e+01
-6.405639999999999645e+01
-6.396479999999999677e+01
-6.399539999999999651e+01
-6.399539999999999651e+01
-6.396479999999999677e+01
-6.405639999999999645e+01
-6.436159999999999570e+01
-6.433110000000000639e+01
-6.417849999999999966e+01
-6.417849999999999966e+01
-6.390379999999999683e+01
-6.396479999999999677e+01
-6.381230000000000047e+01
-6.411740000000000350e+01
-6.405639999999999645e+01
-6.411740000000000350e+01
-6.408689999999999998e+01
-6.402589999999999293e+01
-6.405639999999999645e+01
-6.387330000000000041e+01
-6.378170000000000073e+01
-6.411740000000000350e+01
-6.372070000000000078e+01
-6.411740000000000350e+01
-6.393430000000000035e+01
-6.420900000000000318e+01
-6.408689999999999998e+01
-6.423950000000000671e+01
-6.430049999999999955e+01
-6.408689999999999998e+01
-6.414790000000000703e+01
-6.396479999999999677e+01
-6.405639999999999645e+01
-6.399539999999999651e+01
-6.408689999999999998e+01
-6.390379999999999683e+01
-6.402589999999999293e+01
-6.402589999999999293e+01
-6.393430000000000035e+01
-6.399539999999999651e+01
-6.387330000000000041e+01
-6.369019999999999726e+01
-6.390379999999999683e+01
-6.402589999999999293e+01
-6.414790000000000703e+01
-6.399539999999999651e+01
-6.417849999999999966e+01
-6.411740000000000350e+01
-6.402589999999999293e+01
-6.405639999999999645e+01
-6.396479999999999677e+01
-6.405639999999999645e+01
-6.426999999999999602e+01
-6.411740000000000350e+01
-6.408689999999999998e+01
-6.423950000000000671e+01
-6.390379999999999683e+01
-6.384279999999999688e+01
-6.399539999999999651e+01
-6.396479999999999677e+01
-6.405639999999999645e+01
-6.417849999999999966e+01
-6.372070000000000078e+01
-6.390379999999999683e+01
-6.399539999999999651e+01
-6.411740000000000350e+01
-6.387330000000000041e+01
-6.387330000000000041e+01
-6.417849999999999966e+01
-6.399539999999999651e+01
-6.423950000000000671e+01
-6.405639999999999645e+01
-6.402589999999999293e+01
-6.405639999999999645e+01
-6.414790000000000703e+01
-6.411740000000000350e+01
-6.381230000000000047e+01
-6.396479999999999677e+01
-6.390379999999999683e+01
-6.387330000000000041e+01
-6.402589999999999293e+01
-6.393430000000000035e+01
-6.393430000000000035e+01
-6.399539999999999651e+01
-6.411740000000000350e+01
-6.399539999999999651e+01
-6.405639999999999645e+01
-6.396479999999999677e+01
-6.408689999999999998e+01
-6.414790000000000703e+01
-6.414790000000000703e+01
-6.417849999999999966e+01
-6.408689999999999998e+01
-6.390379999999999683e+01
-6.390379999999999683e+01
-6.387330000000000041e+01
-6.390379999999999683e+01
-6.390379999999999683e+01
-6.378170000000000073e+01
-6.402589999999999293e+01
-6.390379999999999683e+01
-6.393430000000000035e+01
-6.353759999999999764e+01
-6.378170000000000073e+01
-6.375119999999999720e+01
-6.399539999999999651e+01
-6.387330000000000041e+01
-6.384279999999999688e+01
-6.378170000000000073e+01
-6.396479999999999677e+01
-6.408689999999999998e+01
-6.417849999999999966e+01
-6.399539999999999651e+01
-6.399539999999999651e+01
-6.387330000000000041e+01
-6.396479999999999677e+01
-6.384279999999999688e+01
-6.378170000000000073e+01
-6.390379999999999683e+01
-6.384279999999999688e+01
-6.414790000000000703e+01
-6.356810000000000116e+01
-6.372070000000000078e+01
-6.359859999999999758e+01
-6.362919999999999732e+01
-6.362919999999999732e+01
-6.372070000000000078e+01
-6.372070000000000078e+01
-6.387330000000000041e+01
-6.369019999999999726e+01
-6.365970000000000084e+01
-6.369019999999999726e+01
-6.390379999999999683e+01
-6.350710000000000122e+01
-6.378170000000000073e+01
-6.378170000000000073e+01
-6.387330000000000041e+01
-6.372070000000000078e+01
-6.375119999999999720e+01
-6.378170000000000073e+01
-6.372070000000000078e+01
-6.365970000000000084e+01
-6.359859999999999758e+01
-6.359859999999999758e+01
-6.365970000000000084e+01
-6.341550000000000153e+01
-6.353759999999999764e+01
-6.381230000000000047e+01
-6.356810000000000116e+01
-6.359859999999999758e+01
-6.365970000000000084e+01
-6.375119999999999720e+01
-6.365970000000000084e+01
-6.390379999999999683e+01
-6.372070000000000078e+01
-6.399539999999999651e+01
-6.369019999999999726e+01
-6.378170000000000073e+01
-6.362919999999999732e+01
-6.365970000000000084e+01
-6.341550000000000153e+01
-6.350710000000000122e+01
-6.359859999999999758e+01
-6.381230000000000047e+01
-6.347659999999999769e+01
-6.362919999999999732e+01
-6.362919999999999732e+01
-6.353759999999999764e+01
-6.338499999999999801e+01
-6.365970000000000084e+01
-6.369019999999999726e+01
-6.359859999999999758e+01
-6.396479999999999677e+01
-6.362919999999999732e+01
-6.393430000000000035e+01
-6.356810000000000116e+01
-6.384279999999999688e+01
-6.396479999999999677e+01
-6.396479999999999677e+01
-6.344599999999999795e+01
-6.372070000000000078e+01
-6.359859999999999758e+01
-6.390379999999999683e+01
-6.353759999999999764e+01
-6.381230000000000047e+01
-6.338499999999999801e+01
-6.365970000000000084e+01
-6.341550000000000153e+01
-6.365970000000000084e+01
-6.341550000000000153e+01
-6.353759999999999764e+01
-6.359859999999999758e+01
-6.375119999999999720e+01
-6.365970000000000084e+01
-6.344599999999999795e+01
-6.335450000000000159e+01
-6.375119999999999720e+01
-6.365970000000000084e+01
-6.353759999999999764e+01
-6.375119999999999720e+01
-6.356810000000000116e+01
-6.359859999999999758e+01
-6.332399999999999807e+01
-6.335450000000000159e+01
-6.329350000000000165e+01
-6.378170000000000073e+01
-6.335450000000000159e+01
-6.356810000000000116e+01
-6.338499999999999801e+01
-6.353759999999999764e+01
-6.353759999999999764e+01
-6.387330000000000041e+01
-6.359859999999999758e+01
-6.372070000000000078e+01
-6.344599999999999795e+01
-6.387330000000000041e+01
-6.341550000000000153e+01
-6.390379999999999683e+01
-6.369019999999999726e+01
-6.369019999999999726e+01
-6.353759999999999764e+01
-6.356810000000000116e+01
-6.356810000000000116e+01
-6.350710000000000122e+01
-6.350710000000000122e+01
-6.332399999999999807e+01
-6.338499999999999801e+01
-6.338499999999999801e+01
-6.332399999999999807e+01
-6.323239999999999839e+01
-6.335450000000000159e+01
-6.347659999999999769e+01
-6.335450000000000159e+01
-6.332399999999999807e+01
-6.344599999999999795e+01
-6.356810000000000116e+01
-6.362919999999999732e+01
-6.356810000000000116e+01
-6.356810000000000116e+01
-6.344599999999999795e+01
-6.365970000000000084e+01
-6.332399999999999807e+01
-6.347659999999999769e+01
-6.341550000000000153e+01
-6.359859999999999758e+01
-6.341550000000000153e+01
-6.353759999999999764e+01
-6.311039999999999850e+01
-6.335450000000000159e+01
-6.341550000000000153e+01
-6.338499999999999801e+01
-6.344599999999999795e+01
-6.344599999999999795e+01
-6.341550000000000153e+01
-6.359859999999999758e+01
-6.359859999999999758e+01
-6.338499999999999801e+01
-6.356810000000000116e+01
-6.344599999999999795e+01
-6.359859999999999758e+01
-6.332399999999999807e+01
-6.353759999999999764e+01
-6.335450000000000159e+01
-6.329350000000000165e+01
-6.317139999999999844e+01
-6.341550000000000153e+01
-6.320190000000000197e+01
-6.332399999999999807e+01
-6.338499999999999801e+01
-6.307979999999999876e+01
-6.307979999999999876e+01
-6.320190000000000197e+01
-6.307979999999999876e+01
-6.332399999999999807e+01
-6.335450000000000159e+01
-6.338499999999999801e+01
-6.335450000000000159e+01
-6.338499999999999801e+01
-6.335450000000000159e+01
-6.332399999999999807e+01
-6.335450000000000159e+01
-6.356810000000000116e+01
-6.338499999999999801e+01
-6.335450000000000159e+01
-6.326290000000000191e+01
-6.329350000000000165e+01
-6.323239999999999839e+01
-6.295779999999999887e+01
-6.311039999999999850e+01
-6.301879999999999882e+01
-6.335450000000000159e+01
-6.317139999999999844e+01
-6.320190000000000197e+01
-6.301879999999999882e+01
-6.323239999999999839e+01
-6.326290000000000191e+01
-6.338499999999999801e+01
-6.311039999999999850e+01
-6.332399999999999807e+01
-6.323239999999999839e+01
-6.317139999999999844e+01
-6.326290000000000191e+01
-6.326290000000000191e+01
-6.317139999999999844e+01
-6.335450000000000159e+01
-6.295779999999999887e+01
-6.307979999999999876e+01
-6.304930000000000234e+01
-6.283570000000000277e+01
-6.292719999999999914e+01
-6.301879999999999882e+01
-6.307979999999999876e+01
-6.301879999999999882e+01
-6.307979999999999876e+01
-6.314090000000000202e+01
-6.320190000000000197e+01
-6.304930000000000234e+01
-6.317139999999999844e+01
-6.317139999999999844e+01
-6.329350000000000165e+01
-6.307979999999999876e+01
-6.320190000000000197e+01
-6.289670000000000272e+01
-6.311039999999999850e+01
-6.329350000000000165e+01
-6.332399999999999807e+01
-6.320190000000000197e+01
-6.292719999999999914e+01
-6.292719999999999914e+01
-6.298830000000000240e+01
-6.265259999999999962e+01
-6.301879999999999882e+01
-6.280519999999999925e+01
-6.301879999999999882e+01
-6.286619999999999919e+01
-6.304930000000000234e+01
-6.304930000000000234e+01
-6.311039999999999850e+01
-6.320190000000000197e+01
-6.332399999999999807e+01
-6.332399999999999807e+01
-6.307979999999999876e+01
-6.307979999999999876e+01
-6.307979999999999876e+01
-6.320190000000000197e+01
-6.307979999999999876e+01
-6.326290000000000191e+01
-6.314090000000000202e+01
-6.311039999999999850e+01
-6.320190000000000197e+01
-6.326290000000000191e+01
-6.289670000000000272e+01
-6.317139999999999844e+01
-6.277470000000000283e+01
-6.304930000000000234e+01
-6.295779999999999887e+01
-6.311039999999999850e+01
-6.307979999999999876e+01
-6.304930000000000234e+01
-6.314090000000000202e+01
-6.311039999999999850e+01
-6.307979999999999876e+01
-6.314090000000000202e+01
-6.307979999999999876e+01
-6.314090000000000202e+01
-6.311039999999999850e+01
-6.317139999999999844e+01
-6.301879999999999882e+01
-6.304930000000000234e+01
-6.292719999999999914e+01
-6.286619999999999919e+01
-6.286619999999999919e+01
-6.286619999999999919e+01
-6.262210000000000321e+01
-6.292719999999999914e+01
-6.292719999999999914e+01
-6.283570000000000277e+01
-6.292719999999999914e+01
-6.307979999999999876e+01
-6.311039999999999850e+01
-6.314090000000000202e+01
-6.344599999999999795e+01
-6.335450000000000159e+01
-6.332399999999999807e+01
-6.311039999999999850e+01
-6.341550000000000153e+01
-6.304930000000000234e+01
-6.320190000000000197e+01
-6.307979999999999876e+01
-6.298830000000000240e+01
-6.311039999999999850e+01
-6.304930000000000234e+01
-6.298830000000000240e+01
-6.314090000000000202e+01
-6.289670000000000272e+01
-6.286619999999999919e+01
-6.283570000000000277e+01
-6.295779999999999887e+01
-6.307979999999999876e+01
-6.307979999999999876e+01
-6.301879999999999882e+01
-6.317139999999999844e+01
-6.332399999999999807e+01
-6.314090000000000202e+01
-6.329350000000000165e+01
-6.338499999999999801e+01
-6.320190000000000197e+01
-6.353759999999999764e+01
-6.304930000000000234e+01
-6.314090000000000202e+01
-6.307979999999999876e+01
-6.304930000000000234e+01
-6.304930000000000234e+01
-6.298830000000000240e+01
-6.304930000000000234e+01
-6.301879999999999882e+01
-6.317139999999999844e+01
-6.326290000000000191e+01
-6.323239999999999839e+01
-6.301879999999999882e+01
-6.332399999999999807e+01
-6.317139999999999844e+01
-6.304930000000000234e+01
-6.329350000000000165e+01
-6.320190000000000197e+01
-6.311039999999999850e+01
-6.317139999999999844e+01
-6.314090000000000202e+01
-6.323239999999999839e+01
-6.304930000000000234e+01
-6.314090000000000202e+01
-6.289670000000000272e+01
-6.289670000000000272e+01
-6.301879999999999882e+01
-6.280519999999999925e+01
-6.304930000000000234e+01
-6.292719999999999914e+01
-6.314090000000000202e+01
-6.320190000000000197e+01
-6.301879999999999882e+01
-6.311039999999999850e+01
-6.283570000000000277e+01
-6.304930000000000234e+01
-6.311039999999999850e+01
-6.317139999999999844e+01
-6.326290000000000191e+01
-6.304930000000000234e+01
-6.307979999999999876e+01
-6.295779999999999887e+01
-6.311039999999999850e+01
-6.292719999999999914e+01
-6.301879999999999882e+01
-6.286619999999999919e+01
-6.265259999999999962e+01
-6.256099999999999994e+01
-6.286619999999999919e+01
-6.286619999999999919e+01
-6.295779999999999887e+01
-6.286619999999999919e+01
-6.295779999999999887e+01
-6.283570000000000277e+01
-6.292719999999999914e+01
-6.286619999999999919e+01
-6.280519999999999925e+01
-6.304930000000000234e+01
-6.295779999999999887e+01
-6.268310000000000315e+01
-6.277470000000000283e+01
-6.277470000000000283e+01
-6.265259999999999962e+01
-6.265259999999999962e+01
-6.262210000000000321e+01
-6.277470000000000283e+01
-6.283570000000000277e+01
-6.274410000000000309e+01
-6.295779999999999887e+01
-6.253050000000000352e+01
-6.277470000000000283e+01
-6.292719999999999914e+01
-6.295779999999999887e+01
-6.304930000000000234e+01
-6.311039999999999850e+01
-6.304930000000000234e+01
-6.304930000000000234e+01
-6.295779999999999887e+01
-6.295779999999999887e+01
-6.314090000000000202e+01
-6.307979999999999876e+01
-6.301879999999999882e+01
-6.289670000000000272e+01
-6.283570000000000277e+01
-6.259159999999999968e+01
-6.286619999999999919e+01
-6.280519999999999925e+01
-6.277470000000000283e+01
-6.283570000000000277e+01
-6.283570000000000277e+01
-6.271359999999999957e+01
-6.271359999999999957e+01
-6.253050000000000352e+01
-6.280519999999999925e+01
-6.268310000000000315e+01
-6.314090000000000202e+01
-6.292719999999999914e+01
-6.295779999999999887e+01
-6.317139999999999844e+01
-6.292719999999999914e+01
-6.298830000000000240e+01
-6.301879999999999882e+01
-6.304930000000000234e+01
-6.304930000000000234e+01
-6.292719999999999914e+01
-6.289670000000000272e+01
-6.265259999999999962e+01
-6.271359999999999957e+01
-6.265259999999999962e+01
-6.292719999999999914e+01
-6.301879999999999882e+01
-6.286619999999999919e+01
-6.311039999999999850e+01
-6.277470000000000283e+01
-6.298830000000000240e+01
-6.289670000000000272e+01
-6.292719999999999914e+01
-6.283570000000000277e+01
-6.307979999999999876e+01
-6.307979999999999876e+01
-6.301879999999999882e+01
-6.301879999999999882e+01
-6.301879999999999882e+01
-6.292719999999999914e+01
-6.304930000000000234e+01
-6.286619999999999919e+01
-6.292719999999999914e+01
-6.283570000000000277e+01
-6.271359999999999957e+01
-6.271359999999999957e+01
-6.259159999999999968e+01
-6.286619999999999919e+01
-6.277470000000000283e+01
-6.298830000000000240e+01
-6.280519999999999925e+01
-6.301879999999999882e+01
-6.277470000000000283e+01
-6.301879999999999882e+01
-6.301879999999999882e+01
-6.289670000000000272e+01
-6.295779999999999887e+01
-6.320190000000000197e+01
-6.295779999999999887e+01
-6.304930000000000234e+01
-6.268310000000000315e+01
-6.280519999999999925e+01
-6.283570000000000277e+01
-6.295779999999999887e+01
-6.283570000000000277e+01
-6.289670000000000272e+01
-6.259159999999999968e+01
-6.259159999999999968e+01
-6.256099999999999994e+01
-6.262210000000000321e+01
-6.256099999999999994e+01
-6.274410000000000309e+01
-6.271359999999999957e+01
-6.292719999999999914e+01
-6.280519999999999925e+01
-6.280519999999999925e+01
-6.280519999999999925e+01
-6.286619999999999919e+01
-6.295779999999999887e+01
-6.277470000000000283e+01
-6.277470000000000283e+01
-6.250000000000000000e+01
-6.280519999999999925e+01
-6.259159999999999968e+01
-6.262210000000000321e+01
-6.265259999999999962e+01
-6.280519999999999925e+01
-6.237789999999999679e+01
-6.256099999999999994e+01
-6.246949999999999648e+01
-6.283570000000000277e+01
-6.250000000000000000e+01
-6.277470000000000283e+01
-6.268310000000000315e+01
-6.301879999999999882e+01
-6.271359999999999957e+01
-6.274410000000000309e+01
-6.268310000000000315e+01
-6.277470000000000283e+01
-6.286619999999999919e+01
-6.286619999999999919e+01
-6.283570000000000277e+01
-6.268310000000000315e+01
-6.250000000000000000e+01
-6.253050000000000352e+01
-6.250000000000000000e+01
-6.246949999999999648e+01
-6.262210000000000321e+01
-6.262210000000000321e+01
-6.265259999999999962e+01
-6.259159999999999968e+01
-6.262210000000000321e+01
-6.234740000000000038e+01
-6.277470000000000283e+01
-6.295779999999999887e+01
-6.295779999999999887e+01
-6.274410000000000309e+01
-6.286619999999999919e+01
-6.262210000000000321e+01
-6.286619999999999919e+01
-6.277470000000000283e+01
-6.307979999999999876e+01
-6.286619999999999919e+01
-6.298830000000000240e+01
-6.250000000000000000e+01
-6.280519999999999925e+01
-6.259159999999999968e+01
-6.277470000000000283e+01
-6.265259999999999962e+01
-6.259159999999999968e+01
-6.274410000000000309e+01
-6.271359999999999957e+01
-6.262210000000000321e+01
-6.246949999999999648e+01
-6.265259999999999962e+01
-6.259159999999999968e+01
-6.289670000000000272e+01
-6.280519999999999925e+01
-6.292719999999999914e+01
-6.265259999999999962e+01
-6.301879999999999882e+01
-6.271359999999999957e+01
-6.277470000000000283e+01
-6.256099999999999994e+01
-6.280519999999999925e+01
-6.259159999999999968e+01
-6.277470000000000283e+01
-6.231689999999999685e+01
-6.243900000000000006e+01
-6.240840000000000032e+01
-6.256099999999999994e+01
-6.253050000000000352e+01
-6.237789999999999679e+01
-6.262210000000000321e+01
-6.243900000000000006e+01
-6.243900000000000006e+01
-6.265259999999999962e+01
-6.271359999999999957e+01
-6.268310000000000315e+01
-6.262210000000000321e+01
-6.265259999999999962e+01
-6.283570000000000277e+01
-6.274410000000000309e+01
-6.256099999999999994e+01
-6.250000000000000000e+01
-6.277470000000000283e+01
-6.271359999999999957e+01
-6.289670000000000272e+01
-6.259159999999999968e+01
-6.240840000000000032e+01
-6.250000000000000000e+01
-6.250000000000000000e+01
-6.219480000000000075e+01
-6.246949999999999648e+01
-6.243900000000000006e+01
-6.256099999999999994e+01
-6.231689999999999685e+01
-6.256099999999999994e+01
-6.234740000000000038e+01
-6.262210000000000321e+01
-6.246949999999999648e+01
-6.256099999999999994e+01
-6.265259999999999962e+01
-6.265259999999999962e+01
-6.274410000000000309e+01
-6.265259999999999962e+01
-6.289670000000000272e+01
-6.265259999999999962e+01
-6.262210000000000321e+01
-6.274410000000000309e+01
-6.274410000000000309e+01
-6.250000000000000000e+01
-6.259159999999999968e+01
-6.265259999999999962e+01
-6.234740000000000038e+01
-6.237789999999999679e+01
-6.240840000000000032e+01
-6.234740000000000038e+01
-6.240840000000000032e+01
-6.240840000000000032e+01
-6.253050000000000352e+01
-6.253050000000000352e+01
-6.253050000000000352e+01
-6.268310000000000315e+01
-6.265259999999999962e+01
-6.250000000000000000e+01
-6.259159999999999968e+01
-6.256099999999999994e+01
-6.262210000000000321e+01
-6.231689999999999685e+01
-6.231689999999999685e+01
-6.231689999999999685e+01
-6.250000000000000000e+01
-6.246949999999999648e+01
-6.240840000000000032e+01
-6.243900000000000006e+01
-6.216429999999999723e+01
-6.237789999999999679e+01
-6.237789999999999679e+01
-6.256099999999999994e+01
-6.250000000000000000e+01
-6.250000000000000000e+01
-6.277470000000000283e+01
-6.265259999999999962e+01
-6.256099999999999994e+01
-6.253050000000000352e+01
-6.243900000000000006e+01
-6.240840000000000032e+01
-6.271359999999999957e+01
-6.262210000000000321e+01
-6.253050000000000352e+01
-6.240840000000000032e+01
-6.240840000000000032e+01
-6.243900000000000006e+01
-6.259159999999999968e+01
-6.246949999999999648e+01
-6.237789999999999679e+01
-6.210329999999999728e+01
-6.216429999999999723e+01
-6.210329999999999728e+01
-6.216429999999999723e+01
-6.234740000000000038e+01
-6.237789999999999679e+01
-6.234740000000000038e+01
-6.222529999999999717e+01
-6.228640000000000043e+01
-6.225589999999999691e+01
-6.228640000000000043e+01
-6.216429999999999723e+01
-6.246949999999999648e+01
-6.253050000000000352e+01
-6.253050000000000352e+01
-6.213380000000000081e+01
-6.231689999999999685e+01
-6.213380000000000081e+01
-6.213380000000000081e+01
-6.210329999999999728e+01
-6.225589999999999691e+01
-6.222529999999999717e+01
-6.237789999999999679e+01
-6.228640000000000043e+01
-6.198120000000000118e+01
-6.204220000000000113e+01
-6.210329999999999728e+01
-6.210329999999999728e+01
-6.240840000000000032e+01
-6.222529999999999717e+01
-6.243900000000000006e+01
-6.234740000000000038e+01
-6.243900000000000006e+01
-6.231689999999999685e+01
-6.256099999999999994e+01
-6.228640000000000043e+01
-6.210329999999999728e+01
-6.222529999999999717e+01
-6.201169999999999760e+01
-6.228640000000000043e+01
-6.201169999999999760e+01
-6.225589999999999691e+01
-6.210329999999999728e+01
-6.219480000000000075e+01
-6.195069999999999766e+01
-6.216429999999999723e+01
-6.182860000000000156e+01
-6.213380000000000081e+01
-6.207280000000000086e+01
-6.250000000000000000e+01
-6.216429999999999723e+01
-6.253050000000000352e+01
-6.237789999999999679e+01
-6.243900000000000006e+01
-6.234740000000000038e+01
-6.231689999999999685e+01
-6.243900000000000006e+01
-6.253050000000000352e+01
-6.237789999999999679e+01
-6.234740000000000038e+01
-6.219480000000000075e+01
-6.216429999999999723e+01
-6.213380000000000081e+01
-6.201169999999999760e+01
-6.231689999999999685e+01
-6.210329999999999728e+01
-6.207280000000000086e+01
-6.185909999999999798e+01
-6.216429999999999723e+01
-6.185909999999999798e+01
-6.234740000000000038e+01
-6.192020000000000124e+01
-6.222529999999999717e+01
-6.204220000000000113e+01
-6.216429999999999723e+01
-6.213380000000000081e+01
-6.216429999999999723e+01
-6.225589999999999691e+01
-6.234740000000000038e+01
-6.225589999999999691e+01
-6.256099999999999994e+01
-6.213380000000000081e+01
-6.216429999999999723e+01
-6.207280000000000086e+01
-6.213380000000000081e+01
-6.210329999999999728e+01
-6.219480000000000075e+01
-6.234740000000000038e+01
-6.240840000000000032e+01
-6.228640000000000043e+01
-6.219480000000000075e+01
-6.201169999999999760e+01
-6.213380000000000081e+01
-6.222529999999999717e+01
-6.198120000000000118e+01
-6.240840000000000032e+01
-6.222529999999999717e+01
-6.237789999999999679e+01
-6.219480000000000075e+01
-6.240840000000000032e+01
-6.188960000000000150e+01
-6.216429999999999723e+01
-6.204220000000000113e+01
-6.210329999999999728e+01
-6.207280000000000086e+01
-6.213380000000000081e+01
-6.210329999999999728e+01
-6.201169999999999760e+01
-6.207280000000000086e+01
-6.192020000000000124e+01
-6.198120000000000118e+01
-6.204220000000000113e+01
-6.195069999999999766e+01
-6.201169999999999760e+01
-6.188960000000000150e+01
-6.213380000000000081e+01
-6.234740000000000038e+01
-6.210329999999999728e+01
-6.228640000000000043e+01
-6.204220000000000113e+01
-6.207280000000000086e+01
-6.179809999999999803e+01
-6.195069999999999766e+01
-6.207280000000000086e+01
-6.231689999999999685e+01
-6.207280000000000086e+01
-6.201169999999999760e+01
-6.173709999999999809e+01
-6.176760000000000161e+01
-6.182860000000000156e+01
-6.182860000000000156e+01
-6.164549999999999841e+01
-6.207280000000000086e+01
-6.185909999999999798e+01
-6.195069999999999766e+01
-6.192020000000000124e+01
-6.188960000000000150e+01
-6.213380000000000081e+01
-6.170649999999999835e+01
-6.185909999999999798e+01
-6.195069999999999766e+01
-6.210329999999999728e+01
-6.188960000000000150e+01
-6.216429999999999723e+01
-6.210329999999999728e+01
-6.195069999999999766e+01
-6.207280000000000086e+01
-6.198120000000000118e+01
-6.185909999999999798e+01
-6.201169999999999760e+01
-6.164549999999999841e+01
-6.182860000000000156e+01
-6.173709999999999809e+01
-6.188960000000000150e+01
-6.188960000000000150e+01
-6.204220000000000113e+01
-6.192020000000000124e+01
-6.192020000000000124e+01
-6.195069999999999766e+01
-6.188960000000000150e+01
-6.210329999999999728e+01
-6.192020000000000124e+01
-6.210329999999999728e+01
-6.216429999999999723e+01
-6.210329999999999728e+01
-6.204220000000000113e+01
-6.188960000000000150e+01
-6.176760000000000161e+01
-6.176760000000000161e+01
-6.167600000000000193e+01
-6.192020000000000124e+01
-6.201169999999999760e+01
-6.192020000000000124e+01
-6.176760000000000161e+01
-6.170649999999999835e+01
-6.179809999999999803e+01
-6.173709999999999809e+01
-6.204220000000000113e+01
-6.192020000000000124e+01
-6.198120000000000118e+01
-6.192020000000000124e+01
-6.192020000000000124e+01
-6.195069999999999766e+01
-6.234740000000000038e+01
-6.182860000000000156e+01
-6.195069999999999766e+01
-6.182860000000000156e+01
-6.170649999999999835e+01
-6.201169999999999760e+01
-6.192020000000000124e+01
-6.167600000000000193e+01
-6.210329999999999728e+01
-6.195069999999999766e+01
-6.192020000000000124e+01
-6.155400000000000205e+01
-6.167600000000000193e+01
-6.146240000000000236e+01
-6.173709999999999809e+01
-6.192020000000000124e+01
-6.195069999999999766e+01
-6.213380000000000081e+01
-6.198120000000000118e+01
-6.182860000000000156e+01
-6.185909999999999798e+01
-6.198120000000000118e+01
-6.188960000000000150e+01
-6.195069999999999766e+01
-6.188960000000000150e+01
-6.192020000000000124e+01
-6.161500000000000199e+01
-6.185909999999999798e+01
-6.173709999999999809e+01
-6.176760000000000161e+01
-6.158449999999999847e+01
-6.170649999999999835e+01
-6.158449999999999847e+01
-6.170649999999999835e+01
-6.164549999999999841e+01
-6.179809999999999803e+01
-6.173709999999999809e+01
-6.195069999999999766e+01
-6.155400000000000205e+01
-6.192020000000000124e+01
-6.167600000000000193e+01
-6.207280000000000086e+01
-6.192020000000000124e+01
-6.213380000000000081e+01
-6.198120000000000118e+01
-6.222529999999999717e+01
-6.182860000000000156e+01
-6.185909999999999798e+01
-6.188960000000000150e+01
-6.149289999999999878e+01
-6.149289999999999878e+01
-6.149289999999999878e+01
-6.167600000000000193e+01
-6.167600000000000193e+01
-6.173709999999999809e+01
-6.192020000000000124e+01
-6.195069999999999766e+01
-6.155400000000000205e+01
-6.188960000000000150e+01
-6.167600000000000193e+01
-6.201169999999999760e+01
-6.192020000000000124e+01
-6.201169999999999760e+01
-6.167600000000000193e+01
-6.201169999999999760e+01
-6.170649999999999835e+01
-6.201169999999999760e+01
-6.173709999999999809e+01
-6.182860000000000156e+01
-6.137080000000000268e+01
-6.167600000000000193e+01
-6.164549999999999841e+01
-6.195069999999999766e+01
-6.173709999999999809e+01
-6.179809999999999803e+01
-6.176760000000000161e+01
-6.170649999999999835e+01
-6.176760000000000161e+01
-6.161500000000000199e+01
-6.188960000000000150e+01
-6.179809999999999803e+01
-6.188960000000000150e+01
-6.173709999999999809e+01
-6.173709999999999809e+01
-6.170649999999999835e+01
-6.201169999999999760e+01
-6.170649999999999835e+01
-6.164549999999999841e+01
-6.164549999999999841e+01
-6.167600000000000193e+01
-6.155400000000000205e+01
-6.149289999999999878e+01
-6.127929999999999922e+01
-6.140140000000000242e+01
-6.155400000000000205e+01
-6.143189999999999884e+01
-6.137080000000000268e+01
-6.149289999999999878e+01
-6.161500000000000199e+01
-6.176760000000000161e+01
-6.155400000000000205e+01
-6.195069999999999766e+01
-6.167600000000000193e+01
-6.170649999999999835e+01
-6.170649999999999835e+01
-6.158449999999999847e+01
-6.167600000000000193e+01
-6.188960000000000150e+01
-6.173709999999999809e+01
-6.170649999999999835e+01
-6.188960000000000150e+01
-6.161500000000000199e+01
-6.182860000000000156e+01
-6.167600000000000193e+01
-6.161500000000000199e+01
-6.134029999999999916e+01
-6.164549999999999841e+01
-6.146240000000000236e+01
-6.167600000000000193e+01
-6.167600000000000193e+01
-6.185909999999999798e+01
-6.149289999999999878e+01
-6.176760000000000161e+01
-6.161500000000000199e+01
-6.173709999999999809e+01
-6.173709999999999809e+01
-6.195069999999999766e+01
-6.179809999999999803e+01
-6.185909999999999798e+01
-6.179809999999999803e+01
-6.179809999999999803e+01
-6.176760000000000161e+01
-6.170649999999999835e+01
-6.179809999999999803e+01
-6.185909999999999798e+01
-6.179809999999999803e+01
-6.158449999999999847e+01
-6.176760000000000161e+01
-6.167600000000000193e+01
-6.185909999999999798e+01
-6.173709999999999809e+01
-6.201169999999999760e+01
-6.167600000000000193e+01
-6.192020000000000124e+01
-6.179809999999999803e+01
-6.188960000000000150e+01
-6.188960000000000150e+01
-6.201169999999999760e+01
-6.198120000000000118e+01
-6.204220000000000113e+01
-6.158449999999999847e+01
-6.164549999999999841e+01
-6.155400000000000205e+01
-6.173709999999999809e+01
-6.164549999999999841e+01
-6.188960000000000150e+01
-6.167600000000000193e+01
-6.192020000000000124e+01
-6.182860000000000156e+01
-6.195069999999999766e+01
-6.170649999999999835e+01
-6.164549999999999841e+01
-6.195069999999999766e+01
-6.198120000000000118e+01
-6.213380000000000081e+01
-6.198120000000000118e+01
-6.207280000000000086e+01
-6.195069999999999766e+01
-6.198120000000000118e+01
-6.204220000000000113e+01
-6.216429999999999723e+01
-6.204220000000000113e+01
-6.207280000000000086e+01
-6.182860000000000156e+01
-6.207280000000000086e+01
-6.185909999999999798e+01
-6.195069999999999766e+01
-6.179809999999999803e+01
-6.192020000000000124e+01
-6.204220000000000113e+01
-6.182860000000000156e+01
-6.188960000000000150e+01
-6.188960000000000150e+01
-6.216429999999999723e+01
-6.207280000000000086e+01
-6.210329999999999728e+01
-6.207280000000000086e+01
-6.198120000000000118e+01
-6.195069999999999766e+01
-6.188960000000000150e+01
-6.192020000000000124e+01
-6.201169999999999760e+01
-6.207280000000000086e+01
-6.210329999999999728e+01
-6.198120000000000118e+01
-6.195069999999999766e+01
-6.185909999999999798e+01
-6.167600000000000193e+01
-6.173709999999999809e+01
-6.182860000000000156e+01
-6.207280000000000086e+01
-6.207280000000000086e+01
-6.213380000000000081e+01
-6.213380000000000081e+01
-6.207280000000000086e+01
-6.210329999999999728e+01
-6.192020000000000124e+01
-6.210329999999999728e+01
-6.228640000000000043e+01
-6.210329999999999728e+01
-6.210329999999999728e+01
-6.207280000000000086e+01
-6.210329999999999728e+01
-6.225589999999999691e+01
-6.216429999999999723e+01
-6.201169999999999760e+01
-6.185909999999999798e+01
-6.201169999999999760e+01
-6.176760000000000161e+01
-6.195069999999999766e+01
-6.204220000000000113e+01
-6.210329999999999728e+01
-6.201169999999999760e+01
-6.213380000000000081e+01
-6.207280000000000086e+01
-6.204220000000000113e+01
-6.198120000000000118e+01
-6.195069999999999766e+01
-6.204220000000000113e+01
-6.237789999999999679e+01
-6.219480000000000075e+01
-6.237789999999999679e+01
-6.210329999999999728e+01
-6.219480000000000075e+01
-6.219480000000000075e+01
-6.216429999999999723e+01
-6.216429999999999723e+01
-6.198120000000000118e+01
-6.210329999999999728e+01
-6.222529999999999717e+01
-6.216429999999999723e+01
-6.201169999999999760e+01
-6.182860000000000156e+01
-6.188960000000000150e+01
-6.170649999999999835e+01
-6.195069999999999766e+01
-6.204220000000000113e+01
-6.204220000000000113e+01
-6.216429999999999723e+01
-6.210329999999999728e+01
-6.216429999999999723e+01
-6.207280000000000086e+01
-6.234740000000000038e+01
-6.185909999999999798e+01
-6.204220000000000113e+01
-6.192020000000000124e+01
-6.204220000000000113e+01
-6.192020000000000124e+01
-6.210329999999999728e+01
-6.213380000000000081e+01
-6.222529999999999717e+01
-6.198120000000000118e+01
-6.192020000000000124e+01
-6.155400000000000205e+01
-6.216429999999999723e+01
-6.201169999999999760e+01
-6.219480000000000075e+01
-6.216429999999999723e+01
-6.222529999999999717e+01
-6.207280000000000086e+01
-6.222529999999999717e+01
-6.222529999999999717e+01
-6.204220000000000113e+01
-6.234740000000000038e+01
-6.222529999999999717e+01
-6.228640000000000043e+01
-6.222529999999999717e+01
-6.219480000000000075e+01
-6.210329999999999728e+01
-6.213380000000000081e+01
-6.195069999999999766e+01
-6.213380000000000081e+01
-6.204220000000000113e+01
-6.188960000000000150e+01
-6.173709999999999809e+01
-6.207280000000000086e+01
-6.176760000000000161e+01
-6.219480000000000075e+01
-6.182860000000000156e+01
-6.195069999999999766e+01
-6.204220000000000113e+01
-6.195069999999999766e+01
-6.198120000000000118e+01
-6.204220000000000113e+01
-6.216429999999999723e+01
-6.210329999999999728e+01
-6.234740000000000038e+01
-6.216429999999999723e+01
-6.201169999999999760e+01
-6.173709999999999809e+01
-6.182860000000000156e+01
-6.170649999999999835e+01
-6.204220000000000113e+01
-6.195069999999999766e+01
-6.210329999999999728e+01
-6.216429999999999723e+01
-6.216429999999999723e+01
-6.198120000000000118e+01
-6.201169999999999760e+01
-6.188960000000000150e+01
-6.204220000000000113e+01
-6.207280000000000086e+01
-6.231689999999999685e+01
-6.219480000000000075e+01
-6.222529999999999717e+01
-6.216429999999999723e+01
-6.207280000000000086e+01
-6.195069999999999766e+01
-6.198120000000000118e+01
-6.207280000000000086e+01
-6.216429999999999723e+01
-6.210329999999999728e+01
-6.198120000000000118e+01
-6.195069999999999766e+01
-6.176760000000000161e+01
-6.201169999999999760e+01
-6.185909999999999798e+01
-6.201169999999999760e+01
-6.192020000000000124e+01
-6.179809999999999803e+01
-6.185909999999999798e+01
-6.176760000000000161e+01
-6.225589999999999691e+01
-6.228640000000000043e+01
-6.201169999999999760e+01
-6.222529999999999717e+01
-6.204220000000000113e+01
-6.198120000000000118e+01
-6.195069999999999766e+01
-6.213380000000000081e+01
-6.207280000000000086e+01
-6.216429999999999723e+01
-6.225589999999999691e+01
-6.198120000000000118e+01
-6.146240000000000236e+01
-6.179809999999999803e+01
-6.179809999999999803e+01
-6.185909999999999798e+01
-6.176760000000000161e+01
-6.192020000000000124e+01
-6.195069999999999766e+01
-6.201169999999999760e+01
-6.216429999999999723e+01
-6.210329999999999728e+01
-6.204220000000000113e+01
-6.185909999999999798e+01
-6.185909999999999798e+01
-6.201169999999999760e+01
-6.204220000000000113e+01
-6.201169999999999760e+01
-6.198120000000000118e+01
-6.210329999999999728e+01
-6.204220000000000113e+01
-6.213380000000000081e+01
-6.201169999999999760e+01
-6.204220000000000113e+01
-6.182860000000000156e+01
-6.173709999999999809e+01
-6.167600000000000193e+01
-6.167600000000000193e+01
-6.195069999999999766e+01
-6.192020000000000124e+01
-6.192020000000000124e+01
-6.188960000000000150e+01
-6.176760000000000161e+01
-6.192020000000000124e+01
-6.170649999999999835e+01
-6.210329999999999728e+01
-6.195069999999999766e+01
-6.219480000000000075e+01
-6.213380000000000081e+01
-6.192020000000000124e+01
-6.182860000000000156e+01
-6.185909999999999798e+01
-6.179809999999999803e+01
-6.164549999999999841e+01
-6.170649999999999835e+01
-6.158449999999999847e+01
-6.188960000000000150e+01
-6.164549999999999841e+01
-6.176760000000000161e+01
-6.155400000000000205e+01
-6.182860000000000156e+01
-6.161500000000000199e+01
-6.185909999999999798e+01
-6.158449999999999847e+01
-6.176760000000000161e+01
-6.170649999999999835e+01
-6.176760000000000161e+01
-6.192020000000000124e+01
-6.207280000000000086e+01
-6.182860000000000156e+01
-6.204220000000000113e+01
-6.185909999999999798e+01
-6.185909999999999798e+01
-6.195069999999999766e+01
-6.198120000000000118e+01
-6.192020000000000124e+01
-6.204220000000000113e+01
-6.179809999999999803e+01
-6.176760000000000161e+01
-6.164549999999999841e+01
-6.140140000000000242e+01
-6.155400000000000205e+01
-6.149289999999999878e+01
-6.176760000000000161e+01
-6.170649999999999835e+01
-6.204220000000000113e+01
-6.176760000000000161e+01
-6.188960000000000150e+01
-6.188960000000000150e+01
-6.176760000000000161e+01
-6.173709999999999809e+01
-6.179809999999999803e+01
-6.179809999999999803e+01
-6.179809999999999803e+01
-6.161500000000000199e+01
-6.173709999999999809e+01
-6.167600000000000193e+01
-6.173709999999999809e+01
-6.167600000000000193e+01
-6.164549999999999841e+01
-6.155400000000000205e+01
-6.155400000000000205e+01
-6.137080000000000268e+01
-6.155400000000000205e+01
-6.173709999999999809e+01
-6.167600000000000193e+01
-6.152340000000000231e+01
-6.164549999999999841e+01
-6.155400000000000205e+01
-6.170649999999999835e+01
-6.176760000000000161e+01
-6.179809999999999803e+01
-6.192020000000000124e+01
-6.182860000000000156e+01
-6.188960000000000150e+01
-6.185909999999999798e+01
-6.185909999999999798e+01
-6.143189999999999884e+01
-6.149289999999999878e+01
-6.149289999999999878e+01
-6.164549999999999841e+01
-6.164549999999999841e+01
-6.149289999999999878e+01
-6.155400000000000205e+01
-6.149289999999999878e+01
-6.143189999999999884e+01
-6.161500000000000199e+01
-6.146240000000000236e+01
-6.158449999999999847e+01
-6.161500000000000199e+01
-6.158449999999999847e+01
-6.164549999999999841e+01
-6.176760000000000161e+01
-6.161500000000000199e+01
-6.167600000000000193e+01
-6.182860000000000156e+01
-6.164549999999999841e+01
-6.164549999999999841e+01
-6.137080000000000268e+01
-6.170649999999999835e+01
-6.170649999999999835e+01
-6.158449999999999847e+01
-6.155400000000000205e+01
-6.164549999999999841e+01
-6.143189999999999884e+01
-6.161500000000000199e+01
-6.130980000000000274e+01
-6.155400000000000205e+01
-6.130980000000000274e+01
-6.170649999999999835e+01
-6.161500000000000199e+01
-6.152340000000000231e+01
-6.170649999999999835e+01
-6.146240000000000236e+01
-6.152340000000000231e+01
-6.149289999999999878e+01
-6.149289999999999878e+01
-6.124880000000000280e+01
-6.155400000000000205e+01
-6.155400000000000205e+01
-6.146240000000000236e+01
-6.155400000000000205e+01
-6.149289999999999878e+01
-6.143189999999999884e+01
-6.130980000000000274e+01
-6.137080000000000268e+01
-6.143189999999999884e+01
-6.155400000000000205e+01
-6.155400000000000205e+01
-6.152340000000000231e+01
-6.158449999999999847e+01
-6.173709999999999809e+01
-6.161500000000000199e+01
-6.146240000000000236e+01
-6.167600000000000193e+01
-6.182860000000000156e+01
-6.170649999999999835e+01
-6.167600000000000193e+01
-6.161500000000000199e+01
-6.179809999999999803e+01
-6.173709999999999809e+01
-6.155400000000000205e+01
-6.161500000000000199e+01
-6.146240000000000236e+01
-6.121829999999999927e+01
-6.134029999999999916e+01
-6.146240000000000236e+01
-6.170649999999999835e+01
-6.155400000000000205e+01
-6.179809999999999803e+01
-6.149289999999999878e+01
-6.155400000000000205e+01
-6.155400000000000205e+01
-6.146240000000000236e+01
-6.176760000000000161e+01
-6.164549999999999841e+01
-6.201169999999999760e+01
-6.158449999999999847e+01
-6.164549999999999841e+01
-6.146240000000000236e+01
-6.161500000000000199e+01
-6.155400000000000205e+01
-6.158449999999999847e+01
-6.143189999999999884e+01
-6.146240000000000236e+01
-6.140140000000000242e+01
-6.167600000000000193e+01
-6.152340000000000231e+01
-6.167600000000000193e+01
-6.149289999999999878e+01
-6.155400000000000205e+01
-6.170649999999999835e+01
-6.140140000000000242e+01
-6.161500000000000199e+01
-6.140140000000000242e+01
-6.170649999999999835e+01
-6.164549999999999841e+01
-6.152340000000000231e+01
-6.158449999999999847e+01
-6.146240000000000236e+01
-6.146240000000000236e+01
-6.130980000000000274e+01
-6.140140000000000242e+01
-6.152340000000000231e+01
-6.152340000000000231e+01
-6.161500000000000199e+01
-6.124880000000000280e+01
-6.152340000000000231e+01
-6.103520000000000323e+01
-6.124880000000000280e+01
-6.143189999999999884e+01
-6.158449999999999847e+01
-6.164549999999999841e+01
-6.179809999999999803e+01
-6.176760000000000161e+01
-6.173709999999999809e+01
-6.149289999999999878e+01
-6.173709999999999809e+01
-6.158449999999999847e+01
-6.185909999999999798e+01
-6.158449999999999847e+01
-6.170649999999999835e+01
-6.188960000000000150e+01
-6.161500000000000199e+01
-6.155400000000000205e+01
-6.152340000000000231e+01
-6.155400000000000205e+01
-6.164549999999999841e+01
-6.164549999999999841e+01
-6.149289999999999878e+01
-6.170649999999999835e+01
-6.140140000000000242e+01
-6.161500000000000199e+01
-6.140140000000000242e+01
-6.179809999999999803e+01
-6.152340000000000231e+01
-6.155400000000000205e+01
-6.143189999999999884e+01
-6.164549999999999841e+01
-6.155400000000000205e+01
-6.188960000000000150e+01
-6.179809999999999803e+01
-6.195069999999999766e+01
-6.158449999999999847e+01
-6.176760000000000161e+01
-6.161500000000000199e+01
-6.152340000000000231e+01
-6.143189999999999884e+01
-6.170649999999999835e+01
-6.146240000000000236e+01
-6.155400000000000205e+01
-6.173709999999999809e+01
-6.146240000000000236e+01
-6.192020000000000124e+01
-6.143189999999999884e+01
-6.149289999999999878e+01
-6.146240000000000236e+01
-6.167600000000000193e+01
-6.152340000000000231e+01
-6.143189999999999884e+01
-6.158449999999999847e+01
-6.158449999999999847e+01
-6.143189999999999884e+01
-6.173709999999999809e+01
-6.158449999999999847e+01
-6.185909999999999798e+01
-6.124880000000000280e+01
-6.146240000000000236e+01
-6.124880000000000280e+01
-6.146240000000000236e+01
-6.137080000000000268e+01
-6.164549999999999841e+01
-6.143189999999999884e+01
-6.152340000000000231e+01
-6.134029999999999916e+01
-6.155400000000000205e+01
-6.137080000000000268e+01
-6.124880000000000280e+01
-6.188960000000000150e+01
-6.176760000000000161e+01
-6.164549999999999841e+01
-6.173709999999999809e+01
-6.167600000000000193e+01
-6.158449999999999847e+01
-6.188960000000000150e+01
-6.155400000000000205e+01
-6.198120000000000118e+01
-6.164549999999999841e+01
-6.185909999999999798e+01
-6.167600000000000193e+01
-6.164549999999999841e+01
-6.146240000000000236e+01
-6.143189999999999884e+01
-6.155400000000000205e+01
-6.170649999999999835e+01
-6.170649999999999835e+01
-6.176760000000000161e+01
-6.170649999999999835e+01
-6.176760000000000161e+01
-6.170649999999999835e+01
-6.204220000000000113e+01
-6.185909999999999798e+01
-6.198120000000000118e+01
-6.164549999999999841e+01
-6.188960000000000150e+01
-6.182860000000000156e+01
-6.167600000000000193e+01
-6.182860000000000156e+01
-6.170649999999999835e+01
-6.201169999999999760e+01
-6.176760000000000161e+01
-6.164549999999999841e+01
-6.140140000000000242e+01
-6.152340000000000231e+01
-6.155400000000000205e+01
-6.182860000000000156e+01
-6.179809999999999803e+01
-6.192020000000000124e+01
-6.161500000000000199e+01
-6.167600000000000193e+01
-6.158449999999999847e+01
-6.182860000000000156e+01
-6.170649999999999835e+01
-6.201169999999999760e+01
-6.185909999999999798e+01
-6.192020000000000124e+01
-6.173709999999999809e+01
-6.179809999999999803e+01
-6.161500000000000199e+01
-6.173709999999999809e+01
-6.158449999999999847e+01
-6.152340000000000231e+01
-6.155400000000000205e+01
-6.179809999999999803e+01
-6.143189999999999884e+01
-6.143189999999999884e+01
-6.155400000000000205e+01
-6.167600000000000193e+01
-6.152340000000000231e+01
-6.149289999999999878e+01
-6.158449999999999847e+01
-6.149289999999999878e+01
-6.164549999999999841e+01
-6.158449999999999847e+01
-6.146240000000000236e+01
-6.170649999999999835e+01
-6.173709999999999809e+01
-6.176760000000000161e+01
-6.179809999999999803e+01
-6.164549999999999841e+01
-6.146240000000000236e+01
-6.152340000000000231e+01
-6.152340000000000231e+01
-6.140140000000000242e+01
-6.158449999999999847e+01
-6.146240000000000236e+01
-6.130980000000000274e+01
-6.143189999999999884e+01
-6.124880000000000280e+01
-6.112669999999999959e+01
-6.134029999999999916e+01
-6.158449999999999847e+01
-6.152340000000000231e+01
-6.134029999999999916e+01
-6.130980000000000274e+01
-6.130980000000000274e+01
-6.152340000000000231e+01
-6.140140000000000242e+01
-6.155400000000000205e+01
-6.146240000000000236e+01
-6.137080000000000268e+01
-6.149289999999999878e+01
-6.134029999999999916e+01
-6.124880000000000280e+01
-6.137080000000000268e+01
-6.124880000000000280e+01
-6.130980000000000274e+01
-6.121829999999999927e+01
-6.127929999999999922e+01
-6.130980000000000274e+01
-6.124880000000000280e+01
-6.124880000000000280e+01
-6.134029999999999916e+01
-6.134029999999999916e+01
-6.143189999999999884e+01
-6.134029999999999916e+01
-6.115720000000000312e+01
-6.130980000000000274e+01
-6.134029999999999916e+01
-6.152340000000000231e+01
-6.158449999999999847e+01
-6.155400000000000205e+01
-6.106569999999999965e+01
-6.094360000000000355e+01
-6.115720000000000312e+01
-6.121829999999999927e+01
-6.106569999999999965e+01
-6.127929999999999922e+01
-6.097409999999999997e+01
-6.112669999999999959e+01
-6.109620000000000317e+01
-6.106569999999999965e+01
-6.085210000000000008e+01
-6.112669999999999959e+01
-6.109620000000000317e+01
-6.121829999999999927e+01
-6.112669999999999959e+01
-6.118769999999999953e+01
-6.121829999999999927e+01
-6.127929999999999922e+01
-6.121829999999999927e+01
-6.130980000000000274e+01
-6.112669999999999959e+01
-6.130980000000000274e+01
-6.124880000000000280e+01
-6.082150000000000034e+01
-6.094360000000000355e+01
-6.100460000000000349e+01
-6.106569999999999965e+01
-6.103520000000000323e+01
-6.112669999999999959e+01
-6.094360000000000355e+01
-6.121829999999999927e+01
-6.088259999999999650e+01
-6.106569999999999965e+01
-6.124880000000000280e+01
-6.134029999999999916e+01
-6.109620000000000317e+01
-6.115720000000000312e+01
-6.100460000000000349e+01
-6.115720000000000312e+01
-6.106569999999999965e+01
-6.100460000000000349e+01
-6.094360000000000355e+01
-6.118769999999999953e+01
-6.097409999999999997e+01
-6.140140000000000242e+01
-6.085210000000000008e+01
-6.091310000000000002e+01
-6.088259999999999650e+01
-6.069950000000000045e+01
-6.106569999999999965e+01
-6.091310000000000002e+01
-6.085210000000000008e+01
-6.094360000000000355e+01
-6.097409999999999997e+01
-6.103520000000000323e+01
-6.118769999999999953e+01
-6.100460000000000349e+01
-6.112669999999999959e+01
-6.079099999999999682e+01
-6.100460000000000349e+01
-6.088259999999999650e+01
-6.094360000000000355e+01
-6.079099999999999682e+01
-6.097409999999999997e+01
-6.085210000000000008e+01
-6.100460000000000349e+01
-6.076050000000000040e+01
-6.072999999999999687e+01
-6.057739999999999725e+01
-6.085210000000000008e+01
-6.076050000000000040e+01
-6.103520000000000323e+01
-6.085210000000000008e+01
-6.103520000000000323e+01
-6.088259999999999650e+01
-6.094360000000000355e+01
-6.100460000000000349e+01
-6.088259999999999650e+01
-6.082150000000000034e+01
-6.085210000000000008e+01
-6.106569999999999965e+01
-6.088259999999999650e+01
-6.091310000000000002e+01
-6.069950000000000045e+01
-6.072999999999999687e+01
-6.057739999999999725e+01
-6.063839999999999719e+01
-6.066890000000000072e+01
-6.079099999999999682e+01
-6.072999999999999687e+01
-6.063839999999999719e+01
-6.057739999999999725e+01
-6.069950000000000045e+01
-6.079099999999999682e+01
-6.076050000000000040e+01
-6.076050000000000040e+01
-6.085210000000000008e+01
-6.079099999999999682e+01
-6.091310000000000002e+01
-6.082150000000000034e+01
-6.094360000000000355e+01
-6.072999999999999687e+01
-6.088259999999999650e+01
-6.085210000000000008e+01
-6.057739999999999725e+01
-6.048579999999999757e+01
-6.054690000000000083e+01
-6.051639999999999731e+01
-6.033330000000000126e+01
-6.054690000000000083e+01
-6.036379999999999768e+01
-6.072999999999999687e+01
-6.076050000000000040e+01
-6.033330000000000126e+01
-6.033330000000000126e+01
-6.042479999999999762e+01
-6.051639999999999731e+01
-6.072999999999999687e+01
-6.079099999999999682e+01
-6.072999999999999687e+01
-6.069950000000000045e+01
-6.072999999999999687e+01
-6.063839999999999719e+01
-6.079099999999999682e+01
-6.069950000000000045e+01
-6.066890000000000072e+01
-6.054690000000000083e+01
-6.048579999999999757e+01
-6.066890000000000072e+01
-6.054690000000000083e+01
-6.033330000000000126e+01
-6.057739999999999725e+01
-6.036379999999999768e+01
-6.054690000000000083e+01
-6.057739999999999725e+01
-6.045530000000000115e+01
-6.042479999999999762e+01
-6.060790000000000077e+01
-6.063839999999999719e+01
-6.045530000000000115e+01
-6.072999999999999687e+01
-6.063839999999999719e+01
-6.066890000000000072e+01
-6.048579999999999757e+01
-6.045530000000000115e+01
-6.057739999999999725e+01
-6.039430000000000121e+01
-6.063839999999999719e+01
-6.057739999999999725e+01
-6.051639999999999731e+01
-6.030270000000000152e+01
-6.048579999999999757e+01
-6.015010000000000190e+01
-6.042479999999999762e+01
-6.039430000000000121e+01
-6.066890000000000072e+01
-6.042479999999999762e+01
-6.045530000000000115e+01
-6.054690000000000083e+01
-6.045530000000000115e+01
-6.036379999999999768e+01
-6.051639999999999731e+01
-6.051639999999999731e+01
-6.069950000000000045e+01
-6.057739999999999725e+01
-6.069950000000000045e+01
-6.048579999999999757e+01
-6.048579999999999757e+01
-6.063839999999999719e+01
-6.045530000000000115e+01
-6.045530000000000115e+01
-6.021119999999999806e+01
-6.008910000000000196e+01
-6.015010000000000190e+01
-6.042479999999999762e+01
-6.030270000000000152e+01
-6.039430000000000121e+01
-6.005859999999999843e+01
-6.027219999999999800e+01
-6.027219999999999800e+01
-6.033330000000000126e+01
-6.027219999999999800e+01
-6.072999999999999687e+01
-6.027219999999999800e+01
-6.082150000000000034e+01
-6.048579999999999757e+01
-6.048579999999999757e+01
-6.033330000000000126e+01
-6.027219999999999800e+01
-6.033330000000000126e+01
-6.042479999999999762e+01
-6.033330000000000126e+01
-6.036379999999999768e+01
-6.027219999999999800e+01
-6.048579999999999757e+01
-6.011959999999999837e+01
-6.027219999999999800e+01
-6.036379999999999768e+01
-6.036379999999999768e+01
-6.036379999999999768e+01
-6.018070000000000164e+01
-6.045530000000000115e+01
-6.024170000000000158e+01
-6.060790000000000077e+01
-6.051639999999999731e+01
-6.057739999999999725e+01
-6.036379999999999768e+01
-6.036379999999999768e+01
-6.027219999999999800e+01
-6.036379999999999768e+01
-6.024170000000000158e+01
-6.018070000000000164e+01
-6.036379999999999768e+01
-6.045530000000000115e+01
-6.021119999999999806e+01
-6.039430000000000121e+01
-5.987550000000000239e+01
-5.999759999999999849e+01
-6.005859999999999843e+01
-6.005859999999999843e+01
-6.021119999999999806e+01
-6.027219999999999800e+01
-6.033330000000000126e+01
-6.039430000000000121e+01
-6.027219999999999800e+01
-6.018070000000000164e+01
-6.045530000000000115e+01
-6.048579999999999757e+01
-6.008910000000000196e+01
-6.042479999999999762e+01
-6.042479999999999762e+01
-6.039430000000000121e+01
-6.021119999999999806e+01
-6.008910000000000196e+01
-6.015010000000000190e+01
-5.999759999999999849e+01
-5.999759999999999849e+01
-5.987550000000000239e+01
-6.005859999999999843e+01
-5.981450000000000244e+01
-5.987550000000000239e+01
-5.996699999999999875e+01
-6.002810000000000201e+01
-6.008910000000000196e+01
-5.993650000000000233e+01
-6.002810000000000201e+01
-5.993650000000000233e+01
-5.999759999999999849e+01
-6.005859999999999843e+01
-5.996699999999999875e+01
-6.051639999999999731e+01
-6.024170000000000158e+01
-6.011959999999999837e+01
-5.993650000000000233e+01
-5.996699999999999875e+01
-5.981450000000000244e+01
-5.990599999999999881e+01
-5.981450000000000244e+01
-5.990599999999999881e+01
-5.969239999999999924e+01
-5.996699999999999875e+01
-6.002810000000000201e+01
-5.987550000000000239e+01
-5.972290000000000276e+01
-5.975339999999999918e+01
-5.975339999999999918e+01
-6.018070000000000164e+01
-5.993650000000000233e+01
-6.008910000000000196e+01
-6.002810000000000201e+01
-6.021119999999999806e+01
-5.993650000000000233e+01
-6.036379999999999768e+01
-5.999759999999999849e+01
-6.005859999999999843e+01
-5.987550000000000239e+01
-5.999759999999999849e+01
-5.993650000000000233e+01
-5.999759999999999849e+01
-6.002810000000000201e+01
-5.990599999999999881e+01
-5.969239999999999924e+01
-5.981450000000000244e+01
-5.993650000000000233e+01
-5.947879999999999967e+01
-5.993650000000000233e+01
-5.960079999999999956e+01
-5.999759999999999849e+01
-6.005859999999999843e+01
-6.021119999999999806e+01
-6.011959999999999837e+01
-6.018070000000000164e+01
-5.987550000000000239e+01
-6.030270000000000152e+01
-5.987550000000000239e+01
-6.011959999999999837e+01
-5.984499999999999886e+01
-6.033330000000000126e+01
-5.990599999999999881e+01
-5.999759999999999849e+01
-5.978390000000000271e+01
-5.993650000000000233e+01
-5.978390000000000271e+01
-5.978390000000000271e+01
-5.984499999999999886e+01
-5.981450000000000244e+01
-5.987550000000000239e+01
-5.987550000000000239e+01
-5.972290000000000276e+01
-5.999759999999999849e+01
-6.002810000000000201e+01
-5.990599999999999881e+01
-5.984499999999999886e+01
-6.005859999999999843e+01
-5.996699999999999875e+01
-5.990599999999999881e+01
-6.005859999999999843e+01
-5.999759999999999849e+01
-6.008910000000000196e+01
-5.993650000000000233e+01
-5.993650000000000233e+01
-5.978390000000000271e+01
-5.984499999999999886e+01
-5.987550000000000239e+01
-5.984499999999999886e+01
-5.972290000000000276e+01
-5.993650000000000233e+01
-5.975339999999999918e+01
-5.996699999999999875e+01
-5.981450000000000244e+01
-5.953979999999999961e+01
-5.963130000000000308e+01
-5.969239999999999924e+01
-5.972290000000000276e+01
-5.978390000000000271e+01
-6.005859999999999843e+01
-5.987550000000000239e+01
-5.996699999999999875e+01
-5.990599999999999881e+01
-5.999759999999999849e+01
-6.015010000000000190e+01
-5.981450000000000244e+01
-5.999759999999999849e+01
-5.975339999999999918e+01
-5.996699999999999875e+01
-5.978390000000000271e+01
-5.984499999999999886e+01
-5.963130000000000308e+01
-5.987550000000000239e+01
-5.960079999999999956e+01
-5.978390000000000271e+01
-5.963130000000000308e+01
-5.950930000000000319e+01
-5.966190000000000282e+01
-5.978390000000000271e+01
-5.984499999999999886e+01
-6.015010000000000190e+01
-5.981450000000000244e+01
-5.990599999999999881e+01
-5.969239999999999924e+01
-5.981450000000000244e+01
-5.972290000000000276e+01
-5.975339999999999918e+01
-5.990599999999999881e+01
-5.969239999999999924e+01
-5.984499999999999886e+01
-5.972290000000000276e+01
-5.938719999999999999e+01
-5.932620000000000005e+01
-5.953979999999999961e+01
-5.966190000000000282e+01
-5.972290000000000276e+01
-5.941770000000000351e+01
-5.978390000000000271e+01
-5.953979999999999961e+01
-5.981450000000000244e+01
-5.944819999999999993e+01
-5.972290000000000276e+01
-5.957030000000000314e+01
-5.975339999999999918e+01
-5.966190000000000282e+01
-5.990599999999999881e+01
-5.960079999999999956e+01
-5.993650000000000233e+01
-5.984499999999999886e+01
-5.990599999999999881e+01
-5.975339999999999918e+01
-5.990599999999999881e+01
-5.953979999999999961e+01
-5.963130000000000308e+01
-5.957030000000000314e+01
-5.953979999999999961e+01
-5.953979999999999961e+01
-5.963130000000000308e+01
-5.969239999999999924e+01
-5.975339999999999918e+01
-5.975339999999999918e+01
-5.960079999999999956e+01
-5.947879999999999967e+01
-5.932620000000000005e+01
-5.938719999999999999e+01
-5.935669999999999646e+01
-5.960079999999999956e+01
-5.960079999999999956e+01
-5.960079999999999956e+01
-5.926509999999999678e+01
-5.935669999999999646e+01
-5.926509999999999678e+01
-5.966190000000000282e+01
-5.923460000000000036e+01
-5.926509999999999678e+01
-5.926509999999999678e+01
-5.932620000000000005e+01
-5.911249999999999716e+01
-5.917360000000000042e+01
-5.926509999999999678e+01
-5.908200000000000074e+01
-5.920409999999999684e+01
-5.923460000000000036e+01
-5.923460000000000036e+01
-5.929569999999999652e+01
-5.944819999999999993e+01
-5.960079999999999956e+01
-5.960079999999999956e+01
-5.941770000000000351e+01
-5.944819999999999993e+01
-5.935669999999999646e+01
-5.950930000000000319e+01
-5.938719999999999999e+01
-5.966190000000000282e+01
-5.960079999999999956e+01
-5.953979999999999961e+01
-5.935669999999999646e+01
-5.923460000000000036e+01
-5.914309999999999690e+01
-5.929569999999999652e+01
-5.926509999999999678e+01
-5.944819999999999993e+01
-5.932620000000000005e+01
-5.957030000000000314e+01
-5.935669999999999646e+01
-5.950930000000000319e+01
-5.947879999999999967e+01
-5.944819999999999993e+01
-5.908200000000000074e+01
-5.935669999999999646e+01
-5.935669999999999646e+01
-5.938719999999999999e+01
-5.957030000000000314e+01
-5.938719999999999999e+01
-5.947879999999999967e+01
-5.950930000000000319e+01
-5.950930000000000319e+01
-5.935669999999999646e+01
-5.932620000000000005e+01
-5.923460000000000036e+01
-5.914309999999999690e+01
-5.929569999999999652e+01
-5.926509999999999678e+01
-5.941770000000000351e+01
-5.938719999999999999e+01
-5.938719999999999999e+01
-5.938719999999999999e+01
-5.947879999999999967e+01
-5.923460000000000036e+01
-5.941770000000000351e+01
-5.947879999999999967e+01
-5.966190000000000282e+01
-5.923460000000000036e+01
-5.950930000000000319e+01
-5.944819999999999993e+01
-5.926509999999999678e+01
-5.941770000000000351e+01
-5.926509999999999678e+01
-5.941770000000000351e+01
-5.917360000000000042e+01
-5.923460000000000036e+01
-5.920409999999999684e+01
-5.938719999999999999e+01
-5.911249999999999716e+01
-5.911249999999999716e+01
-5.926509999999999678e+01
-5.923460000000000036e+01
-5.917360000000000042e+01
-5.929569999999999652e+01
-5.917360000000000042e+01
-5.960079999999999956e+01
-5.926509999999999678e+01
-5.950930000000000319e+01
-5.938719999999999999e+01
-5.972290000000000276e+01
-5.929569999999999652e+01
-5.929569999999999652e+01
-5.923460000000000036e+01
-5.975339999999999918e+01
-5.938719999999999999e+01
-5.957030000000000314e+01
-5.941770000000000351e+01
-5.941770000000000351e+01
-5.911249999999999716e+01
-5.899049999999999727e+01
-5.892940000000000111e+01
-5.926509999999999678e+01
-5.941770000000000351e+01
-5.938719999999999999e+01
-5.960079999999999956e+01
-5.932620000000000005e+01
-5.944819999999999993e+01
-5.923460000000000036e+01
-5.947879999999999967e+01
-5.920409999999999684e+01
-5.917360000000000042e+01
-5.920409999999999684e+01
-5.953979999999999961e+01
-5.926509999999999678e+01
-5.932620000000000005e+01
-5.902100000000000080e+01
-5.926509999999999678e+01
-5.892940000000000111e+01
-5.905149999999999721e+01
-5.883789999999999765e+01
-5.905149999999999721e+01
-5.902100000000000080e+01
-5.902100000000000080e+01
-5.892940000000000111e+01
-5.923460000000000036e+01
-5.917360000000000042e+01
-5.917360000000000042e+01
-5.908200000000000074e+01
-5.899049999999999727e+01
-5.914309999999999690e+01
-5.917360000000000042e+01
-5.914309999999999690e+01
-5.932620000000000005e+01
-5.938719999999999999e+01
-5.923460000000000036e+01
-5.908200000000000074e+01
-5.908200000000000074e+01
-5.911249999999999716e+01
-5.880740000000000123e+01
-5.914309999999999690e+01
-5.868529999999999802e+01
-5.899049999999999727e+01
-5.896000000000000085e+01
-5.880740000000000123e+01
-5.874629999999999797e+01
-5.902100000000000080e+01
-5.853269999999999840e+01
-5.892940000000000111e+01
-5.896000000000000085e+01
-5.911249999999999716e+01
-5.902100000000000080e+01
-5.923460000000000036e+01
-5.896000000000000085e+01
-5.905149999999999721e+01
-5.889889999999999759e+01
-5.902100000000000080e+01
-5.914309999999999690e+01
-5.877689999999999770e+01
-5.883789999999999765e+01
-5.877689999999999770e+01
-5.902100000000000080e+01
-5.896000000000000085e+01
-5.883789999999999765e+01
-5.874629999999999797e+01
-5.883789999999999765e+01
-5.883789999999999765e+01
-5.877689999999999770e+01
-5.905149999999999721e+01
-5.899049999999999727e+01
-5.886840000000000117e+01
-5.911249999999999716e+01
-5.886840000000000117e+01
-5.911249999999999716e+01
-5.874629999999999797e+01
-5.896000000000000085e+01
-5.883789999999999765e+01
-5.892940000000000111e+01
-5.889889999999999759e+01
-5.905149999999999721e+01
-5.896000000000000085e+01
-5.880740000000000123e+01
-5.868529999999999802e+01
-5.865480000000000160e+01
-5.877689999999999770e+01
-5.874629999999999797e+01
-5.880740000000000123e+01
-5.902100000000000080e+01
-5.889889999999999759e+01
-5.908200000000000074e+01
-5.896000000000000085e+01
-5.889889999999999759e+01
-5.914309999999999690e+01
-5.926509999999999678e+01
-5.886840000000000117e+01
-5.889889999999999759e+01
-5.911249999999999716e+01
-5.905149999999999721e+01
-5.908200000000000074e+01
-5.908200000000000074e+01
-5.889889999999999759e+01
-5.892940000000000111e+01
-5.899049999999999727e+01
-5.896000000000000085e+01
-5.892940000000000111e+01
-5.865480000000000160e+01
-5.877689999999999770e+01
-5.880740000000000123e+01
-5.871580000000000155e+01
-5.902100000000000080e+01
-5.883789999999999765e+01
-5.883789999999999765e+01
-5.871580000000000155e+01
-5.865480000000000160e+01
-5.886840000000000117e+01
-5.899049999999999727e+01
-5.917360000000000042e+01
-5.902100000000000080e+01
-5.905149999999999721e+01
-5.883789999999999765e+01
-5.877689999999999770e+01
-5.877689999999999770e+01
-5.877689999999999770e+01
-5.871580000000000155e+01
-5.883789999999999765e+01
-5.868529999999999802e+01
-5.865480000000000160e+01
-5.838009999999999877e+01
-5.865480000000000160e+01
-5.853269999999999840e+01
-5.865480000000000160e+01
-5.853269999999999840e+01
-5.877689999999999770e+01
-5.874629999999999797e+01
-5.865480000000000160e+01
-5.853269999999999840e+01
-5.889889999999999759e+01
-5.868529999999999802e+01
-5.886840000000000117e+01
-5.859380000000000166e+01
-5.859380000000000166e+01
-5.844120000000000203e+01
-5.834960000000000235e+01
-5.841060000000000230e+01
-5.871580000000000155e+01
-5.847169999999999845e+01
-5.859380000000000166e+01
-5.834960000000000235e+01
-5.841060000000000230e+01
-5.825809999999999889e+01
-5.847169999999999845e+01
-5.850220000000000198e+01
-5.825809999999999889e+01
-5.859380000000000166e+01
-5.831909999999999883e+01
-5.868529999999999802e+01
-5.859380000000000166e+01
-5.859380000000000166e+01
-5.838009999999999877e+01
-5.862429999999999808e+01
-5.853269999999999840e+01
-5.853269999999999840e+01
-5.822749999999999915e+01
-5.862429999999999808e+01
-5.831909999999999883e+01
-5.844120000000000203e+01
-5.828860000000000241e+01
-5.831909999999999883e+01
-5.834960000000000235e+01
-5.831909999999999883e+01
-5.825809999999999889e+01
-5.819700000000000273e+01
-5.831909999999999883e+01
-5.834960000000000235e+01
-5.847169999999999845e+01
-5.838009999999999877e+01
-5.813600000000000279e+01
-5.813600000000000279e+01
-5.816649999999999920e+01
-5.804440000000000310e+01
-5.831909999999999883e+01
-5.822749999999999915e+01
-5.853269999999999840e+01
-5.831909999999999883e+01
-5.856320000000000192e+01
-5.807500000000000284e+01
-5.810549999999999926e+01
-5.801389999999999958e+01
-5.795289999999999964e+01
-5.804440000000000310e+01
-5.822749999999999915e+01
-5.804440000000000310e+01
-5.822749999999999915e+01
-5.807500000000000284e+01
-5.831909999999999883e+01
-5.804440000000000310e+01
-5.807500000000000284e+01
-5.801389999999999958e+01
-5.831909999999999883e+01
-5.825809999999999889e+01
-5.838009999999999877e+01
-5.834960000000000235e+01
-5.813600000000000279e+01
-5.828860000000000241e+01
-5.819700000000000273e+01
-5.825809999999999889e+01
-5.813600000000000279e+01
-5.795289999999999964e+01
-5.792240000000000322e+01
-5.795289999999999964e+01
-5.780030000000000001e+01
-5.789180000000000348e+01
-5.792240000000000322e+01
-5.795289999999999964e+01
-5.795289999999999964e+01
-5.798340000000000316e+01
-5.780030000000000001e+01
-5.786129999999999995e+01
-5.780030000000000001e+01
-5.810549999999999926e+01
-5.813600000000000279e+01
-5.801389999999999958e+01
-5.813600000000000279e+01
-5.795289999999999964e+01
-5.789180000000000348e+01
-5.786129999999999995e+01
-5.783080000000000354e+01
-5.819700000000000273e+01
-5.792240000000000322e+01
-5.813600000000000279e+01
-5.789180000000000348e+01
-5.792240000000000322e+01
-5.755619999999999692e+01
-5.767819999999999681e+01
-5.783080000000000354e+01
-5.783080000000000354e+01
-5.786129999999999995e+01
-5.780030000000000001e+01
-5.761719999999999686e+01
-5.780030000000000001e+01
-5.776979999999999649e+01
-5.776979999999999649e+01
-5.764770000000000039e+01
-5.795289999999999964e+01
-5.743410000000000082e+01
-5.764770000000000039e+01
-5.764770000000000039e+01
-5.767819999999999681e+01
-5.767819999999999681e+01
-5.780030000000000001e+01
-5.783080000000000354e+01
-5.758670000000000044e+01
-5.761719999999999686e+01
-5.734250000000000114e+01
-5.740359999999999729e+01
-5.746459999999999724e+01
-5.734250000000000114e+01
-5.773930000000000007e+01
-5.773930000000000007e+01
-5.773930000000000007e+01
-5.767819999999999681e+01
-5.758670000000000044e+01
-5.752559999999999718e+01
-5.728150000000000119e+01
-5.776979999999999649e+01
-5.758670000000000044e+01
-5.770870000000000033e+01
-5.746459999999999724e+01
-5.749510000000000076e+01
-5.734250000000000114e+01
-5.734250000000000114e+01
-5.728150000000000119e+01
-5.728150000000000119e+01
-5.709839999999999804e+01
-5.740359999999999729e+01
-5.694579999999999842e+01
-5.728150000000000119e+01
-5.718990000000000151e+01
-5.731199999999999761e+01
-5.725099999999999767e+01
-5.737299999999999756e+01
-5.731199999999999761e+01
-5.731199999999999761e+01
-5.731199999999999761e+01
-5.731199999999999761e+01
-5.746459999999999724e+01
-5.740359999999999729e+01
-5.758670000000000044e+01
-5.734250000000000114e+01
-5.740359999999999729e+01
-5.703739999999999810e+01
-5.731199999999999761e+01
-5.718990000000000151e+01
-5.731199999999999761e+01
-5.743410000000000082e+01
-5.749510000000000076e+01
-5.725099999999999767e+01
-5.731199999999999761e+01
-5.709839999999999804e+01
-5.715939999999999799e+01
-5.694579999999999842e+01
-5.734250000000000114e+01
-5.715939999999999799e+01
-5.728150000000000119e+01
-5.740359999999999729e+01
-5.731199999999999761e+01
-5.715939999999999799e+01
-5.746459999999999724e+01
-5.715939999999999799e+01
-5.725099999999999767e+01
-5.722050000000000125e+01
-5.700679999999999836e+01
-5.691530000000000200e+01
-5.715939999999999799e+01
-5.697630000000000194e+01
-5.697630000000000194e+01
-5.706790000000000163e+01
-5.691530000000000200e+01
-5.718990000000000151e+01
-5.688479999999999848e+01
-5.673219999999999885e+01
-5.688479999999999848e+01
-5.725099999999999767e+01
-5.722050000000000125e+01
-5.728150000000000119e+01
-5.697630000000000194e+01
-5.734250000000000114e+01
-5.691530000000000200e+01
-5.718990000000000151e+01
-5.691530000000000200e+01
-5.718990000000000151e+01
-5.715939999999999799e+01
-5.722050000000000125e+01
-5.691530000000000200e+01
-5.700679999999999836e+01
-5.691530000000000200e+01
-5.667110000000000269e+01
-5.682370000000000232e+01
-5.664059999999999917e+01
-5.657959999999999923e+01
-5.682370000000000232e+01
-5.688479999999999848e+01
-5.682370000000000232e+01
-5.664059999999999917e+01
-5.679319999999999879e+01
-5.694579999999999842e+01
-5.670170000000000243e+01
-5.685419999999999874e+01
-5.676270000000000238e+01
-5.688479999999999848e+01
-5.676270000000000238e+01
-5.697630000000000194e+01
-5.703739999999999810e+01
-5.706790000000000163e+01
-5.706790000000000163e+01
-5.685419999999999874e+01
-5.670170000000000243e+01
-5.670170000000000243e+01
-5.664059999999999917e+01
-5.664059999999999917e+01
-5.670170000000000243e+01
-5.694579999999999842e+01
-5.670170000000000243e+01
-5.682370000000000232e+01
-5.654910000000000281e+01
-5.673219999999999885e+01
-5.654910000000000281e+01
-5.651859999999999928e+01
-5.679319999999999879e+01
-5.679319999999999879e+01
-5.712890000000000157e+01
-5.679319999999999879e+01
-5.661010000000000275e+01
-5.664059999999999917e+01
-5.673219999999999885e+01
-5.667110000000000269e+01
-5.642699999999999960e+01
-5.685419999999999874e+01
-5.642699999999999960e+01
-5.688479999999999848e+01
-5.639650000000000318e+01
-5.654910000000000281e+01
-5.645750000000000313e+01
-5.645750000000000313e+01
-5.645750000000000313e+01
-5.664059999999999917e+01
-5.633539999999999992e+01
-5.651859999999999928e+01
-5.642699999999999960e+01
-5.670170000000000243e+01
-5.670170000000000243e+01
-5.676270000000000238e+01
-5.654910000000000281e+01
-5.657959999999999923e+01
-5.651859999999999928e+01
-5.651859999999999928e+01
-5.636599999999999966e+01
-5.648799999999999955e+01
-5.648799999999999955e+01
-5.636599999999999966e+01
-5.609129999999999683e+01
-5.599980000000000047e+01
-5.621340000000000003e+01
-5.596920000000000073e+01
-5.624389999999999645e+01
-5.618289999999999651e+01
-5.621340000000000003e+01
-5.624389999999999645e+01
-5.645750000000000313e+01
-5.606080000000000041e+01
-5.651859999999999928e+01
-5.603029999999999688e+01
-5.618289999999999651e+01
-5.609129999999999683e+01
-5.633539999999999992e+01
-5.606080000000000041e+01
-5.639650000000000318e+01
-5.621340000000000003e+01
-5.618289999999999651e+01
-5.603029999999999688e+01
-5.596920000000000073e+01
-5.606080000000000041e+01
-5.596920000000000073e+01
-5.572509999999999764e+01
-5.581669999999999732e+01
-5.596920000000000073e+01
-5.606080000000000041e+01
-5.615229999999999677e+01
-5.587769999999999726e+01
-5.603029999999999688e+01
-5.593869999999999720e+01
-5.596920000000000073e+01
-5.584720000000000084e+01
-5.603029999999999688e+01
-5.606080000000000041e+01
-5.621340000000000003e+01
-5.612180000000000035e+01
-5.603029999999999688e+01
-5.575560000000000116e+01
-5.590820000000000078e+01
-5.548100000000000165e+01
-5.578609999999999758e+01
-5.545040000000000191e+01
-5.575560000000000116e+01
-5.572509999999999764e+01
-5.566409999999999769e+01
-5.554200000000000159e+01
-5.554200000000000159e+01
-5.566409999999999769e+01
-5.560300000000000153e+01
-5.560300000000000153e+01
-5.569460000000000122e+01
-5.578609999999999758e+01
-5.578609999999999758e+01
-5.581669999999999732e+01
-5.578609999999999758e+01
-5.596920000000000073e+01
-5.575560000000000116e+01
-5.581669999999999732e+01
-5.545040000000000191e+01
-5.569460000000000122e+01
-5.560300000000000153e+01
-5.587769999999999726e+01
-5.557249999999999801e+01
-5.566409999999999769e+01
-5.545040000000000191e+01
-5.554200000000000159e+01
-5.545040000000000191e+01
-5.535889999999999844e+01
-5.520629999999999882e+01
-5.548100000000000165e+01
-5.545040000000000191e+01
-5.572509999999999764e+01
-5.560300000000000153e+01
-5.560300000000000153e+01
-5.551149999999999807e+01
-5.548100000000000165e+01
-5.526729999999999876e+01
-5.526729999999999876e+01
-5.532840000000000202e+01
-5.551149999999999807e+01
-5.535889999999999844e+01
-5.514529999999999887e+01
-5.523680000000000234e+01
-5.511469999999999914e+01
-5.508420000000000272e+01
-5.520629999999999882e+01
-5.502320000000000277e+01
-5.514529999999999887e+01
-5.291859570776256305e+01
-5.291859570776256305e+01
-5.291859570776256305e+01
-5.291859570776256305e+01
-5.291859570776256305e+01
-5.291859570776256305e+01
-5.291859570776256305e+01
-5.291859570776256305e+01
-5.291859570776256305e+01
-5.291859570776256305e+01
-5.291859570776256305e+01
-5.291859570776256305e+01
-5.291859570776256305e+01
-5.291859570776256305e+01
-5.291859570776256305e+01
-5.291859570776256305e+01
-5.291859570776256305e+01
-5.291859570776256305e+01
-5.291859570776256305e+01
-5.291859570776256305e+01
-5.291859570776256305e+01
-5.291859570776256305e+01
-5.291859570776256305e+01
-5.291859570776256305e+01
-5.291859570776256305e+01
-5.291859570776256305e+01
-5.291859570776256305e+01
-5.291859570776256305e+01
-5.291859570776256305e+01
-5.291859570776256305e+01
-5.291859570776256305e+01
-5.291859570776256305e+01
-5.291859570776256305e+01
-5.291859570776256305e+01
-5.291859570776256305e+01
-5.291859570776256305e+01
-5.291859570776256305e+01
-5.291859570776256305e+01
-5.291859570776256305e+01
-5.291859570776256305e+01
-5.291859570776256305e+01
-5.291859570776256305e+01
-5.291859570776256305e+01
-5.291859570776256305e+01
-5.291859570776256305e+01
-5.291859570776256305e+01
-5.291859570776256305e+01
-5.291859570776256305e+01
-5.291859570776256305e+01
-5.291859570776256305e+01
-5.291859570776256305e+01
-5.291859570776256305e+01
-5.291859570776256305e+01
-5.291859570776256305e+01
-5.291859570776256305e+01
-5.291859570776256305e+01
-5.291859570776256305e+01
-5.291859570776256305e+01
-5.291859570776256305e+01
-5.291859570776256305e+01
-5.291859570776256305e+01
-5.291859570776256305e+01
-5.291859570776256305e+01
-5.291859570776256305e+01
-5.291859570776256305e+01
-5.291859570776256305e+01
-5.291859570776256305e+01
-5.291859570776256305e+01
-5.291859570776256305e+01
-5.291859570776256305e+01
-5.291859570776256305e+01
-5.291859570776256305e+01
-5.291859570776256305e+01
-5.291859570776256305e+01
-5.291859570776256305e+01
-5.291859570776256305e+01
-5.291859570776256305e+01
-5.291859570776256305e+01
-5.291859570776256305e+01
-5.291859570776256305e+01
-5.291859570776256305e+01
-5.291859570776256305e+01
-5.291859570776256305e+01
-5.291859570776256305e+01
-5.291859570776256305e+01
-5.291859570776256305e+01
-5.291859570776256305e+01
-5.291859570776256305e+01
-5.291859570776256305e+01
-5.291859570776256305e+01
-5.291859570776256305e+01
-5.291859570776256305e+01
-5.291859570776256305e+01
-5.291859570776256305e+01
-5.291859570776256305e+01
-5.291859570776256305e+01
-5.291859570776256305e+01
-5.291859570776256305e+01
-5.291859570776256305e+01
-5.291859570776256305e+01
-5.291859570776256305e+01
-5.291859570776256305e+01
-5.291859570776256305e+01
-5.291859570776256305e+01
-5.291859570776256305e+01
-5.291859570776256305e+01
-5.291859570776256305e+01
-5.291859570776256305e+01
-5.291859570776256305e+01
-5.291859570776256305e+01
-5.291859570776256305e+01
-5.291859570776256305e+01
-5.291859570776256305e+01
-5.291859570776256305e+01
-5.291859570776256305e+01
-5.291859570776256305e+01
-5.291859570776256305e+01
-5.291859570776256305e+01
-5.291859570776256305e+01
-5.291859570776256305e+01
-5.291859570776256305e+01
-5.291859570776256305e+01
-5.291859570776256305e+01
-5.291859570776256305e+01
-5.291859570776256305e+01
-5.291859570776256305e+01
-5.291859570776256305e+01
-5.291859570776256305e+01
-5.291859570776256305e+01
-5.291859570776256305e+01
-5.291859570776256305e+01
-5.291859570776256305e+01
-5.291859570776256305e+01
-5.291859570776256305e+01
-5.291859570776256305e+01
-5.291859570776256305e+01
-5.291859570776256305e+01
-5.291859570776256305e+01
-5.291859570776256305e+01
-5.291859570776256305e+01
-5.291859570776256305e+01
-5.291859570776256305e+01
-5.291859570776256305e+01
-5.291859570776256305e+01
-5.291859570776256305e+01
-5.291859570776256305e+01
-5.291859570776256305e+01
-5.291859570776256305e+01
-5.291859570776256305e+01
-5.291859570776256305e+01
-5.291859570776256305e+01
-5.291859570776256305e+01
-5.291859570776256305e+01
-5.291859570776256305e+01
-5.291859570776256305e+01
-5.291859570776256305e+01
-5.291859570776256305e+01
-5.291859570776256305e+01
-5.291859570776256305e+01
-5.291859570776256305e+01
-5.291859570776256305e+01
-5.291859570776256305e+01
-5.291859570776256305e+01
-5.291859570776256305e+01
-5.291859570776256305e+01
-5.291859570776256305e+01
-5.291859570776256305e+01
-5.291859570776256305e+01
-5.291859570776256305e+01
-5.291859570776256305e+01
-5.291859570776256305e+01
-5.291859570776256305e+01
-5.291859570776256305e+01
-5.291859570776256305e+01
-5.291859570776256305e+01
-5.291859570776256305e+01
-5.291859570776256305e+01
-5.291859570776256305e+01
-5.291859570776256305e+01
-5.291859570776256305e+01
-5.291859570776256305e+01
-5.291859570776256305e+01
-5.291859570776256305e+01
-5.291859570776256305e+01
-5.291859570776256305e+01
-5.291859570776256305e+01
-5.291859570776256305e+01
-5.291859570776256305e+01
-5.291859570776256305e+01
-5.291859570776256305e+01
-5.291859570776256305e+01
-5.291859570776256305e+01
-5.291859570776256305e+01
-5.291859570776256305e+01
-5.291859570776256305e+01
-5.291859570776256305e+01
-5.291859570776256305e+01
-5.291859570776256305e+01
-5.291859570776256305e+01
-5.291859570776256305e+01
-5.291859570776256305e+01
-5.291859570776256305e+01
-5.291859570776256305e+01
-5.291859570776256305e+01
-5.291859570776256305e+01
-5.291859570776256305e+01
-5.291859570776256305e+01
-5.291859570776256305e+01
-5.291859570776256305e+01
-5.291859570776256305e+01
-5.291859570776256305e+01
-5.291859570776256305e+01
-5.291859570776256305e+01
-5.291859570776256305e+01
-5.291859570776256305e+01
-5.291859570776256305e+01
-5.291859570776256305e+01
-5.291859570776256305e+01
-5.291859570776256305e+01
-4.941519908333333433e+01
-4.941519908333333433e+01
-4.941519908333333433e+01
-4.941519908333333433e+01
-4.941519908333333433e+01
-4.941519908333333433e+01
-4.941519908333333433e+01
-4.941519908333333433e+01
-4.941519908333333433e+01
-4.941519908333333433e+01
-4.941519908333333433e+01
-4.941519908333333433e+01
-4.941519908333333433e+01
-4.941519908333333433e+01
-4.941519908333333433e+01
-4.941519908333333433e+01
-4.941519908333333433e+01
-4.941519908333333433e+01
-4.941519908333333433e+01
-4.941519908333333433e+01
-4.941519908333333433e+01
-4.941519908333333433e+01
-4.941519908333333433e+01
-4.941519908333333433e+01
-4.941519908333333433e+01
-4.941519908333333433e+01
-4.941519908333333433e+01
-4.941519908333333433e+01
-4.941519908333333433e+01
-4.941519908333333433e+01
-4.941519908333333433e+01
-4.941519908333333433e+01
-4.941519908333333433e+01
-4.941519908333333433e+01
-4.941519908333333433e+01
-4.941519908333333433e+01
-4.941519908333333433e+01
-4.941519908333333433e+01
-4.941519908333333433e+01
-4.941519908333333433e+01
-4.941519908333333433e+01
-4.941519908333333433e+01
-4.941519908333333433e+01
-4.941519908333333433e+01
-4.941519908333333433e+01
-4.941519908333333433e+01
-4.941519908333333433e+01
-4.941519908333333433e+01
-4.941519908333333433e+01
-4.941519908333333433e+01
-4.941519908333333433e+01
-4.941519908333333433e+01
-4.941519908333333433e+01
-4.941519908333333433e+01
-4.941519908333333433e+01
-4.464728740589080047e+01
-4.464728740589080047e+01
-4.464728740589080047e+01
-4.464728740589080047e+01
-4.464728740589080047e+01
-4.464728740589080047e+01
-4.464728740589080047e+01
-4.464728740589080047e+01
-4.464728740589080047e+01
-4.464728740589080047e+01
-4.464728740589080047e+01
-4.464728740589080047e+01
-4.464728740589080047e+01
-4.464728740589080047e+01
-4.464728740589080047e+01
-4.464728740589080047e+01
-4.464728740589080047e+01
-4.464728740589080047e+01
-4.464728740589080047e+01
-4.464728740589080047e+01
-4.464728740589080047e+01
-4.464728740589080047e+01
-4.464728740589080047e+01
-4.464728740589080047e+01
-4.464728740589080047e+01
-4.464728740589080047e+01
-4.464728740589080047e+01
-4.464728740589080047e+01
-4.464728740589080047e+01
-4.464728740589080047e+01
-4.464728740589080047e+01
-4.464728740589080047e+01
-4.464728740589080047e+01
-4.464728740589080047e+01
-4.464728740589080047e+01
-4.464728740589080047e+01
-4.464728740589080047e+01
-4.464728740589080047e+01
-4.464728740589080047e+01
-4.464728740589080047e+01
-4.464728740589080047e+01
-4.464728740589080047e+01
-4.464728740589080047e+01
-4.464728740589080047e+01
-4.464728740589080047e+01
-4.464728740589080047e+01
-4.464728740589080047e+01
-4.464728740589080047e+01
-4.464728740589080047e+01
-4.464728740589080047e+01
-4.464728740589080047e+01
-4.464728740589080047e+01
-4.464728740589080047e+01
-4.464728740589080047e+01
-4.464728740589080047e+01
-4.464728740589080047e+01
-4.464728740589080047e+01
-4.464728740589080047e+01
-4.464728740589080047e+01
-4.464728740589080047e+01
-4.464728740589080047e+01
-4.464728740589080047e+01
-4.464728740589080047e+01
-4.464728740589080047e+01
-4.464728740589080047e+01
-4.464728740589080047e+01
-4.464728740589080047e+01
-4.464728740589080047e+01
-4.464728740589080047e+01
-4.464728740589080047e+01
-4.464728740589080047e+01
-4.464728740589080047e+01
-4.464728740589080047e+01
-4.464728740589080047e+01
-4.464728740589080047e+01
-4.464728740589080047e+01
-4.464728740589080047e+01
-4.464728740589080047e+01
-4.464728740589080047e+01
-4.464728740589080047e+01
-4.464728740589080047e+01
-4.464728740589080047e+01
-4.464728740589080047e+01
-4.464728740589080047e+01
-4.464728740589080047e+01
-4.464728740589080047e+01
-4.464728740589080047e+01
-4.464728740589080047e+01
-4.464728740589080047e+01
-4.464728740589080047e+01
-4.464728740589080047e+01
-4.464728740589080047e+01
-4.464728740589080047e+01
-4.464728740589080047e+01
-4.464728740589080047e+01
-4.464728740589080047e+01
-4.464728740589080047e+01
-4.464728740589080047e+01
-4.464728740589080047e+01
-4.464728740589080047e+01
-4.464728740589080047e+01
-4.464728740589080047e+01
-4.464728740589080047e+01
-4.464728740589080047e+01
-4.464728740589080047e+01
-4.464728740589080047e+01
-4.464728740589080047e+01
-4.464728740589080047e+01
-4.464728740589080047e+01
-4.464728740589080047e+01
-4.464728740589080047e+01
-4.464728740589080047e+01
-4.464728740589080047e+01
-4.464728740589080047e+01
-4.464728740589080047e+01
-4.136912507714469456e+01
-4.136912507714469456e+01
-4.136912507714469456e+01
-4.136912507714469456e+01
-4.136912507714469456e+01
-4.136912507714469456e+01
-4.136912507714469456e+01
-4.136912507714469456e+01
-4.136912507714469456e+01
-4.136912507714469456e+01
-4.136912507714469456e+01
-4.136912507714469456e+01
-4.136912507714469456e+01
-4.136912507714469456e+01
-4.136912507714469456e+01
-4.136912507714469456e+01
-4.136912507714469456e+01
-4.136912507714469456e+01
-4.136912507714469456e+01
-4.136912507714469456e+01
-4.136912507714469456e+01
-4.136912507714469456e+01
-4.136912507714469456e+01
-4.136912507714469456e+01
-4.136912507714469456e+01
-4.136912507714469456e+01
-4.136912507714469456e+01
-4.136912507714469456e+01
-4.136912507714469456e+01
-4.136912507714469456e+01
-4.136912507714469456e+01
-4.136912507714469456e+01
-4.136912507714469456e+01
-4.136912507714469456e+01
-4.136912507714469456e+01
-4.136912507714469456e+01
-4.136912507714469456e+01
-4.136912507714469456e+01
-4.136912507714469456e+01
-4.136912507714469456e+01
-4.136912507714469456e+01
-4.136912507714469456e+01
-4.136912507714469456e+01
-4.136912507714469456e+01
-4.136912507714469456e+01
-4.136912507714469456e+01
-4.136912507714469456e+01
-4.136912507714469456e+01
-4.136912507714469456e+01
-4.136912507714469456e+01
-4.136912507714469456e+01
-4.136912507714469456e+01
-4.136912507714469456e+01
-4.136912507714469456e+01
-4.136912507714469456e+01
-4.136912507714469456e+01
-4.136912507714469456e+01
-4.136912507714469456e+01
-4.136912507714469456e+01
-4.136912507714469456e+01
-4.136912507714469456e+01
-4.136912507714469456e+01
-4.136912507714469456e+01
-4.136912507714469456e+01
-4.136912507714469456e+01
-4.136912507714469456e+01
-4.136912507714469456e+01
-4.136912507714469456e+01
-4.136912507714469456e+01
-4.136912507714469456e+01
-4.136912507714469456e+01
-4.136912507714469456e+01
-4.136912507714469456e+01
-4.136912507714469456e+01
-4.136912507714469456e+01
-4.136912507714469456e+01
-4.136912507714469456e+01
-4.136912507714469456e+01
-4.136912507714469456e+01
-4.136912507714469456e+01
-4.136912507714469456e+01
-4.136912507714469456e+01
-4.136912507714469456e+01
-4.136912507714469456e+01
-4.136912507714469456e+01
-4.136912507714469456e+01
-4.136912507714469456e+01
-4.136912507714469456e+01
-4.136912507714469456e+01
-4.136912507714469456e+01
-4.136912507714469456e+01
-4.136912507714469456e+01
-4.136912507714469456e+01
-4.136912507714469456e+01
-4.136912507714469456e+01
-3.944654294530160854e+01
-3.944654294530160854e+01
-3.944654294530160854e+01
-3.944654294530160854e+01
-3.944654294530160854e+01
-3.944654294530160854e+01
-3.944654294530160854e+01
-3.944654294530160854e+01
-3.944654294530160854e+01
-3.944654294530160854e+01
-3.944654294530160854e+01
-3.944654294530160854e+01
-3.944654294530160854e+01
-3.944654294530160854e+01
-3.944654294530160854e+01
-3.944654294530160854e+01
-3.944654294530160854e+01
-3.944654294530160854e+01
-3.944654294530160854e+01
-3.944654294530160854e+01
-3.944654294530160854e+01
-3.944654294530160854e+01
-3.944654294530160854e+01
-3.944654294530160854e+01
-3.944654294530160854e+01
-3.944654294530160854e+01
-3.944654294530160854e+01
-3.944654294530160854e+01
-3.944654294530160854e+01
-3.944654294530160854e+01
-3.944654294530160854e+01
-3.944654294530160854e+01
-3.944654294530160854e+01
-3.944654294530160854e+01
-3.944654294530160854e+01
-3.944654294530160854e+01
-3.944654294530160854e+01
-3.944654294530160854e+01
-3.944654294530160854e+01
-3.944654294530160854e+01
-3.944654294530160854e+01
-3.944654294530160854e+01
-3.944654294530160854e+01
-3.944654294530160854e+01
-3.944654294530160854e+01
-3.944654294530160854e+01
-3.944654294530160854e+01
-3.944654294530160854e+01
-3.944654294530160854e+01
-3.944654294530160854e+01
-3.944654294530160854e+01
-3.944654294530160854e+01
-3.944654294530160854e+01
-3.944654294530160854e+01
-3.944654294530160854e+01
-3.944654294530160854e+01
-3.944654294530160854e+01
-3.944654294530160854e+01
-3.944654294530160854e+01
-3.944654294530160854e+01
-3.944654294530160854e+01
-3.944654294530160854e+01
-3.944654294530160854e+01
-3.944654294530160854e+01
-3.944654294530160854e+01
-3.944654294530160854e+01
-3.944654294530160854e+01
-3.944654294530160854e+01
-3.944654294530160854e+01
-3.944654294530160854e+01
-3.944654294530160854e+01
-3.944654294530160854e+01
-3.944654294530160854e+01
-3.944654294530160854e+01
-3.944654294530160854e+01
-3.944654294530160854e+01
-3.944654294530160854e+01
-3.944654294530160854e+01
-3.944654294530160854e+01
-3.944654294530160854e+01
-3.944654294530160854e+01
-3.944654294530160854e+01
-3.944654294530160854e+01
-3.944654294530160854e+01
-3.944654294530160854e+01
-3.944654294530160854e+01
-3.944654294530160854e+01
-3.944654294530160854e+01
-3.944654294530160854e+01
-3.736078837109361217e+01
-3.736078837109361217e+01
-3.736078837109361217e+01
-3.736078837109361217e+01
-3.736078837109361217e+01
-3.736078837109361217e+01
-3.736078837109361217e+01
-3.736078837109361217e+01
-3.736078837109361217e+01
-3.736078837109361217e+01
-3.736078837109361217e+01
-3.736078837109361217e+01
-3.736078837109361217e+01
-3.736078837109361217e+01
-3.736078837109361217e+01
-3.736078837109361217e+01
-3.736078837109361217e+01
-3.736078837109361217e+01
-3.736078837109361217e+01
-3.736078837109361217e+01
-3.736078837109361217e+01
-3.736078837109361217e+01
-3.736078837109361217e+01
-3.736078837109361217e+01
-3.736078837109361217e+01
-3.736078837109361217e+01
-3.736078837109361217e+01
-3.736078837109361217e+01
-3.736078837109361217e+01
-3.736078837109361217e+01
-3.736078837109361217e+01
-3.736078837109361217e+01
-3.736078837109361217e+01
-3.736078837109361217e+01
-3.736078837109361217e+01
-3.736078837109361217e+01
-3.736078837109361217e+01
-3.736078837109361217e+01
-3.736078837109361217e+01
-3.736078837109361217e+01
-3.736078837109361217e+01
-3.736078837109361217e+01
-3.736078837109361217e+01
-3.736078837109361217e+01
-3.736078837109361217e+01
-3.736078837109361217e+01
-3.736078837109361217e+01
-3.736078837109361217e+01
-3.736078837109361217e+01
-3.736078837109361217e+01
-3.736078837109361217e+01
-3.736078837109361217e+01
-3.736078837109361217e+01
-3.736078837109361217e+01
-3.736078837109361217e+01
-3.736078837109361217e+01
-3.736078837109361217e+01
-3.736078837109361217e+01
-3.736078837109361217e+01
-3.736078837109361217e+01
-3.736078837109361217e+01
-3.736078837109361217e+01
-3.736078837109361217e+01
-3.736078837109361217e+01
-3.736078837109361217e+01
-3.736078837109361217e+01
-3.736078837109361217e+01
-3.736078837109361217e+01
-3.736078837109361217e+01
-3.736078837109361217e+01
-3.736078837109361217e+01
-3.736078837109361217e+01
-3.736078837109361217e+01
-3.736078837109361217e+01
-3.736078837109361217e+01
-3.736078837109361217e+01
-3.736078837109361217e+01
-3.578176393050733139e+01
-3.578176393050733139e+01
-3.578176393050733139e+01
-3.578176393050733139e+01
-3.578176393050733139e+01
-3.578176393050733139e+01
-3.578176393050733139e+01
-3.578176393050733139e+01
-3.578176393050733139e+01
-3.578176393050733139e+01
-3.578176393050733139e+01
-3.578176393050733139e+01
-3.578176393050733139e+01
-3.578176393050733139e+01
-3.578176393050733139e+01
-3.578176393050733139e+01
-3.578176393050733139e+01
-3.578176393050733139e+01
-3.578176393050733139e+01
-3.578176393050733139e+01
-3.578176393050733139e+01
-3.578176393050733139e+01
-3.578176393050733139e+01
-3.578176393050733139e+01
-3.578176393050733139e+01
-3.578176393050733139e+01
-3.578176393050733139e+01
-3.578176393050733139e+01
-3.578176393050733139e+01
-3.578176393050733139e+01
-3.578176393050733139e+01
-3.578176393050733139e+01
-3.578176393050733139e+01
-3.578176393050733139e+01
-3.578176393050733139e+01
-3.578176393050733139e+01
-3.578176393050733139e+01
-3.578176393050733139e+01
-3.578176393050733139e+01
-3.578176393050733139e+01
-3.578176393050733139e+01
-3.578176393050733139e+01
-3.578176393050733139e+01
-3.578176393050733139e+01
-3.578176393050733139e+01
-3.578176393050733139e+01
-3.578176393050733139e+01
-3.578176393050733139e+01
-3.578176393050733139e+01
-3.578176393050733139e+01
-3.578176393050733139e+01
-3.578176393050733139e+01
-3.578176393050733139e+01
-3.578176393050733139e+01
-3.578176393050733139e+01
-3.578176393050733139e+01
-3.578176393050733139e+01
-3.578176393050733139e+01
-3.578176393050733139e+01
-3.578176393050733139e+01
-3.578176393050733139e+01
-3.578176393050733139e+01
-3.578176393050733139e+01
-3.578176393050733139e+01
-3.578176393050733139e+01
-3.578176393050733139e+01
-3.578176393050733139e+01
-3.578176393050733139e+01
-3.578176393050733139e+01
-3.578176393050733139e+01
-3.578176393050733139e+01
-3.578176393050733139e+01
-3.578176393050733139e+01
-3.578176393050733139e+01
-3.578176393050733139e+01
-3.578176393050733139e+01
-3.578176393050733139e+01
-3.578176393050733139e+01
-3.578176393050733139e+01
-3.578176393050733139e+01
-3.412246544645404356e+01
-3.412246544645404356e+01
-3.412246544645404356e+01
-3.412246544645404356e+01
-3.412246544645404356e+01
-3.412246544645404356e+01
-3.412246544645404356e+01
-3.412246544645404356e+01
-3.412246544645404356e+01
-3.412246544645404356e+01
-3.412246544645404356e+01
-3.412246544645404356e+01
-3.412246544645404356e+01
-3.412246544645404356e+01
-3.412246544645404356e+01
-3.412246544645404356e+01
-3.412246544645404356e+01
-3.412246544645404356e+01
-3.412246544645404356e+01
-3.412246544645404356e+01
-3.412246544645404356e+01
-3.412246544645404356e+01
-3.412246544645404356e+01
-3.412246544645404356e+01
-3.412246544645404356e+01
-3.412246544645404356e+01
-3.412246544645404356e+01
-3.412246544645404356e+01
-3.412246544645404356e+01
-3.412246544645404356e+01
-3.412246544645404356e+01
-3.412246544645404356e+01
-3.412246544645404356e+01
-3.412246544645404356e+01
-3.412246544645404356e+01
-3.412246544645404356e+01
-3.412246544645404356e+01
-3.412246544645404356e+01
-3.412246544645404356e+01
-3.412246544645404356e+01
-3.412246544645404356e+01
-3.412246544645404356e+01
-3.412246544645404356e+01
-3.412246544645404356e+01
-3.412246544645404356e+01
-3.412246544645404356e+01
-3.412246544645404356e+01
-3.412246544645404356e+01
-3.412246544645404356e+01
-3.412246544645404356e+01
-3.412246544645404356e+01
-3.412246544645404356e+01
-3.412246544645404356e+01
-3.412246544645404356e+01
-3.412246544645404356e+01
-3.412246544645404356e+01
-3.412246544645404356e+01
-3.412246544645404356e+01
-3.412246544645404356e+01
-3.412246544645404356e+01
-3.412246544645404356e+01
-3.412246544645404356e+01
-3.412246544645404356e+01
-3.412246544645404356e+01
-3.412246544645404356e+01
-3.412246544645404356e+01
-3.412246544645404356e+01
-3.412246544645404356e+01
-3.412246544645404356e+01
-3.412246544645404356e+01
-3.412246544645404356e+01
-3.412246544645404356e+01
-3.412246544645404356e+01
-3.412246544645404356e+01
-3.412246544645404356e+01
-3.401354307766811758e+01
-3.401354307766811758e+01
-3.401354307766811758e+01
-3.401354307766811758e+01
-3.401354307766811758e+01
-3.401354307766811758e+01
-3.401354307766811758e+01
-3.401354307766811758e+01
-3.401354307766811758e+01
-3.401354307766811758e+01
-3.401354307766811758e+01
-3.401354307766811758e+01
-3.401354307766811758e+01
-3.401354307766811758e+01
-3.401354307766811758e+01
-3.401354307766811758e+01
-3.401354307766811758e+01
-3.401354307766811758e+01
-3.401354307766811758e+01
-3.401354307766811758e+01
-3.401354307766811758e+01
-3.401354307766811758e+01
-3.401354307766811758e+01
-3.401354307766811758e+01
-3.401354307766811758e+01
-3.401354307766811758e+01
-3.401354307766811758e+01
-3.401354307766811758e+01
-3.401354307766811758e+01
-3.401354307766811758e+01
-3.401354307766811758e+01
-3.401354307766811758e+01
-3.401354307766811758e+01
-3.401354307766811758e+01
-3.401354307766811758e+01
-3.401354307766811758e+01
-3.401354307766811758e+01
-3.401354307766811758e+01
-3.401354307766811758e+01
-3.401354307766811758e+01
-3.401354307766811758e+01
-3.401354307766811758e+01
-3.401354307766811758e+01
-3.401354307766811758e+01
-3.401354307766811758e+01
-3.401354307766811758e+01
-3.401354307766811758e+01
-3.401354307766811758e+01
-3.401354307766811758e+01
-3.401354307766811758e+01
-3.401354307766811758e+01
-3.401354307766811758e+01
-3.401354307766811758e+01
-3.401354307766811758e+01
-3.401354307766811758e+01
-3.401354307766811758e+01
-3.401354307766811758e+01
-3.401354307766811758e+01
-3.401354307766811758e+01
-3.401354307766811758e+01
-3.401354307766811758e+01
-3.401354307766811758e+01
-3.401354307766811758e+01
-3.401354307766811758e+01
-3.401354307766811758e+01
-3.401354307766811758e+01
-3.401354307766811758e+01
-3.401354307766811758e+01
-3.401354307766811758e+01
-3.401354307766811758e+01
-3.401354307766811758e+01
-3.401354307766811758e+01
-3.401354307766811758e+01
-3.401354307766811758e+01
-3.401354307766811758e+01
-3.401354307766811758e+01
-3.401354307766811758e+01
-3.401354307766811758e+01
-3.401354307766811758e+01
-3.401354307766811758e+01
-3.401354307766811758e+01
-3.401354307766811758e+01
-3.304136606509831608e+01
-3.304136606509831608e+01
-3.304136606509831608e+01
-3.304136606509831608e+01
-3.304136606509831608e+01
-3.304136606509831608e+01
-3.304136606509831608e+01
-3.304136606509831608e+01
-3.304136606509831608e+01
-3.304136606509831608e+01
-3.304136606509831608e+01
-3.304136606509831608e+01
-3.304136606509831608e+01
-3.304136606509831608e+01
-3.304136606509831608e+01
-3.304136606509831608e+01
-3.304136606509831608e+01
-3.304136606509831608e+01
-3.304136606509831608e+01
-3.304136606509831608e+01
-3.304136606509831608e+01
-3.304136606509831608e+01
-3.304136606509831608e+01
-3.304136606509831608e+01
-3.304136606509831608e+01
-3.304136606509831608e+01
-3.304136606509831608e+01
-3.304136606509831608e+01
-3.304136606509831608e+01
-3.304136606509831608e+01
-3.304136606509831608e+01
-3.304136606509831608e+01
-3.304136606509831608e+01
-3.304136606509831608e+01
-3.304136606509831608e+01
-3.304136606509831608e+01
-3.304136606509831608e+01
-3.304136606509831608e+01
-3.304136606509831608e+01
-3.304136606509831608e+01
-3.304136606509831608e+01
-3.304136606509831608e+01
-3.304136606509831608e+01
-3.304136606509831608e+01
-3.304136606509831608e+01
-3.304136606509831608e+01
-3.304136606509831608e+01
-3.304136606509831608e+01
-3.304136606509831608e+01
-3.304136606509831608e+01
-3.304136606509831608e+01
-3.304136606509831608e+01
-3.304136606509831608e+01
-3.304136606509831608e+01
-3.304136606509831608e+01
-3.304136606509831608e+01
-3.304136606509831608e+01
-3.304136606509831608e+01
-3.304136606509831608e+01
-3.304136606509831608e+01
-3.304136606509831608e+01
-3.304136606509831608e+01
-3.304136606509831608e+01
-3.304136606509831608e+01
-3.304136606509831608e+01
-3.304136606509831608e+01
-3.304136606509831608e+01
-3.304136606509831608e+01
-3.304136606509831608e+01
-3.304136606509831608e+01
-3.304136606509831608e+01
-3.304136606509831608e+01
-3.304136606509831608e+01
-3.304136606509831608e+01
-3.304136606509831608e+01
-3.304136606509831608e+01
-3.304136606509831608e+01
-3.311522698845800505e+01
-3.311522698845800505e+01
-3.311522698845800505e+01
-3.311522698845800505e+01
-3.311522698845800505e+01
-3.311522698845800505e+01
-3.311522698845800505e+01
-3.311522698845800505e+01
-3.311522698845800505e+01
-3.311522698845800505e+01
-3.311522698845800505e+01
-3.311522698845800505e+01
-3.311522698845800505e+01
-3.311522698845800505e+01
-3.311522698845800505e+01
-3.311522698845800505e+01
-3.311522698845800505e+01
-3.311522698845800505e+01
-3.311522698845800505e+01
-3.311522698845800505e+01
-3.311522698845800505e+01
-3.311522698845800505e+01
-3.311522698845800505e+01
-3.311522698845800505e+01
-3.311522698845800505e+01
-3.311522698845800505e+01
-3.311522698845800505e+01
-3.311522698845800505e+01
-3.311522698845800505e+01
-3.311522698845800505e+01
-3.311522698845800505e+01
-3.311522698845800505e+01
-3.311522698845800505e+01
-3.311522698845800505e+01
-3.311522698845800505e+01
-3.311522698845800505e+01
-3.311522698845800505e+01
-3.311522698845800505e+01
-3.311522698845800505e+01
-3.311522698845800505e+01
-3.311522698845800505e+01
-3.311522698845800505e+01
-3.311522698845800505e+01
-3.311522698845800505e+01
-3.311522698845800505e+01
-3.311522698845800505e+01
-3.311522698845800505e+01
-3.311522698845800505e+01
-3.311522698845800505e+01
-3.311522698845800505e+01
-3.311522698845800505e+01
-3.311522698845800505e+01
-3.311522698845800505e+01
-3.311522698845800505e+01
-3.311522698845800505e+01
-3.311522698845800505e+01
-3.311522698845800505e+01
-3.311522698845800505e+01
-3.311522698845800505e+01
-3.311522698845800505e+01
-3.311522698845800505e+01
-3.311522698845800505e+01
-3.311522698845800505e+01
-3.311522698845800505e+01
-3.311522698845800505e+01
-3.311522698845800505e+01
-3.311522698845800505e+01
-3.311522698845800505e+01
-3.311522698845800505e+01
-3.311522698845800505e+01
-3.311522698845800505e+01
-3.311522698845800505e+01
-3.311522698845800505e+01
-3.311522698845800505e+01
-3.311522698845800505e+01
-3.311522698845800505e+01
-3.311522698845800505e+01
-3.311522698845800505e+01
-3.311522698845800505e+01
-3.311522698845800505e+01
-3.275007419986420842e+01
-3.275007419986420842e+01
-3.275007419986420842e+01
-3.275007419986420842e+01
-3.275007419986420842e+01
-3.275007419986420842e+01
-3.275007419986420842e+01
-3.275007419986420842e+01
-3.275007419986420842e+01
-3.275007419986420842e+01
-3.275007419986420842e+01
-3.275007419986420842e+01
-3.275007419986420842e+01
-3.275007419986420842e+01
-3.275007419986420842e+01
-3.275007419986420842e+01
-3.275007419986420842e+01
-3.275007419986420842e+01
-3.275007419986420842e+01
-3.275007419986420842e+01
-3.275007419986420842e+01
-3.275007419986420842e+01
-3.275007419986420842e+01
-3.275007419986420842e+01
-3.275007419986420842e+01
-3.275007419986420842e+01
-3.275007419986420842e+01
-3.275007419986420842e+01
-3.275007419986420842e+01
-3.275007419986420842e+01
-3.275007419986420842e+01
-3.275007419986420842e+01
-3.275007419986420842e+01
-3.275007419986420842e+01
-3.275007419986420842e+01
-3.275007419986420842e+01
-3.275007419986420842e+01
-3.275007419986420842e+01
-3.275007419986420842e+01
-3.275007419986420842e+01
-3.275007419986420842e+01
-3.275007419986420842e+01
-3.275007419986420842e+01
-3.275007419986420842e+01
-3.275007419986420842e+01
-3.275007419986420842e+01
-3.275007419986420842e+01
-3.275007419986420842e+01
-3.275007419986420842e+01
-3.275007419986420842e+01
-3.275007419986420842e+01
-3.275007419986420842e+01
-3.275007419986420842e+01
-3.275007419986420842e+01
-3.275007419986420842e+01
-3.275007419986420842e+01
-3.275007419986420842e+01
-3.275007419986420842e+01
-3.275007419986420842e+01
-3.275007419986420842e+01
-3.275007419986420842e+01
-3.275007419986420842e+01
-3.275007419986420842e+01
-3.275007419986420842e+01
-3.275007419986420842e+01
-3.275007419986420842e+01
-3.275007419986420842e+01
-3.275007419986420842e+01
-3.275007419986420842e+01
-3.275007419986420842e+01
-3.275007419986420842e+01
-3.275007419986420842e+01
-3.275007419986420842e+01
-3.275007419986420842e+01
-3.275007419986420842e+01
-3.275007419986420842e+01
-3.275007419986420842e+01
-3.275007419986420842e+01
-3.275007419986420842e+01
-3.275007419986420842e+01
-3.275007419986420842e+01
-3.275007419986420842e+01
-3.275007419986420842e+01
-3.275007419986420842e+01
-3.656162473328806328e+01
-3.656162473328806328e+01
-3.304990048100309963e+01
-3.304990048100309963e+01
-3.304990048100309963e+01
-3.304990048100309963e+01
-3.304990048100309963e+01
-3.304990048100309963e+01
-3.304990048100309963e+01
-3.304990048100309963e+01
-3.304990048100309963e+01
-3.304990048100309963e+01
-3.304990048100309963e+01
-3.304990048100309963e+01
-3.304990048100309963e+01
-3.304990048100309963e+01
-3.304990048100309963e+01
-3.304990048100309963e+01
-3.304990048100309963e+01
-3.304990048100309963e+01
-3.304990048100309963e+01
-3.304990048100309963e+01
-3.304990048100309963e+01
-3.304990048100309963e+01
-3.304990048100309963e+01
-3.304990048100309963e+01
-3.304990048100309963e+01
-3.304990048100309963e+01
-3.304990048100309963e+01
-3.304990048100309963e+01
-3.304990048100309963e+01
-3.304990048100309963e+01
-3.304990048100309963e+01
-3.304990048100309963e+01
-3.304990048100309963e+01
-3.304990048100309963e+01
-3.304990048100309963e+01
-3.304990048100309963e+01
-3.304990048100309963e+01
-3.304990048100309963e+01
-3.304990048100309963e+01
-3.304990048100309963e+01
-3.304990048100309963e+01
-3.304990048100309963e+01
-3.304990048100309963e+01
-3.304990048100309963e+01
-3.304990048100309963e+01
-3.304990048100309963e+01
-3.304990048100309963e+01
-3.304990048100309963e+01
-3.304990048100309963e+01
-3.304990048100309963e+01
-3.304990048100309963e+01
-3.304990048100309963e+01
-3.304990048100309963e+01
-3.304990048100309963e+01
-3.304990048100309963e+01
-3.304990048100309963e+01
-3.304990048100309963e+01
-3.304990048100309963e+01
-3.304990048100309963e+01
-3.304990048100309963e+01
-3.304990048100309963e+01
-3.304990048100309963e+01
-3.304990048100309963e+01
-3.304990048100309963e+01
-3.304990048100309963e+01
-3.304990048100309963e+01
-3.304990048100309963e+01
-3.304990048100309963e+01
-3.304990048100309963e+01
-3.304990048100309963e+01
-3.304990048100309963e+01
-3.304990048100309963e+01
-3.304990048100309963e+01
-3.304990048100309963e+01
-3.304990048100309963e+01
-3.304990048100309963e+01
-3.304990048100309963e+01
-3.304990048100309963e+01
-3.304990048100309963e+01
-3.304990048100309963e+01
-3.304990048100309963e+01
-3.304990048100309963e+01
-3.304990048100309963e+01
-3.304990048100309963e+01
-3.304990048100309963e+01
-3.304990048100309963e+01
-3.304990048100309963e+01
-3.304990048100309963e+01
-3.304990048100309963e+01
-3.304990048100309963e+01
-3.304990048100309963e+01
-3.304990048100309963e+01
-3.691394009620061922e+01
-3.691394009620061922e+01
-3.691394009620061922e+01
-3.691394009620061922e+01
-3.753251336540020588e+01
-3.753251336540020588e+01
-3.201891349833827149e+01
-3.201891349833827149e+01
-3.201891349833827149e+01
-3.201891349833827149e+01
-3.201891349833827149e+01
-3.201891349833827149e+01
-3.201891349833827149e+01
-3.201891349833827149e+01
-3.201891349833827149e+01
-3.201891349833827149e+01
-3.201891349833827149e+01
-3.201891349833827149e+01
-3.201891349833827149e+01
-3.201891349833827149e+01
-3.201891349833827149e+01
-3.201891349833827149e+01
-3.201891349833827149e+01
-3.201891349833827149e+01
-3.201891349833827149e+01
-3.201891349833827149e+01
-3.201891349833827149e+01
-3.201891349833827149e+01
-3.201891349833827149e+01
-3.201891349833827149e+01
-3.201891349833827149e+01
-3.201891349833827149e+01
-3.201891349833827149e+01
-3.201891349833827149e+01
-3.201891349833827149e+01
-3.201891349833827149e+01
-3.201891349833827149e+01
-3.201891349833827149e+01
-3.201891349833827149e+01
-3.201891349833827149e+01
-3.201891349833827149e+01
-3.201891349833827149e+01
-3.201891349833827149e+01
-3.201891349833827149e+01
-3.201891349833827149e+01
-3.201891349833827149e+01
-3.201891349833827149e+01
-3.201891349833827149e+01
-3.201891349833827149e+01
-3.201891349833827149e+01
-3.201891349833827149e+01
-3.201891349833827149e+01
-3.201891349833827149e+01
-3.201891349833827149e+01
-3.201891349833827149e+01
-3.201891349833827149e+01
-3.201891349833827149e+01
-3.201891349833827149e+01
-3.201891349833827149e+01
-3.201891349833827149e+01
-3.201891349833827149e+01
-3.201891349833827149e+01
-3.201891349833827149e+01
-3.201891349833827149e+01
-3.201891349833827149e+01
-3.201891349833827149e+01
-3.201891349833827149e+01
-3.201891349833827149e+01
-3.201891349833827149e+01
-3.201891349833827149e+01
-3.201891349833827149e+01
-3.201891349833827149e+01
-3.201891349833827149e+01
-3.201891349833827149e+01
-3.201891349833827149e+01
-3.201891349833827149e+01
-3.201891349833827149e+01
-3.201891349833827149e+01
-3.201891349833827149e+01
-3.201891349833827149e+01
-3.201891349833827149e+01
-3.201891349833827149e+01
-3.201891349833827149e+01
-3.201891349833827149e+01
-3.201891349833827149e+01
-3.201891349833827149e+01
-3.325248089902247983e+01
-3.325248089902247983e+01
-3.325248089902247983e+01
-3.325248089902247983e+01
-3.325248089902247983e+01
-3.325248089902247983e+01
-3.325248089902247983e+01
-3.325248089902247983e+01
-3.325248089902247983e+01
-3.325248089902247983e+01
-3.325248089902247983e+01
-3.325248089902247983e+01
-3.325248089902247983e+01
-3.325248089902247983e+01
-3.325248089902247983e+01
-3.325248089902247983e+01
-3.325248089902247983e+01
-3.325248089902247983e+01
-3.325248089902247983e+01
-3.325248089902247983e+01
-3.325248089902247983e+01
-3.325248089902247983e+01
-3.325248089902247983e+01
-3.325248089902247983e+01
-3.325248089902247983e+01
-3.325248089902247983e+01
-3.325248089902247983e+01
-3.325248089902247983e+01
-3.325248089902247983e+01
-3.325248089902247983e+01
-3.325248089902247983e+01
-3.325248089902247983e+01
-3.325248089902247983e+01
-3.325248089902247983e+01
-3.325248089902247983e+01
-3.325248089902247983e+01
-3.325248089902247983e+01
-3.325248089902247983e+01
-3.325248089902247983e+01
-3.325248089902247983e+01
-3.325248089902247983e+01
-3.325248089902247983e+01
-3.325248089902247983e+01
-3.325248089902247983e+01
-3.325248089902247983e+01
-3.325248089902247983e+01
-3.325248089902247983e+01
-3.325248089902247983e+01
-3.325248089902247983e+01
-3.325248089902247983e+01
-3.325248089902247983e+01
-3.325248089902247983e+01
-3.325248089902247983e+01
-3.325248089902247983e+01
-3.325248089902247983e+01
-3.325248089902247983e+01
-3.325248089902247983e+01
-3.325248089902247983e+01
-3.325248089902247983e+01
-3.325248089902247983e+01
-3.325248089902247983e+01
-3.325248089902247983e+01
-3.325248089902247983e+01
-3.325248089902247983e+01
-3.325248089902247983e+01
-3.325248089902247983e+01
-3.325248089902247983e+01
-3.325248089902247983e+01
-3.325248089902247983e+01
-3.325248089902247983e+01
-3.325248089902247983e+01
-3.325248089902247983e+01
-3.325248089902247983e+01
-3.325248089902247983e+01
-3.325248089902247983e+01
-3.325248089902247983e+01
-3.325248089902247983e+01
-3.325248089902247983e+01
-3.325248089902247983e+01
-3.325248089902247983e+01
-3.325248089902247983e+01
-3.325248089902247983e+01
-3.325248089902247983e+01
-3.325248089902247983e+01
-3.325248089902247983e+01
-3.325248089902247983e+01
-3.325248089902247983e+01
-3.325248089902247983e+01
-3.325248089902247983e+01
-3.325248089902247983e+01
-3.325248089902247983e+01
-3.325248089902247983e+01
-3.325248089902247983e+01
-3.325248089902247983e+01
-3.325248089902247983e+01
-3.325248089902247983e+01
-3.325248089902247983e+01
-3.325248089902247983e+01
-3.325248089902247983e+01
-3.325248089902247983e+01
-3.325248089902247983e+01
-3.325248089902247983e+01
-3.325248089902247983e+01
-3.295982527262128770e+01
-3.295982527262128770e+01
-3.295982527262128770e+01
-3.295982527262128770e+01
-3.295982527262128770e+01
-3.295982527262128770e+01
-3.295982527262128770e+01
-3.295982527262128770e+01
-3.295982527262128770e+01
-3.295982527262128770e+01
-3.295982527262128770e+01
-3.295982527262128770e+01
-3.295982527262128770e+01
-3.295982527262128770e+01
-3.295982527262128770e+01
-3.295982527262128770e+01
-3.295982527262128770e+01
-3.295982527262128770e+01
-3.295982527262128770e+01
-3.295982527262128770e+01
-3.295982527262128770e+01
-3.295982527262128770e+01
-3.295982527262128770e+01
-3.295982527262128770e+01
-3.295982527262128770e+01
-3.295982527262128770e+01
-3.295982527262128770e+01
-3.295982527262128770e+01
-3.295982527262128770e+01
-3.295982527262128770e+01
-3.295982527262128770e+01
-3.295982527262128770e+01
-3.295982527262128770e+01
-3.295982527262128770e+01
-3.295982527262128770e+01
-3.295982527262128770e+01
-3.295982527262128770e+01
-3.295982527262128770e+01
-3.295982527262128770e+01
-3.295982527262128770e+01
-3.295982527262128770e+01
-3.295982527262128770e+01
-3.295982527262128770e+01
-3.295982527262128770e+01
-3.295982527262128770e+01
-3.295982527262128770e+01
-3.295982527262128770e+01
-3.295982527262128770e+01
-3.295982527262128770e+01
-3.295982527262128770e+01
-3.295982527262128770e+01
-3.295982527262128770e+01
-3.295982527262128770e+01
-3.295982527262128770e+01
-3.295982527262128770e+01
-3.295982527262128770e+01
-3.295982527262128770e+01
-3.295982527262128770e+01
-3.295982527262128770e+01
-3.295982527262128770e+01
-3.295982527262128770e+01
-3.295982527262128770e+01
-3.295982527262128770e+01
-3.295982527262128770e+01
-3.295982527262128770e+01
-3.295982527262128770e+01
-3.295982527262128770e+01
-3.295982527262128770e+01
-3.295982527262128770e+01
-3.295982527262128770e+01
-3.295982527262128770e+01
-3.295982527262128770e+01
-3.295982527262128770e+01
-3.295982527262128770e+01
-3.295982527262128770e+01
-3.295982527262128770e+01
-3.295982527262128770e+01
-3.295982527262128770e+01
-3.295982527262128770e+01
-3.295982527262128770e+01
-3.295982527262128770e+01
-3.295982527262128770e+01
-3.295982527262128770e+01
-3.295982527262128770e+01
-3.295982527262128770e+01
-3.295982527262128770e+01
-3.295982527262128770e+01
-3.295982527262128770e+01
-3.295982527262128770e+01
-3.295982527262128770e+01
-3.295982527262128770e+01
-3.295982527262128770e+01
-3.295982527262128770e+01
-3.295982527262128770e+01
-3.280640484658980682e+01
-3.280640484658980682e+01
-3.280640484658980682e+01
-3.280640484658980682e+01
-3.280640484658980682e+01
-3.280640484658980682e+01
-3.280640484658980682e+01
-3.280640484658980682e+01
-3.280640484658980682e+01
-3.280640484658980682e+01
-3.280640484658980682e+01
-3.280640484658980682e+01
-3.280640484658980682e+01
-3.280640484658980682e+01
-3.280640484658980682e+01
-3.280640484658980682e+01
-3.280640484658980682e+01
-3.280640484658980682e+01
-3.280640484658980682e+01
-3.280640484658980682e+01
-3.280640484658980682e+01
-3.280640484658980682e+01
-3.280640484658980682e+01
-3.280640484658980682e+01
-3.280640484658980682e+01
-3.280640484658980682e+01
-3.280640484658980682e+01
-3.280640484658980682e+01
-3.280640484658980682e+01
-3.280640484658980682e+01
-3.280640484658980682e+01
-3.280640484658980682e+01
-3.280640484658980682e+01
-3.280640484658980682e+01
-3.280640484658980682e+01
-3.280640484658980682e+01
-3.280640484658980682e+01
-3.280640484658980682e+01
-3.280640484658980682e+01
-3.280640484658980682e+01
-3.280640484658980682e+01
-3.280640484658980682e+01
-3.280640484658980682e+01
-3.280640484658980682e+01
-3.280640484658980682e+01
-3.280640484658980682e+01
-3.280640484658980682e+01
-3.280640484658980682e+01
-3.280640484658980682e+01
-3.280640484658980682e+01
-3.280640484658980682e+01
-3.280640484658980682e+01
-3.280640484658980682e+01
-3.280640484658980682e+01
-3.280640484658980682e+01
-3.280640484658980682e+01
-3.280640484658980682e+01
-3.280640484658980682e+01
-3.280640484658980682e+01
-3.280640484658980682e+01
-3.280640484658980682e+01
-3.280640484658980682e+01
-3.280640484658980682e+01
-3.280640484658980682e+01
-3.280640484658980682e+01
-3.280640484658980682e+01
-3.280640484658980682e+01
-3.280640484658980682e+01
-3.280640484658980682e+01
-3.280640484658980682e+01
-3.280640484658980682e+01
-3.280640484658980682e+01
-3.280640484658980682e+01
-3.280640484658980682e+01
-3.280640484658980682e+01
-3.280640484658980682e+01
-3.280640484658980682e+01
-3.280640484658980682e+01
-3.280640484658980682e+01
-3.280640484658980682e+01
-3.280640484658980682e+01
-3.280640484658980682e+01
-3.280640484658980682e+01
-3.280640484658980682e+01
-3.280640484658980682e+01
-3.280640484658980682e+01
-3.280640484658980682e+01
-3.280640484658980682e+01
-3.280640484658980682e+01
-3.280640484658980682e+01
-3.280640484658980682e+01
-3.280640484658980682e+01
-3.280640484658980682e+01
-3.280640484658980682e+01
-3.280640484658980682e+01
-3.694152621164745653e+01
-3.694152621164745653e+01
-3.694152621164745653e+01
-3.301298692364359511e+01
-3.301298692364359511e+01
-3.301298692364359511e+01
-3.301298692364359511e+01
-3.301298692364359511e+01
-3.301298692364359511e+01
-3.301298692364359511e+01
-3.301298692364359511e+01
-3.301298692364359511e+01
-3.301298692364359511e+01
-3.301298692364359511e+01
-3.301298692364359511e+01
-3.301298692364359511e+01
-3.301298692364359511e+01
-3.301298692364359511e+01
-3.301298692364359511e+01
-3.301298692364359511e+01
-3.301298692364359511e+01
-3.301298692364359511e+01
-3.301298692364359511e+01
-3.301298692364359511e+01
-3.301298692364359511e+01
-3.301298692364359511e+01
-3.301298692364359511e+01
-3.301298692364359511e+01
-3.301298692364359511e+01
-3.301298692364359511e+01
-3.301298692364359511e+01
-3.301298692364359511e+01
-3.301298692364359511e+01
-3.301298692364359511e+01
-3.301298692364359511e+01
-3.301298692364359511e+01
-3.301298692364359511e+01
-3.301298692364359511e+01
-3.301298692364359511e+01
-3.301298692364359511e+01
-3.301298692364359511e+01
-3.301298692364359511e+01
-3.301298692364359511e+01
-3.301298692364359511e+01
-3.301298692364359511e+01
-3.301298692364359511e+01
-3.301298692364359511e+01
-3.301298692364359511e+01
-3.301298692364359511e+01
-3.301298692364359511e+01
-3.301298692364359511e+01
-3.301298692364359511e+01
-3.301298692364359511e+01
-3.301298692364359511e+01
-3.301298692364359511e+01
-3.301298692364359511e+01
-3.301298692364359511e+01
-3.301298692364359511e+01
-3.301298692364359511e+01
-3.301298692364359511e+01
-3.301298692364359511e+01
-3.301298692364359511e+01
-3.301298692364359511e+01
-3.301298692364359511e+01
-3.301298692364359511e+01
-3.301298692364359511e+01
-3.301298692364359511e+01
-3.301298692364359511e+01
-3.301298692364359511e+01
-3.301298692364359511e+01
-3.301298692364359511e+01
-3.301298692364359511e+01
-3.301298692364359511e+01
-3.301298692364359511e+01
-3.301298692364359511e+01
-3.301298692364359511e+01
-3.301298692364359511e+01
-3.301298692364359511e+01
-3.301298692364359511e+01
-3.301298692364359511e+01
-3.301298692364359511e+01
-3.301298692364359511e+01
-3.301298692364359511e+01
-3.301298692364359511e+01
-3.301298692364359511e+01
-3.301298692364359511e+01
-3.301298692364359511e+01
-3.301298692364359511e+01
-3.301298692364359511e+01
-3.301298692364359511e+01
-3.301298692364359511e+01
-3.301298692364359511e+01
-3.301298692364359511e+01
-3.301298692364359511e+01
-3.301298692364359511e+01
-3.301298692364359511e+01
-3.301298692364359511e+01
-3.301298692364359511e+01
-3.301298692364359511e+01
-3.301298692364359511e+01
-3.301298692364359511e+01
-3.301298692364359511e+01
-3.301298692364359511e+01
-3.301298692364359511e+01
-3.304985276923643767e+01
-3.304985276923643767e+01
-3.304985276923643767e+01
-3.304985276923643767e+01
-3.304985276923643767e+01
-3.304985276923643767e+01
-3.304985276923643767e+01
-3.304985276923643767e+01
-3.304985276923643767e+01
-3.304985276923643767e+01
-3.304985276923643767e+01
-3.304985276923643767e+01
-3.304985276923643767e+01
-3.304985276923643767e+01
-3.304985276923643767e+01
-3.304985276923643767e+01
-3.304985276923643767e+01
-3.304985276923643767e+01
-3.304985276923643767e+01
-3.304985276923643767e+01
-3.304985276923643767e+01
-3.304985276923643767e+01
-3.304985276923643767e+01
-3.304985276923643767e+01
-3.304985276923643767e+01
-3.304985276923643767e+01
-3.304985276923643767e+01
-3.304985276923643767e+01
-3.304985276923643767e+01
-3.304985276923643767e+01
-3.304985276923643767e+01
-3.304985276923643767e+01
-3.304985276923643767e+01
-3.304985276923643767e+01
-3.304985276923643767e+01
-3.304985276923643767e+01
-3.304985276923643767e+01
-3.304985276923643767e+01
-3.304985276923643767e+01
-3.304985276923643767e+01
-3.304985276923643767e+01
-3.304985276923643767e+01
-3.304985276923643767e+01
-3.304985276923643767e+01
-3.304985276923643767e+01
-3.304985276923643767e+01
-3.304985276923643767e+01
-3.304985276923643767e+01
-3.304985276923643767e+01
-3.304985276923643767e+01
-3.304985276923643767e+01
-3.304985276923643767e+01
-3.304985276923643767e+01
-3.304985276923643767e+01
-3.304985276923643767e+01
-3.304985276923643767e+01
-3.304985276923643767e+01
-3.304985276923643767e+01
-3.304985276923643767e+01
-3.304985276923643767e+01
-3.304985276923643767e+01
-3.304985276923643767e+01
-3.304985276923643767e+01
-3.304985276923643767e+01
-3.304985276923643767e+01
-3.304985276923643767e+01
-3.304985276923643767e+01
-3.304985276923643767e+01
-3.304985276923643767e+01
-3.304985276923643767e+01
-3.304985276923643767e+01
-3.304985276923643767e+01
-3.304985276923643767e+01
-3.304985276923643767e+01
-3.304985276923643767e+01
-3.304985276923643767e+01
-3.304985276923643767e+01
-3.304985276923643767e+01
-3.304985276923643767e+01
-3.304985276923643767e+01
-3.304985276923643767e+01
-3.304985276923643767e+01
-3.304985276923643767e+01
-3.304985276923643767e+01
-3.304985276923643767e+01
-3.304985276923643767e+01
-3.304985276923643767e+01
-3.304985276923643767e+01
-3.304985276923643767e+01
-3.304985276923643767e+01
-3.304985276923643767e+01
-3.304985276923643767e+01
-3.304985276923643767e+01
-3.304985276923643767e+01
-3.304985276923643767e+01
-3.304985276923643767e+01
-3.304985276923643767e+01
-3.304985276923643767e+01
-3.304985276923643767e+01
-3.633601758974547380e+01
-3.633601758974547380e+01
-3.746193919658182381e+01
-3.746193919658182381e+01
-3.300538948683416152e+01
-3.300538948683416152e+01
-3.300538948683416152e+01
-3.300538948683416152e+01
-3.300538948683416152e+01
-3.300538948683416152e+01
-3.300538948683416152e+01
-3.300538948683416152e+01
-3.300538948683416152e+01
-3.300538948683416152e+01
-3.300538948683416152e+01
-3.300538948683416152e+01
-3.300538948683416152e+01
-3.300538948683416152e+01
-3.300538948683416152e+01
-3.300538948683416152e+01
-3.300538948683416152e+01
-3.300538948683416152e+01
-3.300538948683416152e+01
-3.300538948683416152e+01
-3.300538948683416152e+01
-3.300538948683416152e+01
-3.300538948683416152e+01
-3.300538948683416152e+01
-3.300538948683416152e+01
-3.300538948683416152e+01
-3.300538948683416152e+01
-3.300538948683416152e+01
-3.300538948683416152e+01
-3.300538948683416152e+01
-3.300538948683416152e+01
-3.300538948683416152e+01
-3.300538948683416152e+01
-3.300538948683416152e+01
-3.300538948683416152e+01
-3.300538948683416152e+01
-3.300538948683416152e+01
-3.300538948683416152e+01
-3.300538948683416152e+01
-3.300538948683416152e+01
-3.300538948683416152e+01
-3.300538948683416152e+01
-3.300538948683416152e+01
-3.300538948683416152e+01
-3.300538948683416152e+01
-3.300538948683416152e+01
-3.300538948683416152e+01
-3.300538948683416152e+01
-3.300538948683416152e+01
-3.300538948683416152e+01
-3.300538948683416152e+01
-3.300538948683416152e+01
-3.300538948683416152e+01
-3.300538948683416152e+01
-3.300538948683416152e+01
-3.300538948683416152e+01
-3.300538948683416152e+01
-3.300538948683416152e+01
-3.300538948683416152e+01
-3.300538948683416152e+01
-3.300538948683416152e+01
-3.300538948683416152e+01
-3.300538948683416152e+01
-3.300538948683416152e+01
-3.300538948683416152e+01
-3.300538948683416152e+01
-3.300538948683416152e+01
-3.300538948683416152e+01
-3.300538948683416152e+01
-3.300538948683416152e+01
-3.300538948683416152e+01
-3.300538948683416152e+01
-3.300538948683416152e+01
-3.300538948683416152e+01
-3.300538948683416152e+01
-3.300538948683416152e+01
-3.300538948683416152e+01
-3.300538948683416152e+01
-3.300538948683416152e+01
-3.300538948683416152e+01
-3.300538948683416152e+01
-3.300538948683416152e+01
-3.300538948683416152e+01
-3.300538948683416152e+01
-3.300538948683416152e+01
-3.300538948683416152e+01
-3.300538948683416152e+01
-3.300538948683416152e+01
-3.300538948683416152e+01
-3.300538948683416152e+01
-3.300538948683416152e+01
-3.300538948683416152e+01
-3.300538948683416152e+01
-3.300538948683416152e+01
-3.300538948683416152e+01
-3.300538948683416152e+01
-3.300538948683416152e+01
-3.300538948683416152e+01
-3.373233508624394972e+01
-3.373233508624394972e+01
-3.373233508624394972e+01
-3.373233508624394972e+01
-3.373233508624394972e+01
-3.373233508624394972e+01
-3.373233508624394972e+01
-3.373233508624394972e+01
-3.373233508624394972e+01
-3.373233508624394972e+01
-3.373233508624394972e+01
-3.373233508624394972e+01
-3.373233508624394972e+01
-3.373233508624394972e+01
-3.373233508624394972e+01
-3.373233508624394972e+01
-3.373233508624394972e+01
-3.373233508624394972e+01
-3.373233508624394972e+01
-3.373233508624394972e+01
-3.373233508624394972e+01
-3.373233508624394972e+01
-3.373233508624394972e+01
-3.373233508624394972e+01
-3.373233508624394972e+01
-3.373233508624394972e+01
-3.373233508624394972e+01
-3.373233508624394972e+01
-3.373233508624394972e+01
-3.373233508624394972e+01
-3.373233508624394972e+01
-3.373233508624394972e+01
-3.373233508624394972e+01
-3.373233508624394972e+01
-3.373233508624394972e+01
-3.373233508624394972e+01
-3.373233508624394972e+01
-3.373233508624394972e+01
-3.373233508624394972e+01
-3.373233508624394972e+01
-3.373233508624394972e+01
-3.373233508624394972e+01
-3.373233508624394972e+01
-3.373233508624394972e+01
-3.373233508624394972e+01
-3.373233508624394972e+01
-3.373233508624394972e+01
-3.373233508624394972e+01
-3.373233508624394972e+01
-3.373233508624394972e+01
-3.373233508624394972e+01
-3.373233508624394972e+01
-3.373233508624394972e+01
-3.373233508624394972e+01
-3.373233508624394972e+01
-3.373233508624394972e+01
-3.373233508624394972e+01
-3.373233508624394972e+01
-3.373233508624394972e+01
-3.373233508624394972e+01
-3.373233508624394972e+01
-3.373233508624394972e+01
-3.373233508624394972e+01
-3.373233508624394972e+01
-3.373233508624394972e+01
-3.373233508624394972e+01
-3.373233508624394972e+01
-3.373233508624394972e+01
-3.373233508624394972e+01
-3.373233508624394972e+01
-3.373233508624394972e+01
-3.373233508624394972e+01
-3.373233508624394972e+01
-3.373233508624394972e+01
-3.373233508624394972e+01
-3.373233508624394972e+01
-3.373233508624394972e+01
-3.373233508624394972e+01
-3.373233508624394972e+01
-3.373233508624394972e+01
-3.373233508624394972e+01
-3.373233508624394972e+01
-3.373233508624394972e+01
-3.373233508624394972e+01
-3.373233508624394972e+01
-3.373233508624394972e+01
-3.373233508624394972e+01
-3.373233508624394972e+01
-3.373233508624394972e+01
-3.373233508624394972e+01
-3.373233508624394972e+01
-3.373233508624394972e+01
-3.373233508624394972e+01
-3.373233508624394972e+01
-3.373233508624394972e+01
-3.373233508624394972e+01
-3.373233508624394972e+01
-3.373233508624394972e+01
-3.373233508624394972e+01
-3.373233508624394972e+01
-3.373233508624394972e+01
-3.373233508624394972e+01
-3.373233508624394972e+01
-3.373233508624394972e+01
-3.373233508624394972e+01
-3.373233508624394972e+01
-3.373233508624394972e+01
-3.373233508624394972e+01
-3.373233508624394972e+01
-3.337365910458720464e+01
-3.337365910458720464e+01
-3.337365910458720464e+01
-3.337365910458720464e+01
-3.337365910458720464e+01
-3.337365910458720464e+01
-3.337365910458720464e+01
-3.337365910458720464e+01
-3.337365910458720464e+01
-3.337365910458720464e+01
-3.337365910458720464e+01
-3.337365910458720464e+01
-3.337365910458720464e+01
-3.337365910458720464e+01
-3.337365910458720464e+01
-3.337365910458720464e+01
-3.337365910458720464e+01
-3.337365910458720464e+01
-3.337365910458720464e+01
-3.337365910458720464e+01
-3.337365910458720464e+01
-3.337365910458720464e+01
-3.337365910458720464e+01
-3.337365910458720464e+01
-3.337365910458720464e+01
-3.337365910458720464e+01
-3.337365910458720464e+01
-3.337365910458720464e+01
-3.337365910458720464e+01
-3.337365910458720464e+01
-3.337365910458720464e+01
-3.337365910458720464e+01
-3.337365910458720464e+01
-3.337365910458720464e+01
-3.337365910458720464e+01
-3.337365910458720464e+01
-3.337365910458720464e+01
-3.337365910458720464e+01
-3.337365910458720464e+01
-3.337365910458720464e+01
-3.337365910458720464e+01
-3.337365910458720464e+01
-3.337365910458720464e+01
-3.337365910458720464e+01
-3.337365910458720464e+01
-3.337365910458720464e+01
-3.337365910458720464e+01
-3.337365910458720464e+01
-3.337365910458720464e+01
-3.337365910458720464e+01
-3.337365910458720464e+01
-3.337365910458720464e+01
-3.337365910458720464e+01
-3.337365910458720464e+01
-3.337365910458720464e+01
-3.337365910458720464e+01
-3.337365910458720464e+01
-3.337365910458720464e+01
-3.337365910458720464e+01
-3.337365910458720464e+01
-3.337365910458720464e+01
-3.337365910458720464e+01
-3.337365910458720464e+01
-3.337365910458720464e+01
-3.337365910458720464e+01
-3.337365910458720464e+01
-3.337365910458720464e+01
-3.337365910458720464e+01
-3.337365910458720464e+01
-3.337365910458720464e+01
-3.337365910458720464e+01
-3.337365910458720464e+01
-3.337365910458720464e+01
-3.337365910458720464e+01
-3.337365910458720464e+01
-3.337365910458720464e+01
-3.337365910458720464e+01
-3.337365910458720464e+01
-3.337365910458720464e+01
-3.337365910458720464e+01
-3.337365910458720464e+01
-3.337365910458720464e+01
-3.337365910458720464e+01
-3.337365910458720464e+01
-3.337365910458720464e+01
-3.337365910458720464e+01
-3.337365910458720464e+01
-3.337365910458720464e+01
-3.337365910458720464e+01
-3.337365910458720464e+01
-3.337365910458720464e+01
-3.337365910458720464e+01
-3.337365910458720464e+01
-3.337365910458720464e+01
-3.337365910458720464e+01
-3.337365910458720464e+01
-3.337365910458720464e+01
-3.337365910458720464e+01
-3.337365910458720464e+01
-3.337365910458720464e+01
-3.337365910458720464e+01
-3.337365910458720464e+01
-3.337365910458720464e+01
-3.337365910458720464e+01
-3.337365910458720464e+01
-3.394196954557666857e+01
-3.394196954557666857e+01
-3.394196954557666857e+01
-3.394196954557666857e+01
-3.394196954557666857e+01
-3.394196954557666857e+01
-3.394196954557666857e+01
-3.394196954557666857e+01
-3.394196954557666857e+01
-3.394196954557666857e+01
-3.394196954557666857e+01
-3.394196954557666857e+01
-3.394196954557666857e+01
-3.394196954557666857e+01
-3.394196954557666857e+01
-3.394196954557666857e+01
-3.394196954557666857e+01
-3.394196954557666857e+01
-3.394196954557666857e+01
-3.394196954557666857e+01
-3.394196954557666857e+01
-3.394196954557666857e+01
-3.394196954557666857e+01
-3.394196954557666857e+01
-3.394196954557666857e+01
-3.394196954557666857e+01
-3.394196954557666857e+01
-3.394196954557666857e+01
-3.394196954557666857e+01
-3.394196954557666857e+01
-3.394196954557666857e+01
-3.394196954557666857e+01
-3.394196954557666857e+01
-3.394196954557666857e+01
-3.394196954557666857e+01
-3.394196954557666857e+01
-3.394196954557666857e+01
-3.394196954557666857e+01
-3.394196954557666857e+01
-3.394196954557666857e+01
-3.394196954557666857e+01
-3.394196954557666857e+01
-3.394196954557666857e+01
-3.394196954557666857e+01
-3.394196954557666857e+01
-3.394196954557666857e+01
-3.394196954557666857e+01
-3.394196954557666857e+01
-3.394196954557666857e+01
-3.394196954557666857e+01
-3.394196954557666857e+01
-3.394196954557666857e+01
-3.394196954557666857e+01
-3.394196954557666857e+01
-3.394196954557666857e+01
-3.394196954557666857e+01
-3.394196954557666857e+01
-3.394196954557666857e+01
-3.394196954557666857e+01
-3.394196954557666857e+01
-3.394196954557666857e+01
-3.394196954557666857e+01
-3.394196954557666857e+01
-3.394196954557666857e+01
-3.394196954557666857e+01
-3.394196954557666857e+01
-3.394196954557666857e+01
-3.394196954557666857e+01
-3.394196954557666857e+01
-3.394196954557666857e+01
-3.394196954557666857e+01
-3.394196954557666857e+01
-3.394196954557666857e+01
-3.394196954557666857e+01
-3.394196954557666857e+01
-3.394196954557666857e+01
-3.394196954557666857e+01
-3.394196954557666857e+01
-3.394196954557666857e+01
-3.394196954557666857e+01
-3.394196954557666857e+01
-3.394196954557666857e+01
-3.394196954557666857e+01
-3.394196954557666857e+01
-3.394196954557666857e+01
-3.394196954557666857e+01
-3.394196954557666857e+01
-3.394196954557666857e+01
-3.394196954557666857e+01
-3.394196954557666857e+01
-3.394196954557666857e+01
-3.394196954557666857e+01
-3.394196954557666857e+01
-3.394196954557666857e+01
-3.394196954557666857e+01
-3.394196954557666857e+01
-3.394196954557666857e+01
-3.394196954557666857e+01
-3.394196954557666857e+01
-3.394196954557666857e+01
-3.394196954557666857e+01
-3.394196954557666857e+01
-3.394196954557666857e+01
-3.394196954557666857e+01
-3.394196954557666857e+01
-3.394196954557666857e+01
-3.394196954557666857e+01
-3.394196954557666857e+01
-3.394196954557666857e+01
-3.394196954557666857e+01
-3.394196954557666857e+01
-3.443119156649236601e+01
-3.443119156649236601e+01
-3.443119156649236601e+01
-3.443119156649236601e+01
-3.443119156649236601e+01
-3.443119156649236601e+01
-3.443119156649236601e+01
-3.443119156649236601e+01
-3.443119156649236601e+01
-3.443119156649236601e+01
-3.443119156649236601e+01
-3.443119156649236601e+01
-3.443119156649236601e+01
-3.443119156649236601e+01
-3.443119156649236601e+01
-3.443119156649236601e+01
-3.443119156649236601e+01
-3.443119156649236601e+01
-3.443119156649236601e+01
-3.443119156649236601e+01
-3.443119156649236601e+01
-3.443119156649236601e+01
-3.443119156649236601e+01
-3.443119156649236601e+01
-3.443119156649236601e+01
-3.443119156649236601e+01
-3.443119156649236601e+01
-3.443119156649236601e+01
-3.443119156649236601e+01
-3.443119156649236601e+01
-3.443119156649236601e+01
-3.443119156649236601e+01
-3.443119156649236601e+01
-3.443119156649236601e+01
-3.443119156649236601e+01
-3.443119156649236601e+01
-3.443119156649236601e+01
-3.443119156649236601e+01
-3.443119156649236601e+01
-3.443119156649236601e+01
-3.443119156649236601e+01
-3.443119156649236601e+01
-3.443119156649236601e+01
-3.443119156649236601e+01
-3.443119156649236601e+01
-3.443119156649236601e+01
-3.443119156649236601e+01
-3.443119156649236601e+01
-3.443119156649236601e+01
-3.443119156649236601e+01
-3.443119156649236601e+01
-3.443119156649236601e+01
-3.443119156649236601e+01
-3.443119156649236601e+01
-3.443119156649236601e+01
-3.443119156649236601e+01
-3.443119156649236601e+01
-3.443119156649236601e+01
-3.443119156649236601e+01
-3.443119156649236601e+01
-3.443119156649236601e+01
-3.443119156649236601e+01
-3.443119156649236601e+01
-3.443119156649236601e+01
-3.443119156649236601e+01
-3.443119156649236601e+01
-3.443119156649236601e+01
-3.443119156649236601e+01
-3.443119156649236601e+01
-3.443119156649236601e+01
-3.443119156649236601e+01
-3.443119156649236601e+01
-3.443119156649236601e+01
-3.443119156649236601e+01
-3.443119156649236601e+01
-3.443119156649236601e+01
-3.443119156649236601e+01
-3.443119156649236601e+01
-3.443119156649236601e+01
-3.443119156649236601e+01
-3.443119156649236601e+01
-3.443119156649236601e+01
-3.443119156649236601e+01
-3.443119156649236601e+01
-3.443119156649236601e+01
-3.443119156649236601e+01
-3.443119156649236601e+01
-3.443119156649236601e+01
-3.443119156649236601e+01
-3.443119156649236601e+01
-3.443119156649236601e+01
-3.443119156649236601e+01
-3.443119156649236601e+01
-3.443119156649236601e+01
-3.443119156649236601e+01
-3.443119156649236601e+01
-3.443119156649236601e+01
-3.443119156649236601e+01
-3.443119156649236601e+01
-3.443119156649236601e+01
-3.443119156649236601e+01
-3.443119156649236601e+01
-3.443119156649236601e+01
-3.443119156649236601e+01
-3.443119156649236601e+01
-3.443119156649236601e+01
-3.443119156649236601e+01
-3.443119156649236601e+01
-3.443119156649236601e+01
-3.443119156649236601e+01
-3.443119156649236601e+01
-3.443119156649236601e+01
-3.443119156649236601e+01
-3.443119156649236601e+01
-3.443119156649236601e+01
-3.443119156649236601e+01
-3.443119156649236601e+01
-3.443119156649236601e+01
-3.443119156649236601e+01
-3.443119156649236601e+01
-3.434134116038108431e+01
-3.434134116038108431e+01
-3.434134116038108431e+01
-3.434134116038108431e+01
-3.434134116038108431e+01
-3.434134116038108431e+01
-3.434134116038108431e+01
-3.434134116038108431e+01
-3.434134116038108431e+01
-3.434134116038108431e+01
-3.434134116038108431e+01
-3.434134116038108431e+01
-3.434134116038108431e+01
-3.434134116038108431e+01
-3.434134116038108431e+01
-3.434134116038108431e+01
-3.434134116038108431e+01
-3.434134116038108431e+01
-3.434134116038108431e+01
-3.434134116038108431e+01
-3.434134116038108431e+01
-3.434134116038108431e+01
-3.434134116038108431e+01
-3.434134116038108431e+01
-3.434134116038108431e+01
-3.434134116038108431e+01
-3.434134116038108431e+01
-3.434134116038108431e+01
-3.434134116038108431e+01
-3.434134116038108431e+01
-3.434134116038108431e+01
-3.434134116038108431e+01
-3.434134116038108431e+01
-3.434134116038108431e+01
-3.434134116038108431e+01
-3.434134116038108431e+01
-3.434134116038108431e+01
-3.434134116038108431e+01
-3.434134116038108431e+01
-3.434134116038108431e+01
-3.434134116038108431e+01
-3.434134116038108431e+01
-3.434134116038108431e+01
-3.434134116038108431e+01
-3.434134116038108431e+01
-3.434134116038108431e+01
-3.434134116038108431e+01
-3.434134116038108431e+01
-3.434134116038108431e+01
-3.434134116038108431e+01
-3.434134116038108431e+01
-3.434134116038108431e+01
-3.434134116038108431e+01
-3.434134116038108431e+01
-3.434134116038108431e+01
-3.434134116038108431e+01
-3.434134116038108431e+01
-3.434134116038108431e+01
-3.434134116038108431e+01
-3.434134116038108431e+01
-3.434134116038108431e+01
-3.434134116038108431e+01
-3.434134116038108431e+01
-3.434134116038108431e+01
-3.434134116038108431e+01
-3.434134116038108431e+01
-3.434134116038108431e+01
-3.434134116038108431e+01
-3.434134116038108431e+01
-3.434134116038108431e+01
-3.434134116038108431e+01
-3.434134116038108431e+01
-3.434134116038108431e+01
-3.434134116038108431e+01
-3.434134116038108431e+01
-3.434134116038108431e+01
-3.434134116038108431e+01
-3.434134116038108431e+01
-3.434134116038108431e+01
-3.434134116038108431e+01
-3.434134116038108431e+01
-3.434134116038108431e+01
-3.434134116038108431e+01
-3.434134116038108431e+01
-3.434134116038108431e+01
-3.434134116038108431e+01
-3.434134116038108431e+01
-3.434134116038108431e+01
-3.434134116038108431e+01
-3.434134116038108431e+01
-3.434134116038108431e+01
-3.434134116038108431e+01
-3.434134116038108431e+01
-3.434134116038108431e+01
-3.434134116038108431e+01
-3.434134116038108431e+01
-3.434134116038108431e+01
-3.434134116038108431e+01
-3.434134116038108431e+01
-3.434134116038108431e+01
-3.434134116038108431e+01
-3.434134116038108431e+01
-3.434134116038108431e+01
-3.434134116038108431e+01
-3.434134116038108431e+01
-3.434134116038108431e+01
-3.434134116038108431e+01
-3.434134116038108431e+01
-3.434134116038108431e+01
-3.434134116038108431e+01
-3.434134116038108431e+01
-3.434134116038108431e+01
-3.434134116038108431e+01
-3.434134116038108431e+01
-3.434134116038108431e+01
-3.434134116038108431e+01
-3.434134116038108431e+01
-3.434134116038108431e+01
-3.434134116038108431e+01
-3.434134116038108431e+01
-3.434134116038108431e+01
-3.878875411603810619e+01
-3.878875411603810619e+01
-3.878875411603810619e+01
-3.878875411603810619e+01
-3.878875411603810619e+01
-3.878875411603810619e+01
-3.878875411603810619e+01
-3.878875411603810619e+01
-3.878875411603810619e+01
-3.441526600101787636e+01
-3.441526600101787636e+01
-3.441526600101787636e+01
-3.441526600101787636e+01
-3.441526600101787636e+01
-3.441526600101787636e+01
-3.441526600101787636e+01
-3.441526600101787636e+01
-3.441526600101787636e+01
-3.441526600101787636e+01
-3.441526600101787636e+01
-3.441526600101787636e+01
-3.441526600101787636e+01
-3.441526600101787636e+01
-3.441526600101787636e+01
-3.441526600101787636e+01
-3.441526600101787636e+01
-3.441526600101787636e+01
-3.441526600101787636e+01
-3.441526600101787636e+01
-3.441526600101787636e+01
-3.441526600101787636e+01
-3.441526600101787636e+01
-3.441526600101787636e+01
-3.441526600101787636e+01
-3.441526600101787636e+01
-3.441526600101787636e+01
-3.441526600101787636e+01
-3.441526600101787636e+01
-3.441526600101787636e+01
-3.441526600101787636e+01
-3.441526600101787636e+01
-3.441526600101787636e+01
-3.441526600101787636e+01
-3.441526600101787636e+01
-3.441526600101787636e+01
-3.441526600101787636e+01
-3.441526600101787636e+01
-3.441526600101787636e+01
-3.441526600101787636e+01
-3.441526600101787636e+01
-3.441526600101787636e+01
-3.441526600101787636e+01
-3.441526600101787636e+01
-3.441526600101787636e+01
-3.441526600101787636e+01
-3.441526600101787636e+01
-3.441526600101787636e+01
-3.441526600101787636e+01
-3.441526600101787636e+01
-3.441526600101787636e+01
-3.441526600101787636e+01
-3.441526600101787636e+01
-3.441526600101787636e+01
-3.441526600101787636e+01
-3.441526600101787636e+01
-3.441526600101787636e+01
-3.441526600101787636e+01
-3.441526600101787636e+01
-3.441526600101787636e+01
-3.441526600101787636e+01
-3.441526600101787636e+01
-3.441526600101787636e+01
-3.441526600101787636e+01
-3.441526600101787636e+01
-3.441526600101787636e+01
-3.441526600101787636e+01
-3.441526600101787636e+01
-3.441526600101787636e+01
-3.441526600101787636e+01
-3.441526600101787636e+01
-3.441526600101787636e+01
-3.441526600101787636e+01
-3.441526600101787636e+01
-3.441526600101787636e+01
-3.441526600101787636e+01
-3.441526600101787636e+01
-3.441526600101787636e+01
-3.441526600101787636e+01
-3.441526600101787636e+01
-3.441526600101787636e+01
-3.441526600101787636e+01
-3.441526600101787636e+01
-3.441526600101787636e+01
-3.441526600101787636e+01
-3.441526600101787636e+01
-3.441526600101787636e+01
-3.441526600101787636e+01
-3.441526600101787636e+01
-3.441526600101787636e+01
-3.441526600101787636e+01
-3.441526600101787636e+01
-3.441526600101787636e+01
-3.441526600101787636e+01
-3.441526600101787636e+01
-3.441526600101787636e+01
-3.441526600101787636e+01
-3.441526600101787636e+01
-3.441526600101787636e+01
-3.441526600101787636e+01
-3.441526600101787636e+01
-3.441526600101787636e+01
-3.441526600101787636e+01
-3.441526600101787636e+01
-3.441526600101787636e+01
-3.441526600101787636e+01
-3.441526600101787636e+01
-3.441526600101787636e+01
-3.441526600101787636e+01
-3.441526600101787636e+01
-3.441526600101787636e+01
-3.441526600101787636e+01
-3.441526600101787636e+01
-3.883580388241281156e+01
-3.883580388241281156e+01
-3.883580388241281156e+01
-3.883580388241281156e+01
-3.883580388241281156e+01
-3.883580388241281156e+01
-3.883580388241281156e+01
-3.883580388241281156e+01
-3.883580388241281156e+01
-3.883580388241281156e+01
-3.883580388241281156e+01
-3.883580388241281156e+01
-3.883580388241281156e+01
-3.883580388241281156e+01
-3.883580388241281156e+01
-3.883580388241281156e+01
-3.394981645172087070e+01
-3.394981645172087070e+01
-3.394981645172087070e+01
-3.394981645172087070e+01
-3.394981645172087070e+01
-3.394981645172087070e+01
-3.394981645172087070e+01
-3.394981645172087070e+01
-3.394981645172087070e+01
-3.394981645172087070e+01
-3.394981645172087070e+01
-3.394981645172087070e+01
-3.394981645172087070e+01
-3.394981645172087070e+01
-3.394981645172087070e+01
-3.394981645172087070e+01
-3.394981645172087070e+01
-3.394981645172087070e+01
-3.394981645172087070e+01
-3.394981645172087070e+01
-3.394981645172087070e+01
-3.394981645172087070e+01
-3.394981645172087070e+01
-3.394981645172087070e+01
-3.394981645172087070e+01
-3.394981645172087070e+01
-3.394981645172087070e+01
-3.394981645172087070e+01
-3.394981645172087070e+01
-3.394981645172087070e+01
-3.394981645172087070e+01
-3.394981645172087070e+01
-3.394981645172087070e+01
-3.394981645172087070e+01
-3.394981645172087070e+01
-3.394981645172087070e+01
-3.394981645172087070e+01
-3.394981645172087070e+01
-3.394981645172087070e+01
-3.394981645172087070e+01
-3.394981645172087070e+01
-3.394981645172087070e+01
-3.394981645172087070e+01
-3.394981645172087070e+01
-3.394981645172087070e+01
-3.394981645172087070e+01
-3.394981645172087070e+01
-3.394981645172087070e+01
-3.394981645172087070e+01
-3.394981645172087070e+01
-3.394981645172087070e+01
-3.394981645172087070e+01
-3.394981645172087070e+01
-3.394981645172087070e+01
-3.394981645172087070e+01
-3.394981645172087070e+01
-3.394981645172087070e+01
-3.394981645172087070e+01
-3.394981645172087070e+01
-3.394981645172087070e+01
-3.394981645172087070e+01
-3.394981645172087070e+01
-3.394981645172087070e+01
-3.394981645172087070e+01
-3.394981645172087070e+01
-3.394981645172087070e+01
-3.394981645172087070e+01
-3.394981645172087070e+01
-3.394981645172087070e+01
-3.394981645172087070e+01
-3.394981645172087070e+01
-3.394981645172087070e+01
-3.394981645172087070e+01
-3.394981645172087070e+01
-3.394981645172087070e+01
-3.394981645172087070e+01
-3.394981645172087070e+01
-3.394981645172087070e+01
-3.394981645172087070e+01
-3.394981645172087070e+01
-3.394981645172087070e+01
-3.394981645172087070e+01
-3.394981645172087070e+01
-3.394981645172087070e+01
-3.394981645172087070e+01
-3.394981645172087070e+01
-3.394981645172087070e+01
-3.394981645172087070e+01
-3.394981645172087070e+01
-3.394981645172087070e+01
-3.394981645172087070e+01
-3.394981645172087070e+01
-3.394981645172087070e+01
-3.394981645172087070e+01
-3.394981645172087070e+01
-3.394981645172087070e+01
-3.394981645172087070e+01
-3.394981645172087070e+01
-3.394981645172087070e+01
-3.394981645172087070e+01
-3.394981645172087070e+01
-3.394981645172087070e+01
-3.394981645172087070e+01
-3.394981645172087070e+01
-3.394981645172087070e+01
-3.474803811202885129e+01
-3.474803811202885129e+01
-3.474803811202885129e+01
-3.474803811202885129e+01
-3.474803811202885129e+01
-3.474803811202885129e+01
-3.474803811202885129e+01
-3.474803811202885129e+01
-3.474803811202885129e+01
-3.474803811202885129e+01
-3.474803811202885129e+01
-3.474803811202885129e+01
-3.474803811202885129e+01
-3.474803811202885129e+01
-3.474803811202885129e+01
-3.474803811202885129e+01
-3.474803811202885129e+01
-3.474803811202885129e+01
-3.474803811202885129e+01
-3.474803811202885129e+01
-3.474803811202885129e+01
-3.474803811202885129e+01
-3.474803811202885129e+01
-3.474803811202885129e+01
-3.474803811202885129e+01
-3.474803811202885129e+01
-3.474803811202885129e+01
-3.474803811202885129e+01
-3.474803811202885129e+01
-3.474803811202885129e+01
-3.474803811202885129e+01
-3.474803811202885129e+01
-3.474803811202885129e+01
-3.474803811202885129e+01
-3.474803811202885129e+01
-3.474803811202885129e+01
-3.474803811202885129e+01
-3.474803811202885129e+01
-3.474803811202885129e+01
-3.474803811202885129e+01
-3.474803811202885129e+01
-3.474803811202885129e+01
-3.474803811202885129e+01
-3.474803811202885129e+01
-3.474803811202885129e+01
-3.474803811202885129e+01
-3.474803811202885129e+01
-3.474803811202885129e+01
-3.474803811202885129e+01
-3.474803811202885129e+01
-3.474803811202885129e+01
-3.474803811202885129e+01
-3.474803811202885129e+01
-3.474803811202885129e+01
-3.474803811202885129e+01
-3.474803811202885129e+01
-3.474803811202885129e+01
-3.474803811202885129e+01
-3.474803811202885129e+01
-3.474803811202885129e+01
-3.474803811202885129e+01
-3.474803811202885129e+01
-3.474803811202885129e+01
-3.474803811202885129e+01
-3.474803811202885129e+01
-3.474803811202885129e+01
-3.474803811202885129e+01
-3.474803811202885129e+01
-3.474803811202885129e+01
-3.474803811202885129e+01
-3.474803811202885129e+01
-3.474803811202885129e+01
-3.474803811202885129e+01
-3.474803811202885129e+01
-3.474803811202885129e+01
-3.474803811202885129e+01
-3.474803811202885129e+01
-3.474803811202885129e+01
-3.474803811202885129e+01
-3.474803811202885129e+01
-3.474803811202885129e+01
-3.474803811202885129e+01
-3.474803811202885129e+01
-3.474803811202885129e+01
-3.474803811202885129e+01
-3.474803811202885129e+01
-3.474803811202885129e+01
-3.474803811202885129e+01
-3.474803811202885129e+01
-3.474803811202885129e+01
-3.474803811202885129e+01
-3.474803811202885129e+01
-3.474803811202885129e+01
-3.474803811202885129e+01
-3.474803811202885129e+01
-3.474803811202885129e+01
-3.474803811202885129e+01
-3.474803811202885129e+01
-3.474803811202885129e+01
-3.474803811202885129e+01
-3.474803811202885129e+01
-3.474803811202885129e+01
-3.474803811202885129e+01
-3.474803811202885129e+01
-3.474803811202885129e+01
-3.474803811202885129e+01
-3.474803811202885129e+01
-3.474803811202885129e+01
-3.474803811202885129e+01
-3.474803811202885129e+01
-3.474803811202885129e+01
-3.474803811202885129e+01
-3.474803811202885129e+01
-3.474803811202885129e+01
-3.474803811202885129e+01
-3.474803811202885129e+01
-3.474803811202885129e+01
-3.474803811202885129e+01
-3.474803811202885129e+01
-3.474803811202885129e+01
-3.474803811202885129e+01
-3.474803811202885129e+01
-3.474803811202885129e+01
-3.474803811202885129e+01
-3.474803811202885129e+01
-3.474803811202885129e+01
-3.474803811202885129e+01
-3.474803811202885129e+01
-3.489400350911498805e+01
-3.489400350911498805e+01
-3.489400350911498805e+01
-3.489400350911498805e+01
-3.489400350911498805e+01
-3.489400350911498805e+01
-3.489400350911498805e+01
-3.489400350911498805e+01
-3.489400350911498805e+01
-3.489400350911498805e+01
-3.489400350911498805e+01
-3.489400350911498805e+01
-3.489400350911498805e+01
-3.489400350911498805e+01
-3.489400350911498805e+01
-3.489400350911498805e+01
-3.489400350911498805e+01
-3.489400350911498805e+01
-3.489400350911498805e+01
-3.489400350911498805e+01
-3.489400350911498805e+01
-3.489400350911498805e+01
-3.489400350911498805e+01
-3.489400350911498805e+01
-3.489400350911498805e+01
-3.489400350911498805e+01
-3.489400350911498805e+01
-3.489400350911498805e+01
-3.489400350911498805e+01
-3.489400350911498805e+01
-3.489400350911498805e+01
-3.489400350911498805e+01
-3.489400350911498805e+01
-3.489400350911498805e+01
-3.489400350911498805e+01
-3.489400350911498805e+01
-3.489400350911498805e+01
-3.489400350911498805e+01
-3.489400350911498805e+01
-3.489400350911498805e+01
-3.489400350911498805e+01
-3.489400350911498805e+01
-3.489400350911498805e+01
-3.489400350911498805e+01
-3.489400350911498805e+01
-3.489400350911498805e+01
-3.489400350911498805e+01
-3.489400350911498805e+01
-3.489400350911498805e+01
-3.489400350911498805e+01
-3.489400350911498805e+01
-3.489400350911498805e+01
-3.489400350911498805e+01
-3.489400350911498805e+01
-3.489400350911498805e+01
-3.489400350911498805e+01
-3.489400350911498805e+01
-3.489400350911498805e+01
-3.489400350911498805e+01
-3.489400350911498805e+01
-3.489400350911498805e+01
-3.489400350911498805e+01
-3.489400350911498805e+01
-3.489400350911498805e+01
-3.489400350911498805e+01
-3.489400350911498805e+01
-3.489400350911498805e+01
-3.489400350911498805e+01
-3.489400350911498805e+01
-3.489400350911498805e+01
-3.489400350911498805e+01
-3.489400350911498805e+01
-3.489400350911498805e+01
-3.489400350911498805e+01
-3.489400350911498805e+01
-3.489400350911498805e+01
-3.489400350911498805e+01
-3.489400350911498805e+01
-3.489400350911498805e+01
-3.489400350911498805e+01
-3.489400350911498805e+01
-3.489400350911498805e+01
-3.489400350911498805e+01
-3.489400350911498805e+01
-3.489400350911498805e+01
-3.489400350911498805e+01
-3.489400350911498805e+01
-3.489400350911498805e+01
-3.489400350911498805e+01
-3.489400350911498805e+01
-3.489400350911498805e+01
-3.489400350911498805e+01
-3.489400350911498805e+01
-3.489400350911498805e+01
-3.489400350911498805e+01
-3.489400350911498805e+01
-3.489400350911498805e+01
-3.489400350911498805e+01
-3.489400350911498805e+01
-3.489400350911498805e+01
-3.489400350911498805e+01
-3.489400350911498805e+01
-3.489400350911498805e+01
-3.489400350911498805e+01
-3.489400350911498805e+01
-3.489400350911498805e+01
-3.489400350911498805e+01
-3.489400350911498805e+01
-3.489400350911498805e+01
-3.489400350911498805e+01
-3.489400350911498805e+01
-3.489400350911498805e+01
-3.489400350911498805e+01
-3.489400350911498805e+01
-3.489400350911498805e+01
-3.489400350911498805e+01
-3.489400350911498805e+01
-3.489400350911498805e+01
-3.489400350911498805e+01
-3.489400350911498805e+01
-3.489400350911498805e+01
-3.470419922807291613e+01
-3.470419922807291613e+01
-3.470419922807291613e+01
-3.470419922807291613e+01
-3.470419922807291613e+01
-3.470419922807291613e+01
-3.470419922807291613e+01
-3.470419922807291613e+01
-3.470419922807291613e+01
-3.470419922807291613e+01
-3.470419922807291613e+01
-3.470419922807291613e+01
-3.470419922807291613e+01
-3.470419922807291613e+01
-3.470419922807291613e+01
-3.470419922807291613e+01
-3.470419922807291613e+01
-3.470419922807291613e+01
-3.470419922807291613e+01
-3.470419922807291613e+01
-3.470419922807291613e+01
-3.470419922807291613e+01
-3.470419922807291613e+01
-3.470419922807291613e+01
-3.470419922807291613e+01
-3.470419922807291613e+01
-3.470419922807291613e+01
-3.470419922807291613e+01
-3.470419922807291613e+01
-3.470419922807291613e+01
-3.470419922807291613e+01
-3.470419922807291613e+01
-3.470419922807291613e+01
-3.470419922807291613e+01
-3.470419922807291613e+01
-3.470419922807291613e+01
-3.470419922807291613e+01
-3.470419922807291613e+01
-3.470419922807291613e+01
-3.470419922807291613e+01
-3.470419922807291613e+01
-3.470419922807291613e+01
-3.470419922807291613e+01
-3.470419922807291613e+01
-3.470419922807291613e+01
-3.470419922807291613e+01
-3.470419922807291613e+01
-3.470419922807291613e+01
-3.470419922807291613e+01
-3.470419922807291613e+01
-3.470419922807291613e+01
-3.470419922807291613e+01
-3.470419922807291613e+01
-3.470419922807291613e+01
-3.470419922807291613e+01
-3.470419922807291613e+01
-3.470419922807291613e+01
-3.470419922807291613e+01
-3.470419922807291613e+01
-3.470419922807291613e+01
-3.470419922807291613e+01
-3.470419922807291613e+01
-3.470419922807291613e+01
-3.470419922807291613e+01
-3.470419922807291613e+01
-3.470419922807291613e+01
-3.470419922807291613e+01
-3.470419922807291613e+01
-3.470419922807291613e+01
-3.470419922807291613e+01
-3.470419922807291613e+01
-3.470419922807291613e+01
-3.470419922807291613e+01
-3.470419922807291613e+01
-3.470419922807291613e+01
-3.470419922807291613e+01
-3.470419922807291613e+01
-3.470419922807291613e+01
-3.470419922807291613e+01
-3.470419922807291613e+01
-3.470419922807291613e+01
-3.470419922807291613e+01
-3.470419922807291613e+01
-3.470419922807291613e+01
-3.470419922807291613e+01
-3.470419922807291613e+01
-3.470419922807291613e+01
-3.470419922807291613e+01
-3.470419922807291613e+01
-3.470419922807291613e+01
-3.470419922807291613e+01
-3.470419922807291613e+01
-3.470419922807291613e+01
-3.470419922807291613e+01
-3.470419922807291613e+01
-3.470419922807291613e+01
-3.470419922807291613e+01
-3.470419922807291613e+01
-3.470419922807291613e+01
-3.470419922807291613e+01
-3.470419922807291613e+01
-3.470419922807291613e+01
-3.470419922807291613e+01
-3.470419922807291613e+01
-3.470419922807291613e+01
-3.470419922807291613e+01
-3.470419922807291613e+01
-3.470419922807291613e+01
-3.470419922807291613e+01
-3.470419922807291613e+01
-3.470419922807291613e+01
-3.470419922807291613e+01
-3.470419922807291613e+01
-3.470419922807291613e+01
-3.470419922807291613e+01
-3.470419922807291613e+01
-3.470419922807291613e+01
-3.470419922807291613e+01
-3.470419922807291613e+01
-3.470419922807291613e+01
-3.470419922807291613e+01
-3.470419922807291613e+01
-3.470419922807291613e+01
-3.470419922807291613e+01
-3.573983950748824867e+01
-3.573983950748824867e+01
-3.573983950748824867e+01
-3.573983950748824867e+01
-3.573983950748824867e+01
-3.573983950748824867e+01
-3.573983950748824867e+01
-3.573983950748824867e+01
-3.573983950748824867e+01
-3.573983950748824867e+01
-3.573983950748824867e+01
-3.573983950748824867e+01
-3.573983950748824867e+01
-3.573983950748824867e+01
-3.573983950748824867e+01
-3.573983950748824867e+01
-3.573983950748824867e+01
-3.573983950748824867e+01
-3.573983950748824867e+01
-3.573983950748824867e+01
-3.573983950748824867e+01
-3.573983950748824867e+01
-3.573983950748824867e+01
-3.573983950748824867e+01
-3.573983950748824867e+01
-3.573983950748824867e+01
-3.573983950748824867e+01
-3.573983950748824867e+01
-3.573983950748824867e+01
-3.573983950748824867e+01
-3.573983950748824867e+01
-3.573983950748824867e+01
-3.573983950748824867e+01
-3.573983950748824867e+01
-3.573983950748824867e+01
-3.573983950748824867e+01
-3.573983950748824867e+01
-3.573983950748824867e+01
-3.573983950748824867e+01
-3.573983950748824867e+01
-3.573983950748824867e+01
-3.573983950748824867e+01
-3.573983950748824867e+01
-3.573983950748824867e+01
-3.573983950748824867e+01
-3.573983950748824867e+01
-3.573983950748824867e+01
-3.573983950748824867e+01
-3.573983950748824867e+01
-3.573983950748824867e+01
-3.573983950748824867e+01
-3.573983950748824867e+01
-3.573983950748824867e+01
-3.573983950748824867e+01
-3.573983950748824867e+01
-3.573983950748824867e+01
-3.573983950748824867e+01
-3.573983950748824867e+01
-3.573983950748824867e+01
-3.573983950748824867e+01
-3.573983950748824867e+01
-3.573983950748824867e+01
-3.573983950748824867e+01
-3.573983950748824867e+01
-3.573983950748824867e+01
-3.573983950748824867e+01
-3.573983950748824867e+01
-3.573983950748824867e+01
-3.573983950748824867e+01
-3.573983950748824867e+01
-3.573983950748824867e+01
-3.573983950748824867e+01
-3.573983950748824867e+01
-3.573983950748824867e+01
-3.573983950748824867e+01
-3.573983950748824867e+01
-3.573983950748824867e+01
-3.573983950748824867e+01
-3.573983950748824867e+01
-3.573983950748824867e+01
-3.573983950748824867e+01
-3.573983950748824867e+01
-3.573983950748824867e+01
-3.573983950748824867e+01
-3.573983950748824867e+01
-3.573983950748824867e+01
-3.573983950748824867e+01
-3.573983950748824867e+01
-3.573983950748824867e+01
-3.573983950748824867e+01
-3.573983950748824867e+01
-3.573983950748824867e+01
-3.573983950748824867e+01
-3.573983950748824867e+01
-3.573983950748824867e+01
-3.573983950748824867e+01
-3.573983950748824867e+01
-3.573983950748824867e+01
-3.573983950748824867e+01
-3.573983950748824867e+01
-3.573983950748824867e+01
-3.573983950748824867e+01
-3.573983950748824867e+01
-3.573983950748824867e+01
-3.573983950748824867e+01
-3.573983950748824867e+01
-3.573983950748824867e+01
-3.573983950748824867e+01
-3.573983950748824867e+01
-3.573983950748824867e+01
-3.573983950748824867e+01
-3.573983950748824867e+01
-3.573983950748824867e+01
-3.573983950748824867e+01
-3.573983950748824867e+01
-3.573983950748824867e+01
-3.573983950748824867e+01
-3.573983950748824867e+01
-3.573983950748824867e+01
-3.573983950748824867e+01
-3.573983950748824867e+01
-3.573983950748824867e+01
-3.573983950748824867e+01
-3.573983950748824867e+01
-3.573983950748824867e+01
-3.573983950748824867e+01
-3.573983950748824867e+01
-3.573983950748824867e+01
-3.573983950748824867e+01
-3.573983950748824867e+01
-3.573983950748824867e+01
-3.573983950748824867e+01
-3.573983950748824867e+01
-3.573983950748824867e+01
-3.573983950748824867e+01
-3.573983950748824867e+01
-3.573983950748824867e+01
-3.573983950748824867e+01
-3.573983950748824867e+01
-3.573983950748824867e+01
-3.573983950748824867e+01
-3.573983950748824867e+01
-3.573983950748824867e+01
-3.573983950748824867e+01
-3.573983950748824867e+01
-3.573983950748824867e+01
-3.573983950748824867e+01
-3.573983950748824867e+01
-3.573983950748824867e+01
-3.573983950748824867e+01
-3.573983950748824867e+01
-3.573983950748824867e+01
-3.573983950748824867e+01
-3.573983950748824867e+01
-3.573983950748824867e+01
-3.573983950748824867e+01
-3.573983950748824867e+01
-3.573983950748824867e+01
-3.573983950748824867e+01
-3.573983950748824867e+01
-3.573983950748824867e+01
-3.573983950748824867e+01
-3.573983950748824867e+01
-3.644395355374152956e+01
-3.644395355374152956e+01
-3.644395355374152956e+01
-3.644395355374152956e+01
-3.644395355374152956e+01
-3.644395355374152956e+01
-3.644395355374152956e+01
-3.644395355374152956e+01
-3.644395355374152956e+01
-3.644395355374152956e+01
-3.644395355374152956e+01
-3.644395355374152956e+01
-3.644395355374152956e+01
-3.644395355374152956e+01
-3.644395355374152956e+01
-3.644395355374152956e+01
-3.644395355374152956e+01
-3.644395355374152956e+01
-3.644395355374152956e+01
-3.644395355374152956e+01
-3.644395355374152956e+01
-3.644395355374152956e+01
-3.644395355374152956e+01
-3.644395355374152956e+01
-3.644395355374152956e+01
-3.644395355374152956e+01
-3.644395355374152956e+01
-3.644395355374152956e+01
-3.644395355374152956e+01
-3.644395355374152956e+01
-3.644395355374152956e+01
-3.644395355374152956e+01
-3.644395355374152956e+01
-3.644395355374152956e+01
-3.644395355374152956e+01
-3.644395355374152956e+01
-3.644395355374152956e+01
-3.644395355374152956e+01
-3.644395355374152956e+01
-3.644395355374152956e+01
-3.644395355374152956e+01
-3.644395355374152956e+01
-3.644395355374152956e+01
-3.644395355374152956e+01
-3.644395355374152956e+01
-3.644395355374152956e+01
-3.644395355374152956e+01
-3.644395355374152956e+01
-3.644395355374152956e+01
-3.644395355374152956e+01
-3.644395355374152956e+01
-3.644395355374152956e+01
-3.644395355374152956e+01
-3.644395355374152956e+01
-3.644395355374152956e+01
-3.644395355374152956e+01
-3.644395355374152956e+01
-3.644395355374152956e+01
-3.644395355374152956e+01
-3.644395355374152956e+01
-3.644395355374152956e+01
-3.644395355374152956e+01
-3.644395355374152956e+01
-3.644395355374152956e+01
-3.644395355374152956e+01
-3.644395355374152956e+01
-3.644395355374152956e+01
-3.644395355374152956e+01
-3.644395355374152956e+01
-3.644395355374152956e+01
-3.644395355374152956e+01
-3.644395355374152956e+01
-3.644395355374152956e+01
-3.644395355374152956e+01
-3.644395355374152956e+01
-3.644395355374152956e+01
-3.644395355374152956e+01
-3.644395355374152956e+01
-3.644395355374152956e+01
-3.644395355374152956e+01
-3.644395355374152956e+01
-3.644395355374152956e+01
-3.644395355374152956e+01
-3.644395355374152956e+01
-3.644395355374152956e+01
-3.644395355374152956e+01
-3.644395355374152956e+01
-3.644395355374152956e+01
-3.644395355374152956e+01
-3.644395355374152956e+01
-3.644395355374152956e+01
-3.644395355374152956e+01
-3.644395355374152956e+01
-3.644395355374152956e+01
-3.644395355374152956e+01
-3.644395355374152956e+01
-3.644395355374152956e+01
-3.644395355374152956e+01
-3.644395355374152956e+01
-3.644395355374152956e+01
-3.644395355374152956e+01
-3.644395355374152956e+01
-3.644395355374152956e+01
-3.644395355374152956e+01
-3.644395355374152956e+01
-3.644395355374152956e+01
-3.644395355374152956e+01
-3.644395355374152956e+01
-3.644395355374152956e+01
-3.644395355374152956e+01
-3.644395355374152956e+01
-3.644395355374152956e+01
-3.644395355374152956e+01
-3.644395355374152956e+01
-3.644395355374152956e+01
-3.644395355374152956e+01
-3.644395355374152956e+01
-3.644395355374152956e+01
-3.644395355374152956e+01
-3.644395355374152956e+01
-3.644395355374152956e+01
-3.644395355374152956e+01
-3.644395355374152956e+01
-3.644395355374152956e+01
-3.644395355374152956e+01
-3.644395355374152956e+01
-3.644395355374152956e+01
-3.644395355374152956e+01
-3.644395355374152956e+01
-3.644395355374152956e+01
-3.644395355374152956e+01
-3.644395355374152956e+01
-3.644395355374152956e+01
-3.644395355374152956e+01
-3.644395355374152956e+01
-3.644395355374152956e+01
-3.644395355374152956e+01
-3.644395355374152956e+01
-3.644395355374152956e+01
-3.644395355374152956e+01
-3.644395355374152956e+01
-3.644395355374152956e+01
-3.644395355374152956e+01
-3.644395355374152956e+01
-3.644395355374152956e+01
-3.644395355374152956e+01
-3.644395355374152956e+01
-3.644395355374152956e+01
-3.652530182369160627e+01
-3.652530182369160627e+01
-3.652530182369160627e+01
-3.652530182369160627e+01
-3.652530182369160627e+01
-3.652530182369160627e+01
-3.652530182369160627e+01
-3.652530182369160627e+01
-3.652530182369160627e+01
-3.652530182369160627e+01
-3.652530182369160627e+01
-3.652530182369160627e+01
-3.652530182369160627e+01
-3.652530182369160627e+01
-3.652530182369160627e+01
-3.652530182369160627e+01
-3.652530182369160627e+01
-3.652530182369160627e+01
-3.652530182369160627e+01
-3.652530182369160627e+01
-3.652530182369160627e+01
-3.652530182369160627e+01
-3.652530182369160627e+01
-3.652530182369160627e+01
-3.652530182369160627e+01
-3.652530182369160627e+01
-3.652530182369160627e+01
-3.652530182369160627e+01
-3.652530182369160627e+01
-3.652530182369160627e+01
-3.652530182369160627e+01
-3.652530182369160627e+01
-3.652530182369160627e+01
-3.652530182369160627e+01
-3.652530182369160627e+01
-3.652530182369160627e+01
-3.652530182369160627e+01
-3.652530182369160627e+01
-3.652530182369160627e+01
-3.652530182369160627e+01
-3.652530182369160627e+01
-3.652530182369160627e+01
-3.652530182369160627e+01
-3.652530182369160627e+01
-3.652530182369160627e+01
-3.652530182369160627e+01
-3.652530182369160627e+01
-3.652530182369160627e+01
-3.652530182369160627e+01
-3.652530182369160627e+01
-3.652530182369160627e+01
-3.652530182369160627e+01
-3.652530182369160627e+01
-3.652530182369160627e+01
-3.652530182369160627e+01
-3.652530182369160627e+01
-3.652530182369160627e+01
-3.652530182369160627e+01
-3.652530182369160627e+01
-3.652530182369160627e+01
-3.652530182369160627e+01
-3.652530182369160627e+01
-3.652530182369160627e+01
-3.652530182369160627e+01
-3.652530182369160627e+01
-3.652530182369160627e+01
-3.652530182369160627e+01
-3.652530182369160627e+01
-3.652530182369160627e+01
-3.652530182369160627e+01
-3.652530182369160627e+01
-3.652530182369160627e+01
-3.652530182369160627e+01
-3.652530182369160627e+01
-3.652530182369160627e+01
-3.652530182369160627e+01
-3.652530182369160627e+01
-3.652530182369160627e+01
-3.652530182369160627e+01
-3.652530182369160627e+01
-3.652530182369160627e+01
-3.652530182369160627e+01
-3.652530182369160627e+01
-3.652530182369160627e+01
-3.652530182369160627e+01
-3.652530182369160627e+01
-3.652530182369160627e+01
-3.652530182369160627e+01
-3.652530182369160627e+01
-3.652530182369160627e+01
-3.652530182369160627e+01
-3.652530182369160627e+01
-3.652530182369160627e+01
-3.652530182369160627e+01
-3.652530182369160627e+01
-3.652530182369160627e+01
-3.652530182369160627e+01
-3.652530182369160627e+01
-3.652530182369160627e+01
-3.652530182369160627e+01
-3.652530182369160627e+01
-3.652530182369160627e+01
-3.652530182369160627e+01
-3.652530182369160627e+01
-3.652530182369160627e+01
-3.652530182369160627e+01
-3.652530182369160627e+01
-3.652530182369160627e+01
-3.652530182369160627e+01
-3.652530182369160627e+01
-3.652530182369160627e+01
-3.652530182369160627e+01
-3.652530182369160627e+01
-3.652530182369160627e+01
-3.652530182369160627e+01
-3.652530182369160627e+01
-3.652530182369160627e+01
-3.652530182369160627e+01
-3.652530182369160627e+01
-3.652530182369160627e+01
-3.652530182369160627e+01
-3.652530182369160627e+01
-3.652530182369160627e+01
-3.652530182369160627e+01
-3.652530182369160627e+01
-3.652530182369160627e+01
-3.652530182369160627e+01
-3.652530182369160627e+01
-3.652530182369160627e+01
-3.652530182369160627e+01
-3.652530182369160627e+01
-3.652530182369160627e+01
-3.652530182369160627e+01
-3.652530182369160627e+01
-3.652530182369160627e+01
-3.652530182369160627e+01
-3.652530182369160627e+01
-3.652530182369160627e+01
-3.652530182369160627e+01
-3.652530182369160627e+01
-3.652530182369160627e+01
-3.652530182369160627e+01
-3.652530182369160627e+01
-3.652530182369160627e+01
-3.652530182369160627e+01
-3.652530182369160627e+01
-3.652530182369160627e+01
-3.652530182369160627e+01
-3.652530182369160627e+01
-3.640166845826818331e+01
-3.640166845826818331e+01
-3.640166845826818331e+01
-3.640166845826818331e+01
-3.640166845826818331e+01
-3.640166845826818331e+01
-3.640166845826818331e+01
-3.640166845826818331e+01
-3.640166845826818331e+01
-3.640166845826818331e+01
-3.640166845826818331e+01
-3.640166845826818331e+01
-3.640166845826818331e+01
-3.640166845826818331e+01
-3.640166845826818331e+01
-3.640166845826818331e+01
-3.640166845826818331e+01
-3.640166845826818331e+01
-3.640166845826818331e+01
-3.640166845826818331e+01
-3.640166845826818331e+01
-3.640166845826818331e+01
-3.640166845826818331e+01
-3.640166845826818331e+01
-3.640166845826818331e+01
-3.640166845826818331e+01
-3.640166845826818331e+01
-3.640166845826818331e+01
-3.640166845826818331e+01
-3.640166845826818331e+01
-3.640166845826818331e+01
-3.640166845826818331e+01
-3.640166845826818331e+01
-3.640166845826818331e+01
-3.640166845826818331e+01
-3.640166845826818331e+01
-3.640166845826818331e+01
-3.640166845826818331e+01
-3.640166845826818331e+01
-3.640166845826818331e+01
-3.640166845826818331e+01
-3.640166845826818331e+01
-3.640166845826818331e+01
-3.640166845826818331e+01
-3.640166845826818331e+01
-3.640166845826818331e+01
-3.640166845826818331e+01
-3.640166845826818331e+01
-3.640166845826818331e+01
-3.640166845826818331e+01
-3.640166845826818331e+01
-3.640166845826818331e+01
-3.640166845826818331e+01
-3.640166845826818331e+01
-3.640166845826818331e+01
-3.640166845826818331e+01
-3.640166845826818331e+01
-3.640166845826818331e+01
-3.640166845826818331e+01
-3.640166845826818331e+01
-3.640166845826818331e+01
-3.640166845826818331e+01
-3.640166845826818331e+01
-3.640166845826818331e+01
-3.640166845826818331e+01
-3.640166845826818331e+01
-3.640166845826818331e+01
-3.640166845826818331e+01
-3.640166845826818331e+01
-3.640166845826818331e+01
-3.640166845826818331e+01
-3.640166845826818331e+01
-3.640166845826818331e+01
-3.640166845826818331e+01
-3.640166845826818331e+01
-3.640166845826818331e+01
-3.640166845826818331e+01
-3.640166845826818331e+01
-3.640166845826818331e+01
-3.640166845826818331e+01
-3.640166845826818331e+01
-3.640166845826818331e+01
-3.640166845826818331e+01
-3.640166845826818331e+01
-3.640166845826818331e+01
-3.640166845826818331e+01
-3.640166845826818331e+01
-3.640166845826818331e+01
-3.640166845826818331e+01
-3.640166845826818331e+01
-3.640166845826818331e+01
-3.640166845826818331e+01
-3.640166845826818331e+01
-3.640166845826818331e+01
-3.640166845826818331e+01
-3.640166845826818331e+01
-3.640166845826818331e+01
-3.640166845826818331e+01
-3.640166845826818331e+01
-3.640166845826818331e+01
-3.640166845826818331e+01
-3.640166845826818331e+01
-3.640166845826818331e+01
-3.640166845826818331e+01
-3.640166845826818331e+01
-3.640166845826818331e+01
-3.640166845826818331e+01
-3.640166845826818331e+01
-3.640166845826818331e+01
-3.640166845826818331e+01
-3.640166845826818331e+01
-3.640166845826818331e+01
-3.640166845826818331e+01
-3.640166845826818331e+01
-3.640166845826818331e+01
-3.640166845826818331e+01
-3.640166845826818331e+01
-3.640166845826818331e+01
-3.640166845826818331e+01
-3.640166845826818331e+01
-3.640166845826818331e+01
-3.640166845826818331e+01
-3.640166845826818331e+01
-3.640166845826818331e+01
-3.640166845826818331e+01
-3.640166845826818331e+01
-3.640166845826818331e+01
-3.640166845826818331e+01
-3.640166845826818331e+01
-3.640166845826818331e+01
-3.640166845826818331e+01
-3.640166845826818331e+01
-3.640166845826818331e+01
-3.640166845826818331e+01
-3.640166845826818331e+01
-3.640166845826818331e+01
-3.640166845826818331e+01
-3.640166845826818331e+01
-3.640166845826818331e+01
-3.640166845826818331e+01
-3.640166845826818331e+01
-3.640166845826818331e+01
-3.640166845826818331e+01
-3.640166845826818331e+01
-3.640166845826818331e+01
-3.640166845826818331e+01
-3.640166845826818331e+01
-3.621525350309640601e+01
-3.621525350309640601e+01
-3.621525350309640601e+01
-3.621525350309640601e+01
-3.621525350309640601e+01
-3.621525350309640601e+01
-3.621525350309640601e+01
-3.621525350309640601e+01
-3.621525350309640601e+01
-3.621525350309640601e+01
-3.621525350309640601e+01
-3.621525350309640601e+01
-3.621525350309640601e+01
-3.621525350309640601e+01
-3.621525350309640601e+01
-3.621525350309640601e+01
-3.621525350309640601e+01
-3.621525350309640601e+01
-3.621525350309640601e+01
-3.621525350309640601e+01
-3.621525350309640601e+01
-3.621525350309640601e+01
-3.621525350309640601e+01
-3.621525350309640601e+01
-3.621525350309640601e+01
-3.621525350309640601e+01
-3.621525350309640601e+01
-3.621525350309640601e+01
-3.621525350309640601e+01
-3.621525350309640601e+01
-3.621525350309640601e+01
-3.621525350309640601e+01
-3.621525350309640601e+01
-3.621525350309640601e+01
-3.621525350309640601e+01
-3.621525350309640601e+01
-3.621525350309640601e+01
-3.621525350309640601e+01
-3.621525350309640601e+01
-3.621525350309640601e+01
-3.621525350309640601e+01
-3.621525350309640601e+01
-3.621525350309640601e+01
-3.621525350309640601e+01
-3.621525350309640601e+01
-3.621525350309640601e+01
-3.621525350309640601e+01
-3.621525350309640601e+01
-3.621525350309640601e+01
-3.621525350309640601e+01
-3.621525350309640601e+01
-3.621525350309640601e+01
-3.621525350309640601e+01
-3.621525350309640601e+01
-3.621525350309640601e+01
-3.621525350309640601e+01
-3.621525350309640601e+01
-3.621525350309640601e+01
-3.621525350309640601e+01
-3.621525350309640601e+01
-3.621525350309640601e+01
-3.621525350309640601e+01
-3.621525350309640601e+01
-3.621525350309640601e+01
-3.621525350309640601e+01
-3.621525350309640601e+01
-3.621525350309640601e+01
-3.621525350309640601e+01
-3.621525350309640601e+01
-3.621525350309640601e+01
-3.621525350309640601e+01
-3.621525350309640601e+01
-3.621525350309640601e+01
-3.621525350309640601e+01
-3.621525350309640601e+01
-3.621525350309640601e+01
-3.621525350309640601e+01
-3.621525350309640601e+01
-3.621525350309640601e+01
-3.621525350309640601e+01
-3.621525350309640601e+01
-3.621525350309640601e+01
-3.621525350309640601e+01
-3.621525350309640601e+01
-3.621525350309640601e+01
-3.621525350309640601e+01
-3.621525350309640601e+01
-3.621525350309640601e+01
-3.621525350309640601e+01
-3.621525350309640601e+01
-3.621525350309640601e+01
-3.621525350309640601e+01
-3.621525350309640601e+01
-3.621525350309640601e+01
-3.621525350309640601e+01
-3.621525350309640601e+01
-3.621525350309640601e+01
-3.621525350309640601e+01
-3.621525350309640601e+01
-3.621525350309640601e+01
-3.621525350309640601e+01
-3.621525350309640601e+01
-3.621525350309640601e+01
-3.621525350309640601e+01
-3.621525350309640601e+01
-3.621525350309640601e+01
-3.621525350309640601e+01
-3.621525350309640601e+01
-3.621525350309640601e+01
-3.621525350309640601e+01
-3.621525350309640601e+01
-3.621525350309640601e+01
-3.621525350309640601e+01
-3.621525350309640601e+01
-3.621525350309640601e+01
-3.621525350309640601e+01
-3.621525350309640601e+01
-3.621525350309640601e+01
-3.621525350309640601e+01
-3.621525350309640601e+01
-3.621525350309640601e+01
-3.621525350309640601e+01
-3.621525350309640601e+01
-3.621525350309640601e+01
-3.621525350309640601e+01
-3.621525350309640601e+01
-3.621525350309640601e+01
-3.621525350309640601e+01
-3.621525350309640601e+01
-3.621525350309640601e+01
-3.621525350309640601e+01
-3.621525350309640601e+01
-3.621525350309640601e+01
-3.621525350309640601e+01
-3.621525350309640601e+01
-3.621525350309640601e+01
-3.621525350309640601e+01
-3.621525350309640601e+01
-3.621525350309640601e+01
-3.621525350309640601e+01
-3.621525350309640601e+01
-3.621525350309640601e+01
-3.621525350309640601e+01
-3.621525350309640601e+01
-3.621525350309640601e+01
-3.621525350309640601e+01
-3.621525350309640601e+01
-3.693301833425595504e+01
-3.693301833425595504e+01
-3.693301833425595504e+01
-3.693301833425595504e+01
-3.693301833425595504e+01
-3.693301833425595504e+01
-3.693301833425595504e+01
-3.693301833425595504e+01
-3.693301833425595504e+01
-3.693301833425595504e+01
-3.693301833425595504e+01
-3.693301833425595504e+01
-3.693301833425595504e+01
-3.693301833425595504e+01
-3.693301833425595504e+01
-3.693301833425595504e+01
-3.693301833425595504e+01
-3.693301833425595504e+01
-3.693301833425595504e+01
-3.693301833425595504e+01
-3.693301833425595504e+01
-3.693301833425595504e+01
-3.693301833425595504e+01
-3.693301833425595504e+01
-3.693301833425595504e+01
-3.693301833425595504e+01
-3.693301833425595504e+01
-3.693301833425595504e+01
-3.693301833425595504e+01
-3.693301833425595504e+01
-3.693301833425595504e+01
-3.693301833425595504e+01
-3.693301833425595504e+01
-3.693301833425595504e+01
-3.693301833425595504e+01
-3.693301833425595504e+01
-3.693301833425595504e+01
-3.693301833425595504e+01
-3.693301833425595504e+01
-3.693301833425595504e+01
-3.693301833425595504e+01
-3.693301833425595504e+01
-3.693301833425595504e+01
-3.693301833425595504e+01
-3.693301833425595504e+01
-3.693301833425595504e+01
-3.693301833425595504e+01
-3.693301833425595504e+01
-3.693301833425595504e+01
-3.693301833425595504e+01
-3.693301833425595504e+01
-3.693301833425595504e+01
-3.693301833425595504e+01
-3.693301833425595504e+01
-3.693301833425595504e+01
-3.693301833425595504e+01
-3.693301833425595504e+01
-3.693301833425595504e+01
-3.693301833425595504e+01
-3.693301833425595504e+01
-3.693301833425595504e+01
-3.693301833425595504e+01
-3.693301833425595504e+01
-3.693301833425595504e+01
-3.693301833425595504e+01
-3.693301833425595504e+01
-3.693301833425595504e+01
-3.693301833425595504e+01
-3.693301833425595504e+01
-3.693301833425595504e+01
-3.693301833425595504e+01
-3.693301833425595504e+01
-3.693301833425595504e+01
-3.693301833425595504e+01
-3.693301833425595504e+01
-3.693301833425595504e+01
-3.693301833425595504e+01
-3.693301833425595504e+01
-3.693301833425595504e+01
-3.693301833425595504e+01
-3.693301833425595504e+01
-3.693301833425595504e+01
-3.693301833425595504e+01
-3.693301833425595504e+01
-3.693301833425595504e+01
-3.693301833425595504e+01
-3.693301833425595504e+01
-3.693301833425595504e+01
-3.693301833425595504e+01
-3.693301833425595504e+01
-3.693301833425595504e+01
-3.693301833425595504e+01
-3.693301833425595504e+01
-3.693301833425595504e+01
-3.693301833425595504e+01
-3.693301833425595504e+01
-3.693301833425595504e+01
-3.693301833425595504e+01
-3.693301833425595504e+01
-3.693301833425595504e+01
-3.693301833425595504e+01
-3.693301833425595504e+01
-3.693301833425595504e+01
-3.693301833425595504e+01
-3.693301833425595504e+01
-3.693301833425595504e+01
-3.693301833425595504e+01
-3.693301833425595504e+01
-3.693301833425595504e+01
-3.693301833425595504e+01
-3.693301833425595504e+01
-3.693301833425595504e+01
-3.693301833425595504e+01
-3.693301833425595504e+01
-3.693301833425595504e+01
-3.693301833425595504e+01
-3.693301833425595504e+01
-3.693301833425595504e+01
-3.693301833425595504e+01
-3.693301833425595504e+01
-3.693301833425595504e+01
-3.693301833425595504e+01
-3.693301833425595504e+01
-3.693301833425595504e+01
-3.693301833425595504e+01
-3.693301833425595504e+01
-3.693301833425595504e+01
-3.693301833425595504e+01
-3.693301833425595504e+01
-3.693301833425595504e+01
-3.693301833425595504e+01
-3.693301833425595504e+01
-3.693301833425595504e+01
-3.693301833425595504e+01
-3.693301833425595504e+01
-3.693301833425595504e+01
-3.693301833425595504e+01
-3.693301833425595504e+01
-3.693301833425595504e+01
-3.693301833425595504e+01
-3.693301833425595504e+01
-3.693301833425595504e+01
-3.693301833425595504e+01
-3.693301833425595504e+01
-3.693301833425595504e+01
-3.693301833425595504e+01
-3.693301833425595504e+01
-3.693301833425595504e+01
-3.693301833425595504e+01
-3.693301833425595504e+01
-3.693301833425595504e+01
-3.693301833425595504e+01
-3.693301833425595504e+01
-3.693301833425595504e+01
-3.693301833425595504e+01
-3.693301833425595504e+01
-3.693301833425595504e+01
-3.693301833425595504e+01
-3.693301833425595504e+01
-3.693301833425595504e+01
-3.693301833425595504e+01
-3.693301833425595504e+01
-3.693301833425595504e+01
-3.693301833425595504e+01
-3.693301833425595504e+01
-3.693301833425595504e+01
-3.693301833425595504e+01
-3.693301833425595504e+01
-3.693301833425595504e+01
-3.693301833425595504e+01
-3.693301833425595504e+01
-3.693301833425595504e+01
-3.693301833425595504e+01
-3.693301833425595504e+01
-3.693301833425595504e+01
-3.693301833425595504e+01
-3.693301833425595504e+01
-3.693301833425595504e+01
-3.693301833425595504e+01
-3.693301833425595504e+01
-3.693301833425595504e+01
-3.693301833425595504e+01
-3.693301833425595504e+01
-3.809478480392650113e+01
-3.809478480392650113e+01
-3.809478480392650113e+01
-3.809478480392650113e+01
-3.809478480392650113e+01
-3.809478480392650113e+01
-3.809478480392650113e+01
-3.809478480392650113e+01
-3.809478480392650113e+01
-3.809478480392650113e+01
-3.809478480392650113e+01
-3.809478480392650113e+01
-3.809478480392650113e+01
-3.809478480392650113e+01
-3.809478480392650113e+01
-3.809478480392650113e+01
-3.809478480392650113e+01
-3.809478480392650113e+01
-3.809478480392650113e+01
-3.809478480392650113e+01
-3.809478480392650113e+01
-3.809478480392650113e+01
-3.809478480392650113e+01
-3.809478480392650113e+01
-3.809478480392650113e+01
-3.809478480392650113e+01
-3.809478480392650113e+01
-3.809478480392650113e+01
-3.809478480392650113e+01
-3.809478480392650113e+01
-3.809478480392650113e+01
-3.809478480392650113e+01
-3.809478480392650113e+01
-3.809478480392650113e+01
-3.809478480392650113e+01
-3.809478480392650113e+01
-3.809478480392650113e+01
-3.809478480392650113e+01
-3.809478480392650113e+01
-3.809478480392650113e+01
-3.809478480392650113e+01
-3.809478480392650113e+01
-3.809478480392650113e+01
-3.809478480392650113e+01
-3.809478480392650113e+01
-3.809478480392650113e+01
-3.809478480392650113e+01
-3.809478480392650113e+01
-3.809478480392650113e+01
-3.809478480392650113e+01
-3.809478480392650113e+01
-3.809478480392650113e+01
-3.809478480392650113e+01
-3.809478480392650113e+01
-3.809478480392650113e+01
-3.809478480392650113e+01
-3.809478480392650113e+01
-3.809478480392650113e+01
-3.809478480392650113e+01
-3.809478480392650113e+01
-3.809478480392650113e+01
-3.809478480392650113e+01
-3.809478480392650113e+01
-3.809478480392650113e+01
-3.809478480392650113e+01
-3.809478480392650113e+01
-3.809478480392650113e+01
-3.809478480392650113e+01
-3.809478480392650113e+01
-3.809478480392650113e+01
-3.809478480392650113e+01
-3.809478480392650113e+01
-3.809478480392650113e+01
-3.809478480392650113e+01
-3.809478480392650113e+01
-3.809478480392650113e+01
-3.809478480392650113e+01
-3.809478480392650113e+01
-3.809478480392650113e+01
-3.809478480392650113e+01
-3.809478480392650113e+01
-3.809478480392650113e+01
-3.809478480392650113e+01
-3.809478480392650113e+01
-3.809478480392650113e+01
-3.809478480392650113e+01
-3.809478480392650113e+01
-3.809478480392650113e+01
-3.809478480392650113e+01
-3.809478480392650113e+01
-3.809478480392650113e+01
-3.809478480392650113e+01
-3.809478480392650113e+01
-3.809478480392650113e+01
-3.809478480392650113e+01
-3.809478480392650113e+01
-3.809478480392650113e+01
-3.809478480392650113e+01
-3.809478480392650113e+01
-3.809478480392650113e+01
-3.809478480392650113e+01
-3.809478480392650113e+01
-3.809478480392650113e+01
-3.809478480392650113e+01
-3.809478480392650113e+01
-3.809478480392650113e+01
-3.809478480392650113e+01
-3.809478480392650113e+01
-3.809478480392650113e+01
-3.809478480392650113e+01
-3.809478480392650113e+01
-3.809478480392650113e+01
-3.809478480392650113e+01
-3.809478480392650113e+01
-3.809478480392650113e+01
-3.809478480392650113e+01
-3.809478480392650113e+01
-3.809478480392650113e+01
-3.809478480392650113e+01
-3.809478480392650113e+01
-3.809478480392650113e+01
-3.809478480392650113e+01
-3.809478480392650113e+01
-3.809478480392650113e+01
-3.809478480392650113e+01
-3.809478480392650113e+01
-3.809478480392650113e+01
-3.809478480392650113e+01
-3.809478480392650113e+01
-3.809478480392650113e+01
-3.809478480392650113e+01
-3.809478480392650113e+01
-3.809478480392650113e+01
-3.809478480392650113e+01
-3.809478480392650113e+01
-3.809478480392650113e+01
-3.809478480392650113e+01
-3.809478480392650113e+01
-3.809478480392650113e+01
-3.809478480392650113e+01
-3.809478480392650113e+01
-3.809478480392650113e+01
-3.809478480392650113e+01
-3.809478480392650113e+01
-3.809478480392650113e+01
-3.809478480392650113e+01
-3.809478480392650113e+01
-3.809478480392650113e+01
-3.809478480392650113e+01
-3.809478480392650113e+01
-3.809478480392650113e+01
-3.809478480392650113e+01
-3.809478480392650113e+01
-3.809478480392650113e+01
-3.809478480392650113e+01
-3.809478480392650113e+01
-3.809478480392650113e+01
-3.809478480392650113e+01
-3.809478480392650113e+01
-3.809478480392650113e+01
-3.809478480392650113e+01
-3.809478480392650113e+01
-3.809478480392650113e+01
-3.809478480392650113e+01
-3.809478480392650113e+01
-3.809478480392650113e+01
-3.809478480392650113e+01
-3.809478480392650113e+01
-3.809478480392650113e+01
-3.809478480392650113e+01
-3.809478480392650113e+01
-3.809478480392650113e+01
-3.809478480392650113e+01
-3.809478480392650113e+01
-3.809478480392650113e+01
-3.809478480392650113e+01
-3.809478480392650113e+01
-3.809478480392650113e+01
-3.809478480392650113e+01
-3.809478480392650113e+01
-3.809478480392650113e+01
-3.809478480392650113e+01
-3.809478480392650113e+01
-3.809478480392650113e+01
-3.809478480392650113e+01
-3.809478480392650113e+01
-3.929934742694195648e+01
-3.929934742694195648e+01
-3.929934742694195648e+01
-3.929934742694195648e+01
-3.929934742694195648e+01
-3.929934742694195648e+01
-3.929934742694195648e+01
-3.929934742694195648e+01
-3.929934742694195648e+01
-3.929934742694195648e+01
-3.929934742694195648e+01
-3.929934742694195648e+01
-3.929934742694195648e+01
-3.929934742694195648e+01
-3.929934742694195648e+01
-3.929934742694195648e+01
-3.929934742694195648e+01
-3.929934742694195648e+01
-3.929934742694195648e+01
-3.929934742694195648e+01
-3.929934742694195648e+01
-3.929934742694195648e+01
-3.929934742694195648e+01
-3.929934742694195648e+01
-3.929934742694195648e+01
-3.929934742694195648e+01
-3.929934742694195648e+01
-3.929934742694195648e+01
-3.929934742694195648e+01
-3.929934742694195648e+01
-3.929934742694195648e+01
-3.929934742694195648e+01
-3.929934742694195648e+01
-3.929934742694195648e+01
-3.929934742694195648e+01
-3.929934742694195648e+01
-3.929934742694195648e+01
-3.929934742694195648e+01
-3.929934742694195648e+01
-3.929934742694195648e+01
-3.929934742694195648e+01
-3.929934742694195648e+01
-3.929934742694195648e+01
-3.929934742694195648e+01
-3.929934742694195648e+01
-3.929934742694195648e+01
-3.929934742694195648e+01
-3.929934742694195648e+01
-3.929934742694195648e+01
-3.929934742694195648e+01
-3.929934742694195648e+01
-3.929934742694195648e+01
-3.929934742694195648e+01
-3.929934742694195648e+01
-3.929934742694195648e+01
-3.929934742694195648e+01
-3.929934742694195648e+01
-3.929934742694195648e+01
-3.929934742694195648e+01
-3.929934742694195648e+01
-3.929934742694195648e+01
-3.929934742694195648e+01
-3.929934742694195648e+01
-3.929934742694195648e+01
-3.929934742694195648e+01
-3.929934742694195648e+01
-3.929934742694195648e+01
-3.929934742694195648e+01
-3.929934742694195648e+01
-3.929934742694195648e+01
-3.929934742694195648e+01
-3.929934742694195648e+01
-3.929934742694195648e+01
-3.929934742694195648e+01
-3.929934742694195648e+01
-3.929934742694195648e+01
-3.929934742694195648e+01
-3.929934742694195648e+01
-3.929934742694195648e+01
-3.929934742694195648e+01
-3.929934742694195648e+01
-3.929934742694195648e+01
-3.929934742694195648e+01
-3.929934742694195648e+01
-3.929934742694195648e+01
-3.929934742694195648e+01
-3.929934742694195648e+01
-3.929934742694195648e+01
-3.929934742694195648e+01
-3.929934742694195648e+01
-3.929934742694195648e+01
-3.929934742694195648e+01
-3.929934742694195648e+01
-3.929934742694195648e+01
-3.929934742694195648e+01
-3.929934742694195648e+01
-3.929934742694195648e+01
-3.929934742694195648e+01
-3.929934742694195648e+01
-3.929934742694195648e+01
-3.929934742694195648e+01
-3.929934742694195648e+01
-3.929934742694195648e+01
-3.929934742694195648e+01
-3.929934742694195648e+01
-3.929934742694195648e+01
-3.929934742694195648e+01
-3.929934742694195648e+01
-3.929934742694195648e+01
-3.929934742694195648e+01
-3.929934742694195648e+01
-3.929934742694195648e+01
-3.929934742694195648e+01
-3.929934742694195648e+01
-3.929934742694195648e+01
-3.929934742694195648e+01
-3.929934742694195648e+01
-3.929934742694195648e+01
-3.929934742694195648e+01
-3.929934742694195648e+01
-3.929934742694195648e+01
-3.929934742694195648e+01
-3.929934742694195648e+01
-3.929934742694195648e+01
-3.929934742694195648e+01
-3.929934742694195648e+01
-3.929934742694195648e+01
-3.929934742694195648e+01
-3.929934742694195648e+01
-3.929934742694195648e+01
-3.929934742694195648e+01
-3.929934742694195648e+01
-3.929934742694195648e+01
-3.929934742694195648e+01
-3.929934742694195648e+01
-3.929934742694195648e+01
-3.929934742694195648e+01
-3.929934742694195648e+01
-3.929934742694195648e+01
-3.929934742694195648e+01
-3.929934742694195648e+01
-3.929934742694195648e+01
-3.929934742694195648e+01
-3.929934742694195648e+01
-3.929934742694195648e+01
-3.929934742694195648e+01
-3.929934742694195648e+01
-3.929934742694195648e+01
-3.929934742694195648e+01
-3.929934742694195648e+01
-3.929934742694195648e+01
-3.929934742694195648e+01
-3.929934742694195648e+01
-3.929934742694195648e+01
-3.929934742694195648e+01
-3.929934742694195648e+01
-3.929934742694195648e+01
-3.929934742694195648e+01
-3.929934742694195648e+01
-3.929934742694195648e+01
-3.929934742694195648e+01
-3.929934742694195648e+01
-3.929934742694195648e+01
-3.929934742694195648e+01
-3.929934742694195648e+01
-3.929934742694195648e+01
-3.929934742694195648e+01
-3.929934742694195648e+01
-3.929934742694195648e+01
-3.929934742694195648e+01
-3.929934742694195648e+01
-3.929934742694195648e+01
-3.929934742694195648e+01
-3.929934742694195648e+01
-3.929934742694195648e+01
-3.929934742694195648e+01
-3.929934742694195648e+01
-3.929934742694195648e+01
-3.929934742694195648e+01
-3.929934742694195648e+01
-3.929934742694195648e+01
-3.929934742694195648e+01
-3.929934742694195648e+01
-3.929934742694195648e+01
-3.929934742694195648e+01
-3.929934742694195648e+01
-3.929934742694195648e+01
-3.929934742694195648e+01
-3.929934742694195648e+01
-3.929934742694195648e+01
-3.929934742694195648e+01
-3.929934742694195648e+01
-3.929934742694195648e+01
-3.929934742694195648e+01
-3.929934742694195648e+01
-3.929934742694195648e+01
-3.929934742694195648e+01
-3.929934742694195648e+01
-3.929934742694195648e+01
-3.929934742694195648e+01
-3.929934742694195648e+01
-3.929934742694195648e+01
-3.929934742694195648e+01
-3.929934742694195648e+01
-3.929934742694195648e+01
-3.929934742694195648e+01
-3.929934742694195648e+01
-3.886417634577918534e+01
-3.886417634577918534e+01
-3.886417634577918534e+01
-3.886417634577918534e+01
-3.886417634577918534e+01
-3.886417634577918534e+01
-3.886417634577918534e+01
-3.886417634577918534e+01
-3.886417634577918534e+01
-3.886417634577918534e+01
-3.886417634577918534e+01
-3.886417634577918534e+01
-3.886417634577918534e+01
-3.886417634577918534e+01
-3.886417634577918534e+01
-3.886417634577918534e+01
-3.886417634577918534e+01
-3.886417634577918534e+01
-3.886417634577918534e+01
-3.886417634577918534e+01
-3.886417634577918534e+01
-3.886417634577918534e+01
-3.886417634577918534e+01
-3.886417634577918534e+01
-3.886417634577918534e+01
-3.886417634577918534e+01
-3.886417634577918534e+01
-3.886417634577918534e+01
-3.886417634577918534e+01
-3.886417634577918534e+01
-3.886417634577918534e+01
-3.886417634577918534e+01
-3.886417634577918534e+01
-3.886417634577918534e+01
-3.886417634577918534e+01
-3.886417634577918534e+01
-3.886417634577918534e+01
-3.886417634577918534e+01
-3.886417634577918534e+01
-3.886417634577918534e+01
-3.886417634577918534e+01
-3.886417634577918534e+01
-3.886417634577918534e+01
-3.886417634577918534e+01
-3.886417634577918534e+01
-3.886417634577918534e+01
-3.886417634577918534e+01
-3.886417634577918534e+01
-3.886417634577918534e+01
-3.886417634577918534e+01
-3.886417634577918534e+01
-3.886417634577918534e+01
-3.886417634577918534e+01
-3.886417634577918534e+01
-3.886417634577918534e+01
-3.886417634577918534e+01
-3.886417634577918534e+01
-3.886417634577918534e+01
-3.886417634577918534e+01
-3.886417634577918534e+01
-3.886417634577918534e+01
-3.886417634577918534e+01
-3.886417634577918534e+01
-3.886417634577918534e+01
-3.886417634577918534e+01
-3.886417634577918534e+01
-3.886417634577918534e+01
-3.886417634577918534e+01
-3.886417634577918534e+01
-3.886417634577918534e+01
-3.886417634577918534e+01
-3.886417634577918534e+01
-3.886417634577918534e+01
-3.886417634577918534e+01
-3.886417634577918534e+01
-3.886417634577918534e+01
-3.886417634577918534e+01
-3.886417634577918534e+01
-3.886417634577918534e+01
-3.886417634577918534e+01
-3.886417634577918534e+01
-3.886417634577918534e+01
-3.886417634577918534e+01
-3.886417634577918534e+01
-3.886417634577918534e+01
-3.886417634577918534e+01
-3.886417634577918534e+01
-3.886417634577918534e+01
-3.886417634577918534e+01
-3.886417634577918534e+01
-3.886417634577918534e+01
-3.886417634577918534e+01
-3.886417634577918534e+01
-3.886417634577918534e+01
-3.886417634577918534e+01
-3.886417634577918534e+01
-3.886417634577918534e+01
-3.886417634577918534e+01
-3.886417634577918534e+01
-3.886417634577918534e+01
-3.886417634577918534e+01
-3.886417634577918534e+01
-3.886417634577918534e+01
-3.886417634577918534e+01
-3.886417634577918534e+01
-3.886417634577918534e+01
-3.886417634577918534e+01
-3.886417634577918534e+01
-3.886417634577918534e+01
-3.886417634577918534e+01
-3.886417634577918534e+01
-3.886417634577918534e+01
-3.886417634577918534e+01
-3.886417634577918534e+01
-3.886417634577918534e+01
-3.886417634577918534e+01
-3.886417634577918534e+01
-3.886417634577918534e+01
-3.886417634577918534e+01
-3.886417634577918534e+01
-3.886417634577918534e+01
-3.886417634577918534e+01
-3.886417634577918534e+01
-3.886417634577918534e+01
-3.886417634577918534e+01
-3.886417634577918534e+01
-3.886417634577918534e+01
-3.886417634577918534e+01
-3.886417634577918534e+01
-3.886417634577918534e+01
-3.886417634577918534e+01
-3.886417634577918534e+01
-3.886417634577918534e+01
-3.886417634577918534e+01
-3.886417634577918534e+01
-3.886417634577918534e+01
-3.886417634577918534e+01
-3.886417634577918534e+01
-3.886417634577918534e+01
-3.886417634577918534e+01
-3.886417634577918534e+01
-3.886417634577918534e+01
-3.886417634577918534e+01
-3.886417634577918534e+01
-3.886417634577918534e+01
-3.886417634577918534e+01
-3.886417634577918534e+01
-3.886417634577918534e+01
-3.886417634577918534e+01
-3.886417634577918534e+01
-3.886417634577918534e+01
-3.886417634577918534e+01
-3.886417634577918534e+01
-3.886417634577918534e+01
-3.886417634577918534e+01
-3.886417634577918534e+01
-3.886417634577918534e+01
-3.886417634577918534e+01
-3.886417634577918534e+01
-3.886417634577918534e+01
-3.886417634577918534e+01
-3.886417634577918534e+01
-3.886417634577918534e+01
-3.886417634577918534e+01
-3.886417634577918534e+01
-3.886417634577918534e+01
-3.886417634577918534e+01
-3.886417634577918534e+01
-3.886417634577918534e+01
-3.886417634577918534e+01
-3.886417634577918534e+01
-3.886417634577918534e+01
-3.886417634577918534e+01
-3.886417634577918534e+01
-3.886417634577918534e+01
-3.886417634577918534e+01
-3.886417634577918534e+01
-3.886417634577918534e+01
-3.886417634577918534e+01
-3.886417634577918534e+01
-3.886417634577918534e+01
-3.886417634577918534e+01
-3.886417634577918534e+01
-3.886417634577918534e+01
-3.886417634577918534e+01
-3.886417634577918534e+01
-3.886417634577918534e+01
-3.886417634577918534e+01
-3.886417634577918534e+01
-3.886417634577918534e+01
-3.886417634577918534e+01
-3.886417634577918534e+01
-3.886417634577918534e+01
-3.886417634577918534e+01
-3.886417634577918534e+01
-4.208370000000000033e+01
-4.235840000000000316e+01
-4.223629999999999995e+01
-4.229740000000000322e+01
-3.936641835616438101e+01
-3.936641835616438101e+01
-3.936641835616438101e+01
-3.936641835616438101e+01
-3.936641835616438101e+01
-3.936641835616438101e+01
-3.936641835616438101e+01
-3.936641835616438101e+01
-3.936641835616438101e+01
-3.936641835616438101e+01
-3.936641835616438101e+01
-3.936641835616438101e+01
-3.936641835616438101e+01
-3.936641835616438101e+01
-3.936641835616438101e+01
-3.936641835616438101e+01
-3.936641835616438101e+01
-3.936641835616438101e+01
-3.936641835616438101e+01
-3.936641835616438101e+01
-3.936641835616438101e+01
-3.936641835616438101e+01
-3.936641835616438101e+01
-3.936641835616438101e+01
-3.936641835616438101e+01
-3.936641835616438101e+01
-3.936641835616438101e+01
-3.936641835616438101e+01
-3.936641835616438101e+01
-3.936641835616438101e+01
-3.936641835616438101e+01
-3.936641835616438101e+01
-3.936641835616438101e+01
-3.936641835616438101e+01
-3.936641835616438101e+01
-3.936641835616438101e+01
-3.936641835616438101e+01
-3.936641835616438101e+01
-3.936641835616438101e+01
-3.936641835616438101e+01
-3.936641835616438101e+01
-3.936641835616438101e+01
-3.936641835616438101e+01
-3.936641835616438101e+01
-3.936641835616438101e+01
-3.936641835616438101e+01
-3.936641835616438101e+01
-3.936641835616438101e+01
-3.936641835616438101e+01
-3.936641835616438101e+01
-3.936641835616438101e+01
-3.936641835616438101e+01
-3.936641835616438101e+01
-3.936641835616438101e+01
-3.936641835616438101e+01
-3.936641835616438101e+01
-3.936641835616438101e+01
-3.936641835616438101e+01
-3.936641835616438101e+01
-3.936641835616438101e+01
-3.936641835616438101e+01
-3.936641835616438101e+01
-3.936641835616438101e+01
-3.936641835616438101e+01
-3.936641835616438101e+01
-3.936641835616438101e+01
-3.936641835616438101e+01
-3.936641835616438101e+01
-3.936641835616438101e+01
-3.936641835616438101e+01
-3.936641835616438101e+01
-3.936641835616438101e+01
-3.936641835616438101e+01
-3.936641835616438101e+01
-3.936641835616438101e+01
-3.936641835616438101e+01
-3.936641835616438101e+01
-3.936641835616438101e+01
-3.936641835616438101e+01
-3.936641835616438101e+01
-3.936641835616438101e+01
-3.936641835616438101e+01
-3.936641835616438101e+01
-3.936641835616438101e+01
-3.936641835616438101e+01
-3.936641835616438101e+01
-3.936641835616438101e+01
-3.936641835616438101e+01
-3.936641835616438101e+01
-3.936641835616438101e+01
-3.936641835616438101e+01
-3.936641835616438101e+01
-3.936641835616438101e+01
-3.936641835616438101e+01
-3.936641835616438101e+01
-3.936641835616438101e+01
-3.936641835616438101e+01
-3.936641835616438101e+01
-3.936641835616438101e+01
-3.936641835616438101e+01
-3.936641835616438101e+01
-3.936641835616438101e+01
-3.936641835616438101e+01
-3.936641835616438101e+01
-3.936641835616438101e+01
-3.936641835616438101e+01
-3.936641835616438101e+01
-3.936641835616438101e+01
-3.936641835616438101e+01
-3.936641835616438101e+01
-3.936641835616438101e+01
-3.936641835616438101e+01
-3.936641835616438101e+01
-3.936641835616438101e+01
-3.936641835616438101e+01
-3.936641835616438101e+01
-3.936641835616438101e+01
-3.936641835616438101e+01
-3.936641835616438101e+01
-3.936641835616438101e+01
-3.936641835616438101e+01
-3.936641835616438101e+01
-3.936641835616438101e+01
-3.936641835616438101e+01
-3.936641835616438101e+01
-3.936641835616438101e+01
-3.936641835616438101e+01
-3.936641835616438101e+01
-3.936641835616438101e+01
-3.936641835616438101e+01
-3.936641835616438101e+01
-3.936641835616438101e+01
-3.936641835616438101e+01
-3.936641835616438101e+01
-3.936641835616438101e+01
-3.936641835616438101e+01
-3.936641835616438101e+01
-3.936641835616438101e+01
-3.936641835616438101e+01
-3.936641835616438101e+01
-3.936641835616438101e+01
-3.936641835616438101e+01
-3.936641835616438101e+01
-3.936641835616438101e+01
-3.936641835616438101e+01
-3.936641835616438101e+01
-3.936641835616438101e+01
-3.936641835616438101e+01
-3.936641835616438101e+01
-3.936641835616438101e+01
-3.936641835616438101e+01
-3.936641835616438101e+01
-3.936641835616438101e+01
-3.936641835616438101e+01
-3.936641835616438101e+01
-3.936641835616438101e+01
-3.936641835616438101e+01
-3.936641835616438101e+01
-3.936641835616438101e+01
-3.936641835616438101e+01
-3.936641835616438101e+01
-3.936641835616438101e+01
-3.936641835616438101e+01
-3.936641835616438101e+01
-3.936641835616438101e+01
-3.936641835616438101e+01
-3.936641835616438101e+01
-3.936641835616438101e+01
-3.936641835616438101e+01
-3.936641835616438101e+01
-3.936641835616438101e+01
-3.936641835616438101e+01
-3.936641835616438101e+01
-3.936641835616438101e+01
-3.936641835616438101e+01
-3.936641835616438101e+01
-3.936641835616438101e+01
-3.936641835616438101e+01
-3.936641835616438101e+01
-3.936641835616438101e+01
-3.936641835616438101e+01
-3.936641835616438101e+01
-3.936641835616438101e+01
-3.936641835616438101e+01
-3.936641835616438101e+01
-3.936641835616438101e+01
-3.936641835616438101e+01
-3.936641835616438101e+01
-3.936641835616438101e+01
-3.936641835616438101e+01
-3.936641835616438101e+01
-3.936641835616438101e+01
-3.936641835616438101e+01
-3.936641835616438101e+01
-3.936641835616438101e+01
-3.936641835616438101e+01
-3.936641835616438101e+01
-3.936641835616438101e+01
-3.936641835616438101e+01
-3.936641835616438101e+01
-3.936641835616438101e+01
-3.936641835616438101e+01
-3.936641835616438101e+01
-3.936641835616438101e+01
-3.936641835616438101e+01
-3.936641835616438101e+01
-3.936641835616438101e+01
-3.936641835616438101e+01
-3.936641835616438101e+01
-3.936641835616438101e+01
-3.936641835616438101e+01
-3.936641835616438101e+01
-3.936641835616438101e+01
-3.936641835616438101e+01
-3.936641835616438101e+01
-3.936641835616438101e+01
-3.936641835616438101e+01
-3.936641835616438101e+01
-3.936641835616438101e+01
-4.351809999999999690e+01
-4.360960000000000036e+01
-4.373169999999999646e+01
-4.394530000000000314e+01
-4.370120000000000005e+01
-4.373169999999999646e+01
-4.391479999999999961e+01
-4.391479999999999961e+01
-4.397579999999999956e+01
-4.400630000000000308e+01
-4.418950000000000244e+01
-4.409790000000000276e+01
-4.412839999999999918e+01
-4.434199999999999875e+01
-4.409790000000000276e+01
-4.406739999999999924e+01
-4.376219999999999999e+01
-4.400630000000000308e+01
-4.388430000000000319e+01
-4.418950000000000244e+01
-4.400630000000000308e+01
-4.418950000000000244e+01
-4.412839999999999918e+01
-4.391479999999999961e+01
-4.385379999999999967e+01
-4.406739999999999924e+01
-4.428099999999999881e+01
-4.434199999999999875e+01
-4.437259999999999849e+01
-4.449459999999999837e+01
-4.434199999999999875e+01
-4.458619999999999806e+01
-4.452510000000000190e+01
-4.467770000000000152e+01
-4.467770000000000152e+01
-4.437259999999999849e+01
-4.473879999999999768e+01
-4.452510000000000190e+01
-4.473879999999999768e+01
-4.458619999999999806e+01
-4.455570000000000164e+01
-4.446410000000000196e+01
-4.449459999999999837e+01
-4.455570000000000164e+01
-4.470830000000000126e+01
-4.461670000000000158e+01
-4.467770000000000152e+01
-4.440310000000000201e+01
-4.501339999999999719e+01
-4.476930000000000121e+01
-4.489139999999999731e+01
-4.470830000000000126e+01
-4.495239999999999725e+01
-4.455570000000000164e+01
-4.495239999999999725e+01
-4.486079999999999757e+01
-4.479979999999999762e+01
-4.501339999999999719e+01
-4.519650000000000034e+01
-4.513550000000000040e+01
-4.498290000000000077e+01
-4.483030000000000115e+01
-4.486079999999999757e+01
-4.479979999999999762e+01
-4.489139999999999731e+01
-4.501339999999999719e+01
-4.495239999999999725e+01
-4.522710000000000008e+01
-4.492190000000000083e+01
-4.516599999999999682e+01
-4.516599999999999682e+01
-4.519650000000000034e+01
-4.534909999999999997e+01
-4.565429999999999922e+01
-4.547120000000000317e+01
-4.556269999999999953e+01
-4.553220000000000312e+01
-4.556269999999999953e+01
-4.562380000000000280e+01
-4.568480000000000274e+01
-4.553220000000000312e+01
-4.565429999999999922e+01
-4.525759999999999650e+01
-4.547120000000000317e+01
-4.544069999999999965e+01
-4.559329999999999927e+01
-4.553220000000000312e+01
-4.562380000000000280e+01
-4.559329999999999927e+01
-4.559329999999999927e+01
-4.550169999999999959e+01
-4.562380000000000280e+01
-4.568480000000000274e+01
-4.592900000000000205e+01
-4.574580000000000268e+01
-4.586789999999999878e+01
-4.595949999999999847e+01
-4.595949999999999847e+01
-4.592900000000000205e+01
-4.589840000000000231e+01
-4.580689999999999884e+01
-4.599000000000000199e+01
-4.589840000000000231e+01
-4.617309999999999803e+01
-4.608149999999999835e+01
-4.595949999999999847e+01
-4.574580000000000268e+01
-4.595949999999999847e+01
-4.583740000000000236e+01
-4.605100000000000193e+01
-4.602049999999999841e+01
-4.589840000000000231e+01
-4.608149999999999835e+01
-4.589840000000000231e+01
-4.614260000000000161e+01
-4.614260000000000161e+01
-4.626460000000000150e+01
-4.617309999999999803e+01
-4.608149999999999835e+01
-4.620360000000000156e+01
-4.617309999999999803e+01
-4.617309999999999803e+01
-4.605100000000000193e+01
-4.623409999999999798e+01
-4.620360000000000156e+01
-4.602049999999999841e+01
-4.623409999999999798e+01
-4.574580000000000268e+01
-4.611209999999999809e+01
-4.595949999999999847e+01
-4.608149999999999835e+01
-4.632569999999999766e+01
-4.644780000000000086e+01
-4.617309999999999803e+01
-4.632569999999999766e+01
-4.623409999999999798e+01
-4.632569999999999766e+01
-4.638669999999999760e+01
-4.632569999999999766e+01
-4.641720000000000113e+01
-4.653929999999999723e+01
-4.638669999999999760e+01
-4.644780000000000086e+01
-4.656980000000000075e+01
-4.650880000000000081e+01
-4.650880000000000081e+01
-4.653929999999999723e+01
-4.666140000000000043e+01
-4.638669999999999760e+01
-4.653929999999999723e+01
-4.638669999999999760e+01
-4.660029999999999717e+01
-4.653929999999999723e+01
-4.681400000000000006e+01
-4.650880000000000081e+01
-4.669189999999999685e+01
-4.653929999999999723e+01
-4.669189999999999685e+01
-4.687500000000000000e+01
-4.718019999999999925e+01
-4.675289999999999679e+01
-4.730219999999999914e+01
-4.702759999999999962e+01
-4.708859999999999957e+01
-4.702759999999999962e+01
-4.693599999999999994e+01
-4.702759999999999962e+01
-4.708859999999999957e+01
-4.714970000000000283e+01
-4.727170000000000272e+01
-4.702759999999999962e+01
-4.721070000000000277e+01
-4.699710000000000321e+01
-4.702759999999999962e+01
-4.699710000000000321e+01
-4.724119999999999919e+01
-4.727170000000000272e+01
-4.733279999999999887e+01
-4.745479999999999876e+01
-4.736330000000000240e+01
-4.757690000000000197e+01
-4.730219999999999914e+01
-4.754639999999999844e+01
-4.736330000000000240e+01
-4.745479999999999876e+01
-4.739379999999999882e+01
-4.766850000000000165e+01
-4.751590000000000202e+01
-4.760739999999999839e+01
-4.754639999999999844e+01
-4.785159999999999769e+01
-4.769899999999999807e+01
-4.794310000000000116e+01
-4.760739999999999839e+01
-4.800419999999999732e+01
-4.791259999999999764e+01
-4.812619999999999720e+01
-4.821779999999999688e+01
-4.843139999999999645e+01
-4.867549999999999955e+01
-4.858400000000000318e+01
-4.852289999999999992e+01
-4.885860000000000269e+01
-4.852289999999999992e+01
-4.870609999999999928e+01
-4.873660000000000281e+01
-4.904169999999999874e+01
-4.895020000000000238e+01
-4.876709999999999923e+01
-4.898069999999999879e+01
-4.861449999999999960e+01
-4.885860000000000269e+01
-4.858400000000000318e+01
-4.882809999999999917e+01
-4.885860000000000269e+01
-4.882809999999999917e+01
-4.891969999999999885e+01
-4.879760000000000275e+01
-4.879760000000000275e+01
-4.901120000000000232e+01
-4.885860000000000269e+01
-4.895020000000000238e+01
-4.907229999999999848e+01
-4.904169999999999874e+01
-4.919429999999999836e+01
-4.913329999999999842e+01
-4.919429999999999836e+01
-4.925540000000000163e+01
-4.934689999999999799e+01
-4.919429999999999836e+01
-4.922489999999999810e+01
-4.904169999999999874e+01
-4.922489999999999810e+01
-4.934689999999999799e+01
-4.931640000000000157e+01
-4.943849999999999767e+01
-4.934689999999999799e+01
-4.953000000000000114e+01
-4.953000000000000114e+01
-4.959109999999999729e+01
-4.965209999999999724e+01
-4.965209999999999724e+01
-5.001830000000000354e+01
-4.980469999999999686e+01
-5.001830000000000354e+01
-4.980469999999999686e+01
-5.007930000000000348e+01
-4.998780000000000001e+01
-5.010990000000000322e+01
-4.992680000000000007e+01
-5.007930000000000348e+01
-5.010990000000000322e+01
-5.017090000000000316e+01
-5.010990000000000322e+01
-5.010990000000000322e+01
-5.010990000000000322e+01
-5.001830000000000354e+01
-5.023190000000000310e+01
-5.014039999999999964e+01
-5.020139999999999958e+01
-5.032350000000000279e+01
-5.038450000000000273e+01
-5.047610000000000241e+01
-5.029299999999999926e+01
-5.038450000000000273e+01
-5.072019999999999840e+01
-5.068970000000000198e+01
-5.084230000000000160e+01
-5.081179999999999808e+01
-5.090330000000000155e+01
-5.093379999999999797e+01
-5.084230000000000160e+01
-5.096439999999999770e+01
-5.096439999999999770e+01
-5.087279999999999802e+01
-5.123899999999999721e+01
-5.059810000000000230e+01
-5.093379999999999797e+01
-5.081179999999999808e+01
-5.102539999999999765e+01
-5.114750000000000085e+01
-5.129999999999999716e+01
-5.129999999999999716e+01
-5.108639999999999759e+01
-5.136110000000000042e+01
-5.120850000000000080e+01
-5.123899999999999721e+01
-5.145259999999999678e+01
-5.126950000000000074e+01
-5.163569999999999993e+01
-5.181880000000000308e+01
-5.163569999999999993e+01
-5.160520000000000351e+01
-5.175780000000000314e+01
-5.184940000000000282e+01
-5.178829999999999956e+01
-5.194089999999999918e+01
-5.175780000000000314e+01
-5.178829999999999956e+01
-5.166629999999999967e+01
-5.175780000000000314e+01
-5.200200000000000244e+01
-5.187989999999999924e+01
-5.224609999999999843e+01
-5.212400000000000233e+01
-5.221560000000000201e+01
-5.236820000000000164e+01
-5.233760000000000190e+01
-5.252080000000000126e+01
-5.242920000000000158e+01
-5.258180000000000121e+01
-5.245969999999999800e+01
-5.239869999999999806e+01
-5.264280000000000115e+01
-5.239869999999999806e+01
-5.264280000000000115e+01
-5.264280000000000115e+01
-5.273440000000000083e+01
-5.273440000000000083e+01
-5.255129999999999768e+01
-5.276489999999999725e+01
-5.236820000000000164e+01
-5.273440000000000083e+01
-5.255129999999999768e+01
-5.288700000000000045e+01
-5.297849999999999682e+01
-5.291749999999999687e+01
-5.307009999999999650e+01
-5.310060000000000002e+01
-5.303960000000000008e+01
-5.316159999999999997e+01
-5.316159999999999997e+01
-5.349730000000000274e+01
-5.337519999999999953e+01
-5.355830000000000268e+01
-5.346679999999999922e+01
-5.358890000000000242e+01
-5.346679999999999922e+01
-5.355830000000000268e+01
-5.349730000000000274e+01
-5.334470000000000312e+01
-5.364990000000000236e+01
-5.355830000000000268e+01
-5.358890000000000242e+01
-5.352779999999999916e+01
-5.358890000000000242e+01
-5.355830000000000268e+01
-5.377199999999999847e+01
-5.361939999999999884e+01
-5.386350000000000193e+01
-5.392459999999999809e+01
-5.383299999999999841e+01
-5.380250000000000199e+01
-5.398559999999999803e+01
-5.392459999999999809e+01
-5.426030000000000086e+01
-5.392459999999999809e+01
-5.447390000000000043e+01
-5.422970000000000113e+01
-5.426030000000000086e+01
-5.435179999999999723e+01
-5.426030000000000086e+01
-5.441279999999999717e+01
-5.444339999999999691e+01
-5.444339999999999691e+01
-5.462650000000000006e+01
-5.441279999999999717e+01
-5.429079999999999728e+01
-5.450439999999999685e+01
-5.453490000000000038e+01
-5.465699999999999648e+01
-5.493160000000000309e+01
-5.499269999999999925e+01
-5.465699999999999648e+01
-5.499269999999999925e+01
-5.480960000000000321e+01
-5.493160000000000309e+01
-5.484009999999999962e+01
-5.505369999999999919e+01
-5.511469999999999914e+01
-5.517580000000000240e+01
-5.487060000000000315e+01
-5.526729999999999876e+01
-5.487060000000000315e+01
-5.538940000000000197e+01
-5.508420000000000272e+01
-5.523680000000000234e+01
-5.505369999999999919e+01
-5.526729999999999876e+01
-5.490109999999999957e+01
-5.526729999999999876e+01
-5.517580000000000240e+01
-5.545040000000000191e+01
-5.541989999999999839e+01
-5.545040000000000191e+01
-5.569460000000000122e+01
-5.572509999999999764e+01
-5.563349999999999795e+01
-5.569460000000000122e+01
-5.575560000000000116e+01
-5.590820000000000078e+01
-5.596920000000000073e+01
-5.560300000000000153e+01
-5.575560000000000116e+01
-5.566409999999999769e+01
-5.587769999999999726e+01
-5.572509999999999764e+01
-5.593869999999999720e+01
-5.578609999999999758e+01
-5.569460000000000122e+01
-5.593869999999999720e+01
-5.578609999999999758e+01
-5.590820000000000078e+01
-5.590820000000000078e+01
-5.593869999999999720e+01
-5.612180000000000035e+01
-5.603029999999999688e+01
-5.630490000000000350e+01
-5.624389999999999645e+01
-5.645750000000000313e+01
-5.630490000000000350e+01
-5.627439999999999998e+01
-5.633539999999999992e+01
-5.648799999999999955e+01
-5.645750000000000313e+01
-5.636599999999999966e+01
-5.642699999999999960e+01
-5.627439999999999998e+01
-5.642699999999999960e+01
-5.654910000000000281e+01
-5.661010000000000275e+01
-5.664059999999999917e+01
-5.645750000000000313e+01
-5.645750000000000313e+01
-5.630490000000000350e+01
-5.627439999999999998e+01
-5.682370000000000232e+01
-5.667110000000000269e+01
-5.688479999999999848e+01
-5.688479999999999848e+01
-5.685419999999999874e+01
-5.685419999999999874e+01
-5.664059999999999917e+01
-5.697630000000000194e+01
-5.706790000000000163e+01
-5.703739999999999810e+01
-5.709839999999999804e+01
-5.709839999999999804e+01
-5.706790000000000163e+01
-5.682370000000000232e+01
-5.697630000000000194e+01
-5.691530000000000200e+01
-5.703739999999999810e+01
-5.706790000000000163e+01
-5.715939999999999799e+01
-5.709839999999999804e+01
-5.731199999999999761e+01
-5.700679999999999836e+01
-5.722050000000000125e+01
-5.722050000000000125e+01
-5.758670000000000044e+01
-5.737299999999999756e+01
-5.743410000000000082e+01
-5.743410000000000082e+01
-5.752559999999999718e+01
-5.755619999999999692e+01
-5.767819999999999681e+01
-5.755619999999999692e+01
-5.755619999999999692e+01
-5.752559999999999718e+01
-5.734250000000000114e+01
-5.740359999999999729e+01
-5.737299999999999756e+01
-5.731199999999999761e+01
-5.749510000000000076e+01
-5.758670000000000044e+01
-5.761719999999999686e+01
-5.758670000000000044e+01
-5.755619999999999692e+01
-5.773930000000000007e+01
-5.770870000000000033e+01
-5.773930000000000007e+01
-5.795289999999999964e+01
-5.804440000000000310e+01
-5.780030000000000001e+01
-5.810549999999999926e+01
-5.786129999999999995e+01
-5.789180000000000348e+01
-5.773930000000000007e+01
-5.780030000000000001e+01
-5.773930000000000007e+01
-5.807500000000000284e+01
-5.776979999999999649e+01
-5.767819999999999681e+01
-5.773930000000000007e+01
-5.792240000000000322e+01
-5.773930000000000007e+01
-5.795289999999999964e+01
-5.792240000000000322e+01
-5.807500000000000284e+01
-5.807500000000000284e+01
-5.825809999999999889e+01
-5.838009999999999877e+01
-5.834960000000000235e+01
-5.828860000000000241e+01
-5.810549999999999926e+01
-5.862429999999999808e+01
-5.850220000000000198e+01
-5.822749999999999915e+01
-5.844120000000000203e+01
-5.847169999999999845e+01
-5.853269999999999840e+01
-5.859380000000000166e+01
-5.853269999999999840e+01
-5.841060000000000230e+01
-5.810549999999999926e+01
-5.838009999999999877e+01
-5.804440000000000310e+01
-5.847169999999999845e+01
-5.831909999999999883e+01
-5.844120000000000203e+01
-5.850220000000000198e+01
-5.871580000000000155e+01
-5.862429999999999808e+01
-5.865480000000000160e+01
-5.856320000000000192e+01
-5.883789999999999765e+01
-5.856320000000000192e+01
-5.889889999999999759e+01
-5.868529999999999802e+01
-5.889889999999999759e+01
-5.883789999999999765e+01
-5.889889999999999759e+01
-5.874629999999999797e+01
-5.874629999999999797e+01
-5.871580000000000155e+01
-5.899049999999999727e+01
-5.902100000000000080e+01
-5.865480000000000160e+01
-5.874629999999999797e+01
-5.874629999999999797e+01
-5.877689999999999770e+01
-5.886840000000000117e+01
-5.896000000000000085e+01
-5.889889999999999759e+01
-5.908200000000000074e+01
-5.883789999999999765e+01
-5.926509999999999678e+01
-5.914309999999999690e+01
-5.957030000000000314e+01
-5.932620000000000005e+01
-5.935669999999999646e+01
-5.911249999999999716e+01
-5.911249999999999716e+01
-5.914309999999999690e+01
-5.911249999999999716e+01
-5.929569999999999652e+01
-5.935669999999999646e+01
-5.917360000000000042e+01
-5.944819999999999993e+01
-5.911249999999999716e+01
-5.911249999999999716e+01
-5.914309999999999690e+01
-5.899049999999999727e+01
-5.926509999999999678e+01
-5.941770000000000351e+01
-5.957030000000000314e+01
-5.957030000000000314e+01
-5.963130000000000308e+01
-5.963130000000000308e+01
-5.969239999999999924e+01
-5.957030000000000314e+01
-5.984499999999999886e+01
-5.981450000000000244e+01
-5.999759999999999849e+01
-5.984499999999999886e+01
-5.993650000000000233e+01
-5.963130000000000308e+01
-5.987550000000000239e+01
-5.960079999999999956e+01
-5.987550000000000239e+01
-5.923460000000000036e+01
-5.975339999999999918e+01
-5.950930000000000319e+01
-5.966190000000000282e+01
-5.981450000000000244e+01
-5.972290000000000276e+01
-5.996699999999999875e+01
-5.981450000000000244e+01
-5.993650000000000233e+01
-5.987550000000000239e+01
-6.005859999999999843e+01
-6.008910000000000196e+01
-6.008910000000000196e+01
-6.021119999999999806e+01
-6.024170000000000158e+01
-6.024170000000000158e+01
-6.027219999999999800e+01
-6.008910000000000196e+01
-6.018070000000000164e+01
-5.990599999999999881e+01
-6.027219999999999800e+01
-6.008910000000000196e+01
-6.039430000000000121e+01
-6.018070000000000164e+01
-6.030270000000000152e+01
-5.990599999999999881e+01
-5.999759999999999849e+01
-6.024170000000000158e+01
-6.024170000000000158e+01
-6.021119999999999806e+01
-6.021119999999999806e+01
-6.039430000000000121e+01
-6.027219999999999800e+01
-6.027219999999999800e+01
-6.051639999999999731e+01
-6.045530000000000115e+01
-6.039430000000000121e+01
-6.042479999999999762e+01
-6.024170000000000158e+01
-6.027219999999999800e+01
-6.036379999999999768e+01
-6.024170000000000158e+01
-6.030270000000000152e+01
-6.033330000000000126e+01
-6.030270000000000152e+01
-6.057739999999999725e+01
-6.045530000000000115e+01
-6.027219999999999800e+01
-6.033330000000000126e+01
-6.039430000000000121e+01
-6.060790000000000077e+01
-6.066890000000000072e+01
-6.066890000000000072e+01
-6.066890000000000072e+01
-6.082150000000000034e+01
-6.057739999999999725e+01
-6.082150000000000034e+01
-6.091310000000000002e+01
-6.082150000000000034e+01
-6.091310000000000002e+01
-6.112669999999999959e+01
-6.088259999999999650e+01
-6.094360000000000355e+01
-6.066890000000000072e+01
-6.072999999999999687e+01
-6.076050000000000040e+01
-6.066890000000000072e+01
-6.063839999999999719e+01
-6.054690000000000083e+01
-6.088259999999999650e+01
-6.057739999999999725e+01
-6.079099999999999682e+01
-6.076050000000000040e+01
-6.100460000000000349e+01
-6.082150000000000034e+01
-6.100460000000000349e+01
-6.094360000000000355e+01
-6.112669999999999959e+01
-6.124880000000000280e+01
-6.118769999999999953e+01
-6.097409999999999997e+01
-6.149289999999999878e+01
-6.124880000000000280e+01
-6.137080000000000268e+01
-6.103520000000000323e+01
-6.118769999999999953e+01
-6.097409999999999997e+01
-6.112669999999999959e+01
-6.115720000000000312e+01
-6.127929999999999922e+01
-6.124880000000000280e+01
-6.127929999999999922e+01
-6.106569999999999965e+01
-6.094360000000000355e+01
-6.094360000000000355e+01
-6.100460000000000349e+01
-6.121829999999999927e+01
-6.137080000000000268e+01
-6.143189999999999884e+01
-6.137080000000000268e+01
-6.149289999999999878e+01
-6.134029999999999916e+01
-6.146240000000000236e+01
-6.137080000000000268e+01
-6.167600000000000193e+01
-6.146240000000000236e+01
-6.155400000000000205e+01
-6.140140000000000242e+01
-6.140140000000000242e+01
-6.134029999999999916e+01
-6.127929999999999922e+01
-6.124880000000000280e+01
-6.158449999999999847e+01
-6.137080000000000268e+01
-6.140140000000000242e+01
-6.127929999999999922e+01
-6.137080000000000268e+01
-6.134029999999999916e+01
-6.146240000000000236e+01
-6.185909999999999798e+01
-6.161500000000000199e+01
-6.161500000000000199e+01
-6.158449999999999847e+01
-6.158449999999999847e+01
-6.158449999999999847e+01
-6.188960000000000150e+01
-6.176760000000000161e+01
-6.195069999999999766e+01
-6.173709999999999809e+01
-6.161500000000000199e+01
-6.170649999999999835e+01
-6.158449999999999847e+01
-6.140140000000000242e+01
-6.161500000000000199e+01
-6.167600000000000193e+01
-6.173709999999999809e+01
-6.146240000000000236e+01
-6.173709999999999809e+01
-6.149289999999999878e+01
-6.173709999999999809e+01
-6.155400000000000205e+01
-6.173709999999999809e+01
-6.170649999999999835e+01
-6.179809999999999803e+01
-6.188960000000000150e+01
-6.195069999999999766e+01
-6.188960000000000150e+01
-6.195069999999999766e+01
-6.185909999999999798e+01
-6.201169999999999760e+01
-6.204220000000000113e+01
-6.195069999999999766e+01
-6.164549999999999841e+01
-6.161500000000000199e+01
-6.185909999999999798e+01
-6.201169999999999760e+01
-6.210329999999999728e+01
-6.201169999999999760e+01
-6.204220000000000113e+01
-6.192020000000000124e+01
-6.170649999999999835e+01
-6.195069999999999766e+01
-6.176760000000000161e+01
-6.204220000000000113e+01
-6.204220000000000113e+01
-6.216429999999999723e+01
-6.234740000000000038e+01
-6.231689999999999685e+01
-6.231689999999999685e+01
-6.207280000000000086e+01
-6.228640000000000043e+01
-6.234740000000000038e+01
-6.204220000000000113e+01
-6.231689999999999685e+01
-6.207280000000000086e+01
-6.204220000000000113e+01
-6.210329999999999728e+01
-6.219480000000000075e+01
-6.225589999999999691e+01
-6.198120000000000118e+01
-6.204220000000000113e+01
-6.213380000000000081e+01
-6.222529999999999717e+01
-6.228640000000000043e+01
-6.225589999999999691e+01
-6.225589999999999691e+01
-6.228640000000000043e+01
-6.234740000000000038e+01
-6.237789999999999679e+01
-6.225589999999999691e+01
-6.256099999999999994e+01
-6.240840000000000032e+01
-6.259159999999999968e+01
-6.250000000000000000e+01
-6.274410000000000309e+01
-6.240840000000000032e+01
-6.262210000000000321e+01
-6.240840000000000032e+01
-6.243900000000000006e+01
-6.243900000000000006e+01
-6.246949999999999648e+01
-6.231689999999999685e+01
-6.243900000000000006e+01
-6.234740000000000038e+01
-6.250000000000000000e+01
-6.225589999999999691e+01
-6.234740000000000038e+01
-6.250000000000000000e+01
-6.228640000000000043e+01
-6.250000000000000000e+01
-6.259159999999999968e+01
-6.280519999999999925e+01
-6.256099999999999994e+01
-6.295779999999999887e+01
-6.277470000000000283e+01
-6.304930000000000234e+01
-6.289670000000000272e+01
-6.286619999999999919e+01
-6.286619999999999919e+01
-6.311039999999999850e+01
-6.253050000000000352e+01
-6.280519999999999925e+01
-6.265259999999999962e+01
-6.289670000000000272e+01
-6.246949999999999648e+01
-6.265259999999999962e+01
-6.268310000000000315e+01
-6.280519999999999925e+01
-6.274410000000000309e+01
-6.262210000000000321e+01
-6.265259999999999962e+01
-6.268310000000000315e+01
-6.268310000000000315e+01
-6.280519999999999925e+01
-6.286619999999999919e+01
-6.298830000000000240e+01
-6.274410000000000309e+01
-6.292719999999999914e+01
-6.326290000000000191e+01
-6.280519999999999925e+01
-6.314090000000000202e+01
-6.320190000000000197e+01
-6.326290000000000191e+01
-6.292719999999999914e+01
-6.304930000000000234e+01
-6.283570000000000277e+01
-6.298830000000000240e+01
-6.289670000000000272e+01
-6.311039999999999850e+01
-6.326290000000000191e+01
-6.332399999999999807e+01
-6.314090000000000202e+01
-6.326290000000000191e+01
-6.298830000000000240e+01
-6.350710000000000122e+01
-6.304930000000000234e+01
-6.332399999999999807e+01
-6.326290000000000191e+01
-6.362919999999999732e+01
-6.347659999999999769e+01
-6.338499999999999801e+01
-6.329350000000000165e+01
-6.344599999999999795e+01
-6.353759999999999764e+01
-6.329350000000000165e+01
-6.338499999999999801e+01
-6.314090000000000202e+01
-6.292719999999999914e+01
-6.326290000000000191e+01
-6.347659999999999769e+01
-6.329350000000000165e+01
-6.323239999999999839e+01
-6.326290000000000191e+01
-6.335450000000000159e+01
-6.326290000000000191e+01
-6.317139999999999844e+01
-6.307979999999999876e+01
-6.350710000000000122e+01
-6.335450000000000159e+01
-6.347659999999999769e+01
-6.338499999999999801e+01
-6.335450000000000159e+01
-6.329350000000000165e+01
-6.335450000000000159e+01
-6.332399999999999807e+01
-6.347659999999999769e+01
-6.344599999999999795e+01
-6.341550000000000153e+01
-6.320190000000000197e+01
-6.323239999999999839e+01
-6.335450000000000159e+01
-6.323239999999999839e+01
-6.317139999999999844e+01
-6.317139999999999844e+01
-6.320190000000000197e+01
-6.311039999999999850e+01
-6.329350000000000165e+01
-6.320190000000000197e+01
-6.332399999999999807e+01
-6.347659999999999769e+01
-6.323239999999999839e+01
-6.344599999999999795e+01
-6.359859999999999758e+01
-6.341550000000000153e+01
-6.362919999999999732e+01
-6.332399999999999807e+01
-6.347659999999999769e+01
-6.326290000000000191e+01
-6.335450000000000159e+01
-6.323239999999999839e+01
-6.341550000000000153e+01
-6.329350000000000165e+01
-6.314090000000000202e+01
-6.332399999999999807e+01
-6.329350000000000165e+01
-6.323239999999999839e+01
-6.326290000000000191e+01
-6.338499999999999801e+01
-6.335450000000000159e+01
-6.369019999999999726e+01
-6.338499999999999801e+01
-6.344599999999999795e+01
-6.365970000000000084e+01
-6.359859999999999758e+01
-6.332399999999999807e+01
-6.375119999999999720e+01
-6.353759999999999764e+01
-6.359859999999999758e+01
-6.326290000000000191e+01
-6.353759999999999764e+01
-6.338499999999999801e+01
-6.356810000000000116e+01
-6.356810000000000116e+01
-6.347659999999999769e+01
-6.329350000000000165e+01
-6.317139999999999844e+01
-6.320190000000000197e+01
-6.317139999999999844e+01
-6.323239999999999839e+01
-6.332399999999999807e+01
-6.332399999999999807e+01
-6.326290000000000191e+01
-6.332399999999999807e+01
-6.350710000000000122e+01
-6.329350000000000165e+01
-6.341550000000000153e+01
-6.350710000000000122e+01
-6.356810000000000116e+01
-6.359859999999999758e+01
-6.347659999999999769e+01
-6.353759999999999764e+01
-6.353759999999999764e+01
-6.344599999999999795e+01
-6.365970000000000084e+01
-6.347659999999999769e+01
-6.359859999999999758e+01
-6.350710000000000122e+01
-6.375119999999999720e+01
-6.347659999999999769e+01
-6.323239999999999839e+01
-6.344599999999999795e+01
-6.338499999999999801e+01
-6.344599999999999795e+01
-6.356810000000000116e+01
-6.329350000000000165e+01
-6.356810000000000116e+01
-6.369019999999999726e+01
-6.365970000000000084e+01
-6.362919999999999732e+01
-6.359859999999999758e+01
-6.372070000000000078e+01
-6.362919999999999732e+01
-6.341550000000000153e+01
-6.323239999999999839e+01
-6.350710000000000122e+01
-6.341550000000000153e+01
-6.353759999999999764e+01
-6.356810000000000116e+01
-6.369019999999999726e+01
-6.335450000000000159e+01
-6.341550000000000153e+01
-6.332399999999999807e+01
-6.350710000000000122e+01
-6.344599999999999795e+01
-6.359859999999999758e+01
-6.347659999999999769e+01
-6.375119999999999720e+01
-6.362919999999999732e+01
-6.384279999999999688e+01
-6.369019999999999726e+01
-6.375119999999999720e+01
-6.359859999999999758e+01
-6.381230000000000047e+01
-6.365970000000000084e+01
-6.384279999999999688e+01
-6.359859999999999758e+01
-6.384279999999999688e+01
-6.365970000000000084e+01
-6.369019999999999726e+01
-6.362919999999999732e+01
-6.362919999999999732e+01
-6.359859999999999758e+01
-6.341550000000000153e+01
-6.329350000000000165e+01
-6.335450000000000159e+01
-6.365970000000000084e+01
-6.350710000000000122e+01
-6.356810000000000116e+01
-6.353759999999999764e+01
-6.375119999999999720e+01
-6.356810000000000116e+01
-6.356810000000000116e+01
-6.356810000000000116e+01
-6.387330000000000041e+01
-6.375119999999999720e+01
-6.417849999999999966e+01
-6.378170000000000073e+01
-6.405639999999999645e+01
-6.362919999999999732e+01
-6.381230000000000047e+01
-6.372070000000000078e+01
-6.372070000000000078e+01
-6.387330000000000041e+01
-6.393430000000000035e+01
-6.387330000000000041e+01
-6.381230000000000047e+01
-6.353759999999999764e+01
-6.350710000000000122e+01
-6.335450000000000159e+01
-6.369019999999999726e+01
-6.375119999999999720e+01
-6.362919999999999732e+01
-6.375119999999999720e+01
-6.365970000000000084e+01
-6.396479999999999677e+01
-6.378170000000000073e+01
-6.399539999999999651e+01
-6.356810000000000116e+01
-6.390379999999999683e+01
-6.356810000000000116e+01
-6.384279999999999688e+01
-6.369019999999999726e+01
-6.384279999999999688e+01
-6.375119999999999720e+01
-6.393430000000000035e+01
-6.378170000000000073e+01
-6.381230000000000047e+01
-6.350710000000000122e+01
-6.353759999999999764e+01
-6.335450000000000159e+01
-6.362919999999999732e+01
-6.359859999999999758e+01
-6.387330000000000041e+01
-6.390379999999999683e+01
-6.381230000000000047e+01
-6.356810000000000116e+01
-6.375119999999999720e+01
-6.381230000000000047e+01
-6.399539999999999651e+01
-6.390379999999999683e+01
-6.411740000000000350e+01
-6.411740000000000350e+01
-6.381230000000000047e+01
-6.405639999999999645e+01
-6.387330000000000041e+01
-6.399539999999999651e+01
-6.356810000000000116e+01
-6.375119999999999720e+01
-6.372070000000000078e+01
-6.399539999999999651e+01
-6.362919999999999732e+01
-6.359859999999999758e+01
-6.390379999999999683e+01
-6.372070000000000078e+01
-6.359859999999999758e+01
-6.393430000000000035e+01
-6.375119999999999720e+01
-6.399539999999999651e+01
-6.396479999999999677e+01
-6.390379999999999683e+01
-6.399539999999999651e+01
-6.408689999999999998e+01
-6.405639999999999645e+01
-6.417849999999999966e+01
-6.411740000000000350e+01
-6.369019999999999726e+01
-6.384279999999999688e+01
-6.378170000000000073e+01
-6.384279999999999688e+01
-6.402589999999999293e+01
-6.405639999999999645e+01
-6.390379999999999683e+01
-6.381230000000000047e+01
-6.402589999999999293e+01
-6.378170000000000073e+01
-6.369019999999999726e+01
-6.393430000000000035e+01
-6.402589999999999293e+01
-6.426999999999999602e+01
-6.414790000000000703e+01
-6.399539999999999651e+01
-6.381230000000000047e+01
-6.381230000000000047e+01
-6.399539999999999651e+01
-6.399539999999999651e+01
-6.436159999999999570e+01
-6.384279999999999688e+01
-6.399539999999999651e+01
-6.390379999999999683e+01
-6.393430000000000035e+01
-6.396479999999999677e+01
-6.411740000000000350e+01
-6.405639999999999645e+01
-6.399539999999999651e+01
-6.396479999999999677e+01
-6.387330000000000041e+01
-6.381230000000000047e+01
-6.405639999999999645e+01
-6.414790000000000703e+01
-6.442260000000000275e+01
-6.420900000000000318e+01
-6.433110000000000639e+01
-6.414790000000000703e+01
-6.417849999999999966e+01
-6.436159999999999570e+01
-6.426999999999999602e+01
-6.445310000000000628e+01
-6.451420000000000243e+01
-6.414790000000000703e+01
-6.420900000000000318e+01
-6.390379999999999683e+01
-6.408689999999999998e+01
-6.399539999999999651e+01
-6.411740000000000350e+01
-6.405639999999999645e+01
-6.420900000000000318e+01
-6.433110000000000639e+01
-6.417849999999999966e+01
-6.411740000000000350e+01
-6.411740000000000350e+01
-6.408689999999999998e+01
-6.408689999999999998e+01
-6.414790000000000703e+01
-6.433110000000000639e+01
-6.417849999999999966e+01
-6.448359999999999559e+01
-6.430049999999999955e+01
-6.448359999999999559e+01
-6.439209999999999923e+01
-6.445310000000000628e+01
-6.436159999999999570e+01
-6.433110000000000639e+01
-6.411740000000000350e+01
-6.423950000000000671e+01
-6.405639999999999645e+01
-6.442260000000000275e+01
-6.430049999999999955e+01
-6.436159999999999570e+01
-6.417849999999999966e+01
-6.433110000000000639e+01
-6.433110000000000639e+01
-6.433110000000000639e+01
-6.426999999999999602e+01
-6.436159999999999570e+01
-6.463620000000000232e+01
-6.448359999999999559e+01
-6.451420000000000243e+01
-6.439209999999999923e+01
-6.442260000000000275e+01
-6.442260000000000275e+01
-6.445310000000000628e+01
-6.445310000000000628e+01
-6.448359999999999559e+01
-6.445310000000000628e+01
-6.466670000000000584e+01
-6.442260000000000275e+01
-6.451420000000000243e+01
-6.426999999999999602e+01
-6.442260000000000275e+01
-6.423950000000000671e+01
-6.454470000000000596e+01
-6.448359999999999559e+01
-6.472780000000000200e+01
-6.451420000000000243e+01
-6.463620000000000232e+01
-6.448359999999999559e+01
-6.472780000000000200e+01
-6.478879999999999484e+01
-6.484990000000000521e+01
-6.463620000000000232e+01
-6.481929999999999836e+01
-6.491089999999999804e+01
-6.475830000000000553e+01
-6.469729999999999848e+01
-6.472780000000000200e+01
-6.488039999999999452e+01
-6.491089999999999804e+01
-6.472780000000000200e+01
-6.460569999999999879e+01
-6.448359999999999559e+01
-6.454470000000000596e+01
-6.469729999999999848e+01
-6.457519999999999527e+01
-6.478879999999999484e+01
-6.469729999999999848e+01
-6.472780000000000200e+01
-6.469729999999999848e+01
-6.491089999999999804e+01
-6.451420000000000243e+01
-6.494140000000000157e+01
-6.481929999999999836e+01
-6.497190000000000509e+01
-6.481929999999999836e+01
-6.484990000000000521e+01
-6.472780000000000200e+01
-6.463620000000000232e+01
-6.478879999999999484e+01
-6.494140000000000157e+01
-6.475830000000000553e+01
-6.488039999999999452e+01
-6.463620000000000232e+01
-6.454470000000000596e+01
-6.497190000000000509e+01
-6.475830000000000553e+01
-6.478879999999999484e+01
-6.478879999999999484e+01
-6.494140000000000157e+01
-6.475830000000000553e+01
-6.472780000000000200e+01
-6.469729999999999848e+01
-6.497190000000000509e+01
-6.491089999999999804e+01
-6.503300000000000125e+01
-6.478879999999999484e+01
-6.491089999999999804e+01
-6.475830000000000553e+01
-6.500239999999999441e+01
-6.463620000000000232e+01
-6.509399999999999409e+01
-6.460569999999999879e+01
-6.497190000000000509e+01
-6.451420000000000243e+01
-6.454470000000000596e+01
-6.439209999999999923e+01
-6.454470000000000596e+01
-6.457519999999999527e+01
-6.472780000000000200e+01
-6.488039999999999452e+01
-6.475830000000000553e+01
-6.484990000000000521e+01
-6.494140000000000157e+01
-6.478879999999999484e+01
-6.494140000000000157e+01
-6.509399999999999409e+01
-6.509399999999999409e+01
-6.518550000000000466e+01
-6.460569999999999879e+01
-6.500239999999999441e+01
-6.478879999999999484e+01
-6.497190000000000509e+01
-6.472780000000000200e+01
-6.491089999999999804e+01
-6.484990000000000521e+01
-6.491089999999999804e+01
-6.497190000000000509e+01
-6.494140000000000157e+01
-6.451420000000000243e+01
-6.466670000000000584e+01
-6.472780000000000200e+01
-6.497190000000000509e+01
-6.472780000000000200e+01
-6.494140000000000157e+01
-6.497190000000000509e+01
-6.503300000000000125e+01
-6.500239999999999441e+01
-6.500239999999999441e+01
-6.515500000000000114e+01
-6.497190000000000509e+01
-6.494140000000000157e+01
-6.494140000000000157e+01
-6.515500000000000114e+01
-6.478879999999999484e+01
-6.506350000000000477e+01
-6.506350000000000477e+01
-6.488039999999999452e+01
-6.488039999999999452e+01
-6.503300000000000125e+01
-6.484990000000000521e+01
-6.500239999999999441e+01
-6.481929999999999836e+01
-6.518550000000000466e+01
-6.481929999999999836e+01
-6.524660000000000082e+01
-6.512449999999999761e+01
-6.524660000000000082e+01
-6.494140000000000157e+01
-6.521609999999999729e+01
-6.524660000000000082e+01
-6.518550000000000466e+01
-6.536870000000000402e+01
-6.503300000000000125e+01
-6.521609999999999729e+01
-6.533809999999999718e+01
-6.503300000000000125e+01
-6.475830000000000553e+01
-6.509399999999999409e+01
-6.491089999999999804e+01
-6.503300000000000125e+01
-6.500239999999999441e+01
-6.500239999999999441e+01
-6.491089999999999804e+01
-6.503300000000000125e+01
-6.481929999999999836e+01
-6.509399999999999409e+01
-6.475830000000000553e+01
-6.506350000000000477e+01
-6.524660000000000082e+01
-6.518550000000000466e+01
-6.515500000000000114e+01
-6.524660000000000082e+01
-6.521609999999999729e+01
-6.539919999999999334e+01
-6.500239999999999441e+01
-6.533809999999999718e+01
-6.515500000000000114e+01
-6.515500000000000114e+01
-6.509399999999999409e+01
-6.521609999999999729e+01
-6.500239999999999441e+01
-6.509399999999999409e+01
-6.512449999999999761e+01
-6.515500000000000114e+01
-6.503300000000000125e+01
-6.506350000000000477e+01
-6.481929999999999836e+01
-6.500239999999999441e+01
-6.509399999999999409e+01
-6.509399999999999409e+01
-6.515500000000000114e+01
-6.524660000000000082e+01
-6.518550000000000466e+01
-6.512449999999999761e+01
-6.518550000000000466e+01
-6.518550000000000466e+01
-6.527710000000000434e+01
-6.533809999999999718e+01
-6.542969999999999686e+01
-6.549070000000000391e+01
-6.500239999999999441e+01
-6.506350000000000477e+01
-6.527710000000000434e+01
-6.503300000000000125e+01
-6.515500000000000114e+01
-6.506350000000000477e+01
-6.521609999999999729e+01
-6.527710000000000434e+01
-6.518550000000000466e+01
-6.512449999999999761e+01
-6.509399999999999409e+01
-6.518550000000000466e+01
-6.509399999999999409e+01
-6.494140000000000157e+01
-6.527710000000000434e+01
-6.533809999999999718e+01
-6.549070000000000391e+01
-6.536870000000000402e+01
-6.542969999999999686e+01
-6.533809999999999718e+01
-6.539919999999999334e+01
-6.521609999999999729e+01
-6.518550000000000466e+01
-6.497190000000000509e+01
-6.515500000000000114e+01
-6.503300000000000125e+01
-6.524660000000000082e+01
-6.527710000000000434e+01
-6.515500000000000114e+01
-6.512449999999999761e+01
-6.512449999999999761e+01
-6.494140000000000157e+01
-6.515500000000000114e+01
-6.506350000000000477e+01
-6.518550000000000466e+01
-6.549070000000000391e+01
-6.533809999999999718e+01
-6.549070000000000391e+01
-6.536870000000000402e+01
-6.549070000000000391e+01
-6.546020000000000039e+01
-6.539919999999999334e+01
-6.549070000000000391e+01
-6.567379999999999995e+01
-6.527710000000000434e+01
-6.533809999999999718e+01
-6.533809999999999718e+01
-6.530759999999999366e+01
-6.539919999999999334e+01
-6.542969999999999686e+01
-6.527710000000000434e+01
-6.533809999999999718e+01
-6.536870000000000402e+01
-6.536870000000000402e+01
-6.533809999999999718e+01
-6.549070000000000391e+01
-6.524660000000000082e+01
-6.527710000000000434e+01
-6.533809999999999718e+01
-6.542969999999999686e+01
-6.561279999999999291e+01
-6.558230000000000359e+01
-6.552119999999999322e+01
-6.567379999999999995e+01
-6.567379999999999995e+01
-6.570430000000000348e+01
-6.558230000000000359e+01
-6.558230000000000359e+01
-6.549070000000000391e+01
-6.539919999999999334e+01
-6.546020000000000039e+01
-6.533809999999999718e+01
-6.561279999999999291e+01
-6.561279999999999291e+01
-6.588750000000000284e+01
-6.555180000000000007e+01
-6.564329999999999643e+01
-6.558230000000000359e+01
-6.555180000000000007e+01
-6.555180000000000007e+01
-6.582640000000000668e+01
-6.567379999999999995e+01
-6.579590000000000316e+01
-6.579590000000000316e+01
-6.594849999999999568e+01
-6.564329999999999643e+01
-6.591800000000000637e+01
-6.570430000000000348e+01
-6.582640000000000668e+01
-6.570430000000000348e+01
-6.570430000000000348e+01
-6.576539999999999964e+01
-6.573489999999999611e+01
-6.564329999999999643e+01
-6.558230000000000359e+01
-6.567379999999999995e+01
-6.564329999999999643e+01
-6.570430000000000348e+01
-6.558230000000000359e+01
-6.570430000000000348e+01
-6.546020000000000039e+01
-6.585689999999999600e+01
-6.579590000000000316e+01
-6.607059999999999889e+01
-6.573489999999999611e+01
-6.591800000000000637e+01
-6.579590000000000316e+01
-6.604000000000000625e+01
-6.594849999999999568e+01
-6.591800000000000637e+01
-6.610110000000000241e+01
-6.622310000000000230e+01
-6.585689999999999600e+01
-6.616209999999999525e+01
-6.564329999999999643e+01
-6.558230000000000359e+01
-6.546020000000000039e+01
-6.573489999999999611e+01
-6.573489999999999611e+01
-6.570430000000000348e+01
-6.582640000000000668e+01
-6.567379999999999995e+01
-6.567379999999999995e+01
-6.570430000000000348e+01
-6.585689999999999600e+01
-6.573489999999999611e+01
-6.600950000000000273e+01
-6.604000000000000625e+01
-6.600950000000000273e+01
-6.604000000000000625e+01
-6.625369999999999493e+01
-6.594849999999999568e+01
-6.604000000000000625e+01
-6.607059999999999889e+01
-6.616209999999999525e+01
-6.585689999999999600e+01
-6.604000000000000625e+01
-6.570430000000000348e+01
-6.597899999999999920e+01
-6.588750000000000284e+01
-6.597899999999999920e+01
-6.604000000000000625e+01
-6.591800000000000637e+01
-6.579590000000000316e+01
-6.616209999999999525e+01
-6.591800000000000637e+01
-6.610110000000000241e+01
-6.576539999999999964e+01
-6.619259999999999877e+01
-6.607059999999999889e+01
-6.597899999999999920e+01
-6.613160000000000593e+01
-6.585689999999999600e+01
-6.619259999999999877e+01
-6.625369999999999493e+01
-6.619259999999999877e+01
-6.610110000000000241e+01
-6.625369999999999493e+01
-6.582640000000000668e+01
-6.604000000000000625e+01
-6.570430000000000348e+01
-6.582640000000000668e+01
-6.582640000000000668e+01
-6.604000000000000625e+01
-6.573489999999999611e+01
-6.597899999999999920e+01
-6.594849999999999568e+01
-6.600950000000000273e+01
-6.585689999999999600e+01
-6.613160000000000593e+01
-6.607059999999999889e+01
-6.607059999999999889e+01
-6.610110000000000241e+01
-6.616209999999999525e+01
-6.597899999999999920e+01
-6.613160000000000593e+01
-6.607059999999999889e+01
-6.619259999999999877e+01
-6.607059999999999889e+01
-6.628419999999999845e+01
-6.591800000000000637e+01
-6.585689999999999600e+01
-6.597899999999999920e+01
-6.576539999999999964e+01
-6.594849999999999568e+01
-6.582640000000000668e+01
-6.594849999999999568e+01
-6.597899999999999920e+01
-6.604000000000000625e+01
-6.594849999999999568e+01
-6.616209999999999525e+01
-6.610110000000000241e+01
-6.594849999999999568e+01
-6.628419999999999845e+01
-6.622310000000000230e+01
-6.625369999999999493e+01
-6.613160000000000593e+01
-6.607059999999999889e+01
-6.613160000000000593e+01
-6.604000000000000625e+01
-6.619259999999999877e+01
-6.625369999999999493e+01
-6.619259999999999877e+01
-6.600950000000000273e+01
-6.570430000000000348e+01
-6.594849999999999568e+01
-6.582640000000000668e+01
-6.610110000000000241e+01
-6.619259999999999877e+01
-6.607059999999999889e+01
-6.619259999999999877e+01
-6.600950000000000273e+01
-6.619259999999999877e+01
-6.607059999999999889e+01
-6.604000000000000625e+01
-6.610110000000000241e+01
-6.610110000000000241e+01
-6.637569999999999482e+01
-6.607059999999999889e+01
-6.613160000000000593e+01
-6.600950000000000273e+01
-6.604000000000000625e+01
-6.610110000000000241e+01
-6.604000000000000625e+01
-6.625369999999999493e+01
-6.604000000000000625e+01
-6.600950000000000273e+01
-6.582640000000000668e+01
-6.576539999999999964e+01
-6.588750000000000284e+01
-6.594849999999999568e+01
-6.600950000000000273e+01
-6.588750000000000284e+01
-6.594849999999999568e+01
-6.594849999999999568e+01
-6.604000000000000625e+01
-6.634520000000000550e+01
-6.616209999999999525e+01
-6.628419999999999845e+01
-6.631470000000000198e+01
-6.619259999999999877e+01
-6.604000000000000625e+01
-6.588750000000000284e+01
-6.619259999999999877e+01
-6.600950000000000273e+01
-6.616209999999999525e+01
-6.619259999999999877e+01
-6.610110000000000241e+01
-6.604000000000000625e+01
-6.594849999999999568e+01
-6.564329999999999643e+01
-6.591800000000000637e+01
-6.610110000000000241e+01
-6.597899999999999920e+01
-6.604000000000000625e+01
-6.607059999999999889e+01
-6.600950000000000273e+01
-6.597899999999999920e+01
-6.594849999999999568e+01
-6.604000000000000625e+01
-6.604000000000000625e+01
-6.628419999999999845e+01
-6.622310000000000230e+01
-6.585689999999999600e+01
-6.628419999999999845e+01
-6.597899999999999920e+01
-6.610110000000000241e+01
-6.607059999999999889e+01
-6.607059999999999889e+01
-6.616209999999999525e+01
-6.600950000000000273e+01
-6.579590000000000316e+01
-6.597899999999999920e+01
-6.579590000000000316e+01
-6.616209999999999525e+01
-6.604000000000000625e+01
-6.619259999999999877e+01
-6.607059999999999889e+01
-6.619259999999999877e+01
-6.616209999999999525e+01
-6.622310000000000230e+01
-6.607059999999999889e+01
-6.613160000000000593e+01
-6.622310000000000230e+01
-6.628419999999999845e+01
-6.619259999999999877e+01
-6.640619999999999834e+01
-6.604000000000000625e+01
-6.607059999999999889e+01
-6.597899999999999920e+01
-6.610110000000000241e+01
-6.604000000000000625e+01
-6.616209999999999525e+01
-6.610110000000000241e+01
-6.591800000000000637e+01
-6.597899999999999920e+01
-6.579590000000000316e+01
-6.616209999999999525e+01
-6.582640000000000668e+01
-6.613160000000000593e+01
-6.604000000000000625e+01
-6.616209999999999525e+01
-6.634520000000000550e+01
-6.631470000000000198e+01
-6.613160000000000593e+01
-6.643680000000000518e+01
-6.604000000000000625e+01
-6.616209999999999525e+01
-6.597899999999999920e+01
-6.625369999999999493e+01
-6.616209999999999525e+01
-6.628419999999999845e+01
-6.597899999999999920e+01
-6.600950000000000273e+01
-6.610110000000000241e+01
-6.597899999999999920e+01
-6.591800000000000637e+01
-6.604000000000000625e+01
-6.567379999999999995e+01
-6.582640000000000668e+01
-6.600950000000000273e+01
-6.594849999999999568e+01
-6.604000000000000625e+01
-6.604000000000000625e+01
-6.619259999999999877e+01
-6.591800000000000637e+01
-6.591800000000000637e+01
-6.573489999999999611e+01
-6.600950000000000273e+01
-6.591800000000000637e+01
-6.634520000000000550e+01
-6.591800000000000637e+01
-6.600950000000000273e+01
-6.585689999999999600e+01
-6.588750000000000284e+01
-6.579590000000000316e+01
-6.594849999999999568e+01
-6.576539999999999964e+01
-6.585689999999999600e+01
-6.567379999999999995e+01
-6.600950000000000273e+01
-6.604000000000000625e+01
-6.600950000000000273e+01
-6.597899999999999920e+01
-6.585689999999999600e+01
-6.607059999999999889e+01
-6.600950000000000273e+01
-6.594849999999999568e+01
-6.597899999999999920e+01
-6.604000000000000625e+01
-6.604000000000000625e+01
-6.637569999999999482e+01
-6.588750000000000284e+01
-6.585689999999999600e+01
-6.567379999999999995e+01
-6.588750000000000284e+01
-6.564329999999999643e+01
-6.588750000000000284e+01
-6.582640000000000668e+01
-6.610110000000000241e+01
-6.573489999999999611e+01
-6.585689999999999600e+01
-6.570430000000000348e+01
-6.567379999999999995e+01
-6.579590000000000316e+01
-6.597899999999999920e+01
-6.588750000000000284e+01
-6.597899999999999920e+01
-6.594849999999999568e+01
-6.597899999999999920e+01
-6.594849999999999568e+01
-6.613160000000000593e+01
-6.591800000000000637e+01
-6.600950000000000273e+01
-6.597899999999999920e+01
-6.585689999999999600e+01
-6.597899999999999920e+01
-6.561279999999999291e+01
-6.576539999999999964e+01
-6.582640000000000668e+01
-6.582640000000000668e+01
-6.585689999999999600e+01
-6.579590000000000316e+01
-6.579590000000000316e+01
-6.597899999999999920e+01
-6.558230000000000359e+01
-6.588750000000000284e+01
-6.588750000000000284e+01
-6.604000000000000625e+01
-6.591800000000000637e+01
-6.597899999999999920e+01
-6.567379999999999995e+01
-6.582640000000000668e+01
-6.579590000000000316e+01
-6.591800000000000637e+01
-6.607059999999999889e+01
-6.607059999999999889e+01
-6.597899999999999920e+01
-6.585689999999999600e+01
-6.588750000000000284e+01
-6.588750000000000284e+01
-6.555180000000000007e+01
-6.600950000000000273e+01
-6.594849999999999568e+01
-6.600950000000000273e+01
-6.600950000000000273e+01
-6.597899999999999920e+01
-6.600950000000000273e+01
-6.604000000000000625e+01
-6.594849999999999568e+01
-6.607059999999999889e+01
-6.622310000000000230e+01
-6.597899999999999920e+01
-6.604000000000000625e+01
-6.610110000000000241e+01
-6.610110000000000241e+01
-6.622310000000000230e+01
-6.607059999999999889e+01
-6.607059999999999889e+01
-6.604000000000000625e+01
-6.600950000000000273e+01
-6.588750000000000284e+01
-6.594849999999999568e+01
-6.594849999999999568e+01
-6.594849999999999568e+01
-6.607059999999999889e+01
-6.600950000000000273e+01
-6.594849999999999568e+01
-6.591800000000000637e+01
-6.597899999999999920e+01
-6.597899999999999920e+01
-6.579590000000000316e+01
-6.597899999999999920e+01
-6.622310000000000230e+01
-6.607059999999999889e+01
-6.646729999999999450e+01
-6.619259999999999877e+01
-6.610110000000000241e+01
-6.607059999999999889e+01
-6.619259999999999877e+01
-6.637569999999999482e+01
-6.628419999999999845e+01
-6.625369999999999493e+01
-6.646729999999999450e+01
-6.597899999999999920e+01
-6.610110000000000241e+01
-6.594849999999999568e+01
-6.597899999999999920e+01
-6.591800000000000637e+01
-6.613160000000000593e+01
-6.616209999999999525e+01
-6.622310000000000230e+01
-6.619259999999999877e+01
-6.604000000000000625e+01
-6.625369999999999493e+01
-6.613160000000000593e+01
-6.619259999999999877e+01
-6.573489999999999611e+01
-6.610110000000000241e+01
-6.594849999999999568e+01
-6.616209999999999525e+01
-6.604000000000000625e+01
-6.613160000000000593e+01
-6.613160000000000593e+01
-6.637569999999999482e+01
-6.625369999999999493e+01
-6.622310000000000230e+01
-6.579590000000000316e+01
-6.597899999999999920e+01
-6.573489999999999611e+01
-6.600950000000000273e+01
-6.600950000000000273e+01
-6.604000000000000625e+01
-6.591800000000000637e+01
-6.616209999999999525e+01
-6.607059999999999889e+01
-6.619259999999999877e+01
-6.607059999999999889e+01
-6.619259999999999877e+01
-6.613160000000000593e+01
-6.631470000000000198e+01
-6.607059999999999889e+01
-6.625369999999999493e+01
-6.600950000000000273e+01
-6.600950000000000273e+01
-6.613160000000000593e+01
-6.597899999999999920e+01
-6.610110000000000241e+01
-6.582640000000000668e+01
-6.597899999999999920e+01
-6.582640000000000668e+01
-6.604000000000000625e+01
-6.588750000000000284e+01
-6.613160000000000593e+01
-6.585689999999999600e+01
-6.610110000000000241e+01
-6.600950000000000273e+01
-6.604000000000000625e+01
-6.594849999999999568e+01
-6.628419999999999845e+01
-6.610110000000000241e+01
-6.643680000000000518e+01
-6.613160000000000593e+01
-6.628419999999999845e+01
-6.607059999999999889e+01
-6.610110000000000241e+01
-6.594849999999999568e+01
-6.616209999999999525e+01
-6.607059999999999889e+01
-6.613160000000000593e+01
-6.613160000000000593e+01
-6.607059999999999889e+01
-6.576539999999999964e+01
-6.591800000000000637e+01
-6.588750000000000284e+01
-6.585689999999999600e+01
-6.591800000000000637e+01
-6.607059999999999889e+01
-6.616209999999999525e+01
-6.607059999999999889e+01
-6.622310000000000230e+01
-6.591800000000000637e+01
-6.600950000000000273e+01
-6.600950000000000273e+01
-6.585689999999999600e+01
-6.597899999999999920e+01
-6.604000000000000625e+01
-6.591800000000000637e+01
-6.597899999999999920e+01
-6.591800000000000637e+01
-6.604000000000000625e+01
-6.594849999999999568e+01
-6.585689999999999600e+01
-6.582640000000000668e+01
-6.570430000000000348e+01
-6.558230000000000359e+01
-6.585689999999999600e+01
-6.585689999999999600e+01
-6.597899999999999920e+01
-6.613160000000000593e+01
-6.573489999999999611e+01
-6.600950000000000273e+01
-6.594849999999999568e+01
-6.600950000000000273e+01
-6.616209999999999525e+01
-6.613160000000000593e+01
-6.622310000000000230e+01
-6.610110000000000241e+01
-6.594849999999999568e+01
-6.600950000000000273e+01
-6.579590000000000316e+01
-6.597899999999999920e+01
-6.567379999999999995e+01
-6.613160000000000593e+01
-6.588750000000000284e+01
-6.600950000000000273e+01
-6.591800000000000637e+01
-6.588750000000000284e+01
-6.594849999999999568e+01
-6.597899999999999920e+01
-6.567379999999999995e+01
-6.597899999999999920e+01
-6.613160000000000593e+01
-6.625369999999999493e+01
-6.613160000000000593e+01
-6.616209999999999525e+01
-6.607059999999999889e+01
-6.619259999999999877e+01
-6.628419999999999845e+01
-6.613160000000000593e+01
-6.597899999999999920e+01
-6.591800000000000637e+01
-6.607059999999999889e+01
-6.585689999999999600e+01
-6.619259999999999877e+01
-6.604000000000000625e+01
-6.588750000000000284e+01
-6.582640000000000668e+01
-6.597899999999999920e+01
-6.597899999999999920e+01
-6.588750000000000284e+01
-6.573489999999999611e+01
-6.604000000000000625e+01
-6.610110000000000241e+01
-6.619259999999999877e+01
-6.588750000000000284e+01
-6.604000000000000625e+01
-6.607059999999999889e+01
-6.610110000000000241e+01
-6.604000000000000625e+01
-6.604000000000000625e+01
-6.604000000000000625e+01
-6.600950000000000273e+01
-6.600950000000000273e+01
-6.600950000000000273e+01
-6.591800000000000637e+01
-6.591800000000000637e+01
-6.591800000000000637e+01
-6.582640000000000668e+01
-6.597899999999999920e+01
-6.600950000000000273e+01
-6.607059999999999889e+01
-6.610110000000000241e+01
-6.607059999999999889e+01
-6.597899999999999920e+01
-6.619259999999999877e+01
-6.588750000000000284e+01
-6.597899999999999920e+01
-6.622310000000000230e+01
-6.610110000000000241e+01
-6.625369999999999493e+01
-6.613160000000000593e+01
-6.634520000000000550e+01
-6.613160000000000593e+01
-6.631470000000000198e+01
-6.616209999999999525e+01
-6.607059999999999889e+01
-6.610110000000000241e+01
-6.591800000000000637e+01
-6.558230000000000359e+01
-6.616209999999999525e+01
-6.622310000000000230e+01
-6.622310000000000230e+01
-6.607059999999999889e+01
-6.610110000000000241e+01
-6.594849999999999568e+01
-6.600950000000000273e+01
-6.607059999999999889e+01
-6.607059999999999889e+01
-6.646729999999999450e+01
-6.631470000000000198e+01
-6.619259999999999877e+01
-6.616209999999999525e+01
-6.628419999999999845e+01
-6.594849999999999568e+01
-6.655880000000000507e+01
-6.640619999999999834e+01
-6.649779999999999802e+01
-6.588750000000000284e+01
-6.622310000000000230e+01
-6.604000000000000625e+01
-6.640619999999999834e+01
-6.613160000000000593e+01
-6.628419999999999845e+01
-6.628419999999999845e+01
-6.637569999999999482e+01
-6.625369999999999493e+01
-6.619259999999999877e+01
-6.643680000000000518e+01
-6.643680000000000518e+01
-6.649779999999999802e+01
-6.634520000000000550e+01
-6.616209999999999525e+01
-6.625369999999999493e+01
-6.625369999999999493e+01
-6.619259999999999877e+01
-6.625369999999999493e+01
-6.643680000000000518e+01
-6.625369999999999493e+01
-6.625369999999999493e+01
-6.622310000000000230e+01
-6.579590000000000316e+01
-6.604000000000000625e+01
-6.625369999999999493e+01
-6.610110000000000241e+01
-6.604000000000000625e+01
-6.622310000000000230e+01
-6.625369999999999493e+01
-6.637569999999999482e+01
-6.634520000000000550e+01
-6.625369999999999493e+01
-6.628419999999999845e+01
-6.658939999999999770e+01
-6.625369999999999493e+01
-6.640619999999999834e+01
-6.634520000000000550e+01
-6.649779999999999802e+01
-6.637569999999999482e+01
-6.616209999999999525e+01
-6.619259999999999877e+01
-6.628419999999999845e+01
-6.628419999999999845e+01
-6.604000000000000625e+01
-6.607059999999999889e+01
-6.594849999999999568e+01
-6.619259999999999877e+01
-6.619259999999999877e+01
-6.607059999999999889e+01
-6.610110000000000241e+01
-6.607059999999999889e+01
-6.588750000000000284e+01
-6.616209999999999525e+01
-6.597899999999999920e+01
-6.607059999999999889e+01
-6.610110000000000241e+01
-6.640619999999999834e+01
-6.613160000000000593e+01
-6.652830000000000155e+01
-6.616209999999999525e+01
-6.610110000000000241e+01
-6.607059999999999889e+01
-6.607059999999999889e+01
-6.625369999999999493e+01
-6.628419999999999845e+01
-6.597899999999999920e+01
-6.634520000000000550e+01
-6.582640000000000668e+01
-6.637569999999999482e+01
-6.607059999999999889e+01
-6.628419999999999845e+01
-6.634520000000000550e+01
-6.628419999999999845e+01
-6.643680000000000518e+01
-6.622310000000000230e+01
-6.646729999999999450e+01
-6.619259999999999877e+01
-6.625369999999999493e+01
-6.631470000000000198e+01
-6.646729999999999450e+01
-6.643680000000000518e+01
-6.637569999999999482e+01
-6.597899999999999920e+01
-6.625369999999999493e+01
-6.604000000000000625e+01
-6.646729999999999450e+01
-6.619259999999999877e+01
-6.616209999999999525e+01
-6.591800000000000637e+01
-6.600950000000000273e+01
-6.591800000000000637e+01
-6.631470000000000198e+01
-6.594849999999999568e+01
-6.622310000000000230e+01
-6.634520000000000550e+01
-6.610110000000000241e+01
-6.619259999999999877e+01
-6.628419999999999845e+01
-6.619259999999999877e+01
-6.640619999999999834e+01
-6.637569999999999482e+01
-6.658939999999999770e+01
-6.628419999999999845e+01
-6.628419999999999845e+01
-6.637569999999999482e+01
-6.604000000000000625e+01
-6.625369999999999493e+01
-6.597899999999999920e+01
-6.628419999999999845e+01
-6.607059999999999889e+01
-6.610110000000000241e+01
-6.613160000000000593e+01
-6.616209999999999525e+01
-6.607059999999999889e+01
-6.625369999999999493e+01
-6.619259999999999877e+01
-6.616209999999999525e+01
-6.619259999999999877e+01
-6.631470000000000198e+01
-6.613160000000000593e+01
-6.637569999999999482e+01
-6.622310000000000230e+01
-6.643680000000000518e+01
-6.643680000000000518e+01
-6.646729999999999450e+01
-6.640619999999999834e+01
-6.631470000000000198e+01
-6.616209999999999525e+01
-6.634520000000000550e+01
-6.628419999999999845e+01
-6.628419999999999845e+01
-6.628419999999999845e+01
-6.634520000000000550e+01
-6.637569999999999482e+01
-6.640619999999999834e+01
-6.646729999999999450e+01
-6.631470000000000198e+01
-6.631470000000000198e+01
-6.643680000000000518e+01
-6.671139999999999759e+01
-6.652830000000000155e+01
-6.640619999999999834e+01
-6.646729999999999450e+01
-6.625369999999999493e+01
-6.643680000000000518e+01
-6.646729999999999450e+01
-6.619259999999999877e+01
-6.634520000000000550e+01
-6.634520000000000550e+01
-6.610110000000000241e+01
-6.604000000000000625e+01
-6.610110000000000241e+01
-6.619259999999999877e+01
-6.619259999999999877e+01
-6.600950000000000273e+01
-6.628419999999999845e+01
-6.604000000000000625e+01
-6.600950000000000273e+01
-6.597899999999999920e+01
-6.604000000000000625e+01
-6.622310000000000230e+01
-6.628419999999999845e+01
-6.610110000000000241e+01
-6.652830000000000155e+01
-6.622310000000000230e+01
-6.637569999999999482e+01
-6.619259999999999877e+01
-6.643680000000000518e+01
-6.607059999999999889e+01
-6.649779999999999802e+01
-6.631470000000000198e+01
-6.613160000000000593e+01
-6.591800000000000637e+01
-6.619259999999999877e+01
-6.585689999999999600e+01
-6.613160000000000593e+01
-6.622310000000000230e+01
-6.637569999999999482e+01
-6.610110000000000241e+01
-6.619259999999999877e+01
-6.604000000000000625e+01
-6.610110000000000241e+01
-6.622310000000000230e+01
-6.613160000000000593e+01
-6.634520000000000550e+01
-6.594849999999999568e+01
-6.631470000000000198e+01
-6.619259999999999877e+01
-6.628419999999999845e+01
-6.622310000000000230e+01
-6.625369999999999493e+01
-6.631470000000000198e+01
-6.625369999999999493e+01
-6.588750000000000284e+01
-6.628419999999999845e+01
-6.588750000000000284e+01
-6.607059999999999889e+01
-6.600950000000000273e+01
-6.628419999999999845e+01
-6.610110000000000241e+01
-6.610110000000000241e+01
-6.607059999999999889e+01
-6.622310000000000230e+01
-6.622310000000000230e+01
-6.616209999999999525e+01
-6.628419999999999845e+01
-6.646729999999999450e+01
-6.619259999999999877e+01
-6.616209999999999525e+01
-6.613160000000000593e+01
-6.613160000000000593e+01
-6.610110000000000241e+01
-6.622310000000000230e+01
-6.604000000000000625e+01
-6.622310000000000230e+01
-6.631470000000000198e+01
-6.579590000000000316e+01
-6.600950000000000273e+01
-6.597899999999999920e+01
-6.622310000000000230e+01
-6.594849999999999568e+01
-6.613160000000000593e+01
-6.604000000000000625e+01
-6.616209999999999525e+01
-6.613160000000000593e+01
-6.622310000000000230e+01
-6.613160000000000593e+01
-6.634520000000000550e+01
-6.607059999999999889e+01
-6.643680000000000518e+01
-6.616209999999999525e+01
-6.619259999999999877e+01
-6.613160000000000593e+01
-6.622310000000000230e+01
-6.619259999999999877e+01
-6.613160000000000593e+01
-6.631470000000000198e+01
-6.616209999999999525e+01
-6.591800000000000637e+01
-6.597899999999999920e+01
-6.604000000000000625e+01
-6.594849999999999568e+01
-6.582640000000000668e+01
-6.604000000000000625e+01
-6.619259999999999877e+01
-6.616209999999999525e+01
-6.610110000000000241e+01
-6.597899999999999920e+01
-6.622310000000000230e+01
-6.625369999999999493e+01
-6.640619999999999834e+01
-6.613160000000000593e+01
-6.625369999999999493e+01
-6.597899999999999920e+01
-6.616209999999999525e+01
-6.600950000000000273e+01
-6.604000000000000625e+01
-6.600950000000000273e+01
-6.607059999999999889e+01
-6.619259999999999877e+01
-6.600950000000000273e+01
-6.561279999999999291e+01
-6.604000000000000625e+01
-6.591800000000000637e+01
-6.610110000000000241e+01
-6.597899999999999920e+01
-6.616209999999999525e+01
-6.628419999999999845e+01
-6.600950000000000273e+01
-6.631470000000000198e+01
-6.625369999999999493e+01
-6.631470000000000198e+01
-6.616209999999999525e+01
-6.619259999999999877e+01
-6.585689999999999600e+01
-6.616209999999999525e+01
-6.616209999999999525e+01
-6.610110000000000241e+01
-6.597899999999999920e+01
-6.625369999999999493e+01
-6.613160000000000593e+01
-6.588750000000000284e+01
-6.582640000000000668e+01
-6.607059999999999889e+01
-6.585689999999999600e+01
-6.591800000000000637e+01
-6.582640000000000668e+01
-6.588750000000000284e+01
-6.594849999999999568e+01
-6.604000000000000625e+01
-6.613160000000000593e+01
-6.607059999999999889e+01
-6.597899999999999920e+01
-6.604000000000000625e+01
-6.597899999999999920e+01
-6.619259999999999877e+01
-6.613160000000000593e+01
-6.597899999999999920e+01
-6.616209999999999525e+01
-6.597899999999999920e+01
-6.597899999999999920e+01
-6.591800000000000637e+01
-6.610110000000000241e+01
-6.610110000000000241e+01
-6.613160000000000593e+01
-6.607059999999999889e+01
-6.594849999999999568e+01
-6.597899999999999920e+01
-6.585689999999999600e+01
-6.607059999999999889e+01
-6.610110000000000241e+01
-6.616209999999999525e+01
-6.613160000000000593e+01
-6.604000000000000625e+01
-6.610110000000000241e+01
-6.610110000000000241e+01
-6.600950000000000273e+01
-6.619259999999999877e+01
-6.591800000000000637e+01
-6.594849999999999568e+01
-6.579590000000000316e+01
-6.582640000000000668e+01
-6.585689999999999600e+01
-6.588750000000000284e+01
-6.588750000000000284e+01
-6.597899999999999920e+01
-6.600950000000000273e+01
-6.607059999999999889e+01
-6.607059999999999889e+01
-6.573489999999999611e+01
-6.607059999999999889e+01
-6.576539999999999964e+01
-6.610110000000000241e+01
-6.622310000000000230e+01
-6.631470000000000198e+01
-6.591800000000000637e+01
-6.607059999999999889e+01
-6.588750000000000284e+01
-6.619259999999999877e+01
-6.597899999999999920e+01
-6.613160000000000593e+01
-6.597899999999999920e+01
-6.616209999999999525e+01
-6.576539999999999964e+01
-6.597899999999999920e+01
-6.582640000000000668e+01
-6.582640000000000668e+01
-6.607059999999999889e+01
-6.582640000000000668e+01
-6.591800000000000637e+01
-6.585689999999999600e+01
-6.585689999999999600e+01
-6.604000000000000625e+01
-6.594849999999999568e+01
-6.597899999999999920e+01
-6.616209999999999525e+01
-6.585689999999999600e+01
-6.607059999999999889e+01
-6.588750000000000284e+01
-6.597899999999999920e+01
-6.570430000000000348e+01
-6.610110000000000241e+01
-6.597899999999999920e+01
-6.616209999999999525e+01
-6.573489999999999611e+01
-6.582640000000000668e+01
-6.567379999999999995e+01
-6.579590000000000316e+01
-6.585689999999999600e+01
-6.610110000000000241e+01
-6.588750000000000284e+01
-6.616209999999999525e+01
-6.588750000000000284e+01
-6.607059999999999889e+01
-6.597899999999999920e+01
-6.607059999999999889e+01
-6.610110000000000241e+01
-6.637569999999999482e+01
-6.637569999999999482e+01
-6.625369999999999493e+01
-6.628419999999999845e+01
-6.616209999999999525e+01
-6.610110000000000241e+01
-6.607059999999999889e+01
-6.631470000000000198e+01
-6.594849999999999568e+01
-6.622310000000000230e+01
-6.594849999999999568e+01
-6.591800000000000637e+01
-6.582640000000000668e+01
-6.613160000000000593e+01
-6.591800000000000637e+01
-6.625369999999999493e+01
-6.610110000000000241e+01
-6.625369999999999493e+01
-6.610110000000000241e+01
-6.637569999999999482e+01
-6.643680000000000518e+01
-6.665040000000000475e+01
-6.658939999999999770e+01
-6.655880000000000507e+01
-6.646729999999999450e+01
-6.634520000000000550e+01
-6.637569999999999482e+01
-6.637569999999999482e+01
-6.625369999999999493e+01
-6.640619999999999834e+01
-6.628419999999999845e+01
-6.628419999999999845e+01
-6.640619999999999834e+01
-6.619259999999999877e+01
-6.625369999999999493e+01
-6.604000000000000625e+01
-6.607059999999999889e+01
-6.616209999999999525e+01
-6.619259999999999877e+01
-6.619259999999999877e+01
-6.637569999999999482e+01
-6.631470000000000198e+01
-6.634520000000000550e+01
-6.649779999999999802e+01
-6.652830000000000155e+01
-6.646729999999999450e+01
-6.643680000000000518e+01
-6.646729999999999450e+01
-6.631470000000000198e+01
-6.628419999999999845e+01
-6.625369999999999493e+01
-6.640619999999999834e+01
-6.640619999999999834e+01
-6.637569999999999482e+01
-6.637569999999999482e+01
-6.610110000000000241e+01
-6.619259999999999877e+01
-6.594849999999999568e+01
-6.622310000000000230e+01
-6.616209999999999525e+01
-6.616209999999999525e+01
-6.616209999999999525e+01
-6.628419999999999845e+01
-6.616209999999999525e+01
-6.625369999999999493e+01
-6.619259999999999877e+01
-6.610110000000000241e+01
-6.637569999999999482e+01
-6.634520000000000550e+01
-6.622310000000000230e+01
-6.637569999999999482e+01
-6.613160000000000593e+01
-6.610110000000000241e+01
-6.588750000000000284e+01
-6.613160000000000593e+01
-6.594849999999999568e+01
-6.616209999999999525e+01
-6.594849999999999568e+01
-6.597899999999999920e+01
-6.579590000000000316e+01
-6.579590000000000316e+01
-6.591800000000000637e+01
-6.582640000000000668e+01
-6.597899999999999920e+01
-6.591800000000000637e+01
-6.594849999999999568e+01
-6.610110000000000241e+01
-6.607059999999999889e+01
-6.622310000000000230e+01
-6.619259999999999877e+01
-6.610110000000000241e+01
-6.619259999999999877e+01
-6.582640000000000668e+01
-6.619259999999999877e+01
-6.594849999999999568e+01
-6.597899999999999920e+01
-6.582640000000000668e+01
-6.594849999999999568e+01
-6.594849999999999568e+01
-6.594849999999999568e+01
-6.582640000000000668e+01
-6.579590000000000316e+01
-6.527710000000000434e+01
-6.561279999999999291e+01
-6.552119999999999322e+01
-6.597899999999999920e+01
-6.576539999999999964e+01
-6.585689999999999600e+01
-6.570430000000000348e+01
-6.576539999999999964e+01
-6.594849999999999568e+01
-6.585689999999999600e+01
-6.591800000000000637e+01
-6.582640000000000668e+01
-6.613160000000000593e+01
-6.582640000000000668e+01
-6.585689999999999600e+01
-6.573489999999999611e+01
-6.573489999999999611e+01
-6.576539999999999964e+01
-6.585689999999999600e+01
-6.576539999999999964e+01
-6.579590000000000316e+01
-6.549070000000000391e+01
-6.576539999999999964e+01
-6.542969999999999686e+01
-6.588750000000000284e+01
-6.588750000000000284e+01
-6.600950000000000273e+01
-6.576539999999999964e+01
-6.588750000000000284e+01
-6.582640000000000668e+01
-6.594849999999999568e+01
-6.588750000000000284e+01
-6.604000000000000625e+01
-6.588750000000000284e+01
-6.610110000000000241e+01
-6.570430000000000348e+01
-6.585689999999999600e+01
-6.570430000000000348e+01
-6.552119999999999322e+01
-6.594849999999999568e+01
-6.567379999999999995e+01
-6.579590000000000316e+01
-6.555180000000000007e+01
-6.567379999999999995e+01
-6.546020000000000039e+01
-6.600950000000000273e+01
-6.536870000000000402e+01
-6.573489999999999611e+01
-6.558230000000000359e+01
-6.579590000000000316e+01
-6.558230000000000359e+01
-6.582640000000000668e+01
-6.564329999999999643e+01
-6.591800000000000637e+01
-6.564329999999999643e+01
-6.597899999999999920e+01
-6.555180000000000007e+01
-6.604000000000000625e+01
-6.555180000000000007e+01
-6.573489999999999611e+01
-6.570430000000000348e+01
-6.570430000000000348e+01
-6.564329999999999643e+01
-6.558230000000000359e+01
-6.558230000000000359e+01
-6.558230000000000359e+01
-6.546020000000000039e+01
-6.564329999999999643e+01
-6.552119999999999322e+01
-6.573489999999999611e+01
-6.576539999999999964e+01
-6.582640000000000668e+01
-6.564329999999999643e+01
-6.542969999999999686e+01
-6.567379999999999995e+01
-6.558230000000000359e+01
-6.591800000000000637e+01
-6.570430000000000348e+01
-6.576539999999999964e+01
-6.576539999999999964e+01
-6.573489999999999611e+01
-6.555180000000000007e+01
-6.555180000000000007e+01
-6.536870000000000402e+01
-6.561279999999999291e+01
-6.555180000000000007e+01
-6.561279999999999291e+01
-6.555180000000000007e+01
-6.573489999999999611e+01
-6.567379999999999995e+01
-6.582640000000000668e+01
-6.552119999999999322e+01
-6.582640000000000668e+01
-6.576539999999999964e+01
-6.564329999999999643e+01
-6.576539999999999964e+01
-6.570430000000000348e+01
-6.567379999999999995e+01
-6.585689999999999600e+01
-6.582640000000000668e+01
-6.579590000000000316e+01
-6.582640000000000668e+01
-6.567379999999999995e+01
-6.539919999999999334e+01
-6.542969999999999686e+01
-6.558230000000000359e+01
-6.542969999999999686e+01
-6.567379999999999995e+01
-6.546020000000000039e+01
-6.564329999999999643e+01
-6.542969999999999686e+01
-6.552119999999999322e+01
-6.546020000000000039e+01
-6.536870000000000402e+01
-6.561279999999999291e+01
-6.570430000000000348e+01
-6.579590000000000316e+01
-6.582640000000000668e+01
-6.546020000000000039e+01
-6.582640000000000668e+01
-6.567379999999999995e+01
-6.555180000000000007e+01
-6.573489999999999611e+01
-6.576539999999999964e+01
-6.564329999999999643e+01
-6.567379999999999995e+01
-6.546020000000000039e+01
-6.527710000000000434e+01
-6.536870000000000402e+01
-6.536870000000000402e+01
-6.533809999999999718e+01
-6.558230000000000359e+01
-6.564329999999999643e+01
-6.561279999999999291e+01
-6.561279999999999291e+01
-6.576539999999999964e+01
-6.567379999999999995e+01
-6.567379999999999995e+01
-6.567379999999999995e+01
-6.536870000000000402e+01
-6.549070000000000391e+01
-6.542969999999999686e+01
-6.536870000000000402e+01
-6.549070000000000391e+01
-6.539919999999999334e+01
-6.558230000000000359e+01
-6.564329999999999643e+01
-6.567379999999999995e+01
-6.506350000000000477e+01
-6.521609999999999729e+01
-6.515500000000000114e+01
-6.524660000000000082e+01
-6.539919999999999334e+01
-6.539919999999999334e+01
-6.564329999999999643e+01
-6.558230000000000359e+01
-6.561279999999999291e+01
-6.539919999999999334e+01
-6.542969999999999686e+01
-6.555180000000000007e+01
-6.561279999999999291e+01
-6.542969999999999686e+01
-6.549070000000000391e+01
-6.549070000000000391e+01
-6.561279999999999291e+01
-6.533809999999999718e+01
-6.552119999999999322e+01
-6.509399999999999409e+01
-6.536870000000000402e+01
-6.518550000000000466e+01
-6.536870000000000402e+01
-6.509399999999999409e+01
-6.518550000000000466e+01
-6.539919999999999334e+01
-6.536870000000000402e+01
-6.533809999999999718e+01
-6.530759999999999366e+01
-6.546020000000000039e+01
-6.533809999999999718e+01
-6.524660000000000082e+01
-6.549070000000000391e+01
-6.564329999999999643e+01
-6.555180000000000007e+01
-6.594849999999999568e+01
-6.546020000000000039e+01
-6.549070000000000391e+01
-6.530759999999999366e+01
-6.530759999999999366e+01
-6.530759999999999366e+01
-6.558230000000000359e+01
-6.539919999999999334e+01
-6.552119999999999322e+01
-6.539919999999999334e+01
-6.542969999999999686e+01
-6.512449999999999761e+01
-6.506350000000000477e+01
-6.506350000000000477e+01
-6.527710000000000434e+01
-6.530759999999999366e+01
-6.555180000000000007e+01
-6.539919999999999334e+01
-6.533809999999999718e+01
-6.542969999999999686e+01
-6.546020000000000039e+01
-6.549070000000000391e+01
-6.552119999999999322e+01
-6.521609999999999729e+01
-6.530759999999999366e+01
-6.518550000000000466e+01
-6.521609999999999729e+01
-6.536870000000000402e+01
-6.542969999999999686e+01
-6.536870000000000402e+01
-6.539919999999999334e+01
-6.546020000000000039e+01
-6.521609999999999729e+01
-6.527710000000000434e+01
-6.506350000000000477e+01
-6.542969999999999686e+01
-6.536870000000000402e+01
-6.576539999999999964e+01
-6.564329999999999643e+01
-6.555180000000000007e+01
-6.552119999999999322e+01
-6.546020000000000039e+01
-6.542969999999999686e+01
-6.558230000000000359e+01
-6.558230000000000359e+01
-6.573489999999999611e+01
-6.546020000000000039e+01
-6.555180000000000007e+01
-6.521609999999999729e+01
-6.542969999999999686e+01
-6.536870000000000402e+01
-6.524660000000000082e+01
-6.539919999999999334e+01
-6.533809999999999718e+01
-6.549070000000000391e+01
-6.552119999999999322e+01
-6.549070000000000391e+01
-6.533809999999999718e+01
-6.539919999999999334e+01
-6.530759999999999366e+01
-6.542969999999999686e+01
-6.542969999999999686e+01
-6.552119999999999322e+01
-6.558230000000000359e+01
-6.576539999999999964e+01
-6.552119999999999322e+01
-6.576539999999999964e+01
-6.561279999999999291e+01
-6.567379999999999995e+01
-6.546020000000000039e+01
-6.564329999999999643e+01
-6.549070000000000391e+01
-6.546020000000000039e+01
-6.579590000000000316e+01
-6.552119999999999322e+01
-6.561279999999999291e+01
-6.546020000000000039e+01
-6.552119999999999322e+01
-6.552119999999999322e+01
-6.521609999999999729e+01
-6.552119999999999322e+01
-6.555180000000000007e+01
-6.579590000000000316e+01
-6.570430000000000348e+01
-6.564329999999999643e+01
-6.561279999999999291e+01
-6.549070000000000391e+01
-6.564329999999999643e+01
-6.536870000000000402e+01
-6.558230000000000359e+01
-6.539919999999999334e+01
-6.564329999999999643e+01
-6.546020000000000039e+01
-6.518550000000000466e+01
-6.546020000000000039e+01
-6.527710000000000434e+01
-6.549070000000000391e+01
-6.539919999999999334e+01
-6.549070000000000391e+01
-6.549070000000000391e+01
-6.549070000000000391e+01
-6.585689999999999600e+01
-6.579590000000000316e+01
-6.567379999999999995e+01
-6.573489999999999611e+01
-6.539919999999999334e+01
-6.546020000000000039e+01
-6.549070000000000391e+01
-6.564329999999999643e+01
-6.555180000000000007e+01
-6.564329999999999643e+01
-6.576539999999999964e+01
-6.524660000000000082e+01
-6.546020000000000039e+01
-6.524660000000000082e+01
-6.530759999999999366e+01
-6.518550000000000466e+01
-6.527710000000000434e+01
-6.552119999999999322e+01
-6.536870000000000402e+01
-6.546020000000000039e+01
-6.542969999999999686e+01
-6.555180000000000007e+01
-6.539919999999999334e+01
-6.530759999999999366e+01
-6.536870000000000402e+01
-6.539919999999999334e+01
-6.549070000000000391e+01
-6.542969999999999686e+01
-6.558230000000000359e+01
-6.536870000000000402e+01
-6.539919999999999334e+01
-6.530759999999999366e+01
-6.521609999999999729e+01
-6.542969999999999686e+01
-6.515500000000000114e+01
-6.512449999999999761e+01
-6.518550000000000466e+01
-6.533809999999999718e+01
-6.518550000000000466e+01
-6.533809999999999718e+01
-6.524660000000000082e+01
-6.539919999999999334e+01
-6.530759999999999366e+01
-6.549070000000000391e+01
-6.521609999999999729e+01
-6.549070000000000391e+01
-6.530759999999999366e+01
-6.558230000000000359e+01
-6.555180000000000007e+01
-6.533809999999999718e+01
-6.533809999999999718e+01
-6.527710000000000434e+01
-6.512449999999999761e+01
-6.518550000000000466e+01
-6.518550000000000466e+01
-6.539919999999999334e+01
-6.530759999999999366e+01
-6.546020000000000039e+01
-6.518550000000000466e+01
-6.536870000000000402e+01
-6.506350000000000477e+01
-6.542969999999999686e+01
-6.518550000000000466e+01
-6.524660000000000082e+01
-6.536870000000000402e+01
-6.536870000000000402e+01
-6.533809999999999718e+01
-6.536870000000000402e+01
-6.539919999999999334e+01
-6.536870000000000402e+01
-6.549070000000000391e+01
-6.521609999999999729e+01
-6.546020000000000039e+01
-6.527710000000000434e+01
-6.515500000000000114e+01
-6.536870000000000402e+01
-6.530759999999999366e+01
-6.509399999999999409e+01
-6.539919999999999334e+01
-6.491089999999999804e+01
-6.524660000000000082e+01
-6.503300000000000125e+01
-6.515500000000000114e+01
-6.518550000000000466e+01
-6.561279999999999291e+01
-6.533809999999999718e+01
-6.549070000000000391e+01
-6.530759999999999366e+01
-6.536870000000000402e+01
-6.527710000000000434e+01
-6.524660000000000082e+01
-6.530759999999999366e+01
-6.552119999999999322e+01
-6.509399999999999409e+01
-6.521609999999999729e+01
-6.521609999999999729e+01
-6.503300000000000125e+01
-6.527710000000000434e+01
-6.503300000000000125e+01
-6.530759999999999366e+01
-6.515500000000000114e+01
-6.521609999999999729e+01
-6.524660000000000082e+01
-6.549070000000000391e+01
-6.518550000000000466e+01
-6.515500000000000114e+01
-6.518550000000000466e+01
-6.527710000000000434e+01
-6.539919999999999334e+01
-6.576539999999999964e+01
-6.524660000000000082e+01
-6.549070000000000391e+01
-6.530759999999999366e+01
-6.552119999999999322e+01
-6.530759999999999366e+01
-6.536870000000000402e+01
-6.500239999999999441e+01
-6.509399999999999409e+01
-6.506350000000000477e+01
-6.503300000000000125e+01
-6.491089999999999804e+01
-6.506350000000000477e+01
-6.521609999999999729e+01
-6.515500000000000114e+01
-6.533809999999999718e+01
-6.524660000000000082e+01
-6.500239999999999441e+01
-6.518550000000000466e+01
-6.542969999999999686e+01
-6.549070000000000391e+01
-6.542969999999999686e+01
-6.512449999999999761e+01
-6.530759999999999366e+01
-6.542969999999999686e+01
-6.536870000000000402e+01
-6.539919999999999334e+01
-6.539919999999999334e+01
-6.546020000000000039e+01
-6.546020000000000039e+01
-6.515500000000000114e+01
-6.506350000000000477e+01
-6.515500000000000114e+01
-6.518550000000000466e+01
-6.509399999999999409e+01
-6.515500000000000114e+01
-6.503300000000000125e+01
-6.524660000000000082e+01
-6.509399999999999409e+01
-6.524660000000000082e+01
-6.558230000000000359e+01
-6.512449999999999761e+01
-6.558230000000000359e+01
-6.536870000000000402e+01
-6.518550000000000466e+01
-6.521609999999999729e+01
-6.506350000000000477e+01
-6.527710000000000434e+01
-6.521609999999999729e+01
-6.539919999999999334e+01
-6.515500000000000114e+01
-6.536870000000000402e+01
-6.539919999999999334e+01
-6.512449999999999761e+01
-6.512449999999999761e+01
-6.484990000000000521e+01
-6.503300000000000125e+01
-6.533809999999999718e+01
-6.521609999999999729e+01
-6.536870000000000402e+01
-6.527710000000000434e+01
-6.539919999999999334e+01
-6.530759999999999366e+01
-6.530759999999999366e+01
-6.542969999999999686e+01
-6.530759999999999366e+01
-6.533809999999999718e+01
-6.539919999999999334e+01
-6.539919999999999334e+01
-6.527710000000000434e+01
-6.530759999999999366e+01
-6.515500000000000114e+01
-6.524660000000000082e+01
-6.521609999999999729e+01
-6.481929999999999836e+01
-6.481929999999999836e+01
-6.515500000000000114e+01
-6.503300000000000125e+01
-6.521609999999999729e+01
-6.497190000000000509e+01
-6.518550000000000466e+01
-6.488039999999999452e+01
-6.524660000000000082e+01
-6.506350000000000477e+01
-6.518550000000000466e+01
-6.546020000000000039e+01
-6.533809999999999718e+01
-6.533809999999999718e+01
-6.542969999999999686e+01
-6.506350000000000477e+01
-6.512449999999999761e+01
-6.506350000000000477e+01
-6.518550000000000466e+01
-6.500239999999999441e+01
-6.506350000000000477e+01
-6.512449999999999761e+01
-6.527710000000000434e+01
-6.530759999999999366e+01
-6.500239999999999441e+01
-6.509399999999999409e+01
-6.484990000000000521e+01
-6.503300000000000125e+01
-6.518550000000000466e+01
-6.512449999999999761e+01
-6.512449999999999761e+01
-6.512449999999999761e+01
-6.512449999999999761e+01
-6.524660000000000082e+01
-6.500239999999999441e+01
-6.503300000000000125e+01
-6.481929999999999836e+01
-6.500239999999999441e+01
-6.466670000000000584e+01
-6.506350000000000477e+01
-6.481929999999999836e+01
-6.503300000000000125e+01
-6.500239999999999441e+01
-6.494140000000000157e+01
-6.478879999999999484e+01
-6.484990000000000521e+01
-6.478879999999999484e+01
-6.478879999999999484e+01
-6.494140000000000157e+01
-6.515500000000000114e+01
-6.500239999999999441e+01
-6.515500000000000114e+01
-6.503300000000000125e+01
-6.484990000000000521e+01
-6.509399999999999409e+01
-6.497190000000000509e+01
-6.512449999999999761e+01
-6.481929999999999836e+01
-6.518550000000000466e+01
-6.472780000000000200e+01
-6.491089999999999804e+01
-6.481929999999999836e+01
-6.463620000000000232e+01
-6.472780000000000200e+01
-6.497190000000000509e+01
-6.488039999999999452e+01
-6.500239999999999441e+01
-6.491089999999999804e+01
-6.509399999999999409e+01
-6.491089999999999804e+01
-6.521609999999999729e+01
-6.491089999999999804e+01
-6.478879999999999484e+01
-6.475830000000000553e+01
-6.488039999999999452e+01
-6.494140000000000157e+01
-6.491089999999999804e+01
-6.503300000000000125e+01
-6.497190000000000509e+01
-6.515500000000000114e+01
-6.506350000000000477e+01
-6.500239999999999441e+01
-6.469729999999999848e+01
-6.475830000000000553e+01
-6.466670000000000584e+01
-6.484990000000000521e+01
-6.478879999999999484e+01
-6.500239999999999441e+01
-6.478879999999999484e+01
-6.506350000000000477e+01
-6.478879999999999484e+01
-6.521609999999999729e+01
-6.472780000000000200e+01
-6.484990000000000521e+01
-6.497190000000000509e+01
-6.518550000000000466e+01
-6.503300000000000125e+01
-6.509399999999999409e+01
-6.478879999999999484e+01
-6.488039999999999452e+01
-6.509399999999999409e+01
-6.509399999999999409e+01
-6.481929999999999836e+01
-6.491089999999999804e+01
-6.463620000000000232e+01
-6.503300000000000125e+01
-6.481929999999999836e+01
-6.481929999999999836e+01
-6.469729999999999848e+01
-6.478879999999999484e+01
-6.469729999999999848e+01
-6.466670000000000584e+01
-6.481929999999999836e+01
-6.466670000000000584e+01
-6.472780000000000200e+01
-6.481929999999999836e+01
-6.497190000000000509e+01
-6.497190000000000509e+01
-6.503300000000000125e+01
-6.472780000000000200e+01
-6.497190000000000509e+01
-6.491089999999999804e+01
-6.472780000000000200e+01
-6.478879999999999484e+01
-6.497190000000000509e+01
-6.500239999999999441e+01
-6.512449999999999761e+01
-6.484990000000000521e+01
-6.463620000000000232e+01
-6.466670000000000584e+01
-6.454470000000000596e+01
-6.472780000000000200e+01
-6.478879999999999484e+01
-6.463620000000000232e+01
-6.497190000000000509e+01
-6.475830000000000553e+01
-6.475830000000000553e+01
-6.454470000000000596e+01
-6.472780000000000200e+01
-6.460569999999999879e+01
-6.488039999999999452e+01
-6.481929999999999836e+01
-6.475830000000000553e+01
-6.475830000000000553e+01
-6.475830000000000553e+01
-6.491089999999999804e+01
-6.512449999999999761e+01
-6.466670000000000584e+01
-6.497190000000000509e+01
-6.439209999999999923e+01
-6.472780000000000200e+01
-6.463620000000000232e+01
-6.481929999999999836e+01
-6.491089999999999804e+01
-6.488039999999999452e+01
-6.469729999999999848e+01
-6.488039999999999452e+01
-6.481929999999999836e+01
-6.475830000000000553e+01
-6.494140000000000157e+01
-6.481929999999999836e+01
-6.503300000000000125e+01
-6.518550000000000466e+01
-6.500239999999999441e+01
-6.503300000000000125e+01
-6.506350000000000477e+01
-6.478879999999999484e+01
-6.484990000000000521e+01
-6.481929999999999836e+01
-6.491089999999999804e+01
-6.460569999999999879e+01
-6.481929999999999836e+01
-6.478879999999999484e+01
-6.478879999999999484e+01
-6.460569999999999879e+01
-6.463620000000000232e+01
-6.448359999999999559e+01
-6.469729999999999848e+01
-6.463620000000000232e+01
-6.481929999999999836e+01
-6.478879999999999484e+01
-6.494140000000000157e+01
-6.463620000000000232e+01
-6.500239999999999441e+01
-6.488039999999999452e+01
-6.497190000000000509e+01
-6.484990000000000521e+01
-6.484990000000000521e+01
-6.488039999999999452e+01
-6.481929999999999836e+01
-6.506350000000000477e+01
-6.481929999999999836e+01
-6.488039999999999452e+01
-6.478879999999999484e+01
-6.463620000000000232e+01
-6.448359999999999559e+01
-6.454470000000000596e+01
-6.457519999999999527e+01
-6.488039999999999452e+01
-6.481929999999999836e+01
-6.475830000000000553e+01
-6.460569999999999879e+01
-6.500239999999999441e+01
-6.469729999999999848e+01
-6.488039999999999452e+01
-6.463620000000000232e+01
-6.478879999999999484e+01
-6.463620000000000232e+01
-6.491089999999999804e+01
-6.481929999999999836e+01
-6.478879999999999484e+01
-6.448359999999999559e+01
-6.457519999999999527e+01
-6.463620000000000232e+01
-6.466670000000000584e+01
-6.469729999999999848e+01
-6.457519999999999527e+01
-6.475830000000000553e+01
-6.457519999999999527e+01
-6.466670000000000584e+01
-6.469729999999999848e+01
-6.484990000000000521e+01
-6.466670000000000584e+01
-6.475830000000000553e+01
-6.481929999999999836e+01
-6.478879999999999484e+01
-6.475830000000000553e+01
-6.500239999999999441e+01
-6.463620000000000232e+01
-6.494140000000000157e+01
-6.475830000000000553e+01
-6.478879999999999484e+01
-6.439209999999999923e+01
-6.442260000000000275e+01
-6.420900000000000318e+01
-6.436159999999999570e+01
-6.442260000000000275e+01
-6.442260000000000275e+01
-6.430049999999999955e+01
-6.433110000000000639e+01
-6.442260000000000275e+01
-6.411740000000000350e+01
-6.445310000000000628e+01
-6.445310000000000628e+01
-6.457519999999999527e+01
-6.457519999999999527e+01
-6.469729999999999848e+01
-6.469729999999999848e+01
-6.451420000000000243e+01
-6.445310000000000628e+01
-6.463620000000000232e+01
-6.454470000000000596e+01
-6.472780000000000200e+01
-6.439209999999999923e+01
-6.451420000000000243e+01
-6.451420000000000243e+01
-6.451420000000000243e+01
-6.463620000000000232e+01
-6.442260000000000275e+01
-6.445310000000000628e+01
-6.439209999999999923e+01
-6.439209999999999923e+01
-6.439209999999999923e+01
-6.430049999999999955e+01
-6.457519999999999527e+01
-6.451420000000000243e+01
-6.472780000000000200e+01
-6.466670000000000584e+01
-6.451420000000000243e+01
-6.451420000000000243e+01
-6.454470000000000596e+01
-6.442260000000000275e+01
-6.454470000000000596e+01
-6.460569999999999879e+01
-6.466670000000000584e+01
-6.448359999999999559e+01
-6.442260000000000275e+01
-6.423950000000000671e+01
-6.439209999999999923e+01
-6.433110000000000639e+01
-6.436159999999999570e+01
-6.451420000000000243e+01
-6.445310000000000628e+01
-6.448359999999999559e+01
-6.457519999999999527e+01
-6.445310000000000628e+01
-6.478879999999999484e+01
-6.466670000000000584e+01
-6.488039999999999452e+01
-6.469729999999999848e+01
-6.475830000000000553e+01
-6.463620000000000232e+01
-6.469729999999999848e+01
-6.460569999999999879e+01
-6.451420000000000243e+01
-6.469729999999999848e+01
-6.448359999999999559e+01
-6.460569999999999879e+01
-6.439209999999999923e+01
-6.423950000000000671e+01
-6.457519999999999527e+01
-6.445310000000000628e+01
-6.457519999999999527e+01
-6.457519999999999527e+01
-6.442260000000000275e+01
-6.436159999999999570e+01
-6.436159999999999570e+01
-6.451420000000000243e+01
-6.445310000000000628e+01
-6.500239999999999441e+01
-6.469729999999999848e+01
-6.500239999999999441e+01
-6.460569999999999879e+01
-6.454470000000000596e+01
-6.454470000000000596e+01
-6.442260000000000275e+01
-6.442260000000000275e+01
-6.463620000000000232e+01
-6.448359999999999559e+01
-6.454470000000000596e+01
-6.430049999999999955e+01
-6.451420000000000243e+01
-6.466670000000000584e+01
-6.442260000000000275e+01
-6.439209999999999923e+01
-6.457519999999999527e+01
-6.454470000000000596e+01
-6.451420000000000243e+01
-6.484990000000000521e+01
-6.454470000000000596e+01
-6.460569999999999879e+01
-6.466670000000000584e+01
-6.478879999999999484e+01
-6.469729999999999848e+01
-6.472780000000000200e+01
-6.420900000000000318e+01
-6.451420000000000243e+01
-6.433110000000000639e+01
-6.442260000000000275e+01
-6.430049999999999955e+01
-6.445310000000000628e+01
-6.426999999999999602e+01
-6.436159999999999570e+01
-6.417849999999999966e+01
-6.436159999999999570e+01
-6.402589999999999293e+01
-6.451420000000000243e+01
-6.445310000000000628e+01
-6.457519999999999527e+01
-6.469729999999999848e+01
-6.478879999999999484e+01
-6.475830000000000553e+01
-6.457519999999999527e+01
-6.463620000000000232e+01
-6.491089999999999804e+01
-6.454470000000000596e+01
-6.488039999999999452e+01
-6.460569999999999879e+01
-6.457519999999999527e+01
-6.451420000000000243e+01
-6.439209999999999923e+01
-6.466670000000000584e+01
-6.445310000000000628e+01
-6.475830000000000553e+01
-6.433110000000000639e+01
-6.481929999999999836e+01
-6.448359999999999559e+01
-6.478879999999999484e+01
-6.466670000000000584e+01
-6.484990000000000521e+01
-6.481929999999999836e+01
-6.491089999999999804e+01
-6.436159999999999570e+01
-6.478879999999999484e+01
-6.454470000000000596e+01
-6.481929999999999836e+01
-6.481929999999999836e+01
-6.484990000000000521e+01
-6.472780000000000200e+01
-6.463620000000000232e+01
-6.457519999999999527e+01
-6.439209999999999923e+01
-6.463620000000000232e+01
-6.442260000000000275e+01
-6.469729999999999848e+01
-6.481929999999999836e+01
-6.469729999999999848e+01
-6.491089999999999804e+01
-6.484990000000000521e+01
-6.497190000000000509e+01
-6.475830000000000553e+01
-6.475830000000000553e+01
-6.491089999999999804e+01
-6.488039999999999452e+01
-6.509399999999999409e+01
-6.478879999999999484e+01
-6.491089999999999804e+01
-6.469729999999999848e+01
-6.503300000000000125e+01
-6.488039999999999452e+01
-6.463620000000000232e+01
-6.448359999999999559e+01
-6.460569999999999879e+01
-6.442260000000000275e+01
-6.481929999999999836e+01
-6.457519999999999527e+01
-6.475830000000000553e+01
-6.469729999999999848e+01
-6.469729999999999848e+01
-6.457519999999999527e+01
-6.472780000000000200e+01
-6.466670000000000584e+01
-6.478879999999999484e+01
-6.506350000000000477e+01
-6.481929999999999836e+01
-6.494140000000000157e+01
-6.454470000000000596e+01
-6.463620000000000232e+01
-6.460569999999999879e+01
-6.451420000000000243e+01
-6.466670000000000584e+01
-6.469729999999999848e+01
-6.491089999999999804e+01
-6.481929999999999836e+01
-6.457519999999999527e+01
-6.466670000000000584e+01
-6.448359999999999559e+01
-6.475830000000000553e+01
-6.451420000000000243e+01
-6.472780000000000200e+01
-6.466670000000000584e+01
-6.475830000000000553e+01
-6.466670000000000584e+01
-6.472780000000000200e+01
-6.457519999999999527e+01
-6.472780000000000200e+01
-6.442260000000000275e+01
-6.442260000000000275e+01
-6.442260000000000275e+01
-6.445310000000000628e+01
-6.439209999999999923e+01
-6.442260000000000275e+01
-6.451420000000000243e+01
-6.448359999999999559e+01
-6.454470000000000596e+01
-6.442260000000000275e+01
-6.436159999999999570e+01
-6.433110000000000639e+01
-6.448359999999999559e+01
-6.457519999999999527e+01
-6.463620000000000232e+01
-6.466670000000000584e+01
-6.469729999999999848e+01
-6.454470000000000596e+01
-6.460569999999999879e+01
-6.457519999999999527e+01
-6.457519999999999527e+01
-6.451420000000000243e+01
-6.478879999999999484e+01
-6.460569999999999879e+01
-6.442260000000000275e+01
-6.445310000000000628e+01
-6.426999999999999602e+01
-6.417849999999999966e+01
-6.426999999999999602e+01
-6.448359999999999559e+01
-6.442260000000000275e+01
-6.426999999999999602e+01
-6.448359999999999559e+01
-6.448359999999999559e+01
-6.457519999999999527e+01
-6.454470000000000596e+01
-6.442260000000000275e+01
-6.442260000000000275e+01
-6.433110000000000639e+01
-6.454470000000000596e+01
-6.445310000000000628e+01
-6.451420000000000243e+01
-6.478879999999999484e+01
-6.457519999999999527e+01
-6.466670000000000584e+01
-6.433110000000000639e+01
-6.423950000000000671e+01
-6.439209999999999923e+01
-6.423950000000000671e+01
-6.420900000000000318e+01
-6.436159999999999570e+01
-6.460569999999999879e+01
-6.439209999999999923e+01
-6.457519999999999527e+01
-6.436159999999999570e+01
-6.436159999999999570e+01
-6.445310000000000628e+01
-6.451420000000000243e+01
-6.469729999999999848e+01
-6.454470000000000596e+01
-6.463620000000000232e+01
-6.448359999999999559e+01
-6.442260000000000275e+01
-6.445310000000000628e+01
-6.414790000000000703e+01
-6.433110000000000639e+01
-6.433110000000000639e+01
-6.433110000000000639e+01
-6.411740000000000350e+01
-6.420900000000000318e+01
-6.423950000000000671e+01
-6.442260000000000275e+01
-6.423950000000000671e+01
-6.423950000000000671e+01
-6.420900000000000318e+01
-6.451420000000000243e+01
-6.417849999999999966e+01
-6.430049999999999955e+01
-6.423950000000000671e+01
-6.445310000000000628e+01
-6.448359999999999559e+01
-6.448359999999999559e+01
-6.436159999999999570e+01
-6.433110000000000639e+01
-6.426999999999999602e+01
-6.426999999999999602e+01
-6.445310000000000628e+01
-6.439209999999999923e+01
-6.445310000000000628e+01
-6.426999999999999602e+01
-6.433110000000000639e+01
-6.399539999999999651e+01
-6.411740000000000350e+01
-6.411740000000000350e+01
-6.417849999999999966e+01
-6.411740000000000350e+01
-6.433110000000000639e+01
-6.411740000000000350e+01
-6.436159999999999570e+01
-6.411740000000000350e+01
-6.445310000000000628e+01
-6.436159999999999570e+01
-6.417849999999999966e+01
-6.384279999999999688e+01
-6.433110000000000639e+01
-6.408689999999999998e+01
-6.417849999999999966e+01
-6.414790000000000703e+01
-6.420900000000000318e+01
-6.405639999999999645e+01
-6.420900000000000318e+01
-6.393430000000000035e+01
-6.408689999999999998e+01
-6.384279999999999688e+01
-6.408689999999999998e+01
-6.420900000000000318e+01
-6.408689999999999998e+01
-6.436159999999999570e+01
-6.399539999999999651e+01
-6.405639999999999645e+01
-6.426999999999999602e+01
-6.423950000000000671e+01
-6.426999999999999602e+01
-6.439209999999999923e+01
-6.426999999999999602e+01
-6.445310000000000628e+01
-6.420900000000000318e+01
-6.436159999999999570e+01
-6.393430000000000035e+01
-6.414790000000000703e+01
-6.393430000000000035e+01
-6.417849999999999966e+01
-6.426999999999999602e+01
-6.402589999999999293e+01
-6.402589999999999293e+01
-6.426999999999999602e+01
-6.430049999999999955e+01
-6.402589999999999293e+01
-6.411740000000000350e+01
-6.411740000000000350e+01
-6.423950000000000671e+01
-6.417849999999999966e+01
-6.414790000000000703e+01
-6.448359999999999559e+01
-6.445310000000000628e+01
-6.442260000000000275e+01
-6.436159999999999570e+01
-6.423950000000000671e+01
-6.433110000000000639e+01
-6.384279999999999688e+01
-6.420900000000000318e+01
-6.420900000000000318e+01
-6.414790000000000703e+01
-6.423950000000000671e+01
-6.408689999999999998e+01
-6.417849999999999966e+01
-6.417849999999999966e+01
-6.414790000000000703e+01
-6.414790000000000703e+01
-6.384279999999999688e+01
-6.451420000000000243e+01
-6.420900000000000318e+01
-6.442260000000000275e+01
-6.430049999999999955e+01
-6.436159999999999570e+01
-6.414790000000000703e+01
-6.408689999999999998e+01
-6.414790000000000703e+01
-6.420900000000000318e+01
-6.439209999999999923e+01
-6.399539999999999651e+01
-6.420900000000000318e+01
-6.396479999999999677e+01
-6.396479999999999677e+01
-6.399539999999999651e+01
-6.393430000000000035e+01
-6.399539999999999651e+01
-6.414790000000000703e+01
-6.402589999999999293e+01
-6.408689999999999998e+01
-6.402589999999999293e+01
-6.442260000000000275e+01
-6.411740000000000350e+01
-6.430049999999999955e+01
-6.411740000000000350e+01
-6.417849999999999966e+01
-6.399539999999999651e+01
-6.430049999999999955e+01
-6.417849999999999966e+01
-6.411740000000000350e+01
-6.405639999999999645e+01
-6.414790000000000703e+01
-6.396479999999999677e+01
-6.408689999999999998e+01
-6.393430000000000035e+01
-6.399539999999999651e+01
-6.390379999999999683e+01
-6.405639999999999645e+01
-6.414790000000000703e+01
-6.426999999999999602e+01
-6.430049999999999955e+01
-6.405639999999999645e+01
-6.430049999999999955e+01
-6.381230000000000047e+01
-6.393430000000000035e+01
-6.384279999999999688e+01
-6.414790000000000703e+01
-6.408689999999999998e+01
-6.402589999999999293e+01
-6.384279999999999688e+01
-6.396479999999999677e+01
-6.399539999999999651e+01
-6.387330000000000041e+01
-6.372070000000000078e+01
-6.411740000000000350e+01
-6.369019999999999726e+01
-6.399539999999999651e+01
-6.372070000000000078e+01
-6.399539999999999651e+01
-6.378170000000000073e+01
-6.384279999999999688e+01
-6.378170000000000073e+01
-6.411740000000000350e+01
-6.405639999999999645e+01
-6.402589999999999293e+01
-6.390379999999999683e+01
-6.420900000000000318e+01
-6.405639999999999645e+01
-6.414790000000000703e+01
-6.375119999999999720e+01
-6.381230000000000047e+01
-6.356810000000000116e+01
-6.365970000000000084e+01
-6.381230000000000047e+01
-6.359859999999999758e+01
-6.381230000000000047e+01
-6.387330000000000041e+01
-6.390379999999999683e+01
-6.372070000000000078e+01
-6.359859999999999758e+01
-6.353759999999999764e+01
-6.372070000000000078e+01
-6.384279999999999688e+01
-6.396479999999999677e+01
-6.387330000000000041e+01
-6.399539999999999651e+01
-6.393430000000000035e+01
-6.390379999999999683e+01
-6.396479999999999677e+01
-6.396479999999999677e+01
-6.387330000000000041e+01
-6.378170000000000073e+01
-6.365970000000000084e+01
-6.387330000000000041e+01
-6.387330000000000041e+01
-6.353759999999999764e+01
-6.359859999999999758e+01
-6.372070000000000078e+01
-6.372070000000000078e+01
-6.369019999999999726e+01
-6.387330000000000041e+01
-6.350710000000000122e+01
-6.372070000000000078e+01
-6.384279999999999688e+01
-6.399539999999999651e+01
-6.375119999999999720e+01
-6.390379999999999683e+01
-6.369019999999999726e+01
-6.359859999999999758e+01
-6.369019999999999726e+01
-6.365970000000000084e+01
-6.378170000000000073e+01
-6.372070000000000078e+01
-6.384279999999999688e+01
-6.347659999999999769e+01
-6.353759999999999764e+01
-6.347659999999999769e+01
-6.353759999999999764e+01
-6.369019999999999726e+01
-6.362919999999999732e+01
-6.369019999999999726e+01
-6.378170000000000073e+01
-6.372070000000000078e+01
-6.381230000000000047e+01
-6.378170000000000073e+01
-6.378170000000000073e+01
-6.375119999999999720e+01
-6.369019999999999726e+01
-6.362919999999999732e+01
-6.365970000000000084e+01
-6.372070000000000078e+01
-6.372070000000000078e+01
-6.359859999999999758e+01
-6.369019999999999726e+01
-6.362919999999999732e+01
-6.362919999999999732e+01
-6.353759999999999764e+01
-6.320190000000000197e+01
-6.335450000000000159e+01
-6.347659999999999769e+01
-6.365970000000000084e+01
-6.350710000000000122e+01
-6.350710000000000122e+01
-6.353759999999999764e+01
-6.372070000000000078e+01
-6.344599999999999795e+01
-6.359859999999999758e+01
-6.344599999999999795e+01
-6.369019999999999726e+01
-6.381230000000000047e+01
-6.372070000000000078e+01
-6.387330000000000041e+01
-6.365970000000000084e+01
-6.365970000000000084e+01
-6.362919999999999732e+01
-6.353759999999999764e+01
-6.365970000000000084e+01
-6.353759999999999764e+01
-6.359859999999999758e+01
-6.350710000000000122e+01
-6.350710000000000122e+01
-6.365970000000000084e+01
-6.335450000000000159e+01
-6.344599999999999795e+01
-6.338499999999999801e+01
-6.335450000000000159e+01
-6.350710000000000122e+01
-6.350710000000000122e+01
-6.350710000000000122e+01
-6.378170000000000073e+01
-6.372070000000000078e+01
-6.362919999999999732e+01
-6.356810000000000116e+01
-6.356810000000000116e+01
-6.326290000000000191e+01
-6.338499999999999801e+01
-6.341550000000000153e+01
-6.335450000000000159e+01
-6.332399999999999807e+01
-6.341550000000000153e+01
-6.350710000000000122e+01
-6.338499999999999801e+01
-6.347659999999999769e+01
-6.307979999999999876e+01
-6.335450000000000159e+01
-6.323239999999999839e+01
-6.335450000000000159e+01
-6.356810000000000116e+01
-6.359859999999999758e+01
-6.350710000000000122e+01
-6.362919999999999732e+01
-6.344599999999999795e+01
-6.365970000000000084e+01
-6.320190000000000197e+01
-6.375119999999999720e+01
-6.353759999999999764e+01
-6.375119999999999720e+01
-6.350710000000000122e+01
-6.350710000000000122e+01
-6.338499999999999801e+01
-6.347659999999999769e+01
-6.332399999999999807e+01
-6.338499999999999801e+01
-6.335450000000000159e+01
-6.344599999999999795e+01
-6.314090000000000202e+01
-6.335450000000000159e+01
-6.326290000000000191e+01
-6.335450000000000159e+01
-6.335450000000000159e+01
-6.317139999999999844e+01
-6.335450000000000159e+01
-6.332399999999999807e+01
-6.353759999999999764e+01
-6.332399999999999807e+01
-6.381230000000000047e+01
-6.362919999999999732e+01
-6.372070000000000078e+01
-6.353759999999999764e+01
-6.307979999999999876e+01
-6.301879999999999882e+01
-6.335450000000000159e+01
-6.323239999999999839e+01
-6.347659999999999769e+01
-6.320190000000000197e+01
-6.344599999999999795e+01
-6.347659999999999769e+01
-6.350710000000000122e+01
-6.311039999999999850e+01
-6.350710000000000122e+01
-6.326290000000000191e+01
-6.347659999999999769e+01
-6.344599999999999795e+01
-6.341550000000000153e+01
-6.356810000000000116e+01
-6.347659999999999769e+01
-6.353759999999999764e+01
-6.353759999999999764e+01
-6.365970000000000084e+01
-6.341550000000000153e+01
-6.314090000000000202e+01
-6.314090000000000202e+01
-6.338499999999999801e+01
-6.320190000000000197e+01
-6.344599999999999795e+01
-6.292719999999999914e+01
-6.323239999999999839e+01
-6.301879999999999882e+01
-6.335450000000000159e+01
-6.320190000000000197e+01
-6.338499999999999801e+01
-6.311039999999999850e+01
-6.332399999999999807e+01
-6.350710000000000122e+01
-6.356810000000000116e+01
-6.332399999999999807e+01
-6.341550000000000153e+01
-6.326290000000000191e+01
-6.344599999999999795e+01
-6.350710000000000122e+01
-6.344599999999999795e+01
-6.326290000000000191e+01
-6.356810000000000116e+01
-6.323239999999999839e+01
-6.289670000000000272e+01
-6.326290000000000191e+01
-6.295779999999999887e+01
-6.320190000000000197e+01
-6.314090000000000202e+01
-6.320190000000000197e+01
-6.317139999999999844e+01
-6.317139999999999844e+01
-6.317139999999999844e+01
-6.341550000000000153e+01
-6.314090000000000202e+01
-6.353759999999999764e+01
-6.301879999999999882e+01
-6.347659999999999769e+01
-6.323239999999999839e+01
-6.344599999999999795e+01
-6.329350000000000165e+01
-6.353759999999999764e+01
-6.353759999999999764e+01
-6.341550000000000153e+01
-6.329350000000000165e+01
-6.320190000000000197e+01
-6.317139999999999844e+01
-6.341550000000000153e+01
-6.326290000000000191e+01
-6.317139999999999844e+01
-6.335450000000000159e+01
-6.323239999999999839e+01
-6.329350000000000165e+01
-6.332399999999999807e+01
-6.335450000000000159e+01
-6.320190000000000197e+01
-6.378170000000000073e+01
-6.344599999999999795e+01
-6.365970000000000084e+01
-6.353759999999999764e+01
-6.353759999999999764e+01
-6.329350000000000165e+01
-6.335450000000000159e+01
-6.332399999999999807e+01
-6.320190000000000197e+01
-6.314090000000000202e+01
-6.347659999999999769e+01
-6.314090000000000202e+01
-6.320190000000000197e+01
-6.320190000000000197e+01
-6.347659999999999769e+01
-6.311039999999999850e+01
-6.320190000000000197e+01
-6.320190000000000197e+01
-6.332399999999999807e+01
-6.353759999999999764e+01
-6.317139999999999844e+01
-6.350710000000000122e+01
-6.338499999999999801e+01
-6.329350000000000165e+01
-6.347659999999999769e+01
-6.353759999999999764e+01
-6.320190000000000197e+01
-6.332399999999999807e+01
-6.320190000000000197e+01
-6.341550000000000153e+01
-6.335450000000000159e+01
-6.338499999999999801e+01
-6.323239999999999839e+01
-6.344599999999999795e+01
-6.335450000000000159e+01
-6.301879999999999882e+01
-6.307979999999999876e+01
-6.295779999999999887e+01
-6.307979999999999876e+01
-6.335450000000000159e+01
-6.320190000000000197e+01
-6.329350000000000165e+01
-6.301879999999999882e+01
-6.329350000000000165e+01
-6.332399999999999807e+01
-6.329350000000000165e+01
-6.332399999999999807e+01
-6.326290000000000191e+01
-6.335450000000000159e+01
-6.332399999999999807e+01
-6.332399999999999807e+01
-6.307979999999999876e+01
-6.326290000000000191e+01
-6.326290000000000191e+01
-6.323239999999999839e+01
-6.320190000000000197e+01
-6.320190000000000197e+01
-6.311039999999999850e+01
-6.304930000000000234e+01
-6.301879999999999882e+01
-6.323239999999999839e+01
-6.295779999999999887e+01
-6.326290000000000191e+01
-6.295779999999999887e+01
-6.335450000000000159e+01
-6.317139999999999844e+01
-6.326290000000000191e+01
-6.329350000000000165e+01
-6.326290000000000191e+01
-6.353759999999999764e+01
-6.317139999999999844e+01
-6.307979999999999876e+01
-6.304930000000000234e+01
-6.295779999999999887e+01
-6.314090000000000202e+01
-6.283570000000000277e+01
-6.314090000000000202e+01
-6.314090000000000202e+01
-6.314090000000000202e+01
-6.286619999999999919e+01
-6.286619999999999919e+01
-6.271359999999999957e+01
-6.289670000000000272e+01
-6.286619999999999919e+01
-6.307979999999999876e+01
-6.329350000000000165e+01
-6.326290000000000191e+01
-6.304930000000000234e+01
-6.320190000000000197e+01
-6.298830000000000240e+01
-6.314090000000000202e+01
-6.307979999999999876e+01
-6.317139999999999844e+01
-6.323239999999999839e+01
-6.292719999999999914e+01
-6.307979999999999876e+01
-6.295779999999999887e+01
-6.317139999999999844e+01
-6.314090000000000202e+01
-6.304930000000000234e+01
-6.295779999999999887e+01
-6.295779999999999887e+01
-6.295779999999999887e+01
-6.286619999999999919e+01
-6.304930000000000234e+01
-6.295779999999999887e+01
-6.289670000000000272e+01
-6.307979999999999876e+01
-6.292719999999999914e+01
-6.301879999999999882e+01
-6.292719999999999914e+01
-6.292719999999999914e+01
-6.289670000000000272e+01
-6.317139999999999844e+01
-6.298830000000000240e+01
-6.292719999999999914e+01
-6.268310000000000315e+01
-6.268310000000000315e+01
-6.274410000000000309e+01
-6.298830000000000240e+01
-6.280519999999999925e+01
-6.304930000000000234e+01
-6.304930000000000234e+01
-6.292719999999999914e+01
-6.283570000000000277e+01
-6.292719999999999914e+01
-6.295779999999999887e+01
-6.307979999999999876e+01
-6.317139999999999844e+01
-6.307979999999999876e+01
-6.304930000000000234e+01
-6.289670000000000272e+01
-6.295779999999999887e+01
-6.314090000000000202e+01
-6.311039999999999850e+01
-6.323239999999999839e+01
-6.301879999999999882e+01
-6.320190000000000197e+01
-6.295779999999999887e+01
-6.289670000000000272e+01
-6.298830000000000240e+01
-6.283570000000000277e+01
-6.314090000000000202e+01
-6.292719999999999914e+01
-6.307979999999999876e+01
-6.292719999999999914e+01
-6.301879999999999882e+01
-6.311039999999999850e+01
-6.317139999999999844e+01
-6.298830000000000240e+01
-6.311039999999999850e+01
-6.301879999999999882e+01
-6.320190000000000197e+01
-6.298830000000000240e+01
-6.304930000000000234e+01
-6.289670000000000272e+01
-6.301879999999999882e+01
-6.298830000000000240e+01
-6.317139999999999844e+01
-6.298830000000000240e+01
-6.289670000000000272e+01
-6.289670000000000272e+01
-6.262210000000000321e+01
-6.283570000000000277e+01
-6.295779999999999887e+01
-6.286619999999999919e+01
-6.301879999999999882e+01
-6.292719999999999914e+01
-6.314090000000000202e+01
-6.307979999999999876e+01
-6.304930000000000234e+01
-6.326290000000000191e+01
-6.292719999999999914e+01
-6.320190000000000197e+01
-6.292719999999999914e+01
-6.307979999999999876e+01
-6.271359999999999957e+01
-6.286619999999999919e+01
-6.271359999999999957e+01
-6.292719999999999914e+01
-6.289670000000000272e+01
-6.292719999999999914e+01
-6.283570000000000277e+01
-6.259159999999999968e+01
-6.246949999999999648e+01
-6.274410000000000309e+01
-6.268310000000000315e+01
-6.286619999999999919e+01
-6.307979999999999876e+01
-6.292719999999999914e+01
-6.298830000000000240e+01
-6.314090000000000202e+01
-6.320190000000000197e+01
-6.307979999999999876e+01
-6.323239999999999839e+01
-6.323239999999999839e+01
-6.311039999999999850e+01
-6.286619999999999919e+01
-6.314090000000000202e+01
-6.289670000000000272e+01
-6.274410000000000309e+01
-6.268310000000000315e+01
-6.283570000000000277e+01
-6.268310000000000315e+01
-6.301879999999999882e+01
-6.268310000000000315e+01
-6.280519999999999925e+01
-6.271359999999999957e+01
-6.277470000000000283e+01
-6.268310000000000315e+01
-6.307979999999999876e+01
-6.280519999999999925e+01
-6.286619999999999919e+01
-6.253050000000000352e+01
-6.271359999999999957e+01
-6.289670000000000272e+01
-6.301879999999999882e+01
-6.307979999999999876e+01
-6.292719999999999914e+01
-6.283570000000000277e+01
-6.280519999999999925e+01
-6.250000000000000000e+01
-6.271359999999999957e+01
-6.259159999999999968e+01
-6.271359999999999957e+01
-6.289670000000000272e+01
-6.277470000000000283e+01
-6.277470000000000283e+01
-6.253050000000000352e+01
-6.262210000000000321e+01
-6.271359999999999957e+01
-6.268310000000000315e+01
-6.274410000000000309e+01
-6.298830000000000240e+01
-6.298830000000000240e+01
-6.286619999999999919e+01
-6.274410000000000309e+01
-6.286619999999999919e+01
-6.271359999999999957e+01
-6.298830000000000240e+01
-6.280519999999999925e+01
-6.256099999999999994e+01
-6.265259999999999962e+01
-6.265259999999999962e+01
-6.243900000000000006e+01
-6.246949999999999648e+01
-6.250000000000000000e+01
-6.256099999999999994e+01
-6.253050000000000352e+01
-6.240840000000000032e+01
-6.259159999999999968e+01
-6.259159999999999968e+01
-6.234740000000000038e+01
-6.283570000000000277e+01
-6.268310000000000315e+01
-6.271359999999999957e+01
-6.280519999999999925e+01
-6.265259999999999962e+01
-6.277470000000000283e+01
-6.259159999999999968e+01
-6.253050000000000352e+01
-6.283570000000000277e+01
-6.274410000000000309e+01
-6.280519999999999925e+01
-6.271359999999999957e+01
-6.256099999999999994e+01
-6.246949999999999648e+01
-6.237789999999999679e+01
-6.228640000000000043e+01
-6.228640000000000043e+01
-6.271359999999999957e+01
-6.271359999999999957e+01
-6.259159999999999968e+01
-6.262210000000000321e+01
-6.268310000000000315e+01
-6.262210000000000321e+01
-6.274410000000000309e+01
-6.277470000000000283e+01
-6.280519999999999925e+01
-6.271359999999999957e+01
-6.271359999999999957e+01
-6.274410000000000309e+01
-6.289670000000000272e+01
-6.274410000000000309e+01
-6.283570000000000277e+01
-6.253050000000000352e+01
-6.280519999999999925e+01
-6.243900000000000006e+01
-6.250000000000000000e+01
-6.240840000000000032e+01
-6.253050000000000352e+01
-6.250000000000000000e+01
-6.259159999999999968e+01
-6.262210000000000321e+01
-6.268310000000000315e+01
-6.253050000000000352e+01
-6.259159999999999968e+01
-6.262210000000000321e+01
-6.271359999999999957e+01
-6.277470000000000283e+01
-6.277470000000000283e+01
-6.286619999999999919e+01
-6.274410000000000309e+01
-6.265259999999999962e+01
-6.265259999999999962e+01
-6.250000000000000000e+01
-6.262210000000000321e+01
-6.268310000000000315e+01
-6.243900000000000006e+01
-6.240840000000000032e+01
-6.213380000000000081e+01
-6.250000000000000000e+01
-6.201169999999999760e+01
-6.253050000000000352e+01
-6.228640000000000043e+01
-6.240840000000000032e+01
-6.219480000000000075e+01
-6.237789999999999679e+01
-6.219480000000000075e+01
-6.246949999999999648e+01
-6.237789999999999679e+01
-6.243900000000000006e+01
-6.240840000000000032e+01
-6.234740000000000038e+01
-6.237789999999999679e+01
-6.243900000000000006e+01
-6.237789999999999679e+01
-6.253050000000000352e+01
-6.253050000000000352e+01
-6.253050000000000352e+01
-6.225589999999999691e+01
-6.234740000000000038e+01
-6.240840000000000032e+01
-6.207280000000000086e+01
-6.225589999999999691e+01
-6.222529999999999717e+01
-6.204220000000000113e+01
-6.222529999999999717e+01
-6.237789999999999679e+01
-6.225589999999999691e+01
-6.228640000000000043e+01
-6.216429999999999723e+01
-6.237789999999999679e+01
-6.219480000000000075e+01
-6.271359999999999957e+01
-6.228640000000000043e+01
-6.271359999999999957e+01
-6.207280000000000086e+01
-6.237789999999999679e+01
-6.222529999999999717e+01
-6.228640000000000043e+01
-6.219480000000000075e+01
-6.228640000000000043e+01
-6.225589999999999691e+01
-6.225589999999999691e+01
-6.204220000000000113e+01
-6.207280000000000086e+01
-6.222529999999999717e+01
-6.222529999999999717e+01
-6.228640000000000043e+01
-6.234740000000000038e+01
-6.237789999999999679e+01
-6.231689999999999685e+01
-6.228640000000000043e+01
-6.219480000000000075e+01
-6.240840000000000032e+01
-6.246949999999999648e+01
-6.262210000000000321e+01
-6.219480000000000075e+01
-6.243900000000000006e+01
-6.237789999999999679e+01
-6.240840000000000032e+01
-6.231689999999999685e+01
-6.225589999999999691e+01
-6.216429999999999723e+01
-6.246949999999999648e+01
-6.198120000000000118e+01
-6.216429999999999723e+01
-6.170649999999999835e+01
-6.201169999999999760e+01
-6.210329999999999728e+01
-6.210329999999999728e+01
-6.222529999999999717e+01
-6.234740000000000038e+01
-6.219480000000000075e+01
-6.201169999999999760e+01
-6.216429999999999723e+01
-6.198120000000000118e+01
-6.219480000000000075e+01
-6.222529999999999717e+01
-6.225589999999999691e+01
-6.219480000000000075e+01
-6.216429999999999723e+01
-6.195069999999999766e+01
-6.210329999999999728e+01
-6.185909999999999798e+01
-6.222529999999999717e+01
-6.201169999999999760e+01
-6.213380000000000081e+01
-6.201169999999999760e+01
-6.216429999999999723e+01
-6.201169999999999760e+01
-6.210329999999999728e+01
-6.210329999999999728e+01
-6.213380000000000081e+01
-6.198120000000000118e+01
-6.216429999999999723e+01
-6.213380000000000081e+01
-6.222529999999999717e+01
-6.210329999999999728e+01
-6.228640000000000043e+01
-6.222529999999999717e+01
-6.204220000000000113e+01
-6.195069999999999766e+01
-6.204220000000000113e+01
-6.182860000000000156e+01
-6.173709999999999809e+01
-6.198120000000000118e+01
-6.188960000000000150e+01
-6.207280000000000086e+01
-6.201169999999999760e+01
-6.195069999999999766e+01
-6.195069999999999766e+01
-6.170649999999999835e+01
-6.179809999999999803e+01
-6.198120000000000118e+01
-6.204220000000000113e+01
-6.216429999999999723e+01
-6.213380000000000081e+01
-6.204220000000000113e+01
-6.207280000000000086e+01
-6.198120000000000118e+01
-6.204220000000000113e+01
-6.216429999999999723e+01
-6.213380000000000081e+01
-6.207280000000000086e+01
-6.188960000000000150e+01
-6.201169999999999760e+01
-6.179809999999999803e+01
-6.198120000000000118e+01
-6.188960000000000150e+01
-6.185909999999999798e+01
-6.216429999999999723e+01
-6.188960000000000150e+01
-6.207280000000000086e+01
-6.192020000000000124e+01
-6.207280000000000086e+01
-6.188960000000000150e+01
-6.192020000000000124e+01
-6.219480000000000075e+01
-6.222529999999999717e+01
-6.204220000000000113e+01
-6.207280000000000086e+01
-6.222529999999999717e+01
-6.222529999999999717e+01
-6.213380000000000081e+01
-6.225589999999999691e+01
-6.228640000000000043e+01
-6.210329999999999728e+01
-6.192020000000000124e+01
-6.185909999999999798e+01
-6.207280000000000086e+01
-6.210329999999999728e+01
-6.222529999999999717e+01
-6.231689999999999685e+01
-6.225589999999999691e+01
-6.222529999999999717e+01
-6.231689999999999685e+01
-6.222529999999999717e+01
-6.204220000000000113e+01
-6.216429999999999723e+01
-6.207280000000000086e+01
-6.228640000000000043e+01
-6.222529999999999717e+01
-6.225589999999999691e+01
-6.195069999999999766e+01
-6.213380000000000081e+01
-6.222529999999999717e+01
-6.210329999999999728e+01
-6.192020000000000124e+01
-6.207280000000000086e+01
-6.198120000000000118e+01
-6.201169999999999760e+01
-6.198120000000000118e+01
-6.188960000000000150e+01
-6.185909999999999798e+01
-6.219480000000000075e+01
-6.198120000000000118e+01
-6.210329999999999728e+01
-6.207280000000000086e+01
-6.216429999999999723e+01
-6.237789999999999679e+01
-6.219480000000000075e+01
-6.250000000000000000e+01
-6.234740000000000038e+01
-6.219480000000000075e+01
-6.228640000000000043e+01
-6.207280000000000086e+01
-6.213380000000000081e+01
-6.222529999999999717e+01
-6.207280000000000086e+01
-6.231689999999999685e+01
-6.216429999999999723e+01
-6.228640000000000043e+01
-6.213380000000000081e+01
-6.195069999999999766e+01
-6.198120000000000118e+01
-6.201169999999999760e+01
-6.210329999999999728e+01
-6.213380000000000081e+01
-6.225589999999999691e+01
-6.231689999999999685e+01
-6.231689999999999685e+01
-6.228640000000000043e+01
-6.207280000000000086e+01
-6.219480000000000075e+01
-6.234740000000000038e+01
-6.240840000000000032e+01
-6.228640000000000043e+01
-6.231689999999999685e+01
-6.225589999999999691e+01
-6.222529999999999717e+01
-6.225589999999999691e+01
-6.204220000000000113e+01
-6.207280000000000086e+01
-6.201169999999999760e+01
-6.188960000000000150e+01
-6.195069999999999766e+01
-6.219480000000000075e+01
-6.225589999999999691e+01
-6.222529999999999717e+01
-6.204220000000000113e+01
-6.231689999999999685e+01
-6.204220000000000113e+01
-6.216429999999999723e+01
-6.201169999999999760e+01
-6.219480000000000075e+01
-6.231689999999999685e+01
-6.243900000000000006e+01
-6.213380000000000081e+01
-6.210329999999999728e+01
-6.185909999999999798e+01
-6.179809999999999803e+01
-6.176760000000000161e+01
-6.192020000000000124e+01
-6.188960000000000150e+01
-6.185909999999999798e+01
-6.195069999999999766e+01
-6.204220000000000113e+01
-6.173709999999999809e+01
-6.170649999999999835e+01
-6.195069999999999766e+01
-6.182860000000000156e+01
-6.246949999999999648e+01
-6.192020000000000124e+01
-6.216429999999999723e+01
-6.204220000000000113e+01
-6.210329999999999728e+01
-6.201169999999999760e+01
-6.210329999999999728e+01
-6.216429999999999723e+01
-6.210329999999999728e+01
-6.167600000000000193e+01
-6.219480000000000075e+01
-6.188960000000000150e+01
-6.213380000000000081e+01
-6.188960000000000150e+01
-6.210329999999999728e+01
-6.182860000000000156e+01
-6.207280000000000086e+01
-6.188960000000000150e+01
-6.173709999999999809e+01
-6.182860000000000156e+01
-6.201169999999999760e+01
-6.185909999999999798e+01
-6.222529999999999717e+01
-6.201169999999999760e+01
-6.204220000000000113e+01
-6.188960000000000150e+01
-6.198120000000000118e+01
-6.188960000000000150e+01
-6.185909999999999798e+01
-6.182860000000000156e+01
-6.201169999999999760e+01
-6.182860000000000156e+01
-6.185909999999999798e+01
-6.188960000000000150e+01
-6.164549999999999841e+01
-6.179809999999999803e+01
-6.152340000000000231e+01
-6.170649999999999835e+01
-6.170649999999999835e+01
-6.179809999999999803e+01
-6.146240000000000236e+01
-6.179809999999999803e+01
-6.158449999999999847e+01
-6.176760000000000161e+01
-6.170649999999999835e+01
-6.185909999999999798e+01
-6.158449999999999847e+01
-6.188960000000000150e+01
-6.170649999999999835e+01
-6.179809999999999803e+01
-6.170649999999999835e+01
-6.173709999999999809e+01
-6.198120000000000118e+01
-6.167600000000000193e+01
-6.161500000000000199e+01
-6.161500000000000199e+01
-6.137080000000000268e+01
-6.140140000000000242e+01
-6.143189999999999884e+01
-6.143189999999999884e+01
-6.173709999999999809e+01
-6.143189999999999884e+01
-6.155400000000000205e+01
-6.146240000000000236e+01
-6.158449999999999847e+01
-6.140140000000000242e+01
-6.161500000000000199e+01
-6.152340000000000231e+01
-6.173709999999999809e+01
-6.164549999999999841e+01
-6.167600000000000193e+01
-6.161500000000000199e+01
-6.158449999999999847e+01
-6.146240000000000236e+01
-6.161500000000000199e+01
-6.155400000000000205e+01
-6.155400000000000205e+01
-6.152340000000000231e+01
-6.158449999999999847e+01
-6.137080000000000268e+01
-6.146240000000000236e+01
-6.130980000000000274e+01
-6.140140000000000242e+01
-6.137080000000000268e+01
-6.140140000000000242e+01
-6.149289999999999878e+01
-6.149289999999999878e+01
-6.164549999999999841e+01
-6.143189999999999884e+01
-6.164549999999999841e+01
-6.143189999999999884e+01
-6.155400000000000205e+01
-6.143189999999999884e+01
-6.158449999999999847e+01
-6.137080000000000268e+01
-6.143189999999999884e+01
-6.137080000000000268e+01
-6.170649999999999835e+01
-6.140140000000000242e+01
-6.134029999999999916e+01
-6.100460000000000349e+01
-6.118769999999999953e+01
-6.097409999999999997e+01
-6.127929999999999922e+01
-6.134029999999999916e+01
-6.146240000000000236e+01
-6.140140000000000242e+01
-6.140140000000000242e+01
-6.140140000000000242e+01
-6.137080000000000268e+01
-6.115720000000000312e+01
-6.134029999999999916e+01
-6.118769999999999953e+01
-6.146240000000000236e+01
-6.134029999999999916e+01
-6.149289999999999878e+01
-6.127929999999999922e+01
-6.124880000000000280e+01
-6.134029999999999916e+01
-6.121829999999999927e+01
-6.134029999999999916e+01
-6.112669999999999959e+01
-6.097409999999999997e+01
-6.115720000000000312e+01
-6.100460000000000349e+01
-6.103520000000000323e+01
-6.130980000000000274e+01
-6.109620000000000317e+01
-6.112669999999999959e+01
-6.112669999999999959e+01
-6.112669999999999959e+01
-6.109620000000000317e+01
-6.127929999999999922e+01
-6.121829999999999927e+01
-6.134029999999999916e+01
-6.121829999999999927e+01
-6.115720000000000312e+01
-6.124880000000000280e+01
-6.103520000000000323e+01
-6.118769999999999953e+01
-6.115720000000000312e+01
-6.115720000000000312e+01
-6.112669999999999959e+01
-6.100460000000000349e+01
-6.115720000000000312e+01
-6.106569999999999965e+01
-6.088259999999999650e+01
-6.082150000000000034e+01
-6.097409999999999997e+01
-6.109620000000000317e+01
-6.094360000000000355e+01
-6.127929999999999922e+01
-6.097409999999999997e+01
-6.109620000000000317e+01
-6.106569999999999965e+01
-6.094360000000000355e+01
-6.106569999999999965e+01
-6.143189999999999884e+01
-6.103520000000000323e+01
-6.118769999999999953e+01
-6.115720000000000312e+01
-6.127929999999999922e+01
-6.109620000000000317e+01
-6.124880000000000280e+01
-6.094360000000000355e+01
-6.100460000000000349e+01
-6.106569999999999965e+01
-6.094360000000000355e+01
-6.094360000000000355e+01
-6.094360000000000355e+01
-6.109620000000000317e+01
-6.109620000000000317e+01
-6.121829999999999927e+01
-6.112669999999999959e+01
-6.124880000000000280e+01
-6.112669999999999959e+01
-6.124880000000000280e+01
-6.109620000000000317e+01
-6.134029999999999916e+01
-6.112669999999999959e+01
-6.137080000000000268e+01
-6.097409999999999997e+01
-6.121829999999999927e+01
-6.060790000000000077e+01
-6.106569999999999965e+01
-6.109620000000000317e+01
-6.115720000000000312e+01
-6.106569999999999965e+01
-6.094360000000000355e+01
-6.079099999999999682e+01
-6.103520000000000323e+01
-6.072999999999999687e+01
-6.106569999999999965e+01
-6.091310000000000002e+01
-6.103520000000000323e+01
-6.088259999999999650e+01
-6.124880000000000280e+01
-6.112669999999999959e+01
-6.112669999999999959e+01
-6.118769999999999953e+01
-6.091310000000000002e+01
-6.097409999999999997e+01
-6.109620000000000317e+01
-6.112669999999999959e+01
-6.082150000000000034e+01
-6.112669999999999959e+01
-6.079099999999999682e+01
-6.109620000000000317e+01
-6.072999999999999687e+01
-6.097409999999999997e+01
-6.069950000000000045e+01
-6.109620000000000317e+01
-6.106569999999999965e+01
-6.124880000000000280e+01
-6.079099999999999682e+01
-6.106569999999999965e+01
-6.069950000000000045e+01
-6.100460000000000349e+01
-6.100460000000000349e+01
-6.097409999999999997e+01
-6.088259999999999650e+01
-6.103520000000000323e+01
-6.097409999999999997e+01
-6.091310000000000002e+01
-6.112669999999999959e+01
-6.100460000000000349e+01
-6.088259999999999650e+01
-6.082150000000000034e+01
-6.072999999999999687e+01
-6.060790000000000077e+01
-6.082150000000000034e+01
-6.057739999999999725e+01
-6.094360000000000355e+01
-6.100460000000000349e+01
-6.094360000000000355e+01
-6.094360000000000355e+01
-6.082150000000000034e+01
-6.091310000000000002e+01
-6.112669999999999959e+01
-6.103520000000000323e+01
-6.109620000000000317e+01
-6.097409999999999997e+01
-6.103520000000000323e+01
-6.088259999999999650e+01
-6.109620000000000317e+01
-6.085210000000000008e+01
-6.100460000000000349e+01
-6.088259999999999650e+01
-6.069950000000000045e+01
-6.069950000000000045e+01
-6.057739999999999725e+01
-6.057739999999999725e+01
-6.063839999999999719e+01
-6.063839999999999719e+01
-6.094360000000000355e+01
-6.094360000000000355e+01
-6.085210000000000008e+01
-6.076050000000000040e+01
-6.091310000000000002e+01
-6.109620000000000317e+01
-6.072999999999999687e+01
-6.091310000000000002e+01
-6.094360000000000355e+01
-6.097409999999999997e+01
-6.069950000000000045e+01
-6.097409999999999997e+01
-6.069950000000000045e+01
-6.082150000000000034e+01
-6.088259999999999650e+01
-6.079099999999999682e+01
-6.088259999999999650e+01
-6.069950000000000045e+01
-6.051639999999999731e+01
-6.060790000000000077e+01
-6.051639999999999731e+01
-6.060790000000000077e+01
-6.072999999999999687e+01
-6.097409999999999997e+01
-6.069950000000000045e+01
-6.069950000000000045e+01
-6.088259999999999650e+01
-6.079099999999999682e+01
-6.112669999999999959e+01
-6.076050000000000040e+01
-6.094360000000000355e+01
-6.088259999999999650e+01
-6.072999999999999687e+01
-6.094360000000000355e+01
-6.072999999999999687e+01
-6.076050000000000040e+01
-6.060790000000000077e+01
-6.051639999999999731e+01
-6.057739999999999725e+01
-6.042479999999999762e+01
-6.063839999999999719e+01
-6.057739999999999725e+01
-6.033330000000000126e+01
-6.045530000000000115e+01
-6.054690000000000083e+01
-6.051639999999999731e+01
-6.054690000000000083e+01
-6.066890000000000072e+01
-6.051639999999999731e+01
-6.057739999999999725e+01
-6.054690000000000083e+01
-6.088259999999999650e+01
-6.103520000000000323e+01
-6.088259999999999650e+01
-6.072999999999999687e+01
-6.057739999999999725e+01
-6.066890000000000072e+01
-6.063839999999999719e+01
-6.066890000000000072e+01
-6.072999999999999687e+01
-6.057739999999999725e+01
-6.054690000000000083e+01
-6.066890000000000072e+01
-6.045530000000000115e+01
-6.036379999999999768e+01
-6.039430000000000121e+01
-6.036379999999999768e+01
-6.051639999999999731e+01
-6.069950000000000045e+01
-6.051639999999999731e+01
-6.054690000000000083e+01
-6.057739999999999725e+01
-6.085210000000000008e+01
-6.054690000000000083e+01
-6.063839999999999719e+01
-6.082150000000000034e+01
-6.045530000000000115e+01
-6.060790000000000077e+01
-6.045530000000000115e+01
-6.060790000000000077e+01
-6.054690000000000083e+01
-6.051639999999999731e+01
-6.066890000000000072e+01
-6.051639999999999731e+01
-6.045530000000000115e+01
-6.054690000000000083e+01
-6.036379999999999768e+01
-6.063839999999999719e+01
-6.039430000000000121e+01
-6.063839999999999719e+01
-6.048579999999999757e+01
-6.060790000000000077e+01
-6.063839999999999719e+01
-6.076050000000000040e+01
-6.048579999999999757e+01
-6.079099999999999682e+01
-6.069950000000000045e+01
-6.072999999999999687e+01
-6.045530000000000115e+01
-6.085210000000000008e+01
-6.036379999999999768e+01
-6.027219999999999800e+01
-6.027219999999999800e+01
-6.039430000000000121e+01
-6.033330000000000126e+01
-6.039430000000000121e+01
-6.030270000000000152e+01
-6.033330000000000126e+01
-6.057739999999999725e+01
-6.015010000000000190e+01
-6.039430000000000121e+01
-6.036379999999999768e+01
-6.069950000000000045e+01
-6.039430000000000121e+01
-6.036379999999999768e+01
-6.039430000000000121e+01
-6.060790000000000077e+01
-6.036379999999999768e+01
-6.066890000000000072e+01
-6.036379999999999768e+01
-6.054690000000000083e+01
-6.027219999999999800e+01
-6.048579999999999757e+01
-6.033330000000000126e+01
-6.033330000000000126e+01
-6.008910000000000196e+01
-6.024170000000000158e+01
-6.039430000000000121e+01
-6.030270000000000152e+01
-6.018070000000000164e+01
-6.021119999999999806e+01
-5.999759999999999849e+01
-5.996699999999999875e+01
-6.008910000000000196e+01
-5.999759999999999849e+01
-6.011959999999999837e+01
-6.033330000000000126e+01
-6.039430000000000121e+01
-6.030270000000000152e+01
-6.036379999999999768e+01
-6.005859999999999843e+01
-6.015010000000000190e+01
-6.027219999999999800e+01
-6.051639999999999731e+01
-6.033330000000000126e+01
-6.027219999999999800e+01
-6.005859999999999843e+01
-6.024170000000000158e+01
-6.011959999999999837e+01
-6.002810000000000201e+01
-6.005859999999999843e+01
-5.999759999999999849e+01
-5.990599999999999881e+01
-6.011959999999999837e+01
-5.984499999999999886e+01
-6.027219999999999800e+01
-6.005859999999999843e+01
-6.033330000000000126e+01
-6.002810000000000201e+01
-6.039430000000000121e+01
-6.021119999999999806e+01
-6.005859999999999843e+01
-6.027219999999999800e+01
-6.024170000000000158e+01
-6.042479999999999762e+01
-6.033330000000000126e+01
-6.033330000000000126e+01
-6.021119999999999806e+01
-5.963130000000000308e+01
-5.993650000000000233e+01
-5.993650000000000233e+01
-5.987550000000000239e+01
-6.008910000000000196e+01
-5.996699999999999875e+01
-5.993650000000000233e+01
-6.008910000000000196e+01
-5.990599999999999881e+01
-5.978390000000000271e+01
-5.993650000000000233e+01
-6.033330000000000126e+01
-5.990599999999999881e+01
-6.011959999999999837e+01
-6.002810000000000201e+01
-6.011959999999999837e+01
-6.024170000000000158e+01
-6.018070000000000164e+01
-6.018070000000000164e+01
-6.018070000000000164e+01
-6.033330000000000126e+01
-6.002810000000000201e+01
-6.015010000000000190e+01
-6.011959999999999837e+01
-5.993650000000000233e+01
-6.005859999999999843e+01
-5.993650000000000233e+01
-5.990599999999999881e+01
-5.987550000000000239e+01
-5.990599999999999881e+01
-5.978390000000000271e+01
-5.984499999999999886e+01
-5.984499999999999886e+01
-5.987550000000000239e+01
-6.008910000000000196e+01
-5.987550000000000239e+01
-6.002810000000000201e+01
-6.008910000000000196e+01
-5.993650000000000233e+01
-5.987550000000000239e+01
-5.984499999999999886e+01
-5.999759999999999849e+01
-6.002810000000000201e+01
-5.999759999999999849e+01
-5.984499999999999886e+01
-5.984499999999999886e+01
-5.990599999999999881e+01
-5.972290000000000276e+01
-5.963130000000000308e+01
-5.972290000000000276e+01
-5.981450000000000244e+01
-5.990599999999999881e+01
-5.987550000000000239e+01
-5.993650000000000233e+01
-5.987550000000000239e+01
-6.008910000000000196e+01
-5.984499999999999886e+01
-6.005859999999999843e+01
-6.005859999999999843e+01
-6.015010000000000190e+01
-6.008910000000000196e+01
-6.027219999999999800e+01
-6.018070000000000164e+01
-6.024170000000000158e+01
-5.999759999999999849e+01
-6.011959999999999837e+01
-5.984499999999999886e+01
-5.990599999999999881e+01
-5.950930000000000319e+01
-5.972290000000000276e+01
-5.984499999999999886e+01
-5.963130000000000308e+01
-5.990599999999999881e+01
-5.990599999999999881e+01
-5.990599999999999881e+01
-5.981450000000000244e+01
-5.984499999999999886e+01
-5.987550000000000239e+01
-5.996699999999999875e+01
-6.005859999999999843e+01
-6.024170000000000158e+01
-5.999759999999999849e+01
-6.011959999999999837e+01
-5.975339999999999918e+01
-5.993650000000000233e+01
-5.975339999999999918e+01
-6.008910000000000196e+01
-5.996699999999999875e+01
-6.018070000000000164e+01
-5.999759999999999849e+01
-6.005859999999999843e+01
-5.981450000000000244e+01
-5.984499999999999886e+01
-5.947879999999999967e+01
-5.990599999999999881e+01
-5.963130000000000308e+01
-5.993650000000000233e+01
-5.975339999999999918e+01
-5.981450000000000244e+01
-5.972290000000000276e+01
-5.999759999999999849e+01
-5.981450000000000244e+01
-5.996699999999999875e+01
-5.996699999999999875e+01
-5.981450000000000244e+01
-5.969239999999999924e+01
-5.960079999999999956e+01
-5.975339999999999918e+01
-5.987550000000000239e+01
-5.990599999999999881e+01
-5.993650000000000233e+01
-5.993650000000000233e+01
-5.953979999999999961e+01
-5.984499999999999886e+01
-5.944819999999999993e+01
-5.981450000000000244e+01
-5.975339999999999918e+01
-5.987550000000000239e+01
-5.978390000000000271e+01
-5.987550000000000239e+01
-5.978390000000000271e+01
-5.981450000000000244e+01
-5.978390000000000271e+01
-5.960079999999999956e+01
-5.960079999999999956e+01
-5.999759999999999849e+01
-5.984499999999999886e+01
-5.996699999999999875e+01
-5.969239999999999924e+01
-5.978390000000000271e+01
-5.966190000000000282e+01
-5.978390000000000271e+01
-5.984499999999999886e+01
-5.963130000000000308e+01
-6.002810000000000201e+01
-5.957030000000000314e+01
-5.947879999999999967e+01
-5.978390000000000271e+01
-5.972290000000000276e+01
-5.950930000000000319e+01
-5.963130000000000308e+01
-5.950930000000000319e+01
-5.957030000000000314e+01
-5.957030000000000314e+01
-5.950930000000000319e+01
-5.972290000000000276e+01
-5.981450000000000244e+01
-5.947879999999999967e+01
-5.990599999999999881e+01
-5.957030000000000314e+01
-5.966190000000000282e+01
-5.950930000000000319e+01
-5.957030000000000314e+01
-5.987550000000000239e+01
-5.975339999999999918e+01
-5.969239999999999924e+01
-5.969239999999999924e+01
-5.938719999999999999e+01
-5.947879999999999967e+01
-5.929569999999999652e+01
-5.957030000000000314e+01
-5.938719999999999999e+01
-5.953979999999999961e+01
-5.975339999999999918e+01
-5.975339999999999918e+01
-5.984499999999999886e+01
-5.938719999999999999e+01
-5.969239999999999924e+01
-5.981450000000000244e+01
-5.987550000000000239e+01
-5.957030000000000314e+01
-5.953979999999999961e+01
-5.947879999999999967e+01
-5.972290000000000276e+01
-5.960079999999999956e+01
-5.953979999999999961e+01
-5.960079999999999956e+01
-5.963130000000000308e+01
-5.938719999999999999e+01
-5.957030000000000314e+01
-5.938719999999999999e+01
-5.950930000000000319e+01
-5.969239999999999924e+01
-5.990599999999999881e+01
-5.978390000000000271e+01
-5.984499999999999886e+01
-5.978390000000000271e+01
-5.975339999999999918e+01
-5.960079999999999956e+01
-5.972290000000000276e+01
-5.969239999999999924e+01
-5.996699999999999875e+01
-5.972290000000000276e+01
-5.981450000000000244e+01
-5.938719999999999999e+01
-5.941770000000000351e+01
-5.947879999999999967e+01
-5.947879999999999967e+01
-5.960079999999999956e+01
-5.941770000000000351e+01
-5.938719999999999999e+01
-5.953979999999999961e+01
-5.957030000000000314e+01
-5.941770000000000351e+01
-5.947879999999999967e+01
-5.947879999999999967e+01
-5.926509999999999678e+01
-5.950930000000000319e+01
-5.966190000000000282e+01
-5.966190000000000282e+01
-5.972290000000000276e+01
-5.963130000000000308e+01
-5.947879999999999967e+01
-5.966190000000000282e+01
-5.978390000000000271e+01
-5.972290000000000276e+01
-5.950930000000000319e+01
-5.953979999999999961e+01
-5.938719999999999999e+01
-5.947879999999999967e+01
-5.966190000000000282e+01
-5.947879999999999967e+01
-5.966190000000000282e+01
-5.941770000000000351e+01
-5.963130000000000308e+01
-5.935669999999999646e+01
-5.947879999999999967e+01
-5.944819999999999993e+01
-5.969239999999999924e+01
-5.984499999999999886e+01
-5.978390000000000271e+01
-5.969239999999999924e+01
-5.966190000000000282e+01
-5.963130000000000308e+01
-5.972290000000000276e+01
-5.978390000000000271e+01
-5.999759999999999849e+01
-5.984499999999999886e+01
-5.999759999999999849e+01
-5.972290000000000276e+01
-5.987550000000000239e+01
-5.963130000000000308e+01
-5.960079999999999956e+01
-5.972290000000000276e+01
-5.972290000000000276e+01
-5.984499999999999886e+01
-5.972290000000000276e+01
-5.984499999999999886e+01
-5.981450000000000244e+01
-5.981450000000000244e+01
-5.993650000000000233e+01
-5.993650000000000233e+01
-5.984499999999999886e+01
-5.990599999999999881e+01
-5.993650000000000233e+01
-6.015010000000000190e+01
-5.999759999999999849e+01
-6.011959999999999837e+01
-5.984499999999999886e+01
-6.021119999999999806e+01
-6.015010000000000190e+01
-5.999759999999999849e+01
-5.984499999999999886e+01
-6.002810000000000201e+01
-5.981450000000000244e+01
-5.993650000000000233e+01
-5.969239999999999924e+01
-6.008910000000000196e+01
-5.972290000000000276e+01
-5.999759999999999849e+01
-5.960079999999999956e+01
-5.981450000000000244e+01
-5.987550000000000239e+01
-5.978390000000000271e+01
-5.981450000000000244e+01
-6.005859999999999843e+01
-6.018070000000000164e+01
-5.984499999999999886e+01
-6.011959999999999837e+01
-5.984499999999999886e+01
-6.008910000000000196e+01
-5.993650000000000233e+01
-6.011959999999999837e+01
-5.996699999999999875e+01
-6.002810000000000201e+01
-5.978390000000000271e+01
-5.996699999999999875e+01
-5.957030000000000314e+01
-6.011959999999999837e+01
-5.975339999999999918e+01
-6.002810000000000201e+01
-5.969239999999999924e+01
-5.996699999999999875e+01
-5.963130000000000308e+01
-5.963130000000000308e+01
-5.981450000000000244e+01
-5.987550000000000239e+01
-5.984499999999999886e+01
-6.002810000000000201e+01
-5.984499999999999886e+01
-6.002810000000000201e+01
-5.981450000000000244e+01
-5.996699999999999875e+01
-6.002810000000000201e+01
-5.990599999999999881e+01
-5.972290000000000276e+01
-5.987550000000000239e+01
-5.972290000000000276e+01
-5.966190000000000282e+01
-5.981450000000000244e+01
-5.960079999999999956e+01
-5.975339999999999918e+01
-5.972290000000000276e+01
-5.984499999999999886e+01
-5.972290000000000276e+01
-5.984499999999999886e+01
-5.996699999999999875e+01
-6.011959999999999837e+01
-5.978390000000000271e+01
-6.021119999999999806e+01
-6.002810000000000201e+01
-6.005859999999999843e+01
-5.996699999999999875e+01
-5.999759999999999849e+01
-5.990599999999999881e+01
-6.002810000000000201e+01
-5.990599999999999881e+01
-6.015010000000000190e+01
-5.999759999999999849e+01
-5.990599999999999881e+01
-5.975339999999999918e+01
-5.981450000000000244e+01
-5.975339999999999918e+01
-5.993650000000000233e+01
-5.990599999999999881e+01
-5.972290000000000276e+01
-5.981450000000000244e+01
-5.981450000000000244e+01
-5.993650000000000233e+01
-6.008910000000000196e+01
-5.996699999999999875e+01
-5.987550000000000239e+01
-6.005859999999999843e+01
-5.981450000000000244e+01
-6.008910000000000196e+01
-5.993650000000000233e+01
-5.993650000000000233e+01
-5.993650000000000233e+01
-5.990599999999999881e+01
-5.981450000000000244e+01
-5.996699999999999875e+01
-6.008910000000000196e+01
-5.978390000000000271e+01
-5.963130000000000308e+01
-5.950930000000000319e+01
-5.978390000000000271e+01
-5.984499999999999886e+01
-5.975339999999999918e+01
-5.990599999999999881e+01
-5.975339999999999918e+01
-5.990599999999999881e+01
-5.978390000000000271e+01
-5.960079999999999956e+01
-5.993650000000000233e+01
-5.990599999999999881e+01
-5.978390000000000271e+01
-5.987550000000000239e+01
-6.002810000000000201e+01
-5.972290000000000276e+01
-5.966190000000000282e+01
-5.966190000000000282e+01
-5.975339999999999918e+01
-5.953979999999999961e+01
-5.963130000000000308e+01
-5.960079999999999956e+01
-5.960079999999999956e+01
-5.944819999999999993e+01
-5.935669999999999646e+01
-5.960079999999999956e+01
-5.953979999999999961e+01
-5.972290000000000276e+01
-5.966190000000000282e+01
-5.950930000000000319e+01
-5.972290000000000276e+01
-5.960079999999999956e+01
-5.984499999999999886e+01
-5.996699999999999875e+01
-5.990599999999999881e+01
-5.966190000000000282e+01
-5.969239999999999924e+01
-5.969239999999999924e+01
-5.969239999999999924e+01
-5.960079999999999956e+01
-5.966190000000000282e+01
-5.975339999999999918e+01
-5.975339999999999918e+01
-5.960079999999999956e+01
-5.966190000000000282e+01
-5.935669999999999646e+01
-5.935669999999999646e+01
-5.917360000000000042e+01
-5.947879999999999967e+01
-5.941770000000000351e+01
-5.953979999999999961e+01
-5.957030000000000314e+01
-5.966190000000000282e+01
-5.941770000000000351e+01
-5.972290000000000276e+01
-5.966190000000000282e+01
-5.981450000000000244e+01
-5.941770000000000351e+01
-5.975339999999999918e+01
-5.941770000000000351e+01
-5.947879999999999967e+01
-5.950930000000000319e+01
-5.963130000000000308e+01
-5.963130000000000308e+01
-5.938719999999999999e+01
-5.944819999999999993e+01
-5.920409999999999684e+01
-5.932620000000000005e+01
-5.920409999999999684e+01
-5.926509999999999678e+01
-5.947879999999999967e+01
-5.941770000000000351e+01
-5.941770000000000351e+01
-5.941770000000000351e+01
-5.935669999999999646e+01
-5.929569999999999652e+01
-5.938719999999999999e+01
-5.947879999999999967e+01
-5.944819999999999993e+01
-5.944819999999999993e+01
-5.920409999999999684e+01
-5.929569999999999652e+01
-5.935669999999999646e+01
-5.926509999999999678e+01
-5.911249999999999716e+01
-5.920409999999999684e+01
-5.929569999999999652e+01
-5.929569999999999652e+01
-5.926509999999999678e+01
-5.914309999999999690e+01
-5.908200000000000074e+01
-5.920409999999999684e+01
-5.920409999999999684e+01
-5.914309999999999690e+01
-5.926509999999999678e+01
-5.914309999999999690e+01
-5.938719999999999999e+01
-5.926509999999999678e+01
-5.947879999999999967e+01
-5.935669999999999646e+01
-5.941770000000000351e+01
-5.953979999999999961e+01
-5.923460000000000036e+01
-5.923460000000000036e+01
-5.914309999999999690e+01
-5.908200000000000074e+01
-5.911249999999999716e+01
-5.899049999999999727e+01
-5.917360000000000042e+01
-5.886840000000000117e+01
-5.911249999999999716e+01
-5.896000000000000085e+01
-5.914309999999999690e+01
-5.877689999999999770e+01
-5.911249999999999716e+01
-5.899049999999999727e+01
-5.920409999999999684e+01
-5.932620000000000005e+01
-5.902100000000000080e+01
-5.911249999999999716e+01
-5.902100000000000080e+01
-5.902100000000000080e+01
-5.920409999999999684e+01
-5.917360000000000042e+01
-5.932620000000000005e+01
-5.938719999999999999e+01
-5.917360000000000042e+01
-5.905149999999999721e+01
-5.880740000000000123e+01
-5.911249999999999716e+01
-5.886840000000000117e+01
-5.899049999999999727e+01
-5.896000000000000085e+01
-5.926509999999999678e+01
-5.911249999999999716e+01
-5.944819999999999993e+01
-5.917360000000000042e+01
-5.905149999999999721e+01
-5.902100000000000080e+01
-5.917360000000000042e+01
-5.899049999999999727e+01
-5.935669999999999646e+01
-5.905149999999999721e+01
-5.917360000000000042e+01
-5.911249999999999716e+01
-5.905149999999999721e+01
-5.923460000000000036e+01
-5.902100000000000080e+01
-5.865480000000000160e+01
-5.886840000000000117e+01
-5.871580000000000155e+01
-5.874629999999999797e+01
-5.892940000000000111e+01
-5.871580000000000155e+01
-5.883789999999999765e+01
-5.874629999999999797e+01
-5.874629999999999797e+01
-5.853269999999999840e+01
-5.889889999999999759e+01
-5.841060000000000230e+01
-5.911249999999999716e+01
-5.883789999999999765e+01
-5.914309999999999690e+01
-5.902100000000000080e+01
-5.905149999999999721e+01
-5.883789999999999765e+01
-5.899049999999999727e+01
-5.883789999999999765e+01
-5.920409999999999684e+01
-5.889889999999999759e+01
-5.917360000000000042e+01
-5.896000000000000085e+01
-5.896000000000000085e+01
-5.862429999999999808e+01
-5.871580000000000155e+01
-5.865480000000000160e+01
-5.871580000000000155e+01
-5.883789999999999765e+01
-5.871580000000000155e+01
-5.880740000000000123e+01
-5.874629999999999797e+01
-5.889889999999999759e+01
-5.871580000000000155e+01
-5.902100000000000080e+01
-5.880740000000000123e+01
-5.868529999999999802e+01
-5.859380000000000166e+01
-5.874629999999999797e+01
-5.883789999999999765e+01
-5.880740000000000123e+01
-5.883789999999999765e+01
-5.902100000000000080e+01
-5.874629999999999797e+01
-5.883789999999999765e+01
-5.844120000000000203e+01
-5.841060000000000230e+01
-5.850220000000000198e+01
-5.874629999999999797e+01
-5.856320000000000192e+01
-5.871580000000000155e+01
-5.874629999999999797e+01
-5.892940000000000111e+01
-5.877689999999999770e+01
-5.874629999999999797e+01
-5.877689999999999770e+01
-5.886840000000000117e+01
-5.880740000000000123e+01
-5.899049999999999727e+01
-5.886840000000000117e+01
-5.877689999999999770e+01
-5.877689999999999770e+01
-5.856320000000000192e+01
-5.868529999999999802e+01
-5.853269999999999840e+01
-5.880740000000000123e+01
-5.831909999999999883e+01
-5.859380000000000166e+01
-5.847169999999999845e+01
-5.853269999999999840e+01
-5.847169999999999845e+01
-5.856320000000000192e+01
-5.831909999999999883e+01
-5.859380000000000166e+01
-5.844120000000000203e+01
-5.865480000000000160e+01
-5.856320000000000192e+01
-5.865480000000000160e+01
-5.856320000000000192e+01
-5.871580000000000155e+01
-5.874629999999999797e+01
-5.868529999999999802e+01
-5.844120000000000203e+01
-5.844120000000000203e+01
-5.850220000000000198e+01
-5.841060000000000230e+01
-5.868529999999999802e+01
-5.856320000000000192e+01
-5.874629999999999797e+01
-5.841060000000000230e+01
-5.838009999999999877e+01
-5.825809999999999889e+01
-5.828860000000000241e+01
-5.841060000000000230e+01
-5.841060000000000230e+01
-5.853269999999999840e+01
-5.868529999999999802e+01
-5.834960000000000235e+01
-5.853269999999999840e+01
-5.847169999999999845e+01
-5.844120000000000203e+01
-5.841060000000000230e+01
-5.850220000000000198e+01
-5.831909999999999883e+01
-5.831909999999999883e+01
-5.847169999999999845e+01
-5.856320000000000192e+01
-5.831909999999999883e+01
-5.838009999999999877e+01
-5.819700000000000273e+01
-5.825809999999999889e+01
-5.828860000000000241e+01
-5.813600000000000279e+01
-5.816649999999999920e+01
-5.816649999999999920e+01
-5.841060000000000230e+01
-5.847169999999999845e+01
-5.856320000000000192e+01
-5.841060000000000230e+01
-5.831909999999999883e+01
-5.838009999999999877e+01
-5.844120000000000203e+01
-5.847169999999999845e+01
-5.865480000000000160e+01
-5.856320000000000192e+01
-5.862429999999999808e+01
-5.831909999999999883e+01
-5.850220000000000198e+01
-5.804440000000000310e+01
-5.831909999999999883e+01
-5.828860000000000241e+01
-5.816649999999999920e+01
-5.831909999999999883e+01
-5.838009999999999877e+01
-5.825809999999999889e+01
-5.813600000000000279e+01
-5.813600000000000279e+01
-5.825809999999999889e+01
-5.804440000000000310e+01
-5.828860000000000241e+01
-5.825809999999999889e+01
-5.822749999999999915e+01
-5.853269999999999840e+01
-5.841060000000000230e+01
-5.847169999999999845e+01
-5.831909999999999883e+01
-5.841060000000000230e+01
-5.822749999999999915e+01
-5.816649999999999920e+01
-5.804440000000000310e+01
-5.816649999999999920e+01
-5.789180000000000348e+01
-5.816649999999999920e+01
-5.828860000000000241e+01
-5.819700000000000273e+01
-5.813600000000000279e+01
-5.807500000000000284e+01
-5.807500000000000284e+01
-5.819700000000000273e+01
-5.801389999999999958e+01
-5.838009999999999877e+01
-5.825809999999999889e+01
-5.810549999999999926e+01
-5.816649999999999920e+01
-5.807500000000000284e+01
-5.813600000000000279e+01
-5.825809999999999889e+01
-5.816649999999999920e+01
-5.810549999999999926e+01
-5.804440000000000310e+01
-5.825809999999999889e+01
-5.801389999999999958e+01
-5.789180000000000348e+01
-5.792240000000000322e+01
-5.767819999999999681e+01
-5.801389999999999958e+01
-5.795289999999999964e+01
-5.801389999999999958e+01
-5.792240000000000322e+01
-5.804440000000000310e+01
-5.801389999999999958e+01
-5.804440000000000310e+01
-5.810549999999999926e+01
-5.816649999999999920e+01
-5.810549999999999926e+01
-5.819700000000000273e+01
-5.786129999999999995e+01
-5.822749999999999915e+01
-5.792240000000000322e+01
-5.819700000000000273e+01
-5.807500000000000284e+01
-5.810549999999999926e+01
-5.786129999999999995e+01
-5.783080000000000354e+01
-5.786129999999999995e+01
-5.783080000000000354e+01
-5.789180000000000348e+01
-5.801389999999999958e+01
-5.789180000000000348e+01
-5.804440000000000310e+01
-5.807500000000000284e+01
-5.804440000000000310e+01
-5.810549999999999926e+01
-5.801389999999999958e+01
-5.792240000000000322e+01
-5.819700000000000273e+01
-5.813600000000000279e+01
-5.807500000000000284e+01
-5.828860000000000241e+01
-5.786129999999999995e+01
-5.798340000000000316e+01
-5.780030000000000001e+01
-5.789180000000000348e+01
-5.807500000000000284e+01
-5.798340000000000316e+01
-5.798340000000000316e+01
-5.792240000000000322e+01
-5.767819999999999681e+01
-5.792240000000000322e+01
-5.773930000000000007e+01
-5.792240000000000322e+01
-5.795289999999999964e+01
-5.801389999999999958e+01
-5.786129999999999995e+01
-5.792240000000000322e+01
-5.767819999999999681e+01
-5.780030000000000001e+01
-5.807500000000000284e+01
-5.770870000000000033e+01
-5.795289999999999964e+01
-5.783080000000000354e+01
-5.792240000000000322e+01
-5.783080000000000354e+01
-5.776979999999999649e+01
-5.783080000000000354e+01
-5.764770000000000039e+01
-5.776979999999999649e+01
-5.758670000000000044e+01
-5.767819999999999681e+01
-5.740359999999999729e+01
-5.749510000000000076e+01
-5.743410000000000082e+01
-5.749510000000000076e+01
-5.773930000000000007e+01
-5.761719999999999686e+01
-5.764770000000000039e+01
-5.770870000000000033e+01
-5.758670000000000044e+01
-5.773930000000000007e+01
-5.767819999999999681e+01
-5.776979999999999649e+01
-5.795289999999999964e+01
-5.770870000000000033e+01
-5.786129999999999995e+01
-5.761719999999999686e+01
-5.773930000000000007e+01
-5.761719999999999686e+01
-5.764770000000000039e+01
-5.764770000000000039e+01
-5.770870000000000033e+01
-5.776979999999999649e+01
-5.758670000000000044e+01
-5.740359999999999729e+01
-5.746459999999999724e+01
-5.734250000000000114e+01
-5.749510000000000076e+01
-5.761719999999999686e+01
-5.767819999999999681e+01
-5.755619999999999692e+01
-5.752559999999999718e+01
-5.746459999999999724e+01
-5.764770000000000039e+01
-5.761719999999999686e+01
-5.767819999999999681e+01
-5.783080000000000354e+01
-5.761719999999999686e+01
-5.758670000000000044e+01
-5.758670000000000044e+01
-5.740359999999999729e+01
-5.761719999999999686e+01
-5.749510000000000076e+01
-5.761719999999999686e+01
-5.755619999999999692e+01
-5.740359999999999729e+01
-5.743410000000000082e+01
-5.706790000000000163e+01
-5.737299999999999756e+01
-5.740359999999999729e+01
-5.764770000000000039e+01
-5.776979999999999649e+01
-5.773930000000000007e+01
-5.755619999999999692e+01
-5.767819999999999681e+01
-5.752559999999999718e+01
-5.761719999999999686e+01
-5.776979999999999649e+01
-5.764770000000000039e+01
-5.755619999999999692e+01
-5.795289999999999964e+01
-5.737299999999999756e+01
-5.740359999999999729e+01
-5.728150000000000119e+01
-5.743410000000000082e+01
-5.749510000000000076e+01
-5.746459999999999724e+01
-5.734250000000000114e+01
-5.749510000000000076e+01
-5.758670000000000044e+01
-5.740359999999999729e+01
-5.758670000000000044e+01
-5.731199999999999761e+01
-5.764770000000000039e+01
-5.755619999999999692e+01
-5.755619999999999692e+01
-5.749510000000000076e+01
-5.758670000000000044e+01
-5.755619999999999692e+01
-5.770870000000000033e+01
-5.746459999999999724e+01
-5.767819999999999681e+01
-5.715939999999999799e+01
-5.764770000000000039e+01
-5.722050000000000125e+01
-5.749510000000000076e+01
-5.725099999999999767e+01
-5.734250000000000114e+01
-5.725099999999999767e+01
-5.731199999999999761e+01
-5.731199999999999761e+01
-5.737299999999999756e+01
-5.715939999999999799e+01
-5.740359999999999729e+01
-5.722050000000000125e+01
-5.764770000000000039e+01
-5.740359999999999729e+01
-5.728150000000000119e+01
-5.728150000000000119e+01
-5.728150000000000119e+01
-5.722050000000000125e+01
-5.718990000000000151e+01
-5.737299999999999756e+01
-5.728150000000000119e+01
-5.755619999999999692e+01
-5.697630000000000194e+01
-5.725099999999999767e+01
-5.685419999999999874e+01
-5.709839999999999804e+01
-5.725099999999999767e+01
-5.722050000000000125e+01
-5.700679999999999836e+01
-5.728150000000000119e+01
-5.694579999999999842e+01
-5.728150000000000119e+01
-5.697630000000000194e+01
-5.734250000000000114e+01
-5.706790000000000163e+01
-5.737299999999999756e+01
-5.709839999999999804e+01
-5.725099999999999767e+01
-5.734250000000000114e+01
-5.737299999999999756e+01
-5.731199999999999761e+01
-5.746459999999999724e+01
-5.728150000000000119e+01
-5.718990000000000151e+01
-5.706790000000000163e+01
-5.685419999999999874e+01
-5.694579999999999842e+01
-5.676270000000000238e+01
-5.712890000000000157e+01
-5.688479999999999848e+01
-5.718990000000000151e+01
-5.700679999999999836e+01
-5.728150000000000119e+01
-5.691530000000000200e+01
-5.725099999999999767e+01
-5.703739999999999810e+01
-5.722050000000000125e+01
-5.709839999999999804e+01
-5.709839999999999804e+01
-5.709839999999999804e+01
-5.740359999999999729e+01
-5.700679999999999836e+01
-5.728150000000000119e+01
-5.703739999999999810e+01
-5.709839999999999804e+01
-5.697630000000000194e+01
-5.718990000000000151e+01
-5.682370000000000232e+01
-5.697630000000000194e+01
-5.691530000000000200e+01
-5.685419999999999874e+01
-5.697630000000000194e+01
-5.679319999999999879e+01
-5.682370000000000232e+01
-5.694579999999999842e+01
-5.676270000000000238e+01
-5.679319999999999879e+01
-5.679319999999999879e+01
-5.706790000000000163e+01
-5.709839999999999804e+01
-5.715939999999999799e+01
-5.712890000000000157e+01
-5.654910000000000281e+01
-5.694579999999999842e+01
-5.679319999999999879e+01
-5.700679999999999836e+01
-5.682370000000000232e+01
-5.691530000000000200e+01
-5.706790000000000163e+01
-5.694579999999999842e+01
-5.682370000000000232e+01
-5.648799999999999955e+01
-5.651859999999999928e+01
-5.685419999999999874e+01
-5.670170000000000243e+01
-5.697630000000000194e+01
-5.688479999999999848e+01
-5.682370000000000232e+01
-5.664059999999999917e+01
-5.676270000000000238e+01
-5.676270000000000238e+01
-5.667110000000000269e+01
-5.697630000000000194e+01
-5.691530000000000200e+01
-5.709839999999999804e+01
-5.694579999999999842e+01
-5.682370000000000232e+01
-5.667110000000000269e+01
-5.688479999999999848e+01
-5.661010000000000275e+01
-5.667110000000000269e+01
-5.651859999999999928e+01
-5.664059999999999917e+01
-5.624389999999999645e+01
-5.657959999999999923e+01
-5.639650000000000318e+01
-5.667110000000000269e+01
-5.645750000000000313e+01
-5.661010000000000275e+01
-5.645750000000000313e+01
-5.654910000000000281e+01
-5.679319999999999879e+01
-5.651859999999999928e+01
-5.673219999999999885e+01
-5.682370000000000232e+01
-5.682370000000000232e+01
-5.670170000000000243e+01
-5.657959999999999923e+01
-5.645750000000000313e+01
-5.648799999999999955e+01
-5.645750000000000313e+01
-5.651859999999999928e+01
-5.657959999999999923e+01
-5.654910000000000281e+01
-5.645750000000000313e+01
-5.636599999999999966e+01
-5.624389999999999645e+01
-5.633539999999999992e+01
-5.627439999999999998e+01
-5.651859999999999928e+01
-5.633539999999999992e+01
-5.657959999999999923e+01
-5.642699999999999960e+01
-5.676270000000000238e+01
-5.645750000000000313e+01
-5.667110000000000269e+01
-5.630490000000000350e+01
-5.639650000000000318e+01
-5.651859999999999928e+01
-5.636599999999999966e+01
-5.639650000000000318e+01
-5.618289999999999651e+01
-5.633539999999999992e+01
-5.618289999999999651e+01
-5.621340000000000003e+01
-5.612180000000000035e+01
-5.609129999999999683e+01
-5.624389999999999645e+01
-5.593869999999999720e+01
-5.593869999999999720e+01
-5.642699999999999960e+01
-5.627439999999999998e+01
-5.648799999999999955e+01
-5.633539999999999992e+01
-5.624389999999999645e+01
-5.603029999999999688e+01
-5.627439999999999998e+01
-5.618289999999999651e+01
-5.648799999999999955e+01
-5.636599999999999966e+01
-5.367223373636363704e+01
-5.367223373636363704e+01
-5.367223373636363704e+01
-5.367223373636363704e+01
-5.367223373636363704e+01
-5.367223373636363704e+01
-5.367223373636363704e+01
-5.367223373636363704e+01
-5.367223373636363704e+01
-5.367223373636363704e+01
-5.367223373636363704e+01
-5.367223373636363704e+01
-5.367223373636363704e+01
-5.367223373636363704e+01
-5.367223373636363704e+01
-5.367223373636363704e+01
-5.367223373636363704e+01
-5.367223373636363704e+01
-5.367223373636363704e+01
-5.367223373636363704e+01
-5.367223373636363704e+01
-5.367223373636363704e+01
-5.367223373636363704e+01
-5.367223373636363704e+01
-5.367223373636363704e+01
-5.367223373636363704e+01
-5.367223373636363704e+01
-5.367223373636363704e+01
-5.367223373636363704e+01
-5.367223373636363704e+01
-5.367223373636363704e+01
-5.367223373636363704e+01
-5.367223373636363704e+01
-5.367223373636363704e+01
-5.367223373636363704e+01
-5.367223373636363704e+01
-5.367223373636363704e+01
-5.367223373636363704e+01
-5.367223373636363704e+01
-5.367223373636363704e+01
-5.367223373636363704e+01
-5.367223373636363704e+01
-5.367223373636363704e+01
-5.367223373636363704e+01
-5.367223373636363704e+01
-5.367223373636363704e+01
-5.367223373636363704e+01
-5.367223373636363704e+01
-5.367223373636363704e+01
-5.367223373636363704e+01
-5.367223373636363704e+01
-5.367223373636363704e+01
-5.367223373636363704e+01
-5.367223373636363704e+01
-5.367223373636363704e+01
-5.367223373636363704e+01
-5.367223373636363704e+01
-5.367223373636363704e+01
-5.367223373636363704e+01
-5.367223373636363704e+01
-5.367223373636363704e+01
-5.367223373636363704e+01
-5.367223373636363704e+01
-5.367223373636363704e+01
-5.367223373636363704e+01
-5.367223373636363704e+01
-5.367223373636363704e+01
-5.367223373636363704e+01
-5.367223373636363704e+01
-5.367223373636363704e+01
-5.367223373636363704e+01
-5.367223373636363704e+01
-5.367223373636363704e+01
-5.367223373636363704e+01
-5.367223373636363704e+01
-5.367223373636363704e+01
-5.367223373636363704e+01
-5.367223373636363704e+01
-5.367223373636363704e+01
-5.367223373636363704e+01
-5.367223373636363704e+01
-5.367223373636363704e+01
-5.367223373636363704e+01
-5.367223373636363704e+01
-5.367223373636363704e+01
-5.367223373636363704e+01
-5.367223373636363704e+01
-5.367223373636363704e+01
-5.367223373636363704e+01
-5.367223373636363704e+01
-5.367223373636363704e+01
-5.367223373636363704e+01
-5.367223373636363704e+01
-5.367223373636363704e+01
-5.367223373636363704e+01
-5.367223373636363704e+01
-5.367223373636363704e+01
-5.367223373636363704e+01
-5.367223373636363704e+01
-5.367223373636363704e+01
-5.367223373636363704e+01
-5.367223373636363704e+01
-5.367223373636363704e+01
-5.367223373636363704e+01
-5.367223373636363704e+01
-5.367223373636363704e+01
-5.367223373636363704e+01
-5.367223373636363704e+01
-5.367223373636363704e+01
-5.367223373636363704e+01
-5.367223373636363704e+01
-5.367223373636363704e+01
-5.367223373636363704e+01
-5.367223373636363704e+01
-5.367223373636363704e+01
-5.367223373636363704e+01
-5.367223373636363704e+01
-5.367223373636363704e+01
-5.367223373636363704e+01
-5.367223373636363704e+01
-5.367223373636363704e+01
-5.367223373636363704e+01
-5.367223373636363704e+01
-5.367223373636363704e+01
-5.367223373636363704e+01
-5.367223373636363704e+01
-5.367223373636363704e+01
-5.367223373636363704e+01
-5.367223373636363704e+01
-5.367223373636363704e+01
-5.367223373636363704e+01
-5.367223373636363704e+01
-5.367223373636363704e+01
-5.367223373636363704e+01
-5.367223373636363704e+01
-5.367223373636363704e+01
-5.367223373636363704e+01
-5.367223373636363704e+01
-5.367223373636363704e+01
-5.367223373636363704e+01
-5.367223373636363704e+01
-5.367223373636363704e+01
-5.367223373636363704e+01
-5.367223373636363704e+01
-5.367223373636363704e+01
-5.367223373636363704e+01
-5.367223373636363704e+01
-5.367223373636363704e+01
-5.367223373636363704e+01
-5.367223373636363704e+01
-5.367223373636363704e+01
-5.367223373636363704e+01
-5.367223373636363704e+01
-5.367223373636363704e+01
-5.367223373636363704e+01
-5.367223373636363704e+01
-5.367223373636363704e+01
-5.367223373636363704e+01
-5.367223373636363704e+01
-5.367223373636363704e+01
-5.367223373636363704e+01
-5.367223373636363704e+01
-5.367223373636363704e+01
-5.367223373636363704e+01
-5.367223373636363704e+01
-5.367223373636363704e+01
-5.367223373636363704e+01
-5.367223373636363704e+01
-5.367223373636363704e+01
-5.367223373636363704e+01
-5.367223373636363704e+01
-5.367223373636363704e+01
-5.367223373636363704e+01
-5.367223373636363704e+01
-5.367223373636363704e+01
-5.367223373636363704e+01
-5.367223373636363704e+01
-5.367223373636363704e+01
-5.367223373636363704e+01
-5.367223373636363704e+01
-5.367223373636363704e+01
-5.367223373636363704e+01
-5.367223373636363704e+01
-5.367223373636363704e+01
-5.367223373636363704e+01
-5.367223373636363704e+01
-5.367223373636363704e+01
-5.367223373636363704e+01
-5.367223373636363704e+01
-5.367223373636363704e+01
-5.367223373636363704e+01
-5.367223373636363704e+01
-5.367223373636363704e+01
-5.367223373636363704e+01
-5.367223373636363704e+01
-5.367223373636363704e+01
-5.367223373636363704e+01
-5.367223373636363704e+01
-5.367223373636363704e+01
-5.367223373636363704e+01
-5.367223373636363704e+01
-5.367223373636363704e+01
-5.367223373636363704e+01
-5.367223373636363704e+01
-5.367223373636363704e+01
-5.367223373636363704e+01
-5.367223373636363704e+01
-5.367223373636363704e+01
-5.367223373636363704e+01
-5.367223373636363704e+01
-5.367223373636363704e+01
-5.367223373636363704e+01
-5.367223373636363704e+01
-5.367223373636363704e+01
-5.367223373636363704e+01
-5.367223373636363704e+01
-5.367223373636363704e+01
-5.367223373636363704e+01
-5.367223373636363704e+01
-5.367223373636363704e+01
-4.991335817682926290e+01
-4.991335817682926290e+01
-4.991335817682926290e+01
-4.991335817682926290e+01
-4.991335817682926290e+01
-4.991335817682926290e+01
-4.991335817682926290e+01
-4.991335817682926290e+01
-4.991335817682926290e+01
-4.991335817682926290e+01
-4.991335817682926290e+01
-4.991335817682926290e+01
-4.991335817682926290e+01
-4.991335817682926290e+01
-4.991335817682926290e+01
-4.991335817682926290e+01
-4.991335817682926290e+01
-4.991335817682926290e+01
-4.991335817682926290e+01
-4.991335817682926290e+01
-4.991335817682926290e+01
-4.991335817682926290e+01
-4.991335817682926290e+01
-4.991335817682926290e+01
-4.991335817682926290e+01
-4.991335817682926290e+01
-4.991335817682926290e+01
-4.991335817682926290e+01
-4.991335817682926290e+01
-4.991335817682926290e+01
-4.991335817682926290e+01
-4.991335817682926290e+01
-4.991335817682926290e+01
-4.991335817682926290e+01
-4.991335817682926290e+01
-4.991335817682926290e+01
-4.991335817682926290e+01
-4.991335817682926290e+01
-4.991335817682926290e+01
-4.991335817682926290e+01
-4.991335817682926290e+01
-4.991335817682926290e+01
-4.991335817682926290e+01
-4.991335817682926290e+01
-4.991335817682926290e+01
-4.991335817682926290e+01
-4.991335817682926290e+01
-4.991335817682926290e+01
-4.991335817682926290e+01
-4.991335817682926290e+01
-4.991335817682926290e+01
-4.991335817682926290e+01
-4.991335817682926290e+01
-4.991335817682926290e+01
-4.991335817682926290e+01
-4.991335817682926290e+01
-4.991335817682926290e+01
-4.991335817682926290e+01
-4.991335817682926290e+01
-4.991335817682926290e+01
-4.991335817682926290e+01
-4.991335817682926290e+01
-4.491078375593710348e+01
-4.491078375593710348e+01
-4.491078375593710348e+01
-4.491078375593710348e+01
-4.491078375593710348e+01
-4.491078375593710348e+01
-4.491078375593710348e+01
-4.491078375593710348e+01
-4.491078375593710348e+01
-4.491078375593710348e+01
-4.491078375593710348e+01
-4.491078375593710348e+01
-4.491078375593710348e+01
-4.491078375593710348e+01
-4.491078375593710348e+01
-4.491078375593710348e+01
-4.491078375593710348e+01
-4.491078375593710348e+01
-4.491078375593710348e+01
-4.491078375593710348e+01
-4.491078375593710348e+01
-4.491078375593710348e+01
-4.491078375593710348e+01
-4.491078375593710348e+01
-4.491078375593710348e+01
-4.491078375593710348e+01
-4.491078375593710348e+01
-4.491078375593710348e+01
-4.491078375593710348e+01
-4.491078375593710348e+01
-4.491078375593710348e+01
-4.491078375593710348e+01
-4.491078375593710348e+01
-4.491078375593710348e+01
-4.491078375593710348e+01
-4.491078375593710348e+01
-4.491078375593710348e+01
-4.491078375593710348e+01
-4.491078375593710348e+01
-4.491078375593710348e+01
-4.491078375593710348e+01
-4.491078375593710348e+01
-4.491078375593710348e+01
-4.491078375593710348e+01
-4.491078375593710348e+01
-4.491078375593710348e+01
-4.491078375593710348e+01
-4.491078375593710348e+01
-4.491078375593710348e+01
-4.491078375593710348e+01
-4.491078375593710348e+01
-4.491078375593710348e+01
-4.491078375593710348e+01
-4.491078375593710348e+01
-4.491078375593710348e+01
-4.491078375593710348e+01
-4.491078375593710348e+01
-4.491078375593710348e+01
-4.491078375593710348e+01
-4.491078375593710348e+01
-4.491078375593710348e+01
-4.491078375593710348e+01
-4.491078375593710348e+01
-4.491078375593710348e+01
-4.491078375593710348e+01
-4.491078375593710348e+01
-4.491078375593710348e+01
-4.491078375593710348e+01
-4.491078375593710348e+01
-4.491078375593710348e+01
-4.491078375593710348e+01
-4.491078375593710348e+01
-4.491078375593710348e+01
-4.491078375593710348e+01
-4.491078375593710348e+01
-4.491078375593710348e+01
-4.491078375593710348e+01
-4.491078375593710348e+01
-4.491078375593710348e+01
-4.491078375593710348e+01
-4.491078375593710348e+01
-4.491078375593710348e+01
-4.491078375593710348e+01
-4.491078375593710348e+01
-4.491078375593710348e+01
-4.491078375593710348e+01
-4.491078375593710348e+01
-4.491078375593710348e+01
-4.491078375593710348e+01
-4.491078375593710348e+01
-4.491078375593710348e+01
-4.491078375593710348e+01
-4.491078375593710348e+01
-4.491078375593710348e+01
-4.491078375593710348e+01
-4.491078375593710348e+01
-4.491078375593710348e+01
-4.491078375593710348e+01
-4.491078375593710348e+01
-4.491078375593710348e+01
-4.491078375593710348e+01
-4.491078375593710348e+01
-4.491078375593710348e+01
-4.491078375593710348e+01
-4.491078375593710348e+01
-4.491078375593710348e+01
-4.491078375593710348e+01
-4.491078375593710348e+01
-4.491078375593710348e+01
-4.491078375593710348e+01
-4.491078375593710348e+01
-4.491078375593710348e+01
-4.491078375593710348e+01
-4.190401535162434499e+01
-4.190401535162434499e+01
-4.190401535162434499e+01
-4.190401535162434499e+01
-4.190401535162434499e+01
-4.190401535162434499e+01
-4.190401535162434499e+01
-4.190401535162434499e+01
-4.190401535162434499e+01
-4.190401535162434499e+01
-4.190401535162434499e+01
-4.190401535162434499e+01
-4.190401535162434499e+01
-4.190401535162434499e+01
-4.190401535162434499e+01
-4.190401535162434499e+01
-4.190401535162434499e+01
-4.190401535162434499e+01
-4.190401535162434499e+01
-4.190401535162434499e+01
-4.190401535162434499e+01
-4.190401535162434499e+01
-4.190401535162434499e+01
-4.190401535162434499e+01
-4.190401535162434499e+01
-4.190401535162434499e+01
-4.190401535162434499e+01
-4.190401535162434499e+01
-4.190401535162434499e+01
-4.190401535162434499e+01
-4.190401535162434499e+01
-4.190401535162434499e+01
-4.190401535162434499e+01
-4.190401535162434499e+01
-4.190401535162434499e+01
-4.190401535162434499e+01
-4.190401535162434499e+01
-4.190401535162434499e+01
-4.190401535162434499e+01
-4.190401535162434499e+01
-4.190401535162434499e+01
-4.190401535162434499e+01
-4.190401535162434499e+01
-4.190401535162434499e+01
-4.190401535162434499e+01
-4.190401535162434499e+01
-4.190401535162434499e+01
-4.190401535162434499e+01
-4.190401535162434499e+01
-4.190401535162434499e+01
-4.190401535162434499e+01
-4.190401535162434499e+01
-4.190401535162434499e+01
-4.190401535162434499e+01
-4.190401535162434499e+01
-4.190401535162434499e+01
-4.190401535162434499e+01
-4.190401535162434499e+01
-4.190401535162434499e+01
-4.190401535162434499e+01
-4.190401535162434499e+01
-4.190401535162434499e+01
-4.190401535162434499e+01
-4.190401535162434499e+01
-4.190401535162434499e+01
-4.190401535162434499e+01
-4.190401535162434499e+01
-4.190401535162434499e+01
-4.190401535162434499e+01
-4.190401535162434499e+01
-4.190401535162434499e+01
-4.190401535162434499e+01
-4.190401535162434499e+01
-4.190401535162434499e+01
-4.190401535162434499e+01
-4.190401535162434499e+01
-4.190401535162434499e+01
-4.190401535162434499e+01
-4.190401535162434499e+01
-4.190401535162434499e+01
-4.190401535162434499e+01
-4.190401535162434499e+01
-4.190401535162434499e+01
-4.190401535162434499e+01
-4.190401535162434499e+01
-4.190401535162434499e+01
-4.190401535162434499e+01
-4.190401535162434499e+01
-4.190401535162434499e+01
-4.190401535162434499e+01
-4.190401535162434499e+01
-4.190401535162434499e+01
-4.190401535162434499e+01
-4.190401535162434499e+01
-4.190401535162434499e+01
-3.917715622501888362e+01
-3.917715622501888362e+01
-3.917715622501888362e+01
-3.917715622501888362e+01
-3.917715622501888362e+01
-3.917715622501888362e+01
-3.917715622501888362e+01
-3.917715622501888362e+01
-3.917715622501888362e+01
-3.917715622501888362e+01
-3.917715622501888362e+01
-3.917715622501888362e+01
-3.917715622501888362e+01
-3.917715622501888362e+01
-3.917715622501888362e+01
-3.917715622501888362e+01
-3.917715622501888362e+01
-3.917715622501888362e+01
-3.917715622501888362e+01
-3.917715622501888362e+01
-3.917715622501888362e+01
-3.917715622501888362e+01
-3.917715622501888362e+01
-3.917715622501888362e+01
-3.917715622501888362e+01
-3.917715622501888362e+01
-3.917715622501888362e+01
-3.917715622501888362e+01
-3.917715622501888362e+01
-3.917715622501888362e+01
-3.917715622501888362e+01
-3.917715622501888362e+01
-3.917715622501888362e+01
-3.917715622501888362e+01
-3.917715622501888362e+01
-3.917715622501888362e+01
-3.917715622501888362e+01
-3.917715622501888362e+01
-3.917715622501888362e+01
-3.917715622501888362e+01
-3.917715622501888362e+01
-3.917715622501888362e+01
-3.917715622501888362e+01
-3.917715622501888362e+01
-3.917715622501888362e+01
-3.917715622501888362e+01
-3.917715622501888362e+01
-3.917715622501888362e+01
-3.917715622501888362e+01
-3.917715622501888362e+01
-3.917715622501888362e+01
-3.917715622501888362e+01
-3.917715622501888362e+01
-3.917715622501888362e+01
-3.917715622501888362e+01
-3.917715622501888362e+01
-3.917715622501888362e+01
-3.917715622501888362e+01
-3.917715622501888362e+01
-3.917715622501888362e+01
-3.917715622501888362e+01
-3.917715622501888362e+01
-3.917715622501888362e+01
-3.917715622501888362e+01
-3.917715622501888362e+01
-3.917715622501888362e+01
-3.917715622501888362e+01
-3.917715622501888362e+01
-3.917715622501888362e+01
-3.917715622501888362e+01
-3.917715622501888362e+01
-3.917715622501888362e+01
-3.917715622501888362e+01
-3.917715622501888362e+01
-3.917715622501888362e+01
-3.917715622501888362e+01
-3.917715622501888362e+01
-3.917715622501888362e+01
-3.917715622501888362e+01
-3.917715622501888362e+01
-3.917715622501888362e+01
-3.917715622501888362e+01
-3.917715622501888362e+01
-3.917715622501888362e+01
-3.917715622501888362e+01
-3.775560983601213394e+01
-3.775560983601213394e+01
-3.775560983601213394e+01
-3.775560983601213394e+01
-3.775560983601213394e+01
-3.775560983601213394e+01
-3.775560983601213394e+01
-3.775560983601213394e+01
-3.775560983601213394e+01
-3.775560983601213394e+01
-3.775560983601213394e+01
-3.775560983601213394e+01
-3.775560983601213394e+01
-3.775560983601213394e+01
-3.775560983601213394e+01
-3.775560983601213394e+01
-3.775560983601213394e+01
-3.775560983601213394e+01
-3.775560983601213394e+01
-3.775560983601213394e+01
-3.775560983601213394e+01
-3.775560983601213394e+01
-3.775560983601213394e+01
-3.775560983601213394e+01
-3.775560983601213394e+01
-3.775560983601213394e+01
-3.775560983601213394e+01
-3.775560983601213394e+01
-3.775560983601213394e+01
-3.775560983601213394e+01
-3.775560983601213394e+01
-3.775560983601213394e+01
-3.775560983601213394e+01
-3.775560983601213394e+01
-3.775560983601213394e+01
-3.775560983601213394e+01
-3.775560983601213394e+01
-3.775560983601213394e+01
-3.775560983601213394e+01
-3.775560983601213394e+01
-3.775560983601213394e+01
-3.775560983601213394e+01
-3.775560983601213394e+01
-3.775560983601213394e+01
-3.775560983601213394e+01
-3.775560983601213394e+01
-3.775560983601213394e+01
-3.775560983601213394e+01
-3.775560983601213394e+01
-3.775560983601213394e+01
-3.775560983601213394e+01
-3.775560983601213394e+01
-3.775560983601213394e+01
-3.775560983601213394e+01
-3.775560983601213394e+01
-3.775560983601213394e+01
-3.775560983601213394e+01
-3.775560983601213394e+01
-3.775560983601213394e+01
-3.775560983601213394e+01
-3.775560983601213394e+01
-3.775560983601213394e+01
-3.775560983601213394e+01
-3.775560983601213394e+01
-3.775560983601213394e+01
-3.775560983601213394e+01
-3.775560983601213394e+01
-3.775560983601213394e+01
-3.775560983601213394e+01
-3.775560983601213394e+01
-3.775560983601213394e+01
-3.775560983601213394e+01
-3.775560983601213394e+01
-3.775560983601213394e+01
-3.775560983601213394e+01
-3.775560983601213394e+01
-3.775560983601213394e+01
-3.775560983601213394e+01
-3.775560983601213394e+01
-3.775560983601213394e+01
-3.775560983601213394e+01
-3.775560983601213394e+01
-3.775560983601213394e+01
-3.643321536385380455e+01
-3.643321536385380455e+01
-3.643321536385380455e+01
-3.643321536385380455e+01
-3.643321536385380455e+01
-3.643321536385380455e+01
-3.643321536385380455e+01
-3.643321536385380455e+01
-3.643321536385380455e+01
-3.643321536385380455e+01
-3.643321536385380455e+01
-3.643321536385380455e+01
-3.643321536385380455e+01
-3.643321536385380455e+01
-3.643321536385380455e+01
-3.643321536385380455e+01
-3.643321536385380455e+01
-3.643321536385380455e+01
-3.643321536385380455e+01
-3.643321536385380455e+01
-3.643321536385380455e+01
-3.643321536385380455e+01
-3.643321536385380455e+01
-3.643321536385380455e+01
-3.643321536385380455e+01
-3.643321536385380455e+01
-3.643321536385380455e+01
-3.643321536385380455e+01
-3.643321536385380455e+01
-3.643321536385380455e+01
-3.643321536385380455e+01
-3.643321536385380455e+01
-3.643321536385380455e+01
-3.643321536385380455e+01
-3.643321536385380455e+01
-3.643321536385380455e+01
-3.643321536385380455e+01
-3.643321536385380455e+01
-3.643321536385380455e+01
-3.643321536385380455e+01
-3.643321536385380455e+01
-3.643321536385380455e+01
-3.643321536385380455e+01
-3.643321536385380455e+01
-3.643321536385380455e+01
-3.643321536385380455e+01
-3.643321536385380455e+01
-3.643321536385380455e+01
-3.643321536385380455e+01
-3.643321536385380455e+01
-3.643321536385380455e+01
-3.643321536385380455e+01
-3.643321536385380455e+01
-3.643321536385380455e+01
-3.643321536385380455e+01
-3.643321536385380455e+01
-3.643321536385380455e+01
-3.643321536385380455e+01
-3.643321536385380455e+01
-3.643321536385380455e+01
-3.643321536385380455e+01
-3.643321536385380455e+01
-3.643321536385380455e+01
-3.643321536385380455e+01
-3.643321536385380455e+01
-3.643321536385380455e+01
-3.643321536385380455e+01
-3.643321536385380455e+01
-3.643321536385380455e+01
-3.643321536385380455e+01
-3.643321536385380455e+01
-3.643321536385380455e+01
-3.643321536385380455e+01
-3.643321536385380455e+01
-3.643321536385380455e+01
-3.643321536385380455e+01
-3.643321536385380455e+01
-3.643321536385380455e+01
-3.643321536385380455e+01
-3.643321536385380455e+01
-3.643321536385380455e+01
-3.467929767151804299e+01
-3.467929767151804299e+01
-3.467929767151804299e+01
-3.467929767151804299e+01
-3.467929767151804299e+01
-3.467929767151804299e+01
-3.467929767151804299e+01
-3.467929767151804299e+01
-3.467929767151804299e+01
-3.467929767151804299e+01
-3.467929767151804299e+01
-3.467929767151804299e+01
-3.467929767151804299e+01
-3.467929767151804299e+01
-3.467929767151804299e+01
-3.467929767151804299e+01
-3.467929767151804299e+01
-3.467929767151804299e+01
-3.467929767151804299e+01
-3.467929767151804299e+01
-3.467929767151804299e+01
-3.467929767151804299e+01
-3.467929767151804299e+01
-3.467929767151804299e+01
-3.467929767151804299e+01
-3.467929767151804299e+01
-3.467929767151804299e+01
-3.467929767151804299e+01
-3.467929767151804299e+01
-3.467929767151804299e+01
-3.467929767151804299e+01
-3.467929767151804299e+01
-3.467929767151804299e+01
-3.467929767151804299e+01
-3.467929767151804299e+01
-3.467929767151804299e+01
-3.467929767151804299e+01
-3.467929767151804299e+01
-3.467929767151804299e+01
-3.467929767151804299e+01
-3.467929767151804299e+01
-3.467929767151804299e+01
-3.467929767151804299e+01
-3.467929767151804299e+01
-3.467929767151804299e+01
-3.467929767151804299e+01
-3.467929767151804299e+01
-3.467929767151804299e+01
-3.467929767151804299e+01
-3.467929767151804299e+01
-3.467929767151804299e+01
-3.467929767151804299e+01
-3.467929767151804299e+01
-3.467929767151804299e+01
-3.467929767151804299e+01
-3.467929767151804299e+01
-3.467929767151804299e+01
-3.467929767151804299e+01
-3.467929767151804299e+01
-3.467929767151804299e+01
-3.467929767151804299e+01
-3.467929767151804299e+01
-3.467929767151804299e+01
-3.467929767151804299e+01
-3.467929767151804299e+01
-3.467929767151804299e+01
-3.467929767151804299e+01
-3.467929767151804299e+01
-3.467929767151804299e+01
-3.467929767151804299e+01
-3.467929767151804299e+01
-3.467929767151804299e+01
-3.467929767151804299e+01
-3.467929767151804299e+01
-3.424048695989780100e+01
-3.424048695989780100e+01
-3.424048695989780100e+01
-3.424048695989780100e+01
-3.424048695989780100e+01
-3.424048695989780100e+01
-3.424048695989780100e+01
-3.424048695989780100e+01
-3.424048695989780100e+01
-3.424048695989780100e+01
-3.424048695989780100e+01
-3.424048695989780100e+01
-3.424048695989780100e+01
-3.424048695989780100e+01
-3.424048695989780100e+01
-3.424048695989780100e+01
-3.424048695989780100e+01
-3.424048695989780100e+01
-3.424048695989780100e+01
-3.424048695989780100e+01
-3.424048695989780100e+01
-3.424048695989780100e+01
-3.424048695989780100e+01
-3.424048695989780100e+01
-3.424048695989780100e+01
-3.424048695989780100e+01
-3.424048695989780100e+01
-3.424048695989780100e+01
-3.424048695989780100e+01
-3.424048695989780100e+01
-3.424048695989780100e+01
-3.424048695989780100e+01
-3.424048695989780100e+01
-3.424048695989780100e+01
-3.424048695989780100e+01
-3.424048695989780100e+01
-3.424048695989780100e+01
-3.424048695989780100e+01
-3.424048695989780100e+01
-3.424048695989780100e+01
-3.424048695989780100e+01
-3.424048695989780100e+01
-3.424048695989780100e+01
-3.424048695989780100e+01
-3.424048695989780100e+01
-3.424048695989780100e+01
-3.424048695989780100e+01
-3.424048695989780100e+01
-3.424048695989780100e+01
-3.424048695989780100e+01
-3.424048695989780100e+01
-3.424048695989780100e+01
-3.424048695989780100e+01
-3.424048695989780100e+01
-3.424048695989780100e+01
-3.424048695989780100e+01
-3.424048695989780100e+01
-3.424048695989780100e+01
-3.424048695989780100e+01
-3.424048695989780100e+01
-3.424048695989780100e+01
-3.424048695989780100e+01
-3.424048695989780100e+01
-3.424048695989780100e+01
-3.424048695989780100e+01
-3.424048695989780100e+01
-3.424048695989780100e+01
-3.424048695989780100e+01
-3.424048695989780100e+01
-3.424048695989780100e+01
-3.424048695989780100e+01
-3.424048695989780100e+01
-3.424048695989780100e+01
-3.424048695989780100e+01
-3.424048695989780100e+01
-3.424048695989780100e+01
-3.424048695989780100e+01
-3.424048695989780100e+01
-3.424048695989780100e+01
-3.424048695989780100e+01
-3.424048695989780100e+01
-3.424048695989780100e+01
-3.305483688410124898e+01
-3.305483688410124898e+01
-3.305483688410124898e+01
-3.305483688410124898e+01
-3.305483688410124898e+01
-3.305483688410124898e+01
-3.305483688410124898e+01
-3.305483688410124898e+01
-3.305483688410124898e+01
-3.305483688410124898e+01
-3.305483688410124898e+01
-3.305483688410124898e+01
-3.305483688410124898e+01
-3.305483688410124898e+01
-3.305483688410124898e+01
-3.305483688410124898e+01
-3.305483688410124898e+01
-3.305483688410124898e+01
-3.305483688410124898e+01
-3.305483688410124898e+01
-3.305483688410124898e+01
-3.305483688410124898e+01
-3.305483688410124898e+01
-3.305483688410124898e+01
-3.305483688410124898e+01
-3.305483688410124898e+01
-3.305483688410124898e+01
-3.305483688410124898e+01
-3.305483688410124898e+01
-3.305483688410124898e+01
-3.305483688410124898e+01
-3.305483688410124898e+01
-3.305483688410124898e+01
-3.305483688410124898e+01
-3.305483688410124898e+01
-3.305483688410124898e+01
-3.305483688410124898e+01
-3.305483688410124898e+01
-3.305483688410124898e+01
-3.305483688410124898e+01
-3.305483688410124898e+01
-3.305483688410124898e+01
-3.305483688410124898e+01
-3.305483688410124898e+01
-3.305483688410124898e+01
-3.305483688410124898e+01
-3.305483688410124898e+01
-3.305483688410124898e+01
-3.305483688410124898e+01
-3.305483688410124898e+01
-3.305483688410124898e+01
-3.305483688410124898e+01
-3.305483688410124898e+01
-3.305483688410124898e+01
-3.305483688410124898e+01
-3.305483688410124898e+01
-3.305483688410124898e+01
-3.305483688410124898e+01
-3.305483688410124898e+01
-3.305483688410124898e+01
-3.305483688410124898e+01
-3.305483688410124898e+01
-3.305483688410124898e+01
-3.305483688410124898e+01
-3.305483688410124898e+01
-3.305483688410124898e+01
-3.305483688410124898e+01
-3.305483688410124898e+01
-3.305483688410124898e+01
-3.305483688410124898e+01
-3.305483688410124898e+01
-3.305483688410124898e+01
-3.305483688410124898e+01
-3.305483688410124898e+01
-3.305483688410124898e+01
-3.305483688410124898e+01
-3.305483688410124898e+01
-3.302304813273295281e+01
-3.302304813273295281e+01
-3.302304813273295281e+01
-3.302304813273295281e+01
-3.302304813273295281e+01
-3.302304813273295281e+01
-3.302304813273295281e+01
-3.302304813273295281e+01
-3.302304813273295281e+01
-3.302304813273295281e+01
-3.302304813273295281e+01
-3.302304813273295281e+01
-3.302304813273295281e+01
-3.302304813273295281e+01
-3.302304813273295281e+01
-3.302304813273295281e+01
-3.302304813273295281e+01
-3.302304813273295281e+01
-3.302304813273295281e+01
-3.302304813273295281e+01
-3.302304813273295281e+01
-3.302304813273295281e+01
-3.302304813273295281e+01
-3.302304813273295281e+01
-3.302304813273295281e+01
-3.302304813273295281e+01
-3.302304813273295281e+01
-3.302304813273295281e+01
-3.302304813273295281e+01
-3.302304813273295281e+01
-3.302304813273295281e+01
-3.302304813273295281e+01
-3.302304813273295281e+01
-3.302304813273295281e+01
-3.302304813273295281e+01
-3.302304813273295281e+01
-3.302304813273295281e+01
-3.302304813273295281e+01
-3.302304813273295281e+01
-3.302304813273295281e+01
-3.302304813273295281e+01
-3.302304813273295281e+01
-3.302304813273295281e+01
-3.302304813273295281e+01
-3.302304813273295281e+01
-3.302304813273295281e+01
-3.302304813273295281e+01
-3.302304813273295281e+01
-3.302304813273295281e+01
-3.302304813273295281e+01
-3.302304813273295281e+01
-3.302304813273295281e+01
-3.302304813273295281e+01
-3.302304813273295281e+01
-3.302304813273295281e+01
-3.302304813273295281e+01
-3.302304813273295281e+01
-3.302304813273295281e+01
-3.302304813273295281e+01
-3.302304813273295281e+01
-3.302304813273295281e+01
-3.302304813273295281e+01
-3.302304813273295281e+01
-3.302304813273295281e+01
-3.302304813273295281e+01
-3.302304813273295281e+01
-3.302304813273295281e+01
-3.302304813273295281e+01
-3.302304813273295281e+01
-3.302304813273295281e+01
-3.302304813273295281e+01
-3.302304813273295281e+01
-3.302304813273295281e+01
-3.302304813273295281e+01
-3.302304813273295281e+01
-3.302304813273295281e+01
-3.302304813273295281e+01
-3.302304813273295281e+01
-3.302304813273295281e+01
-3.302304813273295281e+01
-3.302304813273295281e+01
-3.314415264591925592e+01
-3.314415264591925592e+01
-3.314415264591925592e+01
-3.314415264591925592e+01
-3.314415264591925592e+01
-3.314415264591925592e+01
-3.314415264591925592e+01
-3.314415264591925592e+01
-3.314415264591925592e+01
-3.314415264591925592e+01
-3.314415264591925592e+01
-3.314415264591925592e+01
-3.314415264591925592e+01
-3.314415264591925592e+01
-3.314415264591925592e+01
-3.314415264591925592e+01
-3.314415264591925592e+01
-3.314415264591925592e+01
-3.314415264591925592e+01
-3.314415264591925592e+01
-3.314415264591925592e+01
-3.314415264591925592e+01
-3.314415264591925592e+01
-3.314415264591925592e+01
-3.314415264591925592e+01
-3.314415264591925592e+01
[truncated: 2,096,017 more chars]
