# Supplementary material for: Bursting Dynamics Based on the Persistent Na+ and Na+/K+ Pump Currents: A Dynamic Clamp Approach
Source: eNeuro. 2023 Aug 11;10(8):ENEURO.0331-22.2023. doi: 10.1523/ENEURO.0331-22.2023 (PMC10444573; doi:10.1523/ENEURO.0331-22.2023)
Supplement: Extended Data 1 — The extended data compressed file contains the experimental data for an experimental set and the Matlab code for the 2D model fitted to the data. The file also provides scripts for the analysis of the experimental data and outcome of the model. The scripts are listed in ReadMeFirst.txt. Download Extended Data 1, ZIP file. [file enu-eN-NWR-0331-22-s01.zip › CodeSubmitted/20n05001_traces/20n05001_gP6.0_ipm0.2_nm_Volt.txt]

-6.527710000000000434e+01
-6.484990000000000521e+01
-6.509399999999999409e+01
-6.503300000000000125e+01
-6.515500000000000114e+01
-6.518550000000000466e+01
-6.518550000000000466e+01
-6.521609999999999729e+01
-6.524660000000000082e+01
-6.512449999999999761e+01
-6.512449999999999761e+01
-6.503300000000000125e+01
-6.506350000000000477e+01
-6.478879999999999484e+01
-6.494140000000000157e+01
-6.494140000000000157e+01
-6.497190000000000509e+01
-6.488039999999999452e+01
-6.494140000000000157e+01
-6.488039999999999452e+01
-6.494140000000000157e+01
-6.481929999999999836e+01
-6.497190000000000509e+01
-6.481929999999999836e+01
-6.524660000000000082e+01
-6.494140000000000157e+01
-6.506350000000000477e+01
-6.491089999999999804e+01
-6.524660000000000082e+01
-6.536870000000000402e+01
-6.515500000000000114e+01
-6.500239999999999441e+01
-6.512449999999999761e+01
-6.500239999999999441e+01
-6.512449999999999761e+01
-6.509399999999999409e+01
-6.512449999999999761e+01
-6.500239999999999441e+01
-6.500239999999999441e+01
-6.481929999999999836e+01
-6.503300000000000125e+01
-6.463620000000000232e+01
-6.475830000000000553e+01
-6.491089999999999804e+01
-6.500239999999999441e+01
-6.503300000000000125e+01
-6.497190000000000509e+01
-6.478879999999999484e+01
-6.481929999999999836e+01
-6.491089999999999804e+01
-6.491089999999999804e+01
-6.494140000000000157e+01
-6.469729999999999848e+01
-6.506350000000000477e+01
-6.494140000000000157e+01
-6.509399999999999409e+01
-6.481929999999999836e+01
-6.530759999999999366e+01
-6.491089999999999804e+01
-6.488039999999999452e+01
-6.478879999999999484e+01
-6.481929999999999836e+01
-6.463620000000000232e+01
-6.500239999999999441e+01
-6.466670000000000584e+01
-6.488039999999999452e+01
-6.484990000000000521e+01
-6.518550000000000466e+01
-6.506350000000000477e+01
-6.497190000000000509e+01
-6.494140000000000157e+01
-6.494140000000000157e+01
-6.515500000000000114e+01
-6.506350000000000477e+01
-6.521609999999999729e+01
-6.497190000000000509e+01
-6.524660000000000082e+01
-6.497190000000000509e+01
-6.488039999999999452e+01
-6.466670000000000584e+01
-6.478879999999999484e+01
-6.478879999999999484e+01
-6.478879999999999484e+01
-6.484990000000000521e+01
-6.488039999999999452e+01
-6.478879999999999484e+01
-6.488039999999999452e+01
-6.457519999999999527e+01
-6.472780000000000200e+01
-6.466670000000000584e+01
-6.475830000000000553e+01
-6.484990000000000521e+01
-6.503300000000000125e+01
-6.497190000000000509e+01
-6.497190000000000509e+01
-6.500239999999999441e+01
-6.500239999999999441e+01
-6.500239999999999441e+01
-6.509399999999999409e+01
-6.488039999999999452e+01
-6.491089999999999804e+01
-6.497190000000000509e+01
-6.509399999999999409e+01
-6.494140000000000157e+01
-6.491089999999999804e+01
-6.478879999999999484e+01
-6.466670000000000584e+01
-6.488039999999999452e+01
-6.466670000000000584e+01
-6.478879999999999484e+01
-6.503300000000000125e+01
-6.491089999999999804e+01
-6.506350000000000477e+01
-6.509399999999999409e+01
-6.497190000000000509e+01
-6.491089999999999804e+01
-6.509399999999999409e+01
-6.500239999999999441e+01
-6.481929999999999836e+01
-6.497190000000000509e+01
-6.484990000000000521e+01
-6.497190000000000509e+01
-6.491089999999999804e+01
-6.500239999999999441e+01
-6.491089999999999804e+01
-6.469729999999999848e+01
-6.478879999999999484e+01
-6.481929999999999836e+01
-6.500239999999999441e+01
-6.518550000000000466e+01
-6.488039999999999452e+01
-6.512449999999999761e+01
-6.469729999999999848e+01
-6.503300000000000125e+01
-6.500239999999999441e+01
-6.500239999999999441e+01
-6.497190000000000509e+01
-6.509399999999999409e+01
-6.491089999999999804e+01
-6.509399999999999409e+01
-6.503300000000000125e+01
-6.500239999999999441e+01
-6.494140000000000157e+01
-6.515500000000000114e+01
-6.463620000000000232e+01
-6.494140000000000157e+01
-6.469729999999999848e+01
-6.491089999999999804e+01
-6.469729999999999848e+01
-6.484990000000000521e+01
-6.488039999999999452e+01
-6.497190000000000509e+01
-6.500239999999999441e+01
-6.481929999999999836e+01
-6.463620000000000232e+01
-6.463620000000000232e+01
-6.497190000000000509e+01
-6.494140000000000157e+01
-6.521609999999999729e+01
-6.515500000000000114e+01
-6.509399999999999409e+01
-6.512449999999999761e+01
-6.515500000000000114e+01
-6.512449999999999761e+01
-6.509399999999999409e+01
-6.491089999999999804e+01
-6.521609999999999729e+01
-6.457519999999999527e+01
-6.515500000000000114e+01
-6.481929999999999836e+01
-6.515500000000000114e+01
-6.460569999999999879e+01
-6.494140000000000157e+01
-6.494140000000000157e+01
-6.472780000000000200e+01
-6.491089999999999804e+01
-6.494140000000000157e+01
-6.481929999999999836e+01
-6.500239999999999441e+01
-6.466670000000000584e+01
-6.503300000000000125e+01
-6.491089999999999804e+01
-6.503300000000000125e+01
-6.509399999999999409e+01
-6.512449999999999761e+01
-6.509399999999999409e+01
-6.509399999999999409e+01
-6.512449999999999761e+01
-6.512449999999999761e+01
-6.521609999999999729e+01
-6.475830000000000553e+01
-6.481929999999999836e+01
-6.491089999999999804e+01
-6.481929999999999836e+01
-6.488039999999999452e+01
-6.500239999999999441e+01
-6.491089999999999804e+01
-6.506350000000000477e+01
-6.491089999999999804e+01
-6.506350000000000477e+01
-6.478879999999999484e+01
-6.494140000000000157e+01
-6.484990000000000521e+01
-6.497190000000000509e+01
-6.518550000000000466e+01
-6.524660000000000082e+01
-6.503300000000000125e+01
-6.484990000000000521e+01
-6.497190000000000509e+01
-6.488039999999999452e+01
-6.509399999999999409e+01
-6.509399999999999409e+01
-6.481929999999999836e+01
-6.463620000000000232e+01
-6.491089999999999804e+01
-6.472780000000000200e+01
-6.491089999999999804e+01
-6.478879999999999484e+01
-6.497190000000000509e+01
-6.475830000000000553e+01
-6.469729999999999848e+01
-6.466670000000000584e+01
-6.484990000000000521e+01
-6.478879999999999484e+01
-6.500239999999999441e+01
-6.515500000000000114e+01
-6.497190000000000509e+01
-6.503300000000000125e+01
-6.503300000000000125e+01
-6.481929999999999836e+01
-6.500239999999999441e+01
-6.503300000000000125e+01
-6.521609999999999729e+01
-6.515500000000000114e+01
-6.497190000000000509e+01
-6.481929999999999836e+01
-6.491089999999999804e+01
-6.488039999999999452e+01
-6.472780000000000200e+01
-6.484990000000000521e+01
-6.491089999999999804e+01
-6.481929999999999836e+01
-6.494140000000000157e+01
-6.494140000000000157e+01
-6.488039999999999452e+01
-6.506350000000000477e+01
-6.488039999999999452e+01
-6.497190000000000509e+01
-6.515500000000000114e+01
-6.518550000000000466e+01
-6.512449999999999761e+01
-6.515500000000000114e+01
-6.484990000000000521e+01
-6.491089999999999804e+01
-6.500239999999999441e+01
-6.506350000000000477e+01
-6.506350000000000477e+01
-6.478879999999999484e+01
-6.497190000000000509e+01
-6.481929999999999836e+01
-6.491089999999999804e+01
-6.481929999999999836e+01
-6.494140000000000157e+01
-6.503300000000000125e+01
-6.481929999999999836e+01
-6.494140000000000157e+01
-6.509399999999999409e+01
-6.494140000000000157e+01
-6.524660000000000082e+01
-6.488039999999999452e+01
-6.500239999999999441e+01
-6.503300000000000125e+01
-6.488039999999999452e+01
-6.506350000000000477e+01
-6.472780000000000200e+01
-6.506350000000000477e+01
-6.500239999999999441e+01
-6.506350000000000477e+01
-6.500239999999999441e+01
-6.518550000000000466e+01
-6.481929999999999836e+01
-6.469729999999999848e+01
-6.472780000000000200e+01
-6.475830000000000553e+01
-6.475830000000000553e+01
-6.484990000000000521e+01
-6.478879999999999484e+01
-6.500239999999999441e+01
-6.488039999999999452e+01
-6.488039999999999452e+01
-6.497190000000000509e+01
-6.497190000000000509e+01
-6.506350000000000477e+01
-6.515500000000000114e+01
-6.512449999999999761e+01
-6.524660000000000082e+01
-6.512449999999999761e+01
-6.512449999999999761e+01
-6.497190000000000509e+01
-6.512449999999999761e+01
-6.494140000000000157e+01
-6.524660000000000082e+01
-6.491089999999999804e+01
-6.509399999999999409e+01
-6.503300000000000125e+01
-6.484990000000000521e+01
-6.488039999999999452e+01
-6.488039999999999452e+01
-6.497190000000000509e+01
-6.478879999999999484e+01
-6.491089999999999804e+01
-6.494140000000000157e+01
-6.475830000000000553e+01
-6.503300000000000125e+01
-6.518550000000000466e+01
-6.497190000000000509e+01
-6.518550000000000466e+01
-6.497190000000000509e+01
-6.488039999999999452e+01
-6.484990000000000521e+01
-6.488039999999999452e+01
-6.469729999999999848e+01
-6.472780000000000200e+01
-6.494140000000000157e+01
-6.478879999999999484e+01
-6.491089999999999804e+01
-6.469729999999999848e+01
-6.463620000000000232e+01
-6.436159999999999570e+01
-6.469729999999999848e+01
-6.478879999999999484e+01
-6.484990000000000521e+01
-6.484990000000000521e+01
-6.506350000000000477e+01
-6.484990000000000521e+01
-6.491089999999999804e+01
-6.475830000000000553e+01
-6.497190000000000509e+01
-6.484990000000000521e+01
-6.500239999999999441e+01
-6.491089999999999804e+01
-6.497190000000000509e+01
-6.472780000000000200e+01
-6.478879999999999484e+01
-6.472780000000000200e+01
-6.475830000000000553e+01
-6.463620000000000232e+01
-6.460569999999999879e+01
-6.448359999999999559e+01
-6.454470000000000596e+01
-6.430049999999999955e+01
-6.448359999999999559e+01
-6.448359999999999559e+01
-6.481929999999999836e+01
-6.484990000000000521e+01
-6.481929999999999836e+01
-6.481929999999999836e+01
-6.466670000000000584e+01
-6.491089999999999804e+01
-6.481929999999999836e+01
-6.497190000000000509e+01
-6.491089999999999804e+01
-6.463620000000000232e+01
-6.472780000000000200e+01
-6.466670000000000584e+01
-6.430049999999999955e+01
-6.460569999999999879e+01
-6.439209999999999923e+01
-6.491089999999999804e+01
-6.439209999999999923e+01
-6.481929999999999836e+01
-6.454470000000000596e+01
-6.463620000000000232e+01
-6.442260000000000275e+01
-6.472780000000000200e+01
-6.457519999999999527e+01
-6.460569999999999879e+01
-6.466670000000000584e+01
-6.454470000000000596e+01
-6.463620000000000232e+01
-6.472780000000000200e+01
-6.457519999999999527e+01
-6.481929999999999836e+01
-6.454470000000000596e+01
-6.448359999999999559e+01
-6.460569999999999879e+01
-6.463620000000000232e+01
-6.439209999999999923e+01
-6.430049999999999955e+01
-6.454470000000000596e+01
-6.442260000000000275e+01
-6.460569999999999879e+01
-6.423950000000000671e+01
-6.454470000000000596e+01
-6.423950000000000671e+01
-6.451420000000000243e+01
-6.481929999999999836e+01
-6.469729999999999848e+01
-6.442260000000000275e+01
-6.494140000000000157e+01
-6.463620000000000232e+01
-6.457519999999999527e+01
-6.448359999999999559e+01
-6.454470000000000596e+01
-6.466670000000000584e+01
-6.484990000000000521e+01
-6.463620000000000232e+01
-6.463620000000000232e+01
-6.463620000000000232e+01
-6.442260000000000275e+01
-6.420900000000000318e+01
-6.448359999999999559e+01
-6.426999999999999602e+01
-6.417849999999999966e+01
-6.448359999999999559e+01
-6.420900000000000318e+01
-6.460569999999999879e+01
-6.451420000000000243e+01
-6.445310000000000628e+01
-6.417849999999999966e+01
-6.436159999999999570e+01
-6.442260000000000275e+01
-6.457519999999999527e+01
-6.442260000000000275e+01
-6.466670000000000584e+01
-6.442260000000000275e+01
-6.460569999999999879e+01
-6.445310000000000628e+01
-6.442260000000000275e+01
-6.466670000000000584e+01
-6.445310000000000628e+01
-6.417849999999999966e+01
-6.442260000000000275e+01
-6.417849999999999966e+01
-6.430049999999999955e+01
-6.445310000000000628e+01
-6.457519999999999527e+01
-6.448359999999999559e+01
-6.436159999999999570e+01
-6.433110000000000639e+01
-6.433110000000000639e+01
-6.442260000000000275e+01
-6.469729999999999848e+01
-6.454470000000000596e+01
-6.448359999999999559e+01
-6.460569999999999879e+01
-6.414790000000000703e+01
-6.442260000000000275e+01
-6.445310000000000628e+01
-6.451420000000000243e+01
-6.423950000000000671e+01
-6.469729999999999848e+01
-6.436159999999999570e+01
-6.436159999999999570e+01
-6.399539999999999651e+01
-6.423950000000000671e+01
-6.420900000000000318e+01
-6.469729999999999848e+01
-6.430049999999999955e+01
-6.426999999999999602e+01
-6.433110000000000639e+01
-6.423950000000000671e+01
-6.448359999999999559e+01
-6.466670000000000584e+01
-6.451420000000000243e+01
-6.460569999999999879e+01
-6.445310000000000628e+01
-6.448359999999999559e+01
-6.420900000000000318e+01
-6.460569999999999879e+01
-6.448359999999999559e+01
-6.448359999999999559e+01
-6.451420000000000243e+01
-6.445310000000000628e+01
-6.445310000000000628e+01
-6.436159999999999570e+01
-6.442260000000000275e+01
-6.430049999999999955e+01
-6.442260000000000275e+01
-6.436159999999999570e+01
-6.442260000000000275e+01
-6.451420000000000243e+01
-6.426999999999999602e+01
-6.433110000000000639e+01
-6.442260000000000275e+01
-6.439209999999999923e+01
-6.439209999999999923e+01
-6.451420000000000243e+01
-6.457519999999999527e+01
-6.451420000000000243e+01
-6.451420000000000243e+01
-6.448359999999999559e+01
-6.445310000000000628e+01
-6.442260000000000275e+01
-6.430049999999999955e+01
-6.436159999999999570e+01
-6.445310000000000628e+01
-6.442260000000000275e+01
-6.417849999999999966e+01
-6.430049999999999955e+01
-6.445310000000000628e+01
-6.426999999999999602e+01
-6.451420000000000243e+01
-6.430049999999999955e+01
-6.457519999999999527e+01
-6.445310000000000628e+01
-6.451420000000000243e+01
-6.469729999999999848e+01
-6.469729999999999848e+01
-6.460569999999999879e+01
-6.460569999999999879e+01
-6.457519999999999527e+01
-6.457519999999999527e+01
-6.457519999999999527e+01
-6.430049999999999955e+01
-6.436159999999999570e+01
-6.442260000000000275e+01
-6.445310000000000628e+01
-6.448359999999999559e+01
-6.463620000000000232e+01
-6.448359999999999559e+01
-6.426999999999999602e+01
-6.433110000000000639e+01
-6.430049999999999955e+01
-6.433110000000000639e+01
-6.460569999999999879e+01
-6.457519999999999527e+01
-6.472780000000000200e+01
-6.472780000000000200e+01
-6.466670000000000584e+01
-6.478879999999999484e+01
-6.463620000000000232e+01
-6.457519999999999527e+01
-6.460569999999999879e+01
-6.463620000000000232e+01
-6.472780000000000200e+01
-6.457519999999999527e+01
-6.433110000000000639e+01
-6.451420000000000243e+01
-6.433110000000000639e+01
-6.423950000000000671e+01
-6.433110000000000639e+01
-6.423950000000000671e+01
-6.433110000000000639e+01
-6.417849999999999966e+01
-6.430049999999999955e+01
-6.454470000000000596e+01
-6.451420000000000243e+01
-6.454470000000000596e+01
-6.454470000000000596e+01
-6.466670000000000584e+01
-6.420900000000000318e+01
-6.454470000000000596e+01
-6.439209999999999923e+01
-6.451420000000000243e+01
-6.460569999999999879e+01
-6.469729999999999848e+01
-6.445310000000000628e+01
-6.439209999999999923e+01
-6.426999999999999602e+01
-6.439209999999999923e+01
-6.433110000000000639e+01
-6.451420000000000243e+01
-6.445310000000000628e+01
-6.451420000000000243e+01
-6.414790000000000703e+01
-6.436159999999999570e+01
-6.423950000000000671e+01
-6.448359999999999559e+01
-6.436159999999999570e+01
-6.448359999999999559e+01
-6.484990000000000521e+01
-6.469729999999999848e+01
-6.457519999999999527e+01
-6.460569999999999879e+01
-6.457519999999999527e+01
-6.466670000000000584e+01
-6.460569999999999879e+01
-6.439209999999999923e+01
-6.448359999999999559e+01
-6.442260000000000275e+01
-6.439209999999999923e+01
-6.436159999999999570e+01
-6.451420000000000243e+01
-6.445310000000000628e+01
-6.469729999999999848e+01
-6.439209999999999923e+01
-6.414790000000000703e+01
-6.433110000000000639e+01
-6.445310000000000628e+01
-6.433110000000000639e+01
-6.466670000000000584e+01
-6.451420000000000243e+01
-6.460569999999999879e+01
-6.454470000000000596e+01
-6.451420000000000243e+01
-6.448359999999999559e+01
-6.457519999999999527e+01
-6.475830000000000553e+01
-6.460569999999999879e+01
-6.475830000000000553e+01
-6.454470000000000596e+01
-6.448359999999999559e+01
-6.445310000000000628e+01
-6.436159999999999570e+01
-6.442260000000000275e+01
-6.457519999999999527e+01
-6.448359999999999559e+01
-6.463620000000000232e+01
-6.445310000000000628e+01
-6.460569999999999879e+01
-6.433110000000000639e+01
-6.466670000000000584e+01
-6.445310000000000628e+01
-6.463620000000000232e+01
-6.472780000000000200e+01
-6.469729999999999848e+01
-6.451420000000000243e+01
-6.454470000000000596e+01
-6.451420000000000243e+01
-6.451420000000000243e+01
-6.454470000000000596e+01
-6.457519999999999527e+01
-6.457519999999999527e+01
-6.433110000000000639e+01
-6.405639999999999645e+01
-6.463620000000000232e+01
-6.430049999999999955e+01
-6.451420000000000243e+01
-6.460569999999999879e+01
-6.442260000000000275e+01
-6.463620000000000232e+01
-6.457519999999999527e+01
-6.478879999999999484e+01
-6.478879999999999484e+01
-6.466670000000000584e+01
-6.478879999999999484e+01
-6.491089999999999804e+01
-6.475830000000000553e+01
-6.475830000000000553e+01
-6.472780000000000200e+01
-6.469729999999999848e+01
-6.463620000000000232e+01
-6.472780000000000200e+01
-6.460569999999999879e+01
-6.488039999999999452e+01
-6.433110000000000639e+01
-6.448359999999999559e+01
-6.448359999999999559e+01
-6.463620000000000232e+01
-6.445310000000000628e+01
-6.448359999999999559e+01
-6.448359999999999559e+01
-6.448359999999999559e+01
-6.472780000000000200e+01
-6.463620000000000232e+01
-6.484990000000000521e+01
-6.484990000000000521e+01
-6.475830000000000553e+01
-6.500239999999999441e+01
-6.463620000000000232e+01
-6.466670000000000584e+01
-6.478879999999999484e+01
-6.472780000000000200e+01
-6.491089999999999804e+01
-6.469729999999999848e+01
-6.466670000000000584e+01
-6.463620000000000232e+01
-6.481929999999999836e+01
-6.491089999999999804e+01
-6.497190000000000509e+01
-6.469729999999999848e+01
-6.475830000000000553e+01
-6.466670000000000584e+01
-6.488039999999999452e+01
-6.481929999999999836e+01
-6.494140000000000157e+01
-6.460569999999999879e+01
-6.497190000000000509e+01
-6.475830000000000553e+01
-6.506350000000000477e+01
-6.494140000000000157e+01
-6.512449999999999761e+01
-6.503300000000000125e+01
-6.515500000000000114e+01
-6.481929999999999836e+01
-6.478879999999999484e+01
-6.469729999999999848e+01
-6.469729999999999848e+01
-6.472780000000000200e+01
-6.478879999999999484e+01
-6.472780000000000200e+01
-6.463620000000000232e+01
-6.469729999999999848e+01
-6.463620000000000232e+01
-6.500239999999999441e+01
-6.469729999999999848e+01
-6.478879999999999484e+01
-6.484990000000000521e+01
-6.494140000000000157e+01
-6.491089999999999804e+01
-6.515500000000000114e+01
-6.494140000000000157e+01
-6.488039999999999452e+01
-6.503300000000000125e+01
-6.500239999999999441e+01
-6.484990000000000521e+01
-6.506350000000000477e+01
-6.463620000000000232e+01
-6.494140000000000157e+01
-6.469729999999999848e+01
-6.478879999999999484e+01
-6.457519999999999527e+01
-6.491089999999999804e+01
-6.463620000000000232e+01
-6.448359999999999559e+01
-6.475830000000000553e+01
-6.472780000000000200e+01
-6.457519999999999527e+01
-6.466670000000000584e+01
-6.475830000000000553e+01
-6.481929999999999836e+01
-6.463620000000000232e+01
-6.475830000000000553e+01
-6.484990000000000521e+01
-6.494140000000000157e+01
-6.497190000000000509e+01
-6.460569999999999879e+01
-6.472780000000000200e+01
-6.475830000000000553e+01
-6.481929999999999836e+01
-6.445310000000000628e+01
-6.460569999999999879e+01
-6.448359999999999559e+01
-6.463620000000000232e+01
-6.463620000000000232e+01
-6.451420000000000243e+01
-6.463620000000000232e+01
-6.478879999999999484e+01
-6.454470000000000596e+01
-6.478879999999999484e+01
-6.460569999999999879e+01
-6.472780000000000200e+01
-6.451420000000000243e+01
-6.463620000000000232e+01
-6.469729999999999848e+01
-6.463620000000000232e+01
-6.484990000000000521e+01
-6.478879999999999484e+01
-6.472780000000000200e+01
-6.454470000000000596e+01
-6.448359999999999559e+01
-6.448359999999999559e+01
-6.448359999999999559e+01
-6.436159999999999570e+01
-6.451420000000000243e+01
-6.439209999999999923e+01
-6.463620000000000232e+01
-6.445310000000000628e+01
-6.442260000000000275e+01
-6.448359999999999559e+01
-6.466670000000000584e+01
-6.478879999999999484e+01
-6.475830000000000553e+01
-6.478879999999999484e+01
-6.475830000000000553e+01
-6.460569999999999879e+01
-6.451420000000000243e+01
-6.451420000000000243e+01
-6.451420000000000243e+01
-6.460569999999999879e+01
-6.475830000000000553e+01
-6.442260000000000275e+01
-6.445310000000000628e+01
-6.442260000000000275e+01
-6.460569999999999879e+01
-6.448359999999999559e+01
-6.448359999999999559e+01
-6.457519999999999527e+01
-6.426999999999999602e+01
-6.472780000000000200e+01
-6.460569999999999879e+01
-6.451420000000000243e+01
-6.454470000000000596e+01
-6.469729999999999848e+01
-6.448359999999999559e+01
-6.454470000000000596e+01
-6.451420000000000243e+01
-6.451420000000000243e+01
-6.451420000000000243e+01
-6.442260000000000275e+01
-6.448359999999999559e+01
-6.454470000000000596e+01
-6.436159999999999570e+01
-6.433110000000000639e+01
-6.430049999999999955e+01
-6.417849999999999966e+01
-6.426999999999999602e+01
-6.436159999999999570e+01
-6.448359999999999559e+01
-6.451420000000000243e+01
-6.439209999999999923e+01
-6.463620000000000232e+01
-6.457519999999999527e+01
-6.466670000000000584e+01
-6.460569999999999879e+01
-6.454470000000000596e+01
-6.463620000000000232e+01
-6.433110000000000639e+01
-6.463620000000000232e+01
-6.442260000000000275e+01
-6.445310000000000628e+01
-6.430049999999999955e+01
-6.420900000000000318e+01
-6.439209999999999923e+01
-6.417849999999999966e+01
-6.420900000000000318e+01
-6.417849999999999966e+01
-6.436159999999999570e+01
-6.426999999999999602e+01
-6.420900000000000318e+01
-6.436159999999999570e+01
-6.436159999999999570e+01
-6.442260000000000275e+01
-6.448359999999999559e+01
-6.426999999999999602e+01
-6.436159999999999570e+01
-6.433110000000000639e+01
-6.442260000000000275e+01
-6.466670000000000584e+01
-6.457519999999999527e+01
-6.445310000000000628e+01
-6.439209999999999923e+01
-6.430049999999999955e+01
-6.405639999999999645e+01
-6.426999999999999602e+01
-6.436159999999999570e+01
-6.430049999999999955e+01
-6.433110000000000639e+01
-6.430049999999999955e+01
-6.420900000000000318e+01
-6.420900000000000318e+01
-6.430049999999999955e+01
-6.430049999999999955e+01
-6.445310000000000628e+01
-6.463620000000000232e+01
-6.423950000000000671e+01
-6.448359999999999559e+01
-6.442260000000000275e+01
-6.445310000000000628e+01
-6.451420000000000243e+01
-6.460569999999999879e+01
-6.436159999999999570e+01
-6.426999999999999602e+01
-6.442260000000000275e+01
-6.423950000000000671e+01
-6.423950000000000671e+01
-6.463620000000000232e+01
-6.454470000000000596e+01
-6.442260000000000275e+01
-6.436159999999999570e+01
-6.436159999999999570e+01
-6.426999999999999602e+01
-6.433110000000000639e+01
-6.466670000000000584e+01
-6.454470000000000596e+01
-6.478879999999999484e+01
-6.448359999999999559e+01
-6.423950000000000671e+01
-6.442260000000000275e+01
-6.448359999999999559e+01
-6.451420000000000243e+01
-6.451420000000000243e+01
-6.454470000000000596e+01
-6.454470000000000596e+01
-6.436159999999999570e+01
-6.420900000000000318e+01
-6.414790000000000703e+01
-6.417849999999999966e+01
-6.417849999999999966e+01
-6.445310000000000628e+01
-6.417849999999999966e+01
-6.433110000000000639e+01
-6.445310000000000628e+01
-6.433110000000000639e+01
-6.454470000000000596e+01
-6.426999999999999602e+01
-6.460569999999999879e+01
-6.436159999999999570e+01
-6.448359999999999559e+01
-6.433110000000000639e+01
-6.448359999999999559e+01
-6.436159999999999570e+01
-6.451420000000000243e+01
-6.433110000000000639e+01
-6.451420000000000243e+01
-6.436159999999999570e+01
-6.442260000000000275e+01
-6.420900000000000318e+01
-6.405639999999999645e+01
-6.417849999999999966e+01
-6.442260000000000275e+01
-6.454470000000000596e+01
-6.430049999999999955e+01
-6.451420000000000243e+01
-6.430049999999999955e+01
-6.433110000000000639e+01
-6.460569999999999879e+01
-6.433110000000000639e+01
-6.463620000000000232e+01
-6.448359999999999559e+01
-6.451420000000000243e+01
-6.448359999999999559e+01
-6.451420000000000243e+01
-6.430049999999999955e+01
-6.414790000000000703e+01
-6.436159999999999570e+01
-6.430049999999999955e+01
-6.433110000000000639e+01
-6.420900000000000318e+01
-6.448359999999999559e+01
-6.402589999999999293e+01
-6.423950000000000671e+01
-6.414790000000000703e+01
-6.436159999999999570e+01
-6.420900000000000318e+01
-6.430049999999999955e+01
-6.420900000000000318e+01
-6.448359999999999559e+01
-6.433110000000000639e+01
-6.445310000000000628e+01
-6.430049999999999955e+01
-6.448359999999999559e+01
-6.448359999999999559e+01
-6.442260000000000275e+01
-6.417849999999999966e+01
-6.430049999999999955e+01
-6.430049999999999955e+01
-6.439209999999999923e+01
-6.423950000000000671e+01
-6.433110000000000639e+01
-6.417849999999999966e+01
-6.420900000000000318e+01
-6.396479999999999677e+01
-6.396479999999999677e+01
-6.411740000000000350e+01
-6.420900000000000318e+01
-6.433110000000000639e+01
-6.433110000000000639e+01
-6.439209999999999923e+01
-6.426999999999999602e+01
-6.436159999999999570e+01
-6.399539999999999651e+01
-6.417849999999999966e+01
-6.411740000000000350e+01
-6.451420000000000243e+01
-6.420900000000000318e+01
-6.436159999999999570e+01
-6.405639999999999645e+01
-6.417849999999999966e+01
-6.390379999999999683e+01
-6.420900000000000318e+01
-6.402589999999999293e+01
-6.411740000000000350e+01
-6.414790000000000703e+01
-6.411740000000000350e+01
-6.414790000000000703e+01
-6.423950000000000671e+01
-6.414790000000000703e+01
-6.433110000000000639e+01
-6.436159999999999570e+01
-6.426999999999999602e+01
-6.423950000000000671e+01
-6.426999999999999602e+01
-6.426999999999999602e+01
-6.430049999999999955e+01
-6.442260000000000275e+01
-6.420900000000000318e+01
-6.439209999999999923e+01
-6.372070000000000078e+01
-6.411740000000000350e+01
-6.387330000000000041e+01
-6.399539999999999651e+01
-6.393430000000000035e+01
-6.405639999999999645e+01
-6.402589999999999293e+01
-6.414790000000000703e+01
-6.405639999999999645e+01
-6.405639999999999645e+01
-6.420900000000000318e+01
-6.420900000000000318e+01
-6.396479999999999677e+01
-6.417849999999999966e+01
-6.423950000000000671e+01
-6.420900000000000318e+01
-6.411740000000000350e+01
-6.390379999999999683e+01
-6.387330000000000041e+01
-6.387330000000000041e+01
-6.390379999999999683e+01
-6.396479999999999677e+01
-6.414790000000000703e+01
-6.390379999999999683e+01
-6.411740000000000350e+01
-6.381230000000000047e+01
-6.396479999999999677e+01
-6.384279999999999688e+01
-6.372070000000000078e+01
-6.375119999999999720e+01
-6.393430000000000035e+01
-6.384279999999999688e+01
-6.399539999999999651e+01
-6.378170000000000073e+01
-6.390379999999999683e+01
-6.414790000000000703e+01
-6.399539999999999651e+01
-6.402589999999999293e+01
-6.387330000000000041e+01
-6.369019999999999726e+01
-6.375119999999999720e+01
-6.384279999999999688e+01
-6.384279999999999688e+01
-6.399539999999999651e+01
-6.399539999999999651e+01
-6.372070000000000078e+01
-6.381230000000000047e+01
-6.378170000000000073e+01
-6.350710000000000122e+01
-6.381230000000000047e+01
-6.359859999999999758e+01
-6.408689999999999998e+01
-6.396479999999999677e+01
-6.411740000000000350e+01
-6.387330000000000041e+01
-6.405639999999999645e+01
-6.399539999999999651e+01
-6.402589999999999293e+01
-6.408689999999999998e+01
-6.399539999999999651e+01
-6.390379999999999683e+01
-6.411740000000000350e+01
-6.375119999999999720e+01
-6.405639999999999645e+01
-6.387330000000000041e+01
-6.411740000000000350e+01
-6.393430000000000035e+01
-6.381230000000000047e+01
-6.369019999999999726e+01
-6.402589999999999293e+01
-6.402589999999999293e+01
-6.390379999999999683e+01
-6.411740000000000350e+01
-6.405639999999999645e+01
-6.396479999999999677e+01
-6.399539999999999651e+01
-6.399539999999999651e+01
-6.396479999999999677e+01
-6.405639999999999645e+01
-6.436159999999999570e+01
-6.433110000000000639e+01
-6.417849999999999966e+01
-6.417849999999999966e+01
-6.390379999999999683e+01
-6.396479999999999677e+01
-6.381230000000000047e+01
-6.411740000000000350e+01
-6.405639999999999645e+01
-6.411740000000000350e+01
-6.408689999999999998e+01
-6.402589999999999293e+01
-6.405639999999999645e+01
-6.387330000000000041e+01
-6.378170000000000073e+01
-6.411740000000000350e+01
-6.372070000000000078e+01
-6.411740000000000350e+01
-6.393430000000000035e+01
-6.420900000000000318e+01
-6.408689999999999998e+01
-6.423950000000000671e+01
-6.430049999999999955e+01
-6.408689999999999998e+01
-6.414790000000000703e+01
-6.396479999999999677e+01
-6.405639999999999645e+01
-6.399539999999999651e+01
-6.408689999999999998e+01
-6.390379999999999683e+01
-6.402589999999999293e+01
-6.402589999999999293e+01
-6.393430000000000035e+01
-6.399539999999999651e+01
-6.387330000000000041e+01
-6.369019999999999726e+01
-6.390379999999999683e+01
-6.402589999999999293e+01
-6.414790000000000703e+01
-6.399539999999999651e+01
-6.417849999999999966e+01
-6.411740000000000350e+01
-6.402589999999999293e+01
-6.405639999999999645e+01
-6.396479999999999677e+01
-6.405639999999999645e+01
-6.426999999999999602e+01
-6.411740000000000350e+01
-6.408689999999999998e+01
-6.423950000000000671e+01
-6.390379999999999683e+01
-6.384279999999999688e+01
-6.399539999999999651e+01
-6.396479999999999677e+01
-6.405639999999999645e+01
-6.417849999999999966e+01
-6.372070000000000078e+01
-6.390379999999999683e+01
-6.399539999999999651e+01
-6.411740000000000350e+01
-6.387330000000000041e+01
-6.387330000000000041e+01
-6.417849999999999966e+01
-6.399539999999999651e+01
-6.423950000000000671e+01
-6.405639999999999645e+01
-6.402589999999999293e+01
-6.405639999999999645e+01
-6.414790000000000703e+01
-6.411740000000000350e+01
-6.381230000000000047e+01
-6.396479999999999677e+01
-6.390379999999999683e+01
-6.387330000000000041e+01
-6.402589999999999293e+01
-6.393430000000000035e+01
-6.393430000000000035e+01
-6.399539999999999651e+01
-6.411740000000000350e+01
-6.399539999999999651e+01
-6.405639999999999645e+01
-6.396479999999999677e+01
-6.408689999999999998e+01
-6.414790000000000703e+01
-6.414790000000000703e+01
-6.417849999999999966e+01
-6.408689999999999998e+01
-6.390379999999999683e+01
-6.390379999999999683e+01
-6.387330000000000041e+01
-6.390379999999999683e+01
-6.390379999999999683e+01
-6.378170000000000073e+01
-6.402589999999999293e+01
-6.390379999999999683e+01
-6.393430000000000035e+01
-6.353759999999999764e+01
-6.378170000000000073e+01
-6.375119999999999720e+01
-6.399539999999999651e+01
-6.387330000000000041e+01
-6.384279999999999688e+01
-6.378170000000000073e+01
-6.396479999999999677e+01
-6.408689999999999998e+01
-6.417849999999999966e+01
-6.399539999999999651e+01
-6.399539999999999651e+01
-6.387330000000000041e+01
-6.396479999999999677e+01
-6.384279999999999688e+01
-6.378170000000000073e+01
-6.390379999999999683e+01
-6.384279999999999688e+01
-6.414790000000000703e+01
-6.356810000000000116e+01
-6.372070000000000078e+01
-6.359859999999999758e+01
-6.362919999999999732e+01
-6.362919999999999732e+01
-6.372070000000000078e+01
-6.372070000000000078e+01
-6.387330000000000041e+01
-6.369019999999999726e+01
-6.365970000000000084e+01
-6.369019999999999726e+01
-6.390379999999999683e+01
-6.350710000000000122e+01
-6.378170000000000073e+01
-6.378170000000000073e+01
-6.387330000000000041e+01
-6.372070000000000078e+01
-6.375119999999999720e+01
-6.378170000000000073e+01
-6.372070000000000078e+01
-6.365970000000000084e+01
-6.359859999999999758e+01
-6.359859999999999758e+01
-6.365970000000000084e+01
-6.341550000000000153e+01
-6.353759999999999764e+01
-6.381230000000000047e+01
-6.356810000000000116e+01
-6.359859999999999758e+01
-6.365970000000000084e+01
-6.375119999999999720e+01
-6.365970000000000084e+01
-6.390379999999999683e+01
-6.372070000000000078e+01
-6.399539999999999651e+01
-6.369019999999999726e+01
-6.378170000000000073e+01
-6.362919999999999732e+01
-6.365970000000000084e+01
-6.341550000000000153e+01
-6.350710000000000122e+01
-6.359859999999999758e+01
-6.381230000000000047e+01
-6.347659999999999769e+01
-6.362919999999999732e+01
-6.362919999999999732e+01
-6.353759999999999764e+01
-6.338499999999999801e+01
-6.365970000000000084e+01
-6.369019999999999726e+01
-6.359859999999999758e+01
-6.396479999999999677e+01
-6.362919999999999732e+01
-6.393430000000000035e+01
-6.356810000000000116e+01
-6.384279999999999688e+01
-6.396479999999999677e+01
-6.396479999999999677e+01
-6.344599999999999795e+01
-6.372070000000000078e+01
-6.359859999999999758e+01
-6.390379999999999683e+01
-6.353759999999999764e+01
-6.381230000000000047e+01
-6.338499999999999801e+01
-6.365970000000000084e+01
-6.341550000000000153e+01
-6.365970000000000084e+01
-6.341550000000000153e+01
-6.353759999999999764e+01
-6.359859999999999758e+01
-6.375119999999999720e+01
-6.365970000000000084e+01
-6.344599999999999795e+01
-6.335450000000000159e+01
-6.375119999999999720e+01
-6.365970000000000084e+01
-6.353759999999999764e+01
-6.375119999999999720e+01
-6.356810000000000116e+01
-6.359859999999999758e+01
-6.332399999999999807e+01
-6.335450000000000159e+01
-6.329350000000000165e+01
-6.378170000000000073e+01
-6.335450000000000159e+01
-6.356810000000000116e+01
-6.338499999999999801e+01
-6.353759999999999764e+01
-6.353759999999999764e+01
-6.387330000000000041e+01
-6.359859999999999758e+01
-6.372070000000000078e+01
-6.344599999999999795e+01
-6.387330000000000041e+01
-6.341550000000000153e+01
-6.390379999999999683e+01
-6.369019999999999726e+01
-6.369019999999999726e+01
-6.353759999999999764e+01
-6.356810000000000116e+01
-6.356810000000000116e+01
-6.350710000000000122e+01
-6.350710000000000122e+01
-6.332399999999999807e+01
-6.338499999999999801e+01
-6.338499999999999801e+01
-6.332399999999999807e+01
-6.323239999999999839e+01
-6.335450000000000159e+01
-6.347659999999999769e+01
-6.335450000000000159e+01
-6.332399999999999807e+01
-6.344599999999999795e+01
-6.356810000000000116e+01
-6.362919999999999732e+01
-6.356810000000000116e+01
-6.356810000000000116e+01
-6.344599999999999795e+01
-6.365970000000000084e+01
-6.332399999999999807e+01
-6.347659999999999769e+01
-6.341550000000000153e+01
-6.359859999999999758e+01
-6.341550000000000153e+01
-6.353759999999999764e+01
-6.311039999999999850e+01
-6.335450000000000159e+01
-6.341550000000000153e+01
-6.338499999999999801e+01
-6.344599999999999795e+01
-6.344599999999999795e+01
-6.341550000000000153e+01
-6.359859999999999758e+01
-6.359859999999999758e+01
-6.338499999999999801e+01
-6.356810000000000116e+01
-6.344599999999999795e+01
-6.359859999999999758e+01
-6.332399999999999807e+01
-6.353759999999999764e+01
-6.335450000000000159e+01
-6.329350000000000165e+01
-6.317139999999999844e+01
-6.341550000000000153e+01
-6.320190000000000197e+01
-6.332399999999999807e+01
-6.338499999999999801e+01
-6.307979999999999876e+01
-6.307979999999999876e+01
-6.320190000000000197e+01
-6.307979999999999876e+01
-6.332399999999999807e+01
-6.335450000000000159e+01
-6.338499999999999801e+01
-6.335450000000000159e+01
-6.338499999999999801e+01
-6.335450000000000159e+01
-6.332399999999999807e+01
-6.335450000000000159e+01
-6.356810000000000116e+01
-6.338499999999999801e+01
-6.335450000000000159e+01
-6.326290000000000191e+01
-6.329350000000000165e+01
-6.323239999999999839e+01
-6.295779999999999887e+01
-6.311039999999999850e+01
-6.301879999999999882e+01
-6.335450000000000159e+01
-6.317139999999999844e+01
-6.320190000000000197e+01
-6.301879999999999882e+01
-6.323239999999999839e+01
-6.326290000000000191e+01
-6.338499999999999801e+01
-6.311039999999999850e+01
-6.332399999999999807e+01
-6.323239999999999839e+01
-6.317139999999999844e+01
-6.326290000000000191e+01
-6.326290000000000191e+01
-6.317139999999999844e+01
-6.335450000000000159e+01
-6.295779999999999887e+01
-6.307979999999999876e+01
-6.304930000000000234e+01
-6.283570000000000277e+01
-6.292719999999999914e+01
-6.301879999999999882e+01
-6.307979999999999876e+01
-6.301879999999999882e+01
-6.307979999999999876e+01
-6.314090000000000202e+01
-6.320190000000000197e+01
-6.304930000000000234e+01
-6.317139999999999844e+01
-6.317139999999999844e+01
-6.329350000000000165e+01
-6.307979999999999876e+01
-6.320190000000000197e+01
-6.289670000000000272e+01
-6.311039999999999850e+01
-6.329350000000000165e+01
-6.332399999999999807e+01
-6.320190000000000197e+01
-6.292719999999999914e+01
-6.292719999999999914e+01
-6.298830000000000240e+01
-6.265259999999999962e+01
-6.301879999999999882e+01
-6.280519999999999925e+01
-6.301879999999999882e+01
-6.286619999999999919e+01
-6.304930000000000234e+01
-6.304930000000000234e+01
-6.311039999999999850e+01
-6.320190000000000197e+01
-6.332399999999999807e+01
-6.332399999999999807e+01
-6.307979999999999876e+01
-6.307979999999999876e+01
-6.307979999999999876e+01
-6.320190000000000197e+01
-6.307979999999999876e+01
-6.326290000000000191e+01
-6.314090000000000202e+01
-6.311039999999999850e+01
-6.320190000000000197e+01
-6.326290000000000191e+01
-6.289670000000000272e+01
-6.317139999999999844e+01
-6.277470000000000283e+01
-6.304930000000000234e+01
-6.295779999999999887e+01
-6.311039999999999850e+01
-6.307979999999999876e+01
-6.304930000000000234e+01
-6.314090000000000202e+01
-6.311039999999999850e+01
-6.307979999999999876e+01
-6.314090000000000202e+01
-6.307979999999999876e+01
-6.314090000000000202e+01
-6.311039999999999850e+01
-6.317139999999999844e+01
-6.301879999999999882e+01
-6.304930000000000234e+01
-6.292719999999999914e+01
-6.286619999999999919e+01
-6.286619999999999919e+01
-6.286619999999999919e+01
-6.262210000000000321e+01
-6.292719999999999914e+01
-6.292719999999999914e+01
-6.283570000000000277e+01
-6.292719999999999914e+01
-6.307979999999999876e+01
-6.311039999999999850e+01
-6.314090000000000202e+01
-6.344599999999999795e+01
-6.335450000000000159e+01
-6.332399999999999807e+01
-6.311039999999999850e+01
-6.341550000000000153e+01
-6.304930000000000234e+01
-6.320190000000000197e+01
-6.307979999999999876e+01
-6.298830000000000240e+01
-6.311039999999999850e+01
-6.304930000000000234e+01
-6.298830000000000240e+01
-6.314090000000000202e+01
-6.289670000000000272e+01
-6.286619999999999919e+01
-6.283570000000000277e+01
-6.295779999999999887e+01
-6.307979999999999876e+01
-6.307979999999999876e+01
-6.301879999999999882e+01
-6.317139999999999844e+01
-6.332399999999999807e+01
-6.314090000000000202e+01
-6.329350000000000165e+01
-6.338499999999999801e+01
-6.320190000000000197e+01
-6.353759999999999764e+01
-6.304930000000000234e+01
-6.314090000000000202e+01
-6.307979999999999876e+01
-6.304930000000000234e+01
-6.304930000000000234e+01
-6.298830000000000240e+01
-6.304930000000000234e+01
-6.301879999999999882e+01
-6.317139999999999844e+01
-6.326290000000000191e+01
-6.323239999999999839e+01
-6.301879999999999882e+01
-6.332399999999999807e+01
-6.317139999999999844e+01
-6.304930000000000234e+01
-6.329350000000000165e+01
-6.320190000000000197e+01
-6.311039999999999850e+01
-6.317139999999999844e+01
-6.314090000000000202e+01
-6.323239999999999839e+01
-6.304930000000000234e+01
-6.314090000000000202e+01
-6.289670000000000272e+01
-6.289670000000000272e+01
-6.301879999999999882e+01
-6.280519999999999925e+01
-6.304930000000000234e+01
-6.292719999999999914e+01
-6.314090000000000202e+01
-6.320190000000000197e+01
-6.301879999999999882e+01
-6.311039999999999850e+01
-6.283570000000000277e+01
-6.304930000000000234e+01
-6.311039999999999850e+01
-6.317139999999999844e+01
-6.326290000000000191e+01
-6.304930000000000234e+01
-6.307979999999999876e+01
-6.295779999999999887e+01
-6.311039999999999850e+01
-6.292719999999999914e+01
-6.301879999999999882e+01
-6.286619999999999919e+01
-6.265259999999999962e+01
-6.256099999999999994e+01
-6.286619999999999919e+01
-6.286619999999999919e+01
-6.295779999999999887e+01
-6.286619999999999919e+01
-6.295779999999999887e+01
-6.283570000000000277e+01
-6.292719999999999914e+01
-6.286619999999999919e+01
-6.280519999999999925e+01
-6.304930000000000234e+01
-6.295779999999999887e+01
-6.268310000000000315e+01
-6.277470000000000283e+01
-6.277470000000000283e+01
-6.265259999999999962e+01
-6.265259999999999962e+01
-6.262210000000000321e+01
-6.277470000000000283e+01
-6.283570000000000277e+01
-6.274410000000000309e+01
-6.295779999999999887e+01
-6.253050000000000352e+01
-6.277470000000000283e+01
-6.292719999999999914e+01
-6.295779999999999887e+01
-6.304930000000000234e+01
-6.311039999999999850e+01
-6.304930000000000234e+01
-6.304930000000000234e+01
-6.295779999999999887e+01
-6.295779999999999887e+01
-6.314090000000000202e+01
-6.307979999999999876e+01
-6.301879999999999882e+01
-6.289670000000000272e+01
-6.283570000000000277e+01
-6.259159999999999968e+01
-6.286619999999999919e+01
-6.280519999999999925e+01
-6.277470000000000283e+01
-6.283570000000000277e+01
-6.283570000000000277e+01
-6.271359999999999957e+01
-6.271359999999999957e+01
-6.253050000000000352e+01
-6.280519999999999925e+01
-6.268310000000000315e+01
-6.314090000000000202e+01
-6.292719999999999914e+01
-6.295779999999999887e+01
-6.317139999999999844e+01
-6.292719999999999914e+01
-6.298830000000000240e+01
-6.301879999999999882e+01
-6.304930000000000234e+01
-6.304930000000000234e+01
-6.292719999999999914e+01
-6.289670000000000272e+01
-6.265259999999999962e+01
-6.271359999999999957e+01
-6.265259999999999962e+01
-6.292719999999999914e+01
-6.301879999999999882e+01
-6.286619999999999919e+01
-6.311039999999999850e+01
-6.277470000000000283e+01
-6.298830000000000240e+01
-6.289670000000000272e+01
-6.292719999999999914e+01
-6.283570000000000277e+01
-6.307979999999999876e+01
-6.307979999999999876e+01
-6.301879999999999882e+01
-6.301879999999999882e+01
-6.301879999999999882e+01
-6.292719999999999914e+01
-6.304930000000000234e+01
-6.286619999999999919e+01
-6.292719999999999914e+01
-6.283570000000000277e+01
-6.271359999999999957e+01
-6.271359999999999957e+01
-6.259159999999999968e+01
-6.286619999999999919e+01
-6.277470000000000283e+01
-6.298830000000000240e+01
-6.280519999999999925e+01
-6.301879999999999882e+01
-6.277470000000000283e+01
-6.301879999999999882e+01
-6.301879999999999882e+01
-6.289670000000000272e+01
-6.295779999999999887e+01
-6.320190000000000197e+01
-6.295779999999999887e+01
-6.304930000000000234e+01
-6.268310000000000315e+01
-6.280519999999999925e+01
-6.283570000000000277e+01
-6.295779999999999887e+01
-6.283570000000000277e+01
-6.289670000000000272e+01
-6.259159999999999968e+01
-6.259159999999999968e+01
-6.256099999999999994e+01
-6.262210000000000321e+01
-6.256099999999999994e+01
-6.274410000000000309e+01
-6.271359999999999957e+01
-6.292719999999999914e+01
-6.280519999999999925e+01
-6.280519999999999925e+01
-6.280519999999999925e+01
-6.286619999999999919e+01
-6.295779999999999887e+01
-6.277470000000000283e+01
-6.277470000000000283e+01
-6.250000000000000000e+01
-6.280519999999999925e+01
-6.259159999999999968e+01
-6.262210000000000321e+01
-6.265259999999999962e+01
-6.280519999999999925e+01
-6.237789999999999679e+01
-6.256099999999999994e+01
-6.246949999999999648e+01
-6.283570000000000277e+01
-6.250000000000000000e+01
-6.277470000000000283e+01
-6.268310000000000315e+01
-6.301879999999999882e+01
-6.271359999999999957e+01
-6.274410000000000309e+01
-6.268310000000000315e+01
-6.277470000000000283e+01
-6.286619999999999919e+01
-6.286619999999999919e+01
-6.283570000000000277e+01
-6.268310000000000315e+01
-6.250000000000000000e+01
-6.253050000000000352e+01
-6.250000000000000000e+01
-6.246949999999999648e+01
-6.262210000000000321e+01
-6.262210000000000321e+01
-6.265259999999999962e+01
-6.259159999999999968e+01
-6.262210000000000321e+01
-6.234740000000000038e+01
-6.277470000000000283e+01
-6.295779999999999887e+01
-6.295779999999999887e+01
-6.274410000000000309e+01
-6.286619999999999919e+01
-6.262210000000000321e+01
-6.286619999999999919e+01
-6.277470000000000283e+01
-6.307979999999999876e+01
-6.286619999999999919e+01
-6.298830000000000240e+01
-6.250000000000000000e+01
-6.280519999999999925e+01
-6.259159999999999968e+01
-6.277470000000000283e+01
-6.265259999999999962e+01
-6.259159999999999968e+01
-6.274410000000000309e+01
-6.271359999999999957e+01
-6.262210000000000321e+01
-6.246949999999999648e+01
-6.265259999999999962e+01
-6.259159999999999968e+01
-6.289670000000000272e+01
-6.280519999999999925e+01
-6.292719999999999914e+01
-6.265259999999999962e+01
-6.301879999999999882e+01
-6.271359999999999957e+01
-6.277470000000000283e+01
-6.256099999999999994e+01
-6.280519999999999925e+01
-6.259159999999999968e+01
-6.277470000000000283e+01
-6.231689999999999685e+01
-6.243900000000000006e+01
-6.240840000000000032e+01
-6.256099999999999994e+01
-6.253050000000000352e+01
-6.237789999999999679e+01
-6.262210000000000321e+01
-6.243900000000000006e+01
-6.243900000000000006e+01
-6.265259999999999962e+01
-6.271359999999999957e+01
-6.268310000000000315e+01
-6.262210000000000321e+01
-6.265259999999999962e+01
-6.283570000000000277e+01
-6.274410000000000309e+01
-6.256099999999999994e+01
-6.250000000000000000e+01
-6.277470000000000283e+01
-6.271359999999999957e+01
-6.289670000000000272e+01
-6.259159999999999968e+01
-6.240840000000000032e+01
-6.250000000000000000e+01
-6.250000000000000000e+01
-6.219480000000000075e+01
-6.246949999999999648e+01
-6.243900000000000006e+01
-6.256099999999999994e+01
-6.231689999999999685e+01
-6.256099999999999994e+01
-6.234740000000000038e+01
-6.262210000000000321e+01
-6.246949999999999648e+01
-6.256099999999999994e+01
-6.265259999999999962e+01
-6.265259999999999962e+01
-6.274410000000000309e+01
-6.265259999999999962e+01
-6.289670000000000272e+01
-6.265259999999999962e+01
-6.262210000000000321e+01
-6.274410000000000309e+01
-6.274410000000000309e+01
-6.250000000000000000e+01
-6.259159999999999968e+01
-6.265259999999999962e+01
-6.234740000000000038e+01
-6.237789999999999679e+01
-6.240840000000000032e+01
-6.234740000000000038e+01
-6.240840000000000032e+01
-6.240840000000000032e+01
-6.253050000000000352e+01
-6.253050000000000352e+01
-6.253050000000000352e+01
-6.268310000000000315e+01
-6.265259999999999962e+01
-6.250000000000000000e+01
-6.259159999999999968e+01
-6.256099999999999994e+01
-6.262210000000000321e+01
-6.231689999999999685e+01
-6.231689999999999685e+01
-6.231689999999999685e+01
-6.250000000000000000e+01
-6.246949999999999648e+01
-6.240840000000000032e+01
-6.243900000000000006e+01
-6.216429999999999723e+01
-6.237789999999999679e+01
-6.237789999999999679e+01
-6.256099999999999994e+01
-6.250000000000000000e+01
-6.250000000000000000e+01
-6.277470000000000283e+01
-6.265259999999999962e+01
-6.256099999999999994e+01
-6.253050000000000352e+01
-6.243900000000000006e+01
-6.240840000000000032e+01
-6.271359999999999957e+01
-6.262210000000000321e+01
-6.253050000000000352e+01
-6.240840000000000032e+01
-6.240840000000000032e+01
-6.243900000000000006e+01
-6.259159999999999968e+01
-6.246949999999999648e+01
-6.237789999999999679e+01
-6.210329999999999728e+01
-6.216429999999999723e+01
-6.210329999999999728e+01
-6.216429999999999723e+01
-6.234740000000000038e+01
-6.237789999999999679e+01
-6.234740000000000038e+01
-6.222529999999999717e+01
-6.228640000000000043e+01
-6.225589999999999691e+01
-6.228640000000000043e+01
-6.216429999999999723e+01
-6.246949999999999648e+01
-6.253050000000000352e+01
-6.253050000000000352e+01
-6.213380000000000081e+01
-6.231689999999999685e+01
-6.213380000000000081e+01
-6.213380000000000081e+01
-6.210329999999999728e+01
-6.225589999999999691e+01
-6.222529999999999717e+01
-6.237789999999999679e+01
-6.228640000000000043e+01
-6.198120000000000118e+01
-6.204220000000000113e+01
-6.210329999999999728e+01
-6.210329999999999728e+01
-6.240840000000000032e+01
-6.222529999999999717e+01
-6.243900000000000006e+01
-6.234740000000000038e+01
-6.243900000000000006e+01
-6.231689999999999685e+01
-6.256099999999999994e+01
-6.228640000000000043e+01
-6.210329999999999728e+01
-6.222529999999999717e+01
-6.201169999999999760e+01
-6.228640000000000043e+01
-6.201169999999999760e+01
-6.225589999999999691e+01
-6.210329999999999728e+01
-6.219480000000000075e+01
-6.195069999999999766e+01
-6.216429999999999723e+01
-6.182860000000000156e+01
-6.213380000000000081e+01
-6.207280000000000086e+01
-6.250000000000000000e+01
-6.216429999999999723e+01
-6.253050000000000352e+01
-6.237789999999999679e+01
-6.243900000000000006e+01
-6.234740000000000038e+01
-6.231689999999999685e+01
-6.243900000000000006e+01
-6.253050000000000352e+01
-6.237789999999999679e+01
-6.234740000000000038e+01
-6.219480000000000075e+01
-6.216429999999999723e+01
-6.213380000000000081e+01
-6.201169999999999760e+01
-6.231689999999999685e+01
-6.210329999999999728e+01
-6.207280000000000086e+01
-6.185909999999999798e+01
-6.216429999999999723e+01
-6.185909999999999798e+01
-6.234740000000000038e+01
-6.192020000000000124e+01
-6.222529999999999717e+01
-6.204220000000000113e+01
-6.216429999999999723e+01
-6.213380000000000081e+01
-6.216429999999999723e+01
-6.225589999999999691e+01
-6.234740000000000038e+01
-6.225589999999999691e+01
-6.256099999999999994e+01
-6.213380000000000081e+01
-6.216429999999999723e+01
-6.207280000000000086e+01
-6.213380000000000081e+01
-6.210329999999999728e+01
-6.219480000000000075e+01
-6.234740000000000038e+01
-6.240840000000000032e+01
-6.228640000000000043e+01
-6.219480000000000075e+01
-6.201169999999999760e+01
-6.213380000000000081e+01
-6.222529999999999717e+01
-6.198120000000000118e+01
-6.240840000000000032e+01
-6.222529999999999717e+01
-6.237789999999999679e+01
-6.219480000000000075e+01
-6.240840000000000032e+01
-6.188960000000000150e+01
-6.216429999999999723e+01
-6.204220000000000113e+01
-6.210329999999999728e+01
-6.207280000000000086e+01
-6.213380000000000081e+01
-6.210329999999999728e+01
-6.201169999999999760e+01
-6.207280000000000086e+01
-6.192020000000000124e+01
-6.198120000000000118e+01
-6.204220000000000113e+01
-6.195069999999999766e+01
-6.201169999999999760e+01
-6.188960000000000150e+01
-6.213380000000000081e+01
-6.234740000000000038e+01
-6.210329999999999728e+01
-6.228640000000000043e+01
-6.204220000000000113e+01
-6.207280000000000086e+01
-6.179809999999999803e+01
-6.195069999999999766e+01
-6.207280000000000086e+01
-6.231689999999999685e+01
-6.207280000000000086e+01
-6.201169999999999760e+01
-6.173709999999999809e+01
-6.176760000000000161e+01
-6.182860000000000156e+01
-6.182860000000000156e+01
-6.164549999999999841e+01
-6.207280000000000086e+01
-6.185909999999999798e+01
-6.195069999999999766e+01
-6.192020000000000124e+01
-6.188960000000000150e+01
-6.213380000000000081e+01
-6.170649999999999835e+01
-6.185909999999999798e+01
-6.195069999999999766e+01
-6.210329999999999728e+01
-6.188960000000000150e+01
-6.216429999999999723e+01
-6.210329999999999728e+01
-6.195069999999999766e+01
-6.207280000000000086e+01
-6.198120000000000118e+01
-6.185909999999999798e+01
-6.201169999999999760e+01
-6.164549999999999841e+01
-6.182860000000000156e+01
-6.173709999999999809e+01
-6.188960000000000150e+01
-6.188960000000000150e+01
-6.204220000000000113e+01
-6.192020000000000124e+01
-6.192020000000000124e+01
-6.195069999999999766e+01
-6.188960000000000150e+01
-6.210329999999999728e+01
-6.192020000000000124e+01
-6.210329999999999728e+01
-6.216429999999999723e+01
-6.210329999999999728e+01
-6.204220000000000113e+01
-6.188960000000000150e+01
-6.176760000000000161e+01
-6.176760000000000161e+01
-6.167600000000000193e+01
-6.192020000000000124e+01
-6.201169999999999760e+01
-6.192020000000000124e+01
-6.176760000000000161e+01
-6.170649999999999835e+01
-6.179809999999999803e+01
-6.173709999999999809e+01
-6.204220000000000113e+01
-6.192020000000000124e+01
-6.198120000000000118e+01
-6.192020000000000124e+01
-6.192020000000000124e+01
-6.195069999999999766e+01
-6.234740000000000038e+01
-6.182860000000000156e+01
-6.195069999999999766e+01
-6.182860000000000156e+01
-6.170649999999999835e+01
-6.201169999999999760e+01
-6.192020000000000124e+01
-6.167600000000000193e+01
-6.210329999999999728e+01
-6.195069999999999766e+01
-6.192020000000000124e+01
-6.155400000000000205e+01
-6.167600000000000193e+01
-6.146240000000000236e+01
-6.173709999999999809e+01
-6.192020000000000124e+01
-6.195069999999999766e+01
-6.213380000000000081e+01
-6.198120000000000118e+01
-6.182860000000000156e+01
-6.185909999999999798e+01
-6.198120000000000118e+01
-6.188960000000000150e+01
-6.195069999999999766e+01
-6.188960000000000150e+01
-6.192020000000000124e+01
-6.161500000000000199e+01
-6.185909999999999798e+01
-6.173709999999999809e+01
-6.176760000000000161e+01
-6.158449999999999847e+01
-6.170649999999999835e+01
-6.158449999999999847e+01
-6.170649999999999835e+01
-6.164549999999999841e+01
-6.179809999999999803e+01
-6.173709999999999809e+01
-6.195069999999999766e+01
-6.155400000000000205e+01
-6.192020000000000124e+01
-6.167600000000000193e+01
-6.207280000000000086e+01
-6.192020000000000124e+01
-6.213380000000000081e+01
-6.198120000000000118e+01
-6.222529999999999717e+01
-6.182860000000000156e+01
-6.185909999999999798e+01
-6.188960000000000150e+01
-6.149289999999999878e+01
-6.149289999999999878e+01
-6.149289999999999878e+01
-6.167600000000000193e+01
-6.167600000000000193e+01
-6.173709999999999809e+01
-6.192020000000000124e+01
-6.195069999999999766e+01
-6.155400000000000205e+01
-6.188960000000000150e+01
-6.167600000000000193e+01
-6.201169999999999760e+01
-6.192020000000000124e+01
-6.201169999999999760e+01
-6.167600000000000193e+01
-6.201169999999999760e+01
-6.170649999999999835e+01
-6.201169999999999760e+01
-6.173709999999999809e+01
-6.182860000000000156e+01
-6.137080000000000268e+01
-6.167600000000000193e+01
-6.164549999999999841e+01
-6.195069999999999766e+01
-6.173709999999999809e+01
-6.179809999999999803e+01
-6.176760000000000161e+01
-6.170649999999999835e+01
-6.176760000000000161e+01
-6.161500000000000199e+01
-6.188960000000000150e+01
-6.179809999999999803e+01
-6.188960000000000150e+01
-6.173709999999999809e+01
-6.173709999999999809e+01
-6.170649999999999835e+01
-6.201169999999999760e+01
-6.170649999999999835e+01
-6.164549999999999841e+01
-6.164549999999999841e+01
-6.167600000000000193e+01
-6.155400000000000205e+01
-6.149289999999999878e+01
-6.127929999999999922e+01
-6.140140000000000242e+01
-6.155400000000000205e+01
-6.143189999999999884e+01
-6.137080000000000268e+01
-6.149289999999999878e+01
-6.161500000000000199e+01
-6.176760000000000161e+01
-6.155400000000000205e+01
-6.195069999999999766e+01
-6.167600000000000193e+01
-6.170649999999999835e+01
-6.170649999999999835e+01
-6.158449999999999847e+01
-6.167600000000000193e+01
-6.188960000000000150e+01
-6.173709999999999809e+01
-6.170649999999999835e+01
-6.188960000000000150e+01
-6.161500000000000199e+01
-6.182860000000000156e+01
-6.167600000000000193e+01
-6.161500000000000199e+01
-6.134029999999999916e+01
-6.164549999999999841e+01
-6.146240000000000236e+01
-6.167600000000000193e+01
-6.167600000000000193e+01
-6.185909999999999798e+01
-6.149289999999999878e+01
-6.176760000000000161e+01
-6.161500000000000199e+01
-6.173709999999999809e+01
-6.173709999999999809e+01
-6.195069999999999766e+01
-6.179809999999999803e+01
-6.185909999999999798e+01
-6.179809999999999803e+01
-6.179809999999999803e+01
-6.176760000000000161e+01
-6.170649999999999835e+01
-6.179809999999999803e+01
-6.185909999999999798e+01
-6.179809999999999803e+01
-6.158449999999999847e+01
-6.176760000000000161e+01
-6.167600000000000193e+01
-6.185909999999999798e+01
-6.173709999999999809e+01
-6.201169999999999760e+01
-6.167600000000000193e+01
-6.192020000000000124e+01
-6.179809999999999803e+01
-6.188960000000000150e+01
-6.188960000000000150e+01
-6.201169999999999760e+01
-6.198120000000000118e+01
-6.204220000000000113e+01
-6.158449999999999847e+01
-6.164549999999999841e+01
-6.155400000000000205e+01
-6.173709999999999809e+01
-6.164549999999999841e+01
-6.188960000000000150e+01
-6.167600000000000193e+01
-6.192020000000000124e+01
-6.182860000000000156e+01
-6.195069999999999766e+01
-6.170649999999999835e+01
-6.164549999999999841e+01
-6.195069999999999766e+01
-6.198120000000000118e+01
-6.213380000000000081e+01
-6.198120000000000118e+01
-6.207280000000000086e+01
-6.195069999999999766e+01
-6.198120000000000118e+01
-6.204220000000000113e+01
-6.216429999999999723e+01
-6.204220000000000113e+01
-6.207280000000000086e+01
-6.182860000000000156e+01
-6.207280000000000086e+01
-6.185909999999999798e+01
-6.195069999999999766e+01
-6.179809999999999803e+01
-6.192020000000000124e+01
-6.204220000000000113e+01
-6.182860000000000156e+01
-6.188960000000000150e+01
-6.188960000000000150e+01
-6.216429999999999723e+01
-6.207280000000000086e+01
-6.210329999999999728e+01
-6.207280000000000086e+01
-6.198120000000000118e+01
-6.195069999999999766e+01
-6.188960000000000150e+01
-6.192020000000000124e+01
-6.201169999999999760e+01
-6.207280000000000086e+01
-6.210329999999999728e+01
-6.198120000000000118e+01
-6.195069999999999766e+01
-6.185909999999999798e+01
-6.167600000000000193e+01
-6.173709999999999809e+01
-6.182860000000000156e+01
-6.207280000000000086e+01
-6.207280000000000086e+01
-6.213380000000000081e+01
-6.213380000000000081e+01
-6.207280000000000086e+01
-6.210329999999999728e+01
-6.192020000000000124e+01
-6.210329999999999728e+01
-6.228640000000000043e+01
-6.210329999999999728e+01
-6.210329999999999728e+01
-6.207280000000000086e+01
-6.210329999999999728e+01
-6.225589999999999691e+01
-6.216429999999999723e+01
-6.201169999999999760e+01
-6.185909999999999798e+01
-6.201169999999999760e+01
-6.176760000000000161e+01
-6.195069999999999766e+01
-6.204220000000000113e+01
-6.210329999999999728e+01
-6.201169999999999760e+01
-6.213380000000000081e+01
-6.207280000000000086e+01
-6.204220000000000113e+01
-6.198120000000000118e+01
-6.195069999999999766e+01
-6.204220000000000113e+01
-6.237789999999999679e+01
-6.219480000000000075e+01
-6.237789999999999679e+01
-6.210329999999999728e+01
-6.219480000000000075e+01
-6.219480000000000075e+01
-6.216429999999999723e+01
-6.216429999999999723e+01
-6.198120000000000118e+01
-6.210329999999999728e+01
-6.222529999999999717e+01
-6.216429999999999723e+01
-6.201169999999999760e+01
-6.182860000000000156e+01
-6.188960000000000150e+01
-6.170649999999999835e+01
-6.195069999999999766e+01
-6.204220000000000113e+01
-6.204220000000000113e+01
-6.216429999999999723e+01
-6.210329999999999728e+01
-6.216429999999999723e+01
-6.207280000000000086e+01
-6.234740000000000038e+01
-6.185909999999999798e+01
-6.204220000000000113e+01
-6.192020000000000124e+01
-6.204220000000000113e+01
-6.192020000000000124e+01
-6.210329999999999728e+01
-6.213380000000000081e+01
-6.222529999999999717e+01
-6.198120000000000118e+01
-6.192020000000000124e+01
-6.155400000000000205e+01
-6.216429999999999723e+01
-6.201169999999999760e+01
-6.219480000000000075e+01
-6.216429999999999723e+01
-6.222529999999999717e+01
-6.207280000000000086e+01
-6.222529999999999717e+01
-6.222529999999999717e+01
-6.204220000000000113e+01
-6.234740000000000038e+01
-6.222529999999999717e+01
-6.228640000000000043e+01
-6.222529999999999717e+01
-6.219480000000000075e+01
-6.210329999999999728e+01
-6.213380000000000081e+01
-6.195069999999999766e+01
-6.213380000000000081e+01
-6.204220000000000113e+01
-6.188960000000000150e+01
-6.173709999999999809e+01
-6.207280000000000086e+01
-6.176760000000000161e+01
-6.219480000000000075e+01
-6.182860000000000156e+01
-6.195069999999999766e+01
-6.204220000000000113e+01
-6.195069999999999766e+01
-6.198120000000000118e+01
-6.204220000000000113e+01
-6.216429999999999723e+01
-6.210329999999999728e+01
-6.234740000000000038e+01
-6.216429999999999723e+01
-6.201169999999999760e+01
-6.173709999999999809e+01
-6.182860000000000156e+01
-6.170649999999999835e+01
-6.204220000000000113e+01
-6.195069999999999766e+01
-6.210329999999999728e+01
-6.216429999999999723e+01
-6.216429999999999723e+01
-6.198120000000000118e+01
-6.201169999999999760e+01
-6.188960000000000150e+01
-6.204220000000000113e+01
-6.207280000000000086e+01
-6.231689999999999685e+01
-6.219480000000000075e+01
-6.222529999999999717e+01
-6.216429999999999723e+01
-6.207280000000000086e+01
-6.195069999999999766e+01
-6.198120000000000118e+01
-6.207280000000000086e+01
-6.216429999999999723e+01
-6.210329999999999728e+01
-6.198120000000000118e+01
-6.195069999999999766e+01
-6.176760000000000161e+01
-6.201169999999999760e+01
-6.185909999999999798e+01
-6.201169999999999760e+01
-6.192020000000000124e+01
-6.179809999999999803e+01
-6.185909999999999798e+01
-6.176760000000000161e+01
-6.225589999999999691e+01
-6.228640000000000043e+01
-6.201169999999999760e+01
-6.222529999999999717e+01
-6.204220000000000113e+01
-6.198120000000000118e+01
-6.195069999999999766e+01
-6.213380000000000081e+01
-6.207280000000000086e+01
-6.216429999999999723e+01
-6.225589999999999691e+01
-6.198120000000000118e+01
-6.146240000000000236e+01
-6.179809999999999803e+01
-6.179809999999999803e+01
-6.185909999999999798e+01
-6.176760000000000161e+01
-6.192020000000000124e+01
-6.195069999999999766e+01
-6.201169999999999760e+01
-6.216429999999999723e+01
-6.210329999999999728e+01
-6.204220000000000113e+01
-6.185909999999999798e+01
-6.185909999999999798e+01
-6.201169999999999760e+01
-6.204220000000000113e+01
-6.201169999999999760e+01
-6.198120000000000118e+01
-6.210329999999999728e+01
-6.204220000000000113e+01
-6.213380000000000081e+01
-6.201169999999999760e+01
-6.204220000000000113e+01
-6.182860000000000156e+01
-6.173709999999999809e+01
-6.167600000000000193e+01
-6.167600000000000193e+01
-6.195069999999999766e+01
-6.192020000000000124e+01
-6.192020000000000124e+01
-6.188960000000000150e+01
-6.176760000000000161e+01
-6.192020000000000124e+01
-6.170649999999999835e+01
-6.210329999999999728e+01
-6.195069999999999766e+01
-6.219480000000000075e+01
-6.213380000000000081e+01
-6.192020000000000124e+01
-6.182860000000000156e+01
-6.185909999999999798e+01
-6.179809999999999803e+01
-6.164549999999999841e+01
-6.170649999999999835e+01
-6.158449999999999847e+01
-6.188960000000000150e+01
-6.164549999999999841e+01
-6.176760000000000161e+01
-6.155400000000000205e+01
-6.182860000000000156e+01
-6.161500000000000199e+01
-6.185909999999999798e+01
-6.158449999999999847e+01
-6.176760000000000161e+01
-6.170649999999999835e+01
-6.176760000000000161e+01
-6.192020000000000124e+01
-6.207280000000000086e+01
-6.182860000000000156e+01
-6.204220000000000113e+01
-6.185909999999999798e+01
-6.185909999999999798e+01
-6.195069999999999766e+01
-6.198120000000000118e+01
-6.192020000000000124e+01
-6.204220000000000113e+01
-6.179809999999999803e+01
-6.176760000000000161e+01
-6.164549999999999841e+01
-6.140140000000000242e+01
-6.155400000000000205e+01
-6.149289999999999878e+01
-6.176760000000000161e+01
-6.170649999999999835e+01
-6.204220000000000113e+01
-6.176760000000000161e+01
-6.188960000000000150e+01
-6.188960000000000150e+01
-6.176760000000000161e+01
-6.173709999999999809e+01
-6.179809999999999803e+01
-6.179809999999999803e+01
-6.179809999999999803e+01
-6.161500000000000199e+01
-6.173709999999999809e+01
-6.167600000000000193e+01
-6.173709999999999809e+01
-6.167600000000000193e+01
-6.164549999999999841e+01
-6.155400000000000205e+01
-6.155400000000000205e+01
-6.137080000000000268e+01
-6.155400000000000205e+01
-6.173709999999999809e+01
-6.167600000000000193e+01
-6.152340000000000231e+01
-6.164549999999999841e+01
-6.155400000000000205e+01
-6.170649999999999835e+01
-6.176760000000000161e+01
-6.179809999999999803e+01
-6.192020000000000124e+01
-6.182860000000000156e+01
-6.188960000000000150e+01
-6.185909999999999798e+01
-6.185909999999999798e+01
-6.143189999999999884e+01
-6.149289999999999878e+01
-6.149289999999999878e+01
-6.164549999999999841e+01
-6.164549999999999841e+01
-6.149289999999999878e+01
-6.155400000000000205e+01
-6.149289999999999878e+01
-6.143189999999999884e+01
-6.161500000000000199e+01
-6.146240000000000236e+01
-6.158449999999999847e+01
-6.161500000000000199e+01
-6.158449999999999847e+01
-6.164549999999999841e+01
-6.176760000000000161e+01
-6.161500000000000199e+01
-6.167600000000000193e+01
-6.182860000000000156e+01
-6.164549999999999841e+01
-6.164549999999999841e+01
-6.137080000000000268e+01
-6.170649999999999835e+01
-6.170649999999999835e+01
-6.158449999999999847e+01
-6.155400000000000205e+01
-6.164549999999999841e+01
-6.143189999999999884e+01
-6.161500000000000199e+01
-6.130980000000000274e+01
-6.155400000000000205e+01
-6.130980000000000274e+01
-6.170649999999999835e+01
-6.161500000000000199e+01
-6.152340000000000231e+01
-6.170649999999999835e+01
-6.146240000000000236e+01
-6.152340000000000231e+01
-6.149289999999999878e+01
-6.149289999999999878e+01
-6.124880000000000280e+01
-6.155400000000000205e+01
-6.155400000000000205e+01
-6.146240000000000236e+01
-6.155400000000000205e+01
-6.149289999999999878e+01
-6.143189999999999884e+01
-6.130980000000000274e+01
-6.137080000000000268e+01
-6.143189999999999884e+01
-6.155400000000000205e+01
-6.155400000000000205e+01
-6.152340000000000231e+01
-6.158449999999999847e+01
-6.173709999999999809e+01
-6.161500000000000199e+01
-6.146240000000000236e+01
-6.167600000000000193e+01
-6.182860000000000156e+01
-6.170649999999999835e+01
-6.167600000000000193e+01
-6.161500000000000199e+01
-6.179809999999999803e+01
-6.173709999999999809e+01
-6.155400000000000205e+01
-6.161500000000000199e+01
-6.146240000000000236e+01
-6.121829999999999927e+01
-6.134029999999999916e+01
-6.146240000000000236e+01
-6.170649999999999835e+01
-6.155400000000000205e+01
-6.179809999999999803e+01
-6.149289999999999878e+01
-6.155400000000000205e+01
-6.155400000000000205e+01
-6.146240000000000236e+01
-6.176760000000000161e+01
-6.164549999999999841e+01
-6.201169999999999760e+01
-6.158449999999999847e+01
-6.164549999999999841e+01
-6.146240000000000236e+01
-6.161500000000000199e+01
-6.155400000000000205e+01
-6.158449999999999847e+01
-6.143189999999999884e+01
-6.146240000000000236e+01
-6.140140000000000242e+01
-6.167600000000000193e+01
-6.152340000000000231e+01
-6.167600000000000193e+01
-6.149289999999999878e+01
-6.155400000000000205e+01
-6.170649999999999835e+01
-6.140140000000000242e+01
-6.161500000000000199e+01
-6.140140000000000242e+01
-6.170649999999999835e+01
-6.164549999999999841e+01
-6.152340000000000231e+01
-6.158449999999999847e+01
-6.146240000000000236e+01
-6.146240000000000236e+01
-6.130980000000000274e+01
-6.140140000000000242e+01
-6.152340000000000231e+01
-6.152340000000000231e+01
-6.161500000000000199e+01
-6.124880000000000280e+01
-6.152340000000000231e+01
-6.103520000000000323e+01
-6.124880000000000280e+01
-6.143189999999999884e+01
-6.158449999999999847e+01
-6.164549999999999841e+01
-6.179809999999999803e+01
-6.176760000000000161e+01
-6.173709999999999809e+01
-6.149289999999999878e+01
-6.173709999999999809e+01
-6.158449999999999847e+01
-6.185909999999999798e+01
-6.158449999999999847e+01
-6.170649999999999835e+01
-6.188960000000000150e+01
-6.161500000000000199e+01
-6.155400000000000205e+01
-6.152340000000000231e+01
-6.155400000000000205e+01
-6.164549999999999841e+01
-6.164549999999999841e+01
-6.149289999999999878e+01
-6.170649999999999835e+01
-6.140140000000000242e+01
-6.161500000000000199e+01
-6.140140000000000242e+01
-6.179809999999999803e+01
-6.152340000000000231e+01
-6.155400000000000205e+01
-6.143189999999999884e+01
-6.164549999999999841e+01
-6.155400000000000205e+01
-6.188960000000000150e+01
-6.179809999999999803e+01
-6.195069999999999766e+01
-6.158449999999999847e+01
-6.176760000000000161e+01
-6.161500000000000199e+01
-6.152340000000000231e+01
-6.143189999999999884e+01
-6.170649999999999835e+01
-6.146240000000000236e+01
-6.155400000000000205e+01
-6.173709999999999809e+01
-6.146240000000000236e+01
-6.192020000000000124e+01
-6.143189999999999884e+01
-6.149289999999999878e+01
-6.146240000000000236e+01
-6.167600000000000193e+01
-6.152340000000000231e+01
-6.143189999999999884e+01
-6.158449999999999847e+01
-6.158449999999999847e+01
-6.143189999999999884e+01
-6.173709999999999809e+01
-6.158449999999999847e+01
-6.185909999999999798e+01
-6.124880000000000280e+01
-6.146240000000000236e+01
-6.124880000000000280e+01
-6.146240000000000236e+01
-6.137080000000000268e+01
-6.164549999999999841e+01
-6.143189999999999884e+01
-6.152340000000000231e+01
-6.134029999999999916e+01
-6.155400000000000205e+01
-6.137080000000000268e+01
-6.124880000000000280e+01
-6.188960000000000150e+01
-6.176760000000000161e+01
-6.164549999999999841e+01
-6.173709999999999809e+01
-6.167600000000000193e+01
-6.158449999999999847e+01
-6.188960000000000150e+01
-6.155400000000000205e+01
-6.198120000000000118e+01
-6.164549999999999841e+01
-6.185909999999999798e+01
-6.167600000000000193e+01
-6.164549999999999841e+01
-6.146240000000000236e+01
-6.143189999999999884e+01
-6.155400000000000205e+01
-6.170649999999999835e+01
-6.170649999999999835e+01
-6.176760000000000161e+01
-6.170649999999999835e+01
-6.176760000000000161e+01
-6.170649999999999835e+01
-6.204220000000000113e+01
-6.185909999999999798e+01
-6.198120000000000118e+01
-6.164549999999999841e+01
-6.188960000000000150e+01
-6.182860000000000156e+01
-6.167600000000000193e+01
-6.182860000000000156e+01
-6.170649999999999835e+01
-6.201169999999999760e+01
-6.176760000000000161e+01
-6.164549999999999841e+01
-6.140140000000000242e+01
-6.152340000000000231e+01
-6.155400000000000205e+01
-6.182860000000000156e+01
-6.179809999999999803e+01
-6.192020000000000124e+01
-6.161500000000000199e+01
-6.167600000000000193e+01
-6.158449999999999847e+01
-6.182860000000000156e+01
-6.170649999999999835e+01
-6.201169999999999760e+01
-6.185909999999999798e+01
-6.192020000000000124e+01
-6.173709999999999809e+01
-6.179809999999999803e+01
-6.161500000000000199e+01
-6.173709999999999809e+01
-6.158449999999999847e+01
-6.152340000000000231e+01
-6.155400000000000205e+01
-6.179809999999999803e+01
-6.143189999999999884e+01
-6.143189999999999884e+01
-6.155400000000000205e+01
-6.167600000000000193e+01
-6.152340000000000231e+01
-6.149289999999999878e+01
-6.158449999999999847e+01
-6.149289999999999878e+01
-6.164549999999999841e+01
-6.158449999999999847e+01
-6.146240000000000236e+01
-6.170649999999999835e+01
-6.173709999999999809e+01
-6.176760000000000161e+01
-6.179809999999999803e+01
-6.164549999999999841e+01
-6.146240000000000236e+01
-6.152340000000000231e+01
-6.152340000000000231e+01
-6.140140000000000242e+01
-6.158449999999999847e+01
-6.146240000000000236e+01
-6.130980000000000274e+01
-6.143189999999999884e+01
-6.124880000000000280e+01
-6.112669999999999959e+01
-6.134029999999999916e+01
-6.158449999999999847e+01
-6.152340000000000231e+01
-6.134029999999999916e+01
-6.130980000000000274e+01
-6.130980000000000274e+01
-6.152340000000000231e+01
-6.140140000000000242e+01
-6.155400000000000205e+01
-6.146240000000000236e+01
-6.137080000000000268e+01
-6.149289999999999878e+01
-6.134029999999999916e+01
-6.124880000000000280e+01
-6.137080000000000268e+01
-6.124880000000000280e+01
-6.130980000000000274e+01
-6.121829999999999927e+01
-6.127929999999999922e+01
-6.130980000000000274e+01
-6.124880000000000280e+01
-6.124880000000000280e+01
-6.134029999999999916e+01
-6.134029999999999916e+01
-6.143189999999999884e+01
-6.134029999999999916e+01
-6.115720000000000312e+01
-6.130980000000000274e+01
-6.134029999999999916e+01
-6.152340000000000231e+01
-6.158449999999999847e+01
-6.155400000000000205e+01
-6.106569999999999965e+01
-6.094360000000000355e+01
-6.115720000000000312e+01
-6.121829999999999927e+01
-6.106569999999999965e+01
-6.127929999999999922e+01
-6.097409999999999997e+01
-6.112669999999999959e+01
-6.109620000000000317e+01
-6.106569999999999965e+01
-6.085210000000000008e+01
-6.112669999999999959e+01
-6.109620000000000317e+01
-6.121829999999999927e+01
-6.112669999999999959e+01
-6.118769999999999953e+01
-6.121829999999999927e+01
-6.127929999999999922e+01
-6.121829999999999927e+01
-6.130980000000000274e+01
-6.112669999999999959e+01
-6.130980000000000274e+01
-6.124880000000000280e+01
-6.082150000000000034e+01
-6.094360000000000355e+01
-6.100460000000000349e+01
-6.106569999999999965e+01
-6.103520000000000323e+01
-6.112669999999999959e+01
-6.094360000000000355e+01
-6.121829999999999927e+01
-6.088259999999999650e+01
-6.106569999999999965e+01
-6.124880000000000280e+01
-6.134029999999999916e+01
-6.109620000000000317e+01
-6.115720000000000312e+01
-6.100460000000000349e+01
-6.115720000000000312e+01
-6.106569999999999965e+01
-6.100460000000000349e+01
-6.094360000000000355e+01
-6.118769999999999953e+01
-6.097409999999999997e+01
-6.140140000000000242e+01
-6.085210000000000008e+01
-6.091310000000000002e+01
-6.088259999999999650e+01
-6.069950000000000045e+01
-6.106569999999999965e+01
-6.091310000000000002e+01
-6.085210000000000008e+01
-6.094360000000000355e+01
-6.097409999999999997e+01
-6.103520000000000323e+01
-6.118769999999999953e+01
-6.100460000000000349e+01
-6.112669999999999959e+01
-6.079099999999999682e+01
-6.100460000000000349e+01
-6.088259999999999650e+01
-6.094360000000000355e+01
-6.079099999999999682e+01
-6.097409999999999997e+01
-6.085210000000000008e+01
-6.100460000000000349e+01
-6.076050000000000040e+01
-6.072999999999999687e+01
-6.057739999999999725e+01
-6.085210000000000008e+01
-6.076050000000000040e+01
-6.103520000000000323e+01
-6.085210000000000008e+01
-6.103520000000000323e+01
-6.088259999999999650e+01
-6.094360000000000355e+01
-6.100460000000000349e+01
-6.088259999999999650e+01
-6.082150000000000034e+01
-6.085210000000000008e+01
-6.106569999999999965e+01
-6.088259999999999650e+01
-6.091310000000000002e+01
-6.069950000000000045e+01
-6.072999999999999687e+01
-6.057739999999999725e+01
-6.063839999999999719e+01
-6.066890000000000072e+01
-6.079099999999999682e+01
-6.072999999999999687e+01
-6.063839999999999719e+01
-6.057739999999999725e+01
-6.069950000000000045e+01
-6.079099999999999682e+01
-6.076050000000000040e+01
-6.076050000000000040e+01
-6.085210000000000008e+01
-6.079099999999999682e+01
-6.091310000000000002e+01
-6.082150000000000034e+01
-6.094360000000000355e+01
-6.072999999999999687e+01
-6.088259999999999650e+01
-6.085210000000000008e+01
-6.057739999999999725e+01
-6.048579999999999757e+01
-6.054690000000000083e+01
-6.051639999999999731e+01
-6.033330000000000126e+01
-6.054690000000000083e+01
-6.036379999999999768e+01
-6.072999999999999687e+01
-6.076050000000000040e+01
-6.033330000000000126e+01
-6.033330000000000126e+01
-6.042479999999999762e+01
-6.051639999999999731e+01
-6.072999999999999687e+01
-6.079099999999999682e+01
-6.072999999999999687e+01
-6.069950000000000045e+01
-6.072999999999999687e+01
-6.063839999999999719e+01
-6.079099999999999682e+01
-6.069950000000000045e+01
-6.066890000000000072e+01
-6.054690000000000083e+01
-6.048579999999999757e+01
-6.066890000000000072e+01
-6.054690000000000083e+01
-6.033330000000000126e+01
-6.057739999999999725e+01
-6.036379999999999768e+01
-6.054690000000000083e+01
-6.057739999999999725e+01
-6.045530000000000115e+01
-6.042479999999999762e+01
-6.060790000000000077e+01
-6.063839999999999719e+01
-6.045530000000000115e+01
-6.072999999999999687e+01
-6.063839999999999719e+01
-6.066890000000000072e+01
-6.048579999999999757e+01
-6.045530000000000115e+01
-6.057739999999999725e+01
-6.039430000000000121e+01
-6.063839999999999719e+01
-6.057739999999999725e+01
-6.051639999999999731e+01
-6.030270000000000152e+01
-6.048579999999999757e+01
-6.015010000000000190e+01
-6.042479999999999762e+01
-6.039430000000000121e+01
-6.066890000000000072e+01
-6.042479999999999762e+01
-6.045530000000000115e+01
-6.054690000000000083e+01
-6.045530000000000115e+01
-6.036379999999999768e+01
-6.051639999999999731e+01
-6.051639999999999731e+01
-6.069950000000000045e+01
-6.057739999999999725e+01
-6.069950000000000045e+01
-6.048579999999999757e+01
-6.048579999999999757e+01
-6.063839999999999719e+01
-6.045530000000000115e+01
-6.045530000000000115e+01
-6.021119999999999806e+01
-6.008910000000000196e+01
-6.015010000000000190e+01
-6.042479999999999762e+01
-6.030270000000000152e+01
-6.039430000000000121e+01
-6.005859999999999843e+01
-6.027219999999999800e+01
-6.027219999999999800e+01
-6.033330000000000126e+01
-6.027219999999999800e+01
-6.072999999999999687e+01
-6.027219999999999800e+01
-6.082150000000000034e+01
-6.048579999999999757e+01
-6.048579999999999757e+01
-6.033330000000000126e+01
-6.027219999999999800e+01
-6.033330000000000126e+01
-6.042479999999999762e+01
-6.033330000000000126e+01
-6.036379999999999768e+01
-6.027219999999999800e+01
-6.048579999999999757e+01
-6.011959999999999837e+01
-6.027219999999999800e+01
-6.036379999999999768e+01
-6.036379999999999768e+01
-6.036379999999999768e+01
-6.018070000000000164e+01
-6.045530000000000115e+01
-6.024170000000000158e+01
-6.060790000000000077e+01
-6.051639999999999731e+01
-6.057739999999999725e+01
-6.036379999999999768e+01
-6.036379999999999768e+01
-6.027219999999999800e+01
-6.036379999999999768e+01
-6.024170000000000158e+01
-6.018070000000000164e+01
-6.036379999999999768e+01
-6.045530000000000115e+01
-6.021119999999999806e+01
-6.039430000000000121e+01
-5.987550000000000239e+01
-5.999759999999999849e+01
-6.005859999999999843e+01
-6.005859999999999843e+01
-6.021119999999999806e+01
-6.027219999999999800e+01
-6.033330000000000126e+01
-6.039430000000000121e+01
-6.027219999999999800e+01
-6.018070000000000164e+01
-6.045530000000000115e+01
-6.048579999999999757e+01
-6.008910000000000196e+01
-6.042479999999999762e+01
-6.042479999999999762e+01
-6.039430000000000121e+01
-6.021119999999999806e+01
-6.008910000000000196e+01
-6.015010000000000190e+01
-5.999759999999999849e+01
-5.999759999999999849e+01
-5.987550000000000239e+01
-6.005859999999999843e+01
-5.981450000000000244e+01
-5.987550000000000239e+01
-5.996699999999999875e+01
-6.002810000000000201e+01
-6.008910000000000196e+01
-5.993650000000000233e+01
-6.002810000000000201e+01
-5.993650000000000233e+01
-5.999759999999999849e+01
-6.005859999999999843e+01
-5.996699999999999875e+01
-6.051639999999999731e+01
-6.024170000000000158e+01
-6.011959999999999837e+01
-5.993650000000000233e+01
-5.996699999999999875e+01
-5.981450000000000244e+01
-5.990599999999999881e+01
-5.981450000000000244e+01
-5.990599999999999881e+01
-5.969239999999999924e+01
-5.996699999999999875e+01
-6.002810000000000201e+01
-5.987550000000000239e+01
-5.972290000000000276e+01
-5.975339999999999918e+01
-5.975339999999999918e+01
-6.018070000000000164e+01
-5.993650000000000233e+01
-6.008910000000000196e+01
-6.002810000000000201e+01
-6.021119999999999806e+01
-5.993650000000000233e+01
-6.036379999999999768e+01
-5.999759999999999849e+01
-6.005859999999999843e+01
-5.987550000000000239e+01
-5.999759999999999849e+01
-5.993650000000000233e+01
-5.999759999999999849e+01
-6.002810000000000201e+01
-5.990599999999999881e+01
-5.969239999999999924e+01
-5.981450000000000244e+01
-5.993650000000000233e+01
-5.947879999999999967e+01
-5.993650000000000233e+01
-5.960079999999999956e+01
-5.999759999999999849e+01
-6.005859999999999843e+01
-6.021119999999999806e+01
-6.011959999999999837e+01
-6.018070000000000164e+01
-5.987550000000000239e+01
-6.030270000000000152e+01
-5.987550000000000239e+01
-6.011959999999999837e+01
-5.984499999999999886e+01
-6.033330000000000126e+01
-5.990599999999999881e+01
-5.999759999999999849e+01
-5.978390000000000271e+01
-5.993650000000000233e+01
-5.978390000000000271e+01
-5.978390000000000271e+01
-5.984499999999999886e+01
-5.981450000000000244e+01
-5.987550000000000239e+01
-5.987550000000000239e+01
-5.972290000000000276e+01
-5.999759999999999849e+01
-6.002810000000000201e+01
-5.990599999999999881e+01
-5.984499999999999886e+01
-6.005859999999999843e+01
-5.996699999999999875e+01
-5.990599999999999881e+01
-6.005859999999999843e+01
-5.999759999999999849e+01
-6.008910000000000196e+01
-5.993650000000000233e+01
-5.993650000000000233e+01
-5.978390000000000271e+01
-5.984499999999999886e+01
-5.987550000000000239e+01
-5.984499999999999886e+01
-5.972290000000000276e+01
-5.993650000000000233e+01
-5.975339999999999918e+01
-5.996699999999999875e+01
-5.981450000000000244e+01
-5.953979999999999961e+01
-5.963130000000000308e+01
-5.969239999999999924e+01
-5.972290000000000276e+01
-5.978390000000000271e+01
-6.005859999999999843e+01
-5.987550000000000239e+01
-5.996699999999999875e+01
-5.990599999999999881e+01
-5.999759999999999849e+01
-6.015010000000000190e+01
-5.981450000000000244e+01
-5.999759999999999849e+01
-5.975339999999999918e+01
-5.996699999999999875e+01
-5.978390000000000271e+01
-5.984499999999999886e+01
-5.963130000000000308e+01
-5.987550000000000239e+01
-5.960079999999999956e+01
-5.978390000000000271e+01
-5.963130000000000308e+01
-5.950930000000000319e+01
-5.966190000000000282e+01
-5.978390000000000271e+01
-5.984499999999999886e+01
-6.015010000000000190e+01
-5.981450000000000244e+01
-5.990599999999999881e+01
-5.969239999999999924e+01
-5.981450000000000244e+01
-5.972290000000000276e+01
-5.975339999999999918e+01
-5.990599999999999881e+01
-5.969239999999999924e+01
-5.984499999999999886e+01
-5.972290000000000276e+01
-5.938719999999999999e+01
-5.932620000000000005e+01
-5.953979999999999961e+01
-5.966190000000000282e+01
-5.972290000000000276e+01
-5.941770000000000351e+01
-5.978390000000000271e+01
-5.953979999999999961e+01
-5.981450000000000244e+01
-5.944819999999999993e+01
-5.972290000000000276e+01
-5.957030000000000314e+01
-5.975339999999999918e+01
-5.966190000000000282e+01
-5.990599999999999881e+01
-5.960079999999999956e+01
-5.993650000000000233e+01
-5.984499999999999886e+01
-5.990599999999999881e+01
-5.975339999999999918e+01
-5.990599999999999881e+01
-5.953979999999999961e+01
-5.963130000000000308e+01
-5.957030000000000314e+01
-5.953979999999999961e+01
-5.953979999999999961e+01
-5.963130000000000308e+01
-5.969239999999999924e+01
-5.975339999999999918e+01
-5.975339999999999918e+01
-5.960079999999999956e+01
-5.947879999999999967e+01
-5.932620000000000005e+01
-5.938719999999999999e+01
-5.935669999999999646e+01
-5.960079999999999956e+01
-5.960079999999999956e+01
-5.960079999999999956e+01
-5.926509999999999678e+01
-5.935669999999999646e+01
-5.926509999999999678e+01
-5.966190000000000282e+01
-5.923460000000000036e+01
-5.926509999999999678e+01
-5.926509999999999678e+01
-5.932620000000000005e+01
-5.911249999999999716e+01
-5.917360000000000042e+01
-5.926509999999999678e+01
-5.908200000000000074e+01
-5.920409999999999684e+01
-5.923460000000000036e+01
-5.923460000000000036e+01
-5.929569999999999652e+01
-5.944819999999999993e+01
-5.960079999999999956e+01
-5.960079999999999956e+01
-5.941770000000000351e+01
-5.944819999999999993e+01
-5.935669999999999646e+01
-5.950930000000000319e+01
-5.938719999999999999e+01
-5.966190000000000282e+01
-5.960079999999999956e+01
-5.953979999999999961e+01
-5.935669999999999646e+01
-5.923460000000000036e+01
-5.914309999999999690e+01
-5.929569999999999652e+01
-5.926509999999999678e+01
-5.944819999999999993e+01
-5.932620000000000005e+01
-5.957030000000000314e+01
-5.935669999999999646e+01
-5.950930000000000319e+01
-5.947879999999999967e+01
-5.944819999999999993e+01
-5.908200000000000074e+01
-5.935669999999999646e+01
-5.935669999999999646e+01
-5.938719999999999999e+01
-5.957030000000000314e+01
-5.938719999999999999e+01
-5.947879999999999967e+01
-5.950930000000000319e+01
-5.950930000000000319e+01
-5.935669999999999646e+01
-5.932620000000000005e+01
-5.923460000000000036e+01
-5.914309999999999690e+01
-5.929569999999999652e+01
-5.926509999999999678e+01
-5.941770000000000351e+01
-5.938719999999999999e+01
-5.938719999999999999e+01
-5.938719999999999999e+01
-5.947879999999999967e+01
-5.923460000000000036e+01
-5.941770000000000351e+01
-5.947879999999999967e+01
-5.966190000000000282e+01
-5.923460000000000036e+01
-5.950930000000000319e+01
-5.944819999999999993e+01
-5.926509999999999678e+01
-5.941770000000000351e+01
-5.926509999999999678e+01
-5.941770000000000351e+01
-5.917360000000000042e+01
-5.923460000000000036e+01
-5.920409999999999684e+01
-5.938719999999999999e+01
-5.911249999999999716e+01
-5.911249999999999716e+01
-5.926509999999999678e+01
-5.923460000000000036e+01
-5.917360000000000042e+01
-5.929569999999999652e+01
-5.917360000000000042e+01
-5.960079999999999956e+01
-5.926509999999999678e+01
-5.950930000000000319e+01
-5.938719999999999999e+01
-5.972290000000000276e+01
-5.929569999999999652e+01
-5.929569999999999652e+01
-5.923460000000000036e+01
-5.975339999999999918e+01
-5.938719999999999999e+01
-5.957030000000000314e+01
-5.941770000000000351e+01
-5.941770000000000351e+01
-5.911249999999999716e+01
-5.899049999999999727e+01
-5.892940000000000111e+01
-5.926509999999999678e+01
-5.941770000000000351e+01
-5.938719999999999999e+01
-5.960079999999999956e+01
-5.932620000000000005e+01
-5.944819999999999993e+01
-5.923460000000000036e+01
-5.947879999999999967e+01
-5.920409999999999684e+01
-5.917360000000000042e+01
-5.920409999999999684e+01
-5.953979999999999961e+01
-5.926509999999999678e+01
-5.932620000000000005e+01
-5.902100000000000080e+01
-5.926509999999999678e+01
-5.892940000000000111e+01
-5.905149999999999721e+01
-5.883789999999999765e+01
-5.905149999999999721e+01
-5.902100000000000080e+01
-5.902100000000000080e+01
-5.892940000000000111e+01
-5.923460000000000036e+01
-5.917360000000000042e+01
-5.917360000000000042e+01
-5.908200000000000074e+01
-5.899049999999999727e+01
-5.914309999999999690e+01
-5.917360000000000042e+01
-5.914309999999999690e+01
-5.932620000000000005e+01
-5.938719999999999999e+01
-5.923460000000000036e+01
-5.908200000000000074e+01
-5.908200000000000074e+01
-5.911249999999999716e+01
-5.880740000000000123e+01
-5.914309999999999690e+01
-5.868529999999999802e+01
-5.899049999999999727e+01
-5.896000000000000085e+01
-5.880740000000000123e+01
-5.874629999999999797e+01
-5.902100000000000080e+01
-5.853269999999999840e+01
-5.892940000000000111e+01
-5.896000000000000085e+01
-5.911249999999999716e+01
-5.902100000000000080e+01
-5.923460000000000036e+01
-5.896000000000000085e+01
-5.905149999999999721e+01
-5.889889999999999759e+01
-5.902100000000000080e+01
-5.914309999999999690e+01
-5.877689999999999770e+01
-5.883789999999999765e+01
-5.877689999999999770e+01
-5.902100000000000080e+01
-5.896000000000000085e+01
-5.883789999999999765e+01
-5.874629999999999797e+01
-5.883789999999999765e+01
-5.883789999999999765e+01
-5.877689999999999770e+01
-5.905149999999999721e+01
-5.899049999999999727e+01
-5.886840000000000117e+01
-5.911249999999999716e+01
-5.886840000000000117e+01
-5.911249999999999716e+01
-5.874629999999999797e+01
-5.896000000000000085e+01
-5.883789999999999765e+01
-5.892940000000000111e+01
-5.889889999999999759e+01
-5.905149999999999721e+01
-5.896000000000000085e+01
-5.880740000000000123e+01
-5.868529999999999802e+01
-5.865480000000000160e+01
-5.877689999999999770e+01
-5.874629999999999797e+01
-5.880740000000000123e+01
-5.902100000000000080e+01
-5.889889999999999759e+01
-5.908200000000000074e+01
-5.896000000000000085e+01
-5.889889999999999759e+01
-5.914309999999999690e+01
-5.926509999999999678e+01
-5.886840000000000117e+01
-5.889889999999999759e+01
-5.911249999999999716e+01
-5.905149999999999721e+01
-5.908200000000000074e+01
-5.908200000000000074e+01
-5.889889999999999759e+01
-5.892940000000000111e+01
-5.899049999999999727e+01
-5.896000000000000085e+01
-5.892940000000000111e+01
-5.865480000000000160e+01
-5.877689999999999770e+01
-5.880740000000000123e+01
-5.871580000000000155e+01
-5.902100000000000080e+01
-5.883789999999999765e+01
-5.883789999999999765e+01
-5.871580000000000155e+01
-5.865480000000000160e+01
-5.886840000000000117e+01
-5.899049999999999727e+01
-5.917360000000000042e+01
-5.902100000000000080e+01
-5.905149999999999721e+01
-5.883789999999999765e+01
-5.877689999999999770e+01
-5.877689999999999770e+01
-5.877689999999999770e+01
-5.871580000000000155e+01
-5.883789999999999765e+01
-5.868529999999999802e+01
-5.865480000000000160e+01
-5.838009999999999877e+01
-5.865480000000000160e+01
-5.853269999999999840e+01
-5.865480000000000160e+01
-5.853269999999999840e+01
-5.877689999999999770e+01
-5.874629999999999797e+01
-5.865480000000000160e+01
-5.853269999999999840e+01
-5.889889999999999759e+01
-5.868529999999999802e+01
-5.886840000000000117e+01
-5.859380000000000166e+01
-5.859380000000000166e+01
-5.844120000000000203e+01
-5.834960000000000235e+01
-5.841060000000000230e+01
-5.871580000000000155e+01
-5.847169999999999845e+01
-5.859380000000000166e+01
-5.834960000000000235e+01
-5.841060000000000230e+01
-5.825809999999999889e+01
-5.847169999999999845e+01
-5.850220000000000198e+01
-5.825809999999999889e+01
-5.859380000000000166e+01
-5.831909999999999883e+01
-5.868529999999999802e+01
-5.859380000000000166e+01
-5.859380000000000166e+01
-5.838009999999999877e+01
-5.862429999999999808e+01
-5.853269999999999840e+01
-5.853269999999999840e+01
-5.822749999999999915e+01
-5.862429999999999808e+01
-5.831909999999999883e+01
-5.844120000000000203e+01
-5.828860000000000241e+01
-5.831909999999999883e+01
-5.834960000000000235e+01
-5.831909999999999883e+01
-5.825809999999999889e+01
-5.819700000000000273e+01
-5.831909999999999883e+01
-5.834960000000000235e+01
-5.847169999999999845e+01
-5.838009999999999877e+01
-5.813600000000000279e+01
-5.813600000000000279e+01
-5.816649999999999920e+01
-5.804440000000000310e+01
-5.831909999999999883e+01
-5.822749999999999915e+01
-5.853269999999999840e+01
-5.831909999999999883e+01
-5.856320000000000192e+01
-5.807500000000000284e+01
-5.810549999999999926e+01
-5.801389999999999958e+01
-5.795289999999999964e+01
-5.804440000000000310e+01
-5.822749999999999915e+01
-5.804440000000000310e+01
-5.822749999999999915e+01
-5.807500000000000284e+01
-5.831909999999999883e+01
-5.804440000000000310e+01
-5.807500000000000284e+01
-5.801389999999999958e+01
-5.831909999999999883e+01
-5.825809999999999889e+01
-5.838009999999999877e+01
-5.834960000000000235e+01
-5.813600000000000279e+01
-5.828860000000000241e+01
-5.819700000000000273e+01
-5.825809999999999889e+01
-5.813600000000000279e+01
-5.795289999999999964e+01
-5.792240000000000322e+01
-5.795289999999999964e+01
-5.780030000000000001e+01
-5.789180000000000348e+01
-5.792240000000000322e+01
-5.795289999999999964e+01
-5.795289999999999964e+01
-5.798340000000000316e+01
-5.780030000000000001e+01
-5.786129999999999995e+01
-5.780030000000000001e+01
-5.810549999999999926e+01
-5.813600000000000279e+01
-5.801389999999999958e+01
-5.813600000000000279e+01
-5.795289999999999964e+01
-5.789180000000000348e+01
-5.786129999999999995e+01
-5.783080000000000354e+01
-5.819700000000000273e+01
-5.792240000000000322e+01
-5.813600000000000279e+01
-5.789180000000000348e+01
-5.792240000000000322e+01
-5.755619999999999692e+01
-5.767819999999999681e+01
-5.783080000000000354e+01
-5.783080000000000354e+01
-5.786129999999999995e+01
-5.780030000000000001e+01
-5.761719999999999686e+01
-5.780030000000000001e+01
-5.776979999999999649e+01
-5.776979999999999649e+01
-5.764770000000000039e+01
-5.795289999999999964e+01
-5.743410000000000082e+01
-5.764770000000000039e+01
-5.764770000000000039e+01
-5.767819999999999681e+01
-5.767819999999999681e+01
-5.780030000000000001e+01
-5.783080000000000354e+01
-5.758670000000000044e+01
-5.761719999999999686e+01
-5.734250000000000114e+01
-5.740359999999999729e+01
-5.746459999999999724e+01
-5.734250000000000114e+01
-5.773930000000000007e+01
-5.773930000000000007e+01
-5.773930000000000007e+01
-5.767819999999999681e+01
-5.758670000000000044e+01
-5.752559999999999718e+01
-5.728150000000000119e+01
-5.776979999999999649e+01
-5.758670000000000044e+01
-5.770870000000000033e+01
-5.746459999999999724e+01
-5.749510000000000076e+01
-5.734250000000000114e+01
-5.734250000000000114e+01
-5.728150000000000119e+01
-5.728150000000000119e+01
-5.709839999999999804e+01
-5.740359999999999729e+01
-5.694579999999999842e+01
-5.728150000000000119e+01
-5.718990000000000151e+01
-5.731199999999999761e+01
-5.725099999999999767e+01
-5.737299999999999756e+01
-5.731199999999999761e+01
-5.731199999999999761e+01
-5.731199999999999761e+01
-5.731199999999999761e+01
-5.746459999999999724e+01
-5.740359999999999729e+01
-5.758670000000000044e+01
-5.734250000000000114e+01
-5.740359999999999729e+01
-5.703739999999999810e+01
-5.731199999999999761e+01
-5.718990000000000151e+01
-5.731199999999999761e+01
-5.743410000000000082e+01
-5.749510000000000076e+01
-5.725099999999999767e+01
-5.731199999999999761e+01
-5.709839999999999804e+01
-5.715939999999999799e+01
-5.694579999999999842e+01
-5.734250000000000114e+01
-5.715939999999999799e+01
-5.728150000000000119e+01
-5.740359999999999729e+01
-5.731199999999999761e+01
-5.715939999999999799e+01
-5.746459999999999724e+01
-5.715939999999999799e+01
-5.725099999999999767e+01
-5.722050000000000125e+01
-5.700679999999999836e+01
-5.691530000000000200e+01
-5.715939999999999799e+01
-5.697630000000000194e+01
-5.697630000000000194e+01
-5.706790000000000163e+01
-5.691530000000000200e+01
-5.718990000000000151e+01
-5.688479999999999848e+01
-5.673219999999999885e+01
-5.688479999999999848e+01
-5.725099999999999767e+01
-5.722050000000000125e+01
-5.728150000000000119e+01
-5.697630000000000194e+01
-5.734250000000000114e+01
-5.691530000000000200e+01
-5.718990000000000151e+01
-5.691530000000000200e+01
-5.718990000000000151e+01
-5.715939999999999799e+01
-5.722050000000000125e+01
-5.691530000000000200e+01
-5.700679999999999836e+01
-5.691530000000000200e+01
-5.667110000000000269e+01
-5.682370000000000232e+01
-5.664059999999999917e+01
-5.657959999999999923e+01
-5.682370000000000232e+01
-5.688479999999999848e+01
-5.682370000000000232e+01
-5.664059999999999917e+01
-5.679319999999999879e+01
-5.694579999999999842e+01
-5.670170000000000243e+01
-5.685419999999999874e+01
-5.676270000000000238e+01
-5.688479999999999848e+01
-5.676270000000000238e+01
-5.697630000000000194e+01
-5.703739999999999810e+01
-5.706790000000000163e+01
-5.706790000000000163e+01
-5.685419999999999874e+01
-5.670170000000000243e+01
-5.670170000000000243e+01
-5.664059999999999917e+01
-5.664059999999999917e+01
-5.670170000000000243e+01
-5.694579999999999842e+01
-5.670170000000000243e+01
-5.682370000000000232e+01
-5.654910000000000281e+01
-5.673219999999999885e+01
-5.654910000000000281e+01
-5.651859999999999928e+01
-5.679319999999999879e+01
-5.679319999999999879e+01
-5.712890000000000157e+01
-5.679319999999999879e+01
-5.661010000000000275e+01
-5.664059999999999917e+01
-5.673219999999999885e+01
-5.667110000000000269e+01
-5.642699999999999960e+01
-5.685419999999999874e+01
-5.642699999999999960e+01
-5.688479999999999848e+01
-5.639650000000000318e+01
-5.654910000000000281e+01
-5.645750000000000313e+01
-5.645750000000000313e+01
-5.645750000000000313e+01
-5.664059999999999917e+01
-5.633539999999999992e+01
-5.651859999999999928e+01
-5.642699999999999960e+01
-5.670170000000000243e+01
-5.670170000000000243e+01
-5.676270000000000238e+01
-5.654910000000000281e+01
-5.657959999999999923e+01
-5.651859999999999928e+01
-5.651859999999999928e+01
-5.636599999999999966e+01
-5.648799999999999955e+01
-5.648799999999999955e+01
-5.636599999999999966e+01
-5.609129999999999683e+01
-5.599980000000000047e+01
-5.621340000000000003e+01
-5.596920000000000073e+01
-5.624389999999999645e+01
-5.618289999999999651e+01
-5.621340000000000003e+01
-5.624389999999999645e+01
-5.645750000000000313e+01
-5.606080000000000041e+01
-5.651859999999999928e+01
-5.603029999999999688e+01
-5.618289999999999651e+01
-5.609129999999999683e+01
-5.633539999999999992e+01
-5.606080000000000041e+01
-5.639650000000000318e+01
-5.621340000000000003e+01
-5.618289999999999651e+01
-5.603029999999999688e+01
-5.596920000000000073e+01
-5.606080000000000041e+01
-5.596920000000000073e+01
-5.572509999999999764e+01
-5.581669999999999732e+01
-5.596920000000000073e+01
-5.606080000000000041e+01
-5.615229999999999677e+01
-5.587769999999999726e+01
-5.603029999999999688e+01
-5.593869999999999720e+01
-5.596920000000000073e+01
-5.584720000000000084e+01
-5.603029999999999688e+01
-5.606080000000000041e+01
-5.621340000000000003e+01
-5.612180000000000035e+01
-5.603029999999999688e+01
-5.575560000000000116e+01
-5.590820000000000078e+01
-5.548100000000000165e+01
-5.578609999999999758e+01
-5.545040000000000191e+01
-5.575560000000000116e+01
-5.572509999999999764e+01
-5.566409999999999769e+01
-5.554200000000000159e+01
-5.554200000000000159e+01
-5.566409999999999769e+01
-5.560300000000000153e+01
-5.560300000000000153e+01
-5.569460000000000122e+01
-5.578609999999999758e+01
-5.578609999999999758e+01
-5.581669999999999732e+01
-5.578609999999999758e+01
-5.596920000000000073e+01
-5.575560000000000116e+01
-5.581669999999999732e+01
-5.545040000000000191e+01
-5.569460000000000122e+01
-5.560300000000000153e+01
-5.587769999999999726e+01
-5.557249999999999801e+01
-5.566409999999999769e+01
-5.545040000000000191e+01
-5.554200000000000159e+01
-5.545040000000000191e+01
-5.535889999999999844e+01
-5.520629999999999882e+01
-5.548100000000000165e+01
-5.545040000000000191e+01
-5.572509999999999764e+01
-5.560300000000000153e+01
-5.560300000000000153e+01
-5.551149999999999807e+01
-5.548100000000000165e+01
-5.526729999999999876e+01
-5.526729999999999876e+01
-5.532840000000000202e+01
-5.551149999999999807e+01
-5.535889999999999844e+01
-5.514529999999999887e+01
-5.523680000000000234e+01
-5.511469999999999914e+01
-5.508420000000000272e+01
-5.520629999999999882e+01
-5.502320000000000277e+01
-5.514529999999999887e+01
-5.532840000000000202e+01
-5.514529999999999887e+01
-5.529789999999999850e+01
-5.529789999999999850e+01
-5.535889999999999844e+01
-5.505369999999999919e+01
-5.551149999999999807e+01
-5.505369999999999919e+01
-5.535889999999999844e+01
-5.520629999999999882e+01
-5.523680000000000234e+01
-5.529789999999999850e+01
-5.517580000000000240e+01
-5.514529999999999887e+01
-5.502320000000000277e+01
-5.496220000000000283e+01
-5.499269999999999925e+01
-5.480960000000000321e+01
-5.493160000000000309e+01
-5.490109999999999957e+01
-5.490109999999999957e+01
-5.502320000000000277e+01
-5.499269999999999925e+01
-5.490109999999999957e+01
-5.477909999999999968e+01
-5.477909999999999968e+01
-5.490109999999999957e+01
-5.517580000000000240e+01
-5.514529999999999887e+01
-5.505369999999999919e+01
-5.499269999999999925e+01
-5.487060000000000315e+01
-5.474849999999999994e+01
-5.496220000000000283e+01
-5.496220000000000283e+01
-5.480960000000000321e+01
-5.480960000000000321e+01
-5.471800000000000352e+01
-5.471800000000000352e+01
-5.490109999999999957e+01
-5.484009999999999962e+01
-5.447390000000000043e+01
-5.471800000000000352e+01
-5.474849999999999994e+01
-5.471800000000000352e+01
-5.456539999999999679e+01
-5.459590000000000032e+01
-5.465699999999999648e+01
-5.471800000000000352e+01
-5.490109999999999957e+01
-5.441279999999999717e+01
-5.465699999999999648e+01
-5.447390000000000043e+01
-5.429079999999999728e+01
-5.435179999999999723e+01
-5.456539999999999679e+01
-5.419919999999999760e+01
-5.444339999999999691e+01
-5.438230000000000075e+01
-5.426030000000000086e+01
-5.407710000000000150e+01
-5.429079999999999728e+01
-5.407710000000000150e+01
-5.413819999999999766e+01
-5.395510000000000161e+01
-5.410770000000000124e+01
-5.407710000000000150e+01
-5.426030000000000086e+01
-5.429079999999999728e+01
-5.422970000000000113e+01
-5.422970000000000113e+01
-5.413819999999999766e+01
-5.398559999999999803e+01
-5.398559999999999803e+01
-5.386350000000000193e+01
-5.392459999999999809e+01
-5.389399999999999835e+01
-5.371090000000000231e+01
-5.355830000000000268e+01
-5.371090000000000231e+01
-5.352779999999999916e+01
-5.346679999999999922e+01
-5.361939999999999884e+01
-5.310060000000000002e+01
-5.343630000000000280e+01
-5.334470000000000312e+01
-5.346679999999999922e+01
-5.346679999999999922e+01
-5.328370000000000317e+01
-5.307009999999999650e+01
-5.334470000000000312e+01
-5.334470000000000312e+01
-5.325319999999999965e+01
-5.319210000000000349e+01
-5.340579999999999927e+01
-5.337519999999999953e+01
-5.328370000000000317e+01
-5.300900000000000034e+01
-5.313110000000000355e+01
-5.288700000000000045e+01
-5.313110000000000355e+01
-5.294800000000000040e+01
-5.279540000000000077e+01
-5.279540000000000077e+01
-5.261229999999999762e+01
-5.221560000000000201e+01
-4.858400000000000318e+01
-3.775019999999999953e+01
-1.284789999999999921e+01
3.143310000000000048e+00
-6.195070000000000299e+00
-2.566529999999999845e+01
-4.309080000000000155e+01
-5.316159999999999997e+01
-5.737299999999999756e+01
-5.963130000000000308e+01
-6.039430000000000121e+01
-6.091310000000000002e+01
-6.076050000000000040e+01
-6.094360000000000355e+01
-6.048579999999999757e+01
-6.042479999999999762e+01
-6.002810000000000201e+01
-6.011959999999999837e+01
-5.969239999999999924e+01
-5.935669999999999646e+01
-5.914309999999999690e+01
-5.871580000000000155e+01
-5.859380000000000166e+01
-5.831909999999999883e+01
-5.807500000000000284e+01
-5.792240000000000322e+01
-5.767819999999999681e+01
-5.758670000000000044e+01
-5.728150000000000119e+01
-5.694579999999999842e+01
-5.700679999999999836e+01
-5.657959999999999923e+01
-5.648799999999999955e+01
-5.612180000000000035e+01
-5.621340000000000003e+01
-5.596920000000000073e+01
-5.569460000000000122e+01
-5.535889999999999844e+01
-5.535889999999999844e+01
-5.490109999999999957e+01
-5.502320000000000277e+01
-5.471800000000000352e+01
-5.468750000000000000e+01
-5.435179999999999723e+01
-5.447390000000000043e+01
-5.410770000000000124e+01
-5.453490000000000038e+01
-5.407710000000000150e+01
-5.404659999999999798e+01
-5.374150000000000205e+01
-5.358890000000000242e+01
-5.355830000000000268e+01
-5.325319999999999965e+01
-5.343630000000000280e+01
-5.328370000000000317e+01
-5.349730000000000274e+01
-5.300900000000000034e+01
-5.276489999999999725e+01
-5.270389999999999731e+01
-5.249020000000000152e+01
-5.258180000000000121e+01
-5.249020000000000152e+01
-5.245969999999999800e+01
-5.255129999999999768e+01
-5.221560000000000201e+01
-5.218509999999999849e+01
-5.224609999999999843e+01
-5.203249999999999886e+01
-5.194089999999999918e+01
-5.212400000000000233e+01
-5.197140000000000271e+01
-5.178829999999999956e+01
-5.163569999999999993e+01
-5.151370000000000005e+01
-5.142210000000000036e+01
-5.120850000000000080e+01
-5.102539999999999765e+01
-5.108639999999999759e+01
-5.099490000000000123e+01
-5.090330000000000155e+01
-5.068970000000000198e+01
-5.065919999999999845e+01
-5.065919999999999845e+01
-5.078119999999999834e+01
-5.056759999999999877e+01
-5.044559999999999889e+01
-5.047610000000000241e+01
-5.035399999999999920e+01
-5.020139999999999958e+01
-5.038450000000000273e+01
-5.014039999999999964e+01
-5.044559999999999889e+01
-5.004879999999999995e+01
-4.980469999999999686e+01
-4.986569999999999681e+01
-4.965209999999999724e+01
-4.946900000000000119e+01
-4.956049999999999756e+01
-4.946900000000000119e+01
-4.956049999999999756e+01
-4.934689999999999799e+01
-4.922489999999999810e+01
-4.898069999999999879e+01
-4.898069999999999879e+01
-4.867549999999999955e+01
-4.876709999999999923e+01
-4.888920000000000243e+01
-4.873660000000000281e+01
-4.876709999999999923e+01
-4.870609999999999928e+01
-4.861449999999999960e+01
-4.852289999999999992e+01
-4.855349999999999966e+01
-4.821779999999999688e+01
-4.840090000000000003e+01
-4.788210000000000122e+01
-4.788210000000000122e+01
-4.769899999999999807e+01
-4.763790000000000191e+01
-4.739379999999999882e+01
-4.733279999999999887e+01
-4.718019999999999925e+01
-4.714970000000000283e+01
-4.696659999999999968e+01
-4.684449999999999648e+01
-4.632569999999999766e+01
-4.660029999999999717e+01
-4.647829999999999728e+01
-4.650880000000000081e+01
-4.635620000000000118e+01
-4.620360000000000156e+01
-4.580689999999999884e+01
-4.571529999999999916e+01
-4.553220000000000312e+01
-4.541020000000000323e+01
-4.550169999999999959e+01
-4.522710000000000008e+01
-4.476930000000000121e+01
-4.467770000000000152e+01
-4.440310000000000201e+01
-4.394530000000000314e+01
-4.382319999999999993e+01
-4.345700000000000074e+01
-4.336549999999999727e+01
-4.302980000000000160e+01
-4.299929999999999808e+01
-4.251100000000000279e+01
-4.232789999999999964e+01
-4.205319999999999681e+01
-4.168699999999999761e+01
-4.144290000000000163e+01
-4.107670000000000243e+01
-4.058840000000000003e+01
-4.028320000000000078e+01
-3.982540000000000191e+01
-3.897090000000000032e+01
-3.689580000000000126e+01
-2.835079999999999956e+01
-9.429930000000000589e+00
2.136230000000000073e-01
-8.941649999999999210e+00
-2.563479999999999848e+01
-4.037480000000000047e+01
-4.840090000000000003e+01
-5.242920000000000158e+01
-5.422970000000000113e+01
-5.526729999999999876e+01
-5.538940000000000197e+01
-5.541989999999999839e+01
-5.520629999999999882e+01
-5.499269999999999925e+01
-5.496220000000000283e+01
-5.474849999999999994e+01
-5.471800000000000352e+01
-5.432130000000000081e+01
-5.386350000000000193e+01
-5.377199999999999847e+01
-5.291749999999999687e+01
-5.291749999999999687e+01
-5.270389999999999731e+01
-5.233760000000000190e+01
-5.200200000000000244e+01
-5.181880000000000308e+01
-5.154419999999999646e+01
-5.133059999999999690e+01
-5.087279999999999802e+01
-5.062870000000000203e+01
-5.050659999999999883e+01
-5.035399999999999920e+01
-4.998780000000000001e+01
-4.995729999999999649e+01
-4.959109999999999729e+01
-4.949949999999999761e+01
-4.943849999999999767e+01
-4.940800000000000125e+01
-4.946900000000000119e+01
-4.888920000000000243e+01
-4.852289999999999992e+01
-4.852289999999999992e+01
-4.852289999999999992e+01
-4.833979999999999677e+01
-4.818730000000000047e+01
-4.800419999999999732e+01
-4.800419999999999732e+01
-4.766850000000000165e+01
-4.733279999999999887e+01
-4.733279999999999887e+01
-4.751590000000000202e+01
-4.739379999999999882e+01
-4.751590000000000202e+01
-4.727170000000000272e+01
-4.721070000000000277e+01
-4.718019999999999925e+01
-4.702759999999999962e+01
-4.702759999999999962e+01
-4.681400000000000006e+01
-4.672240000000000038e+01
-4.663089999999999691e+01
-4.644780000000000086e+01
-4.620360000000000156e+01
-4.592900000000000205e+01
-4.589840000000000231e+01
-4.574580000000000268e+01
-4.577640000000000242e+01
-4.553220000000000312e+01
-4.547120000000000317e+01
-4.522710000000000008e+01
-4.489139999999999731e+01
-4.501339999999999719e+01
-4.498290000000000077e+01
-4.507450000000000045e+01
-4.489139999999999731e+01
-4.440310000000000201e+01
-4.443359999999999843e+01
-4.409790000000000276e+01
-4.412839999999999918e+01
-4.376219999999999999e+01
-4.388430000000000319e+01
-4.360960000000000036e+01
-4.351809999999999690e+01
-4.321289999999999765e+01
-4.281620000000000203e+01
-4.287720000000000198e+01
-4.248049999999999926e+01
-4.211430000000000007e+01
-4.217530000000000001e+01
-4.171750000000000114e+01
-4.180910000000000082e+01
-4.147339999999999804e+01
-4.144290000000000163e+01
-4.119870000000000232e+01
-4.104610000000000269e+01
-4.080199999999999960e+01
-4.037480000000000047e+01
-4.040529999999999688e+01
-3.985600000000000165e+01
-3.982540000000000191e+01
-3.933720000000000283e+01
-3.918460000000000321e+01
-3.900150000000000006e+01
-3.848270000000000124e+01
-3.802490000000000236e+01
-3.756710000000000349e+01
-3.741460000000000008e+01
-3.720089999999999719e+01
-3.662109999999999843e+01
-3.646849999999999881e+01
-3.576659999999999684e+01
-3.521730000000000160e+01
-3.195189999999999841e+01
-2.252199999999999847e+01
-7.720950000000000202e+00
-2.410890000000000200e+00
-1.065060000000000073e+01
-2.404789999999999850e+01
-3.649900000000000233e+01
-4.376219999999999999e+01
-4.779050000000000153e+01
-4.965209999999999724e+01
-5.068970000000000198e+01
-5.129999999999999716e+01
-5.145259999999999678e+01
-5.139159999999999684e+01
-5.148319999999999652e+01
-5.123899999999999721e+01
-5.114750000000000085e+01
-5.059810000000000230e+01
-5.062870000000000203e+01
-5.010990000000000322e+01
-5.035399999999999920e+01
-4.974369999999999692e+01
-4.971309999999999718e+01
-4.946900000000000119e+01
-4.940800000000000125e+01
-4.910280000000000200e+01
-4.907229999999999848e+01
-4.888920000000000243e+01
-4.879760000000000275e+01
-4.800419999999999732e+01
-4.824830000000000041e+01
-4.760739999999999839e+01
-4.772950000000000159e+01
-4.730219999999999914e+01
-4.693599999999999994e+01
-4.690550000000000352e+01
-4.681400000000000006e+01
-4.666140000000000043e+01
-4.641720000000000113e+01
-4.608149999999999835e+01
-4.580689999999999884e+01
-4.586789999999999878e+01
-4.577640000000000242e+01
-4.562380000000000280e+01
-4.550169999999999959e+01
-4.547120000000000317e+01
-4.510499999999999687e+01
-4.489139999999999731e+01
-4.467770000000000152e+01
-4.473879999999999768e+01
-4.440310000000000201e+01
-4.421999999999999886e+01
-4.379270000000000351e+01
-4.376219999999999999e+01
-4.370120000000000005e+01
-4.351809999999999690e+01
-4.312129999999999797e+01
-4.306029999999999802e+01
-4.290769999999999840e+01
-4.275509999999999877e+01
-4.241940000000000310e+01
-4.232789999999999964e+01
-4.214479999999999649e+01
-4.205319999999999681e+01
-4.177859999999999729e+01
-4.165650000000000119e+01
-4.144290000000000163e+01
-4.138179999999999836e+01
-4.092410000000000281e+01
-4.064939999999999998e+01
-4.046629999999999683e+01
-4.025269999999999726e+01
-3.997800000000000153e+01
-3.952029999999999887e+01
-3.915409999999999968e+01
-3.887939999999999685e+01
-3.866579999999999728e+01
-3.823850000000000193e+01
-3.805539999999999878e+01
-3.778079999999999927e+01
-3.759770000000000323e+01
-3.726200000000000045e+01
-3.692629999999999768e+01
-3.659060000000000201e+01
-3.640749999999999886e+01
-3.610229999999999961e+01
-3.619380000000000308e+01
-3.555299999999999727e+01
-3.509519999999999840e+01
-3.488159999999999883e+01
-3.436280000000000001e+01
-3.393549999999999756e+01
-3.366089999999999804e+01
-3.305049999999999955e+01
-3.265379999999999683e+01
-3.094480000000000075e+01
-2.630620000000000047e+01
-1.605219999999999914e+01
-6.073000000000000398e+00
-6.103519999999999612e+00
-1.489259999999999984e+01
-2.590940000000000154e+01
-3.503419999999999845e+01
-4.077150000000000318e+01
-4.403690000000000282e+01
-4.571529999999999916e+01
-4.721070000000000277e+01
-4.763790000000000191e+01
-4.809570000000000078e+01
-4.827879999999999683e+01
-4.818730000000000047e+01
-4.815670000000000073e+01
-4.785159999999999769e+01
-4.791259999999999764e+01
-4.782099999999999795e+01
-4.757690000000000197e+01
-4.721070000000000277e+01
-4.708859999999999957e+01
-4.687500000000000000e+01
-4.678340000000000032e+01
-4.650880000000000081e+01
-4.626460000000000150e+01
-4.617309999999999803e+01
-4.611209999999999809e+01
-4.586789999999999878e+01
-4.592900000000000205e+01
-4.541020000000000323e+01
-4.537960000000000349e+01
-4.510499999999999687e+01
-4.516599999999999682e+01
-4.479979999999999762e+01
-4.489139999999999731e+01
-4.452510000000000190e+01
-4.455570000000000164e+01
-4.415890000000000271e+01
-4.403690000000000282e+01
-4.373169999999999646e+01
-4.370120000000000005e+01
-4.339600000000000080e+01
-4.345700000000000074e+01
-4.299929999999999808e+01
-4.266360000000000241e+01
-4.220580000000000354e+01
-4.241940000000000310e+01
-4.217530000000000001e+01
-4.199219999999999686e+01
-4.193119999999999692e+01
-4.141239999999999810e+01
-4.138179999999999836e+01
-4.104610000000000269e+01
-4.119870000000000232e+01
-4.080199999999999960e+01
-4.067990000000000350e+01
-4.037480000000000047e+01
-4.000849999999999795e+01
-3.961180000000000234e+01
-3.921509999999999962e+01
-3.878779999999999717e+01
-3.900150000000000006e+01
-3.826899999999999835e+01
-3.811650000000000205e+01
-3.768919999999999959e+01
-3.759770000000000323e+01
-3.707889999999999731e+01
-3.717040000000000077e+01
-3.668209999999999837e+01
-3.652949999999999875e+01
-3.628540000000000276e+01
-3.601069999999999993e+01
-3.540039999999999765e+01
-3.533939999999999770e+01
-3.485110000000000241e+01
-3.448490000000000322e+01
-3.414920000000000044e+01
-3.381349999999999767e+01
-3.320309999999999917e+01
-3.274539999999999651e+01
-3.253170000000000073e+01
-3.164669999999999916e+01
-3.143309999999999960e+01
-3.070070000000000121e+01
-2.944950000000000045e+01
-2.471920000000000073e+01
-1.571659999999999968e+01
-7.080079999999999707e+00
-6.011960000000000193e+00
-1.254269999999999996e+01
-2.151490000000000080e+01
-3.009029999999999916e+01
-3.640749999999999886e+01
-4.022220000000000084e+01
-4.257200000000000273e+01
-4.376219999999999999e+01
-4.483030000000000115e+01
-4.513550000000000040e+01
-4.541020000000000323e+01
-4.565429999999999922e+01
-4.565429999999999922e+01
-4.577640000000000242e+01
-4.547120000000000317e+01
-4.525759999999999650e+01
-4.528810000000000002e+01
-4.519650000000000034e+01
-4.534909999999999997e+01
-4.507450000000000045e+01
-4.504390000000000072e+01
-4.470830000000000126e+01
-4.455570000000000164e+01
-4.425050000000000239e+01
-4.431150000000000233e+01
-4.425050000000000239e+01
-4.388430000000000319e+01
-4.357909999999999684e+01
-4.342649999999999721e+01
-4.309080000000000155e+01
-4.296880000000000166e+01
-4.248049999999999926e+01
-4.254149999999999920e+01
-4.220580000000000354e+01
-4.217530000000000001e+01
-4.190059999999999718e+01
-4.177859999999999729e+01
-4.125979999999999848e+01
-4.104610000000000269e+01
-4.119870000000000232e+01
-4.110719999999999885e+01
-4.083250000000000313e+01
-4.052729999999999677e+01
-4.028320000000000078e+01
-4.003909999999999769e+01
-3.952029999999999887e+01
-3.955080000000000240e+01
-3.930660000000000309e+01
-3.900150000000000006e+01
-3.866579999999999728e+01
-3.814699999999999847e+01
-3.793330000000000268e+01
-3.750610000000000355e+01
-3.738400000000000034e+01
-3.704829999999999757e+01
-3.665160000000000196e+01
-3.640749999999999886e+01
-3.610229999999999961e+01
-3.549190000000000111e+01
-3.530879999999999797e+01
-3.491210000000000235e+01
-3.457639999999999958e+01
-3.417969999999999686e+01
-3.387449999999999761e+01
-3.341669999999999874e+01
-3.326420000000000243e+01
-3.259279999999999688e+01
-3.228759999999999764e+01
-3.173829999999999885e+01
-3.140259999999999962e+01
-3.082280000000000086e+01
-3.012079999999999913e+01
-2.893070000000000164e+01
-2.639770000000000039e+01
-2.008060000000000045e+01
-1.126099999999999923e+01
-5.950929999999999609e+00
-7.843020000000000103e+00
-1.477050000000000018e+01
-2.291870000000000118e+01
-2.990719999999999956e+01
-3.482059999999999889e+01
-3.823850000000000193e+01
-4.028320000000000078e+01
-4.202270000000000039e+01
-4.251100000000000279e+01
-4.315189999999999770e+01
-4.327389999999999759e+01
-4.336549999999999727e+01
-4.327389999999999759e+01
-4.339600000000000080e+01
-4.318240000000000123e+01
-4.299929999999999808e+01
-4.296880000000000166e+01
-4.290769999999999840e+01
-4.293820000000000192e+01
-4.281620000000000203e+01
-4.238889999999999958e+01
-4.248049999999999926e+01
-4.226680000000000348e+01
-4.220580000000000354e+01
-4.202270000000000039e+01
-4.180910000000000082e+01
-4.187010000000000076e+01
-4.147339999999999804e+01
-4.162599999999999767e+01
-4.141239999999999810e+01
-4.132079999999999842e+01
-4.095459999999999923e+01
-4.071039999999999992e+01
-4.046629999999999683e+01
-4.037480000000000047e+01
-3.991700000000000159e+01
-3.994749999999999801e+01
-3.970340000000000202e+01
-3.930660000000000309e+01
-3.887939999999999685e+01
-3.872679999999999723e+01
-3.851319999999999766e+01
-3.860470000000000113e+01
-3.820799999999999841e+01
-3.814699999999999847e+01
-3.790279999999999916e+01
-3.778079999999999927e+01
-3.753659999999999997e+01
-3.710940000000000083e+01
-3.665160000000000196e+01
-3.659060000000000201e+01
-3.613280000000000314e+01
-3.567499999999999716e+01
-3.543090000000000117e+01
-3.485110000000000241e+01
-3.451539999999999964e+01
-3.411869999999999692e+01
-3.393549999999999756e+01
-3.356929999999999836e+01
-3.320309999999999917e+01
-3.286740000000000350e+01
-3.253170000000000073e+01
-3.210450000000000159e+01
-3.210450000000000159e+01
-3.170779999999999887e+01
-3.146359999999999957e+01
-3.076170000000000115e+01
-3.051760000000000161e+01
-2.960210000000000008e+01
-2.935790000000000077e+01
-2.856449999999999889e+01
-2.801510000000000034e+01
-2.569579999999999842e+01
-2.026370000000000005e+01
-1.199339999999999939e+01
-6.439210000000000100e+00
-7.263180000000000192e+00
-1.293950000000000067e+01
-1.986690000000000111e+01
-2.630620000000000047e+01
-3.155519999999999925e+01
-3.494259999999999877e+01
-3.720089999999999719e+01
-3.878779999999999717e+01
-3.970340000000000202e+01
-4.055789999999999651e+01
-4.071039999999999992e+01
-4.132079999999999842e+01
-4.150390000000000157e+01
-4.165650000000000119e+01
-4.144290000000000163e+01
-4.168699999999999761e+01
-4.159550000000000125e+01
-4.177859999999999729e+01
-4.156490000000000151e+01
-4.147339999999999804e+01
-4.132079999999999842e+01
-4.129030000000000200e+01
-4.086299999999999955e+01
-4.089359999999999928e+01
-4.058840000000000003e+01
-4.061889999999999645e+01
-4.058840000000000003e+01
-4.025269999999999726e+01
-4.019169999999999732e+01
-3.985600000000000165e+01
-3.985600000000000165e+01
-3.952029999999999887e+01
-3.958129999999999882e+01
-3.933720000000000283e+01
-3.942869999999999919e+01
-3.930660000000000309e+01
-3.894039999999999679e+01
-3.836059999999999803e+01
-3.842159999999999798e+01
-3.799439999999999884e+01
-3.814699999999999847e+01
-3.759770000000000323e+01
-3.768919999999999959e+01
-3.713989999999999725e+01
-3.729249999999999687e+01
-3.656009999999999849e+01
-3.659060000000000201e+01
-3.610229999999999961e+01
-3.616329999999999956e+01
-3.588870000000000005e+01
-3.576659999999999684e+01
-3.549190000000000111e+01
-3.527830000000000155e+01
-3.485110000000000241e+01
-3.478999999999999915e+01
-3.445430000000000348e+01
-3.445430000000000348e+01
-3.387449999999999761e+01
-3.347780000000000200e+01
-3.335569999999999879e+01
-3.292849999999999966e+01
-3.277590000000000003e+01
-3.219599999999999795e+01
-3.219599999999999795e+01
-3.158569999999999922e+01
-3.121950000000000003e+01
-3.054810000000000159e+01
-3.027339999999999876e+01
-2.975459999999999994e+01
-2.944950000000000045e+01
-2.865599999999999881e+01
-2.841189999999999927e+01
-2.749630000000000152e+01
-2.648930000000000007e+01
-2.267460000000000164e+01
-1.638789999999999836e+01
-8.789059999999999206e+00
-5.889890000000000292e+00
-8.270260000000000389e+00
-1.376340000000000074e+01
-2.020260000000000034e+01
-2.606200000000000117e+01
-3.076170000000000115e+01
-3.390500000000000114e+01
-3.604129999999999967e+01
-3.747560000000000002e+01
-3.833010000000000161e+01
-3.912349999999999994e+01
-3.948969999999999914e+01
-3.973389999999999844e+01
-4.034420000000000073e+01
-4.034420000000000073e+01
-4.074099999999999966e+01
-4.037480000000000047e+01
-4.071039999999999992e+01
-4.040529999999999688e+01
-4.055789999999999651e+01
-4.034420000000000073e+01
-4.019169999999999732e+01
-4.025269999999999726e+01
-4.016109999999999758e+01
-3.997800000000000153e+01
-3.985600000000000165e+01
-3.939820000000000277e+01
-3.927609999999999957e+01
-3.906250000000000000e+01
-3.918460000000000321e+01
-3.887939999999999685e+01
-3.900150000000000006e+01
-3.854370000000000118e+01
-3.848270000000000124e+01
-3.826899999999999835e+01
-3.808590000000000231e+01
-3.814699999999999847e+01
-3.790279999999999916e+01
-3.771970000000000312e+01
-3.762819999999999965e+01
-3.759770000000000323e+01
-3.707889999999999731e+01
-3.701780000000000115e+01
-3.689580000000000126e+01
-3.671260000000000190e+01
-3.637700000000000244e+01
-3.634640000000000271e+01
-3.576659999999999684e+01
-3.598020000000000351e+01
-3.530879999999999797e+01
-3.543090000000000117e+01
-3.497310000000000230e+01
-3.475950000000000273e+01
-3.414920000000000044e+01
-3.390500000000000114e+01
-3.366089999999999804e+01
-3.338620000000000232e+01
-3.320309999999999917e+01
-3.308109999999999928e+01
-3.277590000000000003e+01
-3.262330000000000041e+01
-3.198239999999999839e+01
-3.186039999999999850e+01
-3.131099999999999994e+01
-3.097530000000000072e+01
-3.039549999999999841e+01
-3.009029999999999916e+01
-2.975459999999999994e+01
-2.929690000000000083e+01
-2.880859999999999843e+01
-2.828979999999999961e+01
-2.743530000000000157e+01
-2.618410000000000082e+01
-2.392579999999999885e+01
-1.870730000000000004e+01
-1.153560000000000052e+01
-6.713870000000000005e+00
-6.835939999999999905e+00
-1.089480000000000004e+01
-1.660160000000000124e+01
-2.227779999999999916e+01
-2.755740000000000123e+01
-3.094480000000000075e+01
-3.384400000000000119e+01
-3.579710000000000036e+01
-3.707889999999999731e+01
-3.781130000000000280e+01
-3.854370000000000118e+01
-3.903199999999999648e+01
-3.912349999999999994e+01
-3.939820000000000277e+01
-3.955080000000000240e+01
-3.942869999999999919e+01
-3.952029999999999887e+01
-3.936769999999999925e+01
-3.952029999999999887e+01
-3.952029999999999887e+01
-3.964229999999999876e+01
-3.936769999999999925e+01
-3.927609999999999957e+01
-3.921509999999999962e+01
-3.921509999999999962e+01
-3.933720000000000283e+01
-3.930660000000000309e+01
-3.927609999999999957e+01
-3.909300000000000352e+01
-3.890990000000000038e+01
-3.881839999999999691e+01
-3.826899999999999835e+01
-3.833010000000000161e+01
-3.811650000000000205e+01
-3.802490000000000236e+01
-3.796390000000000242e+01
-3.771970000000000312e+01
-3.738400000000000034e+01
-3.756710000000000349e+01
-3.741460000000000008e+01
-3.707889999999999731e+01
-3.680420000000000158e+01
-3.659060000000000201e+01
-3.659060000000000201e+01
-3.634640000000000271e+01
-3.613280000000000314e+01
-3.598020000000000351e+01
-3.582759999999999678e+01
-3.579710000000000036e+01
-3.558350000000000080e+01
-3.521730000000000160e+01
-3.515619999999999834e+01
-3.463750000000000284e+01
-3.430180000000000007e+01
-3.402709999999999724e+01
-3.387449999999999761e+01
-3.356929999999999836e+01
-3.344729999999999848e+01
-3.308109999999999928e+01
-3.277590000000000003e+01
-3.244019999999999726e+01
-3.219599999999999795e+01
-3.182979999999999876e+01
-3.173829999999999885e+01
-3.131099999999999994e+01
-3.115840000000000032e+01
-3.088380000000000081e+01
-3.051760000000000161e+01
-3.005979999999999919e+01
-2.963260000000000005e+01
-2.896120000000000161e+01
-2.877809999999999846e+01
-2.789310000000000045e+01
-2.731319999999999837e+01
-2.603150000000000119e+01
-2.285770000000000124e+01
-1.681520000000000081e+01
-9.887700000000000600e+00
-6.317140000000000200e+00
-7.415770000000000195e+00
-1.171879999999999988e+01
-1.684570000000000078e+01
-2.224729999999999919e+01
-2.651980000000000004e+01
-3.051760000000000161e+01
-3.289789999999999992e+01
-3.472899999999999920e+01
-3.582759999999999678e+01
-3.646849999999999881e+01
-3.732300000000000040e+01
-3.775019999999999953e+01
-3.805539999999999878e+01
-3.842159999999999798e+01
-3.866579999999999728e+01
-3.884890000000000043e+01
-3.881839999999999691e+01
-3.903199999999999648e+01
-3.906250000000000000e+01
-3.878779999999999717e+01
-3.890990000000000038e+01
-3.863530000000000086e+01
-3.869630000000000081e+01
-3.872679999999999723e+01
-3.878779999999999717e+01
-3.851319999999999766e+01
-3.866579999999999728e+01
-3.833010000000000161e+01
-3.826899999999999835e+01
-3.823850000000000193e+01
-3.826899999999999835e+01
-3.811650000000000205e+01
-3.811650000000000205e+01
-3.778079999999999927e+01
-3.775019999999999953e+01
-3.744509999999999650e+01
-3.738400000000000034e+01
-3.692629999999999768e+01
-3.707889999999999731e+01
-3.677369999999999806e+01
-3.659060000000000201e+01
-3.634640000000000271e+01
-3.646849999999999881e+01
-3.628540000000000276e+01
-3.616329999999999956e+01
-3.576659999999999684e+01
-3.558350000000000080e+01
-3.552250000000000085e+01
-3.527830000000000155e+01
-3.475950000000000273e+01
-3.475950000000000273e+01
-3.482059999999999889e+01
-3.451539999999999964e+01
-3.448490000000000322e+01
-3.424069999999999681e+01
-3.387449999999999761e+01
-3.341669999999999874e+01
-3.326420000000000243e+01
-3.302000000000000313e+01
-3.280639999999999645e+01
-3.259279999999999688e+01
-3.231810000000000116e+01
-3.167719999999999914e+01
-3.128049999999999997e+01
-3.076170000000000115e+01
-3.060910000000000153e+01
-2.999879999999999924e+01
-2.975459999999999994e+01
-2.926640000000000086e+01
-2.893070000000000164e+01
-2.816769999999999996e+01
-2.722169999999999845e+01
-2.627560000000000073e+01
-2.426150000000000162e+01
-1.953119999999999834e+01
-1.245120000000000005e+01
-6.927489999999999704e+00
-6.256099999999999994e+00
-9.429930000000000589e+00
-1.443479999999999919e+01
-1.980590000000000117e+01
-2.468870000000000076e+01
-2.859499999999999886e+01
-3.128049999999999997e+01
-3.320309999999999917e+01
-3.469850000000000279e+01
-3.585819999999999652e+01
-3.656009999999999849e+01
-3.738400000000000034e+01
-3.778079999999999927e+01
-3.823850000000000193e+01
-3.851319999999999766e+01
-3.851319999999999766e+01
-3.878779999999999717e+01
-3.875730000000000075e+01
-3.912349999999999994e+01
-3.900150000000000006e+01
-3.903199999999999648e+01
-3.915409999999999968e+01
-3.894039999999999679e+01
-3.897090000000000032e+01
-3.863530000000000086e+01
-3.860470000000000113e+01
-3.851319999999999766e+01
-3.839110000000000156e+01
-3.839110000000000156e+01
-3.826899999999999835e+01
-3.814699999999999847e+01
-3.817750000000000199e+01
-3.833010000000000161e+01
-3.808590000000000231e+01
-3.805539999999999878e+01
-3.793330000000000268e+01
-3.768919999999999959e+01
-3.768919999999999959e+01
-3.750610000000000355e+01
-3.765870000000000317e+01
-3.747560000000000002e+01
-3.744509999999999650e+01
-3.732300000000000040e+01
-3.689580000000000126e+01
-3.695680000000000121e+01
-3.662109999999999843e+01
-3.637700000000000244e+01
-3.643800000000000239e+01
-3.631589999999999918e+01
-3.631589999999999918e+01
-3.607180000000000319e+01
-3.594969999999999999e+01
-3.564450000000000074e+01
-3.555299999999999727e+01
-3.515619999999999834e+01
-3.497310000000000230e+01
-3.509519999999999840e+01
-3.494259999999999877e+01
-3.463750000000000284e+01
-3.460690000000000310e+01
-3.414920000000000044e+01
-3.399660000000000082e+01
-3.372189999999999799e+01
-3.347780000000000200e+01
-3.323360000000000269e+01
-3.308109999999999928e+01
-3.280639999999999645e+01
-3.234859999999999758e+01
-3.201290000000000191e+01
-3.152469999999999928e+01
-3.143309999999999960e+01
-3.100590000000000046e+01
-3.085330000000000084e+01
-3.051760000000000161e+01
-3.015139999999999887e+01
-2.981569999999999965e+01
-2.944950000000000045e+01
-2.917480000000000118e+01
-2.886959999999999837e+01
-2.832029999999999959e+01
-2.771000000000000085e+01
-2.691649999999999920e+01
-2.563479999999999848e+01
-2.322390000000000043e+01
-1.800540000000000163e+01
-1.165770000000000017e+01
-6.927489999999999704e+00
-6.744379999999999598e+00
-9.735110000000000596e+00
-1.446529999999999916e+01
-1.931759999999999877e+01
-2.392579999999999885e+01
-2.780150000000000077e+01
-3.048710000000000164e+01
-3.259279999999999688e+01
-3.430180000000000007e+01
-3.512570000000000192e+01
-3.604129999999999967e+01
-3.637700000000000244e+01
-3.701780000000000115e+01
-3.717040000000000077e+01
-3.781130000000000280e+01
-3.787230000000000274e+01
-3.820799999999999841e+01
-3.836059999999999803e+01
-3.848270000000000124e+01
-3.845210000000000150e+01
-3.848270000000000124e+01
-3.833010000000000161e+01
-3.820799999999999841e+01
-3.823850000000000193e+01
-3.814699999999999847e+01
-3.817750000000000199e+01
-3.811650000000000205e+01
-3.811650000000000205e+01
-3.802490000000000236e+01
-3.823850000000000193e+01
-3.790279999999999916e+01
-3.796390000000000242e+01
-3.771970000000000312e+01
-3.778079999999999927e+01
-3.753659999999999997e+01
-3.784179999999999922e+01
-3.768919999999999959e+01
-3.781130000000000280e+01
-3.735349999999999682e+01
-3.723140000000000072e+01
-3.683469999999999800e+01
-3.701780000000000115e+01
-3.652949999999999875e+01
-3.671260000000000190e+01
-3.640749999999999886e+01
-3.671260000000000190e+01
-3.640749999999999886e+01
-3.631589999999999918e+01
-3.622440000000000282e+01
-3.591919999999999646e+01
-3.585819999999999652e+01
-3.570559999999999690e+01
-3.573610000000000042e+01
-3.555299999999999727e+01
-3.549190000000000111e+01
-3.521730000000000160e+01
-3.527830000000000155e+01
-3.524779999999999802e+01
-3.524779999999999802e+01
-3.460690000000000310e+01
-3.463750000000000284e+01
-3.421020000000000039e+01
-3.433229999999999649e+01
-3.396609999999999729e+01
-3.384400000000000119e+01
-3.338620000000000232e+01
-3.341669999999999874e+01
-3.292849999999999966e+01
-3.271479999999999677e+01
-3.237919999999999732e+01
-3.231810000000000116e+01
-3.204350000000000165e+01
-3.210450000000000159e+01
-3.149409999999999954e+01
-3.137209999999999965e+01
-3.100590000000000046e+01
-3.060910000000000153e+01
-3.005979999999999919e+01
-2.984619999999999962e+01
-2.932740000000000080e+01
-2.883909999999999840e+01
-2.859499999999999886e+01
-2.804570000000000007e+01
-2.722169999999999845e+01
-2.581790000000000163e+01
-2.276610000000000156e+01
-1.693730000000000047e+01
-1.071170000000000044e+01
-6.500239999999999796e+00
-6.805419999999999803e+00
-9.826660000000000394e+00
-1.458740000000000059e+01
-1.919559999999999889e+01
-2.395629999999999882e+01
-2.734380000000000166e+01
-3.027339999999999876e+01
-3.207399999999999807e+01
-3.375240000000000151e+01
-3.475950000000000273e+01
-3.579710000000000036e+01
-3.634640000000000271e+01
-3.665160000000000196e+01
-3.723140000000000072e+01
-3.756710000000000349e+01
-3.744509999999999650e+01
-3.759770000000000323e+01
-3.747560000000000002e+01
-3.778079999999999927e+01
-3.784179999999999922e+01
-3.796390000000000242e+01
-3.799439999999999884e+01
-3.790279999999999916e+01
-3.802490000000000236e+01
-3.781130000000000280e+01
-3.778079999999999927e+01
-3.790279999999999916e+01
-3.802490000000000236e+01
-3.765870000000000317e+01
-3.802490000000000236e+01
-3.768919999999999959e+01
-3.768919999999999959e+01
-3.762819999999999965e+01
-3.747560000000000002e+01
-3.726200000000000045e+01
-3.735349999999999682e+01
-3.704829999999999757e+01
-3.720089999999999719e+01
-3.668209999999999837e+01
-3.707889999999999731e+01
-3.665160000000000196e+01
-3.683469999999999800e+01
-3.656009999999999849e+01
-3.640749999999999886e+01
-3.622440000000000282e+01
-3.610229999999999961e+01
-3.588870000000000005e+01
-3.582759999999999678e+01
-3.582759999999999678e+01
-3.601069999999999993e+01
-3.576659999999999684e+01
-3.533939999999999770e+01
-3.515619999999999834e+01
-3.509519999999999840e+01
-3.497310000000000230e+01
-3.478999999999999915e+01
-3.472899999999999920e+01
-3.445430000000000348e+01
-3.439330000000000354e+01
-3.421020000000000039e+01
-3.381349999999999767e+01
-3.350829999999999842e+01
-3.350829999999999842e+01
-3.329469999999999885e+01
-3.314209999999999923e+01
-3.302000000000000313e+01
-3.283689999999999998e+01
-3.280639999999999645e+01
-3.259279999999999688e+01
-3.213499999999999801e+01
-3.216550000000000153e+01
-3.173829999999999885e+01
-3.176879999999999882e+01
-3.109740000000000038e+01
-3.100590000000000046e+01
-3.057860000000000156e+01
-3.024289999999999878e+01
-2.993769999999999953e+01
-2.960210000000000008e+01
-2.902220000000000155e+01
-2.853389999999999915e+01
-2.798460000000000036e+01
-2.746580000000000155e+01
-2.645870000000000033e+01
-2.484130000000000038e+01
-2.075199999999999889e+01
-1.452640000000000065e+01
-8.666990000000000194e+00
-6.225590000000000401e+00
-7.812500000000000000e+00
-1.165770000000000017e+01
-1.623539999999999850e+01
-2.084349999999999881e+01
-2.481080000000000041e+01
-2.795410000000000039e+01
-3.057860000000000156e+01
-3.231810000000000116e+01
-3.350829999999999842e+01
-3.460690000000000310e+01
-3.533939999999999770e+01
-3.591919999999999646e+01
-3.637700000000000244e+01
-3.683469999999999800e+01
-3.717040000000000077e+01
-3.732300000000000040e+01
-3.753659999999999997e+01
-3.775019999999999953e+01
-3.793330000000000268e+01
-3.778079999999999927e+01
-3.808590000000000231e+01
-3.781130000000000280e+01
-3.768919999999999959e+01
-3.759770000000000323e+01
-3.750610000000000355e+01
-3.735349999999999682e+01
-3.762819999999999965e+01
-3.729249999999999687e+01
-3.784179999999999922e+01
-3.723140000000000072e+01
-3.753659999999999997e+01
-3.726200000000000045e+01
-3.747560000000000002e+01
-3.744509999999999650e+01
-3.765870000000000317e+01
-3.778079999999999927e+01
-3.778079999999999927e+01
-3.781130000000000280e+01
-3.750610000000000355e+01
-3.750610000000000355e+01
-3.762819999999999965e+01
-3.759770000000000323e+01
-3.765870000000000317e+01
-3.759770000000000323e+01
-3.762819999999999965e+01
-3.759770000000000323e+01
-3.747560000000000002e+01
-3.747560000000000002e+01
-3.717040000000000077e+01
-3.735349999999999682e+01
-3.704829999999999757e+01
-3.701780000000000115e+01
-3.671260000000000190e+01
-3.671260000000000190e+01
-3.643800000000000239e+01
-3.604129999999999967e+01
-3.607180000000000319e+01
-3.610229999999999961e+01
-3.585819999999999652e+01
-3.594969999999999999e+01
-3.567499999999999716e+01
-3.579710000000000036e+01
-3.543090000000000117e+01
-3.549190000000000111e+01
-3.494259999999999877e+01
-3.497310000000000230e+01
-3.460690000000000310e+01
-3.408809999999999718e+01
-3.411869999999999692e+01
-3.381349999999999767e+01
-3.381349999999999767e+01
-3.366089999999999804e+01
-3.359989999999999810e+01
-3.350829999999999842e+01
-3.305049999999999955e+01
-3.268430000000000035e+01
-3.265379999999999683e+01
-3.240970000000000084e+01
-3.271479999999999677e+01
-3.225710000000000122e+01
-3.237919999999999732e+01
-3.189089999999999847e+01
-3.186039999999999850e+01
-3.152469999999999928e+01
-3.143309999999999960e+01
-3.103640000000000043e+01
-3.082280000000000086e+01
-3.060910000000000153e+01
-3.048710000000000164e+01
-2.984619999999999962e+01
-2.960210000000000008e+01
-2.871699999999999875e+01
-2.841189999999999927e+01
-2.749630000000000152e+01
-2.618410000000000082e+01
-2.291870000000000118e+01
-1.739499999999999957e+01
-1.113889999999999958e+01
-6.652829999999999799e+00
-6.530759999999999899e+00
-9.399409999999999599e+00
-1.379390000000000072e+01
-1.809690000000000154e+01
-2.230829999999999913e+01
-2.603150000000000119e+01
-2.890009999999999835e+01
-3.109740000000000038e+01
-3.289789999999999992e+01
-3.402709999999999724e+01
-3.546139999999999759e+01
-3.567499999999999716e+01
-3.634640000000000271e+01
-3.671260000000000190e+01
-3.713989999999999725e+01
-3.720089999999999719e+01
-3.762819999999999965e+01
-3.771970000000000312e+01
-3.796390000000000242e+01
-3.811650000000000205e+01
-3.820799999999999841e+01
-3.796390000000000242e+01
-3.808590000000000231e+01
-3.802490000000000236e+01
-3.836059999999999803e+01
-3.814699999999999847e+01
-3.817750000000000199e+01
-3.826899999999999835e+01
-3.817750000000000199e+01
-3.802490000000000236e+01
-3.787230000000000274e+01
-3.808590000000000231e+01
-3.781130000000000280e+01
-3.768919999999999959e+01
-3.738400000000000034e+01
-3.735349999999999682e+01
-3.747560000000000002e+01
-3.732300000000000040e+01
-3.738400000000000034e+01
-3.707889999999999731e+01
-3.692629999999999768e+01
-3.695680000000000121e+01
-3.674320000000000164e+01
-3.662109999999999843e+01
-3.662109999999999843e+01
-3.680420000000000158e+01
-3.668209999999999837e+01
-3.662109999999999843e+01
-3.640749999999999886e+01
-3.646849999999999881e+01
-3.607180000000000319e+01
-3.604129999999999967e+01
-3.588870000000000005e+01
-3.585819999999999652e+01
-3.576659999999999684e+01
-3.564450000000000074e+01
-3.524779999999999802e+01
-3.509519999999999840e+01
-3.488159999999999883e+01
-3.451539999999999964e+01
-3.460690000000000310e+01
-3.424069999999999681e+01
-3.427120000000000033e+01
-3.369140000000000157e+01
-3.372189999999999799e+01
-3.341669999999999874e+01
-3.326420000000000243e+01
-3.302000000000000313e+01
-3.262330000000000041e+01
-3.250119999999999720e+01
-3.228759999999999764e+01
-3.207399999999999807e+01
-3.173829999999999885e+01
-3.161619999999999919e+01
-3.158569999999999922e+01
-3.118900000000000006e+01
-3.085330000000000084e+01
-3.048710000000000164e+01
-2.996829999999999927e+01
-2.969359999999999999e+01
-2.926640000000000086e+01
-2.896120000000000161e+01
-2.838129999999999953e+01
-2.780150000000000077e+01
-2.621460000000000079e+01
-2.319340000000000046e+01
-1.776119999999999877e+01
-1.168820000000000014e+01
-7.171630000000000393e+00
-6.591800000000000104e+00
-9.002689999999999415e+00
-1.321410000000000018e+01
-1.770019999999999882e+01
-2.188109999999999999e+01
-2.539059999999999917e+01
-2.838129999999999953e+01
-3.048710000000000164e+01
-3.225710000000000122e+01
-3.341669999999999874e+01
-3.436280000000000001e+01
-3.509519999999999840e+01
-3.570559999999999690e+01
-3.625489999999999924e+01
-3.662109999999999843e+01
-3.686520000000000152e+01
-3.723140000000000072e+01
-3.732300000000000040e+01
-3.756710000000000349e+01
-3.778079999999999927e+01
-3.781130000000000280e+01
-3.793330000000000268e+01
-3.793330000000000268e+01
-3.784179999999999922e+01
-3.811650000000000205e+01
-3.787230000000000274e+01
-3.802490000000000236e+01
-3.787230000000000274e+01
-3.781130000000000280e+01
-3.817750000000000199e+01
-3.808590000000000231e+01
-3.778079999999999927e+01
-3.793330000000000268e+01
-3.765870000000000317e+01
-3.775019999999999953e+01
-3.771970000000000312e+01
-3.747560000000000002e+01
-3.778079999999999927e+01
-3.787230000000000274e+01
-3.787230000000000274e+01
-3.784179999999999922e+01
-3.759770000000000323e+01
-3.747560000000000002e+01
-3.713989999999999725e+01
-3.720089999999999719e+01
-3.713989999999999725e+01
-3.674320000000000164e+01
-3.707889999999999731e+01
-3.704829999999999757e+01
-3.674320000000000164e+01
-3.649900000000000233e+01
-3.634640000000000271e+01
-3.604129999999999967e+01
-3.613280000000000314e+01
-3.582759999999999678e+01
-3.585819999999999652e+01
-3.564450000000000074e+01
-3.558350000000000080e+01
-3.521730000000000160e+01
-3.552250000000000085e+01
-3.530879999999999797e+01
-3.536990000000000123e+01
-3.500370000000000203e+01
-3.494259999999999877e+01
-3.460690000000000310e+01
-3.454590000000000316e+01
-3.436280000000000001e+01
-3.421020000000000039e+01
-3.396609999999999729e+01
-3.387449999999999761e+01
-3.363040000000000163e+01
-3.314209999999999923e+01
-3.302000000000000313e+01
-3.280639999999999645e+01
-3.253170000000000073e+01
-3.250119999999999720e+01
-3.222659999999999769e+01
-3.186039999999999850e+01
-3.179929999999999879e+01
-3.128049999999999997e+01
-3.094480000000000075e+01
-3.076170000000000115e+01
-3.079220000000000113e+01
-3.033449999999999847e+01
-3.018189999999999884e+01
-2.941890000000000072e+01
-2.935790000000000077e+01
-2.856449999999999889e+01
-2.807620000000000005e+01
-2.691649999999999920e+01
-2.560419999999999874e+01
-2.224729999999999919e+01
-1.647950000000000159e+01
-9.826660000000000394e+00
-6.286620000000000097e+00
-6.530759999999999899e+00
-9.887700000000000600e+00
-1.382450000000000045e+01
-1.840210000000000079e+01
-2.233889999999999887e+01
-2.539059999999999917e+01
-2.795410000000000039e+01
-3.015139999999999887e+01
-3.207399999999999807e+01
-3.314209999999999923e+01
-3.427120000000000033e+01
-3.500370000000000203e+01
-3.530879999999999797e+01
-3.591919999999999646e+01
-3.637700000000000244e+01
-3.646849999999999881e+01
-3.677369999999999806e+01
-3.723140000000000072e+01
-3.720089999999999719e+01
-3.756710000000000349e+01
-3.765870000000000317e+01
-3.747560000000000002e+01
-3.768919999999999959e+01
-3.781130000000000280e+01
-3.805539999999999878e+01
-3.799439999999999884e+01
-3.808590000000000231e+01
-3.805539999999999878e+01
-3.805539999999999878e+01
-3.836059999999999803e+01
-3.833010000000000161e+01
-3.826899999999999835e+01
-3.836059999999999803e+01
-3.799439999999999884e+01
-3.808590000000000231e+01
-3.814699999999999847e+01
-3.814699999999999847e+01
-3.799439999999999884e+01
-3.805539999999999878e+01
-3.811650000000000205e+01
-3.762819999999999965e+01
-3.775019999999999953e+01
-3.726200000000000045e+01
-3.753659999999999997e+01
-3.723140000000000072e+01
-3.720089999999999719e+01
-3.729249999999999687e+01
-3.726200000000000045e+01
-3.704829999999999757e+01
-3.686520000000000152e+01
-3.668209999999999837e+01
-3.656009999999999849e+01
-3.659060000000000201e+01
-3.649900000000000233e+01
-3.665160000000000196e+01
-3.643800000000000239e+01
-3.649900000000000233e+01
-3.631589999999999918e+01
-3.607180000000000319e+01
-3.610229999999999961e+01
-3.594969999999999999e+01
-3.582759999999999678e+01
-3.588870000000000005e+01
-3.543090000000000117e+01
-3.552250000000000085e+01
-3.530879999999999797e+01
-3.503419999999999845e+01
-3.512570000000000192e+01
-3.497310000000000230e+01
-3.503419999999999845e+01
-3.482059999999999889e+01
-3.460690000000000310e+01
-3.442379999999999995e+01
-3.430180000000000007e+01
-3.436280000000000001e+01
-3.436280000000000001e+01
-3.411869999999999692e+01
-3.421020000000000039e+01
-3.384400000000000119e+01
-3.344729999999999848e+01
-3.311160000000000281e+01
-3.323360000000000269e+01
-3.268430000000000035e+01
-3.253170000000000073e+01
-3.247070000000000078e+01
-3.222659999999999769e+01
-3.198239999999999839e+01
-3.158569999999999922e+01
-3.128049999999999997e+01
-3.085330000000000084e+01
-3.100590000000000046e+01
-3.057860000000000156e+01
-3.054810000000000159e+01
-3.015139999999999887e+01
-2.987669999999999959e+01
-2.941890000000000072e+01
-2.905270000000000152e+01
-2.835079999999999956e+01
-2.780150000000000077e+01
-2.648930000000000007e+01
-2.484130000000000038e+01
-1.937869999999999848e+01
-1.342769999999999975e+01
-7.476810000000000400e+00
-5.737300000000000288e+00
-7.690430000000000099e+00
-1.135249999999999915e+01
-1.550290000000000035e+01
-1.998900000000000077e+01
-2.355959999999999965e+01
-2.700809999999999889e+01
-2.914430000000000121e+01
-3.137209999999999965e+01
-3.274539999999999651e+01
-3.421020000000000039e+01
-3.482059999999999889e+01
-3.558350000000000080e+01
-3.616329999999999956e+01
-3.652949999999999875e+01
-3.686520000000000152e+01
-3.707889999999999731e+01
-3.775019999999999953e+01
-3.753659999999999997e+01
-3.793330000000000268e+01
-3.747560000000000002e+01
-3.796390000000000242e+01
-3.781130000000000280e+01
-3.802490000000000236e+01
-3.799439999999999884e+01
-3.826899999999999835e+01
-3.808590000000000231e+01
-3.845210000000000150e+01
-3.826899999999999835e+01
-3.848270000000000124e+01
-3.805539999999999878e+01
-3.839110000000000156e+01
-3.796390000000000242e+01
-3.820799999999999841e+01
-3.817750000000000199e+01
-3.820799999999999841e+01
-3.799439999999999884e+01
-3.790279999999999916e+01
-3.765870000000000317e+01
-3.775019999999999953e+01
-3.756710000000000349e+01
-3.729249999999999687e+01
-3.713989999999999725e+01
-3.710940000000000083e+01
-3.732300000000000040e+01
-3.723140000000000072e+01
-3.726200000000000045e+01
-3.695680000000000121e+01
-3.686520000000000152e+01
-3.680420000000000158e+01
-3.695680000000000121e+01
-3.659060000000000201e+01
-3.662109999999999843e+01
-3.656009999999999849e+01
-3.649900000000000233e+01
-3.622440000000000282e+01
-3.613280000000000314e+01
-3.582759999999999678e+01
-3.598020000000000351e+01
-3.564450000000000074e+01
-3.555299999999999727e+01
-3.533939999999999770e+01
-3.524779999999999802e+01
-3.536990000000000123e+01
-3.518679999999999808e+01
-3.500370000000000203e+01
-3.475950000000000273e+01
-3.469850000000000279e+01
-3.442379999999999995e+01
-3.442379999999999995e+01
-3.424069999999999681e+01
-3.411869999999999692e+01
-3.390500000000000114e+01
-3.372189999999999799e+01
-3.381349999999999767e+01
-3.341669999999999874e+01
-3.314209999999999923e+01
-3.317260000000000275e+01
-3.262330000000000041e+01
-3.247070000000000078e+01
-3.207399999999999807e+01
-3.195189999999999841e+01
-3.167719999999999914e+01
-3.155519999999999925e+01
-3.112790000000000035e+01
-3.091430000000000078e+01
-3.063960000000000150e+01
-3.021239999999999881e+01
-2.978519999999999968e+01
-2.948000000000000043e+01
-2.899170000000000158e+01
-2.835079999999999956e+01
-2.731319999999999837e+01
-2.517699999999999960e+01
-2.050779999999999959e+01
-1.425169999999999959e+01
-8.453369999999999607e+00
-5.920410000000000394e+00
-7.141110000000000291e+00
-1.043699999999999939e+01
-1.461790000000000056e+01
-1.882929999999999993e+01
-2.276610000000000156e+01
-2.590940000000000154e+01
-2.828979999999999961e+01
-3.060910000000000153e+01
-3.213499999999999801e+01
-3.335569999999999879e+01
-3.414920000000000044e+01
-3.515619999999999834e+01
-3.564450000000000074e+01
-3.622440000000000282e+01
-3.662109999999999843e+01
-3.680420000000000158e+01
-3.707889999999999731e+01
-3.723140000000000072e+01
-3.738400000000000034e+01
-3.747560000000000002e+01
-3.768919999999999959e+01
-3.790279999999999916e+01
-3.790279999999999916e+01
-3.799439999999999884e+01
-3.781130000000000280e+01
-3.771970000000000312e+01
-3.778079999999999927e+01
-3.768919999999999959e+01
-3.778079999999999927e+01
-3.787230000000000274e+01
-3.805539999999999878e+01
-3.790279999999999916e+01
-3.805539999999999878e+01
-3.799439999999999884e+01
-3.805539999999999878e+01
-3.790279999999999916e+01
-3.802490000000000236e+01
-3.778079999999999927e+01
-3.784179999999999922e+01
-3.787230000000000274e+01
-3.768919999999999959e+01
-3.744509999999999650e+01
-3.753659999999999997e+01
-3.723140000000000072e+01
-3.720089999999999719e+01
-3.717040000000000077e+01
-3.704829999999999757e+01
-3.677369999999999806e+01
-3.674320000000000164e+01
-3.686520000000000152e+01
-3.680420000000000158e+01
-3.671260000000000190e+01
-3.686520000000000152e+01
-3.665160000000000196e+01
-3.643800000000000239e+01
-3.640749999999999886e+01
-3.610229999999999961e+01
-3.613280000000000314e+01
-3.613280000000000314e+01
-3.622440000000000282e+01
-3.579710000000000036e+01
-3.570559999999999690e+01
-3.530879999999999797e+01
-3.533939999999999770e+01
-3.512570000000000192e+01
-3.524779999999999802e+01
-3.482059999999999889e+01
-3.472899999999999920e+01
-3.430180000000000007e+01
-3.430180000000000007e+01
-3.372189999999999799e+01
-3.402709999999999724e+01
-3.350829999999999842e+01
-3.359989999999999810e+01
-3.323360000000000269e+01
-3.323360000000000269e+01
-3.280639999999999645e+01
-3.265379999999999683e+01
-3.240970000000000084e+01
-3.247070000000000078e+01
-3.201290000000000191e+01
-3.170779999999999887e+01
-3.128049999999999997e+01
-3.115840000000000032e+01
-3.070070000000000121e+01
-3.042599999999999838e+01
-3.015139999999999887e+01
-2.957150000000000034e+01
-2.957150000000000034e+01
-2.880859999999999843e+01
-2.844239999999999924e+01
-2.749630000000000152e+01
-2.624510000000000076e+01
-2.273560000000000159e+01
-1.751709999999999923e+01
-1.107789999999999964e+01
-7.110599999999999810e+00
-6.530759999999999899e+00
-9.124760000000000204e+00
-1.254269999999999996e+01
-1.681520000000000081e+01
-2.069089999999999918e+01
-2.435300000000000153e+01
-2.706909999999999883e+01
-2.944950000000000045e+01
-3.070070000000000121e+01
-3.219599999999999795e+01
-3.305049999999999955e+01
-3.372189999999999799e+01
-3.436280000000000001e+01
-3.497310000000000230e+01
-3.561399999999999721e+01
-3.598020000000000351e+01
-3.656009999999999849e+01
-3.665160000000000196e+01
-3.695680000000000121e+01
-3.704829999999999757e+01
-3.738400000000000034e+01
-3.741460000000000008e+01
-3.762819999999999965e+01
-3.775019999999999953e+01
-3.817750000000000199e+01
-3.808590000000000231e+01
-3.836059999999999803e+01
-3.820799999999999841e+01
-3.842159999999999798e+01
-3.820799999999999841e+01
-3.839110000000000156e+01
-3.845210000000000150e+01
-3.866579999999999728e+01
-3.863530000000000086e+01
-3.890990000000000038e+01
-3.903199999999999648e+01
-3.878779999999999717e+01
-3.884890000000000043e+01
-3.887939999999999685e+01
-3.866579999999999728e+01
-3.894039999999999679e+01
-3.887939999999999685e+01
-3.887939999999999685e+01
-3.897090000000000032e+01
-3.875730000000000075e+01
-3.890990000000000038e+01
-3.857419999999999760e+01
-3.869630000000000081e+01
-3.820799999999999841e+01
-3.833010000000000161e+01
-3.796390000000000242e+01
-3.817750000000000199e+01
-3.820799999999999841e+01
-3.808590000000000231e+01
-3.796390000000000242e+01
-3.790279999999999916e+01
-3.784179999999999922e+01
-3.796390000000000242e+01
-3.771970000000000312e+01
-3.762819999999999965e+01
-3.750610000000000355e+01
-3.753659999999999997e+01
-3.744509999999999650e+01
-3.753659999999999997e+01
-3.726200000000000045e+01
-3.723140000000000072e+01
-3.677369999999999806e+01
-3.662109999999999843e+01
-3.701780000000000115e+01
-3.671260000000000190e+01
-3.652949999999999875e+01
-3.662109999999999843e+01
-3.628540000000000276e+01
-3.625489999999999924e+01
-3.607180000000000319e+01
-3.591919999999999646e+01
-3.576659999999999684e+01
-3.549190000000000111e+01
-3.564450000000000074e+01
-3.540039999999999765e+01
-3.543090000000000117e+01
-3.506470000000000198e+01
-3.506470000000000198e+01
-3.475950000000000273e+01
-3.475950000000000273e+01
-3.421020000000000039e+01
-3.424069999999999681e+01
-3.402709999999999724e+01
-3.384400000000000119e+01
-3.369140000000000157e+01
-3.359989999999999810e+01
-3.308109999999999928e+01
-3.308109999999999928e+01
-3.277590000000000003e+01
-3.250119999999999720e+01
-3.234859999999999758e+01
-3.207399999999999807e+01
-3.176879999999999882e+01
-3.137209999999999965e+01
-3.131099999999999994e+01
-3.112790000000000035e+01
-3.060910000000000153e+01
-3.009029999999999916e+01
-2.963260000000000005e+01
-2.951050000000000040e+01
-2.877809999999999846e+01
-2.807620000000000005e+01
-2.673339999999999961e+01
-2.380369999999999919e+01
-1.834110000000000085e+01
-1.171879999999999988e+01
-6.652829999999999799e+00
-5.798339999999999606e+00
-8.331300000000000594e+00
-1.196289999999999942e+01
-1.620479999999999876e+01
-2.023320000000000007e+01
-2.392579999999999885e+01
-2.676389999999999958e+01
-2.908330000000000126e+01
-3.106690000000000040e+01
-3.228759999999999764e+01
-3.359989999999999810e+01
-3.463750000000000284e+01
-3.530879999999999797e+01
-3.585819999999999652e+01
-3.622440000000000282e+01
-3.668209999999999837e+01
-3.701780000000000115e+01
-3.707889999999999731e+01
-3.735349999999999682e+01
-3.744509999999999650e+01
-3.750610000000000355e+01
-3.759770000000000323e+01
-3.753659999999999997e+01
-3.799439999999999884e+01
-3.802490000000000236e+01
-3.793330000000000268e+01
-3.799439999999999884e+01
-3.805539999999999878e+01
-3.802490000000000236e+01
-3.799439999999999884e+01
-3.799439999999999884e+01
-3.811650000000000205e+01
-3.842159999999999798e+01
-3.826899999999999835e+01
-3.817750000000000199e+01
-3.811650000000000205e+01
-3.796390000000000242e+01
-3.805539999999999878e+01
-3.781130000000000280e+01
-3.781130000000000280e+01
-3.765870000000000317e+01
-3.778079999999999927e+01
-3.762819999999999965e+01
-3.750610000000000355e+01
-3.747560000000000002e+01
-3.735349999999999682e+01
-3.744509999999999650e+01
-3.723140000000000072e+01
-3.744509999999999650e+01
-3.732300000000000040e+01
-3.726200000000000045e+01
-3.720089999999999719e+01
-3.713989999999999725e+01
-3.695680000000000121e+01
-3.726200000000000045e+01
-3.683469999999999800e+01
-3.704829999999999757e+01
-3.659060000000000201e+01
-3.665160000000000196e+01
-3.652949999999999875e+01
-3.646849999999999881e+01
-3.634640000000000271e+01
-3.616329999999999956e+01
-3.607180000000000319e+01
-3.598020000000000351e+01
-3.582759999999999678e+01
-3.558350000000000080e+01
-3.527830000000000155e+01
-3.546139999999999759e+01
-3.524779999999999802e+01
-3.524779999999999802e+01
-3.506470000000000198e+01
-3.497310000000000230e+01
-3.478999999999999915e+01
-3.454590000000000316e+01
-3.436280000000000001e+01
-3.414920000000000044e+01
-3.421020000000000039e+01
-3.390500000000000114e+01
-3.393549999999999756e+01
-3.375240000000000151e+01
-3.353880000000000194e+01
-3.298949999999999960e+01
-3.295900000000000318e+01
-3.259279999999999688e+01
-3.259279999999999688e+01
-3.207399999999999807e+01
-3.213499999999999801e+01
-3.164669999999999916e+01
-3.158569999999999922e+01
-3.112790000000000035e+01
-3.082280000000000086e+01
-3.085330000000000084e+01
-3.027339999999999876e+01
-2.981569999999999965e+01
-2.929690000000000083e+01
-2.865599999999999881e+01
-2.713009999999999877e+01
-2.346799999999999997e+01
-1.812740000000000151e+01
-1.168820000000000014e+01
-6.774899999999999700e+00
-5.920410000000000394e+00
-7.843020000000000103e+00
-1.171879999999999988e+01
-1.562500000000000000e+01
-1.995850000000000080e+01
-2.328490000000000038e+01
-2.648930000000000007e+01
-2.859499999999999886e+01
-3.063960000000000150e+01
-3.173829999999999885e+01
-3.308109999999999928e+01
-3.402709999999999724e+01
-3.497310000000000230e+01
-3.546139999999999759e+01
-3.604129999999999967e+01
-3.634640000000000271e+01
-3.695680000000000121e+01
-3.695680000000000121e+01
-3.732300000000000040e+01
-3.729249999999999687e+01
-3.747560000000000002e+01
-3.750610000000000355e+01
-3.787230000000000274e+01
-3.790279999999999916e+01
-3.778079999999999927e+01
-3.799439999999999884e+01
-3.784179999999999922e+01
-3.765870000000000317e+01
-3.790279999999999916e+01
-3.778079999999999927e+01
-3.790279999999999916e+01
-3.787230000000000274e+01
-3.775019999999999953e+01
-3.805539999999999878e+01
-3.808590000000000231e+01
-3.817750000000000199e+01
-3.790279999999999916e+01
-3.805539999999999878e+01
-3.765870000000000317e+01
-3.775019999999999953e+01
-3.756710000000000349e+01
-3.784179999999999922e+01
-3.756710000000000349e+01
-3.762819999999999965e+01
-3.753659999999999997e+01
-3.756710000000000349e+01
-3.744509999999999650e+01
-3.720089999999999719e+01
-3.720089999999999719e+01
-3.713989999999999725e+01
-3.704829999999999757e+01
-3.720089999999999719e+01
-3.717040000000000077e+01
-3.710940000000000083e+01
-3.698729999999999762e+01
-3.677369999999999806e+01
-3.680420000000000158e+01
-3.677369999999999806e+01
-3.683469999999999800e+01
-3.649900000000000233e+01
-3.659060000000000201e+01
-3.662109999999999843e+01
-3.652949999999999875e+01
-3.631589999999999918e+01
-3.616329999999999956e+01
-3.613280000000000314e+01
-3.598020000000000351e+01
-3.552250000000000085e+01
-3.552250000000000085e+01
-3.536990000000000123e+01
-3.552250000000000085e+01
-3.518679999999999808e+01
-3.521730000000000160e+01
-3.506470000000000198e+01
-3.497310000000000230e+01
-3.478999999999999915e+01
-3.460690000000000310e+01
-3.454590000000000316e+01
-3.442379999999999995e+01
-3.457639999999999958e+01
-3.421020000000000039e+01
-3.408809999999999718e+01
-3.396609999999999729e+01
-3.353880000000000194e+01
-3.335569999999999879e+01
-3.320309999999999917e+01
-3.286740000000000350e+01
-3.268430000000000035e+01
-3.262330000000000041e+01
-3.240970000000000084e+01
-3.186039999999999850e+01
-3.152469999999999928e+01
-3.094480000000000075e+01
-3.042599999999999838e+01
-3.021239999999999881e+01
-2.969359999999999999e+01
-2.941890000000000072e+01
-2.868649999999999878e+01
-2.838129999999999953e+01
-2.667239999999999966e+01
-2.349849999999999994e+01
-1.843260000000000076e+01
-1.165770000000000017e+01
-7.263180000000000192e+00
-6.195070000000000299e+00
-8.117680000000000007e+00
-1.165770000000000017e+01
-1.586909999999999954e+01
-1.998900000000000077e+01
-2.374269999999999925e+01
-2.700809999999999889e+01
-2.935790000000000077e+01
-3.128049999999999997e+01
-3.247070000000000078e+01
-3.378300000000000125e+01
-3.497310000000000230e+01
-3.570559999999999690e+01
-3.649900000000000233e+01
-3.692629999999999768e+01
-3.747560000000000002e+01
-3.753659999999999997e+01
-3.781130000000000280e+01
-3.793330000000000268e+01
-3.817750000000000199e+01
-3.866579999999999728e+01
-3.878779999999999717e+01
-3.869630000000000081e+01
-3.878779999999999717e+01
-3.872679999999999723e+01
-3.900150000000000006e+01
-3.881839999999999691e+01
-3.903199999999999648e+01
-3.884890000000000043e+01
-3.903199999999999648e+01
-3.918460000000000321e+01
-3.903199999999999648e+01
-3.927609999999999957e+01
-3.918460000000000321e+01
-3.930660000000000309e+01
-3.903199999999999648e+01
-3.948969999999999914e+01
-3.927609999999999957e+01
-3.918460000000000321e+01
-3.930660000000000309e+01
-3.942869999999999919e+01
-3.939820000000000277e+01
-3.958129999999999882e+01
-3.930660000000000309e+01
-3.942869999999999919e+01
-3.900150000000000006e+01
-3.906250000000000000e+01
-3.875730000000000075e+01
-3.894039999999999679e+01
-3.890990000000000038e+01
-3.912349999999999994e+01
-3.872679999999999723e+01
-3.890990000000000038e+01
-3.857419999999999760e+01
-3.860470000000000113e+01
-3.857419999999999760e+01
-3.854370000000000118e+01
-3.842159999999999798e+01
-3.851319999999999766e+01
-3.836059999999999803e+01
-3.860470000000000113e+01
-3.845210000000000150e+01
-3.802490000000000236e+01
-3.811650000000000205e+01
-3.796390000000000242e+01
-3.796390000000000242e+01
-3.756710000000000349e+01
-3.793330000000000268e+01
-3.750610000000000355e+01
-3.750610000000000355e+01
-3.738400000000000034e+01
-3.738400000000000034e+01
-3.720089999999999719e+01
-3.735349999999999682e+01
-3.695680000000000121e+01
-3.698729999999999762e+01
-3.668209999999999837e+01
-3.704829999999999757e+01
-3.698729999999999762e+01
-3.713989999999999725e+01
-3.698729999999999762e+01
-3.692629999999999768e+01
-3.677369999999999806e+01
-3.680420000000000158e+01
-3.665160000000000196e+01
-3.686520000000000152e+01
-3.668209999999999837e+01
-3.677369999999999806e+01
-3.649900000000000233e+01
-3.649900000000000233e+01
-3.619380000000000308e+01
-3.628540000000000276e+01
-3.616329999999999956e+01
-3.594969999999999999e+01
-3.607180000000000319e+01
-3.573610000000000042e+01
-3.579710000000000036e+01
-3.552250000000000085e+01
-3.564450000000000074e+01
-3.524779999999999802e+01
-3.540039999999999765e+01
-3.482059999999999889e+01
-3.488159999999999883e+01
-3.482059999999999889e+01
-3.475950000000000273e+01
-3.448490000000000322e+01
-3.457639999999999958e+01
-3.424069999999999681e+01
-3.396609999999999729e+01
-3.369140000000000157e+01
-3.335569999999999879e+01
-3.286740000000000350e+01
-3.305049999999999955e+01
-3.256230000000000047e+01
-3.244019999999999726e+01
-3.234859999999999758e+01
-3.207399999999999807e+01
-3.143309999999999960e+01
-3.118900000000000006e+01
-3.079220000000000113e+01
-3.018189999999999884e+01
-2.883909999999999840e+01
-2.606200000000000117e+01
-2.120970000000000155e+01
-1.486209999999999987e+01
-8.605959999999999610e+00
-5.279539999999999900e+00
-6.347660000000000302e+00
-8.941649999999999210e+00
-1.318360000000000021e+01
-1.696780000000000044e+01
-2.105709999999999837e+01
-2.426150000000000162e+01
-2.709959999999999880e+01
-2.935790000000000077e+01
-3.106690000000000040e+01
-3.234859999999999758e+01
-3.366089999999999804e+01
-3.463750000000000284e+01
-3.549190000000000111e+01
-3.607180000000000319e+01
-3.646849999999999881e+01
-3.689580000000000126e+01
-3.726200000000000045e+01
-3.759770000000000323e+01
-3.771970000000000312e+01
-3.811650000000000205e+01
-3.805539999999999878e+01
-3.823850000000000193e+01
-3.836059999999999803e+01
-3.875730000000000075e+01
-3.863530000000000086e+01
-3.872679999999999723e+01
-3.875730000000000075e+01
-3.869630000000000081e+01
-3.878779999999999717e+01
-3.869630000000000081e+01
-3.857419999999999760e+01
-3.878779999999999717e+01
-3.854370000000000118e+01
-3.884890000000000043e+01
-3.878779999999999717e+01
-3.903199999999999648e+01
-3.854370000000000118e+01
-3.872679999999999723e+01
-3.869630000000000081e+01
-3.854370000000000118e+01
-3.836059999999999803e+01
-3.863530000000000086e+01
-3.854370000000000118e+01
-3.845210000000000150e+01
-3.829959999999999809e+01
-3.829959999999999809e+01
-3.808590000000000231e+01
-3.808590000000000231e+01
-3.799439999999999884e+01
-3.784179999999999922e+01
-3.802490000000000236e+01
-3.793330000000000268e+01
-3.793330000000000268e+01
-3.781130000000000280e+01
-3.781130000000000280e+01
-3.778079999999999927e+01
-3.765870000000000317e+01
-3.778079999999999927e+01
-3.738400000000000034e+01
-3.771970000000000312e+01
-3.744509999999999650e+01
-3.750610000000000355e+01
-3.741460000000000008e+01
-3.710940000000000083e+01
-3.735349999999999682e+01
-3.729249999999999687e+01
-3.698729999999999762e+01
-3.677369999999999806e+01
-3.662109999999999843e+01
-3.662109999999999843e+01
-3.634640000000000271e+01
-3.634640000000000271e+01
-3.625489999999999924e+01
-3.613280000000000314e+01
-3.601069999999999993e+01
-3.601069999999999993e+01
-3.552250000000000085e+01
-3.536990000000000123e+01
-3.552250000000000085e+01
-3.518679999999999808e+01
-3.530879999999999797e+01
-3.524779999999999802e+01
-3.506470000000000198e+01
-3.497310000000000230e+01
-3.466799999999999926e+01
-3.457639999999999958e+01
-3.448490000000000322e+01
-3.427120000000000033e+01
-3.417969999999999686e+01
-3.359989999999999810e+01
-3.375240000000000151e+01
-3.326420000000000243e+01
-3.323360000000000269e+01
-3.265379999999999683e+01
-3.271479999999999677e+01
-3.240970000000000084e+01
-3.213499999999999801e+01
-3.186039999999999850e+01
-3.143309999999999960e+01
-3.134159999999999968e+01
-3.118900000000000006e+01
-3.042599999999999838e+01
-3.027339999999999876e+01
-2.914430000000000121e+01
-2.780150000000000077e+01
-2.441410000000000124e+01
-1.892089999999999961e+01
-1.199339999999999939e+01
-6.713870000000000005e+00
-5.371089999999999698e+00
-6.896969999999999601e+00
-1.052860000000000085e+01
-1.412959999999999994e+01
-1.840210000000000079e+01
-2.188109999999999999e+01
-2.505489999999999995e+01
-2.777100000000000080e+01
-2.999879999999999924e+01
-3.161619999999999919e+01
-3.302000000000000313e+01
-3.378300000000000125e+01
-3.485110000000000241e+01
-3.543090000000000117e+01
-3.622440000000000282e+01
-3.631589999999999918e+01
-3.683469999999999800e+01
-3.713989999999999725e+01
-3.720089999999999719e+01
-3.720089999999999719e+01
-3.713989999999999725e+01
-3.723140000000000072e+01
-3.750610000000000355e+01
-3.756710000000000349e+01
-3.778079999999999927e+01
-3.762819999999999965e+01
-3.787230000000000274e+01
-3.814699999999999847e+01
-3.842159999999999798e+01
-3.836059999999999803e+01
-3.820799999999999841e+01
-3.854370000000000118e+01
-3.842159999999999798e+01
-3.869630000000000081e+01
-3.845210000000000150e+01
-3.887939999999999685e+01
-3.881839999999999691e+01
-3.906250000000000000e+01
-3.915409999999999968e+01
-3.930660000000000309e+01
-3.906250000000000000e+01
-3.912349999999999994e+01
-3.903199999999999648e+01
-3.936769999999999925e+01
-3.909300000000000352e+01
-3.933720000000000283e+01
-3.909300000000000352e+01
-3.942869999999999919e+01
-3.930660000000000309e+01
-3.927609999999999957e+01
-3.915409999999999968e+01
-3.918460000000000321e+01
-3.918460000000000321e+01
-3.927609999999999957e+01
-3.939820000000000277e+01
-3.933720000000000283e+01
-3.942869999999999919e+01
-3.912349999999999994e+01
-3.930660000000000309e+01
-3.900150000000000006e+01
-3.906250000000000000e+01
-3.884890000000000043e+01
-3.872679999999999723e+01
-3.872679999999999723e+01
-3.897090000000000032e+01
-3.866579999999999728e+01
-3.875730000000000075e+01
-3.842159999999999798e+01
-3.854370000000000118e+01
-3.817750000000000199e+01
-3.836059999999999803e+01
-3.799439999999999884e+01
-3.811650000000000205e+01
-3.826899999999999835e+01
-3.814699999999999847e+01
-3.823850000000000193e+01
-3.823850000000000193e+01
-3.808590000000000231e+01
-3.796390000000000242e+01
-3.778079999999999927e+01
-3.793330000000000268e+01
-3.747560000000000002e+01
-3.771970000000000312e+01
-3.768919999999999959e+01
-3.747560000000000002e+01
-3.750610000000000355e+01
-3.729249999999999687e+01
-3.701780000000000115e+01
-3.707889999999999731e+01
-3.704829999999999757e+01
-3.713989999999999725e+01
-3.677369999999999806e+01
-3.668209999999999837e+01
-3.662109999999999843e+01
-3.683469999999999800e+01
-3.656009999999999849e+01
-3.665160000000000196e+01
-3.652949999999999875e+01
-3.619380000000000308e+01
-3.601069999999999993e+01
-3.598020000000000351e+01
-3.579710000000000036e+01
-3.567499999999999716e+01
-3.561399999999999721e+01
-3.549190000000000111e+01
-3.524779999999999802e+01
-3.497310000000000230e+01
-3.466799999999999926e+01
-3.460690000000000310e+01
-3.436280000000000001e+01
-3.408809999999999718e+01
-3.402709999999999724e+01
-3.399660000000000082e+01
-3.381349999999999767e+01
-3.335569999999999879e+01
-3.341669999999999874e+01
-3.302000000000000313e+01
-3.302000000000000313e+01
-3.228759999999999764e+01
-3.222659999999999769e+01
-3.176879999999999882e+01
-3.186039999999999850e+01
-3.121950000000000003e+01
-3.070070000000000121e+01
-2.978519999999999968e+01
-2.798460000000000036e+01
-2.362059999999999960e+01
-1.763919999999999888e+01
-1.028439999999999976e+01
-5.706789999999999807e+00
-5.157469999999999999e+00
-7.659909999999999997e+00
-1.126099999999999923e+01
-1.528930000000000078e+01
-1.907349999999999923e+01
-2.255249999999999844e+01
-2.566529999999999845e+01
-2.804570000000000007e+01
-3.002929999999999922e+01
-3.170779999999999887e+01
-3.298949999999999960e+01
-3.411869999999999692e+01
-3.509519999999999840e+01
-3.549190000000000111e+01
-3.607180000000000319e+01
-3.634640000000000271e+01
-3.680420000000000158e+01
-3.720089999999999719e+01
-3.747560000000000002e+01
-3.759770000000000323e+01
-3.817750000000000199e+01
-3.790279999999999916e+01
-3.808590000000000231e+01
-3.802490000000000236e+01
-3.842159999999999798e+01
-3.851319999999999766e+01
-3.875730000000000075e+01
-3.872679999999999723e+01
-3.909300000000000352e+01
-3.897090000000000032e+01
-3.921509999999999962e+01
-3.909300000000000352e+01
-3.930660000000000309e+01
-3.915409999999999968e+01
-3.903199999999999648e+01
-3.927609999999999957e+01
-3.918460000000000321e+01
-3.927609999999999957e+01
-3.930660000000000309e+01
-3.939820000000000277e+01
-3.924560000000000315e+01
-3.936769999999999925e+01
-3.915409999999999968e+01
-3.927609999999999957e+01
-3.884890000000000043e+01
-3.924560000000000315e+01
-3.878779999999999717e+01
-3.912349999999999994e+01
-3.912349999999999994e+01
-3.912349999999999994e+01
-3.897090000000000032e+01
-3.921509999999999962e+01
-3.884890000000000043e+01
-3.900150000000000006e+01
-3.906250000000000000e+01
-3.939820000000000277e+01
-3.915409999999999968e+01
-3.912349999999999994e+01
-3.878779999999999717e+01
-3.890990000000000038e+01
-3.863530000000000086e+01
-3.878779999999999717e+01
-3.866579999999999728e+01
-3.872679999999999723e+01
-3.857419999999999760e+01
-3.860470000000000113e+01
-3.836059999999999803e+01
-3.845210000000000150e+01
-3.845210000000000150e+01
-3.820799999999999841e+01
-3.826899999999999835e+01
-3.823850000000000193e+01
-3.845210000000000150e+01
-3.805539999999999878e+01
-3.817750000000000199e+01
-3.814699999999999847e+01
-3.814699999999999847e+01
-3.775019999999999953e+01
-3.826899999999999835e+01
-3.793330000000000268e+01
-3.799439999999999884e+01
-3.750610000000000355e+01
-3.765870000000000317e+01
-3.750610000000000355e+01
-3.762819999999999965e+01
-3.741460000000000008e+01
-3.741460000000000008e+01
-3.707889999999999731e+01
-3.692629999999999768e+01
-3.668209999999999837e+01
-3.683469999999999800e+01
-3.652949999999999875e+01
-3.659060000000000201e+01
-3.665160000000000196e+01
-3.665160000000000196e+01
-3.646849999999999881e+01
-3.610229999999999961e+01
-3.616329999999999956e+01
-3.585819999999999652e+01
-3.585819999999999652e+01
-3.558350000000000080e+01
-3.540039999999999765e+01
-3.527830000000000155e+01
-3.524779999999999802e+01
-3.497310000000000230e+01
-3.475950000000000273e+01
-3.433229999999999649e+01
-3.414920000000000044e+01
-3.424069999999999681e+01
-3.414920000000000044e+01
-3.390500000000000114e+01
-3.366089999999999804e+01
-3.356929999999999836e+01
-3.353880000000000194e+01
-3.320309999999999917e+01
-3.320309999999999917e+01
-3.289789999999999992e+01
-3.265379999999999683e+01
-3.222659999999999769e+01
-3.192139999999999844e+01
-3.167719999999999914e+01
-3.115840000000000032e+01
-3.060910000000000153e+01
-2.917480000000000118e+01
-2.590940000000000154e+01
-2.029420000000000002e+01
-1.324460000000000015e+01
-7.324220000000000397e+00
-4.699709999999999610e+00
-6.073000000000000398e+00
-9.216310000000000002e+00
-1.315310000000000024e+01
-1.705930000000000035e+01
-2.075199999999999889e+01
-2.368159999999999954e+01
-2.670289999999999964e+01
-2.880859999999999843e+01
-3.088380000000000081e+01
-3.222659999999999769e+01
-3.350829999999999842e+01
-3.427120000000000033e+01
-3.503419999999999845e+01
-3.546139999999999759e+01
-3.625489999999999924e+01
-3.637700000000000244e+01
-3.683469999999999800e+01
-3.717040000000000077e+01
-3.707889999999999731e+01
-3.741460000000000008e+01
-3.771970000000000312e+01
-3.771970000000000312e+01
-3.799439999999999884e+01
-3.799439999999999884e+01
-3.814699999999999847e+01
-3.814699999999999847e+01
-3.796390000000000242e+01
-3.836059999999999803e+01
-3.829959999999999809e+01
-3.869630000000000081e+01
-3.857419999999999760e+01
-3.887939999999999685e+01
-3.863530000000000086e+01
-3.863530000000000086e+01
-3.857419999999999760e+01
-3.872679999999999723e+01
-3.857419999999999760e+01
-3.869630000000000081e+01
-3.866579999999999728e+01
-3.851319999999999766e+01
-3.860470000000000113e+01
-3.845210000000000150e+01
-3.826899999999999835e+01
-3.826899999999999835e+01
-3.811650000000000205e+01
-3.839110000000000156e+01
-3.787230000000000274e+01
-3.833010000000000161e+01
-3.796390000000000242e+01
-3.799439999999999884e+01
-3.833010000000000161e+01
-3.829959999999999809e+01
-3.823850000000000193e+01
-3.826899999999999835e+01
-3.799439999999999884e+01
-3.756710000000000349e+01
-3.793330000000000268e+01
-3.762819999999999965e+01
-3.787230000000000274e+01
-3.759770000000000323e+01
-3.759770000000000323e+01
-3.726200000000000045e+01
-3.753659999999999997e+01
-3.713989999999999725e+01
-3.707889999999999731e+01
-3.677369999999999806e+01
-3.704829999999999757e+01
-3.683469999999999800e+01
-3.686520000000000152e+01
-3.677369999999999806e+01
-3.671260000000000190e+01
-3.656009999999999849e+01
-3.637700000000000244e+01
-3.619380000000000308e+01
-3.585819999999999652e+01
-3.579710000000000036e+01
-3.555299999999999727e+01
-3.527830000000000155e+01
-3.546139999999999759e+01
-3.527830000000000155e+01
-3.506470000000000198e+01
-3.527830000000000155e+01
-3.509519999999999840e+01
-3.536990000000000123e+01
-3.512570000000000192e+01
-3.512570000000000192e+01
-3.478999999999999915e+01
-3.506470000000000198e+01
-3.500370000000000203e+01
-3.509519999999999840e+01
-3.478999999999999915e+01
-3.500370000000000203e+01
-3.472899999999999920e+01
-3.463750000000000284e+01
-3.439330000000000354e+01
-3.439330000000000354e+01
-3.414920000000000044e+01
-3.414920000000000044e+01
-3.372189999999999799e+01
-3.341669999999999874e+01
-3.311160000000000281e+01
-3.265379999999999683e+01
-3.247070000000000078e+01
-3.244019999999999726e+01
-3.231810000000000116e+01
-3.204350000000000165e+01
-3.137209999999999965e+01
-3.018189999999999884e+01
-2.697749999999999915e+01
-2.246089999999999876e+01
-1.635739999999999839e+01
-1.019289999999999985e+01
-6.042480000000000295e+00
-6.103519999999999612e+00
-8.331300000000000594e+00
-1.168820000000000014e+01
-1.535030000000000072e+01
-1.898189999999999955e+01
-2.243039999999999878e+01
-2.572629999999999839e+01
-2.804570000000000007e+01
-2.987669999999999959e+01
-3.128049999999999997e+01
-3.292849999999999966e+01
-3.375240000000000151e+01
-3.460690000000000310e+01
-3.540039999999999765e+01
-3.601069999999999993e+01
-3.634640000000000271e+01
-3.680420000000000158e+01
-3.692629999999999768e+01
-3.753659999999999997e+01
-3.768919999999999959e+01
-3.814699999999999847e+01
-3.842159999999999798e+01
-3.851319999999999766e+01
-3.863530000000000086e+01
-3.875730000000000075e+01
-3.897090000000000032e+01
-3.875730000000000075e+01
-3.915409999999999968e+01
-3.912349999999999994e+01
-3.939820000000000277e+01
-3.912349999999999994e+01
-3.927609999999999957e+01
-3.930660000000000309e+01
-3.939820000000000277e+01
-3.936769999999999925e+01
-3.936769999999999925e+01
-3.930660000000000309e+01
-3.961180000000000234e+01
-3.930660000000000309e+01
-3.967289999999999850e+01
-3.939820000000000277e+01
-3.961180000000000234e+01
-3.930660000000000309e+01
-3.958129999999999882e+01
-3.967289999999999850e+01
-3.967289999999999850e+01
-3.985600000000000165e+01
-3.967289999999999850e+01
-3.967289999999999850e+01
-3.961180000000000234e+01
-3.976440000000000197e+01
-3.964229999999999876e+01
-3.945920000000000272e+01
-3.918460000000000321e+01
-3.973389999999999844e+01
-3.948969999999999914e+01
-3.942869999999999919e+01
-3.912349999999999994e+01
-3.955080000000000240e+01
-3.927609999999999957e+01
-3.939820000000000277e+01
-3.921509999999999962e+01
-3.939820000000000277e+01
-3.897090000000000032e+01
-3.939820000000000277e+01
-3.942869999999999919e+01
-3.924560000000000315e+01
-3.924560000000000315e+01
-3.915409999999999968e+01
-3.894039999999999679e+01
-3.903199999999999648e+01
-3.890990000000000038e+01
-3.872679999999999723e+01
-3.863530000000000086e+01
-3.869630000000000081e+01
-3.857419999999999760e+01
-3.869630000000000081e+01
-3.845210000000000150e+01
-3.823850000000000193e+01
-3.839110000000000156e+01
-3.826899999999999835e+01
-3.808590000000000231e+01
-3.826899999999999835e+01
-3.826899999999999835e+01
-3.826899999999999835e+01
-3.826899999999999835e+01
-3.814699999999999847e+01
-3.793330000000000268e+01
-3.768919999999999959e+01
-3.784179999999999922e+01
-3.729249999999999687e+01
-3.729249999999999687e+01
-3.726200000000000045e+01
-3.695680000000000121e+01
-3.692629999999999768e+01
-3.677369999999999806e+01
-3.665160000000000196e+01
-3.656009999999999849e+01
-3.634640000000000271e+01
-3.622440000000000282e+01
-3.601069999999999993e+01
-3.619380000000000308e+01
-3.601069999999999993e+01
-3.613280000000000314e+01
-3.582759999999999678e+01
-3.567499999999999716e+01
-3.570559999999999690e+01
-3.518679999999999808e+01
-3.515619999999999834e+01
-3.478999999999999915e+01
-3.488159999999999883e+01
-3.448490000000000322e+01
-3.417969999999999686e+01
-3.396609999999999729e+01
-3.359989999999999810e+01
-3.338620000000000232e+01
-3.326420000000000243e+01
-3.308109999999999928e+01
-3.289789999999999992e+01
-3.244019999999999726e+01
-3.219599999999999795e+01
-3.186039999999999850e+01
-3.192139999999999844e+01
-3.094480000000000075e+01
-3.002929999999999922e+01
-2.706909999999999883e+01
-2.178960000000000008e+01
-1.495359999999999978e+01
-8.636469999999999203e+00
-5.218510000000000204e+00
-5.310060000000000002e+00
-8.422850000000000392e+00
-1.196289999999999942e+01
-1.593019999999999925e+01
-1.959230000000000160e+01
-2.276610000000000156e+01
-2.560419999999999874e+01
-2.813719999999999999e+01
-2.972409999999999997e+01
-3.146359999999999957e+01
-3.274539999999999651e+01
-3.375240000000000151e+01
-3.421020000000000039e+01
-3.533939999999999770e+01
-3.558350000000000080e+01
-3.656009999999999849e+01
-3.692629999999999768e+01
-3.747560000000000002e+01
-3.720089999999999719e+01
-3.781130000000000280e+01
-3.796390000000000242e+01
-3.826899999999999835e+01
-3.836059999999999803e+01
-3.848270000000000124e+01
-3.811650000000000205e+01
-3.869630000000000081e+01
-3.851319999999999766e+01
-3.854370000000000118e+01
-3.872679999999999723e+01
-3.881839999999999691e+01
-3.894039999999999679e+01
-3.897090000000000032e+01
-3.894039999999999679e+01
-3.884890000000000043e+01
-3.903199999999999648e+01
-3.903199999999999648e+01
-3.906250000000000000e+01
-3.930660000000000309e+01
-3.927609999999999957e+01
-3.927609999999999957e+01
-3.927609999999999957e+01
-3.906250000000000000e+01
-3.915409999999999968e+01
-3.894039999999999679e+01
-3.927609999999999957e+01
-3.894039999999999679e+01
-3.924560000000000315e+01
-3.906250000000000000e+01
-3.909300000000000352e+01
-3.875730000000000075e+01
-3.866579999999999728e+01
-3.875730000000000075e+01
-3.887939999999999685e+01
-3.890990000000000038e+01
-3.887939999999999685e+01
-3.884890000000000043e+01
-3.890990000000000038e+01
-3.866579999999999728e+01
-3.894039999999999679e+01
-3.869630000000000081e+01
-3.860470000000000113e+01
-3.875730000000000075e+01
-3.842159999999999798e+01
-3.845210000000000150e+01
-3.839110000000000156e+01
-3.823850000000000193e+01
-3.814699999999999847e+01
-3.823850000000000193e+01
-3.796390000000000242e+01
-3.805539999999999878e+01
-3.765870000000000317e+01
-3.778079999999999927e+01
-3.762819999999999965e+01
-3.762819999999999965e+01
-3.765870000000000317e+01
-3.762819999999999965e+01
-3.738400000000000034e+01
-3.756710000000000349e+01
-3.735349999999999682e+01
-3.735349999999999682e+01
-3.707889999999999731e+01
-3.707889999999999731e+01
-3.735349999999999682e+01
-3.701780000000000115e+01
-3.674320000000000164e+01
-3.671260000000000190e+01
-3.634640000000000271e+01
-3.637700000000000244e+01
-3.622440000000000282e+01
-3.619380000000000308e+01
-3.601069999999999993e+01
-3.567499999999999716e+01
-3.579710000000000036e+01
-3.555299999999999727e+01
-3.570559999999999690e+01
-3.540039999999999765e+01
-3.543090000000000117e+01
-3.488159999999999883e+01
-3.497310000000000230e+01
-3.482059999999999889e+01
-3.463750000000000284e+01
-3.445430000000000348e+01
-3.439330000000000354e+01
-3.430180000000000007e+01
-3.384400000000000119e+01
-3.341669999999999874e+01
-3.311160000000000281e+01
-3.292849999999999966e+01
-3.268430000000000035e+01
-3.274539999999999651e+01
-3.231810000000000116e+01
-3.225710000000000122e+01
-3.143309999999999960e+01
-3.121950000000000003e+01
-3.063960000000000150e+01
-2.899170000000000158e+01
-2.569579999999999842e+01
-2.041629999999999967e+01
-1.358029999999999937e+01
-7.415770000000000195e+00
-5.096440000000000303e+00
-6.073000000000000398e+00
-9.185790000000000788e+00
-1.306150000000000055e+01
-1.675420000000000087e+01
-2.023320000000000007e+01
-2.343750000000000000e+01
-2.584840000000000160e+01
-2.813719999999999999e+01
-2.999879999999999924e+01
-3.137209999999999965e+01
-3.231810000000000116e+01
-3.366089999999999804e+01
-3.430180000000000007e+01
-3.518679999999999808e+01
-3.555299999999999727e+01
-3.613280000000000314e+01
-3.640749999999999886e+01
-3.689580000000000126e+01
-3.726200000000000045e+01
-3.771970000000000312e+01
-3.768919999999999959e+01
-3.793330000000000268e+01
-3.799439999999999884e+01
-3.811650000000000205e+01
-3.808590000000000231e+01
-3.845210000000000150e+01
-3.845210000000000150e+01
-3.851319999999999766e+01
-3.857419999999999760e+01
-3.860470000000000113e+01
-3.863530000000000086e+01
-3.857419999999999760e+01
-3.875730000000000075e+01
-3.869630000000000081e+01
-3.897090000000000032e+01
-3.884890000000000043e+01
-3.890990000000000038e+01
-3.906250000000000000e+01
-3.912349999999999994e+01
-3.894039999999999679e+01
-3.927609999999999957e+01
-3.872679999999999723e+01
-3.890990000000000038e+01
-3.875730000000000075e+01
-3.875730000000000075e+01
-3.866579999999999728e+01
-3.866579999999999728e+01
-3.875730000000000075e+01
-3.869630000000000081e+01
-3.869630000000000081e+01
-3.863530000000000086e+01
-3.854370000000000118e+01
-3.836059999999999803e+01
-3.875730000000000075e+01
-3.875730000000000075e+01
-3.872679999999999723e+01
-3.897090000000000032e+01
-3.875730000000000075e+01
-3.869630000000000081e+01
-3.854370000000000118e+01
-3.848270000000000124e+01
-3.833010000000000161e+01
-3.845210000000000150e+01
-3.857419999999999760e+01
-3.839110000000000156e+01
-3.845210000000000150e+01
-3.799439999999999884e+01
-3.839110000000000156e+01
-3.799439999999999884e+01
-3.802490000000000236e+01
-3.784179999999999922e+01
-3.808590000000000231e+01
-3.796390000000000242e+01
-3.781130000000000280e+01
-3.771970000000000312e+01
-3.778079999999999927e+01
-3.781130000000000280e+01
-3.787230000000000274e+01
-3.778079999999999927e+01
-3.775019999999999953e+01
-3.765870000000000317e+01
-3.753659999999999997e+01
-3.744509999999999650e+01
-3.720089999999999719e+01
-3.726200000000000045e+01
-3.704829999999999757e+01
-3.713989999999999725e+01
-3.674320000000000164e+01
-3.659060000000000201e+01
-3.643800000000000239e+01
-3.634640000000000271e+01
-3.649900000000000233e+01
-3.643800000000000239e+01
-3.634640000000000271e+01
-3.637700000000000244e+01
-3.601069999999999993e+01
-3.601069999999999993e+01
-3.570559999999999690e+01
-3.573610000000000042e+01
-3.561399999999999721e+01
-3.552250000000000085e+01
-3.549190000000000111e+01
-3.564450000000000074e+01
-3.497310000000000230e+01
-3.488159999999999883e+01
-3.488159999999999883e+01
-3.454590000000000316e+01
-3.454590000000000316e+01
-3.433229999999999649e+01
-3.414920000000000044e+01
-3.393549999999999756e+01
-3.381349999999999767e+01
-3.359989999999999810e+01
-3.338620000000000232e+01
-3.335569999999999879e+01
-3.308109999999999928e+01
-3.277590000000000003e+01
-3.271479999999999677e+01
-3.234859999999999758e+01
-3.231810000000000116e+01
-3.170779999999999887e+01
-3.137209999999999965e+01
-3.094480000000000075e+01
-2.993769999999999953e+01
-2.722169999999999845e+01
-2.267460000000000164e+01
-1.577759999999999962e+01
-9.063719999999999999e+00
-5.096440000000000303e+00
-5.218510000000000204e+00
-7.659909999999999997e+00
-1.110839999999999961e+01
-1.498409999999999975e+01
-1.858520000000000039e+01
-2.212519999999999953e+01
-2.514649999999999963e+01
-2.764890000000000114e+01
-2.969359999999999999e+01
-3.140259999999999962e+01
-3.262330000000000041e+01
-3.366089999999999804e+01
-3.454590000000000316e+01
-3.488159999999999883e+01
-3.561399999999999721e+01
-3.598020000000000351e+01
-3.640749999999999886e+01
-3.649900000000000233e+01
-3.717040000000000077e+01
-3.680420000000000158e+01
-3.689580000000000126e+01
-3.735349999999999682e+01
-3.744509999999999650e+01
-3.768919999999999959e+01
-3.778079999999999927e+01
-3.768919999999999959e+01
-3.799439999999999884e+01
-3.808590000000000231e+01
-3.851319999999999766e+01
-3.851319999999999766e+01
-3.890990000000000038e+01
-3.894039999999999679e+01
-3.894039999999999679e+01
-3.884890000000000043e+01
-3.894039999999999679e+01
-3.878779999999999717e+01
-3.872679999999999723e+01
-3.903199999999999648e+01
-3.930660000000000309e+01
-3.900150000000000006e+01
-3.918460000000000321e+01
-3.890990000000000038e+01
-3.897090000000000032e+01
-3.924560000000000315e+01
-3.912349999999999994e+01
-3.939820000000000277e+01
-3.939820000000000277e+01
-3.970340000000000202e+01
-3.936769999999999925e+01
-3.973389999999999844e+01
-3.964229999999999876e+01
-3.994749999999999801e+01
-4.013060000000000116e+01
-4.010009999999999764e+01
-4.003909999999999769e+01
-4.025269999999999726e+01
-4.000849999999999795e+01
-4.019169999999999732e+01
-4.028320000000000078e+01
-4.031369999999999720e+01
-4.025269999999999726e+01
-4.016109999999999758e+01
-4.025269999999999726e+01
-4.025269999999999726e+01
-4.034420000000000073e+01
-4.006960000000000122e+01
-4.034420000000000073e+01
-4.028320000000000078e+01
-4.034420000000000073e+01
-4.019169999999999732e+01
-4.022220000000000084e+01
-4.025269999999999726e+01
-4.025269999999999726e+01
-4.040529999999999688e+01
-4.077150000000000318e+01
-4.031369999999999720e+01
-4.067990000000000350e+01
-4.052729999999999677e+01
-4.049680000000000035e+01
-4.003909999999999769e+01
-4.049680000000000035e+01
-4.019169999999999732e+01
-4.055789999999999651e+01
-4.031369999999999720e+01
-4.034420000000000073e+01
-4.025269999999999726e+01
-4.019169999999999732e+01
-4.010009999999999764e+01
-4.016109999999999758e+01
-4.010009999999999764e+01
-4.019169999999999732e+01
-4.003909999999999769e+01
-4.006960000000000122e+01
-4.003909999999999769e+01
-4.013060000000000116e+01
-4.019169999999999732e+01
-3.979489999999999839e+01
-3.994749999999999801e+01
-4.000849999999999795e+01
-4.003909999999999769e+01
-3.982540000000000191e+01
-3.985600000000000165e+01
-3.982540000000000191e+01
-3.976440000000000197e+01
-3.958129999999999882e+01
-3.970340000000000202e+01
-3.936769999999999925e+01
-3.945920000000000272e+01
-3.918460000000000321e+01
-3.936769999999999925e+01
-3.897090000000000032e+01
-3.915409999999999968e+01
-3.890990000000000038e+01
-3.906250000000000000e+01
-3.903199999999999648e+01
-3.890990000000000038e+01
-3.894039999999999679e+01
-3.900150000000000006e+01
-3.887939999999999685e+01
-3.869630000000000081e+01
-3.872679999999999723e+01
-3.869630000000000081e+01
-3.842159999999999798e+01
-3.826899999999999835e+01
-3.839110000000000156e+01
-3.811650000000000205e+01
-3.820799999999999841e+01
-3.790279999999999916e+01
-3.811650000000000205e+01
-3.778079999999999927e+01
-3.793330000000000268e+01
-3.762819999999999965e+01
-3.759770000000000323e+01
-3.750610000000000355e+01
-3.753659999999999997e+01
-3.720089999999999719e+01
-3.720089999999999719e+01
-3.701780000000000115e+01
-3.686520000000000152e+01
-3.671260000000000190e+01
-3.659060000000000201e+01
-3.656009999999999849e+01
-3.665160000000000196e+01
-3.601069999999999993e+01
-3.594969999999999999e+01
-3.588870000000000005e+01
-3.561399999999999721e+01
-3.527830000000000155e+01
-3.497310000000000230e+01
-3.500370000000000203e+01
-3.488159999999999883e+01
-3.448490000000000322e+01
-3.421020000000000039e+01
-3.393549999999999756e+01
-3.363040000000000163e+01
-3.338620000000000232e+01
-3.320309999999999917e+01
-3.256230000000000047e+01
-3.146359999999999957e+01
-2.932740000000000080e+01
-2.453610000000000113e+01
-1.779169999999999874e+01
-9.887700000000000600e+00
-5.004879999999999995e+00
-4.241939999999999600e+00
-6.622309999999999697e+00
-9.918210000000000193e+00
-1.376340000000000074e+01
-1.770019999999999882e+01
-2.136230000000000118e+01
-2.456670000000000087e+01
-2.728269999999999840e+01
-2.944950000000000045e+01
-3.103640000000000043e+01
-3.219599999999999795e+01
-3.375240000000000151e+01
-3.463750000000000284e+01
-3.546139999999999759e+01
-3.619380000000000308e+01
-3.656009999999999849e+01
-3.701780000000000115e+01
-3.771970000000000312e+01
-3.784179999999999922e+01
-3.817750000000000199e+01
-3.845210000000000150e+01
-3.878779999999999717e+01
-3.878779999999999717e+01
-3.918460000000000321e+01
-3.894039999999999679e+01
-3.927609999999999957e+01
-3.936769999999999925e+01
-3.936769999999999925e+01
-3.964229999999999876e+01
-3.955080000000000240e+01
-3.970340000000000202e+01
-3.973389999999999844e+01
-4.006960000000000122e+01
-4.003909999999999769e+01
-4.000849999999999795e+01
-3.991700000000000159e+01
-4.006960000000000122e+01
-4.034420000000000073e+01
-4.019169999999999732e+01
-4.019169999999999732e+01
-4.034420000000000073e+01
-4.025269999999999726e+01
-4.031369999999999720e+01
-4.010009999999999764e+01
-4.037480000000000047e+01
-4.010009999999999764e+01
-4.006960000000000122e+01
-4.000849999999999795e+01
-4.019169999999999732e+01
-4.019169999999999732e+01
-4.013060000000000116e+01
-4.000849999999999795e+01
-4.025269999999999726e+01
-4.025269999999999726e+01
-4.019169999999999732e+01
-4.006960000000000122e+01
-4.022220000000000084e+01
-4.025269999999999726e+01
-4.058840000000000003e+01
-4.028320000000000078e+01
-4.037480000000000047e+01
-4.034420000000000073e+01
-4.013060000000000116e+01
-4.022220000000000084e+01
-3.997800000000000153e+01
-4.019169999999999732e+01
-4.000849999999999795e+01
-4.000849999999999795e+01
-4.000849999999999795e+01
-3.976440000000000197e+01
-4.000849999999999795e+01
-3.982540000000000191e+01
-3.991700000000000159e+01
-3.994749999999999801e+01
-3.985600000000000165e+01
-4.000849999999999795e+01
-3.958129999999999882e+01
-3.985600000000000165e+01
-3.982540000000000191e+01
-3.994749999999999801e+01
-3.976440000000000197e+01
-3.979489999999999839e+01
-3.942869999999999919e+01
-3.961180000000000234e+01
-3.927609999999999957e+01
-3.942869999999999919e+01
-3.927609999999999957e+01
-3.948969999999999914e+01
-3.939820000000000277e+01
-3.927609999999999957e+01
-3.921509999999999962e+01
-3.900150000000000006e+01
-3.897090000000000032e+01
-3.897090000000000032e+01
-3.900150000000000006e+01
-3.906250000000000000e+01
-3.918460000000000321e+01
-3.900150000000000006e+01
-3.869630000000000081e+01
-3.863530000000000086e+01
-3.872679999999999723e+01
-3.875730000000000075e+01
-3.857419999999999760e+01
-3.845210000000000150e+01
-3.808590000000000231e+01
-3.805539999999999878e+01
-3.814699999999999847e+01
-3.787230000000000274e+01
-3.787230000000000274e+01
-3.747560000000000002e+01
-3.756710000000000349e+01
-3.723140000000000072e+01
-3.723140000000000072e+01
-3.710940000000000083e+01
-3.713989999999999725e+01
-3.698729999999999762e+01
-3.683469999999999800e+01
-3.686520000000000152e+01
-3.680420000000000158e+01
-3.643800000000000239e+01
-3.652949999999999875e+01
-3.619380000000000308e+01
-3.607180000000000319e+01
-3.631589999999999918e+01
-3.604129999999999967e+01
-3.601069999999999993e+01
-3.582759999999999678e+01
-3.576659999999999684e+01
-3.552250000000000085e+01
-3.564450000000000074e+01
-3.540039999999999765e+01
-3.564450000000000074e+01
-3.546139999999999759e+01
-3.533939999999999770e+01
-3.524779999999999802e+01
-3.503419999999999845e+01
-3.472899999999999920e+01
-3.457639999999999958e+01
-3.405760000000000076e+01
-3.408809999999999718e+01
-3.308109999999999928e+01
-3.085330000000000084e+01
-2.627560000000000073e+01
-2.047729999999999961e+01
-1.284789999999999921e+01
-6.683349999999999902e+00
-4.455569999999999808e+00
-5.676269999999999705e+00
-8.392329999999999401e+00
-1.184079999999999977e+01
-1.583859999999999957e+01
-1.934809999999999874e+01
-2.291870000000000118e+01
-2.597050000000000125e+01
-2.859499999999999886e+01
-3.054810000000000159e+01
-3.210450000000000159e+01
-3.332520000000000238e+01
-3.451539999999999964e+01
-3.512570000000000192e+01
-3.646849999999999881e+01
-3.720089999999999719e+01
-3.771970000000000312e+01
-3.811650000000000205e+01
-3.848270000000000124e+01
-3.869630000000000081e+01
-3.912349999999999994e+01
-3.909300000000000352e+01
-3.958129999999999882e+01
-3.970340000000000202e+01
-3.994749999999999801e+01
-3.985600000000000165e+01
-4.000849999999999795e+01
-3.973389999999999844e+01
-4.016109999999999758e+01
-4.034420000000000073e+01
-4.019169999999999732e+01
-4.040529999999999688e+01
-4.025269999999999726e+01
-4.013060000000000116e+01
-4.031369999999999720e+01
-4.025269999999999726e+01
-4.019169999999999732e+01
-4.010009999999999764e+01
-4.019169999999999732e+01
-4.025269999999999726e+01
-4.006960000000000122e+01
-4.013060000000000116e+01
-4.016109999999999758e+01
-4.025269999999999726e+01
-4.031369999999999720e+01
-4.031369999999999720e+01
-4.028320000000000078e+01
-4.031369999999999720e+01
-4.013060000000000116e+01
-4.043580000000000041e+01
-4.049680000000000035e+01
-4.052729999999999677e+01
-4.052729999999999677e+01
-4.064939999999999998e+01
-4.067990000000000350e+01
-4.077150000000000318e+01
-4.071039999999999992e+01
-4.067990000000000350e+01
-4.071039999999999992e+01
-4.083250000000000313e+01
-4.080199999999999960e+01
-4.086299999999999955e+01
-4.074099999999999966e+01
-4.055789999999999651e+01
-4.031369999999999720e+01
-4.034420000000000073e+01
-4.025269999999999726e+01
-4.037480000000000047e+01
-4.025269999999999726e+01
-4.058840000000000003e+01
-4.022220000000000084e+01
-4.025269999999999726e+01
-4.019169999999999732e+01
-4.055789999999999651e+01
-4.034420000000000073e+01
-4.052729999999999677e+01
-4.034420000000000073e+01
-4.037480000000000047e+01
-4.022220000000000084e+01
-4.025269999999999726e+01
-4.034420000000000073e+01
-4.040529999999999688e+01
-4.013060000000000116e+01
-4.025269999999999726e+01
-4.000849999999999795e+01
-3.994749999999999801e+01
-4.000849999999999795e+01
-3.985600000000000165e+01
-3.997800000000000153e+01
-3.979489999999999839e+01
-3.970340000000000202e+01
-3.955080000000000240e+01
-3.955080000000000240e+01
-3.945920000000000272e+01
-3.945920000000000272e+01
-3.939820000000000277e+01
-3.955080000000000240e+01
-3.921509999999999962e+01
-3.945920000000000272e+01
-3.921509999999999962e+01
-3.918460000000000321e+01
-3.903199999999999648e+01
-3.909300000000000352e+01
-3.887939999999999685e+01
-3.912349999999999994e+01
-3.897090000000000032e+01
-3.897090000000000032e+01
-3.842159999999999798e+01
-3.875730000000000075e+01
-3.839110000000000156e+01
-3.836059999999999803e+01
-3.845210000000000150e+01
-3.823850000000000193e+01
-3.820799999999999841e+01
-3.814699999999999847e+01
-3.784179999999999922e+01
-3.796390000000000242e+01
-3.799439999999999884e+01
-3.802490000000000236e+01
-3.762819999999999965e+01
-3.762819999999999965e+01
-3.753659999999999997e+01
-3.713989999999999725e+01
-3.720089999999999719e+01
-3.692629999999999768e+01
-3.704829999999999757e+01
-3.692629999999999768e+01
-3.686520000000000152e+01
-3.646849999999999881e+01
-3.628540000000000276e+01
-3.567499999999999716e+01
-3.582759999999999678e+01
-3.549190000000000111e+01
-3.567499999999999716e+01
-3.521730000000000160e+01
-3.527830000000000155e+01
-3.488159999999999883e+01
-3.488159999999999883e+01
-3.433229999999999649e+01
-3.442379999999999995e+01
-3.399660000000000082e+01
-3.381349999999999767e+01
-3.347780000000000200e+01
-3.283689999999999998e+01
-3.262330000000000041e+01
-3.213499999999999801e+01
-3.131099999999999994e+01
-2.984619999999999962e+01
-2.609250000000000114e+01
-2.011110000000000042e+01
-1.226810000000000045e+01
-5.859379999999999811e+00
-4.364010000000000389e+00
-5.706789999999999807e+00
-8.941649999999999210e+00
-1.260379999999999967e+01
-1.672360000000000113e+01
-2.017210000000000036e+01
-2.349849999999999994e+01
-2.609250000000000114e+01
-2.859499999999999886e+01
-3.060910000000000153e+01
-3.222659999999999769e+01
-3.366089999999999804e+01
-3.466799999999999926e+01
-3.518679999999999808e+01
-3.598020000000000351e+01
-3.631589999999999918e+01
-3.710940000000000083e+01
-3.741460000000000008e+01
-3.778079999999999927e+01
-3.790279999999999916e+01
-3.829959999999999809e+01
-3.842159999999999798e+01
-3.863530000000000086e+01
-3.903199999999999648e+01
-3.903199999999999648e+01
-3.921509999999999962e+01
-3.936769999999999925e+01
-3.942869999999999919e+01
-3.967289999999999850e+01
-3.979489999999999839e+01
-3.985600000000000165e+01
-4.000849999999999795e+01
-4.022220000000000084e+01
-4.010009999999999764e+01
-4.006960000000000122e+01
-4.022220000000000084e+01
-4.000849999999999795e+01
-4.010009999999999764e+01
-4.010009999999999764e+01
-4.031369999999999720e+01
-4.022220000000000084e+01
-4.016109999999999758e+01
-4.028320000000000078e+01
-4.019169999999999732e+01
-4.006960000000000122e+01
-4.016109999999999758e+01
-4.034420000000000073e+01
-4.040529999999999688e+01
-4.052729999999999677e+01
-4.052729999999999677e+01
-4.028320000000000078e+01
-4.049680000000000035e+01
-4.019169999999999732e+01
-4.046629999999999683e+01
-4.043580000000000041e+01
-4.028320000000000078e+01
-4.064939999999999998e+01
-4.037480000000000047e+01
-4.022220000000000084e+01
-4.043580000000000041e+01
-4.022220000000000084e+01
-4.025269999999999726e+01
-4.031369999999999720e+01
-4.022220000000000084e+01
-4.019169999999999732e+01
-4.019169999999999732e+01
-4.022220000000000084e+01
-4.040529999999999688e+01
-4.028320000000000078e+01
-4.025269999999999726e+01
-4.040529999999999688e+01
-4.028320000000000078e+01
-4.013060000000000116e+01
-4.000849999999999795e+01
-4.006960000000000122e+01
-4.019169999999999732e+01
-4.000849999999999795e+01
-4.006960000000000122e+01
-4.006960000000000122e+01
-3.991700000000000159e+01
-3.970340000000000202e+01
-3.942869999999999919e+01
-3.964229999999999876e+01
-3.945920000000000272e+01
-3.945920000000000272e+01
-3.936769999999999925e+01
-3.948969999999999914e+01
-3.933720000000000283e+01
-3.948969999999999914e+01
-3.930660000000000309e+01
-3.924560000000000315e+01
-3.936769999999999925e+01
-3.939820000000000277e+01
-3.918460000000000321e+01
-3.927609999999999957e+01
-3.900150000000000006e+01
-3.912349999999999994e+01
-3.887939999999999685e+01
-3.894039999999999679e+01
-3.869630000000000081e+01
-3.915409999999999968e+01
-3.863530000000000086e+01
-3.872679999999999723e+01
-3.848270000000000124e+01
-3.826899999999999835e+01
-3.842159999999999798e+01
-3.802490000000000236e+01
-3.814699999999999847e+01
-3.802490000000000236e+01
-3.784179999999999922e+01
-3.790279999999999916e+01
-3.771970000000000312e+01
-3.771970000000000312e+01
-3.787230000000000274e+01
-3.765870000000000317e+01
-3.771970000000000312e+01
-3.729249999999999687e+01
-3.710940000000000083e+01
-3.692629999999999768e+01
-3.680420000000000158e+01
-3.649900000000000233e+01
-3.662109999999999843e+01
-3.628540000000000276e+01
-3.637700000000000244e+01
-3.601069999999999993e+01
-3.588870000000000005e+01
-3.567499999999999716e+01
-3.561399999999999721e+01
-3.567499999999999716e+01
-3.552250000000000085e+01
-3.530879999999999797e+01
-3.518679999999999808e+01
-3.509519999999999840e+01
-3.488159999999999883e+01
-3.478999999999999915e+01
-3.430180000000000007e+01
-3.421020000000000039e+01
-3.378300000000000125e+01
-3.375240000000000151e+01
-3.323360000000000269e+01
-3.283689999999999998e+01
-3.237919999999999732e+01
-3.182979999999999876e+01
-3.060910000000000153e+01
-2.819819999999999993e+01
-2.282710000000000150e+01
-1.620479999999999876e+01
-8.392329999999999401e+00
-4.425049999999999706e+00
-4.119869999999999699e+00
-6.774899999999999700e+00
-1.028439999999999976e+01
-1.437379999999999924e+01
-1.815800000000000125e+01
-2.163700000000000045e+01
-2.462770000000000081e+01
-2.737430000000000163e+01
-2.932740000000000080e+01
-3.100590000000000046e+01
-3.237919999999999732e+01
-3.363040000000000163e+01
-3.460690000000000310e+01
-3.552250000000000085e+01
-3.591919999999999646e+01
-3.665160000000000196e+01
-3.698729999999999762e+01
-3.723140000000000072e+01
-3.805539999999999878e+01
-3.799439999999999884e+01
-3.842159999999999798e+01
-3.845210000000000150e+01
-3.887939999999999685e+01
-3.912349999999999994e+01
-3.924560000000000315e+01
-3.955080000000000240e+01
-3.964229999999999876e+01
-3.958129999999999882e+01
-3.973389999999999844e+01
-3.958129999999999882e+01
-4.006960000000000122e+01
-3.997800000000000153e+01
-3.997800000000000153e+01
-4.003909999999999769e+01
-4.000849999999999795e+01
-3.994749999999999801e+01
-4.010009999999999764e+01
-3.982540000000000191e+01
-3.988649999999999807e+01
-3.991700000000000159e+01
-3.997800000000000153e+01
-4.006960000000000122e+01
-4.003909999999999769e+01
-4.016109999999999758e+01
-4.013060000000000116e+01
-4.010009999999999764e+01
-4.025269999999999726e+01
-4.022220000000000084e+01
-4.037480000000000047e+01
-4.043580000000000041e+01
-4.043580000000000041e+01
-4.013060000000000116e+01
-4.025269999999999726e+01
-4.034420000000000073e+01
-4.049680000000000035e+01
-4.040529999999999688e+01
-4.019169999999999732e+01
-3.979489999999999839e+01
-4.022220000000000084e+01
-3.982540000000000191e+01
-3.988649999999999807e+01
-3.973389999999999844e+01
-3.961180000000000234e+01
-3.930660000000000309e+01
-3.939820000000000277e+01
-3.942869999999999919e+01
-3.939820000000000277e+01
-3.961180000000000234e+01
-3.964229999999999876e+01
-3.958129999999999882e+01
-3.973389999999999844e+01
-3.973389999999999844e+01
-3.967289999999999850e+01
-3.961180000000000234e+01
-3.979489999999999839e+01
-3.976440000000000197e+01
-3.952029999999999887e+01
-3.985600000000000165e+01
-3.945920000000000272e+01
-3.973389999999999844e+01
-3.930660000000000309e+01
-3.939820000000000277e+01
-3.945920000000000272e+01
-3.958129999999999882e+01
-3.933720000000000283e+01
-3.961180000000000234e+01
-3.942869999999999919e+01
-3.952029999999999887e+01
-3.936769999999999925e+01
-3.979489999999999839e+01
-3.945920000000000272e+01
-3.964229999999999876e+01
-3.948969999999999914e+01
-3.942869999999999919e+01
-3.930660000000000309e+01
-3.921509999999999962e+01
-3.927609999999999957e+01
-3.912349999999999994e+01
-3.909300000000000352e+01
-3.897090000000000032e+01
-3.881839999999999691e+01
-3.869630000000000081e+01
-3.887939999999999685e+01
-3.881839999999999691e+01
-3.866579999999999728e+01
-3.863530000000000086e+01
-3.860470000000000113e+01
-3.820799999999999841e+01
-3.817750000000000199e+01
-3.771970000000000312e+01
-3.778079999999999927e+01
-3.738400000000000034e+01
-3.775019999999999953e+01
-3.744509999999999650e+01
-3.738400000000000034e+01
-3.710940000000000083e+01
-3.735349999999999682e+01
-3.695680000000000121e+01
-3.713989999999999725e+01
-3.713989999999999725e+01
-3.720089999999999719e+01
-3.704829999999999757e+01
-3.704829999999999757e+01
-3.668209999999999837e+01
-3.698729999999999762e+01
-3.689580000000000126e+01
-3.677369999999999806e+01
-3.692629999999999768e+01
-3.674320000000000164e+01
-3.674320000000000164e+01
-3.659060000000000201e+01
-3.649900000000000233e+01
-3.622440000000000282e+01
-3.652949999999999875e+01
-3.622440000000000282e+01
-3.598020000000000351e+01
-3.582759999999999678e+01
-3.561399999999999721e+01
-3.536990000000000123e+01
-3.536990000000000123e+01
-3.506470000000000198e+01
-3.497310000000000230e+01
-3.457639999999999958e+01
-3.482059999999999889e+01
-3.436280000000000001e+01
-3.408809999999999718e+01
-3.399660000000000082e+01
-3.369140000000000157e+01
-3.344729999999999848e+01
-3.320309999999999917e+01
-3.265379999999999683e+01
-3.118900000000000006e+01
-2.825929999999999964e+01
-2.304080000000000084e+01
-1.614379999999999882e+01
-8.819580000000000197e+00
-4.852289999999999992e+00
-4.913330000000000197e+00
-7.324220000000000397e+00
-1.095579999999999998e+01
-1.477050000000000018e+01
-1.818850000000000122e+01
-2.188109999999999999e+01
-2.496340000000000003e+01
-2.722169999999999845e+01
-2.923580000000000112e+01
-3.076170000000000115e+01
-3.225710000000000122e+01
-3.320309999999999917e+01
-3.421020000000000039e+01
-3.478999999999999915e+01
-3.607180000000000319e+01
-3.656009999999999849e+01
-3.692629999999999768e+01
-3.753659999999999997e+01
-3.784179999999999922e+01
-3.799439999999999884e+01
-3.829959999999999809e+01
-3.848270000000000124e+01
-3.881839999999999691e+01
-3.900150000000000006e+01
-3.909300000000000352e+01
-3.906250000000000000e+01
-3.918460000000000321e+01
-3.955080000000000240e+01
-3.961180000000000234e+01
-3.970340000000000202e+01
-3.961180000000000234e+01
-3.982540000000000191e+01
-3.976440000000000197e+01
-3.979489999999999839e+01
-3.967289999999999850e+01
-4.010009999999999764e+01
-4.000849999999999795e+01
-4.006960000000000122e+01
-4.016109999999999758e+01
-4.028320000000000078e+01
-4.034420000000000073e+01
-4.046629999999999683e+01
-4.003909999999999769e+01
-4.043580000000000041e+01
-4.016109999999999758e+01
-4.028320000000000078e+01
-4.031369999999999720e+01
-4.022220000000000084e+01
-4.000849999999999795e+01
-4.040529999999999688e+01
-4.049680000000000035e+01
-4.040529999999999688e+01
-4.046629999999999683e+01
-4.064939999999999998e+01
-4.055789999999999651e+01
-4.077150000000000318e+01
-4.064939999999999998e+01
-4.071039999999999992e+01
-4.080199999999999960e+01
-4.055789999999999651e+01
-4.071039999999999992e+01
-4.055789999999999651e+01
-4.067990000000000350e+01
-4.061889999999999645e+01
-4.077150000000000318e+01
-4.067990000000000350e+01
-4.086299999999999955e+01
-4.061889999999999645e+01
-4.083250000000000313e+01
-4.052729999999999677e+01
-4.067990000000000350e+01
-4.067990000000000350e+01
-4.067990000000000350e+01
-4.067990000000000350e+01
-4.107670000000000243e+01
-4.086299999999999955e+01
-4.104610000000000269e+01
-4.104610000000000269e+01
-4.110719999999999885e+01
-4.104610000000000269e+01
-4.138179999999999836e+01
-4.113770000000000238e+01
-4.122919999999999874e+01
-4.113770000000000238e+01
-4.095459999999999923e+01
-4.107670000000000243e+01
-4.086299999999999955e+01
-4.101559999999999917e+01
-4.089359999999999928e+01
-4.116819999999999879e+01
-4.107670000000000243e+01
-4.101559999999999917e+01
-4.095459999999999923e+01
-4.119870000000000232e+01
-4.071039999999999992e+01
-4.110719999999999885e+01
-4.083250000000000313e+01
-4.132079999999999842e+01
-4.098510000000000275e+01
-4.098510000000000275e+01
-4.077150000000000318e+01
-4.092410000000000281e+01
-4.080199999999999960e+01
-4.086299999999999955e+01
-4.058840000000000003e+01
-4.055789999999999651e+01
-4.046629999999999683e+01
-4.067990000000000350e+01
-4.046629999999999683e+01
-4.077150000000000318e+01
-4.064939999999999998e+01
-4.058840000000000003e+01
-4.046629999999999683e+01
-4.031369999999999720e+01
-4.061889999999999645e+01
-4.031369999999999720e+01
-4.061889999999999645e+01
-4.067990000000000350e+01
-4.064939999999999998e+01
-4.074099999999999966e+01
-4.049680000000000035e+01
-4.019169999999999732e+01
-4.046629999999999683e+01
-4.003909999999999769e+01
-4.031369999999999720e+01
-4.013060000000000116e+01
-4.022220000000000084e+01
-3.991700000000000159e+01
-4.019169999999999732e+01
-3.997800000000000153e+01
-3.994749999999999801e+01
-3.964229999999999876e+01
-3.997800000000000153e+01
-3.988649999999999807e+01
-3.967289999999999850e+01
-3.961180000000000234e+01
-3.955080000000000240e+01
-3.958129999999999882e+01
-3.976440000000000197e+01
-3.939820000000000277e+01
-3.945920000000000272e+01
-3.933720000000000283e+01
-3.906250000000000000e+01
-3.909300000000000352e+01
-3.906250000000000000e+01
-3.890990000000000038e+01
-3.869630000000000081e+01
-3.875730000000000075e+01
-3.854370000000000118e+01
-3.863530000000000086e+01
-3.887939999999999685e+01
-3.811650000000000205e+01
-3.811650000000000205e+01
-3.808590000000000231e+01
-3.814699999999999847e+01
-3.805539999999999878e+01
-3.790279999999999916e+01
-3.793330000000000268e+01
-3.753659999999999997e+01
-3.762819999999999965e+01
-3.756710000000000349e+01
-3.744509999999999650e+01
-3.701780000000000115e+01
-3.707889999999999731e+01
-3.671260000000000190e+01
-3.659060000000000201e+01
-3.646849999999999881e+01
-3.607180000000000319e+01
-3.610229999999999961e+01
-3.582759999999999678e+01
-3.564450000000000074e+01
-3.540039999999999765e+01
-3.512570000000000192e+01
-3.518679999999999808e+01
-3.460690000000000310e+01
-3.478999999999999915e+01
-3.445430000000000348e+01
-3.372189999999999799e+01
-3.317260000000000275e+01
-3.204350000000000165e+01
-2.874759999999999849e+01
-2.337650000000000006e+01
-1.571659999999999968e+01
-8.056639999999999802e+00
-3.906250000000000000e+00
-4.089360000000000106e+00
-6.927489999999999704e+00
-1.065060000000000073e+01
-1.449579999999999913e+01
-1.840210000000000079e+01
-2.191159999999999997e+01
-2.520749999999999957e+01
-2.777100000000000080e+01
-2.978519999999999968e+01
-3.146359999999999957e+01
-3.280639999999999645e+01
-3.421020000000000039e+01
-3.530879999999999797e+01
-3.619380000000000308e+01
-3.683469999999999800e+01
-3.747560000000000002e+01
-3.778079999999999927e+01
-3.839110000000000156e+01
-3.845210000000000150e+01
-3.887939999999999685e+01
-3.903199999999999648e+01
-3.948969999999999914e+01
-3.927609999999999957e+01
-3.952029999999999887e+01
-3.967289999999999850e+01
-3.973389999999999844e+01
-4.006960000000000122e+01
-4.022220000000000084e+01
-4.031369999999999720e+01
-4.034420000000000073e+01
-4.040529999999999688e+01
-4.052729999999999677e+01
-4.046629999999999683e+01
-4.083250000000000313e+01
-4.101559999999999917e+01
-4.113770000000000238e+01
-4.119870000000000232e+01
-4.119870000000000232e+01
-4.116819999999999879e+01
-4.104610000000000269e+01
-4.135130000000000194e+01
-4.125979999999999848e+01
-4.138179999999999836e+01
-4.135130000000000194e+01
-4.162599999999999767e+01
-4.129030000000000200e+01
-4.147339999999999804e+01
-4.125979999999999848e+01
-4.144290000000000163e+01
-4.135130000000000194e+01
-4.168699999999999761e+01
-4.165650000000000119e+01
-4.199219999999999686e+01
-4.156490000000000151e+01
-4.187010000000000076e+01
-4.180910000000000082e+01
-4.208370000000000033e+01
-4.187010000000000076e+01
-4.193119999999999692e+01
-4.180910000000000082e+01
-4.190059999999999718e+01
-4.226680000000000348e+01
-4.211430000000000007e+01
-4.229740000000000322e+01
-4.232789999999999964e+01
-4.248049999999999926e+01
-4.248049999999999926e+01
-4.214479999999999649e+01
-4.248049999999999926e+01
-4.272460000000000235e+01
-4.254149999999999920e+01
-4.302980000000000160e+01
-4.287720000000000198e+01
-4.299929999999999808e+01
-4.290769999999999840e+01
-4.299929999999999808e+01
-4.278560000000000230e+01
-4.299929999999999808e+01
-4.278560000000000230e+01
-4.327389999999999759e+01
-4.330440000000000111e+01
-4.333500000000000085e+01
-4.296880000000000166e+01
-4.309080000000000155e+01
-4.296880000000000166e+01
-4.306029999999999802e+01
-4.269409999999999883e+01
-4.287720000000000198e+01
-4.278560000000000230e+01
-4.293820000000000192e+01
-4.278560000000000230e+01
-4.293820000000000192e+01
-4.299929999999999808e+01
-4.266360000000000241e+01
-4.272460000000000235e+01
-4.269409999999999883e+01
-4.287720000000000198e+01
-4.284669999999999845e+01
-4.278560000000000230e+01
-4.287720000000000198e+01
-4.306029999999999802e+01
-4.312129999999999797e+01
-4.312129999999999797e+01
-4.312129999999999797e+01
-4.284669999999999845e+01
-4.269409999999999883e+01
-4.287720000000000198e+01
-4.269409999999999883e+01
-4.296880000000000166e+01
-4.284669999999999845e+01
-4.287720000000000198e+01
-4.293820000000000192e+01
-4.263309999999999889e+01
-4.263309999999999889e+01
-4.275509999999999877e+01
-4.254149999999999920e+01
-4.248049999999999926e+01
-4.269409999999999883e+01
-4.302980000000000160e+01
-4.269409999999999883e+01
-4.260249999999999915e+01
-4.266360000000000241e+01
-4.263309999999999889e+01
-4.260249999999999915e+01
-4.263309999999999889e+01
-4.272460000000000235e+01
-4.232789999999999964e+01
-4.263309999999999889e+01
-4.238889999999999958e+01
-4.208370000000000033e+01
-4.214479999999999649e+01
-4.220580000000000354e+01
-4.208370000000000033e+01
-4.202270000000000039e+01
-4.217530000000000001e+01
-4.183959999999999724e+01
-4.190059999999999718e+01
-4.202270000000000039e+01
-4.202270000000000039e+01
-4.205319999999999681e+01
-4.208370000000000033e+01
-4.177859999999999729e+01
-4.202270000000000039e+01
-4.187010000000000076e+01
-4.193119999999999692e+01
-4.171750000000000114e+01
-4.177859999999999729e+01
-4.171750000000000114e+01
-4.147339999999999804e+01
-4.159550000000000125e+01
-4.141239999999999810e+01
-4.107670000000000243e+01
-4.107670000000000243e+01
-4.125979999999999848e+01
-4.098510000000000275e+01
-4.122919999999999874e+01
-4.110719999999999885e+01
-4.104610000000000269e+01
-4.089359999999999928e+01
-4.067990000000000350e+01
-4.022220000000000084e+01
-4.016109999999999758e+01
-4.013060000000000116e+01
-4.000849999999999795e+01
-3.958129999999999882e+01
-3.952029999999999887e+01
-3.933720000000000283e+01
-3.952029999999999887e+01
-3.912349999999999994e+01
-3.930660000000000309e+01
-3.909300000000000352e+01
-3.894039999999999679e+01
-3.897090000000000032e+01
-3.903199999999999648e+01
-3.903199999999999648e+01
-3.915409999999999968e+01
-3.909300000000000352e+01
-3.900150000000000006e+01
-3.906250000000000000e+01
-3.878779999999999717e+01
-3.881839999999999691e+01
-3.878779999999999717e+01
-3.884890000000000043e+01
-3.890990000000000038e+01
-3.900150000000000006e+01
-3.845210000000000150e+01
-3.866579999999999728e+01
-3.814699999999999847e+01
-3.823850000000000193e+01
-3.802490000000000236e+01
-3.805539999999999878e+01
-3.793330000000000268e+01
-3.771970000000000312e+01
-3.765870000000000317e+01
-3.756710000000000349e+01
-3.710940000000000083e+01
-3.692629999999999768e+01
-3.671260000000000190e+01
-3.659060000000000201e+01
-3.634640000000000271e+01
-3.604129999999999967e+01
-3.543090000000000117e+01
-3.381349999999999767e+01
-3.024289999999999878e+01
-2.438350000000000151e+01
-1.638789999999999836e+01
-7.995610000000000106e+00
-3.753659999999999997e+00
-4.119869999999999699e+00
-7.019040000000000390e+00
-1.080320000000000036e+01
-1.489259999999999984e+01
-1.907349999999999923e+01
-2.261349999999999838e+01
-2.584840000000000160e+01
-2.841189999999999927e+01
-3.033449999999999847e+01
-3.231810000000000116e+01
-3.366089999999999804e+01
-3.488159999999999883e+01
-3.579710000000000036e+01
-3.677369999999999806e+01
-3.732300000000000040e+01
-3.790279999999999916e+01
-3.836059999999999803e+01
-3.881839999999999691e+01
-3.918460000000000321e+01
-3.918460000000000321e+01
-3.988649999999999807e+01
-4.019169999999999732e+01
-4.025269999999999726e+01
-4.049680000000000035e+01
-4.040529999999999688e+01
-4.058840000000000003e+01
-4.061889999999999645e+01
-4.052729999999999677e+01
-4.071039999999999992e+01
-4.071039999999999992e+01
-4.077150000000000318e+01
-4.077150000000000318e+01
-4.092410000000000281e+01
-4.116819999999999879e+01
-4.107670000000000243e+01
-4.129030000000000200e+01
-4.110719999999999885e+01
-4.156490000000000151e+01
-4.122919999999999874e+01
-4.150390000000000157e+01
-4.159550000000000125e+01
-4.162599999999999767e+01
-4.177859999999999729e+01
-4.171750000000000114e+01
-4.190059999999999718e+01
-4.174799999999999756e+01
-4.156490000000000151e+01
-4.153439999999999799e+01
-4.138179999999999836e+01
-4.171750000000000114e+01
-4.162599999999999767e+01
-4.187010000000000076e+01
-4.171750000000000114e+01
-4.174799999999999756e+01
-4.153439999999999799e+01
-4.162599999999999767e+01
-4.187010000000000076e+01
-4.168699999999999761e+01
-4.196170000000000044e+01
-4.180910000000000082e+01
-4.199219999999999686e+01
-4.202270000000000039e+01
-4.205319999999999681e+01
-4.211430000000000007e+01
-4.217530000000000001e+01
-4.202270000000000039e+01
-4.205319999999999681e+01
-4.187010000000000076e+01
-4.211430000000000007e+01
-4.190059999999999718e+01
-4.214479999999999649e+01
-4.199219999999999686e+01
-4.205319999999999681e+01
-4.193119999999999692e+01
-4.211430000000000007e+01
-4.199219999999999686e+01
-4.177859999999999729e+01
-4.196170000000000044e+01
-4.193119999999999692e+01
-4.220580000000000354e+01
-4.226680000000000348e+01
-4.205319999999999681e+01
-4.214479999999999649e+01
-4.199219999999999686e+01
-4.199219999999999686e+01
-4.202270000000000039e+01
-4.193119999999999692e+01
-4.205319999999999681e+01
-4.193119999999999692e+01
-4.190059999999999718e+01
-4.190059999999999718e+01
-4.205319999999999681e+01
-4.174799999999999756e+01
-4.199219999999999686e+01
-4.171750000000000114e+01
-4.180910000000000082e+01
-4.183959999999999724e+01
-4.190059999999999718e+01
-4.202270000000000039e+01
-4.211430000000000007e+01
-4.196170000000000044e+01
-4.214479999999999649e+01
-4.177859999999999729e+01
-4.208370000000000033e+01
-4.208370000000000033e+01
-4.211430000000000007e+01
-4.208370000000000033e+01
-4.217530000000000001e+01
-4.211430000000000007e+01
-4.205319999999999681e+01
-4.214479999999999649e+01
-4.180910000000000082e+01
-4.156490000000000151e+01
-4.171750000000000114e+01
-4.153439999999999799e+01
-4.159550000000000125e+01
-4.168699999999999761e+01
-4.150390000000000157e+01
-4.171750000000000114e+01
-4.153439999999999799e+01
-4.150390000000000157e+01
-4.132079999999999842e+01
-4.144290000000000163e+01
-4.153439999999999799e+01
-4.147339999999999804e+01
-4.150390000000000157e+01
-4.156490000000000151e+01
-4.165650000000000119e+01
-4.141239999999999810e+01
-4.135130000000000194e+01
-4.150390000000000157e+01
-4.116819999999999879e+01
-4.125979999999999848e+01
-4.092410000000000281e+01
-4.153439999999999799e+01
-4.129030000000000200e+01
-4.119870000000000232e+01
-4.104610000000000269e+01
-4.095459999999999923e+01
-4.101559999999999917e+01
-4.101559999999999917e+01
-4.101559999999999917e+01
-4.080199999999999960e+01
-4.086299999999999955e+01
-4.089359999999999928e+01
-4.080199999999999960e+01
-4.080199999999999960e+01
-4.086299999999999955e+01
-4.064939999999999998e+01
-4.083250000000000313e+01
-4.064939999999999998e+01
-4.055789999999999651e+01
-4.034420000000000073e+01
-4.040529999999999688e+01
-4.037480000000000047e+01
-4.049680000000000035e+01
-4.010009999999999764e+01
-4.019169999999999732e+01
-3.973389999999999844e+01
-3.973389999999999844e+01
-3.958129999999999882e+01
-3.964229999999999876e+01
-3.973389999999999844e+01
-3.955080000000000240e+01
-3.939820000000000277e+01
-3.936769999999999925e+01
-3.927609999999999957e+01
-3.918460000000000321e+01
-3.878779999999999717e+01
-3.884890000000000043e+01
-3.894039999999999679e+01
-3.884890000000000043e+01
-3.875730000000000075e+01
-3.848270000000000124e+01
-3.833010000000000161e+01
-3.793330000000000268e+01
-3.771970000000000312e+01
-3.765870000000000317e+01
-3.747560000000000002e+01
-3.710940000000000083e+01
-3.710940000000000083e+01
-3.692629999999999768e+01
-3.668209999999999837e+01
-3.665160000000000196e+01
-3.625489999999999924e+01
-3.594969999999999999e+01
-3.570559999999999690e+01
-3.536990000000000123e+01
-3.485110000000000241e+01
-3.375240000000000151e+01
-3.073120000000000118e+01
-2.539059999999999917e+01
-1.724239999999999995e+01
-8.361819999999999808e+00
-3.601069999999999993e+00
-3.906250000000000000e+00
-6.774899999999999700e+00
-1.019289999999999985e+01
-1.431269999999999953e+01
-1.828000000000000114e+01
-2.203369999999999962e+01
-2.502439999999999998e+01
-2.819819999999999993e+01
-3.012079999999999913e+01
-3.192139999999999844e+01
-3.350829999999999842e+01
-3.488159999999999883e+01
-3.579710000000000036e+01
-3.665160000000000196e+01
-3.713989999999999725e+01
-3.790279999999999916e+01
-3.814699999999999847e+01
-3.872679999999999723e+01
-3.872679999999999723e+01
-3.939820000000000277e+01
-3.945920000000000272e+01
-3.955080000000000240e+01
-3.988649999999999807e+01
-4.013060000000000116e+01
-4.013060000000000116e+01
-4.037480000000000047e+01
-4.031369999999999720e+01
-4.058840000000000003e+01
-4.055789999999999651e+01
-4.061889999999999645e+01
-4.052729999999999677e+01
-4.089359999999999928e+01
-4.098510000000000275e+01
-4.119870000000000232e+01
-4.129030000000000200e+01
-4.125979999999999848e+01
-4.150390000000000157e+01
-4.132079999999999842e+01
-4.138179999999999836e+01
-4.141239999999999810e+01
-4.162599999999999767e+01
-4.159550000000000125e+01
-4.180910000000000082e+01
-4.156490000000000151e+01
-4.150390000000000157e+01
-4.132079999999999842e+01
-4.159550000000000125e+01
-4.141239999999999810e+01
-4.171750000000000114e+01
-4.147339999999999804e+01
-4.159550000000000125e+01
-4.153439999999999799e+01
-4.171750000000000114e+01
-4.165650000000000119e+01
-4.174799999999999756e+01
-4.187010000000000076e+01
-4.150390000000000157e+01
-4.187010000000000076e+01
-4.159550000000000125e+01
-4.190059999999999718e+01
-4.180910000000000082e+01
-4.211430000000000007e+01
-4.190059999999999718e+01
-4.208370000000000033e+01
-4.193119999999999692e+01
-4.196170000000000044e+01
-4.168699999999999761e+01
-4.196170000000000044e+01
-4.156490000000000151e+01
-4.196170000000000044e+01
-4.196170000000000044e+01
-4.208370000000000033e+01
-4.183959999999999724e+01
-4.232789999999999964e+01
-4.202270000000000039e+01
-4.202270000000000039e+01
-4.190059999999999718e+01
-4.229740000000000322e+01
-4.217530000000000001e+01
-4.245000000000000284e+01
-4.208370000000000033e+01
-4.235840000000000316e+01
-4.223629999999999995e+01
-4.229740000000000322e+01
-4.232789999999999964e+01
-4.217530000000000001e+01
-4.214479999999999649e+01
-4.196170000000000044e+01
-4.190059999999999718e+01
-4.205319999999999681e+01
-4.223629999999999995e+01
-4.196170000000000044e+01
-4.208370000000000033e+01
-4.193119999999999692e+01
-4.205319999999999681e+01
-4.193119999999999692e+01
-4.196170000000000044e+01
-4.199219999999999686e+01
-4.214479999999999649e+01
-4.202270000000000039e+01
-4.232789999999999964e+01
-4.208370000000000033e+01
-4.235840000000000316e+01
-4.196170000000000044e+01
-4.208370000000000033e+01
-4.202270000000000039e+01
-4.223629999999999995e+01
-4.202270000000000039e+01
-4.205319999999999681e+01
-4.205319999999999681e+01
-4.199219999999999686e+01
-4.165650000000000119e+01
-4.159550000000000125e+01
-4.153439999999999799e+01
-4.180910000000000082e+01
-4.168699999999999761e+01
-4.180910000000000082e+01
-4.165650000000000119e+01
-4.162599999999999767e+01
-4.180910000000000082e+01
-4.153439999999999799e+01
-4.174799999999999756e+01
-4.144290000000000163e+01
-4.125979999999999848e+01
-4.153439999999999799e+01
-4.156490000000000151e+01
-4.138179999999999836e+01
-4.132079999999999842e+01
-4.144290000000000163e+01
-4.119870000000000232e+01
-4.129030000000000200e+01
-4.132079999999999842e+01
-4.107670000000000243e+01
-4.101559999999999917e+01
-4.110719999999999885e+01
-4.122919999999999874e+01
-4.113770000000000238e+01
-4.107670000000000243e+01
-4.116819999999999879e+01
-4.092410000000000281e+01
-4.089359999999999928e+01
-4.071039999999999992e+01
-4.086299999999999955e+01
-4.077150000000000318e+01
-4.080199999999999960e+01
-4.083250000000000313e+01
-4.077150000000000318e+01
-4.067990000000000350e+01
-4.040529999999999688e+01
-4.043580000000000041e+01
-4.025269999999999726e+01
-4.022220000000000084e+01
-4.025269999999999726e+01
-4.016109999999999758e+01
-3.988649999999999807e+01
-4.016109999999999758e+01
-3.997800000000000153e+01
-3.982540000000000191e+01
-3.979489999999999839e+01
-3.976440000000000197e+01
-3.961180000000000234e+01
-3.961180000000000234e+01
-3.936769999999999925e+01
-3.952029999999999887e+01
-3.912349999999999994e+01
-3.924560000000000315e+01
-3.918460000000000321e+01
-3.912349999999999994e+01
-3.897090000000000032e+01
-3.842159999999999798e+01
-3.854370000000000118e+01
-3.836059999999999803e+01
-3.833010000000000161e+01
-3.817750000000000199e+01
-3.793330000000000268e+01
-3.775019999999999953e+01
-3.747560000000000002e+01
-3.726200000000000045e+01
-3.726200000000000045e+01
-3.665160000000000196e+01
-3.683469999999999800e+01
-3.662109999999999843e+01
-3.665160000000000196e+01
-3.637700000000000244e+01
-3.591919999999999646e+01
-3.564450000000000074e+01
-3.527830000000000155e+01
-3.414920000000000044e+01
-3.195189999999999841e+01
-2.709959999999999880e+01
-1.983640000000000114e+01
-1.086430000000000007e+01
-4.882810000000000095e+00
-3.173830000000000151e+00
-5.523679999999999701e+00
-8.850099999999999412e+00
-1.266479999999999961e+01
-1.687620000000000076e+01
-2.062989999999999924e+01
-2.395629999999999882e+01
-2.658079999999999998e+01
-2.948000000000000043e+01
-3.121950000000000003e+01
-3.314209999999999923e+01
-3.451539999999999964e+01
-3.546139999999999759e+01
-3.613280000000000314e+01
-3.698729999999999762e+01
-3.744509999999999650e+01
-3.826899999999999835e+01
-3.857419999999999760e+01
-3.921509999999999962e+01
-3.884890000000000043e+01
-3.976440000000000197e+01
-3.948969999999999914e+01
-3.976440000000000197e+01
-3.994749999999999801e+01
-4.025269999999999726e+01
-4.031369999999999720e+01
-4.071039999999999992e+01
-4.083250000000000313e+01
-4.086299999999999955e+01
-4.086299999999999955e+01
-4.116819999999999879e+01
-4.083250000000000313e+01
-4.089359999999999928e+01
-4.061889999999999645e+01
-4.083250000000000313e+01
-4.080199999999999960e+01
-4.074099999999999966e+01
-4.083250000000000313e+01
-4.077150000000000318e+01
-4.089359999999999928e+01
-4.095459999999999923e+01
-4.104610000000000269e+01
-4.074099999999999966e+01
-4.071039999999999992e+01
-4.049680000000000035e+01
-4.083250000000000313e+01
-4.071039999999999992e+01
-4.107670000000000243e+01
-4.098510000000000275e+01
-4.116819999999999879e+01
-4.095459999999999923e+01
-4.135130000000000194e+01
-4.116819999999999879e+01
-4.132079999999999842e+01
-4.153439999999999799e+01
-4.183959999999999724e+01
-4.202270000000000039e+01
-4.183959999999999724e+01
-4.162599999999999767e+01
-4.180910000000000082e+01
-4.187010000000000076e+01
-4.180910000000000082e+01
-4.190059999999999718e+01
-4.217530000000000001e+01
-4.208370000000000033e+01
-4.226680000000000348e+01
-4.187010000000000076e+01
-4.199219999999999686e+01
-4.217530000000000001e+01
-4.220580000000000354e+01
-4.223629999999999995e+01
-4.235840000000000316e+01
-4.241940000000000310e+01
-4.257200000000000273e+01
-4.251100000000000279e+01
-4.275509999999999877e+01
-4.284669999999999845e+01
-4.263309999999999889e+01
-4.272460000000000235e+01
-4.275509999999999877e+01
-4.275509999999999877e+01
-4.284669999999999845e+01
-4.287720000000000198e+01
-4.275509999999999877e+01
-4.293820000000000192e+01
-4.284669999999999845e+01
-4.284669999999999845e+01
-4.290769999999999840e+01
-4.275509999999999877e+01
-4.293820000000000192e+01
-4.306029999999999802e+01
-4.321289999999999765e+01
-4.312129999999999797e+01
-4.312129999999999797e+01
-4.333500000000000085e+01
-4.312129999999999797e+01
-4.336549999999999727e+01
-4.324340000000000117e+01
-4.339600000000000080e+01
-4.357909999999999684e+01
-4.354860000000000042e+01
-4.342649999999999721e+01
-4.364009999999999678e+01
-4.342649999999999721e+01
-4.339600000000000080e+01
-4.321289999999999765e+01
-4.345700000000000074e+01
-4.336549999999999727e+01
-4.370120000000000005e+01
-4.342649999999999721e+01
-4.351809999999999690e+01
-4.360960000000000036e+01
-4.373169999999999646e+01
-4.394530000000000314e+01
-4.370120000000000005e+01
-4.373169999999999646e+01
-4.391479999999999961e+01
-4.391479999999999961e+01
-4.397579999999999956e+01
-4.400630000000000308e+01
-4.418950000000000244e+01
-4.409790000000000276e+01
-4.412839999999999918e+01
-4.434199999999999875e+01
-4.409790000000000276e+01
-4.406739999999999924e+01
-4.376219999999999999e+01
-4.400630000000000308e+01
-4.388430000000000319e+01
-4.418950000000000244e+01
-4.400630000000000308e+01
-4.418950000000000244e+01
-4.412839999999999918e+01
-4.391479999999999961e+01
-4.385379999999999967e+01
-4.406739999999999924e+01
-4.428099999999999881e+01
-4.434199999999999875e+01
-4.437259999999999849e+01
-4.449459999999999837e+01
-4.434199999999999875e+01
-4.458619999999999806e+01
-4.452510000000000190e+01
-4.467770000000000152e+01
-4.467770000000000152e+01
-4.437259999999999849e+01
-4.473879999999999768e+01
-4.452510000000000190e+01
-4.473879999999999768e+01
-4.458619999999999806e+01
-4.455570000000000164e+01
-4.446410000000000196e+01
-4.449459999999999837e+01
-4.455570000000000164e+01
-4.470830000000000126e+01
-4.461670000000000158e+01
-4.467770000000000152e+01
-4.440310000000000201e+01
-4.501339999999999719e+01
-4.476930000000000121e+01
-4.489139999999999731e+01
-4.470830000000000126e+01
-4.495239999999999725e+01
-4.455570000000000164e+01
-4.495239999999999725e+01
-4.486079999999999757e+01
-4.479979999999999762e+01
-4.501339999999999719e+01
-4.519650000000000034e+01
-4.513550000000000040e+01
-4.498290000000000077e+01
-4.483030000000000115e+01
-4.486079999999999757e+01
-4.479979999999999762e+01
-4.489139999999999731e+01
-4.501339999999999719e+01
-4.495239999999999725e+01
-4.522710000000000008e+01
-4.492190000000000083e+01
-4.516599999999999682e+01
-4.516599999999999682e+01
-4.519650000000000034e+01
-4.534909999999999997e+01
-4.565429999999999922e+01
-4.547120000000000317e+01
-4.556269999999999953e+01
-4.553220000000000312e+01
-4.556269999999999953e+01
-4.562380000000000280e+01
-4.568480000000000274e+01
-4.553220000000000312e+01
-4.565429999999999922e+01
-4.525759999999999650e+01
-4.547120000000000317e+01
-4.544069999999999965e+01
-4.559329999999999927e+01
-4.553220000000000312e+01
-4.562380000000000280e+01
-4.559329999999999927e+01
-4.559329999999999927e+01
-4.550169999999999959e+01
-4.562380000000000280e+01
-4.568480000000000274e+01
-4.592900000000000205e+01
-4.574580000000000268e+01
-4.586789999999999878e+01
-4.595949999999999847e+01
-4.595949999999999847e+01
-4.592900000000000205e+01
-4.589840000000000231e+01
-4.580689999999999884e+01
-4.599000000000000199e+01
-4.589840000000000231e+01
-4.617309999999999803e+01
-4.608149999999999835e+01
-4.595949999999999847e+01
-4.574580000000000268e+01
-4.595949999999999847e+01
-4.583740000000000236e+01
-4.605100000000000193e+01
-4.602049999999999841e+01
-4.589840000000000231e+01
-4.608149999999999835e+01
-4.589840000000000231e+01
-4.614260000000000161e+01
-4.614260000000000161e+01
-4.626460000000000150e+01
-4.617309999999999803e+01
-4.608149999999999835e+01
-4.620360000000000156e+01
-4.617309999999999803e+01
-4.617309999999999803e+01
-4.605100000000000193e+01
-4.623409999999999798e+01
-4.620360000000000156e+01
-4.602049999999999841e+01
-4.623409999999999798e+01
-4.574580000000000268e+01
-4.611209999999999809e+01
-4.595949999999999847e+01
-4.608149999999999835e+01
-4.632569999999999766e+01
-4.644780000000000086e+01
-4.617309999999999803e+01
-4.632569999999999766e+01
-4.623409999999999798e+01
-4.632569999999999766e+01
-4.638669999999999760e+01
-4.632569999999999766e+01
-4.641720000000000113e+01
-4.653929999999999723e+01
-4.638669999999999760e+01
-4.644780000000000086e+01
-4.656980000000000075e+01
-4.650880000000000081e+01
-4.650880000000000081e+01
-4.653929999999999723e+01
-4.666140000000000043e+01
-4.638669999999999760e+01
-4.653929999999999723e+01
-4.638669999999999760e+01
-4.660029999999999717e+01
-4.653929999999999723e+01
-4.681400000000000006e+01
-4.650880000000000081e+01
-4.669189999999999685e+01
-4.653929999999999723e+01
-4.669189999999999685e+01
-4.687500000000000000e+01
-4.718019999999999925e+01
-4.675289999999999679e+01
-4.730219999999999914e+01
-4.702759999999999962e+01
-4.708859999999999957e+01
-4.702759999999999962e+01
-4.693599999999999994e+01
-4.702759999999999962e+01
-4.708859999999999957e+01
-4.714970000000000283e+01
-4.727170000000000272e+01
-4.702759999999999962e+01
-4.721070000000000277e+01
-4.699710000000000321e+01
-4.702759999999999962e+01
-4.699710000000000321e+01
-4.724119999999999919e+01
-4.727170000000000272e+01
-4.733279999999999887e+01
-4.745479999999999876e+01
-4.736330000000000240e+01
-4.757690000000000197e+01
-4.730219999999999914e+01
-4.754639999999999844e+01
-4.736330000000000240e+01
-4.745479999999999876e+01
-4.739379999999999882e+01
-4.766850000000000165e+01
-4.751590000000000202e+01
-4.760739999999999839e+01
-4.754639999999999844e+01
-4.785159999999999769e+01
-4.769899999999999807e+01
-4.794310000000000116e+01
-4.760739999999999839e+01
-4.800419999999999732e+01
-4.791259999999999764e+01
-4.812619999999999720e+01
-4.821779999999999688e+01
-4.843139999999999645e+01
-4.867549999999999955e+01
-4.858400000000000318e+01
-4.852289999999999992e+01
-4.885860000000000269e+01
-4.852289999999999992e+01
-4.870609999999999928e+01
-4.873660000000000281e+01
-4.904169999999999874e+01
-4.895020000000000238e+01
-4.876709999999999923e+01
-4.898069999999999879e+01
-4.861449999999999960e+01
-4.885860000000000269e+01
-4.858400000000000318e+01
-4.882809999999999917e+01
-4.885860000000000269e+01
-4.882809999999999917e+01
-4.891969999999999885e+01
-4.879760000000000275e+01
-4.879760000000000275e+01
-4.901120000000000232e+01
-4.885860000000000269e+01
-4.895020000000000238e+01
-4.907229999999999848e+01
-4.904169999999999874e+01
-4.919429999999999836e+01
-4.913329999999999842e+01
-4.919429999999999836e+01
-4.925540000000000163e+01
-4.934689999999999799e+01
-4.919429999999999836e+01
-4.922489999999999810e+01
-4.904169999999999874e+01
-4.922489999999999810e+01
-4.934689999999999799e+01
-4.931640000000000157e+01
-4.943849999999999767e+01
-4.934689999999999799e+01
-4.953000000000000114e+01
-4.953000000000000114e+01
-4.959109999999999729e+01
-4.965209999999999724e+01
-4.965209999999999724e+01
-5.001830000000000354e+01
-4.980469999999999686e+01
-5.001830000000000354e+01
-4.980469999999999686e+01
-5.007930000000000348e+01
-4.998780000000000001e+01
-5.010990000000000322e+01
-4.992680000000000007e+01
-5.007930000000000348e+01
-5.010990000000000322e+01
-5.017090000000000316e+01
-5.010990000000000322e+01
-5.010990000000000322e+01
-5.010990000000000322e+01
-5.001830000000000354e+01
-5.023190000000000310e+01
-5.014039999999999964e+01
-5.020139999999999958e+01
-5.032350000000000279e+01
-5.038450000000000273e+01
-5.047610000000000241e+01
-5.029299999999999926e+01
-5.038450000000000273e+01
-5.072019999999999840e+01
-5.068970000000000198e+01
-5.084230000000000160e+01
-5.081179999999999808e+01
-5.090330000000000155e+01
-5.093379999999999797e+01
-5.084230000000000160e+01
-5.096439999999999770e+01
-5.096439999999999770e+01
-5.087279999999999802e+01
-5.123899999999999721e+01
-5.059810000000000230e+01
-5.093379999999999797e+01
-5.081179999999999808e+01
-5.102539999999999765e+01
-5.114750000000000085e+01
-5.129999999999999716e+01
-5.129999999999999716e+01
-5.108639999999999759e+01
-5.136110000000000042e+01
-5.120850000000000080e+01
-5.123899999999999721e+01
-5.145259999999999678e+01
-5.126950000000000074e+01
-5.163569999999999993e+01
-5.181880000000000308e+01
-5.163569999999999993e+01
-5.160520000000000351e+01
-5.175780000000000314e+01
-5.184940000000000282e+01
-5.178829999999999956e+01
-5.194089999999999918e+01
-5.175780000000000314e+01
-5.178829999999999956e+01
-5.166629999999999967e+01
-5.175780000000000314e+01
-5.200200000000000244e+01
-5.187989999999999924e+01
-5.224609999999999843e+01
-5.212400000000000233e+01
-5.221560000000000201e+01
-5.236820000000000164e+01
-5.233760000000000190e+01
-5.252080000000000126e+01
-5.242920000000000158e+01
-5.258180000000000121e+01
-5.245969999999999800e+01
-5.239869999999999806e+01
-5.264280000000000115e+01
-5.239869999999999806e+01
-5.264280000000000115e+01
-5.264280000000000115e+01
-5.273440000000000083e+01
-5.273440000000000083e+01
-5.255129999999999768e+01
-5.276489999999999725e+01
-5.236820000000000164e+01
-5.273440000000000083e+01
-5.255129999999999768e+01
-5.288700000000000045e+01
-5.297849999999999682e+01
-5.291749999999999687e+01
-5.307009999999999650e+01
-5.310060000000000002e+01
-5.303960000000000008e+01
-5.316159999999999997e+01
-5.316159999999999997e+01
-5.349730000000000274e+01
-5.337519999999999953e+01
-5.355830000000000268e+01
-5.346679999999999922e+01
-5.358890000000000242e+01
-5.346679999999999922e+01
-5.355830000000000268e+01
-5.349730000000000274e+01
-5.334470000000000312e+01
-5.364990000000000236e+01
-5.355830000000000268e+01
-5.358890000000000242e+01
-5.352779999999999916e+01
-5.358890000000000242e+01
-5.355830000000000268e+01
-5.377199999999999847e+01
-5.361939999999999884e+01
-5.386350000000000193e+01
-5.392459999999999809e+01
-5.383299999999999841e+01
-5.380250000000000199e+01
-5.398559999999999803e+01
-5.392459999999999809e+01
-5.426030000000000086e+01
-5.392459999999999809e+01
-5.447390000000000043e+01
-5.422970000000000113e+01
-5.426030000000000086e+01
-5.435179999999999723e+01
-5.426030000000000086e+01
-5.441279999999999717e+01
-5.444339999999999691e+01
-5.444339999999999691e+01
-5.462650000000000006e+01
-5.441279999999999717e+01
-5.429079999999999728e+01
-5.450439999999999685e+01
-5.453490000000000038e+01
-5.465699999999999648e+01
-5.493160000000000309e+01
-5.499269999999999925e+01
-5.465699999999999648e+01
-5.499269999999999925e+01
-5.480960000000000321e+01
-5.493160000000000309e+01
-5.484009999999999962e+01
-5.505369999999999919e+01
-5.511469999999999914e+01
-5.517580000000000240e+01
-5.487060000000000315e+01
-5.526729999999999876e+01
-5.487060000000000315e+01
-5.538940000000000197e+01
-5.508420000000000272e+01
-5.523680000000000234e+01
-5.505369999999999919e+01
-5.526729999999999876e+01
-5.490109999999999957e+01
-5.526729999999999876e+01
-5.517580000000000240e+01
-5.545040000000000191e+01
-5.541989999999999839e+01
-5.545040000000000191e+01
-5.569460000000000122e+01
-5.572509999999999764e+01
-5.563349999999999795e+01
-5.569460000000000122e+01
-5.575560000000000116e+01
-5.590820000000000078e+01
-5.596920000000000073e+01
-5.560300000000000153e+01
-5.575560000000000116e+01
-5.566409999999999769e+01
-5.587769999999999726e+01
-5.572509999999999764e+01
-5.593869999999999720e+01
-5.578609999999999758e+01
-5.569460000000000122e+01
-5.593869999999999720e+01
-5.578609999999999758e+01
-5.590820000000000078e+01
-5.590820000000000078e+01
-5.593869999999999720e+01
-5.612180000000000035e+01
-5.603029999999999688e+01
-5.630490000000000350e+01
-5.624389999999999645e+01
-5.645750000000000313e+01
-5.630490000000000350e+01
-5.627439999999999998e+01
-5.633539999999999992e+01
-5.648799999999999955e+01
-5.645750000000000313e+01
-5.636599999999999966e+01
-5.642699999999999960e+01
-5.627439999999999998e+01
-5.642699999999999960e+01
-5.654910000000000281e+01
-5.661010000000000275e+01
-5.664059999999999917e+01
-5.645750000000000313e+01
-5.645750000000000313e+01
-5.630490000000000350e+01
-5.627439999999999998e+01
-5.682370000000000232e+01
-5.667110000000000269e+01
-5.688479999999999848e+01
-5.688479999999999848e+01
-5.685419999999999874e+01
-5.685419999999999874e+01
-5.664059999999999917e+01
-5.697630000000000194e+01
-5.706790000000000163e+01
-5.703739999999999810e+01
-5.709839999999999804e+01
-5.709839999999999804e+01
-5.706790000000000163e+01
-5.682370000000000232e+01
-5.697630000000000194e+01
-5.691530000000000200e+01
-5.703739999999999810e+01
-5.706790000000000163e+01
-5.715939999999999799e+01
-5.709839999999999804e+01
-5.731199999999999761e+01
-5.700679999999999836e+01
-5.722050000000000125e+01
-5.722050000000000125e+01
-5.758670000000000044e+01
-5.737299999999999756e+01
-5.743410000000000082e+01
-5.743410000000000082e+01
-5.752559999999999718e+01
-5.755619999999999692e+01
-5.767819999999999681e+01
-5.755619999999999692e+01
-5.755619999999999692e+01
-5.752559999999999718e+01
-5.734250000000000114e+01
-5.740359999999999729e+01
-5.737299999999999756e+01
-5.731199999999999761e+01
-5.749510000000000076e+01
-5.758670000000000044e+01
-5.761719999999999686e+01
-5.758670000000000044e+01
-5.755619999999999692e+01
-5.773930000000000007e+01
-5.770870000000000033e+01
-5.773930000000000007e+01
-5.795289999999999964e+01
-5.804440000000000310e+01
-5.780030000000000001e+01
-5.810549999999999926e+01
-5.786129999999999995e+01
-5.789180000000000348e+01
-5.773930000000000007e+01
-5.780030000000000001e+01
-5.773930000000000007e+01
-5.807500000000000284e+01
-5.776979999999999649e+01
-5.767819999999999681e+01
-5.773930000000000007e+01
-5.792240000000000322e+01
-5.773930000000000007e+01
-5.795289999999999964e+01
-5.792240000000000322e+01
-5.807500000000000284e+01
-5.807500000000000284e+01
-5.825809999999999889e+01
-5.838009999999999877e+01
-5.834960000000000235e+01
-5.828860000000000241e+01
-5.810549999999999926e+01
-5.862429999999999808e+01
-5.850220000000000198e+01
-5.822749999999999915e+01
-5.844120000000000203e+01
-5.847169999999999845e+01
-5.853269999999999840e+01
-5.859380000000000166e+01
-5.853269999999999840e+01
-5.841060000000000230e+01
-5.810549999999999926e+01
-5.838009999999999877e+01
-5.804440000000000310e+01
-5.847169999999999845e+01
-5.831909999999999883e+01
-5.844120000000000203e+01
-5.850220000000000198e+01
-5.871580000000000155e+01
-5.862429999999999808e+01
-5.865480000000000160e+01
-5.856320000000000192e+01
-5.883789999999999765e+01
-5.856320000000000192e+01
-5.889889999999999759e+01
-5.868529999999999802e+01
-5.889889999999999759e+01
-5.883789999999999765e+01
-5.889889999999999759e+01
-5.874629999999999797e+01
-5.874629999999999797e+01
-5.871580000000000155e+01
-5.899049999999999727e+01
-5.902100000000000080e+01
-5.865480000000000160e+01
-5.874629999999999797e+01
-5.874629999999999797e+01
-5.877689999999999770e+01
-5.886840000000000117e+01
-5.896000000000000085e+01
-5.889889999999999759e+01
-5.908200000000000074e+01
-5.883789999999999765e+01
-5.926509999999999678e+01
-5.914309999999999690e+01
-5.957030000000000314e+01
-5.932620000000000005e+01
-5.935669999999999646e+01
-5.911249999999999716e+01
-5.911249999999999716e+01
-5.914309999999999690e+01
-5.911249999999999716e+01
-5.929569999999999652e+01
-5.935669999999999646e+01
-5.917360000000000042e+01
-5.944819999999999993e+01
-5.911249999999999716e+01
-5.911249999999999716e+01
-5.914309999999999690e+01
-5.899049999999999727e+01
-5.926509999999999678e+01
-5.941770000000000351e+01
-5.957030000000000314e+01
-5.957030000000000314e+01
-5.963130000000000308e+01
-5.963130000000000308e+01
-5.969239999999999924e+01
-5.957030000000000314e+01
-5.984499999999999886e+01
-5.981450000000000244e+01
-5.999759999999999849e+01
-5.984499999999999886e+01
-5.993650000000000233e+01
-5.963130000000000308e+01
-5.987550000000000239e+01
-5.960079999999999956e+01
-5.987550000000000239e+01
-5.923460000000000036e+01
-5.975339999999999918e+01
-5.950930000000000319e+01
-5.966190000000000282e+01
-5.981450000000000244e+01
-5.972290000000000276e+01
-5.996699999999999875e+01
-5.981450000000000244e+01
-5.993650000000000233e+01
-5.987550000000000239e+01
-6.005859999999999843e+01
-6.008910000000000196e+01
-6.008910000000000196e+01
-6.021119999999999806e+01
-6.024170000000000158e+01
-6.024170000000000158e+01
-6.027219999999999800e+01
-6.008910000000000196e+01
-6.018070000000000164e+01
-5.990599999999999881e+01
-6.027219999999999800e+01
-6.008910000000000196e+01
-6.039430000000000121e+01
-6.018070000000000164e+01
-6.030270000000000152e+01
-5.990599999999999881e+01
-5.999759999999999849e+01
-6.024170000000000158e+01
-6.024170000000000158e+01
-6.021119999999999806e+01
-6.021119999999999806e+01
-6.039430000000000121e+01
-6.027219999999999800e+01
-6.027219999999999800e+01
-6.051639999999999731e+01
-6.045530000000000115e+01
-6.039430000000000121e+01
-6.042479999999999762e+01
-6.024170000000000158e+01
-6.027219999999999800e+01
-6.036379999999999768e+01
-6.024170000000000158e+01
-6.030270000000000152e+01
-6.033330000000000126e+01
-6.030270000000000152e+01
-6.057739999999999725e+01
-6.045530000000000115e+01
-6.027219999999999800e+01
-6.033330000000000126e+01
-6.039430000000000121e+01
-6.060790000000000077e+01
-6.066890000000000072e+01
-6.066890000000000072e+01
-6.066890000000000072e+01
-6.082150000000000034e+01
-6.057739999999999725e+01
-6.082150000000000034e+01
-6.091310000000000002e+01
-6.082150000000000034e+01
-6.091310000000000002e+01
-6.112669999999999959e+01
-6.088259999999999650e+01
-6.094360000000000355e+01
-6.066890000000000072e+01
-6.072999999999999687e+01
-6.076050000000000040e+01
-6.066890000000000072e+01
-6.063839999999999719e+01
-6.054690000000000083e+01
-6.088259999999999650e+01
-6.057739999999999725e+01
-6.079099999999999682e+01
-6.076050000000000040e+01
-6.100460000000000349e+01
-6.082150000000000034e+01
-6.100460000000000349e+01
-6.094360000000000355e+01
-6.112669999999999959e+01
-6.124880000000000280e+01
-6.118769999999999953e+01
-6.097409999999999997e+01
-6.149289999999999878e+01
-6.124880000000000280e+01
-6.137080000000000268e+01
-6.103520000000000323e+01
-6.118769999999999953e+01
-6.097409999999999997e+01
-6.112669999999999959e+01
-6.115720000000000312e+01
-6.127929999999999922e+01
-6.124880000000000280e+01
-6.127929999999999922e+01
-6.106569999999999965e+01
-6.094360000000000355e+01
-6.094360000000000355e+01
-6.100460000000000349e+01
-6.121829999999999927e+01
-6.137080000000000268e+01
-6.143189999999999884e+01
-6.137080000000000268e+01
-6.149289999999999878e+01
-6.134029999999999916e+01
-6.146240000000000236e+01
-6.137080000000000268e+01
-6.167600000000000193e+01
-6.146240000000000236e+01
-6.155400000000000205e+01
-6.140140000000000242e+01
-6.140140000000000242e+01
-6.134029999999999916e+01
-6.127929999999999922e+01
-6.124880000000000280e+01
-6.158449999999999847e+01
-6.137080000000000268e+01
-6.140140000000000242e+01
-6.127929999999999922e+01
-6.137080000000000268e+01
-6.134029999999999916e+01
-6.146240000000000236e+01
-6.185909999999999798e+01
-6.161500000000000199e+01
-6.161500000000000199e+01
-6.158449999999999847e+01
-6.158449999999999847e+01
-6.158449999999999847e+01
-6.188960000000000150e+01
-6.176760000000000161e+01
-6.195069999999999766e+01
-6.173709999999999809e+01
-6.161500000000000199e+01
-6.170649999999999835e+01
-6.158449999999999847e+01
-6.140140000000000242e+01
-6.161500000000000199e+01
-6.167600000000000193e+01
-6.173709999999999809e+01
-6.146240000000000236e+01
-6.173709999999999809e+01
-6.149289999999999878e+01
-6.173709999999999809e+01
-6.155400000000000205e+01
-6.173709999999999809e+01
-6.170649999999999835e+01
-6.179809999999999803e+01
-6.188960000000000150e+01
-6.195069999999999766e+01
-6.188960000000000150e+01
-6.195069999999999766e+01
-6.185909999999999798e+01
-6.201169999999999760e+01
-6.204220000000000113e+01
-6.195069999999999766e+01
-6.164549999999999841e+01
-6.161500000000000199e+01
-6.185909999999999798e+01
-6.201169999999999760e+01
-6.210329999999999728e+01
-6.201169999999999760e+01
-6.204220000000000113e+01
-6.192020000000000124e+01
-6.170649999999999835e+01
-6.195069999999999766e+01
-6.176760000000000161e+01
-6.204220000000000113e+01
-6.204220000000000113e+01
-6.216429999999999723e+01
-6.234740000000000038e+01
-6.231689999999999685e+01
-6.231689999999999685e+01
-6.207280000000000086e+01
-6.228640000000000043e+01
-6.234740000000000038e+01
-6.204220000000000113e+01
-6.231689999999999685e+01
-6.207280000000000086e+01
-6.204220000000000113e+01
-6.210329999999999728e+01
-6.219480000000000075e+01
-6.225589999999999691e+01
-6.198120000000000118e+01
-6.204220000000000113e+01
-6.213380000000000081e+01
-6.222529999999999717e+01
-6.228640000000000043e+01
-6.225589999999999691e+01
-6.225589999999999691e+01
-6.228640000000000043e+01
-6.234740000000000038e+01
-6.237789999999999679e+01
-6.225589999999999691e+01
-6.256099999999999994e+01
-6.240840000000000032e+01
-6.259159999999999968e+01
-6.250000000000000000e+01
-6.274410000000000309e+01
-6.240840000000000032e+01
-6.262210000000000321e+01
-6.240840000000000032e+01
-6.243900000000000006e+01
-6.243900000000000006e+01
-6.246949999999999648e+01
-6.231689999999999685e+01
-6.243900000000000006e+01
-6.234740000000000038e+01
-6.250000000000000000e+01
-6.225589999999999691e+01
-6.234740000000000038e+01
-6.250000000000000000e+01
-6.228640000000000043e+01
-6.250000000000000000e+01
-6.259159999999999968e+01
-6.280519999999999925e+01
-6.256099999999999994e+01
-6.295779999999999887e+01
-6.277470000000000283e+01
-6.304930000000000234e+01
-6.289670000000000272e+01
-6.286619999999999919e+01
-6.286619999999999919e+01
-6.311039999999999850e+01
-6.253050000000000352e+01
-6.280519999999999925e+01
-6.265259999999999962e+01
-6.289670000000000272e+01
-6.246949999999999648e+01
-6.265259999999999962e+01
-6.268310000000000315e+01
-6.280519999999999925e+01
-6.274410000000000309e+01
-6.262210000000000321e+01
-6.265259999999999962e+01
-6.268310000000000315e+01
-6.268310000000000315e+01
-6.280519999999999925e+01
-6.286619999999999919e+01
-6.298830000000000240e+01
-6.274410000000000309e+01
-6.292719999999999914e+01
-6.326290000000000191e+01
-6.280519999999999925e+01
-6.314090000000000202e+01
-6.320190000000000197e+01
-6.326290000000000191e+01
-6.292719999999999914e+01
-6.304930000000000234e+01
-6.283570000000000277e+01
-6.298830000000000240e+01
-6.289670000000000272e+01
-6.311039999999999850e+01
-6.326290000000000191e+01
-6.332399999999999807e+01
-6.314090000000000202e+01
-6.326290000000000191e+01
-6.298830000000000240e+01
-6.350710000000000122e+01
-6.304930000000000234e+01
-6.332399999999999807e+01
-6.326290000000000191e+01
-6.362919999999999732e+01
-6.347659999999999769e+01
-6.338499999999999801e+01
-6.329350000000000165e+01
-6.344599999999999795e+01
-6.353759999999999764e+01
-6.329350000000000165e+01
-6.338499999999999801e+01
-6.314090000000000202e+01
-6.292719999999999914e+01
-6.326290000000000191e+01
-6.347659999999999769e+01
-6.329350000000000165e+01
-6.323239999999999839e+01
-6.326290000000000191e+01
-6.335450000000000159e+01
-6.326290000000000191e+01
-6.317139999999999844e+01
-6.307979999999999876e+01
-6.350710000000000122e+01
-6.335450000000000159e+01
-6.347659999999999769e+01
-6.338499999999999801e+01
-6.335450000000000159e+01
-6.329350000000000165e+01
-6.335450000000000159e+01
-6.332399999999999807e+01
-6.347659999999999769e+01
-6.344599999999999795e+01
-6.341550000000000153e+01
-6.320190000000000197e+01
-6.323239999999999839e+01
-6.335450000000000159e+01
-6.323239999999999839e+01
-6.317139999999999844e+01
-6.317139999999999844e+01
-6.320190000000000197e+01
-6.311039999999999850e+01
-6.329350000000000165e+01
-6.320190000000000197e+01
-6.332399999999999807e+01
-6.347659999999999769e+01
-6.323239999999999839e+01
-6.344599999999999795e+01
-6.359859999999999758e+01
-6.341550000000000153e+01
-6.362919999999999732e+01
-6.332399999999999807e+01
-6.347659999999999769e+01
-6.326290000000000191e+01
-6.335450000000000159e+01
-6.323239999999999839e+01
-6.341550000000000153e+01
-6.329350000000000165e+01
-6.314090000000000202e+01
-6.332399999999999807e+01
-6.329350000000000165e+01
-6.323239999999999839e+01
-6.326290000000000191e+01
-6.338499999999999801e+01
-6.335450000000000159e+01
-6.369019999999999726e+01
-6.338499999999999801e+01
-6.344599999999999795e+01
-6.365970000000000084e+01
-6.359859999999999758e+01
-6.332399999999999807e+01
-6.375119999999999720e+01
-6.353759999999999764e+01
-6.359859999999999758e+01
-6.326290000000000191e+01
-6.353759999999999764e+01
-6.338499999999999801e+01
-6.356810000000000116e+01
-6.356810000000000116e+01
-6.347659999999999769e+01
-6.329350000000000165e+01
-6.317139999999999844e+01
-6.320190000000000197e+01
-6.317139999999999844e+01
-6.323239999999999839e+01
-6.332399999999999807e+01
-6.332399999999999807e+01
-6.326290000000000191e+01
-6.332399999999999807e+01
-6.350710000000000122e+01
-6.329350000000000165e+01
-6.341550000000000153e+01
-6.350710000000000122e+01
-6.356810000000000116e+01
-6.359859999999999758e+01
-6.347659999999999769e+01
-6.353759999999999764e+01
-6.353759999999999764e+01
-6.344599999999999795e+01
-6.365970000000000084e+01
-6.347659999999999769e+01
-6.359859999999999758e+01
-6.350710000000000122e+01
-6.375119999999999720e+01
-6.347659999999999769e+01
-6.323239999999999839e+01
-6.344599999999999795e+01
-6.338499999999999801e+01
-6.344599999999999795e+01
-6.356810000000000116e+01
-6.329350000000000165e+01
-6.356810000000000116e+01
-6.369019999999999726e+01
-6.365970000000000084e+01
-6.362919999999999732e+01
-6.359859999999999758e+01
-6.372070000000000078e+01
-6.362919999999999732e+01
-6.341550000000000153e+01
-6.323239999999999839e+01
-6.350710000000000122e+01
-6.341550000000000153e+01
-6.353759999999999764e+01
-6.356810000000000116e+01
-6.369019999999999726e+01
-6.335450000000000159e+01
-6.341550000000000153e+01
-6.332399999999999807e+01
-6.350710000000000122e+01
-6.344599999999999795e+01
-6.359859999999999758e+01
-6.347659999999999769e+01
-6.375119999999999720e+01
-6.362919999999999732e+01
-6.384279999999999688e+01
-6.369019999999999726e+01
-6.375119999999999720e+01
-6.359859999999999758e+01
-6.381230000000000047e+01
-6.365970000000000084e+01
-6.384279999999999688e+01
-6.359859999999999758e+01
-6.384279999999999688e+01
-6.365970000000000084e+01
-6.369019999999999726e+01
-6.362919999999999732e+01
-6.362919999999999732e+01
-6.359859999999999758e+01
-6.341550000000000153e+01
-6.329350000000000165e+01
-6.335450000000000159e+01
-6.365970000000000084e+01
-6.350710000000000122e+01
-6.356810000000000116e+01
-6.353759999999999764e+01
-6.375119999999999720e+01
-6.356810000000000116e+01
-6.356810000000000116e+01
-6.356810000000000116e+01
-6.387330000000000041e+01
-6.375119999999999720e+01
-6.417849999999999966e+01
-6.378170000000000073e+01
-6.405639999999999645e+01
-6.362919999999999732e+01
-6.381230000000000047e+01
-6.372070000000000078e+01
-6.372070000000000078e+01
-6.387330000000000041e+01
-6.393430000000000035e+01
-6.387330000000000041e+01
-6.381230000000000047e+01
-6.353759999999999764e+01
-6.350710000000000122e+01
-6.335450000000000159e+01
-6.369019999999999726e+01
-6.375119999999999720e+01
-6.362919999999999732e+01
-6.375119999999999720e+01
-6.365970000000000084e+01
-6.396479999999999677e+01
-6.378170000000000073e+01
-6.399539999999999651e+01
-6.356810000000000116e+01
-6.390379999999999683e+01
-6.356810000000000116e+01
-6.384279999999999688e+01
-6.369019999999999726e+01
-6.384279999999999688e+01
-6.375119999999999720e+01
-6.393430000000000035e+01
-6.378170000000000073e+01
-6.381230000000000047e+01
-6.350710000000000122e+01
-6.353759999999999764e+01
-6.335450000000000159e+01
-6.362919999999999732e+01
-6.359859999999999758e+01
-6.387330000000000041e+01
-6.390379999999999683e+01
-6.381230000000000047e+01
-6.356810000000000116e+01
-6.375119999999999720e+01
-6.381230000000000047e+01
-6.399539999999999651e+01
-6.390379999999999683e+01
-6.411740000000000350e+01
-6.411740000000000350e+01
-6.381230000000000047e+01
-6.405639999999999645e+01
-6.387330000000000041e+01
-6.399539999999999651e+01
-6.356810000000000116e+01
-6.375119999999999720e+01
-6.372070000000000078e+01
-6.399539999999999651e+01
-6.362919999999999732e+01
-6.359859999999999758e+01
-6.390379999999999683e+01
-6.372070000000000078e+01
-6.359859999999999758e+01
-6.393430000000000035e+01
-6.375119999999999720e+01
-6.399539999999999651e+01
-6.396479999999999677e+01
-6.390379999999999683e+01
-6.399539999999999651e+01
-6.408689999999999998e+01
-6.405639999999999645e+01
-6.417849999999999966e+01
-6.411740000000000350e+01
-6.369019999999999726e+01
-6.384279999999999688e+01
-6.378170000000000073e+01
-6.384279999999999688e+01
-6.402589999999999293e+01
-6.405639999999999645e+01
-6.390379999999999683e+01
-6.381230000000000047e+01
-6.402589999999999293e+01
-6.378170000000000073e+01
-6.369019999999999726e+01
-6.393430000000000035e+01
-6.402589999999999293e+01
-6.426999999999999602e+01
-6.414790000000000703e+01
-6.399539999999999651e+01
-6.381230000000000047e+01
-6.381230000000000047e+01
-6.399539999999999651e+01
-6.399539999999999651e+01
-6.436159999999999570e+01
-6.384279999999999688e+01
-6.399539999999999651e+01
-6.390379999999999683e+01
-6.393430000000000035e+01
-6.396479999999999677e+01
-6.411740000000000350e+01
-6.405639999999999645e+01
-6.399539999999999651e+01
-6.396479999999999677e+01
-6.387330000000000041e+01
-6.381230000000000047e+01
-6.405639999999999645e+01
-6.414790000000000703e+01
-6.442260000000000275e+01
-6.420900000000000318e+01
-6.433110000000000639e+01
-6.414790000000000703e+01
-6.417849999999999966e+01
-6.436159999999999570e+01
-6.426999999999999602e+01
-6.445310000000000628e+01
-6.451420000000000243e+01
-6.414790000000000703e+01
-6.420900000000000318e+01
-6.390379999999999683e+01
-6.408689999999999998e+01
-6.399539999999999651e+01
-6.411740000000000350e+01
-6.405639999999999645e+01
-6.420900000000000318e+01
-6.433110000000000639e+01
-6.417849999999999966e+01
-6.411740000000000350e+01
-6.411740000000000350e+01
-6.408689999999999998e+01
-6.408689999999999998e+01
-6.414790000000000703e+01
-6.433110000000000639e+01
-6.417849999999999966e+01
-6.448359999999999559e+01
-6.430049999999999955e+01
-6.448359999999999559e+01
-6.439209999999999923e+01
-6.445310000000000628e+01
-6.436159999999999570e+01
-6.433110000000000639e+01
-6.411740000000000350e+01
-6.423950000000000671e+01
-6.405639999999999645e+01
-6.442260000000000275e+01
-6.430049999999999955e+01
-6.436159999999999570e+01
-6.417849999999999966e+01
-6.433110000000000639e+01
-6.433110000000000639e+01
-6.433110000000000639e+01
-6.426999999999999602e+01
-6.436159999999999570e+01
-6.463620000000000232e+01
-6.448359999999999559e+01
-6.451420000000000243e+01
-6.439209999999999923e+01
-6.442260000000000275e+01
-6.442260000000000275e+01
-6.445310000000000628e+01
-6.445310000000000628e+01
-6.448359999999999559e+01
-6.445310000000000628e+01
-6.466670000000000584e+01
-6.442260000000000275e+01
-6.451420000000000243e+01
-6.426999999999999602e+01
-6.442260000000000275e+01
-6.423950000000000671e+01
-6.454470000000000596e+01
-6.448359999999999559e+01
-6.472780000000000200e+01
-6.451420000000000243e+01
-6.463620000000000232e+01
-6.448359999999999559e+01
-6.472780000000000200e+01
-6.478879999999999484e+01
-6.484990000000000521e+01
-6.463620000000000232e+01
-6.481929999999999836e+01
-6.491089999999999804e+01
-6.475830000000000553e+01
-6.469729999999999848e+01
-6.472780000000000200e+01
-6.488039999999999452e+01
-6.491089999999999804e+01
-6.472780000000000200e+01
-6.460569999999999879e+01
-6.448359999999999559e+01
-6.454470000000000596e+01
-6.469729999999999848e+01
-6.457519999999999527e+01
-6.478879999999999484e+01
-6.469729999999999848e+01
-6.472780000000000200e+01
-6.469729999999999848e+01
-6.491089999999999804e+01
-6.451420000000000243e+01
-6.494140000000000157e+01
-6.481929999999999836e+01
-6.497190000000000509e+01
-6.481929999999999836e+01
-6.484990000000000521e+01
-6.472780000000000200e+01
-6.463620000000000232e+01
-6.478879999999999484e+01
-6.494140000000000157e+01
-6.475830000000000553e+01
-6.488039999999999452e+01
-6.463620000000000232e+01
-6.454470000000000596e+01
-6.497190000000000509e+01
-6.475830000000000553e+01
-6.478879999999999484e+01
-6.478879999999999484e+01
-6.494140000000000157e+01
-6.475830000000000553e+01
-6.472780000000000200e+01
-6.469729999999999848e+01
-6.497190000000000509e+01
-6.491089999999999804e+01
-6.503300000000000125e+01
-6.478879999999999484e+01
-6.491089999999999804e+01
-6.475830000000000553e+01
-6.500239999999999441e+01
-6.463620000000000232e+01
-6.509399999999999409e+01
-6.460569999999999879e+01
-6.497190000000000509e+01
-6.451420000000000243e+01
-6.454470000000000596e+01
-6.439209999999999923e+01
-6.454470000000000596e+01
-6.457519999999999527e+01
-6.472780000000000200e+01
-6.488039999999999452e+01
-6.475830000000000553e+01
-6.484990000000000521e+01
-6.494140000000000157e+01
-6.478879999999999484e+01
-6.494140000000000157e+01
-6.509399999999999409e+01
-6.509399999999999409e+01
-6.518550000000000466e+01
-6.460569999999999879e+01
-6.500239999999999441e+01
-6.478879999999999484e+01
-6.497190000000000509e+01
-6.472780000000000200e+01
-6.491089999999999804e+01
-6.484990000000000521e+01
-6.491089999999999804e+01
-6.497190000000000509e+01
-6.494140000000000157e+01
-6.451420000000000243e+01
-6.466670000000000584e+01
-6.472780000000000200e+01
-6.497190000000000509e+01
-6.472780000000000200e+01
-6.494140000000000157e+01
-6.497190000000000509e+01
-6.503300000000000125e+01
-6.500239999999999441e+01
-6.500239999999999441e+01
-6.515500000000000114e+01
-6.497190000000000509e+01
-6.494140000000000157e+01
-6.494140000000000157e+01
-6.515500000000000114e+01
-6.478879999999999484e+01
-6.506350000000000477e+01
-6.506350000000000477e+01
-6.488039999999999452e+01
-6.488039999999999452e+01
-6.503300000000000125e+01
-6.484990000000000521e+01
-6.500239999999999441e+01
-6.481929999999999836e+01
-6.518550000000000466e+01
-6.481929999999999836e+01
-6.524660000000000082e+01
-6.512449999999999761e+01
-6.524660000000000082e+01
-6.494140000000000157e+01
-6.521609999999999729e+01
-6.524660000000000082e+01
-6.518550000000000466e+01
-6.536870000000000402e+01
-6.503300000000000125e+01
-6.521609999999999729e+01
-6.533809999999999718e+01
-6.503300000000000125e+01
-6.475830000000000553e+01
-6.509399999999999409e+01
-6.491089999999999804e+01
-6.503300000000000125e+01
-6.500239999999999441e+01
-6.500239999999999441e+01
-6.491089999999999804e+01
-6.503300000000000125e+01
-6.481929999999999836e+01
-6.509399999999999409e+01
-6.475830000000000553e+01
-6.506350000000000477e+01
-6.524660000000000082e+01
-6.518550000000000466e+01
-6.515500000000000114e+01
-6.524660000000000082e+01
-6.521609999999999729e+01
-6.539919999999999334e+01
-6.500239999999999441e+01
-6.533809999999999718e+01
-6.515500000000000114e+01
-6.515500000000000114e+01
-6.509399999999999409e+01
-6.521609999999999729e+01
-6.500239999999999441e+01
-6.509399999999999409e+01
-6.512449999999999761e+01
-6.515500000000000114e+01
-6.503300000000000125e+01
-6.506350000000000477e+01
-6.481929999999999836e+01
-6.500239999999999441e+01
-6.509399999999999409e+01
-6.509399999999999409e+01
-6.515500000000000114e+01
-6.524660000000000082e+01
-6.518550000000000466e+01
-6.512449999999999761e+01
-6.518550000000000466e+01
-6.518550000000000466e+01
-6.527710000000000434e+01
-6.533809999999999718e+01
-6.542969999999999686e+01
-6.549070000000000391e+01
-6.500239999999999441e+01
-6.506350000000000477e+01
-6.527710000000000434e+01
-6.503300000000000125e+01
-6.515500000000000114e+01
-6.506350000000000477e+01
-6.521609999999999729e+01
-6.527710000000000434e+01
-6.518550000000000466e+01
-6.512449999999999761e+01
-6.509399999999999409e+01
-6.518550000000000466e+01
-6.509399999999999409e+01
-6.494140000000000157e+01
-6.527710000000000434e+01
-6.533809999999999718e+01
-6.549070000000000391e+01
-6.536870000000000402e+01
-6.542969999999999686e+01
-6.533809999999999718e+01
-6.539919999999999334e+01
-6.521609999999999729e+01
-6.518550000000000466e+01
-6.497190000000000509e+01
-6.515500000000000114e+01
-6.503300000000000125e+01
-6.524660000000000082e+01
-6.527710000000000434e+01
-6.515500000000000114e+01
-6.512449999999999761e+01
-6.512449999999999761e+01
-6.494140000000000157e+01
-6.515500000000000114e+01
-6.506350000000000477e+01
-6.518550000000000466e+01
-6.549070000000000391e+01
-6.533809999999999718e+01
-6.549070000000000391e+01
-6.536870000000000402e+01
-6.549070000000000391e+01
-6.546020000000000039e+01
-6.539919999999999334e+01
-6.549070000000000391e+01
-6.567379999999999995e+01
-6.527710000000000434e+01
-6.533809999999999718e+01
-6.533809999999999718e+01
-6.530759999999999366e+01
-6.539919999999999334e+01
-6.542969999999999686e+01
-6.527710000000000434e+01
-6.533809999999999718e+01
-6.536870000000000402e+01
-6.536870000000000402e+01
-6.533809999999999718e+01
-6.549070000000000391e+01
-6.524660000000000082e+01
-6.527710000000000434e+01
-6.533809999999999718e+01
-6.542969999999999686e+01
-6.561279999999999291e+01
-6.558230000000000359e+01
-6.552119999999999322e+01
-6.567379999999999995e+01
-6.567379999999999995e+01
-6.570430000000000348e+01
-6.558230000000000359e+01
-6.558230000000000359e+01
-6.549070000000000391e+01
-6.539919999999999334e+01
-6.546020000000000039e+01
-6.533809999999999718e+01
-6.561279999999999291e+01
-6.561279999999999291e+01
-6.588750000000000284e+01
-6.555180000000000007e+01
-6.564329999999999643e+01
-6.558230000000000359e+01
-6.555180000000000007e+01
-6.555180000000000007e+01
-6.582640000000000668e+01
-6.567379999999999995e+01
-6.579590000000000316e+01
-6.579590000000000316e+01
-6.594849999999999568e+01
-6.564329999999999643e+01
-6.591800000000000637e+01
-6.570430000000000348e+01
-6.582640000000000668e+01
-6.570430000000000348e+01
-6.570430000000000348e+01
-6.576539999999999964e+01
-6.573489999999999611e+01
-6.564329999999999643e+01
-6.558230000000000359e+01
-6.567379999999999995e+01
-6.564329999999999643e+01
-6.570430000000000348e+01
-6.558230000000000359e+01
-6.570430000000000348e+01
-6.546020000000000039e+01
-6.585689999999999600e+01
-6.579590000000000316e+01
-6.607059999999999889e+01
-6.573489999999999611e+01
-6.591800000000000637e+01
-6.579590000000000316e+01
-6.604000000000000625e+01
-6.594849999999999568e+01
-6.591800000000000637e+01
-6.610110000000000241e+01
-6.622310000000000230e+01
-6.585689999999999600e+01
-6.616209999999999525e+01
-6.564329999999999643e+01
-6.558230000000000359e+01
-6.546020000000000039e+01
-6.573489999999999611e+01
-6.573489999999999611e+01
-6.570430000000000348e+01
-6.582640000000000668e+01
-6.567379999999999995e+01
-6.567379999999999995e+01
-6.570430000000000348e+01
-6.585689999999999600e+01
-6.573489999999999611e+01
-6.600950000000000273e+01
-6.604000000000000625e+01
-6.600950000000000273e+01
-6.604000000000000625e+01
-6.625369999999999493e+01
-6.594849999999999568e+01
-6.604000000000000625e+01
-6.607059999999999889e+01
-6.616209999999999525e+01
-6.585689999999999600e+01
-6.604000000000000625e+01
-6.570430000000000348e+01
-6.597899999999999920e+01
-6.588750000000000284e+01
-6.597899999999999920e+01
-6.604000000000000625e+01
-6.591800000000000637e+01
-6.579590000000000316e+01
-6.616209999999999525e+01
-6.591800000000000637e+01
-6.610110000000000241e+01
-6.576539999999999964e+01
-6.619259999999999877e+01
-6.607059999999999889e+01
-6.597899999999999920e+01
-6.613160000000000593e+01
-6.585689999999999600e+01
-6.619259999999999877e+01
-6.625369999999999493e+01
-6.619259999999999877e+01
-6.610110000000000241e+01
-6.625369999999999493e+01
-6.582640000000000668e+01
-6.604000000000000625e+01
-6.570430000000000348e+01
-6.582640000000000668e+01
-6.582640000000000668e+01
-6.604000000000000625e+01
-6.573489999999999611e+01
-6.597899999999999920e+01
-6.594849999999999568e+01
-6.600950000000000273e+01
-6.585689999999999600e+01
-6.613160000000000593e+01
-6.607059999999999889e+01
-6.607059999999999889e+01
-6.610110000000000241e+01
-6.616209999999999525e+01
-6.597899999999999920e+01
-6.613160000000000593e+01
-6.607059999999999889e+01
-6.619259999999999877e+01
-6.607059999999999889e+01
-6.628419999999999845e+01
-6.591800000000000637e+01
-6.585689999999999600e+01
-6.597899999999999920e+01
-6.576539999999999964e+01
-6.594849999999999568e+01
-6.582640000000000668e+01
-6.594849999999999568e+01
-6.597899999999999920e+01
-6.604000000000000625e+01
-6.594849999999999568e+01
-6.616209999999999525e+01
-6.610110000000000241e+01
-6.594849999999999568e+01
-6.628419999999999845e+01
-6.622310000000000230e+01
-6.625369999999999493e+01
-6.613160000000000593e+01
-6.607059999999999889e+01
-6.613160000000000593e+01
-6.604000000000000625e+01
-6.619259999999999877e+01
-6.625369999999999493e+01
-6.619259999999999877e+01
-6.600950000000000273e+01
-6.570430000000000348e+01
-6.594849999999999568e+01
-6.582640000000000668e+01
-6.610110000000000241e+01
-6.619259999999999877e+01
-6.607059999999999889e+01
-6.619259999999999877e+01
-6.600950000000000273e+01
-6.619259999999999877e+01
-6.607059999999999889e+01
-6.604000000000000625e+01
-6.610110000000000241e+01
-6.610110000000000241e+01
-6.637569999999999482e+01
-6.607059999999999889e+01
-6.613160000000000593e+01
-6.600950000000000273e+01
-6.604000000000000625e+01
-6.610110000000000241e+01
-6.604000000000000625e+01
-6.625369999999999493e+01
-6.604000000000000625e+01
-6.600950000000000273e+01
-6.582640000000000668e+01
-6.576539999999999964e+01
-6.588750000000000284e+01
-6.594849999999999568e+01
-6.600950000000000273e+01
-6.588750000000000284e+01
-6.594849999999999568e+01
-6.594849999999999568e+01
-6.604000000000000625e+01
-6.634520000000000550e+01
-6.616209999999999525e+01
-6.628419999999999845e+01
-6.631470000000000198e+01
-6.619259999999999877e+01
-6.604000000000000625e+01
-6.588750000000000284e+01
-6.619259999999999877e+01
-6.600950000000000273e+01
-6.616209999999999525e+01
-6.619259999999999877e+01
-6.610110000000000241e+01
-6.604000000000000625e+01
-6.594849999999999568e+01
-6.564329999999999643e+01
-6.591800000000000637e+01
-6.610110000000000241e+01
-6.597899999999999920e+01
-6.604000000000000625e+01
-6.607059999999999889e+01
-6.600950000000000273e+01
-6.597899999999999920e+01
-6.594849999999999568e+01
-6.604000000000000625e+01
-6.604000000000000625e+01
-6.628419999999999845e+01
-6.622310000000000230e+01
-6.585689999999999600e+01
-6.628419999999999845e+01
-6.597899999999999920e+01
-6.610110000000000241e+01
-6.607059999999999889e+01
-6.607059999999999889e+01
-6.616209999999999525e+01
-6.600950000000000273e+01
-6.579590000000000316e+01
-6.597899999999999920e+01
-6.579590000000000316e+01
-6.616209999999999525e+01
-6.604000000000000625e+01
-6.619259999999999877e+01
-6.607059999999999889e+01
-6.619259999999999877e+01
-6.616209999999999525e+01
-6.622310000000000230e+01
-6.607059999999999889e+01
-6.613160000000000593e+01
-6.622310000000000230e+01
-6.628419999999999845e+01
-6.619259999999999877e+01
-6.640619999999999834e+01
-6.604000000000000625e+01
-6.607059999999999889e+01
-6.597899999999999920e+01
-6.610110000000000241e+01
-6.604000000000000625e+01
-6.616209999999999525e+01
-6.610110000000000241e+01
-6.591800000000000637e+01
-6.597899999999999920e+01
-6.579590000000000316e+01
-6.616209999999999525e+01
-6.582640000000000668e+01
-6.613160000000000593e+01
-6.604000000000000625e+01
-6.616209999999999525e+01
-6.634520000000000550e+01
-6.631470000000000198e+01
-6.613160000000000593e+01
-6.643680000000000518e+01
-6.604000000000000625e+01
-6.616209999999999525e+01
-6.597899999999999920e+01
-6.625369999999999493e+01
-6.616209999999999525e+01
-6.628419999999999845e+01
-6.597899999999999920e+01
-6.600950000000000273e+01
-6.610110000000000241e+01
-6.597899999999999920e+01
-6.591800000000000637e+01
-6.604000000000000625e+01
-6.567379999999999995e+01
-6.582640000000000668e+01
-6.600950000000000273e+01
-6.594849999999999568e+01
-6.604000000000000625e+01
-6.604000000000000625e+01
-6.619259999999999877e+01
-6.591800000000000637e+01
-6.591800000000000637e+01
-6.573489999999999611e+01
-6.600950000000000273e+01
-6.591800000000000637e+01
-6.634520000000000550e+01
-6.591800000000000637e+01
-6.600950000000000273e+01
-6.585689999999999600e+01
-6.588750000000000284e+01
-6.579590000000000316e+01
-6.594849999999999568e+01
-6.576539999999999964e+01
-6.585689999999999600e+01
-6.567379999999999995e+01
-6.600950000000000273e+01
-6.604000000000000625e+01
-6.600950000000000273e+01
-6.597899999999999920e+01
-6.585689999999999600e+01
-6.607059999999999889e+01
-6.600950000000000273e+01
-6.594849999999999568e+01
-6.597899999999999920e+01
-6.604000000000000625e+01
-6.604000000000000625e+01
-6.637569999999999482e+01
-6.588750000000000284e+01
-6.585689999999999600e+01
-6.567379999999999995e+01
-6.588750000000000284e+01
-6.564329999999999643e+01
-6.588750000000000284e+01
-6.582640000000000668e+01
-6.610110000000000241e+01
-6.573489999999999611e+01
-6.585689999999999600e+01
-6.570430000000000348e+01
-6.567379999999999995e+01
-6.579590000000000316e+01
-6.597899999999999920e+01
-6.588750000000000284e+01
-6.597899999999999920e+01
-6.594849999999999568e+01
-6.597899999999999920e+01
-6.594849999999999568e+01
-6.613160000000000593e+01
-6.591800000000000637e+01
-6.600950000000000273e+01
-6.597899999999999920e+01
-6.585689999999999600e+01
-6.597899999999999920e+01
-6.561279999999999291e+01
-6.576539999999999964e+01
-6.582640000000000668e+01
-6.582640000000000668e+01
-6.585689999999999600e+01
-6.579590000000000316e+01
-6.579590000000000316e+01
-6.597899999999999920e+01
-6.558230000000000359e+01
-6.588750000000000284e+01
-6.588750000000000284e+01
-6.604000000000000625e+01
-6.591800000000000637e+01
-6.597899999999999920e+01
-6.567379999999999995e+01
-6.582640000000000668e+01
-6.579590000000000316e+01
-6.591800000000000637e+01
-6.607059999999999889e+01
-6.607059999999999889e+01
-6.597899999999999920e+01
-6.585689999999999600e+01
-6.588750000000000284e+01
-6.588750000000000284e+01
-6.555180000000000007e+01
-6.600950000000000273e+01
-6.594849999999999568e+01
-6.600950000000000273e+01
-6.600950000000000273e+01
-6.597899999999999920e+01
-6.600950000000000273e+01
-6.604000000000000625e+01
-6.594849999999999568e+01
-6.607059999999999889e+01
-6.622310000000000230e+01
-6.597899999999999920e+01
-6.604000000000000625e+01
-6.610110000000000241e+01
-6.610110000000000241e+01
-6.622310000000000230e+01
-6.607059999999999889e+01
-6.607059999999999889e+01
-6.604000000000000625e+01
-6.600950000000000273e+01
-6.588750000000000284e+01
-6.594849999999999568e+01
-6.594849999999999568e+01
-6.594849999999999568e+01
-6.607059999999999889e+01
-6.600950000000000273e+01
-6.594849999999999568e+01
-6.591800000000000637e+01
-6.597899999999999920e+01
-6.597899999999999920e+01
-6.579590000000000316e+01
-6.597899999999999920e+01
-6.622310000000000230e+01
-6.607059999999999889e+01
-6.646729999999999450e+01
-6.619259999999999877e+01
-6.610110000000000241e+01
-6.607059999999999889e+01
-6.619259999999999877e+01
-6.637569999999999482e+01
-6.628419999999999845e+01
-6.625369999999999493e+01
-6.646729999999999450e+01
-6.597899999999999920e+01
-6.610110000000000241e+01
-6.594849999999999568e+01
-6.597899999999999920e+01
-6.591800000000000637e+01
-6.613160000000000593e+01
-6.616209999999999525e+01
-6.622310000000000230e+01
-6.619259999999999877e+01
-6.604000000000000625e+01
-6.625369999999999493e+01
-6.613160000000000593e+01
-6.619259999999999877e+01
-6.573489999999999611e+01
-6.610110000000000241e+01
-6.594849999999999568e+01
-6.616209999999999525e+01
-6.604000000000000625e+01
-6.613160000000000593e+01
-6.613160000000000593e+01
-6.637569999999999482e+01
-6.625369999999999493e+01
-6.622310000000000230e+01
-6.579590000000000316e+01
-6.597899999999999920e+01
-6.573489999999999611e+01
-6.600950000000000273e+01
-6.600950000000000273e+01
-6.604000000000000625e+01
-6.591800000000000637e+01
-6.616209999999999525e+01
-6.607059999999999889e+01
-6.619259999999999877e+01
-6.607059999999999889e+01
-6.619259999999999877e+01
-6.613160000000000593e+01
-6.631470000000000198e+01
-6.607059999999999889e+01
-6.625369999999999493e+01
-6.600950000000000273e+01
-6.600950000000000273e+01
-6.613160000000000593e+01
-6.597899999999999920e+01
-6.610110000000000241e+01
-6.582640000000000668e+01
-6.597899999999999920e+01
-6.582640000000000668e+01
-6.604000000000000625e+01
-6.588750000000000284e+01
-6.613160000000000593e+01
-6.585689999999999600e+01
-6.610110000000000241e+01
-6.600950000000000273e+01
-6.604000000000000625e+01
-6.594849999999999568e+01
-6.628419999999999845e+01
-6.610110000000000241e+01
-6.643680000000000518e+01
-6.613160000000000593e+01
-6.628419999999999845e+01
-6.607059999999999889e+01
-6.610110000000000241e+01
-6.594849999999999568e+01
-6.616209999999999525e+01
-6.607059999999999889e+01
-6.613160000000000593e+01
-6.613160000000000593e+01
-6.607059999999999889e+01
-6.576539999999999964e+01
-6.591800000000000637e+01
-6.588750000000000284e+01
-6.585689999999999600e+01
-6.591800000000000637e+01
-6.607059999999999889e+01
-6.616209999999999525e+01
-6.607059999999999889e+01
-6.622310000000000230e+01
-6.591800000000000637e+01
-6.600950000000000273e+01
-6.600950000000000273e+01
-6.585689999999999600e+01
-6.597899999999999920e+01
-6.604000000000000625e+01
-6.591800000000000637e+01
-6.597899999999999920e+01
-6.591800000000000637e+01
-6.604000000000000625e+01
-6.594849999999999568e+01
-6.585689999999999600e+01
-6.582640000000000668e+01
-6.570430000000000348e+01
-6.558230000000000359e+01
-6.585689999999999600e+01
-6.585689999999999600e+01
-6.597899999999999920e+01
-6.613160000000000593e+01
-6.573489999999999611e+01
-6.600950000000000273e+01
-6.594849999999999568e+01
-6.600950000000000273e+01
-6.616209999999999525e+01
-6.613160000000000593e+01
-6.622310000000000230e+01
-6.610110000000000241e+01
-6.594849999999999568e+01
-6.600950000000000273e+01
-6.579590000000000316e+01
-6.597899999999999920e+01
-6.567379999999999995e+01
-6.613160000000000593e+01
-6.588750000000000284e+01
-6.600950000000000273e+01
-6.591800000000000637e+01
-6.588750000000000284e+01
-6.594849999999999568e+01
-6.597899999999999920e+01
-6.567379999999999995e+01
-6.597899999999999920e+01
-6.613160000000000593e+01
-6.625369999999999493e+01
-6.613160000000000593e+01
-6.616209999999999525e+01
-6.607059999999999889e+01
-6.619259999999999877e+01
-6.628419999999999845e+01
-6.613160000000000593e+01
-6.597899999999999920e+01
-6.591800000000000637e+01
-6.607059999999999889e+01
-6.585689999999999600e+01
-6.619259999999999877e+01
-6.604000000000000625e+01
-6.588750000000000284e+01
-6.582640000000000668e+01
-6.597899999999999920e+01
-6.597899999999999920e+01
-6.588750000000000284e+01
-6.573489999999999611e+01
-6.604000000000000625e+01
-6.610110000000000241e+01
-6.619259999999999877e+01
-6.588750000000000284e+01
-6.604000000000000625e+01
-6.607059999999999889e+01
-6.610110000000000241e+01
-6.604000000000000625e+01
-6.604000000000000625e+01
-6.604000000000000625e+01
-6.600950000000000273e+01
-6.600950000000000273e+01
-6.600950000000000273e+01
-6.591800000000000637e+01
-6.591800000000000637e+01
-6.591800000000000637e+01
-6.582640000000000668e+01
-6.597899999999999920e+01
-6.600950000000000273e+01
-6.607059999999999889e+01
-6.610110000000000241e+01
-6.607059999999999889e+01
-6.597899999999999920e+01
-6.619259999999999877e+01
-6.588750000000000284e+01
-6.597899999999999920e+01
-6.622310000000000230e+01
-6.610110000000000241e+01
-6.625369999999999493e+01
-6.613160000000000593e+01
-6.634520000000000550e+01
-6.613160000000000593e+01
-6.631470000000000198e+01
-6.616209999999999525e+01
-6.607059999999999889e+01
-6.610110000000000241e+01
-6.591800000000000637e+01
-6.558230000000000359e+01
-6.616209999999999525e+01
-6.622310000000000230e+01
-6.622310000000000230e+01
-6.607059999999999889e+01
-6.610110000000000241e+01
-6.594849999999999568e+01
-6.600950000000000273e+01
-6.607059999999999889e+01
-6.607059999999999889e+01
-6.646729999999999450e+01
-6.631470000000000198e+01
-6.619259999999999877e+01
-6.616209999999999525e+01
-6.628419999999999845e+01
-6.594849999999999568e+01
-6.655880000000000507e+01
-6.640619999999999834e+01
-6.649779999999999802e+01
-6.588750000000000284e+01
-6.622310000000000230e+01
-6.604000000000000625e+01
-6.640619999999999834e+01
-6.613160000000000593e+01
-6.628419999999999845e+01
-6.628419999999999845e+01
-6.637569999999999482e+01
-6.625369999999999493e+01
-6.619259999999999877e+01
-6.643680000000000518e+01
-6.643680000000000518e+01
-6.649779999999999802e+01
-6.634520000000000550e+01
-6.616209999999999525e+01
-6.625369999999999493e+01
-6.625369999999999493e+01
-6.619259999999999877e+01
-6.625369999999999493e+01
-6.643680000000000518e+01
-6.625369999999999493e+01
-6.625369999999999493e+01
-6.622310000000000230e+01
-6.579590000000000316e+01
-6.604000000000000625e+01
-6.625369999999999493e+01
-6.610110000000000241e+01
-6.604000000000000625e+01
-6.622310000000000230e+01
-6.625369999999999493e+01
-6.637569999999999482e+01
-6.634520000000000550e+01
-6.625369999999999493e+01
-6.628419999999999845e+01
-6.658939999999999770e+01
-6.625369999999999493e+01
-6.640619999999999834e+01
-6.634520000000000550e+01
-6.649779999999999802e+01
-6.637569999999999482e+01
-6.616209999999999525e+01
-6.619259999999999877e+01
-6.628419999999999845e+01
-6.628419999999999845e+01
-6.604000000000000625e+01
-6.607059999999999889e+01
-6.594849999999999568e+01
-6.619259999999999877e+01
-6.619259999999999877e+01
-6.607059999999999889e+01
-6.610110000000000241e+01
-6.607059999999999889e+01
-6.588750000000000284e+01
-6.616209999999999525e+01
-6.597899999999999920e+01
-6.607059999999999889e+01
-6.610110000000000241e+01
-6.640619999999999834e+01
-6.613160000000000593e+01
-6.652830000000000155e+01
-6.616209999999999525e+01
-6.610110000000000241e+01
-6.607059999999999889e+01
-6.607059999999999889e+01
-6.625369999999999493e+01
-6.628419999999999845e+01
-6.597899999999999920e+01
-6.634520000000000550e+01
-6.582640000000000668e+01
-6.637569999999999482e+01
-6.607059999999999889e+01
-6.628419999999999845e+01
-6.634520000000000550e+01
-6.628419999999999845e+01
-6.643680000000000518e+01
-6.622310000000000230e+01
-6.646729999999999450e+01
-6.619259999999999877e+01
-6.625369999999999493e+01
-6.631470000000000198e+01
-6.646729999999999450e+01
-6.643680000000000518e+01
-6.637569999999999482e+01
-6.597899999999999920e+01
-6.625369999999999493e+01
-6.604000000000000625e+01
-6.646729999999999450e+01
-6.619259999999999877e+01
-6.616209999999999525e+01
-6.591800000000000637e+01
-6.600950000000000273e+01
-6.591800000000000637e+01
-6.631470000000000198e+01
-6.594849999999999568e+01
-6.622310000000000230e+01
-6.634520000000000550e+01
-6.610110000000000241e+01
-6.619259999999999877e+01
-6.628419999999999845e+01
-6.619259999999999877e+01
-6.640619999999999834e+01
-6.637569999999999482e+01
-6.658939999999999770e+01
-6.628419999999999845e+01
-6.628419999999999845e+01
-6.637569999999999482e+01
-6.604000000000000625e+01
-6.625369999999999493e+01
-6.597899999999999920e+01
-6.628419999999999845e+01
-6.607059999999999889e+01
-6.610110000000000241e+01
-6.613160000000000593e+01
-6.616209999999999525e+01
-6.607059999999999889e+01
-6.625369999999999493e+01
-6.619259999999999877e+01
-6.616209999999999525e+01
-6.619259999999999877e+01
-6.631470000000000198e+01
-6.613160000000000593e+01
-6.637569999999999482e+01
-6.622310000000000230e+01
-6.643680000000000518e+01
-6.643680000000000518e+01
-6.646729999999999450e+01
-6.640619999999999834e+01
-6.631470000000000198e+01
-6.616209999999999525e+01
-6.634520000000000550e+01
-6.628419999999999845e+01
-6.628419999999999845e+01
-6.628419999999999845e+01
-6.634520000000000550e+01
-6.637569999999999482e+01
-6.640619999999999834e+01
-6.646729999999999450e+01
-6.631470000000000198e+01
-6.631470000000000198e+01
-6.643680000000000518e+01
-6.671139999999999759e+01
-6.652830000000000155e+01
-6.640619999999999834e+01
-6.646729999999999450e+01
-6.625369999999999493e+01
-6.643680000000000518e+01
-6.646729999999999450e+01
-6.619259999999999877e+01
-6.634520000000000550e+01
-6.634520000000000550e+01
-6.610110000000000241e+01
-6.604000000000000625e+01
-6.610110000000000241e+01
-6.619259999999999877e+01
-6.619259999999999877e+01
-6.600950000000000273e+01
-6.628419999999999845e+01
-6.604000000000000625e+01
-6.600950000000000273e+01
-6.597899999999999920e+01
-6.604000000000000625e+01
-6.622310000000000230e+01
-6.628419999999999845e+01
-6.610110000000000241e+01
-6.652830000000000155e+01
-6.622310000000000230e+01
-6.637569999999999482e+01
-6.619259999999999877e+01
-6.643680000000000518e+01
-6.607059999999999889e+01
-6.649779999999999802e+01
-6.631470000000000198e+01
-6.613160000000000593e+01
-6.591800000000000637e+01
-6.619259999999999877e+01
-6.585689999999999600e+01
-6.613160000000000593e+01
-6.622310000000000230e+01
-6.637569999999999482e+01
-6.610110000000000241e+01
-6.619259999999999877e+01
-6.604000000000000625e+01
-6.610110000000000241e+01
-6.622310000000000230e+01
-6.613160000000000593e+01
-6.634520000000000550e+01
-6.594849999999999568e+01
-6.631470000000000198e+01
-6.619259999999999877e+01
-6.628419999999999845e+01
-6.622310000000000230e+01
-6.625369999999999493e+01
-6.631470000000000198e+01
-6.625369999999999493e+01
-6.588750000000000284e+01
-6.628419999999999845e+01
-6.588750000000000284e+01
-6.607059999999999889e+01
-6.600950000000000273e+01
-6.628419999999999845e+01
-6.610110000000000241e+01
-6.610110000000000241e+01
-6.607059999999999889e+01
-6.622310000000000230e+01
-6.622310000000000230e+01
-6.616209999999999525e+01
-6.628419999999999845e+01
-6.646729999999999450e+01
-6.619259999999999877e+01
-6.616209999999999525e+01
-6.613160000000000593e+01
-6.613160000000000593e+01
-6.610110000000000241e+01
-6.622310000000000230e+01
-6.604000000000000625e+01
-6.622310000000000230e+01
-6.631470000000000198e+01
-6.579590000000000316e+01
-6.600950000000000273e+01
-6.597899999999999920e+01
-6.622310000000000230e+01
-6.594849999999999568e+01
-6.613160000000000593e+01
-6.604000000000000625e+01
-6.616209999999999525e+01
-6.613160000000000593e+01
-6.622310000000000230e+01
-6.613160000000000593e+01
-6.634520000000000550e+01
-6.607059999999999889e+01
-6.643680000000000518e+01
-6.616209999999999525e+01
-6.619259999999999877e+01
-6.613160000000000593e+01
-6.622310000000000230e+01
-6.619259999999999877e+01
-6.613160000000000593e+01
-6.631470000000000198e+01
-6.616209999999999525e+01
-6.591800000000000637e+01
-6.597899999999999920e+01
-6.604000000000000625e+01
-6.594849999999999568e+01
-6.582640000000000668e+01
-6.604000000000000625e+01
-6.619259999999999877e+01
-6.616209999999999525e+01
-6.610110000000000241e+01
-6.597899999999999920e+01
-6.622310000000000230e+01
-6.625369999999999493e+01
-6.640619999999999834e+01
-6.613160000000000593e+01
-6.625369999999999493e+01
-6.597899999999999920e+01
-6.616209999999999525e+01
-6.600950000000000273e+01
-6.604000000000000625e+01
-6.600950000000000273e+01
-6.607059999999999889e+01
-6.619259999999999877e+01
-6.600950000000000273e+01
-6.561279999999999291e+01
-6.604000000000000625e+01
-6.591800000000000637e+01
-6.610110000000000241e+01
-6.597899999999999920e+01
-6.616209999999999525e+01
-6.628419999999999845e+01
-6.600950000000000273e+01
-6.631470000000000198e+01
-6.625369999999999493e+01
-6.631470000000000198e+01
-6.616209999999999525e+01
-6.619259999999999877e+01
-6.585689999999999600e+01
-6.616209999999999525e+01
-6.616209999999999525e+01
-6.610110000000000241e+01
-6.597899999999999920e+01
-6.625369999999999493e+01
-6.613160000000000593e+01
-6.588750000000000284e+01
-6.582640000000000668e+01
-6.607059999999999889e+01
-6.585689999999999600e+01
-6.591800000000000637e+01
-6.582640000000000668e+01
-6.588750000000000284e+01
-6.594849999999999568e+01
-6.604000000000000625e+01
-6.613160000000000593e+01
-6.607059999999999889e+01
-6.597899999999999920e+01
-6.604000000000000625e+01
-6.597899999999999920e+01
-6.619259999999999877e+01
-6.613160000000000593e+01
-6.597899999999999920e+01
-6.616209999999999525e+01
-6.597899999999999920e+01
-6.597899999999999920e+01
-6.591800000000000637e+01
-6.610110000000000241e+01
-6.610110000000000241e+01
-6.613160000000000593e+01
-6.607059999999999889e+01
-6.594849999999999568e+01
-6.597899999999999920e+01
-6.585689999999999600e+01
-6.607059999999999889e+01
-6.610110000000000241e+01
-6.616209999999999525e+01
-6.613160000000000593e+01
-6.604000000000000625e+01
-6.610110000000000241e+01
-6.610110000000000241e+01
-6.600950000000000273e+01
-6.619259999999999877e+01
-6.591800000000000637e+01
-6.594849999999999568e+01
-6.579590000000000316e+01
-6.582640000000000668e+01
-6.585689999999999600e+01
-6.588750000000000284e+01
-6.588750000000000284e+01
-6.597899999999999920e+01
-6.600950000000000273e+01
-6.607059999999999889e+01
-6.607059999999999889e+01
-6.573489999999999611e+01
-6.607059999999999889e+01
-6.576539999999999964e+01
-6.610110000000000241e+01
-6.622310000000000230e+01
-6.631470000000000198e+01
-6.591800000000000637e+01
-6.607059999999999889e+01
-6.588750000000000284e+01
-6.619259999999999877e+01
-6.597899999999999920e+01
-6.613160000000000593e+01
-6.597899999999999920e+01
-6.616209999999999525e+01
-6.576539999999999964e+01
-6.597899999999999920e+01
-6.582640000000000668e+01
-6.582640000000000668e+01
-6.607059999999999889e+01
-6.582640000000000668e+01
-6.591800000000000637e+01
-6.585689999999999600e+01
-6.585689999999999600e+01
-6.604000000000000625e+01
-6.594849999999999568e+01
-6.597899999999999920e+01
-6.616209999999999525e+01
-6.585689999999999600e+01
-6.607059999999999889e+01
-6.588750000000000284e+01
-6.597899999999999920e+01
-6.570430000000000348e+01
-6.610110000000000241e+01
-6.597899999999999920e+01
-6.616209999999999525e+01
-6.573489999999999611e+01
-6.582640000000000668e+01
-6.567379999999999995e+01
-6.579590000000000316e+01
-6.585689999999999600e+01
-6.610110000000000241e+01
-6.588750000000000284e+01
-6.616209999999999525e+01
-6.588750000000000284e+01
-6.607059999999999889e+01
-6.597899999999999920e+01
-6.607059999999999889e+01
-6.610110000000000241e+01
-6.637569999999999482e+01
-6.637569999999999482e+01
-6.625369999999999493e+01
-6.628419999999999845e+01
-6.616209999999999525e+01
-6.610110000000000241e+01
-6.607059999999999889e+01
-6.631470000000000198e+01
-6.594849999999999568e+01
-6.622310000000000230e+01
-6.594849999999999568e+01
-6.591800000000000637e+01
-6.582640000000000668e+01
-6.613160000000000593e+01
-6.591800000000000637e+01
-6.625369999999999493e+01
-6.610110000000000241e+01
-6.625369999999999493e+01
-6.610110000000000241e+01
-6.637569999999999482e+01
-6.643680000000000518e+01
-6.665040000000000475e+01
-6.658939999999999770e+01
-6.655880000000000507e+01
-6.646729999999999450e+01
-6.634520000000000550e+01
-6.637569999999999482e+01
-6.637569999999999482e+01
-6.625369999999999493e+01
-6.640619999999999834e+01
-6.628419999999999845e+01
-6.628419999999999845e+01
-6.640619999999999834e+01
-6.619259999999999877e+01
-6.625369999999999493e+01
-6.604000000000000625e+01
-6.607059999999999889e+01
-6.616209999999999525e+01
-6.619259999999999877e+01
-6.619259999999999877e+01
-6.637569999999999482e+01
-6.631470000000000198e+01
-6.634520000000000550e+01
-6.649779999999999802e+01
-6.652830000000000155e+01
-6.646729999999999450e+01
-6.643680000000000518e+01
-6.646729999999999450e+01
-6.631470000000000198e+01
-6.628419999999999845e+01
-6.625369999999999493e+01
-6.640619999999999834e+01
-6.640619999999999834e+01
-6.637569999999999482e+01
-6.637569999999999482e+01
-6.610110000000000241e+01
-6.619259999999999877e+01
-6.594849999999999568e+01
-6.622310000000000230e+01
-6.616209999999999525e+01
-6.616209999999999525e+01
-6.616209999999999525e+01
-6.628419999999999845e+01
-6.616209999999999525e+01
-6.625369999999999493e+01
-6.619259999999999877e+01
-6.610110000000000241e+01
-6.637569999999999482e+01
-6.634520000000000550e+01
-6.622310000000000230e+01
-6.637569999999999482e+01
-6.613160000000000593e+01
-6.610110000000000241e+01
-6.588750000000000284e+01
-6.613160000000000593e+01
-6.594849999999999568e+01
-6.616209999999999525e+01
-6.594849999999999568e+01
-6.597899999999999920e+01
-6.579590000000000316e+01
-6.579590000000000316e+01
-6.591800000000000637e+01
-6.582640000000000668e+01
-6.597899999999999920e+01
-6.591800000000000637e+01
-6.594849999999999568e+01
-6.610110000000000241e+01
-6.607059999999999889e+01
-6.622310000000000230e+01
-6.619259999999999877e+01
-6.610110000000000241e+01
-6.619259999999999877e+01
-6.582640000000000668e+01
-6.619259999999999877e+01
-6.594849999999999568e+01
-6.597899999999999920e+01
-6.582640000000000668e+01
-6.594849999999999568e+01
-6.594849999999999568e+01
-6.594849999999999568e+01
-6.582640000000000668e+01
-6.579590000000000316e+01
-6.527710000000000434e+01
-6.561279999999999291e+01
-6.552119999999999322e+01
-6.597899999999999920e+01
-6.576539999999999964e+01
-6.585689999999999600e+01
-6.570430000000000348e+01
-6.576539999999999964e+01
-6.594849999999999568e+01
-6.585689999999999600e+01
-6.591800000000000637e+01
-6.582640000000000668e+01
-6.613160000000000593e+01
-6.582640000000000668e+01
-6.585689999999999600e+01
-6.573489999999999611e+01
-6.573489999999999611e+01
-6.576539999999999964e+01
-6.585689999999999600e+01
-6.576539999999999964e+01
-6.579590000000000316e+01
-6.549070000000000391e+01
-6.576539999999999964e+01
-6.542969999999999686e+01
-6.588750000000000284e+01
-6.588750000000000284e+01
-6.600950000000000273e+01
-6.576539999999999964e+01
-6.588750000000000284e+01
-6.582640000000000668e+01
-6.594849999999999568e+01
-6.588750000000000284e+01
-6.604000000000000625e+01
-6.588750000000000284e+01
-6.610110000000000241e+01
-6.570430000000000348e+01
-6.585689999999999600e+01
-6.570430000000000348e+01
-6.552119999999999322e+01
-6.594849999999999568e+01
-6.567379999999999995e+01
-6.579590000000000316e+01
-6.555180000000000007e+01
-6.567379999999999995e+01
-6.546020000000000039e+01
-6.600950000000000273e+01
-6.536870000000000402e+01
-6.573489999999999611e+01
-6.558230000000000359e+01
-6.579590000000000316e+01
-6.558230000000000359e+01
-6.582640000000000668e+01
-6.564329999999999643e+01
-6.591800000000000637e+01
-6.564329999999999643e+01
-6.597899999999999920e+01
-6.555180000000000007e+01
-6.604000000000000625e+01
-6.555180000000000007e+01
-6.573489999999999611e+01
-6.570430000000000348e+01
-6.570430000000000348e+01
-6.564329999999999643e+01
-6.558230000000000359e+01
-6.558230000000000359e+01
-6.558230000000000359e+01
-6.546020000000000039e+01
-6.564329999999999643e+01
-6.552119999999999322e+01
-6.573489999999999611e+01
-6.576539999999999964e+01
-6.582640000000000668e+01
-6.564329999999999643e+01
-6.542969999999999686e+01
-6.567379999999999995e+01
-6.558230000000000359e+01
-6.591800000000000637e+01
-6.570430000000000348e+01
-6.576539999999999964e+01
-6.576539999999999964e+01
-6.573489999999999611e+01
-6.555180000000000007e+01
-6.555180000000000007e+01
-6.536870000000000402e+01
-6.561279999999999291e+01
-6.555180000000000007e+01
-6.561279999999999291e+01
-6.555180000000000007e+01
-6.573489999999999611e+01
-6.567379999999999995e+01
-6.582640000000000668e+01
-6.552119999999999322e+01
-6.582640000000000668e+01
-6.576539999999999964e+01
-6.564329999999999643e+01
-6.576539999999999964e+01
-6.570430000000000348e+01
-6.567379999999999995e+01
-6.585689999999999600e+01
-6.582640000000000668e+01
-6.579590000000000316e+01
-6.582640000000000668e+01
-6.567379999999999995e+01
-6.539919999999999334e+01
-6.542969999999999686e+01
-6.558230000000000359e+01
-6.542969999999999686e+01
-6.567379999999999995e+01
-6.546020000000000039e+01
-6.564329999999999643e+01
-6.542969999999999686e+01
-6.552119999999999322e+01
-6.546020000000000039e+01
-6.536870000000000402e+01
-6.561279999999999291e+01
-6.570430000000000348e+01
-6.579590000000000316e+01
-6.582640000000000668e+01
-6.546020000000000039e+01
-6.582640000000000668e+01
-6.567379999999999995e+01
-6.555180000000000007e+01
-6.573489999999999611e+01
-6.576539999999999964e+01
-6.564329999999999643e+01
-6.567379999999999995e+01
-6.546020000000000039e+01
-6.527710000000000434e+01
-6.536870000000000402e+01
-6.536870000000000402e+01
-6.533809999999999718e+01
-6.558230000000000359e+01
-6.564329999999999643e+01
-6.561279999999999291e+01
-6.561279999999999291e+01
-6.576539999999999964e+01
-6.567379999999999995e+01
-6.567379999999999995e+01
-6.567379999999999995e+01
-6.536870000000000402e+01
-6.549070000000000391e+01
-6.542969999999999686e+01
-6.536870000000000402e+01
-6.549070000000000391e+01
-6.539919999999999334e+01
-6.558230000000000359e+01
-6.564329999999999643e+01
-6.567379999999999995e+01
-6.506350000000000477e+01
-6.521609999999999729e+01
-6.515500000000000114e+01
-6.524660000000000082e+01
-6.539919999999999334e+01
-6.539919999999999334e+01
-6.564329999999999643e+01
-6.558230000000000359e+01
-6.561279999999999291e+01
-6.539919999999999334e+01
-6.542969999999999686e+01
-6.555180000000000007e+01
-6.561279999999999291e+01
-6.542969999999999686e+01
-6.549070000000000391e+01
-6.549070000000000391e+01
-6.561279999999999291e+01
-6.533809999999999718e+01
-6.552119999999999322e+01
-6.509399999999999409e+01
-6.536870000000000402e+01
-6.518550000000000466e+01
-6.536870000000000402e+01
-6.509399999999999409e+01
-6.518550000000000466e+01
-6.539919999999999334e+01
-6.536870000000000402e+01
-6.533809999999999718e+01
-6.530759999999999366e+01
-6.546020000000000039e+01
-6.533809999999999718e+01
-6.524660000000000082e+01
-6.549070000000000391e+01
-6.564329999999999643e+01
-6.555180000000000007e+01
-6.594849999999999568e+01
-6.546020000000000039e+01
-6.549070000000000391e+01
-6.530759999999999366e+01
-6.530759999999999366e+01
-6.530759999999999366e+01
-6.558230000000000359e+01
-6.539919999999999334e+01
-6.552119999999999322e+01
-6.539919999999999334e+01
-6.542969999999999686e+01
-6.512449999999999761e+01
-6.506350000000000477e+01
-6.506350000000000477e+01
-6.527710000000000434e+01
-6.530759999999999366e+01
-6.555180000000000007e+01
-6.539919999999999334e+01
-6.533809999999999718e+01
-6.542969999999999686e+01
-6.546020000000000039e+01
-6.549070000000000391e+01
-6.552119999999999322e+01
-6.521609999999999729e+01
-6.530759999999999366e+01
-6.518550000000000466e+01
-6.521609999999999729e+01
-6.536870000000000402e+01
-6.542969999999999686e+01
-6.536870000000000402e+01
-6.539919999999999334e+01
-6.546020000000000039e+01
-6.521609999999999729e+01
-6.527710000000000434e+01
-6.506350000000000477e+01
-6.542969999999999686e+01
-6.536870000000000402e+01
-6.576539999999999964e+01
-6.564329999999999643e+01
-6.555180000000000007e+01
-6.552119999999999322e+01
-6.546020000000000039e+01
-6.542969999999999686e+01
-6.558230000000000359e+01
-6.558230000000000359e+01
-6.573489999999999611e+01
-6.546020000000000039e+01
-6.555180000000000007e+01
-6.521609999999999729e+01
-6.542969999999999686e+01
-6.536870000000000402e+01
-6.524660000000000082e+01
-6.539919999999999334e+01
-6.533809999999999718e+01
-6.549070000000000391e+01
-6.552119999999999322e+01
-6.549070000000000391e+01
-6.533809999999999718e+01
-6.539919999999999334e+01
-6.530759999999999366e+01
-6.542969999999999686e+01
-6.542969999999999686e+01
-6.552119999999999322e+01
-6.558230000000000359e+01
-6.576539999999999964e+01
-6.552119999999999322e+01
-6.576539999999999964e+01
-6.561279999999999291e+01
-6.567379999999999995e+01
-6.546020000000000039e+01
-6.564329999999999643e+01
-6.549070000000000391e+01
-6.546020000000000039e+01
-6.579590000000000316e+01
-6.552119999999999322e+01
-6.561279999999999291e+01
-6.546020000000000039e+01
-6.552119999999999322e+01
-6.552119999999999322e+01
-6.521609999999999729e+01
-6.552119999999999322e+01
-6.555180000000000007e+01
-6.579590000000000316e+01
-6.570430000000000348e+01
-6.564329999999999643e+01
-6.561279999999999291e+01
-6.549070000000000391e+01
-6.564329999999999643e+01
-6.536870000000000402e+01
-6.558230000000000359e+01
-6.539919999999999334e+01
-6.564329999999999643e+01
-6.546020000000000039e+01
-6.518550000000000466e+01
-6.546020000000000039e+01
-6.527710000000000434e+01
-6.549070000000000391e+01
-6.539919999999999334e+01
-6.549070000000000391e+01
-6.549070000000000391e+01
-6.549070000000000391e+01
-6.585689999999999600e+01
-6.579590000000000316e+01
-6.567379999999999995e+01
-6.573489999999999611e+01
-6.539919999999999334e+01
-6.546020000000000039e+01
-6.549070000000000391e+01
-6.564329999999999643e+01
-6.555180000000000007e+01
-6.564329999999999643e+01
-6.576539999999999964e+01
-6.524660000000000082e+01
-6.546020000000000039e+01
-6.524660000000000082e+01
-6.530759999999999366e+01
-6.518550000000000466e+01
-6.527710000000000434e+01
-6.552119999999999322e+01
-6.536870000000000402e+01
-6.546020000000000039e+01
-6.542969999999999686e+01
-6.555180000000000007e+01
-6.539919999999999334e+01
-6.530759999999999366e+01
-6.536870000000000402e+01
-6.539919999999999334e+01
-6.549070000000000391e+01
-6.542969999999999686e+01
-6.558230000000000359e+01
-6.536870000000000402e+01
-6.539919999999999334e+01
-6.530759999999999366e+01
-6.521609999999999729e+01
-6.542969999999999686e+01
-6.515500000000000114e+01
-6.512449999999999761e+01
-6.518550000000000466e+01
-6.533809999999999718e+01
-6.518550000000000466e+01
-6.533809999999999718e+01
-6.524660000000000082e+01
-6.539919999999999334e+01
-6.530759999999999366e+01
-6.549070000000000391e+01
-6.521609999999999729e+01
-6.549070000000000391e+01
-6.530759999999999366e+01
-6.558230000000000359e+01
-6.555180000000000007e+01
-6.533809999999999718e+01
-6.533809999999999718e+01
-6.527710000000000434e+01
-6.512449999999999761e+01
-6.518550000000000466e+01
-6.518550000000000466e+01
-6.539919999999999334e+01
-6.530759999999999366e+01
-6.546020000000000039e+01
-6.518550000000000466e+01
-6.536870000000000402e+01
-6.506350000000000477e+01
-6.542969999999999686e+01
-6.518550000000000466e+01
-6.524660000000000082e+01
-6.536870000000000402e+01
-6.536870000000000402e+01
-6.533809999999999718e+01
-6.536870000000000402e+01
-6.539919999999999334e+01
-6.536870000000000402e+01
-6.549070000000000391e+01
-6.521609999999999729e+01
-6.546020000000000039e+01
-6.527710000000000434e+01
-6.515500000000000114e+01
-6.536870000000000402e+01
-6.530759999999999366e+01
-6.509399999999999409e+01
-6.539919999999999334e+01
-6.491089999999999804e+01
-6.524660000000000082e+01
-6.503300000000000125e+01
-6.515500000000000114e+01
-6.518550000000000466e+01
-6.561279999999999291e+01
-6.533809999999999718e+01
-6.549070000000000391e+01
-6.530759999999999366e+01
-6.536870000000000402e+01
-6.527710000000000434e+01
-6.524660000000000082e+01
-6.530759999999999366e+01
-6.552119999999999322e+01
-6.509399999999999409e+01
-6.521609999999999729e+01
-6.521609999999999729e+01
-6.503300000000000125e+01
-6.527710000000000434e+01
-6.503300000000000125e+01
-6.530759999999999366e+01
-6.515500000000000114e+01
-6.521609999999999729e+01
-6.524660000000000082e+01
-6.549070000000000391e+01
-6.518550000000000466e+01
-6.515500000000000114e+01
-6.518550000000000466e+01
-6.527710000000000434e+01
-6.539919999999999334e+01
-6.576539999999999964e+01
-6.524660000000000082e+01
-6.549070000000000391e+01
-6.530759999999999366e+01
-6.552119999999999322e+01
-6.530759999999999366e+01
-6.536870000000000402e+01
-6.500239999999999441e+01
-6.509399999999999409e+01
-6.506350000000000477e+01
-6.503300000000000125e+01
-6.491089999999999804e+01
-6.506350000000000477e+01
-6.521609999999999729e+01
-6.515500000000000114e+01
-6.533809999999999718e+01
-6.524660000000000082e+01
-6.500239999999999441e+01
-6.518550000000000466e+01
-6.542969999999999686e+01
-6.549070000000000391e+01
-6.542969999999999686e+01
-6.512449999999999761e+01
-6.530759999999999366e+01
-6.542969999999999686e+01
-6.536870000000000402e+01
-6.539919999999999334e+01
-6.539919999999999334e+01
-6.546020000000000039e+01
-6.546020000000000039e+01
-6.515500000000000114e+01
-6.506350000000000477e+01
-6.515500000000000114e+01
-6.518550000000000466e+01
-6.509399999999999409e+01
-6.515500000000000114e+01
-6.503300000000000125e+01
-6.524660000000000082e+01
-6.509399999999999409e+01
-6.524660000000000082e+01
-6.558230000000000359e+01
-6.512449999999999761e+01
-6.558230000000000359e+01
-6.536870000000000402e+01
-6.518550000000000466e+01
-6.521609999999999729e+01
-6.506350000000000477e+01
-6.527710000000000434e+01
-6.521609999999999729e+01
-6.539919999999999334e+01
-6.515500000000000114e+01
-6.536870000000000402e+01
-6.539919999999999334e+01
-6.512449999999999761e+01
-6.512449999999999761e+01
-6.484990000000000521e+01
-6.503300000000000125e+01
-6.533809999999999718e+01
-6.521609999999999729e+01
-6.536870000000000402e+01
-6.527710000000000434e+01
-6.539919999999999334e+01
-6.530759999999999366e+01
-6.530759999999999366e+01
-6.542969999999999686e+01
-6.530759999999999366e+01
-6.533809999999999718e+01
-6.539919999999999334e+01
-6.539919999999999334e+01
-6.527710000000000434e+01
-6.530759999999999366e+01
-6.515500000000000114e+01
-6.524660000000000082e+01
-6.521609999999999729e+01
-6.481929999999999836e+01
-6.481929999999999836e+01
-6.515500000000000114e+01
-6.503300000000000125e+01
-6.521609999999999729e+01
-6.497190000000000509e+01
-6.518550000000000466e+01
-6.488039999999999452e+01
-6.524660000000000082e+01
-6.506350000000000477e+01
-6.518550000000000466e+01
-6.546020000000000039e+01
-6.533809999999999718e+01
-6.533809999999999718e+01
-6.542969999999999686e+01
-6.506350000000000477e+01
-6.512449999999999761e+01
-6.506350000000000477e+01
-6.518550000000000466e+01
-6.500239999999999441e+01
-6.506350000000000477e+01
-6.512449999999999761e+01
-6.527710000000000434e+01
-6.530759999999999366e+01
-6.500239999999999441e+01
-6.509399999999999409e+01
-6.484990000000000521e+01
-6.503300000000000125e+01
-6.518550000000000466e+01
-6.512449999999999761e+01
-6.512449999999999761e+01
-6.512449999999999761e+01
-6.512449999999999761e+01
-6.524660000000000082e+01
-6.500239999999999441e+01
-6.503300000000000125e+01
-6.481929999999999836e+01
-6.500239999999999441e+01
-6.466670000000000584e+01
-6.506350000000000477e+01
-6.481929999999999836e+01
-6.503300000000000125e+01
-6.500239999999999441e+01
-6.494140000000000157e+01
-6.478879999999999484e+01
-6.484990000000000521e+01
-6.478879999999999484e+01
-6.478879999999999484e+01
-6.494140000000000157e+01
-6.515500000000000114e+01
-6.500239999999999441e+01
-6.515500000000000114e+01
-6.503300000000000125e+01
-6.484990000000000521e+01
-6.509399999999999409e+01
-6.497190000000000509e+01
-6.512449999999999761e+01
-6.481929999999999836e+01
-6.518550000000000466e+01
-6.472780000000000200e+01
-6.491089999999999804e+01
-6.481929999999999836e+01
-6.463620000000000232e+01
-6.472780000000000200e+01
-6.497190000000000509e+01
-6.488039999999999452e+01
-6.500239999999999441e+01
-6.491089999999999804e+01
-6.509399999999999409e+01
-6.491089999999999804e+01
-6.521609999999999729e+01
-6.491089999999999804e+01
-6.478879999999999484e+01
-6.475830000000000553e+01
-6.488039999999999452e+01
-6.494140000000000157e+01
-6.491089999999999804e+01
-6.503300000000000125e+01
-6.497190000000000509e+01
-6.515500000000000114e+01
-6.506350000000000477e+01
-6.500239999999999441e+01
-6.469729999999999848e+01
-6.475830000000000553e+01
-6.466670000000000584e+01
-6.484990000000000521e+01
-6.478879999999999484e+01
-6.500239999999999441e+01
-6.478879999999999484e+01
-6.506350000000000477e+01
-6.478879999999999484e+01
-6.521609999999999729e+01
-6.472780000000000200e+01
-6.484990000000000521e+01
-6.497190000000000509e+01
-6.518550000000000466e+01
-6.503300000000000125e+01
-6.509399999999999409e+01
-6.478879999999999484e+01
-6.488039999999999452e+01
-6.509399999999999409e+01
-6.509399999999999409e+01
-6.481929999999999836e+01
-6.491089999999999804e+01
-6.463620000000000232e+01
-6.503300000000000125e+01
-6.481929999999999836e+01
-6.481929999999999836e+01
-6.469729999999999848e+01
-6.478879999999999484e+01
-6.469729999999999848e+01
-6.466670000000000584e+01
-6.481929999999999836e+01
-6.466670000000000584e+01
-6.472780000000000200e+01
-6.481929999999999836e+01
-6.497190000000000509e+01
-6.497190000000000509e+01
-6.503300000000000125e+01
-6.472780000000000200e+01
-6.497190000000000509e+01
-6.491089999999999804e+01
-6.472780000000000200e+01
-6.478879999999999484e+01
-6.497190000000000509e+01
-6.500239999999999441e+01
-6.512449999999999761e+01
-6.484990000000000521e+01
-6.463620000000000232e+01
-6.466670000000000584e+01
-6.454470000000000596e+01
-6.472780000000000200e+01
-6.478879999999999484e+01
-6.463620000000000232e+01
-6.497190000000000509e+01
-6.475830000000000553e+01
-6.475830000000000553e+01
-6.454470000000000596e+01
-6.472780000000000200e+01
-6.460569999999999879e+01
-6.488039999999999452e+01
-6.481929999999999836e+01
-6.475830000000000553e+01
-6.475830000000000553e+01
-6.475830000000000553e+01
-6.491089999999999804e+01
-6.512449999999999761e+01
-6.466670000000000584e+01
-6.497190000000000509e+01
-6.439209999999999923e+01
-6.472780000000000200e+01
-6.463620000000000232e+01
-6.481929999999999836e+01
-6.491089999999999804e+01
-6.488039999999999452e+01
-6.469729999999999848e+01
-6.488039999999999452e+01
-6.481929999999999836e+01
-6.475830000000000553e+01
-6.494140000000000157e+01
-6.481929999999999836e+01
-6.503300000000000125e+01
-6.518550000000000466e+01
-6.500239999999999441e+01
-6.503300000000000125e+01
-6.506350000000000477e+01
-6.478879999999999484e+01
-6.484990000000000521e+01
-6.481929999999999836e+01
-6.491089999999999804e+01
-6.460569999999999879e+01
-6.481929999999999836e+01
-6.478879999999999484e+01
-6.478879999999999484e+01
-6.460569999999999879e+01
-6.463620000000000232e+01
-6.448359999999999559e+01
-6.469729999999999848e+01
-6.463620000000000232e+01
-6.481929999999999836e+01
-6.478879999999999484e+01
-6.494140000000000157e+01
-6.463620000000000232e+01
-6.500239999999999441e+01
-6.488039999999999452e+01
-6.497190000000000509e+01
-6.484990000000000521e+01
-6.484990000000000521e+01
-6.488039999999999452e+01
-6.481929999999999836e+01
-6.506350000000000477e+01
-6.481929999999999836e+01
-6.488039999999999452e+01
-6.478879999999999484e+01
-6.463620000000000232e+01
-6.448359999999999559e+01
-6.454470000000000596e+01
-6.457519999999999527e+01
-6.488039999999999452e+01
-6.481929999999999836e+01
-6.475830000000000553e+01
-6.460569999999999879e+01
-6.500239999999999441e+01
-6.469729999999999848e+01
-6.488039999999999452e+01
-6.463620000000000232e+01
-6.478879999999999484e+01
-6.463620000000000232e+01
-6.491089999999999804e+01
-6.481929999999999836e+01
-6.478879999999999484e+01
-6.448359999999999559e+01
-6.457519999999999527e+01
-6.463620000000000232e+01
-6.466670000000000584e+01
-6.469729999999999848e+01
-6.457519999999999527e+01
-6.475830000000000553e+01
-6.457519999999999527e+01
-6.466670000000000584e+01
-6.469729999999999848e+01
-6.484990000000000521e+01
-6.466670000000000584e+01
-6.475830000000000553e+01
-6.481929999999999836e+01
-6.478879999999999484e+01
-6.475830000000000553e+01
-6.500239999999999441e+01
-6.463620000000000232e+01
-6.494140000000000157e+01
-6.475830000000000553e+01
-6.478879999999999484e+01
-6.439209999999999923e+01
-6.442260000000000275e+01
-6.420900000000000318e+01
-6.436159999999999570e+01
-6.442260000000000275e+01
-6.442260000000000275e+01
-6.430049999999999955e+01
-6.433110000000000639e+01
-6.442260000000000275e+01
-6.411740000000000350e+01
-6.445310000000000628e+01
-6.445310000000000628e+01
-6.457519999999999527e+01
-6.457519999999999527e+01
-6.469729999999999848e+01
-6.469729999999999848e+01
-6.451420000000000243e+01
-6.445310000000000628e+01
-6.463620000000000232e+01
-6.454470000000000596e+01
-6.472780000000000200e+01
-6.439209999999999923e+01
-6.451420000000000243e+01
-6.451420000000000243e+01
-6.451420000000000243e+01
-6.463620000000000232e+01
-6.442260000000000275e+01
-6.445310000000000628e+01
-6.439209999999999923e+01
-6.439209999999999923e+01
-6.439209999999999923e+01
-6.430049999999999955e+01
-6.457519999999999527e+01
-6.451420000000000243e+01
-6.472780000000000200e+01
-6.466670000000000584e+01
-6.451420000000000243e+01
-6.451420000000000243e+01
-6.454470000000000596e+01
-6.442260000000000275e+01
-6.454470000000000596e+01
-6.460569999999999879e+01
-6.466670000000000584e+01
-6.448359999999999559e+01
-6.442260000000000275e+01
-6.423950000000000671e+01
-6.439209999999999923e+01
-6.433110000000000639e+01
-6.436159999999999570e+01
-6.451420000000000243e+01
-6.445310000000000628e+01
-6.448359999999999559e+01
-6.457519999999999527e+01
-6.445310000000000628e+01
-6.478879999999999484e+01
-6.466670000000000584e+01
-6.488039999999999452e+01
-6.469729999999999848e+01
-6.475830000000000553e+01
-6.463620000000000232e+01
-6.469729999999999848e+01
-6.460569999999999879e+01
-6.451420000000000243e+01
-6.469729999999999848e+01
-6.448359999999999559e+01
-6.460569999999999879e+01
-6.439209999999999923e+01
-6.423950000000000671e+01
-6.457519999999999527e+01
-6.445310000000000628e+01
-6.457519999999999527e+01
-6.457519999999999527e+01
-6.442260000000000275e+01
-6.436159999999999570e+01
-6.436159999999999570e+01
-6.451420000000000243e+01
-6.445310000000000628e+01
-6.500239999999999441e+01
-6.469729999999999848e+01
-6.500239999999999441e+01
-6.460569999999999879e+01
-6.454470000000000596e+01
-6.454470000000000596e+01
-6.442260000000000275e+01
-6.442260000000000275e+01
-6.463620000000000232e+01
-6.448359999999999559e+01
-6.454470000000000596e+01
-6.430049999999999955e+01
-6.451420000000000243e+01
-6.466670000000000584e+01
-6.442260000000000275e+01
-6.439209999999999923e+01
-6.457519999999999527e+01
-6.454470000000000596e+01
-6.451420000000000243e+01
-6.484990000000000521e+01
-6.454470000000000596e+01
-6.460569999999999879e+01
-6.466670000000000584e+01
-6.478879999999999484e+01
-6.469729999999999848e+01
-6.472780000000000200e+01
-6.420900000000000318e+01
-6.451420000000000243e+01
-6.433110000000000639e+01
-6.442260000000000275e+01
-6.430049999999999955e+01
-6.445310000000000628e+01
-6.426999999999999602e+01
-6.436159999999999570e+01
-6.417849999999999966e+01
-6.436159999999999570e+01
-6.402589999999999293e+01
-6.451420000000000243e+01
-6.445310000000000628e+01
-6.457519999999999527e+01
-6.469729999999999848e+01
-6.478879999999999484e+01
-6.475830000000000553e+01
-6.457519999999999527e+01
-6.463620000000000232e+01
-6.491089999999999804e+01
-6.454470000000000596e+01
-6.488039999999999452e+01
-6.460569999999999879e+01
-6.457519999999999527e+01
-6.451420000000000243e+01
-6.439209999999999923e+01
-6.466670000000000584e+01
-6.445310000000000628e+01
-6.475830000000000553e+01
-6.433110000000000639e+01
-6.481929999999999836e+01
-6.448359999999999559e+01
-6.478879999999999484e+01
-6.466670000000000584e+01
-6.484990000000000521e+01
-6.481929999999999836e+01
-6.491089999999999804e+01
-6.436159999999999570e+01
-6.478879999999999484e+01
-6.454470000000000596e+01
-6.481929999999999836e+01
-6.481929999999999836e+01
-6.484990000000000521e+01
-6.472780000000000200e+01
-6.463620000000000232e+01
-6.457519999999999527e+01
-6.439209999999999923e+01
-6.463620000000000232e+01
-6.442260000000000275e+01
-6.469729999999999848e+01
-6.481929999999999836e+01
-6.469729999999999848e+01
-6.491089999999999804e+01
-6.484990000000000521e+01
-6.497190000000000509e+01
-6.475830000000000553e+01
-6.475830000000000553e+01
-6.491089999999999804e+01
-6.488039999999999452e+01
-6.509399999999999409e+01
-6.478879999999999484e+01
-6.491089999999999804e+01
-6.469729999999999848e+01
-6.503300000000000125e+01
-6.488039999999999452e+01
-6.463620000000000232e+01
-6.448359999999999559e+01
-6.460569999999999879e+01
-6.442260000000000275e+01
-6.481929999999999836e+01
-6.457519999999999527e+01
-6.475830000000000553e+01
-6.469729999999999848e+01
-6.469729999999999848e+01
-6.457519999999999527e+01
-6.472780000000000200e+01
-6.466670000000000584e+01
-6.478879999999999484e+01
-6.506350000000000477e+01
-6.481929999999999836e+01
-6.494140000000000157e+01
-6.454470000000000596e+01
-6.463620000000000232e+01
-6.460569999999999879e+01
-6.451420000000000243e+01
-6.466670000000000584e+01
-6.469729999999999848e+01
-6.491089999999999804e+01
-6.481929999999999836e+01
-6.457519999999999527e+01
-6.466670000000000584e+01
-6.448359999999999559e+01
-6.475830000000000553e+01
-6.451420000000000243e+01
-6.472780000000000200e+01
-6.466670000000000584e+01
-6.475830000000000553e+01
-6.466670000000000584e+01
-6.472780000000000200e+01
-6.457519999999999527e+01
-6.472780000000000200e+01
-6.442260000000000275e+01
-6.442260000000000275e+01
-6.442260000000000275e+01
-6.445310000000000628e+01
-6.439209999999999923e+01
-6.442260000000000275e+01
-6.451420000000000243e+01
-6.448359999999999559e+01
-6.454470000000000596e+01
-6.442260000000000275e+01
-6.436159999999999570e+01
-6.433110000000000639e+01
-6.448359999999999559e+01
-6.457519999999999527e+01
-6.463620000000000232e+01
-6.466670000000000584e+01
-6.469729999999999848e+01
-6.454470000000000596e+01
-6.460569999999999879e+01
-6.457519999999999527e+01
-6.457519999999999527e+01
-6.451420000000000243e+01
-6.478879999999999484e+01
-6.460569999999999879e+01
-6.442260000000000275e+01
-6.445310000000000628e+01
-6.426999999999999602e+01
-6.417849999999999966e+01
-6.426999999999999602e+01
-6.448359999999999559e+01
-6.442260000000000275e+01
-6.426999999999999602e+01
-6.448359999999999559e+01
-6.448359999999999559e+01
-6.457519999999999527e+01
-6.454470000000000596e+01
-6.442260000000000275e+01
-6.442260000000000275e+01
-6.433110000000000639e+01
-6.454470000000000596e+01
-6.445310000000000628e+01
-6.451420000000000243e+01
-6.478879999999999484e+01
-6.457519999999999527e+01
-6.466670000000000584e+01
-6.433110000000000639e+01
-6.423950000000000671e+01
-6.439209999999999923e+01
-6.423950000000000671e+01
-6.420900000000000318e+01
-6.436159999999999570e+01
-6.460569999999999879e+01
-6.439209999999999923e+01
-6.457519999999999527e+01
-6.436159999999999570e+01
-6.436159999999999570e+01
-6.445310000000000628e+01
-6.451420000000000243e+01
-6.469729999999999848e+01
-6.454470000000000596e+01
-6.463620000000000232e+01
-6.448359999999999559e+01
-6.442260000000000275e+01
-6.445310000000000628e+01
-6.414790000000000703e+01
-6.433110000000000639e+01
-6.433110000000000639e+01
-6.433110000000000639e+01
-6.411740000000000350e+01
-6.420900000000000318e+01
-6.423950000000000671e+01
-6.442260000000000275e+01
-6.423950000000000671e+01
-6.423950000000000671e+01
-6.420900000000000318e+01
-6.451420000000000243e+01
-6.417849999999999966e+01
-6.430049999999999955e+01
-6.423950000000000671e+01
-6.445310000000000628e+01
-6.448359999999999559e+01
-6.448359999999999559e+01
-6.436159999999999570e+01
-6.433110000000000639e+01
-6.426999999999999602e+01
-6.426999999999999602e+01
-6.445310000000000628e+01
-6.439209999999999923e+01
-6.445310000000000628e+01
-6.426999999999999602e+01
-6.433110000000000639e+01
-6.399539999999999651e+01
-6.411740000000000350e+01
-6.411740000000000350e+01
-6.417849999999999966e+01
-6.411740000000000350e+01
-6.433110000000000639e+01
-6.411740000000000350e+01
-6.436159999999999570e+01
-6.411740000000000350e+01
-6.445310000000000628e+01
-6.436159999999999570e+01
-6.417849999999999966e+01
-6.384279999999999688e+01
-6.433110000000000639e+01
-6.408689999999999998e+01
-6.417849999999999966e+01
-6.414790000000000703e+01
-6.420900000000000318e+01
-6.405639999999999645e+01
-6.420900000000000318e+01
-6.393430000000000035e+01
-6.408689999999999998e+01
-6.384279999999999688e+01
-6.408689999999999998e+01
-6.420900000000000318e+01
-6.408689999999999998e+01
-6.436159999999999570e+01
-6.399539999999999651e+01
-6.405639999999999645e+01
-6.426999999999999602e+01
-6.423950000000000671e+01
-6.426999999999999602e+01
-6.439209999999999923e+01
-6.426999999999999602e+01
-6.445310000000000628e+01
-6.420900000000000318e+01
-6.436159999999999570e+01
-6.393430000000000035e+01
-6.414790000000000703e+01
-6.393430000000000035e+01
-6.417849999999999966e+01
-6.426999999999999602e+01
-6.402589999999999293e+01
-6.402589999999999293e+01
-6.426999999999999602e+01
-6.430049999999999955e+01
-6.402589999999999293e+01
-6.411740000000000350e+01
-6.411740000000000350e+01
-6.423950000000000671e+01
-6.417849999999999966e+01
-6.414790000000000703e+01
-6.448359999999999559e+01
-6.445310000000000628e+01
-6.442260000000000275e+01
-6.436159999999999570e+01
-6.423950000000000671e+01
-6.433110000000000639e+01
-6.384279999999999688e+01
-6.420900000000000318e+01
-6.420900000000000318e+01
-6.414790000000000703e+01
-6.423950000000000671e+01
-6.408689999999999998e+01
-6.417849999999999966e+01
-6.417849999999999966e+01
-6.414790000000000703e+01
-6.414790000000000703e+01
-6.384279999999999688e+01
-6.451420000000000243e+01
-6.420900000000000318e+01
-6.442260000000000275e+01
-6.430049999999999955e+01
-6.436159999999999570e+01
-6.414790000000000703e+01
-6.408689999999999998e+01
-6.414790000000000703e+01
-6.420900000000000318e+01
-6.439209999999999923e+01
-6.399539999999999651e+01
-6.420900000000000318e+01
-6.396479999999999677e+01
-6.396479999999999677e+01
-6.399539999999999651e+01
-6.393430000000000035e+01
-6.399539999999999651e+01
-6.414790000000000703e+01
-6.402589999999999293e+01
-6.408689999999999998e+01
-6.402589999999999293e+01
-6.442260000000000275e+01
-6.411740000000000350e+01
-6.430049999999999955e+01
-6.411740000000000350e+01
-6.417849999999999966e+01
-6.399539999999999651e+01
-6.430049999999999955e+01
-6.417849999999999966e+01
-6.411740000000000350e+01
-6.405639999999999645e+01
-6.414790000000000703e+01
-6.396479999999999677e+01
-6.408689999999999998e+01
-6.393430000000000035e+01
-6.399539999999999651e+01
-6.390379999999999683e+01
-6.405639999999999645e+01
-6.414790000000000703e+01
-6.426999999999999602e+01
-6.430049999999999955e+01
-6.405639999999999645e+01
-6.430049999999999955e+01
-6.381230000000000047e+01
-6.393430000000000035e+01
-6.384279999999999688e+01
-6.414790000000000703e+01
-6.408689999999999998e+01
-6.402589999999999293e+01
-6.384279999999999688e+01
-6.396479999999999677e+01
-6.399539999999999651e+01
-6.387330000000000041e+01
-6.372070000000000078e+01
-6.411740000000000350e+01
-6.369019999999999726e+01
-6.399539999999999651e+01
-6.372070000000000078e+01
-6.399539999999999651e+01
-6.378170000000000073e+01
-6.384279999999999688e+01
-6.378170000000000073e+01
-6.411740000000000350e+01
-6.405639999999999645e+01
-6.402589999999999293e+01
-6.390379999999999683e+01
-6.420900000000000318e+01
-6.405639999999999645e+01
-6.414790000000000703e+01
-6.375119999999999720e+01
-6.381230000000000047e+01
-6.356810000000000116e+01
-6.365970000000000084e+01
-6.381230000000000047e+01
-6.359859999999999758e+01
-6.381230000000000047e+01
-6.387330000000000041e+01
-6.390379999999999683e+01
-6.372070000000000078e+01
-6.359859999999999758e+01
-6.353759999999999764e+01
-6.372070000000000078e+01
-6.384279999999999688e+01
-6.396479999999999677e+01
-6.387330000000000041e+01
-6.399539999999999651e+01
-6.393430000000000035e+01
-6.390379999999999683e+01
-6.396479999999999677e+01
-6.396479999999999677e+01
-6.387330000000000041e+01
-6.378170000000000073e+01
-6.365970000000000084e+01
-6.387330000000000041e+01
-6.387330000000000041e+01
-6.353759999999999764e+01
-6.359859999999999758e+01
-6.372070000000000078e+01
-6.372070000000000078e+01
-6.369019999999999726e+01
-6.387330000000000041e+01
-6.350710000000000122e+01
-6.372070000000000078e+01
-6.384279999999999688e+01
-6.399539999999999651e+01
-6.375119999999999720e+01
-6.390379999999999683e+01
-6.369019999999999726e+01
-6.359859999999999758e+01
-6.369019999999999726e+01
-6.365970000000000084e+01
-6.378170000000000073e+01
-6.372070000000000078e+01
-6.384279999999999688e+01
-6.347659999999999769e+01
-6.353759999999999764e+01
-6.347659999999999769e+01
-6.353759999999999764e+01
-6.369019999999999726e+01
-6.362919999999999732e+01
-6.369019999999999726e+01
-6.378170000000000073e+01
-6.372070000000000078e+01
-6.381230000000000047e+01
-6.378170000000000073e+01
-6.378170000000000073e+01
-6.375119999999999720e+01
-6.369019999999999726e+01
-6.362919999999999732e+01
-6.365970000000000084e+01
-6.372070000000000078e+01
-6.372070000000000078e+01
-6.359859999999999758e+01
-6.369019999999999726e+01
-6.362919999999999732e+01
-6.362919999999999732e+01
-6.353759999999999764e+01
-6.320190000000000197e+01
-6.335450000000000159e+01
-6.347659999999999769e+01
-6.365970000000000084e+01
-6.350710000000000122e+01
-6.350710000000000122e+01
-6.353759999999999764e+01
-6.372070000000000078e+01
-6.344599999999999795e+01
-6.359859999999999758e+01
-6.344599999999999795e+01
-6.369019999999999726e+01
-6.381230000000000047e+01
-6.372070000000000078e+01
-6.387330000000000041e+01
-6.365970000000000084e+01
-6.365970000000000084e+01
-6.362919999999999732e+01
-6.353759999999999764e+01
-6.365970000000000084e+01
-6.353759999999999764e+01
-6.359859999999999758e+01
-6.350710000000000122e+01
-6.350710000000000122e+01
-6.365970000000000084e+01
-6.335450000000000159e+01
-6.344599999999999795e+01
-6.338499999999999801e+01
-6.335450000000000159e+01
-6.350710000000000122e+01
-6.350710000000000122e+01
-6.350710000000000122e+01
-6.378170000000000073e+01
-6.372070000000000078e+01
-6.362919999999999732e+01
-6.356810000000000116e+01
-6.356810000000000116e+01
-6.326290000000000191e+01
-6.338499999999999801e+01
-6.341550000000000153e+01
-6.335450000000000159e+01
-6.332399999999999807e+01
-6.341550000000000153e+01
-6.350710000000000122e+01
-6.338499999999999801e+01
-6.347659999999999769e+01
-6.307979999999999876e+01
-6.335450000000000159e+01
-6.323239999999999839e+01
-6.335450000000000159e+01
-6.356810000000000116e+01
-6.359859999999999758e+01
-6.350710000000000122e+01
-6.362919999999999732e+01
-6.344599999999999795e+01
-6.365970000000000084e+01
-6.320190000000000197e+01
-6.375119999999999720e+01
-6.353759999999999764e+01
-6.375119999999999720e+01
-6.350710000000000122e+01
-6.350710000000000122e+01
-6.338499999999999801e+01
-6.347659999999999769e+01
-6.332399999999999807e+01
-6.338499999999999801e+01
-6.335450000000000159e+01
-6.344599999999999795e+01
-6.314090000000000202e+01
-6.335450000000000159e+01
-6.326290000000000191e+01
-6.335450000000000159e+01
-6.335450000000000159e+01
-6.317139999999999844e+01
-6.335450000000000159e+01
-6.332399999999999807e+01
-6.353759999999999764e+01
-6.332399999999999807e+01
-6.381230000000000047e+01
-6.362919999999999732e+01
-6.372070000000000078e+01
-6.353759999999999764e+01
-6.307979999999999876e+01
-6.301879999999999882e+01
-6.335450000000000159e+01
-6.323239999999999839e+01
-6.347659999999999769e+01
-6.320190000000000197e+01
-6.344599999999999795e+01
-6.347659999999999769e+01
-6.350710000000000122e+01
-6.311039999999999850e+01
-6.350710000000000122e+01
-6.326290000000000191e+01
-6.347659999999999769e+01
-6.344599999999999795e+01
-6.341550000000000153e+01
-6.356810000000000116e+01
-6.347659999999999769e+01
-6.353759999999999764e+01
-6.353759999999999764e+01
-6.365970000000000084e+01
-6.341550000000000153e+01
-6.314090000000000202e+01
-6.314090000000000202e+01
-6.338499999999999801e+01
-6.320190000000000197e+01
-6.344599999999999795e+01
-6.292719999999999914e+01
-6.323239999999999839e+01
-6.301879999999999882e+01
-6.335450000000000159e+01
-6.320190000000000197e+01
-6.338499999999999801e+01
-6.311039999999999850e+01
-6.332399999999999807e+01
-6.350710000000000122e+01
-6.356810000000000116e+01
-6.332399999999999807e+01
-6.341550000000000153e+01
-6.326290000000000191e+01
-6.344599999999999795e+01
-6.350710000000000122e+01
-6.344599999999999795e+01
-6.326290000000000191e+01
-6.356810000000000116e+01
-6.323239999999999839e+01
-6.289670000000000272e+01
-6.326290000000000191e+01
-6.295779999999999887e+01
-6.320190000000000197e+01
-6.314090000000000202e+01
-6.320190000000000197e+01
-6.317139999999999844e+01
-6.317139999999999844e+01
-6.317139999999999844e+01
-6.341550000000000153e+01
-6.314090000000000202e+01
-6.353759999999999764e+01
-6.301879999999999882e+01
-6.347659999999999769e+01
-6.323239999999999839e+01
-6.344599999999999795e+01
-6.329350000000000165e+01
-6.353759999999999764e+01
-6.353759999999999764e+01
-6.341550000000000153e+01
-6.329350000000000165e+01
-6.320190000000000197e+01
-6.317139999999999844e+01
-6.341550000000000153e+01
-6.326290000000000191e+01
-6.317139999999999844e+01
-6.335450000000000159e+01
-6.323239999999999839e+01
-6.329350000000000165e+01
-6.332399999999999807e+01
-6.335450000000000159e+01
-6.320190000000000197e+01
-6.378170000000000073e+01
-6.344599999999999795e+01
-6.365970000000000084e+01
-6.353759999999999764e+01
-6.353759999999999764e+01
-6.329350000000000165e+01
-6.335450000000000159e+01
-6.332399999999999807e+01
-6.320190000000000197e+01
-6.314090000000000202e+01
-6.347659999999999769e+01
-6.314090000000000202e+01
-6.320190000000000197e+01
-6.320190000000000197e+01
-6.347659999999999769e+01
-6.311039999999999850e+01
-6.320190000000000197e+01
-6.320190000000000197e+01
-6.332399999999999807e+01
-6.353759999999999764e+01
-6.317139999999999844e+01
-6.350710000000000122e+01
-6.338499999999999801e+01
-6.329350000000000165e+01
-6.347659999999999769e+01
-6.353759999999999764e+01
-6.320190000000000197e+01
-6.332399999999999807e+01
-6.320190000000000197e+01
-6.341550000000000153e+01
-6.335450000000000159e+01
-6.338499999999999801e+01
-6.323239999999999839e+01
-6.344599999999999795e+01
-6.335450000000000159e+01
-6.301879999999999882e+01
-6.307979999999999876e+01
-6.295779999999999887e+01
-6.307979999999999876e+01
-6.335450000000000159e+01
-6.320190000000000197e+01
-6.329350000000000165e+01
-6.301879999999999882e+01
-6.329350000000000165e+01
-6.332399999999999807e+01
-6.329350000000000165e+01
-6.332399999999999807e+01
-6.326290000000000191e+01
-6.335450000000000159e+01
-6.332399999999999807e+01
-6.332399999999999807e+01
-6.307979999999999876e+01
-6.326290000000000191e+01
-6.326290000000000191e+01
-6.323239999999999839e+01
-6.320190000000000197e+01
-6.320190000000000197e+01
-6.311039999999999850e+01
-6.304930000000000234e+01
-6.301879999999999882e+01
-6.323239999999999839e+01
-6.295779999999999887e+01
-6.326290000000000191e+01
-6.295779999999999887e+01
-6.335450000000000159e+01
-6.317139999999999844e+01
-6.326290000000000191e+01
-6.329350000000000165e+01
-6.326290000000000191e+01
-6.353759999999999764e+01
-6.317139999999999844e+01
-6.307979999999999876e+01
-6.304930000000000234e+01
-6.295779999999999887e+01
-6.314090000000000202e+01
-6.283570000000000277e+01
-6.314090000000000202e+01
-6.314090000000000202e+01
-6.314090000000000202e+01
-6.286619999999999919e+01
-6.286619999999999919e+01
-6.271359999999999957e+01
-6.289670000000000272e+01
-6.286619999999999919e+01
-6.307979999999999876e+01
-6.329350000000000165e+01
-6.326290000000000191e+01
-6.304930000000000234e+01
-6.320190000000000197e+01
-6.298830000000000240e+01
-6.314090000000000202e+01
-6.307979999999999876e+01
-6.317139999999999844e+01
-6.323239999999999839e+01
-6.292719999999999914e+01
-6.307979999999999876e+01
-6.295779999999999887e+01
-6.317139999999999844e+01
-6.314090000000000202e+01
-6.304930000000000234e+01
-6.295779999999999887e+01
-6.295779999999999887e+01
-6.295779999999999887e+01
-6.286619999999999919e+01
-6.304930000000000234e+01
-6.295779999999999887e+01
-6.289670000000000272e+01
-6.307979999999999876e+01
-6.292719999999999914e+01
-6.301879999999999882e+01
-6.292719999999999914e+01
-6.292719999999999914e+01
-6.289670000000000272e+01
-6.317139999999999844e+01
-6.298830000000000240e+01
-6.292719999999999914e+01
-6.268310000000000315e+01
-6.268310000000000315e+01
-6.274410000000000309e+01
-6.298830000000000240e+01
-6.280519999999999925e+01
-6.304930000000000234e+01
-6.304930000000000234e+01
-6.292719999999999914e+01
-6.283570000000000277e+01
-6.292719999999999914e+01
-6.295779999999999887e+01
-6.307979999999999876e+01
-6.317139999999999844e+01
-6.307979999999999876e+01
-6.304930000000000234e+01
-6.289670000000000272e+01
-6.295779999999999887e+01
-6.314090000000000202e+01
-6.311039999999999850e+01
-6.323239999999999839e+01
-6.301879999999999882e+01
-6.320190000000000197e+01
-6.295779999999999887e+01
-6.289670000000000272e+01
-6.298830000000000240e+01
-6.283570000000000277e+01
-6.314090000000000202e+01
-6.292719999999999914e+01
-6.307979999999999876e+01
-6.292719999999999914e+01
-6.301879999999999882e+01
-6.311039999999999850e+01
-6.317139999999999844e+01
-6.298830000000000240e+01
-6.311039999999999850e+01
-6.301879999999999882e+01
-6.320190000000000197e+01
-6.298830000000000240e+01
-6.304930000000000234e+01
-6.289670000000000272e+01
-6.301879999999999882e+01
-6.298830000000000240e+01
-6.317139999999999844e+01
-6.298830000000000240e+01
-6.289670000000000272e+01
-6.289670000000000272e+01
-6.262210000000000321e+01
-6.283570000000000277e+01
-6.295779999999999887e+01
-6.286619999999999919e+01
-6.301879999999999882e+01
-6.292719999999999914e+01
-6.314090000000000202e+01
-6.307979999999999876e+01
-6.304930000000000234e+01
-6.326290000000000191e+01
-6.292719999999999914e+01
-6.320190000000000197e+01
-6.292719999999999914e+01
-6.307979999999999876e+01
-6.271359999999999957e+01
-6.286619999999999919e+01
-6.271359999999999957e+01
-6.292719999999999914e+01
-6.289670000000000272e+01
-6.292719999999999914e+01
-6.283570000000000277e+01
-6.259159999999999968e+01
-6.246949999999999648e+01
-6.274410000000000309e+01
-6.268310000000000315e+01
-6.286619999999999919e+01
-6.307979999999999876e+01
-6.292719999999999914e+01
-6.298830000000000240e+01
-6.314090000000000202e+01
-6.320190000000000197e+01
-6.307979999999999876e+01
-6.323239999999999839e+01
-6.323239999999999839e+01
-6.311039999999999850e+01
-6.286619999999999919e+01
-6.314090000000000202e+01
-6.289670000000000272e+01
-6.274410000000000309e+01
-6.268310000000000315e+01
-6.283570000000000277e+01
-6.268310000000000315e+01
-6.301879999999999882e+01
-6.268310000000000315e+01
-6.280519999999999925e+01
-6.271359999999999957e+01
-6.277470000000000283e+01
-6.268310000000000315e+01
-6.307979999999999876e+01
-6.280519999999999925e+01
-6.286619999999999919e+01
-6.253050000000000352e+01
-6.271359999999999957e+01
-6.289670000000000272e+01
-6.301879999999999882e+01
-6.307979999999999876e+01
-6.292719999999999914e+01
-6.283570000000000277e+01
-6.280519999999999925e+01
-6.250000000000000000e+01
-6.271359999999999957e+01
-6.259159999999999968e+01
-6.271359999999999957e+01
-6.289670000000000272e+01
-6.277470000000000283e+01
-6.277470000000000283e+01
-6.253050000000000352e+01
-6.262210000000000321e+01
-6.271359999999999957e+01
-6.268310000000000315e+01
-6.274410000000000309e+01
-6.298830000000000240e+01
-6.298830000000000240e+01
-6.286619999999999919e+01
-6.274410000000000309e+01
-6.286619999999999919e+01
-6.271359999999999957e+01
-6.298830000000000240e+01
-6.280519999999999925e+01
-6.256099999999999994e+01
-6.265259999999999962e+01
-6.265259999999999962e+01
-6.243900000000000006e+01
-6.246949999999999648e+01
-6.250000000000000000e+01
-6.256099999999999994e+01
-6.253050000000000352e+01
-6.240840000000000032e+01
-6.259159999999999968e+01
-6.259159999999999968e+01
-6.234740000000000038e+01
-6.283570000000000277e+01
-6.268310000000000315e+01
-6.271359999999999957e+01
-6.280519999999999925e+01
-6.265259999999999962e+01
-6.277470000000000283e+01
-6.259159999999999968e+01
-6.253050000000000352e+01
-6.283570000000000277e+01
-6.274410000000000309e+01
-6.280519999999999925e+01
-6.271359999999999957e+01
-6.256099999999999994e+01
-6.246949999999999648e+01
-6.237789999999999679e+01
-6.228640000000000043e+01
-6.228640000000000043e+01
-6.271359999999999957e+01
-6.271359999999999957e+01
-6.259159999999999968e+01
-6.262210000000000321e+01
-6.268310000000000315e+01
-6.262210000000000321e+01
-6.274410000000000309e+01
-6.277470000000000283e+01
-6.280519999999999925e+01
-6.271359999999999957e+01
-6.271359999999999957e+01
-6.274410000000000309e+01
-6.289670000000000272e+01
-6.274410000000000309e+01
-6.283570000000000277e+01
-6.253050000000000352e+01
-6.280519999999999925e+01
-6.243900000000000006e+01
-6.250000000000000000e+01
-6.240840000000000032e+01
-6.253050000000000352e+01
-6.250000000000000000e+01
-6.259159999999999968e+01
-6.262210000000000321e+01
-6.268310000000000315e+01
-6.253050000000000352e+01
-6.259159999999999968e+01
-6.262210000000000321e+01
-6.271359999999999957e+01
-6.277470000000000283e+01
-6.277470000000000283e+01
-6.286619999999999919e+01
-6.274410000000000309e+01
-6.265259999999999962e+01
-6.265259999999999962e+01
-6.250000000000000000e+01
-6.262210000000000321e+01
-6.268310000000000315e+01
-6.243900000000000006e+01
-6.240840000000000032e+01
-6.213380000000000081e+01
-6.250000000000000000e+01
-6.201169999999999760e+01
-6.253050000000000352e+01
-6.228640000000000043e+01
-6.240840000000000032e+01
-6.219480000000000075e+01
-6.237789999999999679e+01
-6.219480000000000075e+01
-6.246949999999999648e+01
-6.237789999999999679e+01
-6.243900000000000006e+01
-6.240840000000000032e+01
-6.234740000000000038e+01
-6.237789999999999679e+01
-6.243900000000000006e+01
-6.237789999999999679e+01
-6.253050000000000352e+01
-6.253050000000000352e+01
-6.253050000000000352e+01
-6.225589999999999691e+01
-6.234740000000000038e+01
-6.240840000000000032e+01
-6.207280000000000086e+01
-6.225589999999999691e+01
-6.222529999999999717e+01
-6.204220000000000113e+01
-6.222529999999999717e+01
-6.237789999999999679e+01
-6.225589999999999691e+01
-6.228640000000000043e+01
-6.216429999999999723e+01
-6.237789999999999679e+01
-6.219480000000000075e+01
-6.271359999999999957e+01
-6.228640000000000043e+01
-6.271359999999999957e+01
-6.207280000000000086e+01
-6.237789999999999679e+01
-6.222529999999999717e+01
-6.228640000000000043e+01
-6.219480000000000075e+01
-6.228640000000000043e+01
-6.225589999999999691e+01
-6.225589999999999691e+01
-6.204220000000000113e+01
-6.207280000000000086e+01
-6.222529999999999717e+01
-6.222529999999999717e+01
-6.228640000000000043e+01
-6.234740000000000038e+01
-6.237789999999999679e+01
-6.231689999999999685e+01
-6.228640000000000043e+01
-6.219480000000000075e+01
-6.240840000000000032e+01
-6.246949999999999648e+01
-6.262210000000000321e+01
-6.219480000000000075e+01
-6.243900000000000006e+01
-6.237789999999999679e+01
-6.240840000000000032e+01
-6.231689999999999685e+01
-6.225589999999999691e+01
-6.216429999999999723e+01
-6.246949999999999648e+01
-6.198120000000000118e+01
-6.216429999999999723e+01
-6.170649999999999835e+01
-6.201169999999999760e+01
-6.210329999999999728e+01
-6.210329999999999728e+01
-6.222529999999999717e+01
-6.234740000000000038e+01
-6.219480000000000075e+01
-6.201169999999999760e+01
-6.216429999999999723e+01
-6.198120000000000118e+01
-6.219480000000000075e+01
-6.222529999999999717e+01
-6.225589999999999691e+01
-6.219480000000000075e+01
-6.216429999999999723e+01
-6.195069999999999766e+01
-6.210329999999999728e+01
-6.185909999999999798e+01
-6.222529999999999717e+01
-6.201169999999999760e+01
-6.213380000000000081e+01
-6.201169999999999760e+01
-6.216429999999999723e+01
-6.201169999999999760e+01
-6.210329999999999728e+01
-6.210329999999999728e+01
-6.213380000000000081e+01
-6.198120000000000118e+01
-6.216429999999999723e+01
-6.213380000000000081e+01
-6.222529999999999717e+01
-6.210329999999999728e+01
-6.228640000000000043e+01
-6.222529999999999717e+01
-6.204220000000000113e+01
-6.195069999999999766e+01
-6.204220000000000113e+01
-6.182860000000000156e+01
-6.173709999999999809e+01
-6.198120000000000118e+01
-6.188960000000000150e+01
-6.207280000000000086e+01
-6.201169999999999760e+01
-6.195069999999999766e+01
-6.195069999999999766e+01
-6.170649999999999835e+01
-6.179809999999999803e+01
-6.198120000000000118e+01
-6.204220000000000113e+01
-6.216429999999999723e+01
-6.213380000000000081e+01
-6.204220000000000113e+01
-6.207280000000000086e+01
-6.198120000000000118e+01
-6.204220000000000113e+01
-6.216429999999999723e+01
-6.213380000000000081e+01
-6.207280000000000086e+01
-6.188960000000000150e+01
-6.201169999999999760e+01
-6.179809999999999803e+01
-6.198120000000000118e+01
-6.188960000000000150e+01
-6.185909999999999798e+01
-6.216429999999999723e+01
-6.188960000000000150e+01
-6.207280000000000086e+01
-6.192020000000000124e+01
-6.207280000000000086e+01
-6.188960000000000150e+01
-6.192020000000000124e+01
-6.219480000000000075e+01
-6.222529999999999717e+01
-6.204220000000000113e+01
-6.207280000000000086e+01
-6.222529999999999717e+01
-6.222529999999999717e+01
-6.213380000000000081e+01
-6.225589999999999691e+01
-6.228640000000000043e+01
-6.210329999999999728e+01
-6.192020000000000124e+01
-6.185909999999999798e+01
-6.207280000000000086e+01
-6.210329999999999728e+01
-6.222529999999999717e+01
-6.231689999999999685e+01
-6.225589999999999691e+01
-6.222529999999999717e+01
-6.231689999999999685e+01
-6.222529999999999717e+01
-6.204220000000000113e+01
-6.216429999999999723e+01
-6.207280000000000086e+01
-6.228640000000000043e+01
-6.222529999999999717e+01
-6.225589999999999691e+01
-6.195069999999999766e+01
-6.213380000000000081e+01
-6.222529999999999717e+01
-6.210329999999999728e+01
-6.192020000000000124e+01
-6.207280000000000086e+01
-6.198120000000000118e+01
-6.201169999999999760e+01
-6.198120000000000118e+01
-6.188960000000000150e+01
-6.185909999999999798e+01
-6.219480000000000075e+01
-6.198120000000000118e+01
-6.210329999999999728e+01
-6.207280000000000086e+01
-6.216429999999999723e+01
-6.237789999999999679e+01
-6.219480000000000075e+01
-6.250000000000000000e+01
-6.234740000000000038e+01
-6.219480000000000075e+01
-6.228640000000000043e+01
-6.207280000000000086e+01
-6.213380000000000081e+01
-6.222529999999999717e+01
-6.207280000000000086e+01
-6.231689999999999685e+01
-6.216429999999999723e+01
-6.228640000000000043e+01
-6.213380000000000081e+01
-6.195069999999999766e+01
-6.198120000000000118e+01
-6.201169999999999760e+01
-6.210329999999999728e+01
-6.213380000000000081e+01
-6.225589999999999691e+01
-6.231689999999999685e+01
-6.231689999999999685e+01
-6.228640000000000043e+01
-6.207280000000000086e+01
-6.219480000000000075e+01
-6.234740000000000038e+01
-6.240840000000000032e+01
-6.228640000000000043e+01
-6.231689999999999685e+01
-6.225589999999999691e+01
-6.222529999999999717e+01
-6.225589999999999691e+01
-6.204220000000000113e+01
-6.207280000000000086e+01
-6.201169999999999760e+01
-6.188960000000000150e+01
-6.195069999999999766e+01
-6.219480000000000075e+01
-6.225589999999999691e+01
-6.222529999999999717e+01
-6.204220000000000113e+01
-6.231689999999999685e+01
-6.204220000000000113e+01
-6.216429999999999723e+01
-6.201169999999999760e+01
-6.219480000000000075e+01
-6.231689999999999685e+01
-6.243900000000000006e+01
-6.213380000000000081e+01
-6.210329999999999728e+01
-6.185909999999999798e+01
-6.179809999999999803e+01
-6.176760000000000161e+01
-6.192020000000000124e+01
-6.188960000000000150e+01
-6.185909999999999798e+01
-6.195069999999999766e+01
-6.204220000000000113e+01
-6.173709999999999809e+01
-6.170649999999999835e+01
-6.195069999999999766e+01
-6.182860000000000156e+01
-6.246949999999999648e+01
-6.192020000000000124e+01
-6.216429999999999723e+01
-6.204220000000000113e+01
-6.210329999999999728e+01
-6.201169999999999760e+01
-6.210329999999999728e+01
-6.216429999999999723e+01
-6.210329999999999728e+01
-6.167600000000000193e+01
-6.219480000000000075e+01
-6.188960000000000150e+01
-6.213380000000000081e+01
-6.188960000000000150e+01
-6.210329999999999728e+01
-6.182860000000000156e+01
-6.207280000000000086e+01
-6.188960000000000150e+01
-6.173709999999999809e+01
-6.182860000000000156e+01
-6.201169999999999760e+01
-6.185909999999999798e+01
-6.222529999999999717e+01
-6.201169999999999760e+01
-6.204220000000000113e+01
-6.188960000000000150e+01
-6.198120000000000118e+01
-6.188960000000000150e+01
-6.185909999999999798e+01
-6.182860000000000156e+01
-6.201169999999999760e+01
-6.182860000000000156e+01
-6.185909999999999798e+01
-6.188960000000000150e+01
-6.164549999999999841e+01
-6.179809999999999803e+01
-6.152340000000000231e+01
-6.170649999999999835e+01
-6.170649999999999835e+01
-6.179809999999999803e+01
-6.146240000000000236e+01
-6.179809999999999803e+01
-6.158449999999999847e+01
-6.176760000000000161e+01
-6.170649999999999835e+01
-6.185909999999999798e+01
-6.158449999999999847e+01
-6.188960000000000150e+01
-6.170649999999999835e+01
-6.179809999999999803e+01
-6.170649999999999835e+01
-6.173709999999999809e+01
-6.198120000000000118e+01
-6.167600000000000193e+01
-6.161500000000000199e+01
-6.161500000000000199e+01
-6.137080000000000268e+01
-6.140140000000000242e+01
-6.143189999999999884e+01
-6.143189999999999884e+01
-6.173709999999999809e+01
-6.143189999999999884e+01
-6.155400000000000205e+01
-6.146240000000000236e+01
-6.158449999999999847e+01
-6.140140000000000242e+01
-6.161500000000000199e+01
-6.152340000000000231e+01
-6.173709999999999809e+01
-6.164549999999999841e+01
-6.167600000000000193e+01
-6.161500000000000199e+01
-6.158449999999999847e+01
-6.146240000000000236e+01
-6.161500000000000199e+01
-6.155400000000000205e+01
-6.155400000000000205e+01
-6.152340000000000231e+01
-6.158449999999999847e+01
-6.137080000000000268e+01
-6.146240000000000236e+01
-6.130980000000000274e+01
-6.140140000000000242e+01
-6.137080000000000268e+01
-6.140140000000000242e+01
-6.149289999999999878e+01
-6.149289999999999878e+01
-6.164549999999999841e+01
-6.143189999999999884e+01
-6.164549999999999841e+01
-6.143189999999999884e+01
-6.155400000000000205e+01
-6.143189999999999884e+01
-6.158449999999999847e+01
-6.137080000000000268e+01
-6.143189999999999884e+01
-6.137080000000000268e+01
-6.170649999999999835e+01
-6.140140000000000242e+01
-6.134029999999999916e+01
-6.100460000000000349e+01
-6.118769999999999953e+01
-6.097409999999999997e+01
-6.127929999999999922e+01
-6.134029999999999916e+01
-6.146240000000000236e+01
-6.140140000000000242e+01
-6.140140000000000242e+01
-6.140140000000000242e+01
-6.137080000000000268e+01
-6.115720000000000312e+01
-6.134029999999999916e+01
-6.118769999999999953e+01
-6.146240000000000236e+01
-6.134029999999999916e+01
-6.149289999999999878e+01
-6.127929999999999922e+01
-6.124880000000000280e+01
-6.134029999999999916e+01
-6.121829999999999927e+01
-6.134029999999999916e+01
-6.112669999999999959e+01
-6.097409999999999997e+01
-6.115720000000000312e+01
-6.100460000000000349e+01
-6.103520000000000323e+01
-6.130980000000000274e+01
-6.109620000000000317e+01
-6.112669999999999959e+01
-6.112669999999999959e+01
-6.112669999999999959e+01
-6.109620000000000317e+01
-6.127929999999999922e+01
-6.121829999999999927e+01
-6.134029999999999916e+01
-6.121829999999999927e+01
-6.115720000000000312e+01
-6.124880000000000280e+01
-6.103520000000000323e+01
-6.118769999999999953e+01
-6.115720000000000312e+01
-6.115720000000000312e+01
-6.112669999999999959e+01
-6.100460000000000349e+01
-6.115720000000000312e+01
-6.106569999999999965e+01
-6.088259999999999650e+01
-6.082150000000000034e+01
-6.097409999999999997e+01
-6.109620000000000317e+01
-6.094360000000000355e+01
-6.127929999999999922e+01
-6.097409999999999997e+01
-6.109620000000000317e+01
-6.106569999999999965e+01
-6.094360000000000355e+01
-6.106569999999999965e+01
-6.143189999999999884e+01
-6.103520000000000323e+01
-6.118769999999999953e+01
-6.115720000000000312e+01
-6.127929999999999922e+01
-6.109620000000000317e+01
-6.124880000000000280e+01
-6.094360000000000355e+01
-6.100460000000000349e+01
-6.106569999999999965e+01
-6.094360000000000355e+01
-6.094360000000000355e+01
-6.094360000000000355e+01
-6.109620000000000317e+01
-6.109620000000000317e+01
-6.121829999999999927e+01
-6.112669999999999959e+01
-6.124880000000000280e+01
-6.112669999999999959e+01
-6.124880000000000280e+01
-6.109620000000000317e+01
-6.134029999999999916e+01
-6.112669999999999959e+01
-6.137080000000000268e+01
-6.097409999999999997e+01
-6.121829999999999927e+01
-6.060790000000000077e+01
-6.106569999999999965e+01
-6.109620000000000317e+01
-6.115720000000000312e+01
-6.106569999999999965e+01
-6.094360000000000355e+01
-6.079099999999999682e+01
-6.103520000000000323e+01
-6.072999999999999687e+01
-6.106569999999999965e+01
-6.091310000000000002e+01
-6.103520000000000323e+01
-6.088259999999999650e+01
-6.124880000000000280e+01
-6.112669999999999959e+01
-6.112669999999999959e+01
-6.118769999999999953e+01
-6.091310000000000002e+01
-6.097409999999999997e+01
-6.109620000000000317e+01
-6.112669999999999959e+01
-6.082150000000000034e+01
-6.112669999999999959e+01
-6.079099999999999682e+01
-6.109620000000000317e+01
-6.072999999999999687e+01
-6.097409999999999997e+01
-6.069950000000000045e+01
-6.109620000000000317e+01
-6.106569999999999965e+01
-6.124880000000000280e+01
-6.079099999999999682e+01
-6.106569999999999965e+01
-6.069950000000000045e+01
-6.100460000000000349e+01
-6.100460000000000349e+01
-6.097409999999999997e+01
-6.088259999999999650e+01
-6.103520000000000323e+01
-6.097409999999999997e+01
-6.091310000000000002e+01
-6.112669999999999959e+01
-6.100460000000000349e+01
-6.088259999999999650e+01
-6.082150000000000034e+01
-6.072999999999999687e+01
-6.060790000000000077e+01
-6.082150000000000034e+01
-6.057739999999999725e+01
-6.094360000000000355e+01
-6.100460000000000349e+01
-6.094360000000000355e+01
-6.094360000000000355e+01
-6.082150000000000034e+01
-6.091310000000000002e+01
-6.112669999999999959e+01
-6.103520000000000323e+01
-6.109620000000000317e+01
-6.097409999999999997e+01
-6.103520000000000323e+01
-6.088259999999999650e+01
-6.109620000000000317e+01
-6.085210000000000008e+01
-6.100460000000000349e+01
-6.088259999999999650e+01
-6.069950000000000045e+01
-6.069950000000000045e+01
-6.057739999999999725e+01
-6.057739999999999725e+01
-6.063839999999999719e+01
-6.063839999999999719e+01
-6.094360000000000355e+01
-6.094360000000000355e+01
-6.085210000000000008e+01
-6.076050000000000040e+01
-6.091310000000000002e+01
-6.109620000000000317e+01
-6.072999999999999687e+01
-6.091310000000000002e+01
-6.094360000000000355e+01
-6.097409999999999997e+01
-6.069950000000000045e+01
-6.097409999999999997e+01
-6.069950000000000045e+01
-6.082150000000000034e+01
-6.088259999999999650e+01
-6.079099999999999682e+01
-6.088259999999999650e+01
-6.069950000000000045e+01
-6.051639999999999731e+01
-6.060790000000000077e+01
-6.051639999999999731e+01
-6.060790000000000077e+01
-6.072999999999999687e+01
-6.097409999999999997e+01
-6.069950000000000045e+01
-6.069950000000000045e+01
-6.088259999999999650e+01
-6.079099999999999682e+01
-6.112669999999999959e+01
-6.076050000000000040e+01
-6.094360000000000355e+01
-6.088259999999999650e+01
-6.072999999999999687e+01
-6.094360000000000355e+01
-6.072999999999999687e+01
-6.076050000000000040e+01
-6.060790000000000077e+01
-6.051639999999999731e+01
-6.057739999999999725e+01
-6.042479999999999762e+01
-6.063839999999999719e+01
-6.057739999999999725e+01
-6.033330000000000126e+01
-6.045530000000000115e+01
-6.054690000000000083e+01
-6.051639999999999731e+01
-6.054690000000000083e+01
-6.066890000000000072e+01
-6.051639999999999731e+01
-6.057739999999999725e+01
-6.054690000000000083e+01
-6.088259999999999650e+01
-6.103520000000000323e+01
-6.088259999999999650e+01
-6.072999999999999687e+01
-6.057739999999999725e+01
-6.066890000000000072e+01
-6.063839999999999719e+01
-6.066890000000000072e+01
-6.072999999999999687e+01
-6.057739999999999725e+01
-6.054690000000000083e+01
-6.066890000000000072e+01
-6.045530000000000115e+01
-6.036379999999999768e+01
-6.039430000000000121e+01
-6.036379999999999768e+01
-6.051639999999999731e+01
-6.069950000000000045e+01
-6.051639999999999731e+01
-6.054690000000000083e+01
-6.057739999999999725e+01
-6.085210000000000008e+01
-6.054690000000000083e+01
-6.063839999999999719e+01
-6.082150000000000034e+01
-6.045530000000000115e+01
-6.060790000000000077e+01
-6.045530000000000115e+01
-6.060790000000000077e+01
-6.054690000000000083e+01
-6.051639999999999731e+01
-6.066890000000000072e+01
-6.051639999999999731e+01
-6.045530000000000115e+01
-6.054690000000000083e+01
-6.036379999999999768e+01
-6.063839999999999719e+01
-6.039430000000000121e+01
-6.063839999999999719e+01
-6.048579999999999757e+01
-6.060790000000000077e+01
-6.063839999999999719e+01
-6.076050000000000040e+01
-6.048579999999999757e+01
-6.079099999999999682e+01
-6.069950000000000045e+01
-6.072999999999999687e+01
-6.045530000000000115e+01
-6.085210000000000008e+01
-6.036379999999999768e+01
-6.027219999999999800e+01
-6.027219999999999800e+01
-6.039430000000000121e+01
-6.033330000000000126e+01
-6.039430000000000121e+01
-6.030270000000000152e+01
-6.033330000000000126e+01
-6.057739999999999725e+01
-6.015010000000000190e+01
-6.039430000000000121e+01
-6.036379999999999768e+01
-6.069950000000000045e+01
-6.039430000000000121e+01
-6.036379999999999768e+01
-6.039430000000000121e+01
-6.060790000000000077e+01
-6.036379999999999768e+01
-6.066890000000000072e+01
-6.036379999999999768e+01
-6.054690000000000083e+01
-6.027219999999999800e+01
-6.048579999999999757e+01
-6.033330000000000126e+01
-6.033330000000000126e+01
-6.008910000000000196e+01
-6.024170000000000158e+01
-6.039430000000000121e+01
-6.030270000000000152e+01
-6.018070000000000164e+01
-6.021119999999999806e+01
-5.999759999999999849e+01
-5.996699999999999875e+01
-6.008910000000000196e+01
-5.999759999999999849e+01
-6.011959999999999837e+01
-6.033330000000000126e+01
-6.039430000000000121e+01
-6.030270000000000152e+01
-6.036379999999999768e+01
-6.005859999999999843e+01
-6.015010000000000190e+01
-6.027219999999999800e+01
-6.051639999999999731e+01
-6.033330000000000126e+01
-6.027219999999999800e+01
-6.005859999999999843e+01
-6.024170000000000158e+01
-6.011959999999999837e+01
-6.002810000000000201e+01
-6.005859999999999843e+01
-5.999759999999999849e+01
-5.990599999999999881e+01
-6.011959999999999837e+01
-5.984499999999999886e+01
-6.027219999999999800e+01
-6.005859999999999843e+01
-6.033330000000000126e+01
-6.002810000000000201e+01
-6.039430000000000121e+01
-6.021119999999999806e+01
-6.005859999999999843e+01
-6.027219999999999800e+01
-6.024170000000000158e+01
-6.042479999999999762e+01
-6.033330000000000126e+01
-6.033330000000000126e+01
-6.021119999999999806e+01
-5.963130000000000308e+01
-5.993650000000000233e+01
-5.993650000000000233e+01
-5.987550000000000239e+01
-6.008910000000000196e+01
-5.996699999999999875e+01
-5.993650000000000233e+01
-6.008910000000000196e+01
-5.990599999999999881e+01
-5.978390000000000271e+01
-5.993650000000000233e+01
-6.033330000000000126e+01
-5.990599999999999881e+01
-6.011959999999999837e+01
-6.002810000000000201e+01
-6.011959999999999837e+01
-6.024170000000000158e+01
-6.018070000000000164e+01
-6.018070000000000164e+01
-6.018070000000000164e+01
-6.033330000000000126e+01
-6.002810000000000201e+01
-6.015010000000000190e+01
-6.011959999999999837e+01
-5.993650000000000233e+01
-6.005859999999999843e+01
-5.993650000000000233e+01
-5.990599999999999881e+01
-5.987550000000000239e+01
-5.990599999999999881e+01
-5.978390000000000271e+01
-5.984499999999999886e+01
-5.984499999999999886e+01
-5.987550000000000239e+01
-6.008910000000000196e+01
-5.987550000000000239e+01
-6.002810000000000201e+01
-6.008910000000000196e+01
-5.993650000000000233e+01
-5.987550000000000239e+01
-5.984499999999999886e+01
-5.999759999999999849e+01
-6.002810000000000201e+01
-5.999759999999999849e+01
-5.984499999999999886e+01
-5.984499999999999886e+01
-5.990599999999999881e+01
-5.972290000000000276e+01
-5.963130000000000308e+01
-5.972290000000000276e+01
-5.981450000000000244e+01
-5.990599999999999881e+01
-5.987550000000000239e+01
-5.993650000000000233e+01
-5.987550000000000239e+01
-6.008910000000000196e+01
-5.984499999999999886e+01
-6.005859999999999843e+01
-6.005859999999999843e+01
-6.015010000000000190e+01
-6.008910000000000196e+01
-6.027219999999999800e+01
-6.018070000000000164e+01
-6.024170000000000158e+01
-5.999759999999999849e+01
-6.011959999999999837e+01
-5.984499999999999886e+01
-5.990599999999999881e+01
-5.950930000000000319e+01
-5.972290000000000276e+01
-5.984499999999999886e+01
-5.963130000000000308e+01
-5.990599999999999881e+01
-5.990599999999999881e+01
-5.990599999999999881e+01
-5.981450000000000244e+01
-5.984499999999999886e+01
-5.987550000000000239e+01
-5.996699999999999875e+01
-6.005859999999999843e+01
-6.024170000000000158e+01
-5.999759999999999849e+01
-6.011959999999999837e+01
-5.975339999999999918e+01
-5.993650000000000233e+01
-5.975339999999999918e+01
-6.008910000000000196e+01
-5.996699999999999875e+01
-6.018070000000000164e+01
-5.999759999999999849e+01
-6.005859999999999843e+01
-5.981450000000000244e+01
-5.984499999999999886e+01
-5.947879999999999967e+01
-5.990599999999999881e+01
-5.963130000000000308e+01
-5.993650000000000233e+01
-5.975339999999999918e+01
-5.981450000000000244e+01
-5.972290000000000276e+01
-5.999759999999999849e+01
-5.981450000000000244e+01
-5.996699999999999875e+01
-5.996699999999999875e+01
-5.981450000000000244e+01
-5.969239999999999924e+01
-5.960079999999999956e+01
-5.975339999999999918e+01
-5.987550000000000239e+01
-5.990599999999999881e+01
-5.993650000000000233e+01
-5.993650000000000233e+01
-5.953979999999999961e+01
-5.984499999999999886e+01
-5.944819999999999993e+01
-5.981450000000000244e+01
-5.975339999999999918e+01
-5.987550000000000239e+01
-5.978390000000000271e+01
-5.987550000000000239e+01
-5.978390000000000271e+01
-5.981450000000000244e+01
-5.978390000000000271e+01
-5.960079999999999956e+01
-5.960079999999999956e+01
-5.999759999999999849e+01
-5.984499999999999886e+01
-5.996699999999999875e+01
-5.969239999999999924e+01
-5.978390000000000271e+01
-5.966190000000000282e+01
-5.978390000000000271e+01
-5.984499999999999886e+01
-5.963130000000000308e+01
-6.002810000000000201e+01
-5.957030000000000314e+01
-5.947879999999999967e+01
-5.978390000000000271e+01
-5.972290000000000276e+01
-5.950930000000000319e+01
-5.963130000000000308e+01
-5.950930000000000319e+01
-5.957030000000000314e+01
-5.957030000000000314e+01
-5.950930000000000319e+01
-5.972290000000000276e+01
-5.981450000000000244e+01
-5.947879999999999967e+01
-5.990599999999999881e+01
-5.957030000000000314e+01
-5.966190000000000282e+01
-5.950930000000000319e+01
-5.957030000000000314e+01
-5.987550000000000239e+01
-5.975339999999999918e+01
-5.969239999999999924e+01
-5.969239999999999924e+01
-5.938719999999999999e+01
-5.947879999999999967e+01
-5.929569999999999652e+01
-5.957030000000000314e+01
-5.938719999999999999e+01
-5.953979999999999961e+01
-5.975339999999999918e+01
-5.975339999999999918e+01
-5.984499999999999886e+01
-5.938719999999999999e+01
-5.969239999999999924e+01
-5.981450000000000244e+01
-5.987550000000000239e+01
-5.957030000000000314e+01
-5.953979999999999961e+01
-5.947879999999999967e+01
-5.972290000000000276e+01
-5.960079999999999956e+01
-5.953979999999999961e+01
-5.960079999999999956e+01
-5.963130000000000308e+01
-5.938719999999999999e+01
-5.957030000000000314e+01
-5.938719999999999999e+01
-5.950930000000000319e+01
-5.969239999999999924e+01
-5.990599999999999881e+01
-5.978390000000000271e+01
-5.984499999999999886e+01
-5.978390000000000271e+01
-5.975339999999999918e+01
-5.960079999999999956e+01
-5.972290000000000276e+01
-5.969239999999999924e+01
-5.996699999999999875e+01
-5.972290000000000276e+01
-5.981450000000000244e+01
-5.938719999999999999e+01
-5.941770000000000351e+01
-5.947879999999999967e+01
-5.947879999999999967e+01
-5.960079999999999956e+01
-5.941770000000000351e+01
-5.938719999999999999e+01
-5.953979999999999961e+01
-5.957030000000000314e+01
-5.941770000000000351e+01
-5.947879999999999967e+01
-5.947879999999999967e+01
-5.926509999999999678e+01
-5.950930000000000319e+01
-5.966190000000000282e+01
-5.966190000000000282e+01
-5.972290000000000276e+01
-5.963130000000000308e+01
-5.947879999999999967e+01
-5.966190000000000282e+01
-5.978390000000000271e+01
-5.972290000000000276e+01
-5.950930000000000319e+01
-5.953979999999999961e+01
-5.938719999999999999e+01
-5.947879999999999967e+01
-5.966190000000000282e+01
-5.947879999999999967e+01
-5.966190000000000282e+01
-5.941770000000000351e+01
-5.963130000000000308e+01
-5.935669999999999646e+01
-5.947879999999999967e+01
-5.944819999999999993e+01
-5.969239999999999924e+01
-5.984499999999999886e+01
-5.978390000000000271e+01
-5.969239999999999924e+01
-5.966190000000000282e+01
-5.963130000000000308e+01
-5.972290000000000276e+01
-5.978390000000000271e+01
-5.999759999999999849e+01
-5.984499999999999886e+01
-5.999759999999999849e+01
-5.972290000000000276e+01
-5.987550000000000239e+01
-5.963130000000000308e+01
-5.960079999999999956e+01
-5.972290000000000276e+01
-5.972290000000000276e+01
-5.984499999999999886e+01
-5.972290000000000276e+01
-5.984499999999999886e+01
-5.981450000000000244e+01
-5.981450000000000244e+01
-5.993650000000000233e+01
-5.993650000000000233e+01
-5.984499999999999886e+01
-5.990599999999999881e+01
-5.993650000000000233e+01
-6.015010000000000190e+01
-5.999759999999999849e+01
-6.011959999999999837e+01
-5.984499999999999886e+01
-6.021119999999999806e+01
-6.015010000000000190e+01
-5.999759999999999849e+01
-5.984499999999999886e+01
-6.002810000000000201e+01
-5.981450000000000244e+01
-5.993650000000000233e+01
-5.969239999999999924e+01
-6.008910000000000196e+01
-5.972290000000000276e+01
-5.999759999999999849e+01
-5.960079999999999956e+01
-5.981450000000000244e+01
-5.987550000000000239e+01
-5.978390000000000271e+01
-5.981450000000000244e+01
-6.005859999999999843e+01
-6.018070000000000164e+01
-5.984499999999999886e+01
-6.011959999999999837e+01
-5.984499999999999886e+01
-6.008910000000000196e+01
-5.993650000000000233e+01
-6.011959999999999837e+01
-5.996699999999999875e+01
-6.002810000000000201e+01
-5.978390000000000271e+01
-5.996699999999999875e+01
-5.957030000000000314e+01
-6.011959999999999837e+01
-5.975339999999999918e+01
-6.002810000000000201e+01
-5.969239999999999924e+01
-5.996699999999999875e+01
-5.963130000000000308e+01
-5.963130000000000308e+01
-5.981450000000000244e+01
-5.987550000000000239e+01
-5.984499999999999886e+01
-6.002810000000000201e+01
-5.984499999999999886e+01
-6.002810000000000201e+01
-5.981450000000000244e+01
-5.996699999999999875e+01
-6.002810000000000201e+01
-5.990599999999999881e+01
-5.972290000000000276e+01
-5.987550000000000239e+01
-5.972290000000000276e+01
-5.966190000000000282e+01
-5.981450000000000244e+01
-5.960079999999999956e+01
-5.975339999999999918e+01
-5.972290000000000276e+01
-5.984499999999999886e+01
-5.972290000000000276e+01
-5.984499999999999886e+01
-5.996699999999999875e+01
-6.011959999999999837e+01
-5.978390000000000271e+01
-6.021119999999999806e+01
-6.002810000000000201e+01
-6.005859999999999843e+01
-5.996699999999999875e+01
-5.999759999999999849e+01
-5.990599999999999881e+01
-6.002810000000000201e+01
-5.990599999999999881e+01
-6.015010000000000190e+01
-5.999759999999999849e+01
-5.990599999999999881e+01
-5.975339999999999918e+01
-5.981450000000000244e+01
-5.975339999999999918e+01
-5.993650000000000233e+01
-5.990599999999999881e+01
-5.972290000000000276e+01
-5.981450000000000244e+01
-5.981450000000000244e+01
-5.993650000000000233e+01
-6.008910000000000196e+01
-5.996699999999999875e+01
-5.987550000000000239e+01
-6.005859999999999843e+01
-5.981450000000000244e+01
-6.008910000000000196e+01
-5.993650000000000233e+01
-5.993650000000000233e+01
-5.993650000000000233e+01
-5.990599999999999881e+01
-5.981450000000000244e+01
-5.996699999999999875e+01
-6.008910000000000196e+01
-5.978390000000000271e+01
-5.963130000000000308e+01
-5.950930000000000319e+01
-5.978390000000000271e+01
-5.984499999999999886e+01
-5.975339999999999918e+01
-5.990599999999999881e+01
-5.975339999999999918e+01
-5.990599999999999881e+01
-5.978390000000000271e+01
-5.960079999999999956e+01
-5.993650000000000233e+01
-5.990599999999999881e+01
-5.978390000000000271e+01
-5.987550000000000239e+01
-6.002810000000000201e+01
-5.972290000000000276e+01
-5.966190000000000282e+01
-5.966190000000000282e+01
-5.975339999999999918e+01
-5.953979999999999961e+01
-5.963130000000000308e+01
-5.960079999999999956e+01
-5.960079999999999956e+01
-5.944819999999999993e+01
-5.935669999999999646e+01
-5.960079999999999956e+01
-5.953979999999999961e+01
-5.972290000000000276e+01
-5.966190000000000282e+01
-5.950930000000000319e+01
-5.972290000000000276e+01
-5.960079999999999956e+01
-5.984499999999999886e+01
-5.996699999999999875e+01
-5.990599999999999881e+01
-5.966190000000000282e+01
-5.969239999999999924e+01
-5.969239999999999924e+01
-5.969239999999999924e+01
-5.960079999999999956e+01
-5.966190000000000282e+01
-5.975339999999999918e+01
-5.975339999999999918e+01
-5.960079999999999956e+01
-5.966190000000000282e+01
-5.935669999999999646e+01
-5.935669999999999646e+01
-5.917360000000000042e+01
-5.947879999999999967e+01
-5.941770000000000351e+01
-5.953979999999999961e+01
-5.957030000000000314e+01
-5.966190000000000282e+01
-5.941770000000000351e+01
-5.972290000000000276e+01
-5.966190000000000282e+01
-5.981450000000000244e+01
-5.941770000000000351e+01
-5.975339999999999918e+01
-5.941770000000000351e+01
-5.947879999999999967e+01
-5.950930000000000319e+01
-5.963130000000000308e+01
-5.963130000000000308e+01
-5.938719999999999999e+01
-5.944819999999999993e+01
-5.920409999999999684e+01
-5.932620000000000005e+01
-5.920409999999999684e+01
-5.926509999999999678e+01
-5.947879999999999967e+01
-5.941770000000000351e+01
-5.941770000000000351e+01
-5.941770000000000351e+01
-5.935669999999999646e+01
-5.929569999999999652e+01
-5.938719999999999999e+01
-5.947879999999999967e+01
-5.944819999999999993e+01
-5.944819999999999993e+01
-5.920409999999999684e+01
-5.929569999999999652e+01
-5.935669999999999646e+01
-5.926509999999999678e+01
-5.911249999999999716e+01
-5.920409999999999684e+01
-5.929569999999999652e+01
-5.929569999999999652e+01
-5.926509999999999678e+01
-5.914309999999999690e+01
-5.908200000000000074e+01
-5.920409999999999684e+01
-5.920409999999999684e+01
-5.914309999999999690e+01
-5.926509999999999678e+01
-5.914309999999999690e+01
-5.938719999999999999e+01
-5.926509999999999678e+01
-5.947879999999999967e+01
-5.935669999999999646e+01
-5.941770000000000351e+01
-5.953979999999999961e+01
-5.923460000000000036e+01
-5.923460000000000036e+01
-5.914309999999999690e+01
-5.908200000000000074e+01
-5.911249999999999716e+01
-5.899049999999999727e+01
-5.917360000000000042e+01
-5.886840000000000117e+01
-5.911249999999999716e+01
-5.896000000000000085e+01
-5.914309999999999690e+01
-5.877689999999999770e+01
-5.911249999999999716e+01
-5.899049999999999727e+01
-5.920409999999999684e+01
-5.932620000000000005e+01
-5.902100000000000080e+01
-5.911249999999999716e+01
-5.902100000000000080e+01
-5.902100000000000080e+01
-5.920409999999999684e+01
-5.917360000000000042e+01
-5.932620000000000005e+01
-5.938719999999999999e+01
-5.917360000000000042e+01
-5.905149999999999721e+01
-5.880740000000000123e+01
-5.911249999999999716e+01
-5.886840000000000117e+01
-5.899049999999999727e+01
-5.896000000000000085e+01
-5.926509999999999678e+01
-5.911249999999999716e+01
-5.944819999999999993e+01
-5.917360000000000042e+01
-5.905149999999999721e+01
-5.902100000000000080e+01
-5.917360000000000042e+01
-5.899049999999999727e+01
-5.935669999999999646e+01
-5.905149999999999721e+01
-5.917360000000000042e+01
-5.911249999999999716e+01
-5.905149999999999721e+01
-5.923460000000000036e+01
-5.902100000000000080e+01
-5.865480000000000160e+01
-5.886840000000000117e+01
-5.871580000000000155e+01
-5.874629999999999797e+01
-5.892940000000000111e+01
-5.871580000000000155e+01
-5.883789999999999765e+01
-5.874629999999999797e+01
-5.874629999999999797e+01
-5.853269999999999840e+01
-5.889889999999999759e+01
-5.841060000000000230e+01
-5.911249999999999716e+01
-5.883789999999999765e+01
-5.914309999999999690e+01
-5.902100000000000080e+01
-5.905149999999999721e+01
-5.883789999999999765e+01
-5.899049999999999727e+01
-5.883789999999999765e+01
-5.920409999999999684e+01
-5.889889999999999759e+01
-5.917360000000000042e+01
-5.896000000000000085e+01
-5.896000000000000085e+01
-5.862429999999999808e+01
-5.871580000000000155e+01
-5.865480000000000160e+01
-5.871580000000000155e+01
-5.883789999999999765e+01
-5.871580000000000155e+01
-5.880740000000000123e+01
-5.874629999999999797e+01
-5.889889999999999759e+01
-5.871580000000000155e+01
-5.902100000000000080e+01
-5.880740000000000123e+01
-5.868529999999999802e+01
-5.859380000000000166e+01
-5.874629999999999797e+01
-5.883789999999999765e+01
-5.880740000000000123e+01
-5.883789999999999765e+01
-5.902100000000000080e+01
-5.874629999999999797e+01
-5.883789999999999765e+01
-5.844120000000000203e+01
-5.841060000000000230e+01
-5.850220000000000198e+01
-5.874629999999999797e+01
-5.856320000000000192e+01
-5.871580000000000155e+01
-5.874629999999999797e+01
-5.892940000000000111e+01
-5.877689999999999770e+01
-5.874629999999999797e+01
-5.877689999999999770e+01
-5.886840000000000117e+01
-5.880740000000000123e+01
-5.899049999999999727e+01
-5.886840000000000117e+01
-5.877689999999999770e+01
-5.877689999999999770e+01
-5.856320000000000192e+01
-5.868529999999999802e+01
-5.853269999999999840e+01
-5.880740000000000123e+01
-5.831909999999999883e+01
-5.859380000000000166e+01
-5.847169999999999845e+01
-5.853269999999999840e+01
-5.847169999999999845e+01
-5.856320000000000192e+01
-5.831909999999999883e+01
-5.859380000000000166e+01
-5.844120000000000203e+01
-5.865480000000000160e+01
-5.856320000000000192e+01
-5.865480000000000160e+01
-5.856320000000000192e+01
-5.871580000000000155e+01
-5.874629999999999797e+01
-5.868529999999999802e+01
-5.844120000000000203e+01
-5.844120000000000203e+01
-5.850220000000000198e+01
-5.841060000000000230e+01
-5.868529999999999802e+01
-5.856320000000000192e+01
-5.874629999999999797e+01
-5.841060000000000230e+01
-5.838009999999999877e+01
-5.825809999999999889e+01
-5.828860000000000241e+01
-5.841060000000000230e+01
-5.841060000000000230e+01
-5.853269999999999840e+01
-5.868529999999999802e+01
-5.834960000000000235e+01
-5.853269999999999840e+01
-5.847169999999999845e+01
-5.844120000000000203e+01
-5.841060000000000230e+01
-5.850220000000000198e+01
-5.831909999999999883e+01
-5.831909999999999883e+01
-5.847169999999999845e+01
-5.856320000000000192e+01
-5.831909999999999883e+01
-5.838009999999999877e+01
-5.819700000000000273e+01
-5.825809999999999889e+01
-5.828860000000000241e+01
-5.813600000000000279e+01
-5.816649999999999920e+01
-5.816649999999999920e+01
-5.841060000000000230e+01
-5.847169999999999845e+01
-5.856320000000000192e+01
-5.841060000000000230e+01
-5.831909999999999883e+01
-5.838009999999999877e+01
-5.844120000000000203e+01
-5.847169999999999845e+01
-5.865480000000000160e+01
-5.856320000000000192e+01
-5.862429999999999808e+01
-5.831909999999999883e+01
-5.850220000000000198e+01
-5.804440000000000310e+01
-5.831909999999999883e+01
-5.828860000000000241e+01
-5.816649999999999920e+01
-5.831909999999999883e+01
-5.838009999999999877e+01
-5.825809999999999889e+01
-5.813600000000000279e+01
-5.813600000000000279e+01
-5.825809999999999889e+01
-5.804440000000000310e+01
-5.828860000000000241e+01
-5.825809999999999889e+01
-5.822749999999999915e+01
-5.853269999999999840e+01
-5.841060000000000230e+01
-5.847169999999999845e+01
-5.831909999999999883e+01
-5.841060000000000230e+01
-5.822749999999999915e+01
-5.816649999999999920e+01
-5.804440000000000310e+01
-5.816649999999999920e+01
-5.789180000000000348e+01
-5.816649999999999920e+01
-5.828860000000000241e+01
-5.819700000000000273e+01
-5.813600000000000279e+01
-5.807500000000000284e+01
-5.807500000000000284e+01
-5.819700000000000273e+01
-5.801389999999999958e+01
-5.838009999999999877e+01
-5.825809999999999889e+01
-5.810549999999999926e+01
-5.816649999999999920e+01
-5.807500000000000284e+01
-5.813600000000000279e+01
-5.825809999999999889e+01
-5.816649999999999920e+01
-5.810549999999999926e+01
-5.804440000000000310e+01
-5.825809999999999889e+01
-5.801389999999999958e+01
-5.789180000000000348e+01
-5.792240000000000322e+01
-5.767819999999999681e+01
-5.801389999999999958e+01
-5.795289999999999964e+01
-5.801389999999999958e+01
-5.792240000000000322e+01
-5.804440000000000310e+01
-5.801389999999999958e+01
-5.804440000000000310e+01
-5.810549999999999926e+01
-5.816649999999999920e+01
-5.810549999999999926e+01
-5.819700000000000273e+01
-5.786129999999999995e+01
-5.822749999999999915e+01
-5.792240000000000322e+01
-5.819700000000000273e+01
-5.807500000000000284e+01
-5.810549999999999926e+01
-5.786129999999999995e+01
-5.783080000000000354e+01
-5.786129999999999995e+01
-5.783080000000000354e+01
-5.789180000000000348e+01
-5.801389999999999958e+01
-5.789180000000000348e+01
-5.804440000000000310e+01
-5.807500000000000284e+01
-5.804440000000000310e+01
-5.810549999999999926e+01
-5.801389999999999958e+01
-5.792240000000000322e+01
-5.819700000000000273e+01
-5.813600000000000279e+01
-5.807500000000000284e+01
-5.828860000000000241e+01
-5.786129999999999995e+01
-5.798340000000000316e+01
-5.780030000000000001e+01
-5.789180000000000348e+01
-5.807500000000000284e+01
-5.798340000000000316e+01
-5.798340000000000316e+01
-5.792240000000000322e+01
-5.767819999999999681e+01
-5.792240000000000322e+01
-5.773930000000000007e+01
-5.792240000000000322e+01
-5.795289999999999964e+01
-5.801389999999999958e+01
-5.786129999999999995e+01
-5.792240000000000322e+01
-5.767819999999999681e+01
-5.780030000000000001e+01
-5.807500000000000284e+01
-5.770870000000000033e+01
-5.795289999999999964e+01
-5.783080000000000354e+01
-5.792240000000000322e+01
-5.783080000000000354e+01
-5.776979999999999649e+01
-5.783080000000000354e+01
-5.764770000000000039e+01
-5.776979999999999649e+01
-5.758670000000000044e+01
-5.767819999999999681e+01
-5.740359999999999729e+01
-5.749510000000000076e+01
-5.743410000000000082e+01
-5.749510000000000076e+01
-5.773930000000000007e+01
-5.761719999999999686e+01
-5.764770000000000039e+01
-5.770870000000000033e+01
-5.758670000000000044e+01
-5.773930000000000007e+01
-5.767819999999999681e+01
-5.776979999999999649e+01
-5.795289999999999964e+01
-5.770870000000000033e+01
-5.786129999999999995e+01
-5.761719999999999686e+01
-5.773930000000000007e+01
-5.761719999999999686e+01
-5.764770000000000039e+01
-5.764770000000000039e+01
-5.770870000000000033e+01
-5.776979999999999649e+01
-5.758670000000000044e+01
-5.740359999999999729e+01
-5.746459999999999724e+01
-5.734250000000000114e+01
-5.749510000000000076e+01
-5.761719999999999686e+01
-5.767819999999999681e+01
-5.755619999999999692e+01
-5.752559999999999718e+01
-5.746459999999999724e+01
-5.764770000000000039e+01
-5.761719999999999686e+01
-5.767819999999999681e+01
-5.783080000000000354e+01
-5.761719999999999686e+01
-5.758670000000000044e+01
-5.758670000000000044e+01
-5.740359999999999729e+01
-5.761719999999999686e+01
-5.749510000000000076e+01
-5.761719999999999686e+01
-5.755619999999999692e+01
-5.740359999999999729e+01
-5.743410000000000082e+01
-5.706790000000000163e+01
-5.737299999999999756e+01
-5.740359999999999729e+01
-5.764770000000000039e+01
-5.776979999999999649e+01
-5.773930000000000007e+01
-5.755619999999999692e+01
-5.767819999999999681e+01
-5.752559999999999718e+01
-5.761719999999999686e+01
-5.776979999999999649e+01
-5.764770000000000039e+01
-5.755619999999999692e+01
-5.795289999999999964e+01
-5.737299999999999756e+01
-5.740359999999999729e+01
-5.728150000000000119e+01
-5.743410000000000082e+01
-5.749510000000000076e+01
-5.746459999999999724e+01
-5.734250000000000114e+01
-5.749510000000000076e+01
-5.758670000000000044e+01
-5.740359999999999729e+01
-5.758670000000000044e+01
-5.731199999999999761e+01
-5.764770000000000039e+01
-5.755619999999999692e+01
-5.755619999999999692e+01
-5.749510000000000076e+01
-5.758670000000000044e+01
-5.755619999999999692e+01
-5.770870000000000033e+01
-5.746459999999999724e+01
-5.767819999999999681e+01
-5.715939999999999799e+01
-5.764770000000000039e+01
-5.722050000000000125e+01
-5.749510000000000076e+01
-5.725099999999999767e+01
-5.734250000000000114e+01
-5.725099999999999767e+01
-5.731199999999999761e+01
-5.731199999999999761e+01
-5.737299999999999756e+01
-5.715939999999999799e+01
-5.740359999999999729e+01
-5.722050000000000125e+01
-5.764770000000000039e+01
-5.740359999999999729e+01
-5.728150000000000119e+01
-5.728150000000000119e+01
-5.728150000000000119e+01
-5.722050000000000125e+01
-5.718990000000000151e+01
-5.737299999999999756e+01
-5.728150000000000119e+01
-5.755619999999999692e+01
-5.697630000000000194e+01
-5.725099999999999767e+01
-5.685419999999999874e+01
-5.709839999999999804e+01
-5.725099999999999767e+01
-5.722050000000000125e+01
-5.700679999999999836e+01
-5.728150000000000119e+01
-5.694579999999999842e+01
-5.728150000000000119e+01
-5.697630000000000194e+01
-5.734250000000000114e+01
-5.706790000000000163e+01
-5.737299999999999756e+01
-5.709839999999999804e+01
-5.725099999999999767e+01
-5.734250000000000114e+01
-5.737299999999999756e+01
-5.731199999999999761e+01
-5.746459999999999724e+01
-5.728150000000000119e+01
-5.718990000000000151e+01
-5.706790000000000163e+01
-5.685419999999999874e+01
-5.694579999999999842e+01
-5.676270000000000238e+01
-5.712890000000000157e+01
-5.688479999999999848e+01
-5.718990000000000151e+01
-5.700679999999999836e+01
-5.728150000000000119e+01
-5.691530000000000200e+01
-5.725099999999999767e+01
-5.703739999999999810e+01
-5.722050000000000125e+01
-5.709839999999999804e+01
-5.709839999999999804e+01
-5.709839999999999804e+01
-5.740359999999999729e+01
-5.700679999999999836e+01
-5.728150000000000119e+01
-5.703739999999999810e+01
-5.709839999999999804e+01
-5.697630000000000194e+01
-5.718990000000000151e+01
-5.682370000000000232e+01
-5.697630000000000194e+01
-5.691530000000000200e+01
-5.685419999999999874e+01
-5.697630000000000194e+01
-5.679319999999999879e+01
-5.682370000000000232e+01
-5.694579999999999842e+01
-5.676270000000000238e+01
-5.679319999999999879e+01
-5.679319999999999879e+01
-5.706790000000000163e+01
-5.709839999999999804e+01
-5.715939999999999799e+01
-5.712890000000000157e+01
-5.654910000000000281e+01
-5.694579999999999842e+01
-5.679319999999999879e+01
-5.700679999999999836e+01
-5.682370000000000232e+01
-5.691530000000000200e+01
-5.706790000000000163e+01
-5.694579999999999842e+01
-5.682370000000000232e+01
-5.648799999999999955e+01
-5.651859999999999928e+01
-5.685419999999999874e+01
-5.670170000000000243e+01
-5.697630000000000194e+01
-5.688479999999999848e+01
-5.682370000000000232e+01
-5.664059999999999917e+01
-5.676270000000000238e+01
-5.676270000000000238e+01
-5.667110000000000269e+01
-5.697630000000000194e+01
-5.691530000000000200e+01
-5.709839999999999804e+01
-5.694579999999999842e+01
-5.682370000000000232e+01
-5.667110000000000269e+01
-5.688479999999999848e+01
-5.661010000000000275e+01
-5.667110000000000269e+01
-5.651859999999999928e+01
-5.664059999999999917e+01
-5.624389999999999645e+01
-5.657959999999999923e+01
-5.639650000000000318e+01
-5.667110000000000269e+01
-5.645750000000000313e+01
-5.661010000000000275e+01
-5.645750000000000313e+01
-5.654910000000000281e+01
-5.679319999999999879e+01
-5.651859999999999928e+01
-5.673219999999999885e+01
-5.682370000000000232e+01
-5.682370000000000232e+01
-5.670170000000000243e+01
-5.657959999999999923e+01
-5.645750000000000313e+01
-5.648799999999999955e+01
-5.645750000000000313e+01
-5.651859999999999928e+01
-5.657959999999999923e+01
-5.654910000000000281e+01
-5.645750000000000313e+01
-5.636599999999999966e+01
-5.624389999999999645e+01
-5.633539999999999992e+01
-5.627439999999999998e+01
-5.651859999999999928e+01
-5.633539999999999992e+01
-5.657959999999999923e+01
-5.642699999999999960e+01
-5.676270000000000238e+01
-5.645750000000000313e+01
-5.667110000000000269e+01
-5.630490000000000350e+01
-5.639650000000000318e+01
-5.651859999999999928e+01
-5.636599999999999966e+01
-5.639650000000000318e+01
-5.618289999999999651e+01
-5.633539999999999992e+01
-5.618289999999999651e+01
-5.621340000000000003e+01
-5.612180000000000035e+01
-5.609129999999999683e+01
-5.624389999999999645e+01
-5.593869999999999720e+01
-5.593869999999999720e+01
-5.642699999999999960e+01
-5.627439999999999998e+01
-5.648799999999999955e+01
-5.633539999999999992e+01
-5.624389999999999645e+01
-5.603029999999999688e+01
-5.627439999999999998e+01
-5.618289999999999651e+01
-5.648799999999999955e+01
-5.636599999999999966e+01
-5.642699999999999960e+01
-5.612180000000000035e+01
-5.618289999999999651e+01
-5.612180000000000035e+01
-5.596920000000000073e+01
-5.581669999999999732e+01
-5.612180000000000035e+01
-5.606080000000000041e+01
-5.621340000000000003e+01
-5.596920000000000073e+01
-5.587769999999999726e+01
-5.596920000000000073e+01
-5.575560000000000116e+01
-5.578609999999999758e+01
-5.572509999999999764e+01
-5.587769999999999726e+01
-5.581669999999999732e+01
-5.596920000000000073e+01
-5.596920000000000073e+01
-5.584720000000000084e+01
-5.596920000000000073e+01
-5.599980000000000047e+01
-5.606080000000000041e+01
-5.596920000000000073e+01
-5.566409999999999769e+01
-5.581669999999999732e+01
-5.560300000000000153e+01
-5.581669999999999732e+01
-5.569460000000000122e+01
-5.587769999999999726e+01
-5.578609999999999758e+01
-5.566409999999999769e+01
-5.560300000000000153e+01
-5.557249999999999801e+01
-5.548100000000000165e+01
-5.569460000000000122e+01
-5.584720000000000084e+01
-5.587769999999999726e+01
-5.572509999999999764e+01
-5.584720000000000084e+01
-5.563349999999999795e+01
-5.569460000000000122e+01
-5.584720000000000084e+01
-5.566409999999999769e+01
-5.572509999999999764e+01
-5.569460000000000122e+01
-5.563349999999999795e+01
-5.548100000000000165e+01
-5.538940000000000197e+01
-5.538940000000000197e+01
-5.538940000000000197e+01
-5.548100000000000165e+01
-5.535889999999999844e+01
-5.541989999999999839e+01
-5.514529999999999887e+01
-5.535889999999999844e+01
-5.532840000000000202e+01
-5.560300000000000153e+01
-5.545040000000000191e+01
-5.557249999999999801e+01
-5.541989999999999839e+01
-5.541989999999999839e+01
-5.545040000000000191e+01
-5.545040000000000191e+01
-5.526729999999999876e+01
-5.541989999999999839e+01
-5.545040000000000191e+01
-5.538940000000000197e+01
-5.532840000000000202e+01
-5.514529999999999887e+01
-5.511469999999999914e+01
-5.490109999999999957e+01
-5.520629999999999882e+01
-5.471800000000000352e+01
-5.514529999999999887e+01
-5.490109999999999957e+01
-5.511469999999999914e+01
-5.487060000000000315e+01
-5.477909999999999968e+01
-5.487060000000000315e+01
-5.484009999999999962e+01
-5.490109999999999957e+01
-5.517580000000000240e+01
-5.499269999999999925e+01
-5.508420000000000272e+01
-5.490109999999999957e+01
-5.505369999999999919e+01
-5.487060000000000315e+01
-5.508420000000000272e+01
-5.484009999999999962e+01
-5.493160000000000309e+01
-5.477909999999999968e+01
-5.453490000000000038e+01
-5.468750000000000000e+01
-5.459590000000000032e+01
-5.484009999999999962e+01
-5.444339999999999691e+01
-5.444339999999999691e+01
-5.456539999999999679e+01
-5.459590000000000032e+01
-5.441279999999999717e+01
-5.447390000000000043e+01
-5.435179999999999723e+01
-5.444339999999999691e+01
-5.422970000000000113e+01
-5.392459999999999809e+01
-5.148319999999999652e+01
-4.403690000000000282e+01
-2.481080000000000041e+01
-6.103520000000000056e-01
-1.220699999999999980e-01
-1.748659999999999926e+01
-3.668209999999999837e+01
-5.014039999999999964e+01
-5.624389999999999645e+01
-5.892940000000000111e+01
-5.996699999999999875e+01
-6.063839999999999719e+01
-6.085210000000000008e+01
-6.124880000000000280e+01
-6.109620000000000317e+01
-6.106569999999999965e+01
-6.066890000000000072e+01
-6.060790000000000077e+01
-6.005859999999999843e+01
-5.999759999999999849e+01
-5.993650000000000233e+01
-5.963130000000000308e+01
-5.902100000000000080e+01
-5.892940000000000111e+01
-5.868529999999999802e+01
-5.834960000000000235e+01
-5.813600000000000279e+01
-5.770870000000000033e+01
-5.761719999999999686e+01
-5.731199999999999761e+01
-5.728150000000000119e+01
-5.670170000000000243e+01
-5.667110000000000269e+01
-5.636599999999999966e+01
-5.627439999999999998e+01
-5.593869999999999720e+01
-5.599980000000000047e+01
-5.587769999999999726e+01
-5.581669999999999732e+01
-5.545040000000000191e+01
-5.538940000000000197e+01
-5.526729999999999876e+01
-5.508420000000000272e+01
-5.511469999999999914e+01
-5.502320000000000277e+01
-5.487060000000000315e+01
-5.462650000000000006e+01
-5.453490000000000038e+01
-5.422970000000000113e+01
-5.419919999999999760e+01
-5.407710000000000150e+01
-5.401610000000000156e+01
-5.377199999999999847e+01
-5.383299999999999841e+01
-5.349730000000000274e+01
-5.343630000000000280e+01
-5.346679999999999922e+01
-5.340579999999999927e+01
-5.340579999999999927e+01
-5.334470000000000312e+01
-5.331419999999999959e+01
-5.319210000000000349e+01
-5.288700000000000045e+01
-5.297849999999999682e+01
-5.282589999999999719e+01
-5.291749999999999687e+01
-5.255129999999999768e+01
-5.273440000000000083e+01
-5.224609999999999843e+01
-5.236820000000000164e+01
-5.212400000000000233e+01
-5.206300000000000239e+01
-5.227660000000000196e+01
-5.203249999999999886e+01
-5.215449999999999875e+01
-5.178829999999999956e+01
-5.154419999999999646e+01
-5.151370000000000005e+01
-5.145259999999999678e+01
-5.148319999999999652e+01
-5.145259999999999678e+01
-5.129999999999999716e+01
-5.154419999999999646e+01
-5.123899999999999721e+01
-5.142210000000000036e+01
-5.108639999999999759e+01
-5.136110000000000042e+01
-5.108639999999999759e+01
-5.136110000000000042e+01
-5.087279999999999802e+01
-5.096439999999999770e+01
-5.078119999999999834e+01
-5.056759999999999877e+01
-5.053710000000000235e+01
-5.059810000000000230e+01
-5.026250000000000284e+01
-5.053710000000000235e+01
-5.026250000000000284e+01
-5.023190000000000310e+01
-4.998780000000000001e+01
-4.977420000000000044e+01
-4.989620000000000033e+01
-4.983520000000000039e+01
-5.001830000000000354e+01
-4.980469999999999686e+01
-4.974369999999999692e+01
-4.956049999999999756e+01
-4.949949999999999761e+01
-4.953000000000000114e+01
-4.962160000000000082e+01
-4.946900000000000119e+01
-4.904169999999999874e+01
-4.931640000000000157e+01
-4.904169999999999874e+01
-4.888920000000000243e+01
-4.885860000000000269e+01
-4.864500000000000313e+01
-4.870609999999999928e+01
-4.852289999999999992e+01
-4.830930000000000035e+01
-4.840090000000000003e+01
-4.812619999999999720e+01
-4.803470000000000084e+01
-4.803470000000000084e+01
-4.788210000000000122e+01
-4.794310000000000116e+01
-4.775999999999999801e+01
-4.760739999999999839e+01
-4.742430000000000234e+01
-4.736330000000000240e+01
-4.727170000000000272e+01
-4.724119999999999919e+01
-4.708859999999999957e+01
-4.727170000000000272e+01
-4.730219999999999914e+01
-4.714970000000000283e+01
-4.684449999999999648e+01
-4.681400000000000006e+01
-4.647829999999999728e+01
-4.647829999999999728e+01
-4.638669999999999760e+01
-4.623409999999999798e+01
-4.611209999999999809e+01
-4.614260000000000161e+01
-4.571529999999999916e+01
-4.574580000000000268e+01
-4.547120000000000317e+01
-4.541020000000000323e+01
-4.516599999999999682e+01
-4.479979999999999762e+01
-4.483030000000000115e+01
-4.470830000000000126e+01
-4.428099999999999881e+01
-4.425050000000000239e+01
-4.394530000000000314e+01
-4.376219999999999999e+01
-4.336549999999999727e+01
-4.315189999999999770e+01
-4.278560000000000230e+01
-4.245000000000000284e+01
-4.193119999999999692e+01
-4.162599999999999767e+01
-4.122919999999999874e+01
-4.067990000000000350e+01
-3.887939999999999685e+01
-3.201290000000000191e+01
-1.434329999999999927e+01
3.967289999999999983e-01
-5.157469999999999999e+00
-2.130130000000000123e+01
-3.775019999999999953e+01
-4.766850000000000165e+01
-5.218509999999999849e+01
-5.429079999999999728e+01
-5.532840000000000202e+01
-5.563349999999999795e+01
-5.590820000000000078e+01
-5.587769999999999726e+01
-5.581669999999999732e+01
-5.581669999999999732e+01
-5.535889999999999844e+01
-5.499269999999999925e+01
-5.477909999999999968e+01
-5.426030000000000086e+01
-5.404659999999999798e+01
-5.383299999999999841e+01
-5.383299999999999841e+01
-5.334470000000000312e+01
-5.297849999999999682e+01
-5.276489999999999725e+01
-5.239869999999999806e+01
-5.239869999999999806e+01
-5.194089999999999918e+01
-5.178829999999999956e+01
-5.154419999999999646e+01
-5.129999999999999716e+01
-5.123899999999999721e+01
-5.087279999999999802e+01
-5.072019999999999840e+01
-5.053710000000000235e+01
-5.001830000000000354e+01
-5.017090000000000316e+01
-4.974369999999999692e+01
-4.962160000000000082e+01
-4.913329999999999842e+01
-4.925540000000000163e+01
-4.916380000000000194e+01
-4.904169999999999874e+01
-4.888920000000000243e+01
-4.888920000000000243e+01
-4.864500000000000313e+01
-4.837039999999999651e+01
-4.833979999999999677e+01
-4.815670000000000073e+01
-4.815670000000000073e+01
-4.785159999999999769e+01
-4.785159999999999769e+01
-4.782099999999999795e+01
-4.754639999999999844e+01
-4.714970000000000283e+01
-4.727170000000000272e+01
-4.684449999999999648e+01
-4.721070000000000277e+01
-4.672240000000000038e+01
-4.675289999999999679e+01
-4.653929999999999723e+01
-4.641720000000000113e+01
-4.617309999999999803e+01
-4.605100000000000193e+01
-4.602049999999999841e+01
-4.586789999999999878e+01
-4.568480000000000274e+01
-4.568480000000000274e+01
-4.559329999999999927e+01
-4.537960000000000349e+01
-4.522710000000000008e+01
-4.534909999999999997e+01
-4.519650000000000034e+01
-4.510499999999999687e+01
-4.455570000000000164e+01
-4.428099999999999881e+01
-4.428099999999999881e+01
-4.397579999999999956e+01
-4.385379999999999967e+01
-4.370120000000000005e+01
-4.376219999999999999e+01
-4.336549999999999727e+01
-4.321289999999999765e+01
-4.284669999999999845e+01
-4.260249999999999915e+01
-4.248049999999999926e+01
-4.248049999999999926e+01
-4.208370000000000033e+01
-4.217530000000000001e+01
-4.180910000000000082e+01
-4.168699999999999761e+01
-4.141239999999999810e+01
-4.116819999999999879e+01
-4.080199999999999960e+01
-4.083250000000000313e+01
-4.043580000000000041e+01
-4.019169999999999732e+01
-3.997800000000000153e+01
-3.958129999999999882e+01
-3.900150000000000006e+01
-3.869630000000000081e+01
-3.826899999999999835e+01
-3.799439999999999884e+01
-3.756710000000000349e+01
-3.726200000000000045e+01
-3.689580000000000126e+01
-3.637700000000000244e+01
-3.634640000000000271e+01
-3.567499999999999716e+01
-3.521730000000000160e+01
-3.366089999999999804e+01
-2.822879999999999967e+01
-1.440429999999999922e+01
-3.326420000000000154e+00
-6.378169999999999895e+00
-1.904299999999999926e+01
-3.225710000000000122e+01
-4.168699999999999761e+01
-4.653929999999999723e+01
-4.934689999999999799e+01
-5.053710000000000235e+01
-5.142210000000000036e+01
-5.142210000000000036e+01
-5.166629999999999967e+01
-5.178829999999999956e+01
-5.175780000000000314e+01
-5.148319999999999652e+01
-5.114750000000000085e+01
-5.068970000000000198e+01
-5.047610000000000241e+01
-5.041499999999999915e+01
-5.010990000000000322e+01
-5.014039999999999964e+01
-5.001830000000000354e+01
-4.971309999999999718e+01
-4.949949999999999761e+01
-4.898069999999999879e+01
-4.876709999999999923e+01
-4.864500000000000313e+01
-4.833979999999999677e+01
-4.830930000000000035e+01
-4.760739999999999839e+01
-4.803470000000000084e+01
-4.721070000000000277e+01
-4.745479999999999876e+01
-4.708859999999999957e+01
-4.690550000000000352e+01
-4.681400000000000006e+01
-4.663089999999999691e+01
-4.641720000000000113e+01
-4.629520000000000124e+01
-4.602049999999999841e+01
-4.626460000000000150e+01
-4.599000000000000199e+01
-4.583740000000000236e+01
-4.571529999999999916e+01
-4.562380000000000280e+01
-4.541020000000000323e+01
-4.510499999999999687e+01
-4.489139999999999731e+01
-4.483030000000000115e+01
-4.464719999999999800e+01
-4.431150000000000233e+01
-4.428099999999999881e+01
-4.391479999999999961e+01
-4.354860000000000042e+01
-4.330440000000000111e+01
-4.336549999999999727e+01
-4.293820000000000192e+01
-4.312129999999999797e+01
-4.263309999999999889e+01
-4.260249999999999915e+01
-4.220580000000000354e+01
-4.229740000000000322e+01
-4.147339999999999804e+01
-4.165650000000000119e+01
-4.119870000000000232e+01
-4.132079999999999842e+01
-4.098510000000000275e+01
-4.071039999999999992e+01
-4.040529999999999688e+01
-4.013060000000000116e+01
-3.985600000000000165e+01
-3.955080000000000240e+01
-3.927609999999999957e+01
-3.909300000000000352e+01
-3.869630000000000081e+01
-3.814699999999999847e+01
-3.811650000000000205e+01
-3.805539999999999878e+01
-3.778079999999999927e+01
-3.732300000000000040e+01
-3.717040000000000077e+01
-3.668209999999999837e+01
-3.634640000000000271e+01
-3.591919999999999646e+01
-3.570559999999999690e+01
-3.533939999999999770e+01
-3.527830000000000155e+01
-3.460690000000000310e+01
-3.430180000000000007e+01
-3.329469999999999885e+01
-3.286740000000000350e+01
-3.085330000000000084e+01
-2.514649999999999963e+01
-1.339719999999999978e+01
-4.486080000000000290e+00
-7.141110000000000291e+00
-1.718140000000000001e+01
-2.816769999999999996e+01
-3.692629999999999768e+01
-4.238889999999999958e+01
-4.504390000000000072e+01
-4.681400000000000006e+01
-4.788210000000000122e+01
-4.833979999999999677e+01
-4.873660000000000281e+01
-4.873660000000000281e+01
-4.867549999999999955e+01
-4.885860000000000269e+01
-4.855349999999999966e+01
-4.858400000000000318e+01
-4.806519999999999726e+01
-4.797359999999999758e+01
-4.760739999999999839e+01
-4.769899999999999807e+01
-4.730219999999999914e+01
-4.702759999999999962e+01
-4.684449999999999648e+01
-4.663089999999999691e+01
-4.620360000000000156e+01
-4.620360000000000156e+01
-4.592900000000000205e+01
-4.586789999999999878e+01
-4.547120000000000317e+01
-4.559329999999999927e+01
-4.541020000000000323e+01
-4.534909999999999997e+01
-4.504390000000000072e+01
-4.486079999999999757e+01
-4.476930000000000121e+01
-4.431150000000000233e+01
-4.415890000000000271e+01
-4.412839999999999918e+01
-4.403690000000000282e+01
-4.373169999999999646e+01
-4.333500000000000085e+01
-4.315189999999999770e+01
-4.318240000000000123e+01
-4.269409999999999883e+01
-4.260249999999999915e+01
-4.238889999999999958e+01
-4.235840000000000316e+01
-4.196170000000000044e+01
-4.183959999999999724e+01
-4.159550000000000125e+01
-4.174799999999999756e+01
-4.095459999999999923e+01
-4.095459999999999923e+01
-4.071039999999999992e+01
-4.083250000000000313e+01
-4.037480000000000047e+01
-4.016109999999999758e+01
-3.973389999999999844e+01
-3.976440000000000197e+01
-3.930660000000000309e+01
-3.909300000000000352e+01
-3.878779999999999717e+01
-3.823850000000000193e+01
-3.799439999999999884e+01
-3.759770000000000323e+01
-3.732300000000000040e+01
-3.689580000000000126e+01
-3.674320000000000164e+01
-3.659060000000000201e+01
-3.634640000000000271e+01
-3.594969999999999999e+01
-3.540039999999999765e+01
-3.512570000000000192e+01
-3.485110000000000241e+01
-3.472899999999999920e+01
-3.417969999999999686e+01
-3.436280000000000001e+01
-3.372189999999999799e+01
-3.338620000000000232e+01
-3.298949999999999960e+01
-3.253170000000000073e+01
-3.192139999999999844e+01
-3.140259999999999962e+01
-3.054810000000000159e+01
-2.938840000000000074e+01
-2.471920000000000073e+01
-1.556400000000000006e+01
-6.530759999999999899e+00
-6.530759999999999899e+00
-1.376340000000000074e+01
-2.331540000000000035e+01
-3.155519999999999925e+01
-3.738400000000000034e+01
-4.077150000000000318e+01
-4.287720000000000198e+01
-4.431150000000000233e+01
-4.501339999999999719e+01
-4.574580000000000268e+01
-4.614260000000000161e+01
-4.611209999999999809e+01
-4.595949999999999847e+01
-4.611209999999999809e+01
-4.577640000000000242e+01
-4.571529999999999916e+01
-4.550169999999999959e+01
-4.574580000000000268e+01
-4.522710000000000008e+01
-4.528810000000000002e+01
-4.473879999999999768e+01
-4.476930000000000121e+01
-4.431150000000000233e+01
-4.425050000000000239e+01
-4.418950000000000244e+01
-4.412839999999999918e+01
-4.400630000000000308e+01
-4.379270000000000351e+01
-4.336549999999999727e+01
-4.345700000000000074e+01
-4.327389999999999759e+01
-4.315189999999999770e+01
-4.272460000000000235e+01
-4.275509999999999877e+01
-4.263309999999999889e+01
-4.248049999999999926e+01
-4.205319999999999681e+01
-4.180910000000000082e+01
-4.180910000000000082e+01
-4.150390000000000157e+01
-4.129030000000000200e+01
-4.092410000000000281e+01
-4.046629999999999683e+01
-4.025269999999999726e+01
-4.016109999999999758e+01
-3.982540000000000191e+01
-3.955080000000000240e+01
-3.936769999999999925e+01
-3.921509999999999962e+01
-3.881839999999999691e+01
-3.857419999999999760e+01
-3.817750000000000199e+01
-3.814699999999999847e+01
-3.778079999999999927e+01
-3.775019999999999953e+01
-3.735349999999999682e+01
-3.710940000000000083e+01
-3.659060000000000201e+01
-3.622440000000000282e+01
-3.594969999999999999e+01
-3.588870000000000005e+01
-3.552250000000000085e+01
-3.518679999999999808e+01
-3.500370000000000203e+01
-3.460690000000000310e+01
-3.430180000000000007e+01
-3.372189999999999799e+01
-3.323360000000000269e+01
-3.265379999999999683e+01
-3.240970000000000084e+01
-3.189089999999999847e+01
-3.179929999999999879e+01
-3.100590000000000046e+01
-3.067020000000000124e+01
-2.981569999999999965e+01
-2.902220000000000155e+01
-2.767940000000000111e+01
-2.325440000000000040e+01
-1.440429999999999922e+01
-6.896969999999999601e+00
-6.256099999999999994e+00
-1.272579999999999956e+01
-2.069089999999999918e+01
-2.865599999999999881e+01
-3.414920000000000044e+01
-3.802490000000000236e+01
-4.010009999999999764e+01
-4.162599999999999767e+01
-4.241940000000000310e+01
-4.287720000000000198e+01
-4.357909999999999684e+01
-4.397579999999999956e+01
-4.391479999999999961e+01
-4.415890000000000271e+01
-4.397579999999999956e+01
-4.388430000000000319e+01
-4.391479999999999961e+01
-4.391479999999999961e+01
-4.370120000000000005e+01
-4.373169999999999646e+01
-4.388430000000000319e+01
-4.354860000000000042e+01
-4.345700000000000074e+01
-4.293820000000000192e+01
-4.309080000000000155e+01
-4.269409999999999883e+01
-4.263309999999999889e+01
-4.238889999999999958e+01
-4.214479999999999649e+01
-4.208370000000000033e+01
-4.187010000000000076e+01
-4.159550000000000125e+01
-4.165650000000000119e+01
-4.101559999999999917e+01
-4.098510000000000275e+01
-4.074099999999999966e+01
-4.071039999999999992e+01
-4.055789999999999651e+01
-4.046629999999999683e+01
-4.025269999999999726e+01
-4.031369999999999720e+01
-4.019169999999999732e+01
-3.976440000000000197e+01
-3.936769999999999925e+01
-3.894039999999999679e+01
-3.884890000000000043e+01
-3.848270000000000124e+01
-3.836059999999999803e+01
-3.808590000000000231e+01
-3.790279999999999916e+01
-3.756710000000000349e+01
-3.738400000000000034e+01
-3.698729999999999762e+01
-3.662109999999999843e+01
-3.613280000000000314e+01
-3.607180000000000319e+01
-3.579710000000000036e+01
-3.558350000000000080e+01
-3.530879999999999797e+01
-3.478999999999999915e+01
-3.442379999999999995e+01
-3.414920000000000044e+01
-3.396609999999999729e+01
-3.341669999999999874e+01
-3.326420000000000243e+01
-3.286740000000000350e+01
-3.228759999999999764e+01
-3.204350000000000165e+01
-3.155519999999999925e+01
-3.103640000000000043e+01
-3.048710000000000164e+01
-3.021239999999999881e+01
-2.954100000000000037e+01
-2.871699999999999875e+01
-2.743530000000000157e+01
-2.508539999999999992e+01
-1.821900000000000119e+01
-1.025389999999999979e+01
-5.920410000000000394e+00
-8.758539999999999992e+00
-1.531980000000000075e+01
-2.276610000000000156e+01
-2.920530000000000115e+01
-3.359989999999999810e+01
-3.677369999999999806e+01
-3.881839999999999691e+01
-4.010009999999999764e+01
-4.098510000000000275e+01
-4.159550000000000125e+01
-4.205319999999999681e+01
-4.202270000000000039e+01
-4.211430000000000007e+01
-4.205319999999999681e+01
-4.214479999999999649e+01
-4.223629999999999995e+01
-4.202270000000000039e+01
-4.214479999999999649e+01
-4.177859999999999729e+01
-4.180910000000000082e+01
-4.144290000000000163e+01
-4.165650000000000119e+01
-4.122919999999999874e+01
-4.125979999999999848e+01
-4.101559999999999917e+01
-4.104610000000000269e+01
-4.083250000000000313e+01
-4.086299999999999955e+01
-4.037480000000000047e+01
-4.058840000000000003e+01
-4.013060000000000116e+01
-4.006960000000000122e+01
-3.961180000000000234e+01
-3.961180000000000234e+01
-3.918460000000000321e+01
-3.918460000000000321e+01
-3.890990000000000038e+01
-3.866579999999999728e+01
-3.854370000000000118e+01
-3.829959999999999809e+01
-3.802490000000000236e+01
-3.784179999999999922e+01
-3.741460000000000008e+01
-3.738400000000000034e+01
-3.701780000000000115e+01
-3.701780000000000115e+01
-3.668209999999999837e+01
-3.634640000000000271e+01
-3.622440000000000282e+01
-3.567499999999999716e+01
-3.567499999999999716e+01
-3.524779999999999802e+01
-3.530879999999999797e+01
-3.469850000000000279e+01
-3.454590000000000316e+01
-3.390500000000000114e+01
-3.378300000000000125e+01
-3.311160000000000281e+01
-3.283689999999999998e+01
-3.247070000000000078e+01
-3.247070000000000078e+01
-3.182979999999999876e+01
-3.140259999999999962e+01
-3.097530000000000072e+01
-3.088380000000000081e+01
-2.999879999999999924e+01
-2.975459999999999994e+01
-2.917480000000000118e+01
-2.862549999999999883e+01
-2.771000000000000085e+01
-2.627560000000000073e+01
-2.246089999999999876e+01
-1.525880000000000081e+01
-8.270260000000000389e+00
-5.798339999999999606e+00
-9.399409999999999599e+00
-1.571659999999999968e+01
-2.221679999999999922e+01
-2.822879999999999967e+01
-3.228759999999999764e+01
-3.515619999999999834e+01
-3.732300000000000040e+01
-3.826899999999999835e+01
-3.942869999999999919e+01
-3.985600000000000165e+01
-4.043580000000000041e+01
-4.055789999999999651e+01
-4.101559999999999917e+01
-4.098510000000000275e+01
-4.125979999999999848e+01
-4.110719999999999885e+01
-4.116819999999999879e+01
-4.113770000000000238e+01
-4.098510000000000275e+01
-4.095459999999999923e+01
-4.080199999999999960e+01
-4.058840000000000003e+01
-4.055789999999999651e+01
-4.025269999999999726e+01
-4.037480000000000047e+01
-3.997800000000000153e+01
-3.985600000000000165e+01
-3.976440000000000197e+01
-3.958129999999999882e+01
-3.961180000000000234e+01
-3.927609999999999957e+01
-3.918460000000000321e+01
-3.887939999999999685e+01
-3.878779999999999717e+01
-3.848270000000000124e+01
-3.842159999999999798e+01
-3.845210000000000150e+01
-3.808590000000000231e+01
-3.787230000000000274e+01
-3.790279999999999916e+01
-3.732300000000000040e+01
-3.713989999999999725e+01
-3.689580000000000126e+01
-3.677369999999999806e+01
-3.634640000000000271e+01
-3.631589999999999918e+01
-3.604129999999999967e+01
-3.582759999999999678e+01
-3.561399999999999721e+01
-3.521730000000000160e+01
-3.494259999999999877e+01
-3.472899999999999920e+01
-3.463750000000000284e+01
-3.442379999999999995e+01
-3.405760000000000076e+01
-3.372189999999999799e+01
-3.356929999999999836e+01
-3.353880000000000194e+01
-3.298949999999999960e+01
-3.289789999999999992e+01
-3.271479999999999677e+01
-3.201290000000000191e+01
-3.179929999999999879e+01
-3.137209999999999965e+01
-3.094480000000000075e+01
-3.030399999999999849e+01
-2.999879999999999924e+01
-2.935790000000000077e+01
-2.890009999999999835e+01
-2.853389999999999915e+01
-2.758790000000000120e+01
-2.682499999999999929e+01
-2.560419999999999874e+01
-2.291870000000000118e+01
-1.724239999999999995e+01
-9.674070000000000391e+00
-5.981449999999999712e+00
-7.812500000000000000e+00
-1.284789999999999921e+01
-1.895139999999999958e+01
-2.474980000000000047e+01
-2.944950000000000045e+01
-3.271479999999999677e+01
-3.521730000000000160e+01
-3.646849999999999881e+01
-3.784179999999999922e+01
-3.826899999999999835e+01
-3.860470000000000113e+01
-3.924560000000000315e+01
-3.936769999999999925e+01
-3.970340000000000202e+01
-3.982540000000000191e+01
-3.979489999999999839e+01
-3.976440000000000197e+01
-3.976440000000000197e+01
-3.997800000000000153e+01
-4.006960000000000122e+01
-3.973389999999999844e+01
-3.970340000000000202e+01
-3.970340000000000202e+01
-3.967289999999999850e+01
-3.933720000000000283e+01
-3.927609999999999957e+01
-3.906250000000000000e+01
-3.930660000000000309e+01
-3.897090000000000032e+01
-3.878779999999999717e+01
-3.866579999999999728e+01
-3.839110000000000156e+01
-3.814699999999999847e+01
-3.811650000000000205e+01
-3.790279999999999916e+01
-3.765870000000000317e+01
-3.756710000000000349e+01
-3.729249999999999687e+01
-3.707889999999999731e+01
-3.686520000000000152e+01
-3.689580000000000126e+01
-3.665160000000000196e+01
-3.656009999999999849e+01
-3.622440000000000282e+01
-3.610229999999999961e+01
-3.567499999999999716e+01
-3.567499999999999716e+01
-3.536990000000000123e+01
-3.524779999999999802e+01
-3.494259999999999877e+01
-3.494259999999999877e+01
-3.427120000000000033e+01
-3.430180000000000007e+01
-3.393549999999999756e+01
-3.363040000000000163e+01
-3.329469999999999885e+01
-3.311160000000000281e+01
-3.268430000000000035e+01
-3.253170000000000073e+01
-3.216550000000000153e+01
-3.186039999999999850e+01
-3.161619999999999919e+01
-3.149409999999999954e+01
-3.128049999999999997e+01
-3.094480000000000075e+01
-3.079220000000000113e+01
-3.009029999999999916e+01
-3.005979999999999919e+01
-2.948000000000000043e+01
-2.896120000000000161e+01
-2.853389999999999915e+01
-2.807620000000000005e+01
-2.731319999999999837e+01
-2.661129999999999995e+01
-2.468870000000000076e+01
-2.081299999999999883e+01
-1.367190000000000083e+01
-7.751459999999999795e+00
-6.073000000000000398e+00
-9.246829999999999217e+00
-1.440429999999999922e+01
-2.026370000000000005e+01
-2.514649999999999963e+01
-2.929690000000000083e+01
-3.237919999999999732e+01
-3.451539999999999964e+01
-3.598020000000000351e+01
-3.689580000000000126e+01
-3.796390000000000242e+01
-3.842159999999999798e+01
-3.875730000000000075e+01
-3.890990000000000038e+01
-3.897090000000000032e+01
-3.927609999999999957e+01
-3.933720000000000283e+01
-3.927609999999999957e+01
-3.942869999999999919e+01
-3.921509999999999962e+01
-3.933720000000000283e+01
-3.887939999999999685e+01
-3.915409999999999968e+01
-3.897090000000000032e+01
-3.906250000000000000e+01
-3.887939999999999685e+01
-3.872679999999999723e+01
-3.872679999999999723e+01
-3.887939999999999685e+01
-3.863530000000000086e+01
-3.869630000000000081e+01
-3.854370000000000118e+01
-3.836059999999999803e+01
-3.833010000000000161e+01
-3.826899999999999835e+01
-3.805539999999999878e+01
-3.793330000000000268e+01
-3.796390000000000242e+01
-3.771970000000000312e+01
-3.753659999999999997e+01
-3.720089999999999719e+01
-3.741460000000000008e+01
-3.698729999999999762e+01
-3.686520000000000152e+01
-3.652949999999999875e+01
-3.646849999999999881e+01
-3.637700000000000244e+01
-3.610229999999999961e+01
-3.588870000000000005e+01
-3.570559999999999690e+01
-3.555299999999999727e+01
-3.561399999999999721e+01
-3.512570000000000192e+01
-3.515619999999999834e+01
-3.497310000000000230e+01
-3.463750000000000284e+01
-3.430180000000000007e+01
-3.424069999999999681e+01
-3.387449999999999761e+01
-3.363040000000000163e+01
-3.338620000000000232e+01
-3.323360000000000269e+01
-3.280639999999999645e+01
-3.253170000000000073e+01
-3.225710000000000122e+01
-3.204350000000000165e+01
-3.179929999999999879e+01
-3.131099999999999994e+01
-3.128049999999999997e+01
-3.091430000000000078e+01
-3.060910000000000153e+01
-3.024289999999999878e+01
-3.002929999999999922e+01
-2.957150000000000034e+01
-2.914430000000000121e+01
-2.877809999999999846e+01
-2.810670000000000002e+01
-2.764890000000000114e+01
-2.648930000000000007e+01
-2.450560000000000116e+01
-1.965330000000000155e+01
-1.287839999999999918e+01
-7.537840000000000096e+00
-6.347660000000000302e+00
-9.399409999999999599e+00
-1.422119999999999962e+01
-1.928709999999999880e+01
-2.447510000000000119e+01
-2.828979999999999961e+01
-3.112790000000000035e+01
-3.350829999999999842e+01
-3.503419999999999845e+01
-3.610229999999999961e+01
-3.707889999999999731e+01
-3.756710000000000349e+01
-3.799439999999999884e+01
-3.845210000000000150e+01
-3.848270000000000124e+01
-3.903199999999999648e+01
-3.915409999999999968e+01
-3.915409999999999968e+01
-3.912349999999999994e+01
-3.906250000000000000e+01
-3.912349999999999994e+01
-3.906250000000000000e+01
-3.900150000000000006e+01
-3.897090000000000032e+01
-3.878779999999999717e+01
-3.906250000000000000e+01
-3.863530000000000086e+01
-3.878779999999999717e+01
-3.845210000000000150e+01
-3.887939999999999685e+01
-3.823850000000000193e+01
-3.842159999999999798e+01
-3.836059999999999803e+01
-3.817750000000000199e+01
-3.805539999999999878e+01
-3.802490000000000236e+01
-3.762819999999999965e+01
-3.781130000000000280e+01
-3.765870000000000317e+01
-3.750610000000000355e+01
-3.723140000000000072e+01
-3.729249999999999687e+01
[truncated: 2,096,005 more chars]
