# Supplementary material for: Bursting Dynamics Based on the Persistent Na+ and Na+/K+ Pump Currents: A Dynamic Clamp Approach
Source: eNeuro. 2023 Aug 11;10(8):ENEURO.0331-22.2023. doi: 10.1523/ENEURO.0331-22.2023 (PMC10444573; doi:10.1523/ENEURO.0331-22.2023)
Supplement: Extended Data 1 — The extended data compressed file contains the experimental data for an experimental set and the Matlab code for the 2D model fitted to the data. The file also provides scripts for the analysis of the experimental data and outcome of the model. The scripts are listed in ReadMeFirst.txt. Download Extended Data 1, ZIP file. [file enu-eN-NWR-0331-22-s01.zip › CodeSubmitted/20n05001_traces/20n05001_gP6.0_ipm0.3_nm_Nai.txt]

1.309200000000000053e+01
1.309200000000000053e+01
1.309200000000000053e+01
1.306150000000000055e+01
1.309200000000000053e+01
1.309200000000000053e+01
1.309200000000000053e+01
1.309200000000000053e+01
1.309200000000000053e+01
1.309200000000000053e+01
1.306150000000000055e+01
1.306150000000000055e+01
1.306150000000000055e+01
1.306150000000000055e+01
1.312260000000000026e+01
1.303100000000000058e+01
1.309200000000000053e+01
1.303100000000000058e+01
1.309200000000000053e+01
1.309200000000000053e+01
1.306150000000000055e+01
1.309200000000000053e+01
1.309200000000000053e+01
1.306150000000000055e+01
1.309200000000000053e+01
1.309200000000000053e+01
1.306150000000000055e+01
1.306150000000000055e+01
1.306150000000000055e+01
1.306150000000000055e+01
1.303100000000000058e+01
1.312260000000000026e+01
1.306150000000000055e+01
1.306150000000000055e+01
1.309200000000000053e+01
1.303100000000000058e+01
1.309200000000000053e+01
1.303100000000000058e+01
1.306150000000000055e+01
1.306150000000000055e+01
1.306150000000000055e+01
1.303100000000000058e+01
1.306150000000000055e+01
1.303100000000000058e+01
1.309200000000000053e+01
1.303100000000000058e+01
1.309200000000000053e+01
1.309200000000000053e+01
1.303100000000000058e+01
1.312260000000000026e+01
1.303100000000000058e+01
1.306150000000000055e+01
1.306150000000000055e+01
1.303100000000000058e+01
1.306150000000000055e+01
1.306150000000000055e+01
1.306150000000000055e+01
1.306150000000000055e+01
1.303100000000000058e+01
1.306150000000000055e+01
1.306150000000000055e+01
1.306150000000000055e+01
1.306150000000000055e+01
1.306150000000000055e+01
1.306150000000000055e+01
1.306150000000000055e+01
1.306150000000000055e+01
1.300050000000000061e+01
1.306150000000000055e+01
1.306150000000000055e+01
1.309200000000000053e+01
1.306150000000000055e+01
1.303100000000000058e+01
1.306150000000000055e+01
1.306150000000000055e+01
1.303100000000000058e+01
1.306150000000000055e+01
1.309200000000000053e+01
1.309200000000000053e+01
1.309200000000000053e+01
1.300050000000000061e+01
1.303100000000000058e+01
1.306150000000000055e+01
1.297000000000000064e+01
1.303100000000000058e+01
1.300050000000000061e+01
1.303100000000000058e+01
1.303100000000000058e+01
1.303100000000000058e+01
1.303100000000000058e+01
1.300050000000000061e+01
1.303100000000000058e+01
1.300050000000000061e+01
1.303100000000000058e+01
1.303100000000000058e+01
1.300050000000000061e+01
1.303100000000000058e+01
1.306150000000000055e+01
1.300050000000000061e+01
1.300050000000000061e+01
1.300050000000000061e+01
1.300050000000000061e+01
1.300050000000000061e+01
1.300050000000000061e+01
1.300050000000000061e+01
1.306150000000000055e+01
1.303100000000000058e+01
1.303100000000000058e+01
1.300050000000000061e+01
1.303100000000000058e+01
1.303100000000000058e+01
1.303100000000000058e+01
1.303100000000000058e+01
1.300050000000000061e+01
1.303100000000000058e+01
1.300050000000000061e+01
1.303100000000000058e+01
1.300050000000000061e+01
1.303100000000000058e+01
1.309200000000000053e+01
1.300050000000000061e+01
1.300050000000000061e+01
1.303100000000000058e+01
1.306150000000000055e+01
1.300050000000000061e+01
1.303100000000000058e+01
1.303100000000000058e+01
1.303100000000000058e+01
1.300050000000000061e+01
1.303100000000000058e+01
1.300050000000000061e+01
1.300050000000000061e+01
1.303100000000000058e+01
1.300050000000000061e+01
1.303100000000000058e+01
1.300050000000000061e+01
1.306150000000000055e+01
1.303100000000000058e+01
1.300050000000000061e+01
1.300050000000000061e+01
1.300050000000000061e+01
1.293950000000000067e+01
1.303100000000000058e+01
1.300050000000000061e+01
1.297000000000000064e+01
1.297000000000000064e+01
1.297000000000000064e+01
1.297000000000000064e+01
1.300050000000000061e+01
1.297000000000000064e+01
1.303100000000000058e+01
1.297000000000000064e+01
1.300050000000000061e+01
1.297000000000000064e+01
1.297000000000000064e+01
1.297000000000000064e+01
1.300050000000000061e+01
1.300050000000000061e+01
1.303100000000000058e+01
1.300050000000000061e+01
1.300050000000000061e+01
1.300050000000000061e+01
1.300050000000000061e+01
1.297000000000000064e+01
1.297000000000000064e+01
1.300050000000000061e+01
1.297000000000000064e+01
1.303100000000000058e+01
1.297000000000000064e+01
1.297000000000000064e+01
1.300050000000000061e+01
1.300050000000000061e+01
1.300050000000000061e+01
1.300050000000000061e+01
1.300050000000000061e+01
1.300050000000000061e+01
1.293950000000000067e+01
1.300050000000000061e+01
1.300050000000000061e+01
1.297000000000000064e+01
1.300050000000000061e+01
1.290889999999999915e+01
1.300050000000000061e+01
1.293950000000000067e+01
1.300050000000000061e+01
1.300050000000000061e+01
1.300050000000000061e+01
1.300050000000000061e+01
1.297000000000000064e+01
1.297000000000000064e+01
1.300050000000000061e+01
1.293950000000000067e+01
1.297000000000000064e+01
1.303100000000000058e+01
1.300050000000000061e+01
1.300050000000000061e+01
1.297000000000000064e+01
1.297000000000000064e+01
1.300050000000000061e+01
1.293950000000000067e+01
1.293950000000000067e+01
1.297000000000000064e+01
1.297000000000000064e+01
1.300050000000000061e+01
1.293950000000000067e+01
1.300050000000000061e+01
1.297000000000000064e+01
1.300050000000000061e+01
1.297000000000000064e+01
1.290889999999999915e+01
1.297000000000000064e+01
1.293950000000000067e+01
1.297000000000000064e+01
1.293950000000000067e+01
1.293950000000000067e+01
1.293950000000000067e+01
1.293950000000000067e+01
1.293950000000000067e+01
1.293950000000000067e+01
1.297000000000000064e+01
1.297000000000000064e+01
1.293950000000000067e+01
1.290889999999999915e+01
1.297000000000000064e+01
1.293950000000000067e+01
1.297000000000000064e+01
1.293950000000000067e+01
1.293950000000000067e+01
1.300050000000000061e+01
1.297000000000000064e+01
1.297000000000000064e+01
1.293950000000000067e+01
1.297000000000000064e+01
1.297000000000000064e+01
1.297000000000000064e+01
1.297000000000000064e+01
1.300050000000000061e+01
1.300050000000000061e+01
1.293950000000000067e+01
1.297000000000000064e+01
1.297000000000000064e+01
1.293950000000000067e+01
1.297000000000000064e+01
1.297000000000000064e+01
1.293950000000000067e+01
1.300050000000000061e+01
1.293950000000000067e+01
1.290889999999999915e+01
1.293950000000000067e+01
1.297000000000000064e+01
1.300050000000000061e+01
1.297000000000000064e+01
1.297000000000000064e+01
1.293950000000000067e+01
1.290889999999999915e+01
1.293950000000000067e+01
1.290889999999999915e+01
1.293950000000000067e+01
1.297000000000000064e+01
1.293950000000000067e+01
1.293950000000000067e+01
1.293950000000000067e+01
1.293950000000000067e+01
1.297000000000000064e+01
1.293950000000000067e+01
1.293950000000000067e+01
1.293950000000000067e+01
1.290889999999999915e+01
1.293950000000000067e+01
1.293950000000000067e+01
1.290889999999999915e+01
1.293950000000000067e+01
1.293950000000000067e+01
1.297000000000000064e+01
1.293950000000000067e+01
1.293950000000000067e+01
1.293950000000000067e+01
1.287839999999999918e+01
1.293950000000000067e+01
1.293950000000000067e+01
1.290889999999999915e+01
1.293950000000000067e+01
1.290889999999999915e+01
1.293950000000000067e+01
1.293950000000000067e+01
1.290889999999999915e+01
1.290889999999999915e+01
1.293950000000000067e+01
1.293950000000000067e+01
1.290889999999999915e+01
1.297000000000000064e+01
1.293950000000000067e+01
1.293950000000000067e+01
1.293950000000000067e+01
1.297000000000000064e+01
1.290889999999999915e+01
1.293950000000000067e+01
1.293950000000000067e+01
1.297000000000000064e+01
1.297000000000000064e+01
1.290889999999999915e+01
1.290889999999999915e+01
1.293950000000000067e+01
1.293950000000000067e+01
1.293950000000000067e+01
1.297000000000000064e+01
1.290889999999999915e+01
1.290889999999999915e+01
1.293950000000000067e+01
1.290889999999999915e+01
1.293950000000000067e+01
1.297000000000000064e+01
1.287839999999999918e+01
1.287839999999999918e+01
1.290889999999999915e+01
1.290889999999999915e+01
1.290889999999999915e+01
1.287839999999999918e+01
1.287839999999999918e+01
1.290889999999999915e+01
1.287839999999999918e+01
1.290889999999999915e+01
1.287839999999999918e+01
1.290889999999999915e+01
1.287839999999999918e+01
1.287839999999999918e+01
1.293950000000000067e+01
1.284789999999999921e+01
1.290889999999999915e+01
1.290889999999999915e+01
1.287839999999999918e+01
1.284789999999999921e+01
1.287839999999999918e+01
1.293950000000000067e+01
1.293950000000000067e+01
1.284789999999999921e+01
1.287839999999999918e+01
1.287839999999999918e+01
1.290889999999999915e+01
1.290889999999999915e+01
1.290889999999999915e+01
1.287839999999999918e+01
1.287839999999999918e+01
1.290889999999999915e+01
1.287839999999999918e+01
1.290889999999999915e+01
1.293950000000000067e+01
1.287839999999999918e+01
1.287839999999999918e+01
1.287839999999999918e+01
1.287839999999999918e+01
1.290889999999999915e+01
1.290889999999999915e+01
1.284789999999999921e+01
1.290889999999999915e+01
1.287839999999999918e+01
1.290889999999999915e+01
1.287839999999999918e+01
1.287839999999999918e+01
1.290889999999999915e+01
1.287839999999999918e+01
1.290889999999999915e+01
1.287839999999999918e+01
1.287839999999999918e+01
1.287839999999999918e+01
1.287839999999999918e+01
1.290889999999999915e+01
1.287839999999999918e+01
1.290889999999999915e+01
1.297000000000000064e+01
1.284789999999999921e+01
1.287839999999999918e+01
1.284789999999999921e+01
1.281739999999999924e+01
1.287839999999999918e+01
1.284789999999999921e+01
1.287839999999999918e+01
1.287839999999999918e+01
1.287839999999999918e+01
1.287839999999999918e+01
1.287839999999999918e+01
1.287839999999999918e+01
1.287839999999999918e+01
1.287839999999999918e+01
1.290889999999999915e+01
1.284789999999999921e+01
1.284789999999999921e+01
1.284789999999999921e+01
1.284789999999999921e+01
1.284789999999999921e+01
1.284789999999999921e+01
1.284789999999999921e+01
1.284789999999999921e+01
1.284789999999999921e+01
1.290889999999999915e+01
1.281739999999999924e+01
1.284789999999999921e+01
1.284789999999999921e+01
1.287839999999999918e+01
1.287839999999999918e+01
1.284789999999999921e+01
1.287839999999999918e+01
1.284789999999999921e+01
1.284789999999999921e+01
1.287839999999999918e+01
1.284789999999999921e+01
1.284789999999999921e+01
1.287839999999999918e+01
1.287839999999999918e+01
1.284789999999999921e+01
1.287839999999999918e+01
1.287839999999999918e+01
1.287839999999999918e+01
1.287839999999999918e+01
1.284789999999999921e+01
1.287839999999999918e+01
1.284789999999999921e+01
1.287839999999999918e+01
1.281739999999999924e+01
1.287839999999999918e+01
1.281739999999999924e+01
1.284789999999999921e+01
1.290889999999999915e+01
1.284789999999999921e+01
1.284789999999999921e+01
1.284789999999999921e+01
1.287839999999999918e+01
1.287839999999999918e+01
1.284789999999999921e+01
1.278689999999999927e+01
1.281739999999999924e+01
1.284789999999999921e+01
1.284789999999999921e+01
1.281739999999999924e+01
1.284789999999999921e+01
1.278689999999999927e+01
1.284789999999999921e+01
1.281739999999999924e+01
1.281739999999999924e+01
1.284789999999999921e+01
1.278689999999999927e+01
1.284789999999999921e+01
1.284789999999999921e+01
1.278689999999999927e+01
1.284789999999999921e+01
1.284789999999999921e+01
1.281739999999999924e+01
1.284789999999999921e+01
1.284789999999999921e+01
1.278689999999999927e+01
1.284789999999999921e+01
1.281739999999999924e+01
1.284789999999999921e+01
1.281739999999999924e+01
1.275629999999999953e+01
1.284789999999999921e+01
1.281739999999999924e+01
1.281739999999999924e+01
1.281739999999999924e+01
1.281739999999999924e+01
1.284789999999999921e+01
1.281739999999999924e+01
1.284789999999999921e+01
1.281739999999999924e+01
1.278689999999999927e+01
1.281739999999999924e+01
1.284789999999999921e+01
1.287839999999999918e+01
1.281739999999999924e+01
1.284789999999999921e+01
1.284789999999999921e+01
1.284789999999999921e+01
1.287839999999999918e+01
1.284789999999999921e+01
1.281739999999999924e+01
1.284789999999999921e+01
1.284789999999999921e+01
1.287839999999999918e+01
1.284789999999999921e+01
1.287839999999999918e+01
1.284789999999999921e+01
1.278689999999999927e+01
1.284789999999999921e+01
1.281739999999999924e+01
1.287839999999999918e+01
1.281739999999999924e+01
1.284789999999999921e+01
1.281739999999999924e+01
1.281739999999999924e+01
1.281739999999999924e+01
1.284789999999999921e+01
1.284789999999999921e+01
1.278689999999999927e+01
1.284789999999999921e+01
1.281739999999999924e+01
1.284789999999999921e+01
1.278689999999999927e+01
1.281739999999999924e+01
1.281739999999999924e+01
1.278689999999999927e+01
1.281739999999999924e+01
1.284789999999999921e+01
1.287839999999999918e+01
1.287839999999999918e+01
1.284789999999999921e+01
1.281739999999999924e+01
1.281739999999999924e+01
1.281739999999999924e+01
1.281739999999999924e+01
1.275629999999999953e+01
1.284789999999999921e+01
1.281739999999999924e+01
1.281739999999999924e+01
1.281739999999999924e+01
1.281739999999999924e+01
1.284789999999999921e+01
1.281739999999999924e+01
1.281739999999999924e+01
1.284789999999999921e+01
1.281739999999999924e+01
1.281739999999999924e+01
1.281739999999999924e+01
1.284789999999999921e+01
1.281739999999999924e+01
1.281739999999999924e+01
1.284789999999999921e+01
1.284789999999999921e+01
1.281739999999999924e+01
1.281739999999999924e+01
1.284789999999999921e+01
1.281739999999999924e+01
1.281739999999999924e+01
1.284789999999999921e+01
1.284789999999999921e+01
1.281739999999999924e+01
1.284789999999999921e+01
1.281739999999999924e+01
1.281739999999999924e+01
1.281739999999999924e+01
1.284789999999999921e+01
1.281739999999999924e+01
1.281739999999999924e+01
1.284789999999999921e+01
1.281739999999999924e+01
1.281739999999999924e+01
1.284789999999999921e+01
1.284789999999999921e+01
1.281739999999999924e+01
1.281739999999999924e+01
1.278689999999999927e+01
1.278689999999999927e+01
1.275629999999999953e+01
1.275629999999999953e+01
1.275629999999999953e+01
1.278689999999999927e+01
1.278689999999999927e+01
1.278689999999999927e+01
1.278689999999999927e+01
1.284789999999999921e+01
1.275629999999999953e+01
1.278689999999999927e+01
1.278689999999999927e+01
1.278689999999999927e+01
1.281739999999999924e+01
1.278689999999999927e+01
1.278689999999999927e+01
1.281739999999999924e+01
1.281739999999999924e+01
1.278689999999999927e+01
1.281739999999999924e+01
1.281739999999999924e+01
1.278689999999999927e+01
1.278689999999999927e+01
1.278689999999999927e+01
1.275629999999999953e+01
1.272579999999999956e+01
1.278689999999999927e+01
1.278689999999999927e+01
1.281739999999999924e+01
1.278689999999999927e+01
1.278689999999999927e+01
1.278689999999999927e+01
1.275629999999999953e+01
1.275629999999999953e+01
1.281739999999999924e+01
1.272579999999999956e+01
1.275629999999999953e+01
1.275629999999999953e+01
1.275629999999999953e+01
1.275629999999999953e+01
1.272579999999999956e+01
1.275629999999999953e+01
1.278689999999999927e+01
1.278689999999999927e+01
1.278689999999999927e+01
1.275629999999999953e+01
1.278689999999999927e+01
1.275629999999999953e+01
1.275629999999999953e+01
1.278689999999999927e+01
1.278689999999999927e+01
1.278689999999999927e+01
1.278689999999999927e+01
1.278689999999999927e+01
1.278689999999999927e+01
1.281739999999999924e+01
1.278689999999999927e+01
1.275629999999999953e+01
1.284789999999999921e+01
1.278689999999999927e+01
1.275629999999999953e+01
1.278689999999999927e+01
1.275629999999999953e+01
1.275629999999999953e+01
1.272579999999999956e+01
1.275629999999999953e+01
1.278689999999999927e+01
1.272579999999999956e+01
1.281739999999999924e+01
1.278689999999999927e+01
1.275629999999999953e+01
1.275629999999999953e+01
1.275629999999999953e+01
1.275629999999999953e+01
1.278689999999999927e+01
1.275629999999999953e+01
1.278689999999999927e+01
1.269529999999999959e+01
1.272579999999999956e+01
1.275629999999999953e+01
1.272579999999999956e+01
1.275629999999999953e+01
1.272579999999999956e+01
1.275629999999999953e+01
1.275629999999999953e+01
1.278689999999999927e+01
1.275629999999999953e+01
1.272579999999999956e+01
1.275629999999999953e+01
1.275629999999999953e+01
1.278689999999999927e+01
1.275629999999999953e+01
1.272579999999999956e+01
1.275629999999999953e+01
1.275629999999999953e+01
1.278689999999999927e+01
1.278689999999999927e+01
1.275629999999999953e+01
1.272579999999999956e+01
1.281739999999999924e+01
1.275629999999999953e+01
1.275629999999999953e+01
1.272579999999999956e+01
1.272579999999999956e+01
1.272579999999999956e+01
1.272579999999999956e+01
1.275629999999999953e+01
1.275629999999999953e+01
1.269529999999999959e+01
1.278689999999999927e+01
1.272579999999999956e+01
1.275629999999999953e+01
1.272579999999999956e+01
1.272579999999999956e+01
1.275629999999999953e+01
1.272579999999999956e+01
1.275629999999999953e+01
1.278689999999999927e+01
1.278689999999999927e+01
1.275629999999999953e+01
1.272579999999999956e+01
1.272579999999999956e+01
1.266479999999999961e+01
1.269529999999999959e+01
1.275629999999999953e+01
1.266479999999999961e+01
1.269529999999999959e+01
1.269529999999999959e+01
1.272579999999999956e+01
1.272579999999999956e+01
1.272579999999999956e+01
1.269529999999999959e+01
1.275629999999999953e+01
1.269529999999999959e+01
1.272579999999999956e+01
1.272579999999999956e+01
1.272579999999999956e+01
1.272579999999999956e+01
1.269529999999999959e+01
1.269529999999999959e+01
1.269529999999999959e+01
1.272579999999999956e+01
1.269529999999999959e+01
1.269529999999999959e+01
1.272579999999999956e+01
1.269529999999999959e+01
1.272579999999999956e+01
1.275629999999999953e+01
1.269529999999999959e+01
1.275629999999999953e+01
1.269529999999999959e+01
1.272579999999999956e+01
1.269529999999999959e+01
1.269529999999999959e+01
1.272579999999999956e+01
1.272579999999999956e+01
1.269529999999999959e+01
1.272579999999999956e+01
1.272579999999999956e+01
1.278689999999999927e+01
1.269529999999999959e+01
1.275629999999999953e+01
1.272579999999999956e+01
1.269529999999999959e+01
1.272579999999999956e+01
1.269529999999999959e+01
1.269529999999999959e+01
1.275629999999999953e+01
1.269529999999999959e+01
1.272579999999999956e+01
1.275629999999999953e+01
1.269529999999999959e+01
1.272579999999999956e+01
1.272579999999999956e+01
1.272579999999999956e+01
1.272579999999999956e+01
1.272579999999999956e+01
1.275629999999999953e+01
1.266479999999999961e+01
1.275629999999999953e+01
1.272579999999999956e+01
1.269529999999999959e+01
1.269529999999999959e+01
1.269529999999999959e+01
1.275629999999999953e+01
1.266479999999999961e+01
1.269529999999999959e+01
1.266479999999999961e+01
1.269529999999999959e+01
1.272579999999999956e+01
1.272579999999999956e+01
1.266479999999999961e+01
1.269529999999999959e+01
1.266479999999999961e+01
1.266479999999999961e+01
1.266479999999999961e+01
1.269529999999999959e+01
1.269529999999999959e+01
1.266479999999999961e+01
1.269529999999999959e+01
1.266479999999999961e+01
1.266479999999999961e+01
1.269529999999999959e+01
1.272579999999999956e+01
1.272579999999999956e+01
1.272579999999999956e+01
1.269529999999999959e+01
1.269529999999999959e+01
1.269529999999999959e+01
1.272579999999999956e+01
1.269529999999999959e+01
1.266479999999999961e+01
1.269529999999999959e+01
1.272579999999999956e+01
1.269529999999999959e+01
1.269529999999999959e+01
1.269529999999999959e+01
1.269529999999999959e+01
1.269529999999999959e+01
1.269529999999999959e+01
1.269529999999999959e+01
1.269529999999999959e+01
1.269529999999999959e+01
1.272579999999999956e+01
1.272579999999999956e+01
1.269529999999999959e+01
1.266479999999999961e+01
1.272579999999999956e+01
1.266479999999999961e+01
1.269529999999999959e+01
1.269529999999999959e+01
1.266479999999999961e+01
1.272579999999999956e+01
1.272579999999999956e+01
1.275629999999999953e+01
1.269529999999999959e+01
1.266479999999999961e+01
1.269529999999999959e+01
1.272579999999999956e+01
1.269529999999999959e+01
1.266479999999999961e+01
1.272579999999999956e+01
1.269529999999999959e+01
1.269529999999999959e+01
1.269529999999999959e+01
1.266479999999999961e+01
1.263429999999999964e+01
1.269529999999999959e+01
1.260379999999999967e+01
1.263429999999999964e+01
1.263429999999999964e+01
1.260379999999999967e+01
1.263429999999999964e+01
1.263429999999999964e+01
1.263429999999999964e+01
1.266479999999999961e+01
1.263429999999999964e+01
1.260379999999999967e+01
1.263429999999999964e+01
1.269529999999999959e+01
1.263429999999999964e+01
1.263429999999999964e+01
1.266479999999999961e+01
1.263429999999999964e+01
1.266479999999999961e+01
1.263429999999999964e+01
1.263429999999999964e+01
1.263429999999999964e+01
1.263429999999999964e+01
1.263429999999999964e+01
1.266479999999999961e+01
1.266479999999999961e+01
1.266479999999999961e+01
1.260379999999999967e+01
1.263429999999999964e+01
1.266479999999999961e+01
1.263429999999999964e+01
1.266479999999999961e+01
1.263429999999999964e+01
1.263429999999999964e+01
1.266479999999999961e+01
1.263429999999999964e+01
1.263429999999999964e+01
1.266479999999999961e+01
1.263429999999999964e+01
1.263429999999999964e+01
1.263429999999999964e+01
1.266479999999999961e+01
1.263429999999999964e+01
1.266479999999999961e+01
1.269529999999999959e+01
1.263429999999999964e+01
1.266479999999999961e+01
1.266479999999999961e+01
1.266479999999999961e+01
1.260379999999999967e+01
1.263429999999999964e+01
1.260379999999999967e+01
1.260379999999999967e+01
1.269529999999999959e+01
1.260379999999999967e+01
1.263429999999999964e+01
1.266479999999999961e+01
1.272579999999999956e+01
1.266479999999999961e+01
1.269529999999999959e+01
1.263429999999999964e+01
1.266479999999999961e+01
1.257319999999999993e+01
1.263429999999999964e+01
1.263429999999999964e+01
1.260379999999999967e+01
1.263429999999999964e+01
1.260379999999999967e+01
1.266479999999999961e+01
1.266479999999999961e+01
1.260379999999999967e+01
1.263429999999999964e+01
1.263429999999999964e+01
1.263429999999999964e+01
1.263429999999999964e+01
1.263429999999999964e+01
1.260379999999999967e+01
1.263429999999999964e+01
1.263429999999999964e+01
1.257319999999999993e+01
1.260379999999999967e+01
1.263429999999999964e+01
1.263429999999999964e+01
1.260379999999999967e+01
1.263429999999999964e+01
1.263429999999999964e+01
1.260379999999999967e+01
1.260379999999999967e+01
1.260379999999999967e+01
1.266479999999999961e+01
1.260379999999999967e+01
1.260379999999999967e+01
1.266479999999999961e+01
1.266479999999999961e+01
1.263429999999999964e+01
1.260379999999999967e+01
1.263429999999999964e+01
1.263429999999999964e+01
1.263429999999999964e+01
1.266479999999999961e+01
1.263429999999999964e+01
1.266479999999999961e+01
1.263429999999999964e+01
1.263429999999999964e+01
1.263429999999999964e+01
1.263429999999999964e+01
1.260379999999999967e+01
1.263429999999999964e+01
1.263429999999999964e+01
1.263429999999999964e+01
1.263429999999999964e+01
1.260379999999999967e+01
1.263429999999999964e+01
1.263429999999999964e+01
1.266479999999999961e+01
1.263429999999999964e+01
1.266479999999999961e+01
1.263429999999999964e+01
1.257319999999999993e+01
1.260379999999999967e+01
1.260379999999999967e+01
1.260379999999999967e+01
1.260379999999999967e+01
1.260379999999999967e+01
1.260379999999999967e+01
1.263429999999999964e+01
1.251219999999999999e+01
1.260379999999999967e+01
1.260379999999999967e+01
1.263429999999999964e+01
1.260379999999999967e+01
1.257319999999999993e+01
1.257319999999999993e+01
1.257319999999999993e+01
1.260379999999999967e+01
1.260379999999999967e+01
1.260379999999999967e+01
1.257319999999999993e+01
1.254269999999999996e+01
1.263429999999999964e+01
1.257319999999999993e+01
1.257319999999999993e+01
1.260379999999999967e+01
1.260379999999999967e+01
1.263429999999999964e+01
1.260379999999999967e+01
1.257319999999999993e+01
1.257319999999999993e+01
1.257319999999999993e+01
1.260379999999999967e+01
1.257319999999999993e+01
1.257319999999999993e+01
1.257319999999999993e+01
1.257319999999999993e+01
1.257319999999999993e+01
1.257319999999999993e+01
1.257319999999999993e+01
1.257319999999999993e+01
1.257319999999999993e+01
1.257319999999999993e+01
1.254269999999999996e+01
1.254269999999999996e+01
1.260379999999999967e+01
1.260379999999999967e+01
1.260379999999999967e+01
1.257319999999999993e+01
1.254269999999999996e+01
1.260379999999999967e+01
1.257319999999999993e+01
1.257319999999999993e+01
1.257319999999999993e+01
1.257319999999999993e+01
1.257319999999999993e+01
1.257319999999999993e+01
1.263429999999999964e+01
1.260379999999999967e+01
1.257319999999999993e+01
1.257319999999999993e+01
1.254269999999999996e+01
1.257319999999999993e+01
1.260379999999999967e+01
1.257319999999999993e+01
1.257319999999999993e+01
1.257319999999999993e+01
1.260379999999999967e+01
1.254269999999999996e+01
1.254269999999999996e+01
1.257319999999999993e+01
1.263429999999999964e+01
1.260379999999999967e+01
1.260379999999999967e+01
1.254269999999999996e+01
1.257319999999999993e+01
1.257319999999999993e+01
1.257319999999999993e+01
1.257319999999999993e+01
1.257319999999999993e+01
1.257319999999999993e+01
1.254269999999999996e+01
1.257319999999999993e+01
1.257319999999999993e+01
1.257319999999999993e+01
1.257319999999999993e+01
1.254269999999999996e+01
1.257319999999999993e+01
1.254269999999999996e+01
1.257319999999999993e+01
1.260379999999999967e+01
1.257319999999999993e+01
1.254269999999999996e+01
1.260379999999999967e+01
1.251219999999999999e+01
1.257319999999999993e+01
1.260379999999999967e+01
1.254269999999999996e+01
1.257319999999999993e+01
1.257319999999999993e+01
1.257319999999999993e+01
1.263429999999999964e+01
1.254269999999999996e+01
1.254269999999999996e+01
1.257319999999999993e+01
1.251219999999999999e+01
1.254269999999999996e+01
1.257319999999999993e+01
1.257319999999999993e+01
1.257319999999999993e+01
1.260379999999999967e+01
1.260379999999999967e+01
1.254269999999999996e+01
1.260379999999999967e+01
1.257319999999999993e+01
1.254269999999999996e+01
1.263429999999999964e+01
1.254269999999999996e+01
1.260379999999999967e+01
1.257319999999999993e+01
1.260379999999999967e+01
1.257319999999999993e+01
1.254269999999999996e+01
1.260379999999999967e+01
1.260379999999999967e+01
1.260379999999999967e+01
1.257319999999999993e+01
1.257319999999999993e+01
1.254269999999999996e+01
1.257319999999999993e+01
1.254269999999999996e+01
1.257319999999999993e+01
1.260379999999999967e+01
1.257319999999999993e+01
1.260379999999999967e+01
1.257319999999999993e+01
1.254269999999999996e+01
1.257319999999999993e+01
1.257319999999999993e+01
1.257319999999999993e+01
1.254269999999999996e+01
1.254269999999999996e+01
1.251219999999999999e+01
1.254269999999999996e+01
1.254269999999999996e+01
1.254269999999999996e+01
1.254269999999999996e+01
1.251219999999999999e+01
1.251219999999999999e+01
1.251219999999999999e+01
1.254269999999999996e+01
1.257319999999999993e+01
1.254269999999999996e+01
1.254269999999999996e+01
1.254269999999999996e+01
1.251219999999999999e+01
1.254269999999999996e+01
1.254269999999999996e+01
1.251219999999999999e+01
1.251219999999999999e+01
1.251219999999999999e+01
1.251219999999999999e+01
1.251219999999999999e+01
1.251219999999999999e+01
1.254269999999999996e+01
1.251219999999999999e+01
1.254269999999999996e+01
1.251219999999999999e+01
1.254269999999999996e+01
1.254269999999999996e+01
1.254269999999999996e+01
1.254269999999999996e+01
1.254269999999999996e+01
1.254269999999999996e+01
1.254269999999999996e+01
1.254269999999999996e+01
1.251219999999999999e+01
1.254269999999999996e+01
1.251219999999999999e+01
1.254269999999999996e+01
1.254269999999999996e+01
1.260379999999999967e+01
1.254269999999999996e+01
1.254269999999999996e+01
1.254269999999999996e+01
1.251219999999999999e+01
1.254269999999999996e+01
1.251219999999999999e+01
1.254269999999999996e+01
1.254269999999999996e+01
1.254269999999999996e+01
1.251219999999999999e+01
1.254269999999999996e+01
1.254269999999999996e+01
1.254269999999999996e+01
1.251219999999999999e+01
1.254269999999999996e+01
1.254269999999999996e+01
1.254269999999999996e+01
1.254269999999999996e+01
1.254269999999999996e+01
1.254269999999999996e+01
1.254269999999999996e+01
1.251219999999999999e+01
1.254269999999999996e+01
1.254269999999999996e+01
1.254269999999999996e+01
1.248170000000000002e+01
1.254269999999999996e+01
1.254269999999999996e+01
1.251219999999999999e+01
1.248170000000000002e+01
1.251219999999999999e+01
1.248170000000000002e+01
1.248170000000000002e+01
1.251219999999999999e+01
1.257319999999999993e+01
1.251219999999999999e+01
1.248170000000000002e+01
1.251219999999999999e+01
1.251219999999999999e+01
1.248170000000000002e+01
1.251219999999999999e+01
1.251219999999999999e+01
1.254269999999999996e+01
1.251219999999999999e+01
1.251219999999999999e+01
1.248170000000000002e+01
1.245120000000000005e+01
1.254269999999999996e+01
1.251219999999999999e+01
1.251219999999999999e+01
1.251219999999999999e+01
1.254269999999999996e+01
1.251219999999999999e+01
1.251219999999999999e+01
1.254269999999999996e+01
1.254269999999999996e+01
1.251219999999999999e+01
1.248170000000000002e+01
1.251219999999999999e+01
1.251219999999999999e+01
1.251219999999999999e+01
1.254269999999999996e+01
1.251219999999999999e+01
1.254269999999999996e+01
1.251219999999999999e+01
1.251219999999999999e+01
1.248170000000000002e+01
1.248170000000000002e+01
1.248170000000000002e+01
1.248170000000000002e+01
1.251219999999999999e+01
1.251219999999999999e+01
1.254269999999999996e+01
1.251219999999999999e+01
1.251219999999999999e+01
1.251219999999999999e+01
1.251219999999999999e+01
1.254269999999999996e+01
1.251219999999999999e+01
1.248170000000000002e+01
1.251219999999999999e+01
1.248170000000000002e+01
1.251219999999999999e+01
1.251219999999999999e+01
1.251219999999999999e+01
1.248170000000000002e+01
1.248170000000000002e+01
1.251219999999999999e+01
1.251219999999999999e+01
1.251219999999999999e+01
1.248170000000000002e+01
1.248170000000000002e+01
1.251219999999999999e+01
1.248170000000000002e+01
1.248170000000000002e+01
1.251219999999999999e+01
1.251219999999999999e+01
1.248170000000000002e+01
1.248170000000000002e+01
1.245120000000000005e+01
1.248170000000000002e+01
1.248170000000000002e+01
1.245120000000000005e+01
1.251219999999999999e+01
1.245120000000000005e+01
1.248170000000000002e+01
1.248170000000000002e+01
1.248170000000000002e+01
1.248170000000000002e+01
1.248170000000000002e+01
1.251219999999999999e+01
1.245120000000000005e+01
1.248170000000000002e+01
1.245120000000000005e+01
1.248170000000000002e+01
1.245120000000000005e+01
1.248170000000000002e+01
1.251219999999999999e+01
1.248170000000000002e+01
1.248170000000000002e+01
1.248170000000000002e+01
1.242070000000000007e+01
1.248170000000000002e+01
1.248170000000000002e+01
1.248170000000000002e+01
1.245120000000000005e+01
1.248170000000000002e+01
1.248170000000000002e+01
1.251219999999999999e+01
1.245120000000000005e+01
1.245120000000000005e+01
1.248170000000000002e+01
1.248170000000000002e+01
1.251219999999999999e+01
1.245120000000000005e+01
1.245120000000000005e+01
1.248170000000000002e+01
1.245120000000000005e+01
1.248170000000000002e+01
1.242070000000000007e+01
1.248170000000000002e+01
1.251219999999999999e+01
1.245120000000000005e+01
1.245120000000000005e+01
1.245120000000000005e+01
1.245120000000000005e+01
1.248170000000000002e+01
1.248170000000000002e+01
1.242070000000000007e+01
1.242070000000000007e+01
1.248170000000000002e+01
1.248170000000000002e+01
1.242070000000000007e+01
1.248170000000000002e+01
1.251219999999999999e+01
1.248170000000000002e+01
1.248170000000000002e+01
1.245120000000000005e+01
1.248170000000000002e+01
1.245120000000000005e+01
1.251219999999999999e+01
1.248170000000000002e+01
1.245120000000000005e+01
1.248170000000000002e+01
1.239010000000000034e+01
1.245120000000000005e+01
1.242070000000000007e+01
1.248170000000000002e+01
1.248170000000000002e+01
1.245120000000000005e+01
1.242070000000000007e+01
1.245120000000000005e+01
1.245120000000000005e+01
1.245120000000000005e+01
1.248170000000000002e+01
1.245120000000000005e+01
1.245120000000000005e+01
1.245120000000000005e+01
1.245120000000000005e+01
1.245120000000000005e+01
1.239010000000000034e+01
1.251219999999999999e+01
1.242070000000000007e+01
1.248170000000000002e+01
1.245120000000000005e+01
1.245120000000000005e+01
1.245120000000000005e+01
1.248170000000000002e+01
1.248170000000000002e+01
1.245120000000000005e+01
1.248170000000000002e+01
1.245120000000000005e+01
1.242070000000000007e+01
1.245120000000000005e+01
1.245120000000000005e+01
1.242070000000000007e+01
1.242070000000000007e+01
1.245120000000000005e+01
1.245120000000000005e+01
1.245120000000000005e+01
1.245120000000000005e+01
1.248170000000000002e+01
1.245120000000000005e+01
1.245120000000000005e+01
1.242070000000000007e+01
1.245120000000000005e+01
1.248170000000000002e+01
1.245120000000000005e+01
1.248170000000000002e+01
1.248170000000000002e+01
1.245120000000000005e+01
1.245120000000000005e+01
1.245120000000000005e+01
1.248170000000000002e+01
1.245120000000000005e+01
1.242070000000000007e+01
1.245120000000000005e+01
1.242070000000000007e+01
1.248170000000000002e+01
1.239010000000000034e+01
1.242070000000000007e+01
1.248170000000000002e+01
1.245120000000000005e+01
1.245120000000000005e+01
1.242070000000000007e+01
1.245120000000000005e+01
1.248170000000000002e+01
1.242070000000000007e+01
1.242070000000000007e+01
1.245120000000000005e+01
1.245120000000000005e+01
1.242070000000000007e+01
1.245120000000000005e+01
1.239010000000000034e+01
1.239010000000000034e+01
1.239010000000000034e+01
1.242070000000000007e+01
1.242070000000000007e+01
1.242070000000000007e+01
1.242070000000000007e+01
1.242070000000000007e+01
1.239010000000000034e+01
1.239010000000000034e+01
1.242070000000000007e+01
1.242070000000000007e+01
1.242070000000000007e+01
1.239010000000000034e+01
1.245120000000000005e+01
1.245120000000000005e+01
1.242070000000000007e+01
1.239010000000000034e+01
1.242070000000000007e+01
1.242070000000000007e+01
1.242070000000000007e+01
1.242070000000000007e+01
1.239010000000000034e+01
1.242070000000000007e+01
1.239010000000000034e+01
1.239010000000000034e+01
1.239010000000000034e+01
1.242070000000000007e+01
1.242070000000000007e+01
1.242070000000000007e+01
1.245120000000000005e+01
1.239010000000000034e+01
1.242070000000000007e+01
1.245120000000000005e+01
1.245120000000000005e+01
1.242070000000000007e+01
1.242070000000000007e+01
1.239010000000000034e+01
1.242070000000000007e+01
1.239010000000000034e+01
1.242070000000000007e+01
1.245120000000000005e+01
1.245120000000000005e+01
1.242070000000000007e+01
1.239010000000000034e+01
1.242070000000000007e+01
1.239010000000000034e+01
1.239010000000000034e+01
1.239010000000000034e+01
1.242070000000000007e+01
1.242070000000000007e+01
1.239010000000000034e+01
1.239010000000000034e+01
1.245120000000000005e+01
1.245120000000000005e+01
1.242070000000000007e+01
1.239010000000000034e+01
1.239010000000000034e+01
1.242070000000000007e+01
1.239010000000000034e+01
1.242070000000000007e+01
1.242070000000000007e+01
1.239010000000000034e+01
1.245120000000000005e+01
1.245120000000000005e+01
1.239010000000000034e+01
1.245120000000000005e+01
1.239010000000000034e+01
1.242070000000000007e+01
1.245120000000000005e+01
1.245120000000000005e+01
1.242070000000000007e+01
1.239010000000000034e+01
1.239010000000000034e+01
1.239010000000000034e+01
1.232910000000000039e+01
1.239010000000000034e+01
1.235960000000000036e+01
1.242070000000000007e+01
1.239010000000000034e+01
1.239010000000000034e+01
1.242070000000000007e+01
1.235960000000000036e+01
1.235960000000000036e+01
1.239010000000000034e+01
1.239010000000000034e+01
1.239010000000000034e+01
1.232910000000000039e+01
1.235960000000000036e+01
1.239010000000000034e+01
1.235960000000000036e+01
1.239010000000000034e+01
1.239010000000000034e+01
1.239010000000000034e+01
1.245120000000000005e+01
1.235960000000000036e+01
1.245120000000000005e+01
1.239010000000000034e+01
1.239010000000000034e+01
1.239010000000000034e+01
1.235960000000000036e+01
1.239010000000000034e+01
1.239010000000000034e+01
1.239010000000000034e+01
1.242070000000000007e+01
1.239010000000000034e+01
1.242070000000000007e+01
1.239010000000000034e+01
1.235960000000000036e+01
1.239010000000000034e+01
1.235960000000000036e+01
1.242070000000000007e+01
1.239010000000000034e+01
1.239010000000000034e+01
1.239010000000000034e+01
1.239010000000000034e+01
1.235960000000000036e+01
1.242070000000000007e+01
1.235960000000000036e+01
1.239010000000000034e+01
1.239010000000000034e+01
1.239010000000000034e+01
1.239010000000000034e+01
1.242070000000000007e+01
1.239010000000000034e+01
1.239010000000000034e+01
1.235960000000000036e+01
1.242070000000000007e+01
1.239010000000000034e+01
1.242070000000000007e+01
1.239010000000000034e+01
1.242070000000000007e+01
1.239010000000000034e+01
1.235960000000000036e+01
1.239010000000000034e+01
1.239010000000000034e+01
1.235960000000000036e+01
1.239010000000000034e+01
1.239010000000000034e+01
1.239010000000000034e+01
1.239010000000000034e+01
1.239010000000000034e+01
1.239010000000000034e+01
1.235960000000000036e+01
1.239010000000000034e+01
1.235960000000000036e+01
1.235960000000000036e+01
1.235960000000000036e+01
1.235960000000000036e+01
1.235960000000000036e+01
1.235960000000000036e+01
1.229860000000000042e+01
1.239010000000000034e+01
1.232910000000000039e+01
1.239010000000000034e+01
1.232910000000000039e+01
1.235960000000000036e+01
1.235960000000000036e+01
1.232910000000000039e+01
1.232910000000000039e+01
1.232910000000000039e+01
1.232910000000000039e+01
1.235960000000000036e+01
1.235960000000000036e+01
1.235960000000000036e+01
1.235960000000000036e+01
1.226810000000000045e+01
1.239010000000000034e+01
1.232910000000000039e+01
1.232910000000000039e+01
1.235960000000000036e+01
1.232910000000000039e+01
1.235960000000000036e+01
1.239010000000000034e+01
1.239010000000000034e+01
1.232910000000000039e+01
1.232910000000000039e+01
1.235960000000000036e+01
1.232910000000000039e+01
1.235960000000000036e+01
1.235960000000000036e+01
1.232910000000000039e+01
1.239010000000000034e+01
1.229860000000000042e+01
1.235960000000000036e+01
1.232910000000000039e+01
1.235960000000000036e+01
1.235960000000000036e+01
1.229860000000000042e+01
1.232910000000000039e+01
1.239010000000000034e+01
1.239010000000000034e+01
1.235960000000000036e+01
1.239010000000000034e+01
1.239010000000000034e+01
1.232910000000000039e+01
1.235960000000000036e+01
1.235960000000000036e+01
1.235960000000000036e+01
1.235960000000000036e+01
1.235960000000000036e+01
1.235960000000000036e+01
1.239010000000000034e+01
1.232910000000000039e+01
1.239010000000000034e+01
1.235960000000000036e+01
1.232910000000000039e+01
1.239010000000000034e+01
1.235960000000000036e+01
1.232910000000000039e+01
1.239010000000000034e+01
1.235960000000000036e+01
1.235960000000000036e+01
1.229860000000000042e+01
1.232910000000000039e+01
1.239010000000000034e+01
1.235960000000000036e+01
1.235960000000000036e+01
1.235960000000000036e+01
1.232910000000000039e+01
1.235960000000000036e+01
1.229860000000000042e+01
1.232910000000000039e+01
1.232910000000000039e+01
1.235960000000000036e+01
1.232910000000000039e+01
1.232910000000000039e+01
1.235960000000000036e+01
1.235960000000000036e+01
1.229860000000000042e+01
1.232910000000000039e+01
1.232910000000000039e+01
1.235960000000000036e+01
1.232910000000000039e+01
1.235960000000000036e+01
1.235960000000000036e+01
1.232910000000000039e+01
1.232910000000000039e+01
1.235960000000000036e+01
1.239010000000000034e+01
1.232910000000000039e+01
1.232910000000000039e+01
1.232910000000000039e+01
1.232910000000000039e+01
1.232910000000000039e+01
1.235960000000000036e+01
1.229860000000000042e+01
1.235960000000000036e+01
1.232910000000000039e+01
1.235960000000000036e+01
1.235960000000000036e+01
1.232910000000000039e+01
1.232910000000000039e+01
1.232910000000000039e+01
1.229860000000000042e+01
1.235960000000000036e+01
1.232910000000000039e+01
1.235960000000000036e+01
1.235960000000000036e+01
1.232910000000000039e+01
1.232910000000000039e+01
1.235960000000000036e+01
1.232910000000000039e+01
1.229860000000000042e+01
1.235960000000000036e+01
1.232910000000000039e+01
1.232910000000000039e+01
1.229860000000000042e+01
1.229860000000000042e+01
1.229860000000000042e+01
1.232910000000000039e+01
1.235960000000000036e+01
1.235960000000000036e+01
1.232910000000000039e+01
1.229860000000000042e+01
1.232910000000000039e+01
1.232910000000000039e+01
1.235960000000000036e+01
1.232910000000000039e+01
1.226810000000000045e+01
1.235960000000000036e+01
1.232910000000000039e+01
1.235960000000000036e+01
1.235960000000000036e+01
1.232910000000000039e+01
1.235960000000000036e+01
1.235960000000000036e+01
1.235960000000000036e+01
1.232910000000000039e+01
1.229860000000000042e+01
1.232910000000000039e+01
1.232910000000000039e+01
1.229860000000000042e+01
1.232910000000000039e+01
1.232910000000000039e+01
1.229860000000000042e+01
1.232910000000000039e+01
1.235960000000000036e+01
1.235960000000000036e+01
1.232910000000000039e+01
1.229860000000000042e+01
1.229860000000000042e+01
1.232910000000000039e+01
1.229860000000000042e+01
1.226810000000000045e+01
1.232910000000000039e+01
1.229860000000000042e+01
1.232910000000000039e+01
1.232910000000000039e+01
1.235960000000000036e+01
1.232910000000000039e+01
1.226810000000000045e+01
1.229860000000000042e+01
1.232910000000000039e+01
1.229860000000000042e+01
1.229860000000000042e+01
1.226810000000000045e+01
1.232910000000000039e+01
1.232910000000000039e+01
1.232910000000000039e+01
1.229860000000000042e+01
1.229860000000000042e+01
1.229860000000000042e+01
1.232910000000000039e+01
1.229860000000000042e+01
1.232910000000000039e+01
1.229860000000000042e+01
1.229860000000000042e+01
1.232910000000000039e+01
1.232910000000000039e+01
1.232910000000000039e+01
1.229860000000000042e+01
1.232910000000000039e+01
1.229860000000000042e+01
1.229860000000000042e+01
1.232910000000000039e+01
1.229860000000000042e+01
1.232910000000000039e+01
1.232910000000000039e+01
1.226810000000000045e+01
1.229860000000000042e+01
1.232910000000000039e+01
1.232910000000000039e+01
1.235960000000000036e+01
1.229860000000000042e+01
1.229860000000000042e+01
1.232910000000000039e+01
1.226810000000000045e+01
1.232910000000000039e+01
1.229860000000000042e+01
1.232910000000000039e+01
1.226810000000000045e+01
1.226810000000000045e+01
1.229860000000000042e+01
1.226810000000000045e+01
1.232910000000000039e+01
1.226810000000000045e+01
1.232910000000000039e+01
1.232910000000000039e+01
1.232910000000000039e+01
1.229860000000000042e+01
1.226810000000000045e+01
1.226810000000000045e+01
1.232910000000000039e+01
1.223750000000000071e+01
1.229860000000000042e+01
1.232910000000000039e+01
1.229860000000000042e+01
1.229860000000000042e+01
1.229860000000000042e+01
1.232910000000000039e+01
1.232910000000000039e+01
1.232910000000000039e+01
1.232910000000000039e+01
1.232910000000000039e+01
1.229860000000000042e+01
1.232910000000000039e+01
1.232910000000000039e+01
1.235960000000000036e+01
1.229860000000000042e+01
1.226810000000000045e+01
1.226810000000000045e+01
1.229860000000000042e+01
1.229860000000000042e+01
1.226810000000000045e+01
1.229860000000000042e+01
1.226810000000000045e+01
1.226810000000000045e+01
1.229860000000000042e+01
1.223750000000000071e+01
1.226810000000000045e+01
1.229860000000000042e+01
1.226810000000000045e+01
1.229860000000000042e+01
1.226810000000000045e+01
1.226810000000000045e+01
1.226810000000000045e+01
1.223750000000000071e+01
1.226810000000000045e+01
1.226810000000000045e+01
1.223750000000000071e+01
1.226810000000000045e+01
1.223750000000000071e+01
1.226810000000000045e+01
1.229860000000000042e+01
1.226810000000000045e+01
1.226810000000000045e+01
1.226810000000000045e+01
1.226810000000000045e+01
1.232910000000000039e+01
1.223750000000000071e+01
1.226810000000000045e+01
1.226810000000000045e+01
1.226810000000000045e+01
1.226810000000000045e+01
1.226810000000000045e+01
1.229860000000000042e+01
1.226810000000000045e+01
1.226810000000000045e+01
1.226810000000000045e+01
1.232910000000000039e+01
1.226810000000000045e+01
1.226810000000000045e+01
1.226810000000000045e+01
1.226810000000000045e+01
1.223750000000000071e+01
1.226810000000000045e+01
1.226810000000000045e+01
1.229860000000000042e+01
1.226810000000000045e+01
1.223750000000000071e+01
1.226810000000000045e+01
1.226810000000000045e+01
1.226810000000000045e+01
1.226810000000000045e+01
1.223750000000000071e+01
1.232910000000000039e+01
1.229860000000000042e+01
1.226810000000000045e+01
1.226810000000000045e+01
1.226810000000000045e+01
1.226810000000000045e+01
1.232910000000000039e+01
1.226810000000000045e+01
1.229860000000000042e+01
1.229860000000000042e+01
1.229860000000000042e+01
1.220700000000000074e+01
1.229860000000000042e+01
1.223750000000000071e+01
1.226810000000000045e+01
1.229860000000000042e+01
1.229860000000000042e+01
1.229860000000000042e+01
1.226810000000000045e+01
1.220700000000000074e+01
1.229860000000000042e+01
1.226810000000000045e+01
1.229860000000000042e+01
1.226810000000000045e+01
1.226810000000000045e+01
1.229860000000000042e+01
1.226810000000000045e+01
1.223750000000000071e+01
1.229860000000000042e+01
1.226810000000000045e+01
1.223750000000000071e+01
1.226810000000000045e+01
1.229860000000000042e+01
1.226810000000000045e+01
1.226810000000000045e+01
1.226810000000000045e+01
1.226810000000000045e+01
1.226810000000000045e+01
1.226810000000000045e+01
1.220700000000000074e+01
1.220700000000000074e+01
1.223750000000000071e+01
1.223750000000000071e+01
1.220700000000000074e+01
1.220700000000000074e+01
1.223750000000000071e+01
1.223750000000000071e+01
1.223750000000000071e+01
1.226810000000000045e+01
1.220700000000000074e+01
1.223750000000000071e+01
1.220700000000000074e+01
1.223750000000000071e+01
1.220700000000000074e+01
1.226810000000000045e+01
1.226810000000000045e+01
1.223750000000000071e+01
1.223750000000000071e+01
1.226810000000000045e+01
1.223750000000000071e+01
1.223750000000000071e+01
1.223750000000000071e+01
1.220700000000000074e+01
1.220700000000000074e+01
1.220700000000000074e+01
1.223750000000000071e+01
1.223750000000000071e+01
1.226810000000000045e+01
1.229860000000000042e+01
1.220700000000000074e+01
1.226810000000000045e+01
1.226810000000000045e+01
1.223750000000000071e+01
1.220700000000000074e+01
1.223750000000000071e+01
1.226810000000000045e+01
1.226810000000000045e+01
1.223750000000000071e+01
1.223750000000000071e+01
1.223750000000000071e+01
1.226810000000000045e+01
1.223750000000000071e+01
1.226810000000000045e+01
1.223750000000000071e+01
1.223750000000000071e+01
1.229860000000000042e+01
1.223750000000000071e+01
1.220700000000000074e+01
1.226810000000000045e+01
1.223750000000000071e+01
1.223750000000000071e+01
1.223750000000000071e+01
1.220700000000000074e+01
1.223750000000000071e+01
1.223750000000000071e+01
1.223750000000000071e+01
1.226810000000000045e+01
1.220700000000000074e+01
1.223750000000000071e+01
1.220700000000000074e+01
1.223750000000000071e+01
1.226810000000000045e+01
1.226810000000000045e+01
1.229860000000000042e+01
1.223750000000000071e+01
1.223750000000000071e+01
1.226810000000000045e+01
1.223750000000000071e+01
1.229860000000000042e+01
1.229860000000000042e+01
1.226810000000000045e+01
1.226810000000000045e+01
1.226810000000000045e+01
1.232910000000000039e+01
1.223750000000000071e+01
1.229860000000000042e+01
1.229860000000000042e+01
1.229860000000000042e+01
1.229860000000000042e+01
1.226810000000000045e+01
1.226810000000000045e+01
1.232910000000000039e+01
1.223750000000000071e+01
1.229860000000000042e+01
1.229860000000000042e+01
1.226810000000000045e+01
1.229860000000000042e+01
1.226810000000000045e+01
1.232910000000000039e+01
1.226810000000000045e+01
1.229860000000000042e+01
1.226810000000000045e+01
1.226810000000000045e+01
1.226810000000000045e+01
1.226810000000000045e+01
1.232910000000000039e+01
1.226810000000000045e+01
1.223750000000000071e+01
1.226810000000000045e+01
1.226810000000000045e+01
1.220700000000000074e+01
1.226810000000000045e+01
1.226810000000000045e+01
1.223750000000000071e+01
1.226810000000000045e+01
1.223750000000000071e+01
1.226810000000000045e+01
1.226810000000000045e+01
1.223750000000000071e+01
1.226810000000000045e+01
1.226810000000000045e+01
1.229860000000000042e+01
1.223750000000000071e+01
1.223750000000000071e+01
1.226810000000000045e+01
1.226810000000000045e+01
1.229860000000000042e+01
1.226810000000000045e+01
1.226810000000000045e+01
1.229860000000000042e+01
1.223750000000000071e+01
1.226810000000000045e+01
1.226810000000000045e+01
1.226810000000000045e+01
1.226810000000000045e+01
1.226810000000000045e+01
1.223750000000000071e+01
1.223750000000000071e+01
1.226810000000000045e+01
1.226810000000000045e+01
1.223750000000000071e+01
1.226810000000000045e+01
1.226810000000000045e+01
1.223750000000000071e+01
1.220700000000000074e+01
1.223750000000000071e+01
1.223750000000000071e+01
1.223750000000000071e+01
1.232910000000000039e+01
1.223750000000000071e+01
1.232910000000000039e+01
1.226810000000000045e+01
1.226810000000000045e+01
1.226810000000000045e+01
1.226810000000000045e+01
1.223750000000000071e+01
1.223750000000000071e+01
1.217650000000000077e+01
1.220700000000000074e+01
1.223750000000000071e+01
1.223750000000000071e+01
1.223750000000000071e+01
1.226810000000000045e+01
1.226810000000000045e+01
1.223750000000000071e+01
1.223750000000000071e+01
1.223750000000000071e+01
1.223750000000000071e+01
1.223750000000000071e+01
1.223750000000000071e+01
1.229860000000000042e+01
1.226810000000000045e+01
1.223750000000000071e+01
1.226810000000000045e+01
1.229860000000000042e+01
1.223750000000000071e+01
1.223750000000000071e+01
1.226810000000000045e+01
1.220700000000000074e+01
1.223750000000000071e+01
1.226810000000000045e+01
1.220700000000000074e+01
1.220700000000000074e+01
1.220700000000000074e+01
1.226810000000000045e+01
1.223750000000000071e+01
1.226810000000000045e+01
1.226810000000000045e+01
1.226810000000000045e+01
1.226810000000000045e+01
1.223750000000000071e+01
1.226810000000000045e+01
1.223750000000000071e+01
1.220700000000000074e+01
1.226810000000000045e+01
1.223750000000000071e+01
1.220700000000000074e+01
1.223750000000000071e+01
1.223750000000000071e+01
1.226810000000000045e+01
1.223750000000000071e+01
1.226810000000000045e+01
1.223750000000000071e+01
1.226810000000000045e+01
1.229860000000000042e+01
1.226810000000000045e+01
1.223750000000000071e+01
1.226810000000000045e+01
1.220700000000000074e+01
1.223750000000000071e+01
1.226810000000000045e+01
1.223750000000000071e+01
1.226810000000000045e+01
1.220700000000000074e+01
1.223750000000000071e+01
1.220700000000000074e+01
1.220700000000000074e+01
1.226810000000000045e+01
1.223750000000000071e+01
1.223750000000000071e+01
1.223750000000000071e+01
1.223750000000000071e+01
1.226810000000000045e+01
1.223750000000000071e+01
1.223750000000000071e+01
1.226810000000000045e+01
1.226810000000000045e+01
1.223750000000000071e+01
1.226810000000000045e+01
1.226810000000000045e+01
1.226810000000000045e+01
1.226810000000000045e+01
1.226810000000000045e+01
1.226810000000000045e+01
1.220700000000000074e+01
1.229860000000000042e+01
1.226810000000000045e+01
1.232910000000000039e+01
1.223750000000000071e+01
1.223750000000000071e+01
1.229860000000000042e+01
1.226810000000000045e+01
1.226810000000000045e+01
1.226810000000000045e+01
1.226810000000000045e+01
1.232910000000000039e+01
1.229860000000000042e+01
1.226810000000000045e+01
1.226810000000000045e+01
1.229860000000000042e+01
1.226810000000000045e+01
1.223750000000000071e+01
1.229860000000000042e+01
1.226810000000000045e+01
1.223750000000000071e+01
1.223750000000000071e+01
1.226810000000000045e+01
1.226810000000000045e+01
1.226810000000000045e+01
1.226810000000000045e+01
1.226810000000000045e+01
1.226810000000000045e+01
1.223750000000000071e+01
1.226810000000000045e+01
1.226810000000000045e+01
1.226810000000000045e+01
1.223750000000000071e+01
1.223750000000000071e+01
1.232910000000000039e+01
1.223750000000000071e+01
1.226810000000000045e+01
1.226810000000000045e+01
1.226810000000000045e+01
1.223750000000000071e+01
1.229860000000000042e+01
1.226810000000000045e+01
1.226810000000000045e+01
1.223750000000000071e+01
1.226810000000000045e+01
1.229860000000000042e+01
1.226810000000000045e+01
1.223750000000000071e+01
1.226810000000000045e+01
1.229860000000000042e+01
1.223750000000000071e+01
1.226810000000000045e+01
1.223750000000000071e+01
1.229860000000000042e+01
1.232910000000000039e+01
1.223750000000000071e+01
1.226810000000000045e+01
1.223750000000000071e+01
1.223750000000000071e+01
1.226810000000000045e+01
1.232910000000000039e+01
1.226810000000000045e+01
1.229860000000000042e+01
1.226810000000000045e+01
1.226810000000000045e+01
1.229860000000000042e+01
1.229860000000000042e+01
1.226810000000000045e+01
1.223750000000000071e+01
1.226810000000000045e+01
1.226810000000000045e+01
1.223750000000000071e+01
1.229860000000000042e+01
1.229860000000000042e+01
1.229860000000000042e+01
1.226810000000000045e+01
1.223750000000000071e+01
1.223750000000000071e+01
1.229860000000000042e+01
1.226810000000000045e+01
1.226810000000000045e+01
1.226810000000000045e+01
1.223750000000000071e+01
1.229860000000000042e+01
1.226810000000000045e+01
1.226810000000000045e+01
1.232910000000000039e+01
1.226810000000000045e+01
1.226810000000000045e+01
1.226810000000000045e+01
1.223750000000000071e+01
1.229860000000000042e+01
1.229860000000000042e+01
1.229860000000000042e+01
1.229860000000000042e+01
1.226810000000000045e+01
1.229860000000000042e+01
1.223750000000000071e+01
1.223750000000000071e+01
1.232910000000000039e+01
1.226810000000000045e+01
1.229860000000000042e+01
1.229860000000000042e+01
1.229860000000000042e+01
1.226810000000000045e+01
1.229860000000000042e+01
1.232910000000000039e+01
1.226810000000000045e+01
1.229860000000000042e+01
1.226810000000000045e+01
1.232910000000000039e+01
1.232910000000000039e+01
1.232910000000000039e+01
1.229860000000000042e+01
1.232910000000000039e+01
1.229860000000000042e+01
1.229860000000000042e+01
1.232910000000000039e+01
1.226810000000000045e+01
1.232910000000000039e+01
1.229860000000000042e+01
1.232910000000000039e+01
1.229860000000000042e+01
1.229860000000000042e+01
1.229860000000000042e+01
1.229860000000000042e+01
1.229860000000000042e+01
1.232910000000000039e+01
1.232910000000000039e+01
1.235960000000000036e+01
1.229860000000000042e+01
1.232910000000000039e+01
1.229860000000000042e+01
1.226810000000000045e+01
1.232910000000000039e+01
1.226810000000000045e+01
1.232910000000000039e+01
1.229860000000000042e+01
1.229860000000000042e+01
1.226810000000000045e+01
1.229860000000000042e+01
1.232910000000000039e+01
1.229860000000000042e+01
1.232910000000000039e+01
1.226810000000000045e+01
1.229860000000000042e+01
1.229860000000000042e+01
1.229860000000000042e+01
1.229860000000000042e+01
1.229860000000000042e+01
1.229860000000000042e+01
1.229860000000000042e+01
1.232910000000000039e+01
1.226810000000000045e+01
1.226810000000000045e+01
1.229860000000000042e+01
1.229860000000000042e+01
1.232910000000000039e+01
1.232910000000000039e+01
1.232910000000000039e+01
1.229860000000000042e+01
1.229860000000000042e+01
1.232910000000000039e+01
1.229860000000000042e+01
1.232910000000000039e+01
1.229860000000000042e+01
1.232910000000000039e+01
1.232910000000000039e+01
1.232910000000000039e+01
1.232910000000000039e+01
1.226810000000000045e+01
1.229860000000000042e+01
1.229860000000000042e+01
1.229860000000000042e+01
1.232910000000000039e+01
1.226810000000000045e+01
1.232910000000000039e+01
1.235960000000000036e+01
1.232910000000000039e+01
1.229860000000000042e+01
1.232910000000000039e+01
1.232910000000000039e+01
1.229860000000000042e+01
1.235960000000000036e+01
1.232910000000000039e+01
1.229860000000000042e+01
1.232910000000000039e+01
1.229860000000000042e+01
1.235960000000000036e+01
1.232910000000000039e+01
1.229860000000000042e+01
1.235960000000000036e+01
1.232910000000000039e+01
1.235960000000000036e+01
1.232910000000000039e+01
1.235960000000000036e+01
1.235960000000000036e+01
1.235960000000000036e+01
1.235960000000000036e+01
1.235960000000000036e+01
1.239010000000000034e+01
1.239010000000000034e+01
1.239010000000000034e+01
1.239010000000000034e+01
1.232910000000000039e+01
1.235960000000000036e+01
1.229860000000000042e+01
1.235960000000000036e+01
1.232910000000000039e+01
1.229860000000000042e+01
1.232910000000000039e+01
1.239010000000000034e+01
1.239010000000000034e+01
1.232910000000000039e+01
1.235960000000000036e+01
1.235960000000000036e+01
1.232910000000000039e+01
1.242070000000000007e+01
1.235960000000000036e+01
1.235960000000000036e+01
1.235960000000000036e+01
1.239010000000000034e+01
1.239010000000000034e+01
1.232910000000000039e+01
1.232910000000000039e+01
1.239010000000000034e+01
1.232910000000000039e+01
1.242070000000000007e+01
1.235960000000000036e+01
1.235960000000000036e+01
1.242070000000000007e+01
1.235960000000000036e+01
1.235960000000000036e+01
1.239010000000000034e+01
1.232910000000000039e+01
1.235960000000000036e+01
1.232910000000000039e+01
1.235960000000000036e+01
1.232910000000000039e+01
1.232910000000000039e+01
1.239010000000000034e+01
1.232910000000000039e+01
1.232910000000000039e+01
1.232910000000000039e+01
1.232910000000000039e+01
1.235960000000000036e+01
1.235960000000000036e+01
1.235960000000000036e+01
1.232910000000000039e+01
1.239010000000000034e+01
1.235960000000000036e+01
1.232910000000000039e+01
1.235960000000000036e+01
1.229860000000000042e+01
1.229860000000000042e+01
1.232910000000000039e+01
1.235960000000000036e+01
1.239010000000000034e+01
1.232910000000000039e+01
1.232910000000000039e+01
1.235960000000000036e+01
1.232910000000000039e+01
1.232910000000000039e+01
1.232910000000000039e+01
1.232910000000000039e+01
1.232910000000000039e+01
1.232910000000000039e+01
1.239010000000000034e+01
1.232910000000000039e+01
1.235960000000000036e+01
1.239010000000000034e+01
1.235960000000000036e+01
1.232910000000000039e+01
1.239010000000000034e+01
1.229860000000000042e+01
1.232910000000000039e+01
1.235960000000000036e+01
1.232910000000000039e+01
1.235960000000000036e+01
1.242070000000000007e+01
1.235960000000000036e+01
1.232910000000000039e+01
1.235960000000000036e+01
1.239010000000000034e+01
1.242070000000000007e+01
1.242070000000000007e+01
1.239010000000000034e+01
1.242070000000000007e+01
1.245120000000000005e+01
1.242070000000000007e+01
1.239010000000000034e+01
1.245120000000000005e+01
1.242070000000000007e+01
1.239010000000000034e+01
1.239010000000000034e+01
1.248170000000000002e+01
1.235960000000000036e+01
1.242070000000000007e+01
1.242070000000000007e+01
1.239010000000000034e+01
1.245120000000000005e+01
1.245120000000000005e+01
1.242070000000000007e+01
1.242070000000000007e+01
1.239010000000000034e+01
1.242070000000000007e+01
1.239010000000000034e+01
1.242070000000000007e+01
1.239010000000000034e+01
1.239010000000000034e+01
1.239010000000000034e+01
1.239010000000000034e+01
1.239010000000000034e+01
1.245120000000000005e+01
1.242070000000000007e+01
1.242070000000000007e+01
1.239010000000000034e+01
1.239010000000000034e+01
1.239010000000000034e+01
1.239010000000000034e+01
1.245120000000000005e+01
1.239010000000000034e+01
1.235960000000000036e+01
1.239010000000000034e+01
1.235960000000000036e+01
1.242070000000000007e+01
1.242070000000000007e+01
1.235960000000000036e+01
1.245120000000000005e+01
1.242070000000000007e+01
1.242070000000000007e+01
1.242070000000000007e+01
1.235960000000000036e+01
1.245120000000000005e+01
1.239010000000000034e+01
1.239010000000000034e+01
1.242070000000000007e+01
1.235960000000000036e+01
1.245120000000000005e+01
1.242070000000000007e+01
1.245120000000000005e+01
1.242070000000000007e+01
1.239010000000000034e+01
1.239010000000000034e+01
1.242070000000000007e+01
1.242070000000000007e+01
1.245120000000000005e+01
1.242070000000000007e+01
1.245120000000000005e+01
1.239010000000000034e+01
1.242070000000000007e+01
1.245120000000000005e+01
1.242070000000000007e+01
1.242070000000000007e+01
1.235960000000000036e+01
1.235960000000000036e+01
1.242070000000000007e+01
1.245120000000000005e+01
1.245120000000000005e+01
1.245120000000000005e+01
1.248170000000000002e+01
1.245120000000000005e+01
1.239010000000000034e+01
1.248170000000000002e+01
1.242070000000000007e+01
1.251219999999999999e+01
1.242070000000000007e+01
1.248170000000000002e+01
1.251219999999999999e+01
1.242070000000000007e+01
1.248170000000000002e+01
1.251219999999999999e+01
1.248170000000000002e+01
1.251219999999999999e+01
1.248170000000000002e+01
1.245120000000000005e+01
1.251219999999999999e+01
1.251219999999999999e+01
1.248170000000000002e+01
1.245120000000000005e+01
1.248170000000000002e+01
1.251219999999999999e+01
1.248170000000000002e+01
1.248170000000000002e+01
1.248170000000000002e+01
1.248170000000000002e+01
1.245120000000000005e+01
1.248170000000000002e+01
1.248170000000000002e+01
1.248170000000000002e+01
1.251219999999999999e+01
1.248170000000000002e+01
1.248170000000000002e+01
1.245120000000000005e+01
1.251219999999999999e+01
1.248170000000000002e+01
1.248170000000000002e+01
1.248170000000000002e+01
1.248170000000000002e+01
1.245120000000000005e+01
1.248170000000000002e+01
1.245120000000000005e+01
1.248170000000000002e+01
1.248170000000000002e+01
1.251219999999999999e+01
1.251219999999999999e+01
1.248170000000000002e+01
1.245120000000000005e+01
1.248170000000000002e+01
1.245120000000000005e+01
1.245120000000000005e+01
1.245120000000000005e+01
1.245120000000000005e+01
1.248170000000000002e+01
1.248170000000000002e+01
1.245120000000000005e+01
1.248170000000000002e+01
1.248170000000000002e+01
1.248170000000000002e+01
1.251219999999999999e+01
1.248170000000000002e+01
1.251219999999999999e+01
1.248170000000000002e+01
1.251219999999999999e+01
1.251219999999999999e+01
1.248170000000000002e+01
1.248170000000000002e+01
1.251219999999999999e+01
1.245120000000000005e+01
1.248170000000000002e+01
1.248170000000000002e+01
1.251219999999999999e+01
1.245120000000000005e+01
1.251219999999999999e+01
1.254269999999999996e+01
1.248170000000000002e+01
1.248170000000000002e+01
1.254269999999999996e+01
1.251219999999999999e+01
1.251219999999999999e+01
1.251219999999999999e+01
1.251219999999999999e+01
1.254269999999999996e+01
1.257319999999999993e+01
1.251219999999999999e+01
1.254269999999999996e+01
1.254269999999999996e+01
1.254269999999999996e+01
1.254269999999999996e+01
1.254269999999999996e+01
1.248170000000000002e+01
1.248170000000000002e+01
1.251219999999999999e+01
1.251219999999999999e+01
1.251219999999999999e+01
1.251219999999999999e+01
1.254269999999999996e+01
1.251219999999999999e+01
1.254269999999999996e+01
1.248170000000000002e+01
1.251219999999999999e+01
1.254269999999999996e+01
1.260379999999999967e+01
1.254269999999999996e+01
1.257319999999999993e+01
1.254269999999999996e+01
1.257319999999999993e+01
1.257319999999999993e+01
1.248170000000000002e+01
1.254269999999999996e+01
1.254269999999999996e+01
1.251219999999999999e+01
1.254269999999999996e+01
1.254269999999999996e+01
1.254269999999999996e+01
1.254269999999999996e+01
1.251219999999999999e+01
1.257319999999999993e+01
1.251219999999999999e+01
1.251219999999999999e+01
1.254269999999999996e+01
1.254269999999999996e+01
1.260379999999999967e+01
1.260379999999999967e+01
1.260379999999999967e+01
1.260379999999999967e+01
1.257319999999999993e+01
1.260379999999999967e+01
1.260379999999999967e+01
1.260379999999999967e+01
1.257319999999999993e+01
1.257319999999999993e+01
1.257319999999999993e+01
1.257319999999999993e+01
1.257319999999999993e+01
1.260379999999999967e+01
1.260379999999999967e+01
1.254269999999999996e+01
1.260379999999999967e+01
1.263429999999999964e+01
1.257319999999999993e+01
1.260379999999999967e+01
1.260379999999999967e+01
1.257319999999999993e+01
1.257319999999999993e+01
1.257319999999999993e+01
1.254269999999999996e+01
1.257319999999999993e+01
1.260379999999999967e+01
1.260379999999999967e+01
1.260379999999999967e+01
1.254269999999999996e+01
1.257319999999999993e+01
1.257319999999999993e+01
1.257319999999999993e+01
1.257319999999999993e+01
1.257319999999999993e+01
1.257319999999999993e+01
1.257319999999999993e+01
1.257319999999999993e+01
1.260379999999999967e+01
1.257319999999999993e+01
1.260379999999999967e+01
1.257319999999999993e+01
1.257319999999999993e+01
1.263429999999999964e+01
1.263429999999999964e+01
1.263429999999999964e+01
1.263429999999999964e+01
1.260379999999999967e+01
1.266479999999999961e+01
1.263429999999999964e+01
1.263429999999999964e+01
1.263429999999999964e+01
1.257319999999999993e+01
1.263429999999999964e+01
1.263429999999999964e+01
1.260379999999999967e+01
1.266479999999999961e+01
1.260379999999999967e+01
1.260379999999999967e+01
1.266479999999999961e+01
1.260379999999999967e+01
1.257319999999999993e+01
1.263429999999999964e+01
1.260379999999999967e+01
1.260379999999999967e+01
1.263429999999999964e+01
1.260379999999999967e+01
1.263429999999999964e+01
1.266479999999999961e+01
1.260379999999999967e+01
1.263429999999999964e+01
1.260379999999999967e+01
1.260379999999999967e+01
1.263429999999999964e+01
1.260379999999999967e+01
1.260379999999999967e+01
1.260379999999999967e+01
1.263429999999999964e+01
1.263429999999999964e+01
1.263429999999999964e+01
1.257319999999999993e+01
1.263429999999999964e+01
1.260379999999999967e+01
1.263429999999999964e+01
1.260379999999999967e+01
1.260379999999999967e+01
1.266479999999999961e+01
1.260379999999999967e+01
1.263429999999999964e+01
1.260379999999999967e+01
1.260379999999999967e+01
1.263429999999999964e+01
1.260379999999999967e+01
1.260379999999999967e+01
1.263429999999999964e+01
1.263429999999999964e+01
1.260379999999999967e+01
1.260379999999999967e+01
1.266479999999999961e+01
1.260379999999999967e+01
1.257319999999999993e+01
1.266479999999999961e+01
1.260379999999999967e+01
1.260379999999999967e+01
1.263429999999999964e+01
1.260379999999999967e+01
1.266479999999999961e+01
1.266479999999999961e+01
1.263429999999999964e+01
1.263429999999999964e+01
1.266479999999999961e+01
1.260379999999999967e+01
1.266479999999999961e+01
1.263429999999999964e+01
1.263429999999999964e+01
1.257319999999999993e+01
1.266479999999999961e+01
1.266479999999999961e+01
1.269529999999999959e+01
1.269529999999999959e+01
1.266479999999999961e+01
1.269529999999999959e+01
1.269529999999999959e+01
1.269529999999999959e+01
1.266479999999999961e+01
1.263429999999999964e+01
1.263429999999999964e+01
1.269529999999999959e+01
1.266479999999999961e+01
1.269529999999999959e+01
1.269529999999999959e+01
1.269529999999999959e+01
1.269529999999999959e+01
1.263429999999999964e+01
1.272579999999999956e+01
1.266479999999999961e+01
1.272579999999999956e+01
1.266479999999999961e+01
1.269529999999999959e+01
1.266479999999999961e+01
1.266479999999999961e+01
1.266479999999999961e+01
1.266479999999999961e+01
1.272579999999999956e+01
1.269529999999999959e+01
1.266479999999999961e+01
1.266479999999999961e+01
1.269529999999999959e+01
1.269529999999999959e+01
1.275629999999999953e+01
1.275629999999999953e+01
1.272579999999999956e+01
1.275629999999999953e+01
1.272579999999999956e+01
1.269529999999999959e+01
1.269529999999999959e+01
1.278689999999999927e+01
1.272579999999999956e+01
1.275629999999999953e+01
1.272579999999999956e+01
1.269529999999999959e+01
1.269529999999999959e+01
1.278689999999999927e+01
1.275629999999999953e+01
1.275629999999999953e+01
1.272579999999999956e+01
1.266479999999999961e+01
1.272579999999999956e+01
1.272579999999999956e+01
1.275629999999999953e+01
1.272579999999999956e+01
1.275629999999999953e+01
1.272579999999999956e+01
1.272579999999999956e+01
1.272579999999999956e+01
1.269529999999999959e+01
1.275629999999999953e+01
1.272579999999999956e+01
1.272579999999999956e+01
1.272579999999999956e+01
1.272579999999999956e+01
1.272579999999999956e+01
1.275629999999999953e+01
1.272579999999999956e+01
1.272579999999999956e+01
1.269529999999999959e+01
1.272579999999999956e+01
1.272579999999999956e+01
1.272579999999999956e+01
1.272579999999999956e+01
1.272579999999999956e+01
1.275629999999999953e+01
1.269529999999999959e+01
1.275629999999999953e+01
1.278689999999999927e+01
1.275629999999999953e+01
1.275629999999999953e+01
1.275629999999999953e+01
1.272579999999999956e+01
1.275629999999999953e+01
1.275629999999999953e+01
1.272579999999999956e+01
1.281739999999999924e+01
1.281739999999999924e+01
1.278689999999999927e+01
1.281739999999999924e+01
1.278689999999999927e+01
1.281739999999999924e+01
1.278689999999999927e+01
1.278689999999999927e+01
1.278689999999999927e+01
1.281739999999999924e+01
1.281739999999999924e+01
1.275629999999999953e+01
1.275629999999999953e+01
1.281739999999999924e+01
1.278689999999999927e+01
1.278689999999999927e+01
1.281739999999999924e+01
1.278689999999999927e+01
1.278689999999999927e+01
1.278689999999999927e+01
1.275629999999999953e+01
1.275629999999999953e+01
1.275629999999999953e+01
1.278689999999999927e+01
1.278689999999999927e+01
1.275629999999999953e+01
1.281739999999999924e+01
1.275629999999999953e+01
1.278689999999999927e+01
1.278689999999999927e+01
1.278689999999999927e+01
1.278689999999999927e+01
1.278689999999999927e+01
1.281739999999999924e+01
1.278689999999999927e+01
1.275629999999999953e+01
1.281739999999999924e+01
1.278689999999999927e+01
1.278689999999999927e+01
1.275629999999999953e+01
1.275629999999999953e+01
1.278689999999999927e+01
1.275629999999999953e+01
1.281739999999999924e+01
1.275629999999999953e+01
1.275629999999999953e+01
1.281739999999999924e+01
1.278689999999999927e+01
1.281739999999999924e+01
1.272579999999999956e+01
1.278689999999999927e+01
1.281739999999999924e+01
1.275629999999999953e+01
1.281739999999999924e+01
1.281739999999999924e+01
1.278689999999999927e+01
1.287839999999999918e+01
1.284789999999999921e+01
1.278689999999999927e+01
1.284789999999999921e+01
1.278689999999999927e+01
1.281739999999999924e+01
1.284789999999999921e+01
1.275629999999999953e+01
1.281739999999999924e+01
1.278689999999999927e+01
1.281739999999999924e+01
1.278689999999999927e+01
1.281739999999999924e+01
1.278689999999999927e+01
1.281739999999999924e+01
1.281739999999999924e+01
1.281739999999999924e+01
1.287839999999999918e+01
1.281739999999999924e+01
1.281739999999999924e+01
1.284789999999999921e+01
1.278689999999999927e+01
1.281739999999999924e+01
1.281739999999999924e+01
1.281739999999999924e+01
1.281739999999999924e+01
1.281739999999999924e+01
1.287839999999999918e+01
1.284789999999999921e+01
1.284789999999999921e+01
1.290889999999999915e+01
1.284789999999999921e+01
1.290889999999999915e+01
1.284789999999999921e+01
1.287839999999999918e+01
1.290889999999999915e+01
1.284789999999999921e+01
1.284789999999999921e+01
1.281739999999999924e+01
1.284789999999999921e+01
1.287839999999999918e+01
1.287839999999999918e+01
1.287839999999999918e+01
1.290889999999999915e+01
1.281739999999999924e+01
1.287839999999999918e+01
1.287839999999999918e+01
1.287839999999999918e+01
1.287839999999999918e+01
1.284789999999999921e+01
1.290889999999999915e+01
1.287839999999999918e+01
1.287839999999999918e+01
1.287839999999999918e+01
1.284789999999999921e+01
1.287839999999999918e+01
1.290889999999999915e+01
1.287839999999999918e+01
1.290889999999999915e+01
1.281739999999999924e+01
1.290889999999999915e+01
1.287839999999999918e+01
1.281739999999999924e+01
1.287839999999999918e+01
1.287839999999999918e+01
1.287839999999999918e+01
1.281739999999999924e+01
1.284789999999999921e+01
1.287839999999999918e+01
1.284789999999999921e+01
1.287839999999999918e+01
1.287839999999999918e+01
1.284789999999999921e+01
1.284789999999999921e+01
1.287839999999999918e+01
1.290889999999999915e+01
1.284789999999999921e+01
1.284789999999999921e+01
1.287839999999999918e+01
1.284789999999999921e+01
1.290889999999999915e+01
1.287839999999999918e+01
1.284789999999999921e+01
1.284789999999999921e+01
1.287839999999999918e+01
1.287839999999999918e+01
1.287839999999999918e+01
1.290889999999999915e+01
1.284789999999999921e+01
1.284789999999999921e+01
1.284789999999999921e+01
1.284789999999999921e+01
1.284789999999999921e+01
1.293950000000000067e+01
1.287839999999999918e+01
1.290889999999999915e+01
1.287839999999999918e+01
1.287839999999999918e+01
1.287839999999999918e+01
1.284789999999999921e+01
1.290889999999999915e+01
1.287839999999999918e+01
1.287839999999999918e+01
1.290889999999999915e+01
1.290889999999999915e+01
1.290889999999999915e+01
1.290889999999999915e+01
1.287839999999999918e+01
1.293950000000000067e+01
1.287839999999999918e+01
1.297000000000000064e+01
1.290889999999999915e+01
1.293950000000000067e+01
1.293950000000000067e+01
1.290889999999999915e+01
1.290889999999999915e+01
1.290889999999999915e+01
1.293950000000000067e+01
1.290889999999999915e+01
1.290889999999999915e+01
1.293950000000000067e+01
1.300050000000000061e+01
1.297000000000000064e+01
1.297000000000000064e+01
1.297000000000000064e+01
1.297000000000000064e+01
1.297000000000000064e+01
1.290889999999999915e+01
1.293950000000000067e+01
1.293950000000000067e+01
1.297000000000000064e+01
1.293950000000000067e+01
1.297000000000000064e+01
1.293950000000000067e+01
1.300050000000000061e+01
1.297000000000000064e+01
1.297000000000000064e+01
1.293950000000000067e+01
1.293950000000000067e+01
1.300050000000000061e+01
1.297000000000000064e+01
1.290889999999999915e+01
1.300050000000000061e+01
1.290889999999999915e+01
1.300050000000000061e+01
1.293950000000000067e+01
1.293950000000000067e+01
1.290889999999999915e+01
1.297000000000000064e+01
1.297000000000000064e+01
1.297000000000000064e+01
1.297000000000000064e+01
1.297000000000000064e+01
1.297000000000000064e+01
1.297000000000000064e+01
1.293950000000000067e+01
1.293950000000000067e+01
1.293950000000000067e+01
1.297000000000000064e+01
1.297000000000000064e+01
1.297000000000000064e+01
1.293950000000000067e+01
1.290889999999999915e+01
1.293950000000000067e+01
1.297000000000000064e+01
1.293950000000000067e+01
1.293950000000000067e+01
1.297000000000000064e+01
1.297000000000000064e+01
1.300050000000000061e+01
1.293950000000000067e+01
1.300050000000000061e+01
1.300050000000000061e+01
1.293950000000000067e+01
1.293950000000000067e+01
1.293950000000000067e+01
1.293950000000000067e+01
1.297000000000000064e+01
1.300050000000000061e+01
1.297000000000000064e+01
1.297000000000000064e+01
1.297000000000000064e+01
1.297000000000000064e+01
1.293950000000000067e+01
1.297000000000000064e+01
1.297000000000000064e+01
1.297000000000000064e+01
1.297000000000000064e+01
1.290889999999999915e+01
1.300050000000000061e+01
1.297000000000000064e+01
1.300050000000000061e+01
1.300050000000000061e+01
1.300050000000000061e+01
1.303100000000000058e+01
1.297000000000000064e+01
1.297000000000000064e+01
1.300050000000000061e+01
1.300050000000000061e+01
1.297000000000000064e+01
1.297000000000000064e+01
1.300050000000000061e+01
1.300050000000000061e+01
1.300050000000000061e+01
1.306150000000000055e+01
1.300050000000000061e+01
1.303100000000000058e+01
1.303100000000000058e+01
1.303100000000000058e+01
1.300050000000000061e+01
1.303100000000000058e+01
1.297000000000000064e+01
1.300050000000000061e+01
1.303100000000000058e+01
1.300050000000000061e+01
1.300050000000000061e+01
1.300050000000000061e+01
1.306150000000000055e+01
1.300050000000000061e+01
1.300050000000000061e+01
1.300050000000000061e+01
1.300050000000000061e+01
1.306150000000000055e+01
1.300050000000000061e+01
1.303100000000000058e+01
1.303100000000000058e+01
1.300050000000000061e+01
1.306150000000000055e+01
1.303100000000000058e+01
1.297000000000000064e+01
1.300050000000000061e+01
1.303100000000000058e+01
1.303100000000000058e+01
1.303100000000000058e+01
1.306150000000000055e+01
1.300050000000000061e+01
1.303100000000000058e+01
1.303100000000000058e+01
1.303100000000000058e+01
1.300050000000000061e+01
1.309200000000000053e+01
1.300050000000000061e+01
1.303100000000000058e+01
1.309200000000000053e+01
1.303100000000000058e+01
1.306150000000000055e+01
1.303100000000000058e+01
1.306150000000000055e+01
1.306150000000000055e+01
1.303100000000000058e+01
1.306150000000000055e+01
1.306150000000000055e+01
1.306150000000000055e+01
1.303100000000000058e+01
1.309200000000000053e+01
1.306150000000000055e+01
1.306150000000000055e+01
1.306150000000000055e+01
1.300050000000000061e+01
1.303100000000000058e+01
1.303100000000000058e+01
1.306150000000000055e+01
1.309200000000000053e+01
1.306150000000000055e+01
1.306150000000000055e+01
1.306150000000000055e+01
1.306150000000000055e+01
1.309200000000000053e+01
1.312260000000000026e+01
1.306150000000000055e+01
1.309200000000000053e+01
1.303100000000000058e+01
1.303100000000000058e+01
1.303100000000000058e+01
1.303100000000000058e+01
1.309200000000000053e+01
1.303100000000000058e+01
1.309200000000000053e+01
1.309200000000000053e+01
1.306150000000000055e+01
1.306150000000000055e+01
1.303100000000000058e+01
1.306150000000000055e+01
1.303100000000000058e+01
1.306150000000000055e+01
1.303100000000000058e+01
1.309200000000000053e+01
1.306150000000000055e+01
1.309200000000000053e+01
1.300050000000000061e+01
1.306150000000000055e+01
1.309200000000000053e+01
1.306150000000000055e+01
1.309200000000000053e+01
1.309200000000000053e+01
1.318360000000000021e+01
1.312260000000000026e+01
1.312260000000000026e+01
1.312260000000000026e+01
1.312260000000000026e+01
1.312260000000000026e+01
1.312260000000000026e+01
1.315310000000000024e+01
1.312260000000000026e+01
1.312260000000000026e+01
1.312260000000000026e+01
1.312260000000000026e+01
1.312260000000000026e+01
1.315310000000000024e+01
1.312260000000000026e+01
1.309200000000000053e+01
1.309200000000000053e+01
1.312260000000000026e+01
1.312260000000000026e+01
1.309200000000000053e+01
1.312260000000000026e+01
1.312260000000000026e+01
1.309200000000000053e+01
1.312260000000000026e+01
1.312260000000000026e+01
1.309200000000000053e+01
1.315310000000000024e+01
1.312260000000000026e+01
1.312260000000000026e+01
1.312260000000000026e+01
1.312260000000000026e+01
1.309200000000000053e+01
1.309200000000000053e+01
1.312260000000000026e+01
1.309200000000000053e+01
1.312260000000000026e+01
1.312260000000000026e+01
1.315310000000000024e+01
1.312260000000000026e+01
1.312260000000000026e+01
1.309200000000000053e+01
1.315310000000000024e+01
1.309200000000000053e+01
1.312260000000000026e+01
1.309200000000000053e+01
1.312260000000000026e+01
1.309200000000000053e+01
1.312260000000000026e+01
1.309200000000000053e+01
1.309200000000000053e+01
1.312260000000000026e+01
1.312260000000000026e+01
1.309200000000000053e+01
1.315310000000000024e+01
1.309200000000000053e+01
1.315310000000000024e+01
1.306150000000000055e+01
1.312260000000000026e+01
1.309200000000000053e+01
1.312260000000000026e+01
1.312260000000000026e+01
1.312260000000000026e+01
1.312260000000000026e+01
1.312260000000000026e+01
1.309200000000000053e+01
1.306150000000000055e+01
1.309200000000000053e+01
1.309200000000000053e+01
1.312260000000000026e+01
1.315310000000000024e+01
1.312260000000000026e+01
1.306150000000000055e+01
1.312260000000000026e+01
1.318360000000000021e+01
1.309200000000000053e+01
1.312260000000000026e+01
1.312260000000000026e+01
1.315310000000000024e+01
1.312260000000000026e+01
1.315310000000000024e+01
1.312260000000000026e+01
1.318360000000000021e+01
1.309200000000000053e+01
1.312260000000000026e+01
1.315310000000000024e+01
1.315310000000000024e+01
1.318360000000000021e+01
1.315310000000000024e+01
1.312260000000000026e+01
1.315310000000000024e+01
1.312260000000000026e+01
1.315310000000000024e+01
1.318360000000000021e+01
1.321410000000000018e+01
1.318360000000000021e+01
1.315310000000000024e+01
1.315310000000000024e+01
1.318360000000000021e+01
1.318360000000000021e+01
1.318360000000000021e+01
1.318360000000000021e+01
1.324460000000000015e+01
1.321410000000000018e+01
1.318360000000000021e+01
1.321410000000000018e+01
1.321410000000000018e+01
1.315310000000000024e+01
1.318360000000000021e+01
1.321410000000000018e+01
1.321410000000000018e+01
1.321410000000000018e+01
1.321410000000000018e+01
1.318360000000000021e+01
1.321410000000000018e+01
1.324460000000000015e+01
1.321410000000000018e+01
1.321410000000000018e+01
1.324460000000000015e+01
1.324460000000000015e+01
1.321410000000000018e+01
1.318360000000000021e+01
1.321410000000000018e+01
1.318360000000000021e+01
1.321410000000000018e+01
1.321410000000000018e+01
1.315310000000000024e+01
1.318360000000000021e+01
1.321410000000000018e+01
1.324460000000000015e+01
1.324460000000000015e+01
1.321410000000000018e+01
1.321410000000000018e+01
1.318360000000000021e+01
1.321410000000000018e+01
1.324460000000000015e+01
1.321410000000000018e+01
1.321410000000000018e+01
1.321410000000000018e+01
1.318360000000000021e+01
1.324460000000000015e+01
1.321410000000000018e+01
1.321410000000000018e+01
1.321410000000000018e+01
1.324460000000000015e+01
1.321410000000000018e+01
1.321410000000000018e+01
1.324460000000000015e+01
1.318360000000000021e+01
1.324460000000000015e+01
1.318360000000000021e+01
1.321410000000000018e+01
1.324460000000000015e+01
1.321410000000000018e+01
1.321410000000000018e+01
1.321410000000000018e+01
1.324460000000000015e+01
1.321410000000000018e+01
1.324460000000000015e+01
1.321410000000000018e+01
1.321410000000000018e+01
1.318360000000000021e+01
1.321410000000000018e+01
1.321410000000000018e+01
1.321410000000000018e+01
1.318360000000000021e+01
1.318360000000000021e+01
1.321410000000000018e+01
1.318360000000000021e+01
1.321410000000000018e+01
1.324460000000000015e+01
1.324460000000000015e+01
1.321410000000000018e+01
1.324460000000000015e+01
1.321410000000000018e+01
1.318360000000000021e+01
1.321410000000000018e+01
1.318360000000000021e+01
1.321410000000000018e+01
1.318360000000000021e+01
1.324460000000000015e+01
1.321410000000000018e+01
1.327510000000000012e+01
1.324460000000000015e+01
1.324460000000000015e+01
1.327510000000000012e+01
1.321410000000000018e+01
1.327510000000000012e+01
1.324460000000000015e+01
1.324460000000000015e+01
1.324460000000000015e+01
1.324460000000000015e+01
1.321410000000000018e+01
1.327510000000000012e+01
1.324460000000000015e+01
1.330569999999999986e+01
1.327510000000000012e+01
1.327510000000000012e+01
1.330569999999999986e+01
1.324460000000000015e+01
1.327510000000000012e+01
1.327510000000000012e+01
1.327510000000000012e+01
1.327510000000000012e+01
1.327510000000000012e+01
1.330569999999999986e+01
1.327510000000000012e+01
1.327510000000000012e+01
1.327510000000000012e+01
1.327510000000000012e+01
1.330569999999999986e+01
1.324460000000000015e+01
1.327510000000000012e+01
1.324460000000000015e+01
1.324460000000000015e+01
1.327510000000000012e+01
1.324460000000000015e+01
1.327510000000000012e+01
1.327510000000000012e+01
1.327510000000000012e+01
1.327510000000000012e+01
1.330569999999999986e+01
1.327510000000000012e+01
1.330569999999999986e+01
1.324460000000000015e+01
1.327510000000000012e+01
1.330569999999999986e+01
1.330569999999999986e+01
1.330569999999999986e+01
1.330569999999999986e+01
1.330569999999999986e+01
1.330569999999999986e+01
1.330569999999999986e+01
1.327510000000000012e+01
1.330569999999999986e+01
1.327510000000000012e+01
1.330569999999999986e+01
1.330569999999999986e+01
1.333619999999999983e+01
1.327510000000000012e+01
1.327510000000000012e+01
1.327510000000000012e+01
1.333619999999999983e+01
1.336669999999999980e+01
1.333619999999999983e+01
1.327510000000000012e+01
1.327510000000000012e+01
1.327510000000000012e+01
1.336669999999999980e+01
1.333619999999999983e+01
1.333619999999999983e+01
1.333619999999999983e+01
1.330569999999999986e+01
1.327510000000000012e+01
1.324460000000000015e+01
1.330569999999999986e+01
1.330569999999999986e+01
1.330569999999999986e+01
1.330569999999999986e+01
1.330569999999999986e+01
1.330569999999999986e+01
1.330569999999999986e+01
1.330569999999999986e+01
1.330569999999999986e+01
1.327510000000000012e+01
1.330569999999999986e+01
1.333619999999999983e+01
1.330569999999999986e+01
1.333619999999999983e+01
1.336669999999999980e+01
1.336669999999999980e+01
1.333619999999999983e+01
1.330569999999999986e+01
1.330569999999999986e+01
1.324460000000000015e+01
1.330569999999999986e+01
1.330569999999999986e+01
1.330569999999999986e+01
1.327510000000000012e+01
1.327510000000000012e+01
1.330569999999999986e+01
1.330569999999999986e+01
1.327510000000000012e+01
1.333619999999999983e+01
1.330569999999999986e+01
1.330569999999999986e+01
1.330569999999999986e+01
1.327510000000000012e+01
1.330569999999999986e+01
1.327510000000000012e+01
1.333619999999999983e+01
1.330569999999999986e+01
1.330569999999999986e+01
1.330569999999999986e+01
1.330569999999999986e+01
1.327510000000000012e+01
1.327510000000000012e+01
1.333619999999999983e+01
1.330569999999999986e+01
1.336669999999999980e+01
1.333619999999999983e+01
1.333619999999999983e+01
1.330569999999999986e+01
1.336669999999999980e+01
1.333619999999999983e+01
1.333619999999999983e+01
1.333619999999999983e+01
1.336669999999999980e+01
1.336669999999999980e+01
1.339719999999999978e+01
1.333619999999999983e+01
1.336669999999999980e+01
1.339719999999999978e+01
1.330569999999999986e+01
1.336669999999999980e+01
1.336669999999999980e+01
1.336669999999999980e+01
1.336669999999999980e+01
1.336669999999999980e+01
1.336669999999999980e+01
1.333619999999999983e+01
1.333619999999999983e+01
1.333619999999999983e+01
1.336669999999999980e+01
1.336669999999999980e+01
1.339719999999999978e+01
1.330569999999999986e+01
1.339719999999999978e+01
1.333619999999999983e+01
1.336669999999999980e+01
1.336669999999999980e+01
1.336669999999999980e+01
1.339719999999999978e+01
1.336669999999999980e+01
1.339719999999999978e+01
1.336669999999999980e+01
1.336669999999999980e+01
1.336669999999999980e+01
1.333619999999999983e+01
1.339719999999999978e+01
1.336669999999999980e+01
1.336669999999999980e+01
1.336669999999999980e+01
1.333619999999999983e+01
1.336669999999999980e+01
1.336669999999999980e+01
1.336669999999999980e+01
1.336669999999999980e+01
1.333619999999999983e+01
1.336669999999999980e+01
1.333619999999999983e+01
1.336669999999999980e+01
1.336669999999999980e+01
1.336669999999999980e+01
1.336669999999999980e+01
1.333619999999999983e+01
1.336669999999999980e+01
1.333619999999999983e+01
1.336669999999999980e+01
1.333619999999999983e+01
1.336669999999999980e+01
1.333619999999999983e+01
1.336669999999999980e+01
1.333619999999999983e+01
1.336669999999999980e+01
1.330569999999999986e+01
1.336669999999999980e+01
1.330569999999999986e+01
1.336669999999999980e+01
1.339719999999999978e+01
1.336669999999999980e+01
1.339719999999999978e+01
1.333619999999999983e+01
1.333619999999999983e+01
1.333619999999999983e+01
1.333619999999999983e+01
1.336669999999999980e+01
1.336669999999999980e+01
1.333619999999999983e+01
1.333619999999999983e+01
1.333619999999999983e+01
1.333619999999999983e+01
1.339719999999999978e+01
1.342769999999999975e+01
1.339719999999999978e+01
1.336669999999999980e+01
1.336669999999999980e+01
1.336669999999999980e+01
1.339719999999999978e+01
1.342769999999999975e+01
1.336669999999999980e+01
1.342769999999999975e+01
1.339719999999999978e+01
1.333619999999999983e+01
1.336669999999999980e+01
1.336669999999999980e+01
1.339719999999999978e+01
1.336669999999999980e+01
1.333619999999999983e+01
1.336669999999999980e+01
1.339719999999999978e+01
1.342769999999999975e+01
1.345829999999999949e+01
1.339719999999999978e+01
1.342769999999999975e+01
1.336669999999999980e+01
1.342769999999999975e+01
1.339719999999999978e+01
1.342769999999999975e+01
1.339719999999999978e+01
1.345829999999999949e+01
1.339719999999999978e+01
1.345829999999999949e+01
1.339719999999999978e+01
1.342769999999999975e+01
1.342769999999999975e+01
1.342769999999999975e+01
1.345829999999999949e+01
1.342769999999999975e+01
1.345829999999999949e+01
1.342769999999999975e+01
1.342769999999999975e+01
1.345829999999999949e+01
1.342769999999999975e+01
1.342769999999999975e+01
1.342769999999999975e+01
1.345829999999999949e+01
1.342769999999999975e+01
1.345829999999999949e+01
1.345829999999999949e+01
1.348879999999999946e+01
1.339719999999999978e+01
1.345829999999999949e+01
1.345829999999999949e+01
1.345829999999999949e+01
1.345829999999999949e+01
1.345829999999999949e+01
1.342769999999999975e+01
1.348879999999999946e+01
1.348879999999999946e+01
1.348879999999999946e+01
1.342769999999999975e+01
1.348879999999999946e+01
1.345829999999999949e+01
1.345829999999999949e+01
1.342769999999999975e+01
1.342769999999999975e+01
1.348879999999999946e+01
1.345829999999999949e+01
1.345829999999999949e+01
1.348879999999999946e+01
1.342769999999999975e+01
1.345829999999999949e+01
1.345829999999999949e+01
1.345829999999999949e+01
1.348879999999999946e+01
1.342769999999999975e+01
1.342769999999999975e+01
1.348879999999999946e+01
1.345829999999999949e+01
1.345829999999999949e+01
1.342769999999999975e+01
1.348879999999999946e+01
1.348879999999999946e+01
1.342769999999999975e+01
1.345829999999999949e+01
1.348879999999999946e+01
1.339719999999999978e+01
1.345829999999999949e+01
1.339719999999999978e+01
1.345829999999999949e+01
1.348879999999999946e+01
1.342769999999999975e+01
1.348879999999999946e+01
1.342769999999999975e+01
1.342769999999999975e+01
1.345829999999999949e+01
1.339719999999999978e+01
1.345829999999999949e+01
1.339719999999999978e+01
1.345829999999999949e+01
1.342769999999999975e+01
1.345829999999999949e+01
1.348879999999999946e+01
1.342769999999999975e+01
1.345829999999999949e+01
1.345829999999999949e+01
1.345829999999999949e+01
1.342769999999999975e+01
1.342769999999999975e+01
1.345829999999999949e+01
1.345829999999999949e+01
1.339719999999999978e+01
1.348879999999999946e+01
1.345829999999999949e+01
1.345829999999999949e+01
1.345829999999999949e+01
1.342769999999999975e+01
1.345829999999999949e+01
1.345829999999999949e+01
1.345829999999999949e+01
1.345829999999999949e+01
1.342769999999999975e+01
1.348879999999999946e+01
1.345829999999999949e+01
1.345829999999999949e+01
1.345829999999999949e+01
1.345829999999999949e+01
1.342769999999999975e+01
1.345829999999999949e+01
1.345829999999999949e+01
1.348879999999999946e+01
1.348879999999999946e+01
1.345829999999999949e+01
1.342769999999999975e+01
1.342769999999999975e+01
1.348879999999999946e+01
1.342769999999999975e+01
1.345829999999999949e+01
1.354979999999999940e+01
1.348879999999999946e+01
1.348879999999999946e+01
1.345829999999999949e+01
1.348879999999999946e+01
1.345829999999999949e+01
1.351929999999999943e+01
1.351929999999999943e+01
1.348879999999999946e+01
1.351929999999999943e+01
1.351929999999999943e+01
1.351929999999999943e+01
1.351929999999999943e+01
1.348879999999999946e+01
1.354979999999999940e+01
1.348879999999999946e+01
1.348879999999999946e+01
1.351929999999999943e+01
1.351929999999999943e+01
1.351929999999999943e+01
1.348879999999999946e+01
1.348879999999999946e+01
1.354979999999999940e+01
1.351929999999999943e+01
1.345829999999999949e+01
1.358029999999999937e+01
1.354979999999999940e+01
1.351929999999999943e+01
1.351929999999999943e+01
1.351929999999999943e+01
1.351929999999999943e+01
1.348879999999999946e+01
1.351929999999999943e+01
1.348879999999999946e+01
1.354979999999999940e+01
1.351929999999999943e+01
1.351929999999999943e+01
1.348879999999999946e+01
1.348879999999999946e+01
1.348879999999999946e+01
1.351929999999999943e+01
1.345829999999999949e+01
1.348879999999999946e+01
1.351929999999999943e+01
1.351929999999999943e+01
1.351929999999999943e+01
1.348879999999999946e+01
1.351929999999999943e+01
1.351929999999999943e+01
1.351929999999999943e+01
1.351929999999999943e+01
1.354979999999999940e+01
1.351929999999999943e+01
1.348879999999999946e+01
1.348879999999999946e+01
1.351929999999999943e+01
1.348879999999999946e+01
1.351929999999999943e+01
1.348879999999999946e+01
1.351929999999999943e+01
1.348879999999999946e+01
1.351929999999999943e+01
1.348879999999999946e+01
1.354979999999999940e+01
1.351929999999999943e+01
1.354979999999999940e+01
1.351929999999999943e+01
1.351929999999999943e+01
1.351929999999999943e+01
1.351929999999999943e+01
1.351929999999999943e+01
1.345829999999999949e+01
1.351929999999999943e+01
1.351929999999999943e+01
1.354979999999999940e+01
1.351929999999999943e+01
1.351929999999999943e+01
1.348879999999999946e+01
1.351929999999999943e+01
1.348879999999999946e+01
1.354979999999999940e+01
1.348879999999999946e+01
1.348879999999999946e+01
1.351929999999999943e+01
1.345829999999999949e+01
1.351929999999999943e+01
1.348879999999999946e+01
1.348879999999999946e+01
1.354979999999999940e+01
1.351929999999999943e+01
1.348879999999999946e+01
1.345829999999999949e+01
1.348879999999999946e+01
1.351929999999999943e+01
1.345829999999999949e+01
1.351929999999999943e+01
1.351929999999999943e+01
1.348879999999999946e+01
1.351929999999999943e+01
1.351929999999999943e+01
1.351929999999999943e+01
1.348879999999999946e+01
1.354979999999999940e+01
1.351929999999999943e+01
1.354979999999999940e+01
1.358029999999999937e+01
1.354979999999999940e+01
1.348879999999999946e+01
1.358029999999999937e+01
1.354979999999999940e+01
1.354979999999999940e+01
1.358029999999999937e+01
1.354979999999999940e+01
1.354979999999999940e+01
1.354979999999999940e+01
1.354979999999999940e+01
1.358029999999999937e+01
1.354979999999999940e+01
1.354979999999999940e+01
1.358029999999999937e+01
1.351929999999999943e+01
1.361079999999999934e+01
1.354979999999999940e+01
1.351929999999999943e+01
1.354979999999999940e+01
1.354979999999999940e+01
1.354979999999999940e+01
1.358029999999999937e+01
1.354979999999999940e+01
1.354979999999999940e+01
1.354979999999999940e+01
1.354979999999999940e+01
1.358029999999999937e+01
1.354979999999999940e+01
1.354979999999999940e+01
1.351929999999999943e+01
1.358029999999999937e+01
1.354979999999999940e+01
1.354979999999999940e+01
1.358029999999999937e+01
1.351929999999999943e+01
1.354979999999999940e+01
1.348879999999999946e+01
1.351929999999999943e+01
1.354979999999999940e+01
1.351929999999999943e+01
1.358029999999999937e+01
1.351929999999999943e+01
1.354979999999999940e+01
1.358029999999999937e+01
1.354979999999999940e+01
1.361079999999999934e+01
1.354979999999999940e+01
1.354979999999999940e+01
1.361079999999999934e+01
1.358029999999999937e+01
1.354979999999999940e+01
1.354979999999999940e+01
1.354979999999999940e+01
1.351929999999999943e+01
1.351929999999999943e+01
1.354979999999999940e+01
1.354979999999999940e+01
1.358029999999999937e+01
1.354979999999999940e+01
1.358029999999999937e+01
1.358029999999999937e+01
1.354979999999999940e+01
1.354979999999999940e+01
1.358029999999999937e+01
1.358029999999999937e+01
1.358029999999999937e+01
1.361079999999999934e+01
1.354979999999999940e+01
1.354979999999999940e+01
1.354979999999999940e+01
1.354979999999999940e+01
1.358029999999999937e+01
1.358029999999999937e+01
1.358029999999999937e+01
1.354979999999999940e+01
1.351929999999999943e+01
1.358029999999999937e+01
1.358029999999999937e+01
1.361079999999999934e+01
1.358029999999999937e+01
1.364140000000000086e+01
1.358029999999999937e+01
1.354979999999999940e+01
1.354979999999999940e+01
1.354979999999999940e+01
1.358029999999999937e+01
1.354979999999999940e+01
1.354979999999999940e+01
1.354979999999999940e+01
1.358029999999999937e+01
1.354979999999999940e+01
1.358029999999999937e+01
1.354979999999999940e+01
1.358029999999999937e+01
1.354979999999999940e+01
1.364140000000000086e+01
1.358029999999999937e+01
1.351929999999999943e+01
1.354979999999999940e+01
1.351929999999999943e+01
1.358029999999999937e+01
1.358029999999999937e+01
1.354979999999999940e+01
1.358029999999999937e+01
1.358029999999999937e+01
1.354979999999999940e+01
1.361079999999999934e+01
1.361079999999999934e+01
1.361079999999999934e+01
1.358029999999999937e+01
1.358029999999999937e+01
1.358029999999999937e+01
1.361079999999999934e+01
1.361079999999999934e+01
1.361079999999999934e+01
1.361079999999999934e+01
1.361079999999999934e+01
1.361079999999999934e+01
1.361079999999999934e+01
1.361079999999999934e+01
1.358029999999999937e+01
1.358029999999999937e+01
1.358029999999999937e+01
1.361079999999999934e+01
1.358029999999999937e+01
1.358029999999999937e+01
1.361079999999999934e+01
1.354979999999999940e+01
1.358029999999999937e+01
1.358029999999999937e+01
1.358029999999999937e+01
1.358029999999999937e+01
1.361079999999999934e+01
1.358029999999999937e+01
1.358029999999999937e+01
1.361079999999999934e+01
1.364140000000000086e+01
1.364140000000000086e+01
1.361079999999999934e+01
1.361079999999999934e+01
1.361079999999999934e+01
1.364140000000000086e+01
1.367190000000000083e+01
1.361079999999999934e+01
1.364140000000000086e+01
1.361079999999999934e+01
1.361079999999999934e+01
1.364140000000000086e+01
1.367190000000000083e+01
1.364140000000000086e+01
1.370240000000000080e+01
1.367190000000000083e+01
1.364140000000000086e+01
1.364140000000000086e+01
1.364140000000000086e+01
1.364140000000000086e+01
1.367190000000000083e+01
1.364140000000000086e+01
1.367190000000000083e+01
1.367190000000000083e+01
1.364140000000000086e+01
1.367190000000000083e+01
1.370240000000000080e+01
1.364140000000000086e+01
1.364140000000000086e+01
1.367190000000000083e+01
1.364140000000000086e+01
1.364140000000000086e+01
1.367190000000000083e+01
1.367190000000000083e+01
1.367190000000000083e+01
1.367190000000000083e+01
1.367190000000000083e+01
1.364140000000000086e+01
1.367190000000000083e+01
1.367190000000000083e+01
1.364140000000000086e+01
1.370240000000000080e+01
1.367190000000000083e+01
1.370240000000000080e+01
1.373290000000000077e+01
1.367190000000000083e+01
1.364140000000000086e+01
1.370240000000000080e+01
1.364140000000000086e+01
1.361079999999999934e+01
1.367190000000000083e+01
1.361079999999999934e+01
1.370240000000000080e+01
1.367190000000000083e+01
1.367190000000000083e+01
1.364140000000000086e+01
1.370240000000000080e+01
1.364140000000000086e+01
1.370240000000000080e+01
1.364140000000000086e+01
1.367190000000000083e+01
1.367190000000000083e+01
1.364140000000000086e+01
1.370240000000000080e+01
1.367190000000000083e+01
1.364140000000000086e+01
1.367190000000000083e+01
1.367190000000000083e+01
1.367190000000000083e+01
1.370240000000000080e+01
1.364140000000000086e+01
1.367190000000000083e+01
1.367190000000000083e+01
1.364140000000000086e+01
1.367190000000000083e+01
1.367190000000000083e+01
1.373290000000000077e+01
1.361079999999999934e+01
1.370240000000000080e+01
1.367190000000000083e+01
1.364140000000000086e+01
1.370240000000000080e+01
1.364140000000000086e+01
1.367190000000000083e+01
1.367190000000000083e+01
1.367190000000000083e+01
1.364140000000000086e+01
1.367190000000000083e+01
1.364140000000000086e+01
1.364140000000000086e+01
1.364140000000000086e+01
1.367190000000000083e+01
1.367190000000000083e+01
1.364140000000000086e+01
1.367190000000000083e+01
1.367190000000000083e+01
1.367190000000000083e+01
1.367190000000000083e+01
1.367190000000000083e+01
1.364140000000000086e+01
1.364140000000000086e+01
1.367190000000000083e+01
1.370240000000000080e+01
1.364140000000000086e+01
1.364140000000000086e+01
1.364140000000000086e+01
1.367190000000000083e+01
1.364140000000000086e+01
1.364140000000000086e+01
1.364140000000000086e+01
1.370240000000000080e+01
1.364140000000000086e+01
1.364140000000000086e+01
1.364140000000000086e+01
1.367190000000000083e+01
1.364140000000000086e+01
1.367190000000000083e+01
1.370240000000000080e+01
1.364140000000000086e+01
1.367190000000000083e+01
1.367190000000000083e+01
1.373290000000000077e+01
1.367190000000000083e+01
1.364140000000000086e+01
1.373290000000000077e+01
1.370240000000000080e+01
1.373290000000000077e+01
1.376340000000000074e+01
1.373290000000000077e+01
1.370240000000000080e+01
1.373290000000000077e+01
1.370240000000000080e+01
1.373290000000000077e+01
1.373290000000000077e+01
1.373290000000000077e+01
1.373290000000000077e+01
1.370240000000000080e+01
1.373290000000000077e+01
1.373290000000000077e+01
1.376340000000000074e+01
1.370240000000000080e+01
1.373290000000000077e+01
1.373290000000000077e+01
1.373290000000000077e+01
1.373290000000000077e+01
1.373290000000000077e+01
1.370240000000000080e+01
1.370240000000000080e+01
1.373290000000000077e+01
1.373290000000000077e+01
1.373290000000000077e+01
1.370240000000000080e+01
1.373290000000000077e+01
1.373290000000000077e+01
1.373290000000000077e+01
1.370240000000000080e+01
1.373290000000000077e+01
1.376340000000000074e+01
1.370240000000000080e+01
1.373290000000000077e+01
1.373290000000000077e+01
1.370240000000000080e+01
1.373290000000000077e+01
1.370240000000000080e+01
1.373290000000000077e+01
1.376340000000000074e+01
1.373290000000000077e+01
1.373290000000000077e+01
1.373290000000000077e+01
1.370240000000000080e+01
1.373290000000000077e+01
1.373290000000000077e+01
1.370240000000000080e+01
1.373290000000000077e+01
1.373290000000000077e+01
1.376340000000000074e+01
1.370240000000000080e+01
1.370240000000000080e+01
1.373290000000000077e+01
1.370240000000000080e+01
1.376340000000000074e+01
1.370240000000000080e+01
1.373290000000000077e+01
1.376340000000000074e+01
1.373290000000000077e+01
1.373290000000000077e+01
1.373290000000000077e+01
1.376340000000000074e+01
1.373290000000000077e+01
1.373290000000000077e+01
1.373290000000000077e+01
1.370240000000000080e+01
1.376340000000000074e+01
1.370240000000000080e+01
1.370240000000000080e+01
1.373290000000000077e+01
1.373290000000000077e+01
1.373290000000000077e+01
1.376340000000000074e+01
1.370240000000000080e+01
1.376340000000000074e+01
1.373290000000000077e+01
1.376340000000000074e+01
1.376340000000000074e+01
1.373290000000000077e+01
1.376340000000000074e+01
1.373290000000000077e+01
1.376340000000000074e+01
1.373290000000000077e+01
1.373290000000000077e+01
1.376340000000000074e+01
1.373290000000000077e+01
1.370240000000000080e+01
1.373290000000000077e+01
1.367190000000000083e+01
1.373290000000000077e+01
1.376340000000000074e+01
1.376340000000000074e+01
1.367190000000000083e+01
1.370240000000000080e+01
1.373290000000000077e+01
1.373290000000000077e+01
1.376340000000000074e+01
1.373290000000000077e+01
1.373290000000000077e+01
1.370240000000000080e+01
1.373290000000000077e+01
1.376340000000000074e+01
1.373290000000000077e+01
1.373290000000000077e+01
1.376340000000000074e+01
1.373290000000000077e+01
1.373290000000000077e+01
1.379390000000000072e+01
1.373290000000000077e+01
1.370240000000000080e+01
1.373290000000000077e+01
1.376340000000000074e+01
1.373290000000000077e+01
1.376340000000000074e+01
1.373290000000000077e+01
1.370240000000000080e+01
1.373290000000000077e+01
1.373290000000000077e+01
1.373290000000000077e+01
1.376340000000000074e+01
1.370240000000000080e+01
1.376340000000000074e+01
1.373290000000000077e+01
1.373290000000000077e+01
1.373290000000000077e+01
1.373290000000000077e+01
1.367190000000000083e+01
1.373290000000000077e+01
1.373290000000000077e+01
1.370240000000000080e+01
1.373290000000000077e+01
1.373290000000000077e+01
1.373290000000000077e+01
1.376340000000000074e+01
1.376340000000000074e+01
1.373290000000000077e+01
1.376340000000000074e+01
1.376340000000000074e+01
1.376340000000000074e+01
1.379390000000000072e+01
1.379390000000000072e+01
1.379390000000000072e+01
1.373290000000000077e+01
1.379390000000000072e+01
1.379390000000000072e+01
1.382450000000000045e+01
1.373290000000000077e+01
1.379390000000000072e+01
1.376340000000000074e+01
1.376340000000000074e+01
1.379390000000000072e+01
1.379390000000000072e+01
1.379390000000000072e+01
1.379390000000000072e+01
1.376340000000000074e+01
1.379390000000000072e+01
1.379390000000000072e+01
1.379390000000000072e+01
1.373290000000000077e+01
1.376340000000000074e+01
1.379390000000000072e+01
1.379390000000000072e+01
1.382450000000000045e+01
1.379390000000000072e+01
1.379390000000000072e+01
1.376340000000000074e+01
1.379390000000000072e+01
1.379390000000000072e+01
1.379390000000000072e+01
1.385500000000000043e+01
1.382450000000000045e+01
1.385500000000000043e+01
1.382450000000000045e+01
1.382450000000000045e+01
1.379390000000000072e+01
1.379390000000000072e+01
1.376340000000000074e+01
1.379390000000000072e+01
1.379390000000000072e+01
1.382450000000000045e+01
1.382450000000000045e+01
1.376340000000000074e+01
1.382450000000000045e+01
1.379390000000000072e+01
1.382450000000000045e+01
1.379390000000000072e+01
1.382450000000000045e+01
1.376340000000000074e+01
1.379390000000000072e+01
1.382450000000000045e+01
1.382450000000000045e+01
1.379390000000000072e+01
1.376340000000000074e+01
1.379390000000000072e+01
1.379390000000000072e+01
1.382450000000000045e+01
1.376340000000000074e+01
1.379390000000000072e+01
1.376340000000000074e+01
1.376340000000000074e+01
1.379390000000000072e+01
1.376340000000000074e+01
1.385500000000000043e+01
1.382450000000000045e+01
1.379390000000000072e+01
1.382450000000000045e+01
1.376340000000000074e+01
1.379390000000000072e+01
1.382450000000000045e+01
1.385500000000000043e+01
1.385500000000000043e+01
1.376340000000000074e+01
1.382450000000000045e+01
1.382450000000000045e+01
1.379390000000000072e+01
1.382450000000000045e+01
1.379390000000000072e+01
1.379390000000000072e+01
1.379390000000000072e+01
1.376340000000000074e+01
1.379390000000000072e+01
1.382450000000000045e+01
1.382450000000000045e+01
1.379390000000000072e+01
1.379390000000000072e+01
1.376340000000000074e+01
1.379390000000000072e+01
1.379390000000000072e+01
1.379390000000000072e+01
1.382450000000000045e+01
1.379390000000000072e+01
1.379390000000000072e+01
1.382450000000000045e+01
1.379390000000000072e+01
1.379390000000000072e+01
1.379390000000000072e+01
1.376340000000000074e+01
1.376340000000000074e+01
1.379390000000000072e+01
1.376340000000000074e+01
1.379390000000000072e+01
1.379390000000000072e+01
1.385500000000000043e+01
1.379390000000000072e+01
1.379390000000000072e+01
1.379390000000000072e+01
1.379390000000000072e+01
1.379390000000000072e+01
1.376340000000000074e+01
1.376340000000000074e+01
1.376340000000000074e+01
1.376340000000000074e+01
1.382450000000000045e+01
1.376340000000000074e+01
1.379390000000000072e+01
1.382450000000000045e+01
1.382450000000000045e+01
1.379390000000000072e+01
1.379390000000000072e+01
1.379390000000000072e+01
1.376340000000000074e+01
1.382450000000000045e+01
1.379390000000000072e+01
1.385500000000000043e+01
1.382450000000000045e+01
1.385500000000000043e+01
1.385500000000000043e+01
1.388550000000000040e+01
1.382450000000000045e+01
1.382450000000000045e+01
1.382450000000000045e+01
1.382450000000000045e+01
1.382450000000000045e+01
1.382450000000000045e+01
1.382450000000000045e+01
1.385500000000000043e+01
1.385500000000000043e+01
1.385500000000000043e+01
1.382450000000000045e+01
1.379390000000000072e+01
1.385500000000000043e+01
1.385500000000000043e+01
1.385500000000000043e+01
1.382450000000000045e+01
1.385500000000000043e+01
1.385500000000000043e+01
1.382450000000000045e+01
1.382450000000000045e+01
1.385500000000000043e+01
1.379390000000000072e+01
1.385500000000000043e+01
1.382450000000000045e+01
1.385500000000000043e+01
1.385500000000000043e+01
1.382450000000000045e+01
1.382450000000000045e+01
1.379390000000000072e+01
1.388550000000000040e+01
1.382450000000000045e+01
1.382450000000000045e+01
1.382450000000000045e+01
1.385500000000000043e+01
1.385500000000000043e+01
1.382450000000000045e+01
1.385500000000000043e+01
1.382450000000000045e+01
1.385500000000000043e+01
1.388550000000000040e+01
1.382450000000000045e+01
1.382450000000000045e+01
1.385500000000000043e+01
1.385500000000000043e+01
1.382450000000000045e+01
1.385500000000000043e+01
1.388550000000000040e+01
1.385500000000000043e+01
1.382450000000000045e+01
1.382450000000000045e+01
1.388550000000000040e+01
1.385500000000000043e+01
1.382450000000000045e+01
1.382450000000000045e+01
1.382450000000000045e+01
1.382450000000000045e+01
1.382450000000000045e+01
1.385500000000000043e+01
1.385500000000000043e+01
1.382450000000000045e+01
1.388550000000000040e+01
1.382450000000000045e+01
1.382450000000000045e+01
1.385500000000000043e+01
1.379390000000000072e+01
1.385500000000000043e+01
1.382450000000000045e+01
1.385500000000000043e+01
1.385500000000000043e+01
1.382450000000000045e+01
1.385500000000000043e+01
1.385500000000000043e+01
1.382450000000000045e+01
1.385500000000000043e+01
1.385500000000000043e+01
1.388550000000000040e+01
1.385500000000000043e+01
1.385500000000000043e+01
1.385500000000000043e+01
1.382450000000000045e+01
1.385500000000000043e+01
1.388550000000000040e+01
1.385500000000000043e+01
1.382450000000000045e+01
1.385500000000000043e+01
1.382450000000000045e+01
1.382450000000000045e+01
1.385500000000000043e+01
1.385500000000000043e+01
1.385500000000000043e+01
1.382450000000000045e+01
1.379390000000000072e+01
1.385500000000000043e+01
1.382450000000000045e+01
1.385500000000000043e+01
1.382450000000000045e+01
1.382450000000000045e+01
1.388550000000000040e+01
1.382450000000000045e+01
1.379390000000000072e+01
1.385500000000000043e+01
1.382450000000000045e+01
1.382450000000000045e+01
1.385500000000000043e+01
1.382450000000000045e+01
1.385500000000000043e+01
1.388550000000000040e+01
1.385500000000000043e+01
1.385500000000000043e+01
1.382450000000000045e+01
1.388550000000000040e+01
1.382450000000000045e+01
1.382450000000000045e+01
1.385500000000000043e+01
1.379390000000000072e+01
1.382450000000000045e+01
1.382450000000000045e+01
1.385500000000000043e+01
1.385500000000000043e+01
1.385500000000000043e+01
1.388550000000000040e+01
1.385500000000000043e+01
1.379390000000000072e+01
1.388550000000000040e+01
1.379390000000000072e+01
1.382450000000000045e+01
1.382450000000000045e+01
1.385500000000000043e+01
1.385500000000000043e+01
1.382450000000000045e+01
1.385500000000000043e+01
1.385500000000000043e+01
1.385500000000000043e+01
1.388550000000000040e+01
1.388550000000000040e+01
1.388550000000000040e+01
1.385500000000000043e+01
1.388550000000000040e+01
1.385500000000000043e+01
1.388550000000000040e+01
1.388550000000000040e+01
1.391600000000000037e+01
1.391600000000000037e+01
1.391600000000000037e+01
1.391600000000000037e+01
1.388550000000000040e+01
1.391600000000000037e+01
1.388550000000000040e+01
1.391600000000000037e+01
1.388550000000000040e+01
1.391600000000000037e+01
1.391600000000000037e+01
1.391600000000000037e+01
1.388550000000000040e+01
1.391600000000000037e+01
1.388550000000000040e+01
1.391600000000000037e+01
1.391600000000000037e+01
1.388550000000000040e+01
1.388550000000000040e+01
1.388550000000000040e+01
1.391600000000000037e+01
1.388550000000000040e+01
1.391600000000000037e+01
1.388550000000000040e+01
1.388550000000000040e+01
1.391600000000000037e+01
1.391600000000000037e+01
1.391600000000000037e+01
1.391600000000000037e+01
1.394650000000000034e+01
1.391600000000000037e+01
1.391600000000000037e+01
1.388550000000000040e+01
1.385500000000000043e+01
1.388550000000000040e+01
1.391600000000000037e+01
1.385500000000000043e+01
1.388550000000000040e+01
1.385500000000000043e+01
1.391600000000000037e+01
1.391600000000000037e+01
1.388550000000000040e+01
1.397710000000000008e+01
1.391600000000000037e+01
1.391600000000000037e+01
1.391600000000000037e+01
1.388550000000000040e+01
1.388550000000000040e+01
1.391600000000000037e+01
1.394650000000000034e+01
1.394650000000000034e+01
1.388550000000000040e+01
1.388550000000000040e+01
1.391600000000000037e+01
1.391600000000000037e+01
1.394650000000000034e+01
1.394650000000000034e+01
1.391600000000000037e+01
1.391600000000000037e+01
1.385500000000000043e+01
1.385500000000000043e+01
1.391600000000000037e+01
1.388550000000000040e+01
1.391600000000000037e+01
1.391600000000000037e+01
1.394650000000000034e+01
1.388550000000000040e+01
1.385500000000000043e+01
1.394650000000000034e+01
1.391600000000000037e+01
1.391600000000000037e+01
1.391600000000000037e+01
1.394650000000000034e+01
1.388550000000000040e+01
1.388550000000000040e+01
1.391600000000000037e+01
1.388550000000000040e+01
1.391600000000000037e+01
1.388550000000000040e+01
1.391600000000000037e+01
1.394650000000000034e+01
1.391600000000000037e+01
1.385500000000000043e+01
1.391600000000000037e+01
1.385500000000000043e+01
1.391600000000000037e+01
1.388550000000000040e+01
1.391600000000000037e+01
1.391600000000000037e+01
1.388550000000000040e+01
1.391600000000000037e+01
1.388550000000000040e+01
1.394650000000000034e+01
1.391600000000000037e+01
1.391600000000000037e+01
1.391600000000000037e+01
1.388550000000000040e+01
1.391600000000000037e+01
1.388550000000000040e+01
1.391600000000000037e+01
1.391600000000000037e+01
1.391600000000000037e+01
1.388550000000000040e+01
1.388550000000000040e+01
1.394650000000000034e+01
1.388550000000000040e+01
1.391600000000000037e+01
1.388550000000000040e+01
1.388550000000000040e+01
1.388550000000000040e+01
1.394650000000000034e+01
1.391600000000000037e+01
1.394650000000000034e+01
1.388550000000000040e+01
1.388550000000000040e+01
1.391600000000000037e+01
1.388550000000000040e+01
1.385500000000000043e+01
1.385500000000000043e+01
1.385500000000000043e+01
1.388550000000000040e+01
1.388550000000000040e+01
1.388550000000000040e+01
1.388550000000000040e+01
1.385500000000000043e+01
1.385500000000000043e+01
1.391600000000000037e+01
1.385500000000000043e+01
1.391600000000000037e+01
1.391600000000000037e+01
1.391600000000000037e+01
1.391600000000000037e+01
1.391600000000000037e+01
1.394650000000000034e+01
1.385500000000000043e+01
1.391600000000000037e+01
1.394650000000000034e+01
1.391600000000000037e+01
1.394650000000000034e+01
1.394650000000000034e+01
1.394650000000000034e+01
1.397710000000000008e+01
1.397710000000000008e+01
1.391600000000000037e+01
1.394650000000000034e+01
1.394650000000000034e+01
1.391600000000000037e+01
1.391600000000000037e+01
1.391600000000000037e+01
1.388550000000000040e+01
1.394650000000000034e+01
1.391600000000000037e+01
1.391600000000000037e+01
1.397710000000000008e+01
1.388550000000000040e+01
1.391600000000000037e+01
1.391600000000000037e+01
1.391600000000000037e+01
1.394650000000000034e+01
1.391600000000000037e+01
1.394650000000000034e+01
1.397710000000000008e+01
1.397710000000000008e+01
1.394650000000000034e+01
1.394650000000000034e+01
1.394650000000000034e+01
1.391600000000000037e+01
1.388550000000000040e+01
1.391600000000000037e+01
1.394650000000000034e+01
1.391600000000000037e+01
1.391600000000000037e+01
1.394650000000000034e+01
1.391600000000000037e+01
1.397710000000000008e+01
1.391600000000000037e+01
1.394650000000000034e+01
1.391600000000000037e+01
1.394650000000000034e+01
1.391600000000000037e+01
1.391600000000000037e+01
1.391600000000000037e+01
1.394650000000000034e+01
1.391600000000000037e+01
1.391600000000000037e+01
1.397710000000000008e+01
1.394650000000000034e+01
1.391600000000000037e+01
1.391600000000000037e+01
1.391600000000000037e+01
1.391600000000000037e+01
1.394650000000000034e+01
1.394650000000000034e+01
1.391600000000000037e+01
1.388550000000000040e+01
1.391600000000000037e+01
1.397710000000000008e+01
1.397710000000000008e+01
1.397710000000000008e+01
1.397710000000000008e+01
1.394650000000000034e+01
1.394650000000000034e+01
1.388550000000000040e+01
1.391600000000000037e+01
1.394650000000000034e+01
1.394650000000000034e+01
1.397710000000000008e+01
1.394650000000000034e+01
1.397710000000000008e+01
1.394650000000000034e+01
1.394650000000000034e+01
1.391600000000000037e+01
1.391600000000000037e+01
1.391600000000000037e+01
1.391600000000000037e+01
1.391600000000000037e+01
1.397710000000000008e+01
1.394650000000000034e+01
1.394650000000000034e+01
1.394650000000000034e+01
1.388550000000000040e+01
1.394650000000000034e+01
1.394650000000000034e+01
1.394650000000000034e+01
1.391600000000000037e+01
1.394650000000000034e+01
1.397710000000000008e+01
1.394650000000000034e+01
1.391600000000000037e+01
1.391600000000000037e+01
1.391600000000000037e+01
1.397710000000000008e+01
1.391600000000000037e+01
1.391600000000000037e+01
1.391600000000000037e+01
1.394650000000000034e+01
1.391600000000000037e+01
1.388550000000000040e+01
1.394650000000000034e+01
1.391600000000000037e+01
1.394650000000000034e+01
1.391600000000000037e+01
1.388550000000000040e+01
1.391600000000000037e+01
1.397710000000000008e+01
1.388550000000000040e+01
1.394650000000000034e+01
1.397710000000000008e+01
1.391600000000000037e+01
1.391600000000000037e+01
1.394650000000000034e+01
1.397710000000000008e+01
1.394650000000000034e+01
1.394650000000000034e+01
1.394650000000000034e+01
1.397710000000000008e+01
1.394650000000000034e+01
1.391600000000000037e+01
1.394650000000000034e+01
1.397710000000000008e+01
1.391600000000000037e+01
1.394650000000000034e+01
1.394650000000000034e+01
1.394650000000000034e+01
1.391600000000000037e+01
1.391600000000000037e+01
1.394650000000000034e+01
1.394650000000000034e+01
1.397710000000000008e+01
1.391600000000000037e+01
1.394650000000000034e+01
1.394650000000000034e+01
1.394650000000000034e+01
1.394650000000000034e+01
1.397710000000000008e+01
1.391600000000000037e+01
1.391600000000000037e+01
1.391600000000000037e+01
1.394650000000000034e+01
1.397710000000000008e+01
1.397710000000000008e+01
1.394650000000000034e+01
1.391600000000000037e+01
1.397710000000000008e+01
1.394650000000000034e+01
1.394650000000000034e+01
1.394650000000000034e+01
1.397710000000000008e+01
1.394650000000000034e+01
1.394650000000000034e+01
1.397710000000000008e+01
1.400760000000000005e+01
1.397710000000000008e+01
1.391600000000000037e+01
1.391600000000000037e+01
1.394650000000000034e+01
1.400760000000000005e+01
1.397710000000000008e+01
1.397710000000000008e+01
1.400760000000000005e+01
1.397710000000000008e+01
1.403810000000000002e+01
1.400760000000000005e+01
1.400760000000000005e+01
1.400760000000000005e+01
1.397710000000000008e+01
1.403810000000000002e+01
1.400760000000000005e+01
1.400760000000000005e+01
1.400760000000000005e+01
1.403810000000000002e+01
1.400760000000000005e+01
1.400760000000000005e+01
1.397710000000000008e+01
1.397710000000000008e+01
1.394650000000000034e+01
1.403810000000000002e+01
1.394650000000000034e+01
1.403810000000000002e+01
1.400760000000000005e+01
1.388550000000000040e+01
1.394650000000000034e+01
1.397710000000000008e+01
1.397710000000000008e+01
1.403810000000000002e+01
1.397710000000000008e+01
1.394650000000000034e+01
1.397710000000000008e+01
1.400760000000000005e+01
1.397710000000000008e+01
1.400760000000000005e+01
1.397710000000000008e+01
1.400760000000000005e+01
1.400760000000000005e+01
1.397710000000000008e+01
1.394650000000000034e+01
1.400760000000000005e+01
1.400760000000000005e+01
1.400760000000000005e+01
1.400760000000000005e+01
1.403810000000000002e+01
1.403810000000000002e+01
1.400760000000000005e+01
1.397710000000000008e+01
1.397710000000000008e+01
1.400760000000000005e+01
1.397710000000000008e+01
1.397710000000000008e+01
1.397710000000000008e+01
1.397710000000000008e+01
1.403810000000000002e+01
1.400760000000000005e+01
1.403810000000000002e+01
1.400760000000000005e+01
1.397710000000000008e+01
1.400760000000000005e+01
1.400760000000000005e+01
1.397710000000000008e+01
1.397710000000000008e+01
1.397710000000000008e+01
1.400760000000000005e+01
1.400760000000000005e+01
1.400760000000000005e+01
1.400760000000000005e+01
1.400760000000000005e+01
1.400760000000000005e+01
1.400760000000000005e+01
1.397710000000000008e+01
1.391600000000000037e+01
1.400760000000000005e+01
1.400760000000000005e+01
1.397710000000000008e+01
1.397710000000000008e+01
1.397710000000000008e+01
1.403810000000000002e+01
1.397710000000000008e+01
1.397710000000000008e+01
1.403810000000000002e+01
1.400760000000000005e+01
1.403810000000000002e+01
1.400760000000000005e+01
1.397710000000000008e+01
1.400760000000000005e+01
1.397710000000000008e+01
1.403810000000000002e+01
1.397710000000000008e+01
1.403810000000000002e+01
1.400760000000000005e+01
1.397710000000000008e+01
1.400760000000000005e+01
1.400760000000000005e+01
1.400760000000000005e+01
1.397710000000000008e+01
1.397710000000000008e+01
1.403810000000000002e+01
1.397710000000000008e+01
1.397710000000000008e+01
1.400760000000000005e+01
1.400760000000000005e+01
1.403810000000000002e+01
1.400760000000000005e+01
1.400760000000000005e+01
1.400760000000000005e+01
1.400760000000000005e+01
1.403810000000000002e+01
1.400760000000000005e+01
1.400760000000000005e+01
1.400760000000000005e+01
1.400760000000000005e+01
1.403810000000000002e+01
1.400760000000000005e+01
1.400760000000000005e+01
1.403810000000000002e+01
1.400760000000000005e+01
1.394650000000000034e+01
1.400760000000000005e+01
1.397710000000000008e+01
1.400760000000000005e+01
1.400760000000000005e+01
1.397710000000000008e+01
1.403810000000000002e+01
1.400760000000000005e+01
1.400760000000000005e+01
1.394650000000000034e+01
1.400760000000000005e+01
1.400760000000000005e+01
1.400760000000000005e+01
1.397710000000000008e+01
1.397710000000000008e+01
1.397710000000000008e+01
1.400760000000000005e+01
1.397710000000000008e+01
1.397710000000000008e+01
1.397710000000000008e+01
1.397710000000000008e+01
1.397710000000000008e+01
1.397710000000000008e+01
1.394650000000000034e+01
1.400760000000000005e+01
1.394650000000000034e+01
1.400760000000000005e+01
1.394650000000000034e+01
1.397710000000000008e+01
1.391600000000000037e+01
1.394650000000000034e+01
1.394650000000000034e+01
1.391600000000000037e+01
1.394650000000000034e+01
1.400760000000000005e+01
1.394650000000000034e+01
1.400760000000000005e+01
1.394650000000000034e+01
1.397710000000000008e+01
1.397710000000000008e+01
1.394650000000000034e+01
1.394650000000000034e+01
1.394650000000000034e+01
1.397710000000000008e+01
1.394650000000000034e+01
1.397710000000000008e+01
1.397710000000000008e+01
1.394650000000000034e+01
1.397710000000000008e+01
1.400760000000000005e+01
1.397710000000000008e+01
1.397710000000000008e+01
1.397710000000000008e+01
1.397710000000000008e+01
1.397710000000000008e+01
1.394650000000000034e+01
1.397710000000000008e+01
1.391600000000000037e+01
1.400760000000000005e+01
1.397710000000000008e+01
1.397710000000000008e+01
1.400760000000000005e+01
1.400760000000000005e+01
1.397710000000000008e+01
1.400760000000000005e+01
1.397710000000000008e+01
1.400760000000000005e+01
1.397710000000000008e+01
1.403810000000000002e+01
1.403810000000000002e+01
1.406859999999999999e+01
1.406859999999999999e+01
1.400760000000000005e+01
1.406859999999999999e+01
1.403810000000000002e+01
1.400760000000000005e+01
1.406859999999999999e+01
1.409909999999999997e+01
1.400760000000000005e+01
1.403810000000000002e+01
1.403810000000000002e+01
1.400760000000000005e+01
1.403810000000000002e+01
1.403810000000000002e+01
1.406859999999999999e+01
1.406859999999999999e+01
1.403810000000000002e+01
1.403810000000000002e+01
1.400760000000000005e+01
1.400760000000000005e+01
1.400760000000000005e+01
1.406859999999999999e+01
1.403810000000000002e+01
1.406859999999999999e+01
1.403810000000000002e+01
1.406859999999999999e+01
1.403810000000000002e+01
1.403810000000000002e+01
1.403810000000000002e+01
1.403810000000000002e+01
1.403810000000000002e+01
1.406859999999999999e+01
1.406859999999999999e+01
1.403810000000000002e+01
1.403810000000000002e+01
1.400760000000000005e+01
1.403810000000000002e+01
1.406859999999999999e+01
1.403810000000000002e+01
1.400760000000000005e+01
1.403810000000000002e+01
1.403810000000000002e+01
1.403810000000000002e+01
1.403810000000000002e+01
1.403810000000000002e+01
1.403810000000000002e+01
1.403810000000000002e+01
1.400760000000000005e+01
1.403810000000000002e+01
1.403810000000000002e+01
1.403810000000000002e+01
1.400760000000000005e+01
1.403810000000000002e+01
1.403810000000000002e+01
1.409909999999999997e+01
1.403810000000000002e+01
1.403810000000000002e+01
1.403810000000000002e+01
1.403810000000000002e+01
1.403810000000000002e+01
1.400760000000000005e+01
1.403810000000000002e+01
1.403810000000000002e+01
1.403810000000000002e+01
1.403810000000000002e+01
1.403810000000000002e+01
1.403810000000000002e+01
1.403810000000000002e+01
1.403810000000000002e+01
1.403810000000000002e+01
1.403810000000000002e+01
1.403810000000000002e+01
1.403810000000000002e+01
1.406859999999999999e+01
1.403810000000000002e+01
1.406859999999999999e+01
1.400760000000000005e+01
1.403810000000000002e+01
1.403810000000000002e+01
1.403810000000000002e+01
1.403810000000000002e+01
1.400760000000000005e+01
1.403810000000000002e+01
1.403810000000000002e+01
1.403810000000000002e+01
1.406859999999999999e+01
1.406859999999999999e+01
1.403810000000000002e+01
1.403810000000000002e+01
1.400760000000000005e+01
1.406859999999999999e+01
1.403810000000000002e+01
1.409909999999999997e+01
1.403810000000000002e+01
1.409909999999999997e+01
1.403810000000000002e+01
1.403810000000000002e+01
1.403810000000000002e+01
1.403810000000000002e+01
1.400760000000000005e+01
1.403810000000000002e+01
1.400760000000000005e+01
1.406859999999999999e+01
1.403810000000000002e+01
1.406859999999999999e+01
1.406859999999999999e+01
1.400760000000000005e+01
1.403810000000000002e+01
1.400760000000000005e+01
1.406859999999999999e+01
1.400760000000000005e+01
1.400760000000000005e+01
1.403810000000000002e+01
1.403810000000000002e+01
1.403810000000000002e+01
1.403810000000000002e+01
1.403810000000000002e+01
1.403810000000000002e+01
1.403810000000000002e+01
1.400760000000000005e+01
1.406859999999999999e+01
1.400760000000000005e+01
1.400760000000000005e+01
1.400760000000000005e+01
1.400760000000000005e+01
1.403810000000000002e+01
1.394650000000000034e+01
1.400760000000000005e+01
1.403810000000000002e+01
1.397710000000000008e+01
1.400760000000000005e+01
1.397710000000000008e+01
1.403810000000000002e+01
1.400760000000000005e+01
1.403810000000000002e+01
1.403810000000000002e+01
1.394650000000000034e+01
1.397710000000000008e+01
1.400760000000000005e+01
1.403810000000000002e+01
1.400760000000000005e+01
1.400760000000000005e+01
1.403810000000000002e+01
1.397710000000000008e+01
1.400760000000000005e+01
1.397710000000000008e+01
1.397710000000000008e+01
1.397710000000000008e+01
1.400760000000000005e+01
1.397710000000000008e+01
1.400760000000000005e+01
1.400760000000000005e+01
1.397710000000000008e+01
1.403810000000000002e+01
1.397710000000000008e+01
1.400760000000000005e+01
1.397710000000000008e+01
1.397710000000000008e+01
1.400760000000000005e+01
1.400760000000000005e+01
1.400760000000000005e+01
1.397710000000000008e+01
1.397710000000000008e+01
1.400760000000000005e+01
1.397710000000000008e+01
1.397710000000000008e+01
1.400760000000000005e+01
1.400760000000000005e+01
1.400760000000000005e+01
1.400760000000000005e+01
1.403810000000000002e+01
1.397710000000000008e+01
1.400760000000000005e+01
1.400760000000000005e+01
1.397710000000000008e+01
1.400760000000000005e+01
1.400760000000000005e+01
1.400760000000000005e+01
1.397710000000000008e+01
1.397710000000000008e+01
1.400760000000000005e+01
1.400760000000000005e+01
1.400760000000000005e+01
1.397710000000000008e+01
1.397710000000000008e+01
1.397710000000000008e+01
1.400760000000000005e+01
1.394650000000000034e+01
1.397710000000000008e+01
1.397710000000000008e+01
1.394650000000000034e+01
1.400760000000000005e+01
1.394650000000000034e+01
1.397710000000000008e+01
1.397710000000000008e+01
1.397710000000000008e+01
1.397710000000000008e+01
1.397710000000000008e+01
1.397710000000000008e+01
1.397710000000000008e+01
1.400760000000000005e+01
1.397710000000000008e+01
1.400760000000000005e+01
1.397710000000000008e+01
1.400760000000000005e+01
1.400760000000000005e+01
1.400760000000000005e+01
1.397710000000000008e+01
1.400760000000000005e+01
1.397710000000000008e+01
1.394650000000000034e+01
1.397710000000000008e+01
1.394650000000000034e+01
1.403810000000000002e+01
1.403810000000000002e+01
1.403810000000000002e+01
1.406859999999999999e+01
1.397710000000000008e+01
1.403810000000000002e+01
1.403810000000000002e+01
1.403810000000000002e+01
1.406859999999999999e+01
1.406859999999999999e+01
1.409909999999999997e+01
1.406859999999999999e+01
1.403810000000000002e+01
1.406859999999999999e+01
1.403810000000000002e+01
1.406859999999999999e+01
1.409909999999999997e+01
1.403810000000000002e+01
1.403810000000000002e+01
1.403810000000000002e+01
1.403810000000000002e+01
1.403810000000000002e+01
1.406859999999999999e+01
1.403810000000000002e+01
1.400760000000000005e+01
1.406859999999999999e+01
1.403810000000000002e+01
1.406859999999999999e+01
1.403810000000000002e+01
1.400760000000000005e+01
1.403810000000000002e+01
1.406859999999999999e+01
1.406859999999999999e+01
1.406859999999999999e+01
1.406859999999999999e+01
1.403810000000000002e+01
1.403810000000000002e+01
1.406859999999999999e+01
1.406859999999999999e+01
1.406859999999999999e+01
1.403810000000000002e+01
1.403810000000000002e+01
1.400760000000000005e+01
1.403810000000000002e+01
1.403810000000000002e+01
1.409909999999999997e+01
1.406859999999999999e+01
1.409909999999999997e+01
1.406859999999999999e+01
1.409909999999999997e+01
1.403810000000000002e+01
1.406859999999999999e+01
1.400760000000000005e+01
1.406859999999999999e+01
1.403810000000000002e+01
1.403810000000000002e+01
1.409909999999999997e+01
1.400760000000000005e+01
1.400760000000000005e+01
1.400760000000000005e+01
1.409909999999999997e+01
1.403810000000000002e+01
1.403810000000000002e+01
1.403810000000000002e+01
1.403810000000000002e+01
1.403810000000000002e+01
1.403810000000000002e+01
1.406859999999999999e+01
1.403810000000000002e+01
1.403810000000000002e+01
1.403810000000000002e+01
1.403810000000000002e+01
1.400760000000000005e+01
1.403810000000000002e+01
1.406859999999999999e+01
1.403810000000000002e+01
1.403810000000000002e+01
1.403810000000000002e+01
1.400760000000000005e+01
1.409909999999999997e+01
1.403810000000000002e+01
1.406859999999999999e+01
1.406859999999999999e+01
1.400760000000000005e+01
1.403810000000000002e+01
1.406859999999999999e+01
1.403810000000000002e+01
1.403810000000000002e+01
1.406859999999999999e+01
1.406859999999999999e+01
1.406859999999999999e+01
1.400760000000000005e+01
1.406859999999999999e+01
1.406859999999999999e+01
1.403810000000000002e+01
1.400760000000000005e+01
1.403810000000000002e+01
1.400760000000000005e+01
1.406859999999999999e+01
1.409909999999999997e+01
1.403810000000000002e+01
1.403810000000000002e+01
1.403810000000000002e+01
1.403810000000000002e+01
1.406859999999999999e+01
1.400760000000000005e+01
1.403810000000000002e+01
1.403810000000000002e+01
1.403810000000000002e+01
1.400760000000000005e+01
1.403810000000000002e+01
1.397710000000000008e+01
1.403810000000000002e+01
1.403810000000000002e+01
1.400760000000000005e+01
1.403810000000000002e+01
1.403810000000000002e+01
1.406859999999999999e+01
1.400760000000000005e+01
1.403810000000000002e+01
1.400760000000000005e+01
1.406859999999999999e+01
1.403810000000000002e+01
1.403810000000000002e+01
1.403810000000000002e+01
1.400760000000000005e+01
1.403810000000000002e+01
1.403810000000000002e+01
1.403810000000000002e+01
1.403810000000000002e+01
1.400760000000000005e+01
1.403810000000000002e+01
1.400760000000000005e+01
1.403810000000000002e+01
1.400760000000000005e+01
1.403810000000000002e+01
1.403810000000000002e+01
1.403810000000000002e+01
1.406859999999999999e+01
1.403810000000000002e+01
1.406859999999999999e+01
1.403810000000000002e+01
1.403810000000000002e+01
1.400760000000000005e+01
1.403810000000000002e+01
1.403810000000000002e+01
1.406859999999999999e+01
1.400760000000000005e+01
1.403810000000000002e+01
1.403810000000000002e+01
1.406859999999999999e+01
1.403810000000000002e+01
1.406859999999999999e+01
1.406859999999999999e+01
1.403810000000000002e+01
1.406859999999999999e+01
1.403810000000000002e+01
1.406859999999999999e+01
1.397710000000000008e+01
1.403810000000000002e+01
1.400760000000000005e+01
1.400760000000000005e+01
1.403810000000000002e+01
1.403810000000000002e+01
1.400760000000000005e+01
1.400760000000000005e+01
1.403810000000000002e+01
1.409909999999999997e+01
1.400760000000000005e+01
1.403810000000000002e+01
1.400760000000000005e+01
1.403810000000000002e+01
1.406859999999999999e+01
1.406859999999999999e+01
1.403810000000000002e+01
1.403810000000000002e+01
1.400760000000000005e+01
1.406859999999999999e+01
1.406859999999999999e+01
1.400760000000000005e+01
1.403810000000000002e+01
1.409909999999999997e+01
1.406859999999999999e+01
1.406859999999999999e+01
1.403810000000000002e+01
1.403810000000000002e+01
1.406859999999999999e+01
1.403810000000000002e+01
1.400760000000000005e+01
1.403810000000000002e+01
1.403810000000000002e+01
1.406859999999999999e+01
1.403810000000000002e+01
1.400760000000000005e+01
1.400760000000000005e+01
1.397710000000000008e+01
1.400760000000000005e+01
1.400760000000000005e+01
1.406859999999999999e+01
1.403810000000000002e+01
1.403810000000000002e+01
1.403810000000000002e+01
1.406859999999999999e+01
1.403810000000000002e+01
1.403810000000000002e+01
1.409909999999999997e+01
1.403810000000000002e+01
1.406859999999999999e+01
1.409909999999999997e+01
1.403810000000000002e+01
1.406859999999999999e+01
1.406859999999999999e+01
1.406859999999999999e+01
1.409909999999999997e+01
1.400760000000000005e+01
1.400760000000000005e+01
1.409909999999999997e+01
1.406859999999999999e+01
1.409909999999999997e+01
1.400760000000000005e+01
1.400760000000000005e+01
1.409909999999999997e+01
1.406859999999999999e+01
1.403810000000000002e+01
1.400760000000000005e+01
1.403810000000000002e+01
1.403810000000000002e+01
1.400760000000000005e+01
1.409909999999999997e+01
1.403810000000000002e+01
1.400760000000000005e+01
1.400760000000000005e+01
1.406859999999999999e+01
1.406859999999999999e+01
1.403810000000000002e+01
1.406859999999999999e+01
1.403810000000000002e+01
1.406859999999999999e+01
1.406859999999999999e+01
1.403810000000000002e+01
1.409909999999999997e+01
1.406859999999999999e+01
1.409909999999999997e+01
1.409909999999999997e+01
1.403810000000000002e+01
1.400760000000000005e+01
1.406859999999999999e+01
1.409909999999999997e+01
1.400760000000000005e+01
1.406859999999999999e+01
1.403810000000000002e+01
1.409909999999999997e+01
1.403810000000000002e+01
1.403810000000000002e+01
1.406859999999999999e+01
1.409909999999999997e+01
1.406859999999999999e+01
1.403810000000000002e+01
1.406859999999999999e+01
1.403810000000000002e+01
1.403810000000000002e+01
1.406859999999999999e+01
1.406859999999999999e+01
1.403810000000000002e+01
1.400760000000000005e+01
1.406859999999999999e+01
1.406859999999999999e+01
1.406859999999999999e+01
1.403810000000000002e+01
1.409909999999999997e+01
1.403810000000000002e+01
1.409909999999999997e+01
1.403810000000000002e+01
1.406859999999999999e+01
1.403810000000000002e+01
1.400760000000000005e+01
1.409909999999999997e+01
1.403810000000000002e+01
1.403810000000000002e+01
1.406859999999999999e+01
1.400760000000000005e+01
1.406859999999999999e+01
1.403810000000000002e+01
1.406859999999999999e+01
1.406859999999999999e+01
1.403810000000000002e+01
1.403810000000000002e+01
1.403810000000000002e+01
1.406859999999999999e+01
1.406859999999999999e+01
1.403810000000000002e+01
1.406859999999999999e+01
1.409909999999999997e+01
1.400760000000000005e+01
1.409909999999999997e+01
1.403810000000000002e+01
1.403810000000000002e+01
1.406859999999999999e+01
1.403810000000000002e+01
1.403810000000000002e+01
1.403810000000000002e+01
1.403810000000000002e+01
1.403810000000000002e+01
1.403810000000000002e+01
1.409909999999999997e+01
1.406859999999999999e+01
1.406859999999999999e+01
1.400760000000000005e+01
1.406859999999999999e+01
1.406859999999999999e+01
1.400760000000000005e+01
1.406859999999999999e+01
1.403810000000000002e+01
1.403810000000000002e+01
1.406859999999999999e+01
1.409909999999999997e+01
1.403810000000000002e+01
1.406859999999999999e+01
1.400760000000000005e+01
1.403810000000000002e+01
1.403810000000000002e+01
1.403810000000000002e+01
1.403810000000000002e+01
1.406859999999999999e+01
1.403810000000000002e+01
1.400760000000000005e+01
1.403810000000000002e+01
1.406859999999999999e+01
1.400760000000000005e+01
1.400760000000000005e+01
1.403810000000000002e+01
1.406859999999999999e+01
1.409909999999999997e+01
1.403810000000000002e+01
1.403810000000000002e+01
1.403810000000000002e+01
1.403810000000000002e+01
1.403810000000000002e+01
1.403810000000000002e+01
1.403810000000000002e+01
1.403810000000000002e+01
1.403810000000000002e+01
1.403810000000000002e+01
1.403810000000000002e+01
1.406859999999999999e+01
1.406859999999999999e+01
1.400760000000000005e+01
1.406859999999999999e+01
1.403810000000000002e+01
1.400760000000000005e+01
1.403810000000000002e+01
1.403810000000000002e+01
1.400760000000000005e+01
1.400760000000000005e+01
1.403810000000000002e+01
1.400760000000000005e+01
1.406859999999999999e+01
1.403810000000000002e+01
1.406859999999999999e+01
1.406859999999999999e+01
1.403810000000000002e+01
1.403810000000000002e+01
1.406859999999999999e+01
1.400760000000000005e+01
1.406859999999999999e+01
1.403810000000000002e+01
1.403810000000000002e+01
1.403810000000000002e+01
1.406859999999999999e+01
1.400760000000000005e+01
1.403810000000000002e+01
1.400760000000000005e+01
1.403810000000000002e+01
1.403810000000000002e+01
1.400760000000000005e+01
1.400760000000000005e+01
1.400760000000000005e+01
1.403810000000000002e+01
1.403810000000000002e+01
1.403810000000000002e+01
1.403810000000000002e+01
1.403810000000000002e+01
1.403810000000000002e+01
1.403810000000000002e+01
1.403810000000000002e+01
1.403810000000000002e+01
1.400760000000000005e+01
1.400760000000000005e+01
1.403810000000000002e+01
1.403810000000000002e+01
1.400760000000000005e+01
1.400760000000000005e+01
1.403810000000000002e+01
1.403810000000000002e+01
1.406859999999999999e+01
1.400760000000000005e+01
1.403810000000000002e+01
1.400760000000000005e+01
1.397710000000000008e+01
1.397710000000000008e+01
1.397710000000000008e+01
1.397710000000000008e+01
1.403810000000000002e+01
1.403810000000000002e+01
1.397710000000000008e+01
1.403810000000000002e+01
1.397710000000000008e+01
1.397710000000000008e+01
1.400760000000000005e+01
1.397710000000000008e+01
1.397710000000000008e+01
1.394650000000000034e+01
1.400760000000000005e+01
1.400760000000000005e+01
1.403810000000000002e+01
1.397710000000000008e+01
1.400760000000000005e+01
1.397710000000000008e+01
1.400760000000000005e+01
1.400760000000000005e+01
1.400760000000000005e+01
1.397710000000000008e+01
1.397710000000000008e+01
1.403810000000000002e+01
1.397710000000000008e+01
1.400760000000000005e+01
1.400760000000000005e+01
1.400760000000000005e+01
1.403810000000000002e+01
1.397710000000000008e+01
1.400760000000000005e+01
1.403810000000000002e+01
1.397710000000000008e+01
1.403810000000000002e+01
1.397710000000000008e+01
1.400760000000000005e+01
1.400760000000000005e+01
1.394650000000000034e+01
1.406859999999999999e+01
1.397710000000000008e+01
1.400760000000000005e+01
1.403810000000000002e+01
1.397710000000000008e+01
1.397710000000000008e+01
1.397710000000000008e+01
1.397710000000000008e+01
1.400760000000000005e+01
1.400760000000000005e+01
1.397710000000000008e+01
1.400760000000000005e+01
1.403810000000000002e+01
1.400760000000000005e+01
1.397710000000000008e+01
1.400760000000000005e+01
1.400760000000000005e+01
1.397710000000000008e+01
1.400760000000000005e+01
1.394650000000000034e+01
1.403810000000000002e+01
1.397710000000000008e+01
1.403810000000000002e+01
1.400760000000000005e+01
1.397710000000000008e+01
1.400760000000000005e+01
1.403810000000000002e+01
1.400760000000000005e+01
1.400760000000000005e+01
1.397710000000000008e+01
1.400760000000000005e+01
1.394650000000000034e+01
1.394650000000000034e+01
1.397710000000000008e+01
1.397710000000000008e+01
1.400760000000000005e+01
1.397710000000000008e+01
1.394650000000000034e+01
1.394650000000000034e+01
1.397710000000000008e+01
1.397710000000000008e+01
1.397710000000000008e+01
1.394650000000000034e+01
1.400760000000000005e+01
1.397710000000000008e+01
1.397710000000000008e+01
1.397710000000000008e+01
1.394650000000000034e+01
1.397710000000000008e+01
1.394650000000000034e+01
1.394650000000000034e+01
1.400760000000000005e+01
1.391600000000000037e+01
1.400760000000000005e+01
1.397710000000000008e+01
1.397710000000000008e+01
1.397710000000000008e+01
1.397710000000000008e+01
1.397710000000000008e+01
1.391600000000000037e+01
1.394650000000000034e+01
1.400760000000000005e+01
1.394650000000000034e+01
1.394650000000000034e+01
1.397710000000000008e+01
1.397710000000000008e+01
1.397710000000000008e+01
1.394650000000000034e+01
1.391600000000000037e+01
1.394650000000000034e+01
1.394650000000000034e+01
1.397710000000000008e+01
1.397710000000000008e+01
1.394650000000000034e+01
1.394650000000000034e+01
1.397710000000000008e+01
1.397710000000000008e+01
1.400760000000000005e+01
1.400760000000000005e+01
1.397710000000000008e+01
1.397710000000000008e+01
1.397710000000000008e+01
1.394650000000000034e+01
1.397710000000000008e+01
1.394650000000000034e+01
1.397710000000000008e+01
1.397710000000000008e+01
1.394650000000000034e+01
1.394650000000000034e+01
1.397710000000000008e+01
1.394650000000000034e+01
1.397710000000000008e+01
1.394650000000000034e+01
1.394650000000000034e+01
1.400760000000000005e+01
1.397710000000000008e+01
1.394650000000000034e+01
1.394650000000000034e+01
1.391600000000000037e+01
1.391600000000000037e+01
1.394650000000000034e+01
1.394650000000000034e+01
1.397710000000000008e+01
1.394650000000000034e+01
1.394650000000000034e+01
1.394650000000000034e+01
1.397710000000000008e+01
1.394650000000000034e+01
1.391600000000000037e+01
1.394650000000000034e+01
1.394650000000000034e+01
1.394650000000000034e+01
1.388550000000000040e+01
1.391600000000000037e+01
1.394650000000000034e+01
1.391600000000000037e+01
1.391600000000000037e+01
1.391600000000000037e+01
1.394650000000000034e+01
1.394650000000000034e+01
1.388550000000000040e+01
1.397710000000000008e+01
1.394650000000000034e+01
1.391600000000000037e+01
1.391600000000000037e+01
1.391600000000000037e+01
1.391600000000000037e+01
1.391600000000000037e+01
1.388550000000000040e+01
1.391600000000000037e+01
1.391600000000000037e+01
1.391600000000000037e+01
1.394650000000000034e+01
1.391600000000000037e+01
1.391600000000000037e+01
1.394650000000000034e+01
1.391600000000000037e+01
1.391600000000000037e+01
1.391600000000000037e+01
1.394650000000000034e+01
1.388550000000000040e+01
1.394650000000000034e+01
1.397710000000000008e+01
1.394650000000000034e+01
1.394650000000000034e+01
1.394650000000000034e+01
1.391600000000000037e+01
1.397710000000000008e+01
1.388550000000000040e+01
1.394650000000000034e+01
1.391600000000000037e+01
1.394650000000000034e+01
1.394650000000000034e+01
1.394650000000000034e+01
1.397710000000000008e+01
1.394650000000000034e+01
1.385500000000000043e+01
1.391600000000000037e+01
1.388550000000000040e+01
1.388550000000000040e+01
1.388550000000000040e+01
1.388550000000000040e+01
1.388550000000000040e+01
1.388550000000000040e+01
1.388550000000000040e+01
1.394650000000000034e+01
1.385500000000000043e+01
1.391600000000000037e+01
1.388550000000000040e+01
1.391600000000000037e+01
1.391600000000000037e+01
1.391600000000000037e+01
1.394650000000000034e+01
1.388550000000000040e+01
1.391600000000000037e+01
1.388550000000000040e+01
1.391600000000000037e+01
1.391600000000000037e+01
1.385500000000000043e+01
1.391600000000000037e+01
1.388550000000000040e+01
1.385500000000000043e+01
1.388550000000000040e+01
1.394650000000000034e+01
1.391600000000000037e+01
1.388550000000000040e+01
1.388550000000000040e+01
1.388550000000000040e+01
1.385500000000000043e+01
1.388550000000000040e+01
1.385500000000000043e+01
1.391600000000000037e+01
1.388550000000000040e+01
1.391600000000000037e+01
1.391600000000000037e+01
1.388550000000000040e+01
1.388550000000000040e+01
1.391600000000000037e+01
1.388550000000000040e+01
1.388550000000000040e+01
1.391600000000000037e+01
1.388550000000000040e+01
1.391600000000000037e+01
1.394650000000000034e+01
1.388550000000000040e+01
1.391600000000000037e+01
1.388550000000000040e+01
1.388550000000000040e+01
1.391600000000000037e+01
1.388550000000000040e+01
1.388550000000000040e+01
1.391600000000000037e+01
1.388550000000000040e+01
1.388550000000000040e+01
1.382450000000000045e+01
1.385500000000000043e+01
1.385500000000000043e+01
1.388550000000000040e+01
1.391600000000000037e+01
1.385500000000000043e+01
1.388550000000000040e+01
1.382450000000000045e+01
1.391600000000000037e+01
1.388550000000000040e+01
1.388550000000000040e+01
1.388550000000000040e+01
1.388550000000000040e+01
1.382450000000000045e+01
1.388550000000000040e+01
1.391600000000000037e+01
1.385500000000000043e+01
1.385500000000000043e+01
1.388550000000000040e+01
1.388550000000000040e+01
1.388550000000000040e+01
1.385500000000000043e+01
1.385500000000000043e+01
1.385500000000000043e+01
1.385500000000000043e+01
1.388550000000000040e+01
1.385500000000000043e+01
1.388550000000000040e+01
1.385500000000000043e+01
1.388550000000000040e+01
1.391600000000000037e+01
1.388550000000000040e+01
1.385500000000000043e+01
1.385500000000000043e+01
1.382450000000000045e+01
1.382450000000000045e+01
1.388550000000000040e+01
1.388550000000000040e+01
1.385500000000000043e+01
1.388550000000000040e+01
1.388550000000000040e+01
1.385500000000000043e+01
1.385500000000000043e+01
1.391600000000000037e+01
1.388550000000000040e+01
1.388550000000000040e+01
1.388550000000000040e+01
1.391600000000000037e+01
1.385500000000000043e+01
1.388550000000000040e+01
1.385500000000000043e+01
1.385500000000000043e+01
1.385500000000000043e+01
1.388550000000000040e+01
1.388550000000000040e+01
1.385500000000000043e+01
1.388550000000000040e+01
1.388550000000000040e+01
1.388550000000000040e+01
1.385500000000000043e+01
1.385500000000000043e+01
1.388550000000000040e+01
1.385500000000000043e+01
1.382450000000000045e+01
1.379390000000000072e+01
1.382450000000000045e+01
1.382450000000000045e+01
1.385500000000000043e+01
1.385500000000000043e+01
1.382450000000000045e+01
1.385500000000000043e+01
1.385500000000000043e+01
1.385500000000000043e+01
1.385500000000000043e+01
1.382450000000000045e+01
1.382450000000000045e+01
1.382450000000000045e+01
1.385500000000000043e+01
1.382450000000000045e+01
1.382450000000000045e+01
1.385500000000000043e+01
1.379390000000000072e+01
1.388550000000000040e+01
1.385500000000000043e+01
1.385500000000000043e+01
1.385500000000000043e+01
1.385500000000000043e+01
1.385500000000000043e+01
1.385500000000000043e+01
1.382450000000000045e+01
1.385500000000000043e+01
1.382450000000000045e+01
1.391600000000000037e+01
1.382450000000000045e+01
1.388550000000000040e+01
1.385500000000000043e+01
1.385500000000000043e+01
1.385500000000000043e+01
1.382450000000000045e+01
1.382450000000000045e+01
1.382450000000000045e+01
1.385500000000000043e+01
1.385500000000000043e+01
1.382450000000000045e+01
1.382450000000000045e+01
1.385500000000000043e+01
1.385500000000000043e+01
1.385500000000000043e+01
1.382450000000000045e+01
1.385500000000000043e+01
1.385500000000000043e+01
1.382450000000000045e+01
1.385500000000000043e+01
1.379390000000000072e+01
1.382450000000000045e+01
1.382450000000000045e+01
1.379390000000000072e+01
1.379390000000000072e+01
1.376340000000000074e+01
1.379390000000000072e+01
1.379390000000000072e+01
1.382450000000000045e+01
1.382450000000000045e+01
1.382450000000000045e+01
1.379390000000000072e+01
1.379390000000000072e+01
1.379390000000000072e+01
1.379390000000000072e+01
1.379390000000000072e+01
1.379390000000000072e+01
1.376340000000000074e+01
1.385500000000000043e+01
1.382450000000000045e+01
1.379390000000000072e+01
1.379390000000000072e+01
1.379390000000000072e+01
1.379390000000000072e+01
1.382450000000000045e+01
1.385500000000000043e+01
1.379390000000000072e+01
1.382450000000000045e+01
1.385500000000000043e+01
1.379390000000000072e+01
1.382450000000000045e+01
1.376340000000000074e+01
1.379390000000000072e+01
1.382450000000000045e+01
1.382450000000000045e+01
1.382450000000000045e+01
1.382450000000000045e+01
1.379390000000000072e+01
1.379390000000000072e+01
1.385500000000000043e+01
1.379390000000000072e+01
1.382450000000000045e+01
1.379390000000000072e+01
1.379390000000000072e+01
1.379390000000000072e+01
1.379390000000000072e+01
1.382450000000000045e+01
1.379390000000000072e+01
1.382450000000000045e+01
1.382450000000000045e+01
1.379390000000000072e+01
1.382450000000000045e+01
1.379390000000000072e+01
1.379390000000000072e+01
1.382450000000000045e+01
1.376340000000000074e+01
1.382450000000000045e+01
1.379390000000000072e+01
1.379390000000000072e+01
1.379390000000000072e+01
1.379390000000000072e+01
1.379390000000000072e+01
1.379390000000000072e+01
1.379390000000000072e+01
1.376340000000000074e+01
1.379390000000000072e+01
1.376340000000000074e+01
1.379390000000000072e+01
1.379390000000000072e+01
1.382450000000000045e+01
1.376340000000000074e+01
1.382450000000000045e+01
1.379390000000000072e+01
1.379390000000000072e+01
1.376340000000000074e+01
1.382450000000000045e+01
1.385500000000000043e+01
1.379390000000000072e+01
1.376340000000000074e+01
1.376340000000000074e+01
1.376340000000000074e+01
1.379390000000000072e+01
1.379390000000000072e+01
1.379390000000000072e+01
1.382450000000000045e+01
1.376340000000000074e+01
1.379390000000000072e+01
1.379390000000000072e+01
1.382450000000000045e+01
1.376340000000000074e+01
1.379390000000000072e+01
1.376340000000000074e+01
1.376340000000000074e+01
1.379390000000000072e+01
1.379390000000000072e+01
1.379390000000000072e+01
1.379390000000000072e+01
1.379390000000000072e+01
1.379390000000000072e+01
1.376340000000000074e+01
1.379390000000000072e+01
1.376340000000000074e+01
1.376340000000000074e+01
1.382450000000000045e+01
1.379390000000000072e+01
1.376340000000000074e+01
1.379390000000000072e+01
1.379390000000000072e+01
1.379390000000000072e+01
1.370240000000000080e+01
1.373290000000000077e+01
1.379390000000000072e+01
1.376340000000000074e+01
1.373290000000000077e+01
1.373290000000000077e+01
1.376340000000000074e+01
1.376340000000000074e+01
1.370240000000000080e+01
1.376340000000000074e+01
1.373290000000000077e+01
1.376340000000000074e+01
1.376340000000000074e+01
1.376340000000000074e+01
1.373290000000000077e+01
1.379390000000000072e+01
1.373290000000000077e+01
1.376340000000000074e+01
1.370240000000000080e+01
1.376340000000000074e+01
1.379390000000000072e+01
1.373290000000000077e+01
1.376340000000000074e+01
1.376340000000000074e+01
1.373290000000000077e+01
1.376340000000000074e+01
1.376340000000000074e+01
1.379390000000000072e+01
1.373290000000000077e+01
1.373290000000000077e+01
1.376340000000000074e+01
1.376340000000000074e+01
1.376340000000000074e+01
1.379390000000000072e+01
1.373290000000000077e+01
1.376340000000000074e+01
1.373290000000000077e+01
1.376340000000000074e+01
1.376340000000000074e+01
1.376340000000000074e+01
1.376340000000000074e+01
1.373290000000000077e+01
1.373290000000000077e+01
1.370240000000000080e+01
1.376340000000000074e+01
1.379390000000000072e+01
1.373290000000000077e+01
1.376340000000000074e+01
1.373290000000000077e+01
1.373290000000000077e+01
1.373290000000000077e+01
1.376340000000000074e+01
1.373290000000000077e+01
1.376340000000000074e+01
1.367190000000000083e+01
1.379390000000000072e+01
1.373290000000000077e+01
1.370240000000000080e+01
1.370240000000000080e+01
1.367190000000000083e+01
1.373290000000000077e+01
1.373290000000000077e+01
1.370240000000000080e+01
1.376340000000000074e+01
1.376340000000000074e+01
1.373290000000000077e+01
1.370240000000000080e+01
1.373290000000000077e+01
1.379390000000000072e+01
1.370240000000000080e+01
1.373290000000000077e+01
1.373290000000000077e+01
1.373290000000000077e+01
1.376340000000000074e+01
1.373290000000000077e+01
1.376340000000000074e+01
1.376340000000000074e+01
1.373290000000000077e+01
1.373290000000000077e+01
1.373290000000000077e+01
1.376340000000000074e+01
1.376340000000000074e+01
1.373290000000000077e+01
1.373290000000000077e+01
1.373290000000000077e+01
1.373290000000000077e+01
1.373290000000000077e+01
1.367190000000000083e+01
1.376340000000000074e+01
1.379390000000000072e+01
1.373290000000000077e+01
1.376340000000000074e+01
1.373290000000000077e+01
1.373290000000000077e+01
1.373290000000000077e+01
1.376340000000000074e+01
1.373290000000000077e+01
1.370240000000000080e+01
1.376340000000000074e+01
1.373290000000000077e+01
1.373290000000000077e+01
1.373290000000000077e+01
1.370240000000000080e+01
1.370240000000000080e+01
1.373290000000000077e+01
1.370240000000000080e+01
1.376340000000000074e+01
1.367190000000000083e+01
1.370240000000000080e+01
1.370240000000000080e+01
1.367190000000000083e+01
1.367190000000000083e+01
1.367190000000000083e+01
1.370240000000000080e+01
1.370240000000000080e+01
1.370240000000000080e+01
1.370240000000000080e+01
1.373290000000000077e+01
1.370240000000000080e+01
1.370240000000000080e+01
1.367190000000000083e+01
1.373290000000000077e+01
1.367190000000000083e+01
1.367190000000000083e+01
1.373290000000000077e+01
1.370240000000000080e+01
1.367190000000000083e+01
1.367190000000000083e+01
1.370240000000000080e+01
1.370240000000000080e+01
1.370240000000000080e+01
1.370240000000000080e+01
1.367190000000000083e+01
1.367190000000000083e+01
1.373290000000000077e+01
1.370240000000000080e+01
1.367190000000000083e+01
1.370240000000000080e+01
1.370240000000000080e+01
1.367190000000000083e+01
1.367190000000000083e+01
1.370240000000000080e+01
1.370240000000000080e+01
1.367190000000000083e+01
1.370240000000000080e+01
1.370240000000000080e+01
1.370240000000000080e+01
1.373290000000000077e+01
1.373290000000000077e+01
1.370240000000000080e+01
1.370240000000000080e+01
1.373290000000000077e+01
1.364140000000000086e+01
1.370240000000000080e+01
1.370240000000000080e+01
1.364140000000000086e+01
1.370240000000000080e+01
1.370240000000000080e+01
1.370240000000000080e+01
1.370240000000000080e+01
1.367190000000000083e+01
1.364140000000000086e+01
1.361079999999999934e+01
1.367190000000000083e+01
1.364140000000000086e+01
1.367190000000000083e+01
1.367190000000000083e+01
1.364140000000000086e+01
1.367190000000000083e+01
1.364140000000000086e+01
1.364140000000000086e+01
1.364140000000000086e+01
1.367190000000000083e+01
1.364140000000000086e+01
1.361079999999999934e+01
1.364140000000000086e+01
1.364140000000000086e+01
1.364140000000000086e+01
1.364140000000000086e+01
1.364140000000000086e+01
1.364140000000000086e+01
1.367190000000000083e+01
1.364140000000000086e+01
1.364140000000000086e+01
1.364140000000000086e+01
1.367190000000000083e+01
1.367190000000000083e+01
1.364140000000000086e+01
1.364140000000000086e+01
1.367190000000000083e+01
1.364140000000000086e+01
1.364140000000000086e+01
1.367190000000000083e+01
1.364140000000000086e+01
1.370240000000000080e+01
1.367190000000000083e+01
1.364140000000000086e+01
1.364140000000000086e+01
1.370240000000000080e+01
1.370240000000000080e+01
1.361079999999999934e+01
1.367190000000000083e+01
1.364140000000000086e+01
1.364140000000000086e+01
1.367190000000000083e+01
1.367190000000000083e+01
1.364140000000000086e+01
1.370240000000000080e+01
1.364140000000000086e+01
1.373290000000000077e+01
1.367190000000000083e+01
1.361079999999999934e+01
1.358029999999999937e+01
1.361079999999999934e+01
1.361079999999999934e+01
1.361079999999999934e+01
1.361079999999999934e+01
1.364140000000000086e+01
1.361079999999999934e+01
1.361079999999999934e+01
1.358029999999999937e+01
1.358029999999999937e+01
1.364140000000000086e+01
1.361079999999999934e+01
1.361079999999999934e+01
1.361079999999999934e+01
1.361079999999999934e+01
1.364140000000000086e+01
1.361079999999999934e+01
1.364140000000000086e+01
1.364140000000000086e+01
1.361079999999999934e+01
1.361079999999999934e+01
1.364140000000000086e+01
1.361079999999999934e+01
1.361079999999999934e+01
1.361079999999999934e+01
1.361079999999999934e+01
1.364140000000000086e+01
1.364140000000000086e+01
1.364140000000000086e+01
1.358029999999999937e+01
1.361079999999999934e+01
1.361079999999999934e+01
1.358029999999999937e+01
1.364140000000000086e+01
1.361079999999999934e+01
1.367190000000000083e+01
1.364140000000000086e+01
1.361079999999999934e+01
1.367190000000000083e+01
1.361079999999999934e+01
1.361079999999999934e+01
1.358029999999999937e+01
1.361079999999999934e+01
1.361079999999999934e+01
1.364140000000000086e+01
1.364140000000000086e+01
1.364140000000000086e+01
1.361079999999999934e+01
1.361079999999999934e+01
1.364140000000000086e+01
1.364140000000000086e+01
1.361079999999999934e+01
1.361079999999999934e+01
1.361079999999999934e+01
1.361079999999999934e+01
1.364140000000000086e+01
1.361079999999999934e+01
1.358029999999999937e+01
1.358029999999999937e+01
1.354979999999999940e+01
1.354979999999999940e+01
1.361079999999999934e+01
1.361079999999999934e+01
1.361079999999999934e+01
1.358029999999999937e+01
1.358029999999999937e+01
1.354979999999999940e+01
1.354979999999999940e+01
1.361079999999999934e+01
1.358029999999999937e+01
1.361079999999999934e+01
1.358029999999999937e+01
1.361079999999999934e+01
1.361079999999999934e+01
1.358029999999999937e+01
1.361079999999999934e+01
1.361079999999999934e+01
1.351929999999999943e+01
1.358029999999999937e+01
1.354979999999999940e+01
1.354979999999999940e+01
1.361079999999999934e+01
1.354979999999999940e+01
1.364140000000000086e+01
1.358029999999999937e+01
1.361079999999999934e+01
1.361079999999999934e+01
1.358029999999999937e+01
1.358029999999999937e+01
1.361079999999999934e+01
1.354979999999999940e+01
1.358029999999999937e+01
1.361079999999999934e+01
1.361079999999999934e+01
1.361079999999999934e+01
1.361079999999999934e+01
1.358029999999999937e+01
1.361079999999999934e+01
1.361079999999999934e+01
1.361079999999999934e+01
1.354979999999999940e+01
1.361079999999999934e+01
1.358029999999999937e+01
1.354979999999999940e+01
1.354979999999999940e+01
1.358029999999999937e+01
1.351929999999999943e+01
1.358029999999999937e+01
1.354979999999999940e+01
1.358029999999999937e+01
1.354979999999999940e+01
1.354979999999999940e+01
1.354979999999999940e+01
1.354979999999999940e+01
1.354979999999999940e+01
1.358029999999999937e+01
1.361079999999999934e+01
1.358029999999999937e+01
1.358029999999999937e+01
1.358029999999999937e+01
1.354979999999999940e+01
1.354979999999999940e+01
1.358029999999999937e+01
1.351929999999999943e+01
1.354979999999999940e+01
1.354979999999999940e+01
1.358029999999999937e+01
1.358029999999999937e+01
1.358029999999999937e+01
1.351929999999999943e+01
1.351929999999999943e+01
1.358029999999999937e+01
1.358029999999999937e+01
1.354979999999999940e+01
1.358029999999999937e+01
1.354979999999999940e+01
1.361079999999999934e+01
1.361079999999999934e+01
1.358029999999999937e+01
1.361079999999999934e+01
1.354979999999999940e+01
1.354979999999999940e+01
1.361079999999999934e+01
1.358029999999999937e+01
1.358029999999999937e+01
1.351929999999999943e+01
1.354979999999999940e+01
1.354979999999999940e+01
1.354979999999999940e+01
1.361079999999999934e+01
1.361079999999999934e+01
1.354979999999999940e+01
1.354979999999999940e+01
1.354979999999999940e+01
1.354979999999999940e+01
1.351929999999999943e+01
1.354979999999999940e+01
1.354979999999999940e+01
1.351929999999999943e+01
1.351929999999999943e+01
1.348879999999999946e+01
1.354979999999999940e+01
1.358029999999999937e+01
1.354979999999999940e+01
1.354979999999999940e+01
1.348879999999999946e+01
1.354979999999999940e+01
1.351929999999999943e+01
1.351929999999999943e+01
1.351929999999999943e+01
1.351929999999999943e+01
1.354979999999999940e+01
1.358029999999999937e+01
1.358029999999999937e+01
1.358029999999999937e+01
1.351929999999999943e+01
1.351929999999999943e+01
1.351929999999999943e+01
1.354979999999999940e+01
1.351929999999999943e+01
1.354979999999999940e+01
1.351929999999999943e+01
1.354979999999999940e+01
1.348879999999999946e+01
1.354979999999999940e+01
1.354979999999999940e+01
1.348879999999999946e+01
1.354979999999999940e+01
1.354979999999999940e+01
1.351929999999999943e+01
1.351929999999999943e+01
1.351929999999999943e+01
1.358029999999999937e+01
1.348879999999999946e+01
1.354979999999999940e+01
1.351929999999999943e+01
1.358029999999999937e+01
1.358029999999999937e+01
1.354979999999999940e+01
1.348879999999999946e+01
1.354979999999999940e+01
1.351929999999999943e+01
1.351929999999999943e+01
1.351929999999999943e+01
1.351929999999999943e+01
1.351929999999999943e+01
1.348879999999999946e+01
1.351929999999999943e+01
1.348879999999999946e+01
1.348879999999999946e+01
1.348879999999999946e+01
1.351929999999999943e+01
1.351929999999999943e+01
1.345829999999999949e+01
1.348879999999999946e+01
1.348879999999999946e+01
1.351929999999999943e+01
1.351929999999999943e+01
1.351929999999999943e+01
1.354979999999999940e+01
1.348879999999999946e+01
1.345829999999999949e+01
1.351929999999999943e+01
1.348879999999999946e+01
1.342769999999999975e+01
1.351929999999999943e+01
1.348879999999999946e+01
1.351929999999999943e+01
1.351929999999999943e+01
1.351929999999999943e+01
1.345829999999999949e+01
1.348879999999999946e+01
1.358029999999999937e+01
1.348879999999999946e+01
1.345829999999999949e+01
1.351929999999999943e+01
1.351929999999999943e+01
1.354979999999999940e+01
1.348879999999999946e+01
1.351929999999999943e+01
1.351929999999999943e+01
1.348879999999999946e+01
1.351929999999999943e+01
1.348879999999999946e+01
1.351929999999999943e+01
1.351929999999999943e+01
1.348879999999999946e+01
1.354979999999999940e+01
1.351929999999999943e+01
1.348879999999999946e+01
1.348879999999999946e+01
1.348879999999999946e+01
1.348879999999999946e+01
1.351929999999999943e+01
1.354979999999999940e+01
1.351929999999999943e+01
1.351929999999999943e+01
1.348879999999999946e+01
1.348879999999999946e+01
1.351929999999999943e+01
1.345829999999999949e+01
1.351929999999999943e+01
1.345829999999999949e+01
1.348879999999999946e+01
1.348879999999999946e+01
1.351929999999999943e+01
1.348879999999999946e+01
1.348879999999999946e+01
1.348879999999999946e+01
1.348879999999999946e+01
1.345829999999999949e+01
1.348879999999999946e+01
1.348879999999999946e+01
1.348879999999999946e+01
1.345829999999999949e+01
1.351929999999999943e+01
1.348879999999999946e+01
1.348879999999999946e+01
1.348879999999999946e+01
1.345829999999999949e+01
1.345829999999999949e+01
1.345829999999999949e+01
1.348879999999999946e+01
1.351929999999999943e+01
1.345829999999999949e+01
1.345829999999999949e+01
1.345829999999999949e+01
1.348879999999999946e+01
1.348879999999999946e+01
1.345829999999999949e+01
1.348879999999999946e+01
1.345829999999999949e+01
1.348879999999999946e+01
1.348879999999999946e+01
1.348879999999999946e+01
1.345829999999999949e+01
1.348879999999999946e+01
1.345829999999999949e+01
1.348879999999999946e+01
1.345829999999999949e+01
1.345829999999999949e+01
1.351929999999999943e+01
1.345829999999999949e+01
1.345829999999999949e+01
1.348879999999999946e+01
1.345829999999999949e+01
1.348879999999999946e+01
1.348879999999999946e+01
1.345829999999999949e+01
1.339719999999999978e+01
1.345829999999999949e+01
1.345829999999999949e+01
1.345829999999999949e+01
1.342769999999999975e+01
1.342769999999999975e+01
1.342769999999999975e+01
1.345829999999999949e+01
1.345829999999999949e+01
1.348879999999999946e+01
1.339719999999999978e+01
1.342769999999999975e+01
1.339719999999999978e+01
1.339719999999999978e+01
1.342769999999999975e+01
1.345829999999999949e+01
1.348879999999999946e+01
1.342769999999999975e+01
1.342769999999999975e+01
1.345829999999999949e+01
1.342769999999999975e+01
1.342769999999999975e+01
1.345829999999999949e+01
1.345829999999999949e+01
1.345829999999999949e+01
1.345829999999999949e+01
1.339719999999999978e+01
1.345829999999999949e+01
1.345829999999999949e+01
1.342769999999999975e+01
1.348879999999999946e+01
1.339719999999999978e+01
1.345829999999999949e+01
1.342769999999999975e+01
1.342769999999999975e+01
1.342769999999999975e+01
1.342769999999999975e+01
1.342769999999999975e+01
1.348879999999999946e+01
1.345829999999999949e+01
1.345829999999999949e+01
1.342769999999999975e+01
1.348879999999999946e+01
1.342769999999999975e+01
1.345829999999999949e+01
1.345829999999999949e+01
1.348879999999999946e+01
1.345829999999999949e+01
1.342769999999999975e+01
1.345829999999999949e+01
1.345829999999999949e+01
1.345829999999999949e+01
1.342769999999999975e+01
1.342769999999999975e+01
1.339719999999999978e+01
1.342769999999999975e+01
1.339719999999999978e+01
1.342769999999999975e+01
1.345829999999999949e+01
1.339719999999999978e+01
1.342769999999999975e+01
1.342769999999999975e+01
1.342769999999999975e+01
1.345829999999999949e+01
1.342769999999999975e+01
1.342769999999999975e+01
1.342769999999999975e+01
1.339719999999999978e+01
1.342769999999999975e+01
1.339719999999999978e+01
1.345829999999999949e+01
1.339719999999999978e+01
1.336669999999999980e+01
1.345829999999999949e+01
1.342769999999999975e+01
1.345829999999999949e+01
1.339719999999999978e+01
1.342769999999999975e+01
1.345829999999999949e+01
1.339719999999999978e+01
1.342769999999999975e+01
1.342769999999999975e+01
1.342769999999999975e+01
1.345829999999999949e+01
1.339719999999999978e+01
1.342769999999999975e+01
1.345829999999999949e+01
1.345829999999999949e+01
1.345829999999999949e+01
1.336669999999999980e+01
1.342769999999999975e+01
1.339719999999999978e+01
1.339719999999999978e+01
1.342769999999999975e+01
1.342769999999999975e+01
1.345829999999999949e+01
1.342769999999999975e+01
1.342769999999999975e+01
1.342769999999999975e+01
1.336669999999999980e+01
1.342769999999999975e+01
1.339719999999999978e+01
1.345829999999999949e+01
1.342769999999999975e+01
1.342769999999999975e+01
1.339719999999999978e+01
1.336669999999999980e+01
1.339719999999999978e+01
1.336669999999999980e+01
1.336669999999999980e+01
1.339719999999999978e+01
1.336669999999999980e+01
1.336669999999999980e+01
1.339719999999999978e+01
1.339719999999999978e+01
1.339719999999999978e+01
1.342769999999999975e+01
1.342769999999999975e+01
1.339719999999999978e+01
1.339719999999999978e+01
1.339719999999999978e+01
1.339719999999999978e+01
1.336669999999999980e+01
1.339719999999999978e+01
1.336669999999999980e+01
1.336669999999999980e+01
1.336669999999999980e+01
1.336669999999999980e+01
1.339719999999999978e+01
1.339719999999999978e+01
1.336669999999999980e+01
1.339719999999999978e+01
1.336669999999999980e+01
1.339719999999999978e+01
1.342769999999999975e+01
1.339719999999999978e+01
1.336669999999999980e+01
1.336669999999999980e+01
1.342769999999999975e+01
1.336669999999999980e+01
1.342769999999999975e+01
1.339719999999999978e+01
1.342769999999999975e+01
1.336669999999999980e+01
1.339719999999999978e+01
1.336669999999999980e+01
1.339719999999999978e+01
1.336669999999999980e+01
1.333619999999999983e+01
1.339719999999999978e+01
1.336669999999999980e+01
1.339719999999999978e+01
1.336669999999999980e+01
1.339719999999999978e+01
1.333619999999999983e+01
1.336669999999999980e+01
1.333619999999999983e+01
1.336669999999999980e+01
1.336669999999999980e+01
1.333619999999999983e+01
1.336669999999999980e+01
1.339719999999999978e+01
1.333619999999999983e+01
1.339719999999999978e+01
1.336669999999999980e+01
1.336669999999999980e+01
1.333619999999999983e+01
1.333619999999999983e+01
1.336669999999999980e+01
1.330569999999999986e+01
1.333619999999999983e+01
1.336669999999999980e+01
1.336669999999999980e+01
1.336669999999999980e+01
1.333619999999999983e+01
1.333619999999999983e+01
1.333619999999999983e+01
1.333619999999999983e+01
1.336669999999999980e+01
1.336669999999999980e+01
1.339719999999999978e+01
1.330569999999999986e+01
1.333619999999999983e+01
1.336669999999999980e+01
1.336669999999999980e+01
1.333619999999999983e+01
1.336669999999999980e+01
1.336669999999999980e+01
1.336669999999999980e+01
1.336669999999999980e+01
1.333619999999999983e+01
1.333619999999999983e+01
1.333619999999999983e+01
1.336669999999999980e+01
1.336669999999999980e+01
1.336669999999999980e+01
1.333619999999999983e+01
1.336669999999999980e+01
1.333619999999999983e+01
1.333619999999999983e+01
1.336669999999999980e+01
1.336669999999999980e+01
1.330569999999999986e+01
1.330569999999999986e+01
1.336669999999999980e+01
1.336669999999999980e+01
1.333619999999999983e+01
1.330569999999999986e+01
1.330569999999999986e+01
1.333619999999999983e+01
1.330569999999999986e+01
1.333619999999999983e+01
1.330569999999999986e+01
1.333619999999999983e+01
1.333619999999999983e+01
1.330569999999999986e+01
1.339719999999999978e+01
1.333619999999999983e+01
1.336669999999999980e+01
1.327510000000000012e+01
1.336669999999999980e+01
1.330569999999999986e+01
1.333619999999999983e+01
1.336669999999999980e+01
1.333619999999999983e+01
1.330569999999999986e+01
1.330569999999999986e+01
1.333619999999999983e+01
1.333619999999999983e+01
1.333619999999999983e+01
1.330569999999999986e+01
1.333619999999999983e+01
1.330569999999999986e+01
1.333619999999999983e+01
1.333619999999999983e+01
1.333619999999999983e+01
1.333619999999999983e+01
1.327510000000000012e+01
1.330569999999999986e+01
1.333619999999999983e+01
1.333619999999999983e+01
1.333619999999999983e+01
1.333619999999999983e+01
1.333619999999999983e+01
1.330569999999999986e+01
1.327510000000000012e+01
1.333619999999999983e+01
1.336669999999999980e+01
1.330569999999999986e+01
1.336669999999999980e+01
1.333619999999999983e+01
1.333619999999999983e+01
1.330569999999999986e+01
1.330569999999999986e+01
1.330569999999999986e+01
1.333619999999999983e+01
1.330569999999999986e+01
1.330569999999999986e+01
1.330569999999999986e+01
1.327510000000000012e+01
1.330569999999999986e+01
1.327510000000000012e+01
1.330569999999999986e+01
1.330569999999999986e+01
1.333619999999999983e+01
1.327510000000000012e+01
1.324460000000000015e+01
1.330569999999999986e+01
1.327510000000000012e+01
1.327510000000000012e+01
1.333619999999999983e+01
1.327510000000000012e+01
1.327510000000000012e+01
1.333619999999999983e+01
1.330569999999999986e+01
1.333619999999999983e+01
1.330569999999999986e+01
1.333619999999999983e+01
1.327510000000000012e+01
1.333619999999999983e+01
1.330569999999999986e+01
1.327510000000000012e+01
1.333619999999999983e+01
1.327510000000000012e+01
1.324460000000000015e+01
1.330569999999999986e+01
1.330569999999999986e+01
1.327510000000000012e+01
1.333619999999999983e+01
1.330569999999999986e+01
1.330569999999999986e+01
1.327510000000000012e+01
1.330569999999999986e+01
1.330569999999999986e+01
1.330569999999999986e+01
1.330569999999999986e+01
1.327510000000000012e+01
1.333619999999999983e+01
1.330569999999999986e+01
1.330569999999999986e+01
1.330569999999999986e+01
1.327510000000000012e+01
1.330569999999999986e+01
1.330569999999999986e+01
1.333619999999999983e+01
1.327510000000000012e+01
1.330569999999999986e+01
1.330569999999999986e+01
1.330569999999999986e+01
1.327510000000000012e+01
1.327510000000000012e+01
1.327510000000000012e+01
1.327510000000000012e+01
1.327510000000000012e+01
1.327510000000000012e+01
1.330569999999999986e+01
1.330569999999999986e+01
1.327510000000000012e+01
1.327510000000000012e+01
1.324460000000000015e+01
1.324460000000000015e+01
1.330569999999999986e+01
1.327510000000000012e+01
1.327510000000000012e+01
1.321410000000000018e+01
1.327510000000000012e+01
1.327510000000000012e+01
1.327510000000000012e+01
1.333619999999999983e+01
1.327510000000000012e+01
1.330569999999999986e+01
1.324460000000000015e+01
1.324460000000000015e+01
1.324460000000000015e+01
1.324460000000000015e+01
1.324460000000000015e+01
1.327510000000000012e+01
1.324460000000000015e+01
1.327510000000000012e+01
1.327510000000000012e+01
1.330569999999999986e+01
1.324460000000000015e+01
1.327510000000000012e+01
1.324460000000000015e+01
1.327510000000000012e+01
1.330569999999999986e+01
1.330569999999999986e+01
1.327510000000000012e+01
1.327510000000000012e+01
1.327510000000000012e+01
1.324460000000000015e+01
1.327510000000000012e+01
1.330569999999999986e+01
1.327510000000000012e+01
1.327510000000000012e+01
1.327510000000000012e+01
1.327510000000000012e+01
1.324460000000000015e+01
1.327510000000000012e+01
1.327510000000000012e+01
1.324460000000000015e+01
1.333619999999999983e+01
1.324460000000000015e+01
1.327510000000000012e+01
1.327510000000000012e+01
1.318360000000000021e+01
1.324460000000000015e+01
1.321410000000000018e+01
1.324460000000000015e+01
1.324460000000000015e+01
1.324460000000000015e+01
1.324460000000000015e+01
1.324460000000000015e+01
1.324460000000000015e+01
1.327510000000000012e+01
1.321410000000000018e+01
1.324460000000000015e+01
1.327510000000000012e+01
1.327510000000000012e+01
1.324460000000000015e+01
1.327510000000000012e+01
1.324460000000000015e+01
1.324460000000000015e+01
1.327510000000000012e+01
1.327510000000000012e+01
1.324460000000000015e+01
1.324460000000000015e+01
1.321410000000000018e+01
1.324460000000000015e+01
1.324460000000000015e+01
1.324460000000000015e+01
1.327510000000000012e+01
1.324460000000000015e+01
1.324460000000000015e+01
1.324460000000000015e+01
1.321410000000000018e+01
1.321410000000000018e+01
1.321410000000000018e+01
1.324460000000000015e+01
1.327510000000000012e+01
1.321410000000000018e+01
1.324460000000000015e+01
1.324460000000000015e+01
1.324460000000000015e+01
1.327510000000000012e+01
1.324460000000000015e+01
1.324460000000000015e+01
1.324460000000000015e+01
1.324460000000000015e+01
1.327510000000000012e+01
1.321410000000000018e+01
1.321410000000000018e+01
1.321410000000000018e+01
1.321410000000000018e+01
1.324460000000000015e+01
1.318360000000000021e+01
1.321410000000000018e+01
1.315310000000000024e+01
1.321410000000000018e+01
1.324460000000000015e+01
1.321410000000000018e+01
1.318360000000000021e+01
1.318360000000000021e+01
1.318360000000000021e+01
1.321410000000000018e+01
1.318360000000000021e+01
1.321410000000000018e+01
1.324460000000000015e+01
1.321410000000000018e+01
1.324460000000000015e+01
1.324460000000000015e+01
1.318360000000000021e+01
1.324460000000000015e+01
1.321410000000000018e+01
1.321410000000000018e+01
1.321410000000000018e+01
1.324460000000000015e+01
1.321410000000000018e+01
1.318360000000000021e+01
1.324460000000000015e+01
1.324460000000000015e+01
1.321410000000000018e+01
1.327510000000000012e+01
1.318360000000000021e+01
1.324460000000000015e+01
1.324460000000000015e+01
1.324460000000000015e+01
1.324460000000000015e+01
1.321410000000000018e+01
1.324460000000000015e+01
1.321410000000000018e+01
1.324460000000000015e+01
1.318360000000000021e+01
1.321410000000000018e+01
1.321410000000000018e+01
1.324460000000000015e+01
1.318360000000000021e+01
1.321410000000000018e+01
1.324460000000000015e+01
1.321410000000000018e+01
1.318360000000000021e+01
1.318360000000000021e+01
1.315310000000000024e+01
1.318360000000000021e+01
1.321410000000000018e+01
1.321410000000000018e+01
1.321410000000000018e+01
1.324460000000000015e+01
1.318360000000000021e+01
1.315310000000000024e+01
1.315310000000000024e+01
1.321410000000000018e+01
1.312260000000000026e+01
1.315310000000000024e+01
1.318360000000000021e+01
1.321410000000000018e+01
1.312260000000000026e+01
1.315310000000000024e+01
1.315310000000000024e+01
1.315310000000000024e+01
1.315310000000000024e+01
1.312260000000000026e+01
1.318360000000000021e+01
1.315310000000000024e+01
1.315310000000000024e+01
1.318360000000000021e+01
1.315310000000000024e+01
1.318360000000000021e+01
1.315310000000000024e+01
1.312260000000000026e+01
1.321410000000000018e+01
1.306150000000000055e+01
1.321410000000000018e+01
1.315310000000000024e+01
1.318360000000000021e+01
1.324460000000000015e+01
1.315310000000000024e+01
1.318360000000000021e+01
1.318360000000000021e+01
1.318360000000000021e+01
1.318360000000000021e+01
1.315310000000000024e+01
1.315310000000000024e+01
1.318360000000000021e+01
1.312260000000000026e+01
1.318360000000000021e+01
1.312260000000000026e+01
1.315310000000000024e+01
1.318360000000000021e+01
1.315310000000000024e+01
1.318360000000000021e+01
1.318360000000000021e+01
1.315310000000000024e+01
1.318360000000000021e+01
1.315310000000000024e+01
1.321410000000000018e+01
1.318360000000000021e+01
1.315310000000000024e+01
1.315310000000000024e+01
1.315310000000000024e+01
1.315310000000000024e+01
1.315310000000000024e+01
1.315310000000000024e+01
1.315310000000000024e+01
1.312260000000000026e+01
1.315310000000000024e+01
1.312260000000000026e+01
1.315310000000000024e+01
1.315310000000000024e+01
1.312260000000000026e+01
1.312260000000000026e+01
1.312260000000000026e+01
1.312260000000000026e+01
1.318360000000000021e+01
1.309200000000000053e+01
1.312260000000000026e+01
1.315310000000000024e+01
1.315310000000000024e+01
1.318360000000000021e+01
1.312260000000000026e+01
1.315310000000000024e+01
1.312260000000000026e+01
1.312260000000000026e+01
1.312260000000000026e+01
1.315310000000000024e+01
1.312260000000000026e+01
1.312260000000000026e+01
1.312260000000000026e+01
1.312260000000000026e+01
1.312260000000000026e+01
1.312260000000000026e+01
1.318360000000000021e+01
1.312260000000000026e+01
1.312260000000000026e+01
1.312260000000000026e+01
1.312260000000000026e+01
1.312260000000000026e+01
1.309200000000000053e+01
1.315310000000000024e+01
1.315310000000000024e+01
1.315310000000000024e+01
1.315310000000000024e+01
1.318360000000000021e+01
1.312260000000000026e+01
1.315310000000000024e+01
1.312260000000000026e+01
1.312260000000000026e+01
1.312260000000000026e+01
1.315310000000000024e+01
1.315310000000000024e+01
1.312260000000000026e+01
1.315310000000000024e+01
1.315310000000000024e+01
1.309200000000000053e+01
1.315310000000000024e+01
1.309200000000000053e+01
1.309200000000000053e+01
1.309200000000000053e+01
1.312260000000000026e+01
1.309200000000000053e+01
1.312260000000000026e+01
1.315310000000000024e+01
1.312260000000000026e+01
1.312260000000000026e+01
1.312260000000000026e+01
1.315310000000000024e+01
1.309200000000000053e+01
1.312260000000000026e+01
1.309200000000000053e+01
1.309200000000000053e+01
1.312260000000000026e+01
1.312260000000000026e+01
1.312260000000000026e+01
1.312260000000000026e+01
1.312260000000000026e+01
1.309200000000000053e+01
1.312260000000000026e+01
1.309200000000000053e+01
1.309200000000000053e+01
1.312260000000000026e+01
1.309200000000000053e+01
1.309200000000000053e+01
1.309200000000000053e+01
1.306150000000000055e+01
1.312260000000000026e+01
1.309200000000000053e+01
1.312260000000000026e+01
1.312260000000000026e+01
1.312260000000000026e+01
1.312260000000000026e+01
1.309200000000000053e+01
1.309200000000000053e+01
1.309200000000000053e+01
1.315310000000000024e+01
1.312260000000000026e+01
1.306150000000000055e+01
1.315310000000000024e+01
1.312260000000000026e+01
1.312260000000000026e+01
1.309200000000000053e+01
1.306150000000000055e+01
1.312260000000000026e+01
1.309200000000000053e+01
1.309200000000000053e+01
1.312260000000000026e+01
1.309200000000000053e+01
1.312260000000000026e+01
1.306150000000000055e+01
1.312260000000000026e+01
1.306150000000000055e+01
1.306150000000000055e+01
1.309200000000000053e+01
1.306150000000000055e+01
1.309200000000000053e+01
1.306150000000000055e+01
1.303100000000000058e+01
1.309200000000000053e+01
1.303100000000000058e+01
1.312260000000000026e+01
1.306150000000000055e+01
1.303100000000000058e+01
1.309200000000000053e+01
1.303100000000000058e+01
1.306150000000000055e+01
1.306150000000000055e+01
1.309200000000000053e+01
1.312260000000000026e+01
1.306150000000000055e+01
1.306150000000000055e+01
1.306150000000000055e+01
1.312260000000000026e+01
1.309200000000000053e+01
1.309200000000000053e+01
1.303100000000000058e+01
1.303100000000000058e+01
1.303100000000000058e+01
1.309200000000000053e+01
1.306150000000000055e+01
1.309200000000000053e+01
1.309200000000000053e+01
1.303100000000000058e+01
1.309200000000000053e+01
1.312260000000000026e+01
1.306150000000000055e+01
1.309200000000000053e+01
1.306150000000000055e+01
1.303100000000000058e+01
1.309200000000000053e+01
1.306150000000000055e+01
1.306150000000000055e+01
1.309200000000000053e+01
1.306150000000000055e+01
1.309200000000000053e+01
1.309200000000000053e+01
1.306150000000000055e+01
1.300050000000000061e+01
1.309200000000000053e+01
1.309200000000000053e+01
1.306150000000000055e+01
1.309200000000000053e+01
1.312260000000000026e+01
1.309200000000000053e+01
1.312260000000000026e+01
1.303100000000000058e+01
1.306150000000000055e+01
1.303100000000000058e+01
1.303100000000000058e+01
1.306150000000000055e+01
1.303100000000000058e+01
1.303100000000000058e+01
1.306150000000000055e+01
1.306150000000000055e+01
1.309200000000000053e+01
1.306150000000000055e+01
1.309200000000000053e+01
1.309200000000000053e+01
1.306150000000000055e+01
1.306150000000000055e+01
1.306150000000000055e+01
1.303100000000000058e+01
1.306150000000000055e+01
1.300050000000000061e+01
1.306150000000000055e+01
1.306150000000000055e+01
1.306150000000000055e+01
1.303100000000000058e+01
1.312260000000000026e+01
1.306150000000000055e+01
1.306150000000000055e+01
1.306150000000000055e+01
1.306150000000000055e+01
1.309200000000000053e+01
1.306150000000000055e+01
1.306150000000000055e+01
1.306150000000000055e+01
1.303100000000000058e+01
1.306150000000000055e+01
1.306150000000000055e+01
1.306150000000000055e+01
1.306150000000000055e+01
1.309200000000000053e+01
1.303100000000000058e+01
1.309200000000000053e+01
1.300050000000000061e+01
1.309200000000000053e+01
1.306150000000000055e+01
1.306150000000000055e+01
1.306150000000000055e+01
1.309200000000000053e+01
1.303100000000000058e+01
1.306150000000000055e+01
1.303100000000000058e+01
1.306150000000000055e+01
1.303100000000000058e+01
1.300050000000000061e+01
1.303100000000000058e+01
1.306150000000000055e+01
1.309200000000000053e+01
1.303100000000000058e+01
1.297000000000000064e+01
1.303100000000000058e+01
1.300050000000000061e+01
1.306150000000000055e+01
1.303100000000000058e+01
1.300050000000000061e+01
1.300050000000000061e+01
1.300050000000000061e+01
1.303100000000000058e+01
1.300050000000000061e+01
1.300050000000000061e+01
1.300050000000000061e+01
1.300050000000000061e+01
1.300050000000000061e+01
1.303100000000000058e+01
1.303100000000000058e+01
1.303100000000000058e+01
1.300050000000000061e+01
1.300050000000000061e+01
1.300050000000000061e+01
1.303100000000000058e+01
1.300050000000000061e+01
1.297000000000000064e+01
1.303100000000000058e+01
1.303100000000000058e+01
1.300050000000000061e+01
1.300050000000000061e+01
1.300050000000000061e+01
1.303100000000000058e+01
1.303100000000000058e+01
1.300050000000000061e+01
1.306150000000000055e+01
1.300050000000000061e+01
1.300050000000000061e+01
1.303100000000000058e+01
1.303100000000000058e+01
1.300050000000000061e+01
1.303100000000000058e+01
1.303100000000000058e+01
1.303100000000000058e+01
1.297000000000000064e+01
1.303100000000000058e+01
1.300050000000000061e+01
1.300050000000000061e+01
1.300050000000000061e+01
1.297000000000000064e+01
1.300050000000000061e+01
1.300050000000000061e+01
1.300050000000000061e+01
1.300050000000000061e+01
1.300050000000000061e+01
1.300050000000000061e+01
1.297000000000000064e+01
1.303100000000000058e+01
1.300050000000000061e+01
1.297000000000000064e+01
1.300050000000000061e+01
1.300050000000000061e+01
1.297000000000000064e+01
1.300050000000000061e+01
1.300050000000000061e+01
1.300050000000000061e+01
1.293950000000000067e+01
1.293950000000000067e+01
1.297000000000000064e+01
1.300050000000000061e+01
1.300050000000000061e+01
1.300050000000000061e+01
1.297000000000000064e+01
1.297000000000000064e+01
1.297000000000000064e+01
1.300050000000000061e+01
1.300050000000000061e+01
1.300050000000000061e+01
1.303100000000000058e+01
1.300050000000000061e+01
1.300050000000000061e+01
1.300050000000000061e+01
1.297000000000000064e+01
1.297000000000000064e+01
1.300050000000000061e+01
1.297000000000000064e+01
1.300050000000000061e+01
1.297000000000000064e+01
1.297000000000000064e+01
1.293950000000000067e+01
1.297000000000000064e+01
1.300050000000000061e+01
1.297000000000000064e+01
1.303100000000000058e+01
1.297000000000000064e+01
1.300050000000000061e+01
1.297000000000000064e+01
1.300050000000000061e+01
1.300050000000000061e+01
1.297000000000000064e+01
1.297000000000000064e+01
1.297000000000000064e+01
1.300050000000000061e+01
1.300050000000000061e+01
1.300050000000000061e+01
1.300050000000000061e+01
1.297000000000000064e+01
1.297000000000000064e+01
1.297000000000000064e+01
1.297000000000000064e+01
1.297000000000000064e+01
1.303100000000000058e+01
1.300050000000000061e+01
1.300050000000000061e+01
1.297000000000000064e+01
1.293950000000000067e+01
1.297000000000000064e+01
1.293950000000000067e+01
1.293950000000000067e+01
1.297000000000000064e+01
1.293950000000000067e+01
1.293950000000000067e+01
1.293950000000000067e+01
1.293950000000000067e+01
1.300050000000000061e+01
1.293950000000000067e+01
1.297000000000000064e+01
1.293950000000000067e+01
1.297000000000000064e+01
1.297000000000000064e+01
1.293950000000000067e+01
1.297000000000000064e+01
1.290889999999999915e+01
1.293950000000000067e+01
1.297000000000000064e+01
1.290889999999999915e+01
1.300050000000000061e+01
1.297000000000000064e+01
1.293950000000000067e+01
1.297000000000000064e+01
1.290889999999999915e+01
1.293950000000000067e+01
1.300050000000000061e+01
1.297000000000000064e+01
1.290889999999999915e+01
1.293950000000000067e+01
1.297000000000000064e+01
1.297000000000000064e+01
1.293950000000000067e+01
1.293950000000000067e+01
1.297000000000000064e+01
1.297000000000000064e+01
1.293950000000000067e+01
1.297000000000000064e+01
1.297000000000000064e+01
1.297000000000000064e+01
1.293950000000000067e+01
1.297000000000000064e+01
1.293950000000000067e+01
1.300050000000000061e+01
1.297000000000000064e+01
1.300050000000000061e+01
1.293950000000000067e+01
1.293950000000000067e+01
1.300050000000000061e+01
1.297000000000000064e+01
1.293950000000000067e+01
1.300050000000000061e+01
1.293950000000000067e+01
1.300050000000000061e+01
1.293950000000000067e+01
1.293950000000000067e+01
1.290889999999999915e+01
1.293950000000000067e+01
1.293950000000000067e+01
1.290889999999999915e+01
1.290889999999999915e+01
1.293950000000000067e+01
1.293950000000000067e+01
1.290889999999999915e+01
1.293950000000000067e+01
1.297000000000000064e+01
1.290889999999999915e+01
1.293950000000000067e+01
1.290889999999999915e+01
1.293950000000000067e+01
1.293950000000000067e+01
1.290889999999999915e+01
1.297000000000000064e+01
1.290889999999999915e+01
1.290889999999999915e+01
1.293950000000000067e+01
1.297000000000000064e+01
1.290889999999999915e+01
1.293950000000000067e+01
1.290889999999999915e+01
1.297000000000000064e+01
1.293950000000000067e+01
1.290889999999999915e+01
1.293950000000000067e+01
1.293950000000000067e+01
1.293950000000000067e+01
1.293950000000000067e+01
1.290889999999999915e+01
1.290889999999999915e+01
1.293950000000000067e+01
1.290889999999999915e+01
1.297000000000000064e+01
1.293950000000000067e+01
1.300050000000000061e+01
1.290889999999999915e+01
1.290889999999999915e+01
1.293950000000000067e+01
1.293950000000000067e+01
1.293950000000000067e+01
1.290889999999999915e+01
1.293950000000000067e+01
1.293950000000000067e+01
1.297000000000000064e+01
1.297000000000000064e+01
1.293950000000000067e+01
1.290889999999999915e+01
1.297000000000000064e+01
1.293950000000000067e+01
1.290889999999999915e+01
1.297000000000000064e+01
1.290889999999999915e+01
1.287839999999999918e+01
1.287839999999999918e+01
1.287839999999999918e+01
1.290889999999999915e+01
1.287839999999999918e+01
1.287839999999999918e+01
1.287839999999999918e+01
1.281739999999999924e+01
1.287839999999999918e+01
1.290889999999999915e+01
1.293950000000000067e+01
1.290889999999999915e+01
1.290889999999999915e+01
1.287839999999999918e+01
1.287839999999999918e+01
1.290889999999999915e+01
1.287839999999999918e+01
1.290889999999999915e+01
1.290889999999999915e+01
1.287839999999999918e+01
1.290889999999999915e+01
1.287839999999999918e+01
1.290889999999999915e+01
1.290889999999999915e+01
1.287839999999999918e+01
1.287839999999999918e+01
1.287839999999999918e+01
1.287839999999999918e+01
1.290889999999999915e+01
1.284789999999999921e+01
1.293950000000000067e+01
1.284789999999999921e+01
1.290889999999999915e+01
1.290889999999999915e+01
1.290889999999999915e+01
1.287839999999999918e+01
1.290889999999999915e+01
1.287839999999999918e+01
1.284789999999999921e+01
1.287839999999999918e+01
1.287839999999999918e+01
1.290889999999999915e+01
1.290889999999999915e+01
1.290889999999999915e+01
1.287839999999999918e+01
1.290889999999999915e+01
1.290889999999999915e+01
1.287839999999999918e+01
1.290889999999999915e+01
1.287839999999999918e+01
1.287839999999999918e+01
1.287839999999999918e+01
1.293950000000000067e+01
1.287839999999999918e+01
1.290889999999999915e+01
1.290889999999999915e+01
1.287839999999999918e+01
1.287839999999999918e+01
1.287839999999999918e+01
1.284789999999999921e+01
1.284789999999999921e+01
1.290889999999999915e+01
1.281739999999999924e+01
1.284789999999999921e+01
1.287839999999999918e+01
1.284789999999999921e+01
1.287839999999999918e+01
1.281739999999999924e+01
1.290889999999999915e+01
1.284789999999999921e+01
1.287839999999999918e+01
1.284789999999999921e+01
1.284789999999999921e+01
1.287839999999999918e+01
1.284789999999999921e+01
1.278689999999999927e+01
1.287839999999999918e+01
1.287839999999999918e+01
1.287839999999999918e+01
1.284789999999999921e+01
1.287839999999999918e+01
1.287839999999999918e+01
1.287839999999999918e+01
1.287839999999999918e+01
1.287839999999999918e+01
1.287839999999999918e+01
1.284789999999999921e+01
1.287839999999999918e+01
1.284789999999999921e+01
1.284789999999999921e+01
1.287839999999999918e+01
1.287839999999999918e+01
1.290889999999999915e+01
1.284789999999999921e+01
1.284789999999999921e+01
1.284789999999999921e+01
1.287839999999999918e+01
1.287839999999999918e+01
1.287839999999999918e+01
1.281739999999999924e+01
1.287839999999999918e+01
1.287839999999999918e+01
1.281739999999999924e+01
1.284789999999999921e+01
1.287839999999999918e+01
1.284789999999999921e+01
1.281739999999999924e+01
1.287839999999999918e+01
1.284789999999999921e+01
1.284789999999999921e+01
1.284789999999999921e+01
1.284789999999999921e+01
1.287839999999999918e+01
1.284789999999999921e+01
1.287839999999999918e+01
1.287839999999999918e+01
1.287839999999999918e+01
1.278689999999999927e+01
1.287839999999999918e+01
1.284789999999999921e+01
1.284789999999999921e+01
1.281739999999999924e+01
1.281739999999999924e+01
1.281739999999999924e+01
1.278689999999999927e+01
1.278689999999999927e+01
1.284789999999999921e+01
1.281739999999999924e+01
1.287839999999999918e+01
1.278689999999999927e+01
1.278689999999999927e+01
1.281739999999999924e+01
1.275629999999999953e+01
1.281739999999999924e+01
1.284789999999999921e+01
1.281739999999999924e+01
1.281739999999999924e+01
1.278689999999999927e+01
1.281739999999999924e+01
1.281739999999999924e+01
1.281739999999999924e+01
1.284789999999999921e+01
1.284789999999999921e+01
1.287839999999999918e+01
1.281739999999999924e+01
1.284789999999999921e+01
1.284789999999999921e+01
1.278689999999999927e+01
1.287839999999999918e+01
1.281739999999999924e+01
1.281739999999999924e+01
1.281739999999999924e+01
1.287839999999999918e+01
1.281739999999999924e+01
1.278689999999999927e+01
1.281739999999999924e+01
1.284789999999999921e+01
1.281739999999999924e+01
1.284789999999999921e+01
1.287839999999999918e+01
1.278689999999999927e+01
1.281739999999999924e+01
1.284789999999999921e+01
1.278689999999999927e+01
1.284789999999999921e+01
1.281739999999999924e+01
1.284789999999999921e+01
1.278689999999999927e+01
1.281739999999999924e+01
1.278689999999999927e+01
1.281739999999999924e+01
1.281739999999999924e+01
1.281739999999999924e+01
1.281739999999999924e+01
1.281739999999999924e+01
1.278689999999999927e+01
1.278689999999999927e+01
1.278689999999999927e+01
1.275629999999999953e+01
1.281739999999999924e+01
1.278689999999999927e+01
1.281739999999999924e+01
1.281739999999999924e+01
1.281739999999999924e+01
1.278689999999999927e+01
1.281739999999999924e+01
1.281739999999999924e+01
1.278689999999999927e+01
1.278689999999999927e+01
1.281739999999999924e+01
1.281739999999999924e+01
1.275629999999999953e+01
1.281739999999999924e+01
1.281739999999999924e+01
1.278689999999999927e+01
1.275629999999999953e+01
1.278689999999999927e+01
1.284789999999999921e+01
1.281739999999999924e+01
1.278689999999999927e+01
1.281739999999999924e+01
1.281739999999999924e+01
1.281739999999999924e+01
1.278689999999999927e+01
1.281739999999999924e+01
1.278689999999999927e+01
1.281739999999999924e+01
1.284789999999999921e+01
1.284789999999999921e+01
1.281739999999999924e+01
1.281739999999999924e+01
1.275629999999999953e+01
1.281739999999999924e+01
1.281739999999999924e+01
1.281739999999999924e+01
1.281739999999999924e+01
1.284789999999999921e+01
1.278689999999999927e+01
1.278689999999999927e+01
1.278689999999999927e+01
1.284789999999999921e+01
1.281739999999999924e+01
1.278689999999999927e+01
1.281739999999999924e+01
1.284789999999999921e+01
1.281739999999999924e+01
1.278689999999999927e+01
1.278689999999999927e+01
1.281739999999999924e+01
1.281739999999999924e+01
1.281739999999999924e+01
1.284789999999999921e+01
1.281739999999999924e+01
1.278689999999999927e+01
1.278689999999999927e+01
1.278689999999999927e+01
1.275629999999999953e+01
1.278689999999999927e+01
1.278689999999999927e+01
1.281739999999999924e+01
1.278689999999999927e+01
1.275629999999999953e+01
1.275629999999999953e+01
1.275629999999999953e+01
1.278689999999999927e+01
1.278689999999999927e+01
1.278689999999999927e+01
1.272579999999999956e+01
1.275629999999999953e+01
1.278689999999999927e+01
1.278689999999999927e+01
1.275629999999999953e+01
1.278689999999999927e+01
1.272579999999999956e+01
1.281739999999999924e+01
1.275629999999999953e+01
1.278689999999999927e+01
1.278689999999999927e+01
1.275629999999999953e+01
1.275629999999999953e+01
1.272579999999999956e+01
1.278689999999999927e+01
1.275629999999999953e+01
1.275629999999999953e+01
1.278689999999999927e+01
1.278689999999999927e+01
1.275629999999999953e+01
1.281739999999999924e+01
1.275629999999999953e+01
1.275629999999999953e+01
1.275629999999999953e+01
1.278689999999999927e+01
1.281739999999999924e+01
1.275629999999999953e+01
1.278689999999999927e+01
1.275629999999999953e+01
1.278689999999999927e+01
1.278689999999999927e+01
1.278689999999999927e+01
1.278689999999999927e+01
1.278689999999999927e+01
1.278689999999999927e+01
1.281739999999999924e+01
1.275629999999999953e+01
1.278689999999999927e+01
1.275629999999999953e+01
1.278689999999999927e+01
1.281739999999999924e+01
1.281739999999999924e+01
1.275629999999999953e+01
1.278689999999999927e+01
1.275629999999999953e+01
1.278689999999999927e+01
1.269529999999999959e+01
1.278689999999999927e+01
1.275629999999999953e+01
1.272579999999999956e+01
1.275629999999999953e+01
1.272579999999999956e+01
1.269529999999999959e+01
1.275629999999999953e+01
1.275629999999999953e+01
1.272579999999999956e+01
1.272579999999999956e+01
1.272579999999999956e+01
1.272579999999999956e+01
1.275629999999999953e+01
1.272579999999999956e+01
1.275629999999999953e+01
1.272579999999999956e+01
1.278689999999999927e+01
1.272579999999999956e+01
1.275629999999999953e+01
1.272579999999999956e+01
1.272579999999999956e+01
1.275629999999999953e+01
1.272579999999999956e+01
1.275629999999999953e+01
1.272579999999999956e+01
1.275629999999999953e+01
1.278689999999999927e+01
1.275629999999999953e+01
1.275629999999999953e+01
1.275629999999999953e+01
1.275629999999999953e+01
1.272579999999999956e+01
1.272579999999999956e+01
1.272579999999999956e+01
1.275629999999999953e+01
1.272579999999999956e+01
1.275629999999999953e+01
1.275629999999999953e+01
1.275629999999999953e+01
1.272579999999999956e+01
1.275629999999999953e+01
1.275629999999999953e+01
1.275629999999999953e+01
1.275629999999999953e+01
1.275629999999999953e+01
1.278689999999999927e+01
1.272579999999999956e+01
1.272579999999999956e+01
1.275629999999999953e+01
1.275629999999999953e+01
1.269529999999999959e+01
1.275629999999999953e+01
1.275629999999999953e+01
1.275629999999999953e+01
1.269529999999999959e+01
1.278689999999999927e+01
1.272579999999999956e+01
1.278689999999999927e+01
1.275629999999999953e+01
1.275629999999999953e+01
1.275629999999999953e+01
1.278689999999999927e+01
1.275629999999999953e+01
1.266479999999999961e+01
1.272579999999999956e+01
1.272579999999999956e+01
1.272579999999999956e+01
1.272579999999999956e+01
1.275629999999999953e+01
1.272579999999999956e+01
1.266479999999999961e+01
1.272579999999999956e+01
1.275629999999999953e+01
1.266479999999999961e+01
1.269529999999999959e+01
1.269529999999999959e+01
1.269529999999999959e+01
1.269529999999999959e+01
1.266479999999999961e+01
1.272579999999999956e+01
1.272579999999999956e+01
1.272579999999999956e+01
1.269529999999999959e+01
1.272579999999999956e+01
1.269529999999999959e+01
1.269529999999999959e+01
1.272579999999999956e+01
1.275629999999999953e+01
1.269529999999999959e+01
1.272579999999999956e+01
1.269529999999999959e+01
1.266479999999999961e+01
1.269529999999999959e+01
1.272579999999999956e+01
1.272579999999999956e+01
1.269529999999999959e+01
1.272579999999999956e+01
1.272579999999999956e+01
1.272579999999999956e+01
1.272579999999999956e+01
1.272579999999999956e+01
1.275629999999999953e+01
1.275629999999999953e+01
1.272579999999999956e+01
1.272579999999999956e+01
1.269529999999999959e+01
1.272579999999999956e+01
1.269529999999999959e+01
1.269529999999999959e+01
1.269529999999999959e+01
1.272579999999999956e+01
1.269529999999999959e+01
1.269529999999999959e+01
1.272579999999999956e+01
1.272579999999999956e+01
1.269529999999999959e+01
1.272579999999999956e+01
1.275629999999999953e+01
1.272579999999999956e+01
1.275629999999999953e+01
1.275629999999999953e+01
1.269529999999999959e+01
1.272579999999999956e+01
1.266479999999999961e+01
1.269529999999999959e+01
1.263429999999999964e+01
1.269529999999999959e+01
1.269529999999999959e+01
1.263429999999999964e+01
1.266479999999999961e+01
1.263429999999999964e+01
1.272579999999999956e+01
1.269529999999999959e+01
1.266479999999999961e+01
1.272579999999999956e+01
1.266479999999999961e+01
1.269529999999999959e+01
1.263429999999999964e+01
1.266479999999999961e+01
1.272579999999999956e+01
1.266479999999999961e+01
1.269529999999999959e+01
1.269529999999999959e+01
1.269529999999999959e+01
1.269529999999999959e+01
1.269529999999999959e+01
1.263429999999999964e+01
1.266479999999999961e+01
1.263429999999999964e+01
1.272579999999999956e+01
1.266479999999999961e+01
1.269529999999999959e+01
1.269529999999999959e+01
1.263429999999999964e+01
1.272579999999999956e+01
1.266479999999999961e+01
1.269529999999999959e+01
1.269529999999999959e+01
1.266479999999999961e+01
1.269529999999999959e+01
1.269529999999999959e+01
1.266479999999999961e+01
1.269529999999999959e+01
1.266479999999999961e+01
1.266479999999999961e+01
1.269529999999999959e+01
1.269529999999999959e+01
1.269529999999999959e+01
1.272579999999999956e+01
1.266479999999999961e+01
1.266479999999999961e+01
1.266479999999999961e+01
1.269529999999999959e+01
1.266479999999999961e+01
1.266479999999999961e+01
1.266479999999999961e+01
1.269529999999999959e+01
1.266479999999999961e+01
1.269529999999999959e+01
1.266479999999999961e+01
1.266479999999999961e+01
1.272579999999999956e+01
1.269529999999999959e+01
1.269529999999999959e+01
1.269529999999999959e+01
1.266479999999999961e+01
1.269529999999999959e+01
1.269529999999999959e+01
1.263429999999999964e+01
1.263429999999999964e+01
1.269529999999999959e+01
1.266479999999999961e+01
1.266479999999999961e+01
1.260379999999999967e+01
1.263429999999999964e+01
1.266479999999999961e+01
1.266479999999999961e+01
1.266479999999999961e+01
1.266479999999999961e+01
1.263429999999999964e+01
1.266479999999999961e+01
1.263429999999999964e+01
1.269529999999999959e+01
1.263429999999999964e+01
1.266479999999999961e+01
1.263429999999999964e+01
1.266479999999999961e+01
1.266479999999999961e+01
1.263429999999999964e+01
1.266479999999999961e+01
1.266479999999999961e+01
1.266479999999999961e+01
1.260379999999999967e+01
1.263429999999999964e+01
1.263429999999999964e+01
1.269529999999999959e+01
1.263429999999999964e+01
1.266479999999999961e+01
1.266479999999999961e+01
1.266479999999999961e+01
1.263429999999999964e+01
1.260379999999999967e+01
1.266479999999999961e+01
1.266479999999999961e+01
1.263429999999999964e+01
1.266479999999999961e+01
1.263429999999999964e+01
1.266479999999999961e+01
1.266479999999999961e+01
1.263429999999999964e+01
1.266479999999999961e+01
1.263429999999999964e+01
1.263429999999999964e+01
1.263429999999999964e+01
1.266479999999999961e+01
1.263429999999999964e+01
1.263429999999999964e+01
1.266479999999999961e+01
1.263429999999999964e+01
1.263429999999999964e+01
1.269529999999999959e+01
1.263429999999999964e+01
1.260379999999999967e+01
1.266479999999999961e+01
1.266479999999999961e+01
1.263429999999999964e+01
1.266479999999999961e+01
1.263429999999999964e+01
1.263429999999999964e+01
1.266479999999999961e+01
1.260379999999999967e+01
1.260379999999999967e+01
1.257319999999999993e+01
1.263429999999999964e+01
1.263429999999999964e+01
1.260379999999999967e+01
1.260379999999999967e+01
1.266479999999999961e+01
1.266479999999999961e+01
1.260379999999999967e+01
1.263429999999999964e+01
1.260379999999999967e+01
1.266479999999999961e+01
1.263429999999999964e+01
1.263429999999999964e+01
1.263429999999999964e+01
1.260379999999999967e+01
1.260379999999999967e+01
1.257319999999999993e+01
1.260379999999999967e+01
1.260379999999999967e+01
1.263429999999999964e+01
1.263429999999999964e+01
1.260379999999999967e+01
1.260379999999999967e+01
1.260379999999999967e+01
1.263429999999999964e+01
1.257319999999999993e+01
1.266479999999999961e+01
1.263429999999999964e+01
1.260379999999999967e+01
1.260379999999999967e+01
1.260379999999999967e+01
1.263429999999999964e+01
1.260379999999999967e+01
1.260379999999999967e+01
1.266479999999999961e+01
1.263429999999999964e+01
1.263429999999999964e+01
1.263429999999999964e+01
1.263429999999999964e+01
1.263429999999999964e+01
1.263429999999999964e+01
1.260379999999999967e+01
1.257319999999999993e+01
1.260379999999999967e+01
1.263429999999999964e+01
1.263429999999999964e+01
1.266479999999999961e+01
1.260379999999999967e+01
1.263429999999999964e+01
1.263429999999999964e+01
1.263429999999999964e+01
1.263429999999999964e+01
1.263429999999999964e+01
1.263429999999999964e+01
1.257319999999999993e+01
1.263429999999999964e+01
1.263429999999999964e+01
1.260379999999999967e+01
1.263429999999999964e+01
1.260379999999999967e+01
1.260379999999999967e+01
1.260379999999999967e+01
1.263429999999999964e+01
1.260379999999999967e+01
1.260379999999999967e+01
1.254269999999999996e+01
1.254269999999999996e+01
1.254269999999999996e+01
1.257319999999999993e+01
1.257319999999999993e+01
1.257319999999999993e+01
1.260379999999999967e+01
1.263429999999999964e+01
1.257319999999999993e+01
1.260379999999999967e+01
1.251219999999999999e+01
1.263429999999999964e+01
1.254269999999999996e+01
1.260379999999999967e+01
1.260379999999999967e+01
1.254269999999999996e+01
1.257319999999999993e+01
1.260379999999999967e+01
1.257319999999999993e+01
1.263429999999999964e+01
1.257319999999999993e+01
1.257319999999999993e+01
1.260379999999999967e+01
1.257319999999999993e+01
1.260379999999999967e+01
1.257319999999999993e+01
1.257319999999999993e+01
1.257319999999999993e+01
1.254269999999999996e+01
1.260379999999999967e+01
1.257319999999999993e+01
1.260379999999999967e+01
1.257319999999999993e+01
1.260379999999999967e+01
1.260379999999999967e+01
1.260379999999999967e+01
1.260379999999999967e+01
1.257319999999999993e+01
1.257319999999999993e+01
1.260379999999999967e+01
1.257319999999999993e+01
1.260379999999999967e+01
1.257319999999999993e+01
1.254269999999999996e+01
1.260379999999999967e+01
1.257319999999999993e+01
1.257319999999999993e+01
1.257319999999999993e+01
1.257319999999999993e+01
1.257319999999999993e+01
1.257319999999999993e+01
1.254269999999999996e+01
1.260379999999999967e+01
1.260379999999999967e+01
1.257319999999999993e+01
1.257319999999999993e+01
1.257319999999999993e+01
1.260379999999999967e+01
1.257319999999999993e+01
1.260379999999999967e+01
1.257319999999999993e+01
1.257319999999999993e+01
1.257319999999999993e+01
1.257319999999999993e+01
1.257319999999999993e+01
1.260379999999999967e+01
1.254269999999999996e+01
1.260379999999999967e+01
1.254269999999999996e+01
1.257319999999999993e+01
1.257319999999999993e+01
1.254269999999999996e+01
1.254269999999999996e+01
1.257319999999999993e+01
1.260379999999999967e+01
1.257319999999999993e+01
1.254269999999999996e+01
1.260379999999999967e+01
1.257319999999999993e+01
1.257319999999999993e+01
1.254269999999999996e+01
1.257319999999999993e+01
1.257319999999999993e+01
1.251219999999999999e+01
1.257319999999999993e+01
1.257319999999999993e+01
1.254269999999999996e+01
1.257319999999999993e+01
1.257319999999999993e+01
1.254269999999999996e+01
1.254269999999999996e+01
1.257319999999999993e+01
1.254269999999999996e+01
1.254269999999999996e+01
1.254269999999999996e+01
1.257319999999999993e+01
1.257319999999999993e+01
1.257319999999999993e+01
1.260379999999999967e+01
1.254269999999999996e+01
1.257319999999999993e+01
1.254269999999999996e+01
1.251219999999999999e+01
1.260379999999999967e+01
1.257319999999999993e+01
1.257319999999999993e+01
1.257319999999999993e+01
1.260379999999999967e+01
1.260379999999999967e+01
1.257319999999999993e+01
1.257319999999999993e+01
1.263429999999999964e+01
1.260379999999999967e+01
1.257319999999999993e+01
1.257319999999999993e+01
1.257319999999999993e+01
1.257319999999999993e+01
1.254269999999999996e+01
1.257319999999999993e+01
1.260379999999999967e+01
1.257319999999999993e+01
1.254269999999999996e+01
1.260379999999999967e+01
1.257319999999999993e+01
1.254269999999999996e+01
1.260379999999999967e+01
1.254269999999999996e+01
1.257319999999999993e+01
1.257319999999999993e+01
1.254269999999999996e+01
1.254269999999999996e+01
1.254269999999999996e+01
1.260379999999999967e+01
1.254269999999999996e+01
1.254269999999999996e+01
1.254269999999999996e+01
1.248170000000000002e+01
1.254269999999999996e+01
1.254269999999999996e+01
1.251219999999999999e+01
1.251219999999999999e+01
1.248170000000000002e+01
1.254269999999999996e+01
1.254269999999999996e+01
1.254269999999999996e+01
1.257319999999999993e+01
1.251219999999999999e+01
1.254269999999999996e+01
1.254269999999999996e+01
1.251219999999999999e+01
1.254269999999999996e+01
1.251219999999999999e+01
1.248170000000000002e+01
1.251219999999999999e+01
1.254269999999999996e+01
1.257319999999999993e+01
1.254269999999999996e+01
1.254269999999999996e+01
1.251219999999999999e+01
1.248170000000000002e+01
1.251219999999999999e+01
1.251219999999999999e+01
1.251219999999999999e+01
1.254269999999999996e+01
1.257319999999999993e+01
1.251219999999999999e+01
1.251219999999999999e+01
1.251219999999999999e+01
1.254269999999999996e+01
1.248170000000000002e+01
1.254269999999999996e+01
1.251219999999999999e+01
1.254269999999999996e+01
1.251219999999999999e+01
1.254269999999999996e+01
1.254269999999999996e+01
1.254269999999999996e+01
1.254269999999999996e+01
1.251219999999999999e+01
1.251219999999999999e+01
1.254269999999999996e+01
1.251219999999999999e+01
1.254269999999999996e+01
1.254269999999999996e+01
1.251219999999999999e+01
1.257319999999999993e+01
1.251219999999999999e+01
1.257319999999999993e+01
1.254269999999999996e+01
1.257319999999999993e+01
1.254269999999999996e+01
1.251219999999999999e+01
1.251219999999999999e+01
1.257319999999999993e+01
1.251219999999999999e+01
1.254269999999999996e+01
1.254269999999999996e+01
1.254269999999999996e+01
1.257319999999999993e+01
1.254269999999999996e+01
1.251219999999999999e+01
1.254269999999999996e+01
1.254269999999999996e+01
1.251219999999999999e+01
1.251219999999999999e+01
1.248170000000000002e+01
1.254269999999999996e+01
1.248170000000000002e+01
1.254269999999999996e+01
1.251219999999999999e+01
1.254269999999999996e+01
1.251219999999999999e+01
1.248170000000000002e+01
1.251219999999999999e+01
1.251219999999999999e+01
1.248170000000000002e+01
1.245120000000000005e+01
1.248170000000000002e+01
1.248170000000000002e+01
1.248170000000000002e+01
1.245120000000000005e+01
1.254269999999999996e+01
1.248170000000000002e+01
1.248170000000000002e+01
1.248170000000000002e+01
1.254269999999999996e+01
1.251219999999999999e+01
1.248170000000000002e+01
1.248170000000000002e+01
1.254269999999999996e+01
1.251219999999999999e+01
1.251219999999999999e+01
1.248170000000000002e+01
1.251219999999999999e+01
1.248170000000000002e+01
1.251219999999999999e+01
1.248170000000000002e+01
1.248170000000000002e+01
1.251219999999999999e+01
1.257319999999999993e+01
1.251219999999999999e+01
1.251219999999999999e+01
1.245120000000000005e+01
1.248170000000000002e+01
1.251219999999999999e+01
1.254269999999999996e+01
1.251219999999999999e+01
1.254269999999999996e+01
1.248170000000000002e+01
1.251219999999999999e+01
1.254269999999999996e+01
1.251219999999999999e+01
1.251219999999999999e+01
1.251219999999999999e+01
1.248170000000000002e+01
1.251219999999999999e+01
1.254269999999999996e+01
1.248170000000000002e+01
1.251219999999999999e+01
1.251219999999999999e+01
1.251219999999999999e+01
1.254269999999999996e+01
1.248170000000000002e+01
1.248170000000000002e+01
1.251219999999999999e+01
1.251219999999999999e+01
1.251219999999999999e+01
1.251219999999999999e+01
1.251219999999999999e+01
1.251219999999999999e+01
1.251219999999999999e+01
1.248170000000000002e+01
1.245120000000000005e+01
1.248170000000000002e+01
1.248170000000000002e+01
1.248170000000000002e+01
1.251219999999999999e+01
1.248170000000000002e+01
1.245120000000000005e+01
1.248170000000000002e+01
1.251219999999999999e+01
1.251219999999999999e+01
1.245120000000000005e+01
1.248170000000000002e+01
1.245120000000000005e+01
1.245120000000000005e+01
1.245120000000000005e+01
1.251219999999999999e+01
1.251219999999999999e+01
1.248170000000000002e+01
1.245120000000000005e+01
1.248170000000000002e+01
1.248170000000000002e+01
1.248170000000000002e+01
1.245120000000000005e+01
1.248170000000000002e+01
1.248170000000000002e+01
1.248170000000000002e+01
1.245120000000000005e+01
1.242070000000000007e+01
1.245120000000000005e+01
1.251219999999999999e+01
1.245120000000000005e+01
1.242070000000000007e+01
1.245120000000000005e+01
1.248170000000000002e+01
1.248170000000000002e+01
1.248170000000000002e+01
1.242070000000000007e+01
1.248170000000000002e+01
1.242070000000000007e+01
1.248170000000000002e+01
1.248170000000000002e+01
1.245120000000000005e+01
1.245120000000000005e+01
1.248170000000000002e+01
1.245120000000000005e+01
1.248170000000000002e+01
1.245120000000000005e+01
1.251219999999999999e+01
1.245120000000000005e+01
1.248170000000000002e+01
1.248170000000000002e+01
1.248170000000000002e+01
1.248170000000000002e+01
1.248170000000000002e+01
1.245120000000000005e+01
1.251219999999999999e+01
1.245120000000000005e+01
1.248170000000000002e+01
1.248170000000000002e+01
1.245120000000000005e+01
1.245120000000000005e+01
1.245120000000000005e+01
1.245120000000000005e+01
1.248170000000000002e+01
1.245120000000000005e+01
1.248170000000000002e+01
1.245120000000000005e+01
1.248170000000000002e+01
1.245120000000000005e+01
1.248170000000000002e+01
1.248170000000000002e+01
1.245120000000000005e+01
1.248170000000000002e+01
1.242070000000000007e+01
1.242070000000000007e+01
1.245120000000000005e+01
1.245120000000000005e+01
1.245120000000000005e+01
1.245120000000000005e+01
1.245120000000000005e+01
1.245120000000000005e+01
1.242070000000000007e+01
1.242070000000000007e+01
1.248170000000000002e+01
1.242070000000000007e+01
1.248170000000000002e+01
1.242070000000000007e+01
1.248170000000000002e+01
1.245120000000000005e+01
1.248170000000000002e+01
1.248170000000000002e+01
1.248170000000000002e+01
1.245120000000000005e+01
1.245120000000000005e+01
1.242070000000000007e+01
1.248170000000000002e+01
1.242070000000000007e+01
1.242070000000000007e+01
1.245120000000000005e+01
1.242070000000000007e+01
1.248170000000000002e+01
1.242070000000000007e+01
1.245120000000000005e+01
1.245120000000000005e+01
1.242070000000000007e+01
1.245120000000000005e+01
1.242070000000000007e+01
1.245120000000000005e+01
1.251219999999999999e+01
1.242070000000000007e+01
1.248170000000000002e+01
1.245120000000000005e+01
1.245120000000000005e+01
1.245120000000000005e+01
1.245120000000000005e+01
1.245120000000000005e+01
1.242070000000000007e+01
1.242070000000000007e+01
1.248170000000000002e+01
1.242070000000000007e+01
1.245120000000000005e+01
1.248170000000000002e+01
1.245120000000000005e+01
1.245120000000000005e+01
1.248170000000000002e+01
1.245120000000000005e+01
1.245120000000000005e+01
1.245120000000000005e+01
1.245120000000000005e+01
1.242070000000000007e+01
1.245120000000000005e+01
1.242070000000000007e+01
1.245120000000000005e+01
1.242070000000000007e+01
1.245120000000000005e+01
1.248170000000000002e+01
1.245120000000000005e+01
1.242070000000000007e+01
1.245120000000000005e+01
1.245120000000000005e+01
1.242070000000000007e+01
1.245120000000000005e+01
1.242070000000000007e+01
1.242070000000000007e+01
1.242070000000000007e+01
1.242070000000000007e+01
1.235960000000000036e+01
1.239010000000000034e+01
1.245120000000000005e+01
1.242070000000000007e+01
1.242070000000000007e+01
1.239010000000000034e+01
1.242070000000000007e+01
1.245120000000000005e+01
1.235960000000000036e+01
1.242070000000000007e+01
1.239010000000000034e+01
1.239010000000000034e+01
1.239010000000000034e+01
1.245120000000000005e+01
1.242070000000000007e+01
1.242070000000000007e+01
1.242070000000000007e+01
1.242070000000000007e+01
1.239010000000000034e+01
1.245120000000000005e+01
1.239010000000000034e+01
1.242070000000000007e+01
1.239010000000000034e+01
1.242070000000000007e+01
1.242070000000000007e+01
1.239010000000000034e+01
1.239010000000000034e+01
1.239010000000000034e+01
1.245120000000000005e+01
1.239010000000000034e+01
1.239010000000000034e+01
1.239010000000000034e+01
1.239010000000000034e+01
1.242070000000000007e+01
1.242070000000000007e+01
1.242070000000000007e+01
1.239010000000000034e+01
1.242070000000000007e+01
1.242070000000000007e+01
1.239010000000000034e+01
1.235960000000000036e+01
1.235960000000000036e+01
1.245120000000000005e+01
1.235960000000000036e+01
1.239010000000000034e+01
1.242070000000000007e+01
1.239010000000000034e+01
1.239010000000000034e+01
1.235960000000000036e+01
1.245120000000000005e+01
1.245120000000000005e+01
1.239010000000000034e+01
1.235960000000000036e+01
1.239010000000000034e+01
1.235960000000000036e+01
1.242070000000000007e+01
1.235960000000000036e+01
1.239010000000000034e+01
1.242070000000000007e+01
1.239010000000000034e+01
1.242070000000000007e+01
1.239010000000000034e+01
1.235960000000000036e+01
1.242070000000000007e+01
1.242070000000000007e+01
1.245120000000000005e+01
1.242070000000000007e+01
1.242070000000000007e+01
1.242070000000000007e+01
1.239010000000000034e+01
1.245120000000000005e+01
1.235960000000000036e+01
1.239010000000000034e+01
1.239010000000000034e+01
1.235960000000000036e+01
1.242070000000000007e+01
1.239010000000000034e+01
1.239010000000000034e+01
1.235960000000000036e+01
1.239010000000000034e+01
1.242070000000000007e+01
1.239010000000000034e+01
1.235960000000000036e+01
1.242070000000000007e+01
1.235960000000000036e+01
1.239010000000000034e+01
1.242070000000000007e+01
1.235960000000000036e+01
1.235960000000000036e+01
1.239010000000000034e+01
1.242070000000000007e+01
1.235960000000000036e+01
1.235960000000000036e+01
1.239010000000000034e+01
1.235960000000000036e+01
1.242070000000000007e+01
1.235960000000000036e+01
1.235960000000000036e+01
1.235960000000000036e+01
1.239010000000000034e+01
1.239010000000000034e+01
1.239010000000000034e+01
1.239010000000000034e+01
1.242070000000000007e+01
1.235960000000000036e+01
1.242070000000000007e+01
1.235960000000000036e+01
1.239010000000000034e+01
1.235960000000000036e+01
1.239010000000000034e+01
1.239010000000000034e+01
1.235960000000000036e+01
1.239010000000000034e+01
1.235960000000000036e+01
1.235960000000000036e+01
1.242070000000000007e+01
1.239010000000000034e+01
1.239010000000000034e+01
1.235960000000000036e+01
1.235960000000000036e+01
1.239010000000000034e+01
1.239010000000000034e+01
1.235960000000000036e+01
1.242070000000000007e+01
1.239010000000000034e+01
1.242070000000000007e+01
1.239010000000000034e+01
1.242070000000000007e+01
1.239010000000000034e+01
1.239010000000000034e+01
1.232910000000000039e+01
1.235960000000000036e+01
1.239010000000000034e+01
1.242070000000000007e+01
1.235960000000000036e+01
1.239010000000000034e+01
1.239010000000000034e+01
1.229860000000000042e+01
1.239010000000000034e+01
1.239010000000000034e+01
1.235960000000000036e+01
1.235960000000000036e+01
1.239010000000000034e+01
1.239010000000000034e+01
1.232910000000000039e+01
1.239010000000000034e+01
1.235960000000000036e+01
1.239010000000000034e+01
1.232910000000000039e+01
1.232910000000000039e+01
1.239010000000000034e+01
1.232910000000000039e+01
1.235960000000000036e+01
1.232910000000000039e+01
1.235960000000000036e+01
1.232910000000000039e+01
1.235960000000000036e+01
1.232910000000000039e+01
1.239010000000000034e+01
1.235960000000000036e+01
1.235960000000000036e+01
1.235960000000000036e+01
1.235960000000000036e+01
1.235960000000000036e+01
1.232910000000000039e+01
1.235960000000000036e+01
1.232910000000000039e+01
1.229860000000000042e+01
1.239010000000000034e+01
1.235960000000000036e+01
1.235960000000000036e+01
1.229860000000000042e+01
1.232910000000000039e+01
1.235960000000000036e+01
1.232910000000000039e+01
1.235960000000000036e+01
1.232910000000000039e+01
1.226810000000000045e+01
1.226810000000000045e+01
1.235960000000000036e+01
1.232910000000000039e+01
1.242070000000000007e+01
1.232910000000000039e+01
1.235960000000000036e+01
1.232910000000000039e+01
1.235960000000000036e+01
1.232910000000000039e+01
1.235960000000000036e+01
1.232910000000000039e+01
1.235960000000000036e+01
1.239010000000000034e+01
1.235960000000000036e+01
1.235960000000000036e+01
1.235960000000000036e+01
1.232910000000000039e+01
1.232910000000000039e+01
1.235960000000000036e+01
1.232910000000000039e+01
1.235960000000000036e+01
1.235960000000000036e+01
1.232910000000000039e+01
1.232910000000000039e+01
1.232910000000000039e+01
1.235960000000000036e+01
1.235960000000000036e+01
1.235960000000000036e+01
1.232910000000000039e+01
1.239010000000000034e+01
1.229860000000000042e+01
1.235960000000000036e+01
1.235960000000000036e+01
1.235960000000000036e+01
1.232910000000000039e+01
1.232910000000000039e+01
1.235960000000000036e+01
1.239010000000000034e+01
1.239010000000000034e+01
1.235960000000000036e+01
1.229860000000000042e+01
1.232910000000000039e+01
1.232910000000000039e+01
1.235960000000000036e+01
1.235960000000000036e+01
1.239010000000000034e+01
1.235960000000000036e+01
1.235960000000000036e+01
1.235960000000000036e+01
1.229860000000000042e+01
1.235960000000000036e+01
1.235960000000000036e+01
1.229860000000000042e+01
1.232910000000000039e+01
1.226810000000000045e+01
1.229860000000000042e+01
1.232910000000000039e+01
1.229860000000000042e+01
1.232910000000000039e+01
1.235960000000000036e+01
1.229860000000000042e+01
1.232910000000000039e+01
1.235960000000000036e+01
1.232910000000000039e+01
1.232910000000000039e+01
1.235960000000000036e+01
1.235960000000000036e+01
1.232910000000000039e+01
1.232910000000000039e+01
1.235960000000000036e+01
1.235960000000000036e+01
1.235960000000000036e+01
1.229860000000000042e+01
1.232910000000000039e+01
1.232910000000000039e+01
1.232910000000000039e+01
1.232910000000000039e+01
1.235960000000000036e+01
1.235960000000000036e+01
1.235960000000000036e+01
1.235960000000000036e+01
1.235960000000000036e+01
1.229860000000000042e+01
1.229860000000000042e+01
1.235960000000000036e+01
1.229860000000000042e+01
1.232910000000000039e+01
1.232910000000000039e+01
1.229860000000000042e+01
1.229860000000000042e+01
1.232910000000000039e+01
1.235960000000000036e+01
1.232910000000000039e+01
1.232910000000000039e+01
1.232910000000000039e+01
1.232910000000000039e+01
1.232910000000000039e+01
1.232910000000000039e+01
1.232910000000000039e+01
1.235960000000000036e+01
1.232910000000000039e+01
1.232910000000000039e+01
1.235960000000000036e+01
1.232910000000000039e+01
1.235960000000000036e+01
1.232910000000000039e+01
1.235960000000000036e+01
1.232910000000000039e+01
1.232910000000000039e+01
1.232910000000000039e+01
1.235960000000000036e+01
1.232910000000000039e+01
1.232910000000000039e+01
1.235960000000000036e+01
1.229860000000000042e+01
1.229860000000000042e+01
1.232910000000000039e+01
1.232910000000000039e+01
1.232910000000000039e+01
1.235960000000000036e+01
1.235960000000000036e+01
1.232910000000000039e+01
1.229860000000000042e+01
1.232910000000000039e+01
1.232910000000000039e+01
1.232910000000000039e+01
1.232910000000000039e+01
1.235960000000000036e+01
1.232910000000000039e+01
1.232910000000000039e+01
1.232910000000000039e+01
1.232910000000000039e+01
1.232910000000000039e+01
1.229860000000000042e+01
1.229860000000000042e+01
1.232910000000000039e+01
1.232910000000000039e+01
1.229860000000000042e+01
1.229860000000000042e+01
1.232910000000000039e+01
1.229860000000000042e+01
1.232910000000000039e+01
1.226810000000000045e+01
1.223750000000000071e+01
1.229860000000000042e+01
1.229860000000000042e+01
1.229860000000000042e+01
1.235960000000000036e+01
1.229860000000000042e+01
1.232910000000000039e+01
1.226810000000000045e+01
1.229860000000000042e+01
1.229860000000000042e+01
1.226810000000000045e+01
1.229860000000000042e+01
1.232910000000000039e+01
1.232910000000000039e+01
1.229860000000000042e+01
1.229860000000000042e+01
1.229860000000000042e+01
1.226810000000000045e+01
1.229860000000000042e+01
1.226810000000000045e+01
1.232910000000000039e+01
1.223750000000000071e+01
1.229860000000000042e+01
1.229860000000000042e+01
1.232910000000000039e+01
1.226810000000000045e+01
1.229860000000000042e+01
1.226810000000000045e+01
1.229860000000000042e+01
1.232910000000000039e+01
1.229860000000000042e+01
1.229860000000000042e+01
1.229860000000000042e+01
1.229860000000000042e+01
1.229860000000000042e+01
1.232910000000000039e+01
1.229860000000000042e+01
1.223750000000000071e+01
1.232910000000000039e+01
1.226810000000000045e+01
1.223750000000000071e+01
1.232910000000000039e+01
1.232910000000000039e+01
1.235960000000000036e+01
1.229860000000000042e+01
1.229860000000000042e+01
1.232910000000000039e+01
1.229860000000000042e+01
1.235960000000000036e+01
1.226810000000000045e+01
1.226810000000000045e+01
1.232910000000000039e+01
1.229860000000000042e+01
1.235960000000000036e+01
1.235960000000000036e+01
1.232910000000000039e+01
1.235960000000000036e+01
1.232910000000000039e+01
1.232910000000000039e+01
1.232910000000000039e+01
1.232910000000000039e+01
1.232910000000000039e+01
1.229860000000000042e+01
1.229860000000000042e+01
1.232910000000000039e+01
1.232910000000000039e+01
1.235960000000000036e+01
1.232910000000000039e+01
1.235960000000000036e+01
1.232910000000000039e+01
1.229860000000000042e+01
1.235960000000000036e+01
1.239010000000000034e+01
1.235960000000000036e+01
1.235960000000000036e+01
1.232910000000000039e+01
1.239010000000000034e+01
1.232910000000000039e+01
1.235960000000000036e+01
1.239010000000000034e+01
1.232910000000000039e+01
1.235960000000000036e+01
1.232910000000000039e+01
1.232910000000000039e+01
1.232910000000000039e+01
1.232910000000000039e+01
1.229860000000000042e+01
1.229860000000000042e+01
1.232910000000000039e+01
1.235960000000000036e+01
1.229860000000000042e+01
1.232910000000000039e+01
1.235960000000000036e+01
1.232910000000000039e+01
1.235960000000000036e+01
1.229860000000000042e+01
1.229860000000000042e+01
1.229860000000000042e+01
1.232910000000000039e+01
1.229860000000000042e+01
1.232910000000000039e+01
1.232910000000000039e+01
1.232910000000000039e+01
1.232910000000000039e+01
1.235960000000000036e+01
1.229860000000000042e+01
1.232910000000000039e+01
1.232910000000000039e+01
1.229860000000000042e+01
1.235960000000000036e+01
1.229860000000000042e+01
1.235960000000000036e+01
1.232910000000000039e+01
1.229860000000000042e+01
1.232910000000000039e+01
1.232910000000000039e+01
1.235960000000000036e+01
1.232910000000000039e+01
1.239010000000000034e+01
1.235960000000000036e+01
1.229860000000000042e+01
1.235960000000000036e+01
1.232910000000000039e+01
1.229860000000000042e+01
1.232910000000000039e+01
1.229860000000000042e+01
1.232910000000000039e+01
1.226810000000000045e+01
1.232910000000000039e+01
1.229860000000000042e+01
1.229860000000000042e+01
1.226810000000000045e+01
1.235960000000000036e+01
1.226810000000000045e+01
1.229860000000000042e+01
1.229860000000000042e+01
1.229860000000000042e+01
1.229860000000000042e+01
1.229860000000000042e+01
1.229860000000000042e+01
1.232910000000000039e+01
1.226810000000000045e+01
1.232910000000000039e+01
1.226810000000000045e+01
1.232910000000000039e+01
1.226810000000000045e+01
1.229860000000000042e+01
1.229860000000000042e+01
1.226810000000000045e+01
1.226810000000000045e+01
1.226810000000000045e+01
1.226810000000000045e+01
1.229860000000000042e+01
1.232910000000000039e+01
1.232910000000000039e+01
1.232910000000000039e+01
1.229860000000000042e+01
1.229860000000000042e+01
1.232910000000000039e+01
1.229860000000000042e+01
1.232910000000000039e+01
1.226810000000000045e+01
1.232910000000000039e+01
1.232910000000000039e+01
1.232910000000000039e+01
1.229860000000000042e+01
1.229860000000000042e+01
1.226810000000000045e+01
1.229860000000000042e+01
1.229860000000000042e+01
1.229860000000000042e+01
1.226810000000000045e+01
1.229860000000000042e+01
1.223750000000000071e+01
1.232910000000000039e+01
1.229860000000000042e+01
1.229860000000000042e+01
1.229860000000000042e+01
1.229860000000000042e+01
1.229860000000000042e+01
1.226810000000000045e+01
1.229860000000000042e+01
1.226810000000000045e+01
1.226810000000000045e+01
1.229860000000000042e+01
1.226810000000000045e+01
1.229860000000000042e+01
1.226810000000000045e+01
1.229860000000000042e+01
1.229860000000000042e+01
1.232910000000000039e+01
1.229860000000000042e+01
1.232910000000000039e+01
1.229860000000000042e+01
1.232910000000000039e+01
1.235960000000000036e+01
1.232910000000000039e+01
1.232910000000000039e+01
1.229860000000000042e+01
1.232910000000000039e+01
1.232910000000000039e+01
1.229860000000000042e+01
1.239010000000000034e+01
1.235960000000000036e+01
1.232910000000000039e+01
1.232910000000000039e+01
1.235960000000000036e+01
1.232910000000000039e+01
1.235960000000000036e+01
1.232910000000000039e+01
1.232910000000000039e+01
1.235960000000000036e+01
1.232910000000000039e+01
1.235960000000000036e+01
1.232910000000000039e+01
1.232910000000000039e+01
1.232910000000000039e+01
1.235960000000000036e+01
1.229860000000000042e+01
1.235960000000000036e+01
1.232910000000000039e+01
1.232910000000000039e+01
1.235960000000000036e+01
1.229860000000000042e+01
1.235960000000000036e+01
1.229860000000000042e+01
1.232910000000000039e+01
1.229860000000000042e+01
1.232910000000000039e+01
1.226810000000000045e+01
1.232910000000000039e+01
1.232910000000000039e+01
1.232910000000000039e+01
1.235960000000000036e+01
1.232910000000000039e+01
1.235960000000000036e+01
1.239010000000000034e+01
1.232910000000000039e+01
1.229860000000000042e+01
1.229860000000000042e+01
1.232910000000000039e+01
1.235960000000000036e+01
1.232910000000000039e+01
1.232910000000000039e+01
1.235960000000000036e+01
1.232910000000000039e+01
1.235960000000000036e+01
1.232910000000000039e+01
1.235960000000000036e+01
1.229860000000000042e+01
1.235960000000000036e+01
1.229860000000000042e+01
1.235960000000000036e+01
1.229860000000000042e+01
1.229860000000000042e+01
1.235960000000000036e+01
1.235960000000000036e+01
1.232910000000000039e+01
1.229860000000000042e+01
1.232910000000000039e+01
1.239010000000000034e+01
1.235960000000000036e+01
1.232910000000000039e+01
1.235960000000000036e+01
1.232910000000000039e+01
1.232910000000000039e+01
1.239010000000000034e+01
1.229860000000000042e+01
1.235960000000000036e+01
1.226810000000000045e+01
1.235960000000000036e+01
1.229860000000000042e+01
1.232910000000000039e+01
1.229860000000000042e+01
1.235960000000000036e+01
1.232910000000000039e+01
1.239010000000000034e+01
1.229860000000000042e+01
1.232910000000000039e+01
1.229860000000000042e+01
1.235960000000000036e+01
1.229860000000000042e+01
1.232910000000000039e+01
1.232910000000000039e+01
1.232910000000000039e+01
1.232910000000000039e+01
1.229860000000000042e+01
1.229860000000000042e+01
1.232910000000000039e+01
1.229860000000000042e+01
1.235960000000000036e+01
1.235960000000000036e+01
1.232910000000000039e+01
1.235960000000000036e+01
1.239010000000000034e+01
1.226810000000000045e+01
1.239010000000000034e+01
1.229860000000000042e+01
1.232910000000000039e+01
1.232910000000000039e+01
1.226810000000000045e+01
1.232910000000000039e+01
1.232910000000000039e+01
1.232910000000000039e+01
1.242070000000000007e+01
1.232910000000000039e+01
1.239010000000000034e+01
1.235960000000000036e+01
1.239010000000000034e+01
1.235960000000000036e+01
1.239010000000000034e+01
1.235960000000000036e+01
1.239010000000000034e+01
1.235960000000000036e+01
1.235960000000000036e+01
1.235960000000000036e+01
1.235960000000000036e+01
1.232910000000000039e+01
1.232910000000000039e+01
1.232910000000000039e+01
1.235960000000000036e+01
1.235960000000000036e+01
1.229860000000000042e+01
1.235960000000000036e+01
1.235960000000000036e+01
1.235960000000000036e+01
1.232910000000000039e+01
1.235960000000000036e+01
1.239010000000000034e+01
1.245120000000000005e+01
1.242070000000000007e+01
1.239010000000000034e+01
1.239010000000000034e+01
1.232910000000000039e+01
1.239010000000000034e+01
1.235960000000000036e+01
1.242070000000000007e+01
1.235960000000000036e+01
1.239010000000000034e+01
1.242070000000000007e+01
1.239010000000000034e+01
1.242070000000000007e+01
1.239010000000000034e+01
1.235960000000000036e+01
1.235960000000000036e+01
1.242070000000000007e+01
1.239010000000000034e+01
1.239010000000000034e+01
1.235960000000000036e+01
1.235960000000000036e+01
1.242070000000000007e+01
1.239010000000000034e+01
1.239010000000000034e+01
1.239010000000000034e+01
1.239010000000000034e+01
1.235960000000000036e+01
1.239010000000000034e+01
1.235960000000000036e+01
1.239010000000000034e+01
1.242070000000000007e+01
1.239010000000000034e+01
1.235960000000000036e+01
1.235960000000000036e+01
1.235960000000000036e+01
1.239010000000000034e+01
1.235960000000000036e+01
1.242070000000000007e+01
1.242070000000000007e+01
1.242070000000000007e+01
1.242070000000000007e+01
1.235960000000000036e+01
1.239010000000000034e+01
1.239010000000000034e+01
1.239010000000000034e+01
1.242070000000000007e+01
1.239010000000000034e+01
1.239010000000000034e+01
1.239010000000000034e+01
1.235960000000000036e+01
1.239010000000000034e+01
1.245120000000000005e+01
1.235960000000000036e+01
1.242070000000000007e+01
1.235960000000000036e+01
1.239010000000000034e+01
1.235960000000000036e+01
1.239010000000000034e+01
1.235960000000000036e+01
1.239010000000000034e+01
1.235960000000000036e+01
1.239010000000000034e+01
1.235960000000000036e+01
1.242070000000000007e+01
1.239010000000000034e+01
1.239010000000000034e+01
1.239010000000000034e+01
1.239010000000000034e+01
1.245120000000000005e+01
1.239010000000000034e+01
1.239010000000000034e+01
1.242070000000000007e+01
1.239010000000000034e+01
1.242070000000000007e+01
1.242070000000000007e+01
1.242070000000000007e+01
1.242070000000000007e+01
1.239010000000000034e+01
1.239010000000000034e+01
1.242070000000000007e+01
1.245120000000000005e+01
1.245120000000000005e+01
1.239010000000000034e+01
1.242070000000000007e+01
1.245120000000000005e+01
1.242070000000000007e+01
1.242070000000000007e+01
1.239010000000000034e+01
1.239010000000000034e+01
1.239010000000000034e+01
1.239010000000000034e+01
1.245120000000000005e+01
1.239010000000000034e+01
1.242070000000000007e+01
1.242070000000000007e+01
1.239010000000000034e+01
1.239010000000000034e+01
1.239010000000000034e+01
1.239010000000000034e+01
1.239010000000000034e+01
1.242070000000000007e+01
1.245120000000000005e+01
1.235960000000000036e+01
1.242070000000000007e+01
1.245120000000000005e+01
1.242070000000000007e+01
1.239010000000000034e+01
1.242070000000000007e+01
1.242070000000000007e+01
1.242070000000000007e+01
1.235960000000000036e+01
1.242070000000000007e+01
1.242070000000000007e+01
1.242070000000000007e+01
1.245120000000000005e+01
1.239010000000000034e+01
1.245120000000000005e+01
1.239010000000000034e+01
1.242070000000000007e+01
1.239010000000000034e+01
1.239010000000000034e+01
1.239010000000000034e+01
1.242070000000000007e+01
1.245120000000000005e+01
1.239010000000000034e+01
1.245120000000000005e+01
1.239010000000000034e+01
1.242070000000000007e+01
1.239010000000000034e+01
1.242070000000000007e+01
1.239010000000000034e+01
1.239010000000000034e+01
1.245120000000000005e+01
1.239010000000000034e+01
1.239010000000000034e+01
1.242070000000000007e+01
1.239010000000000034e+01
1.239010000000000034e+01
1.239010000000000034e+01
1.242070000000000007e+01
1.239010000000000034e+01
1.242070000000000007e+01
1.242070000000000007e+01
1.242070000000000007e+01
1.245120000000000005e+01
1.245120000000000005e+01
1.239010000000000034e+01
1.242070000000000007e+01
1.239010000000000034e+01
1.242070000000000007e+01
1.239010000000000034e+01
1.245120000000000005e+01
1.245120000000000005e+01
1.242070000000000007e+01
1.248170000000000002e+01
1.242070000000000007e+01
1.245120000000000005e+01
1.245120000000000005e+01
1.248170000000000002e+01
1.248170000000000002e+01
1.245120000000000005e+01
1.248170000000000002e+01
1.245120000000000005e+01
1.248170000000000002e+01
1.245120000000000005e+01
1.251219999999999999e+01
1.251219999999999999e+01
1.248170000000000002e+01
1.248170000000000002e+01
1.251219999999999999e+01
1.248170000000000002e+01
1.245120000000000005e+01
1.245120000000000005e+01
1.248170000000000002e+01
1.248170000000000002e+01
1.251219999999999999e+01
1.248170000000000002e+01
1.248170000000000002e+01
1.251219999999999999e+01
1.251219999999999999e+01
1.248170000000000002e+01
1.248170000000000002e+01
1.245120000000000005e+01
1.248170000000000002e+01
1.251219999999999999e+01
1.248170000000000002e+01
1.245120000000000005e+01
1.248170000000000002e+01
1.248170000000000002e+01
1.251219999999999999e+01
1.248170000000000002e+01
1.251219999999999999e+01
1.251219999999999999e+01
1.245120000000000005e+01
1.245120000000000005e+01
1.245120000000000005e+01
1.242070000000000007e+01
1.248170000000000002e+01
1.245120000000000005e+01
1.248170000000000002e+01
1.245120000000000005e+01
1.248170000000000002e+01
1.251219999999999999e+01
1.248170000000000002e+01
1.251219999999999999e+01
1.245120000000000005e+01
1.245120000000000005e+01
1.248170000000000002e+01
1.245120000000000005e+01
1.248170000000000002e+01
1.248170000000000002e+01
1.245120000000000005e+01
1.248170000000000002e+01
1.248170000000000002e+01
1.251219999999999999e+01
1.248170000000000002e+01
1.245120000000000005e+01
1.251219999999999999e+01
1.245120000000000005e+01
1.248170000000000002e+01
1.245120000000000005e+01
1.248170000000000002e+01
1.254269999999999996e+01
1.245120000000000005e+01
1.251219999999999999e+01
1.245120000000000005e+01
1.239010000000000034e+01
1.245120000000000005e+01
1.248170000000000002e+01
1.245120000000000005e+01
1.248170000000000002e+01
1.245120000000000005e+01
1.257319999999999993e+01
1.254269999999999996e+01
1.251219999999999999e+01
1.251219999999999999e+01
1.251219999999999999e+01
1.251219999999999999e+01
1.248170000000000002e+01
1.251219999999999999e+01
1.248170000000000002e+01
1.254269999999999996e+01
1.251219999999999999e+01
1.248170000000000002e+01
1.251219999999999999e+01
1.254269999999999996e+01
1.254269999999999996e+01
1.257319999999999993e+01
1.251219999999999999e+01
1.260379999999999967e+01
1.257319999999999993e+01
1.251219999999999999e+01
1.254269999999999996e+01
1.251219999999999999e+01
1.257319999999999993e+01
1.254269999999999996e+01
1.254269999999999996e+01
1.251219999999999999e+01
1.248170000000000002e+01
1.254269999999999996e+01
1.251219999999999999e+01
1.254269999999999996e+01
1.251219999999999999e+01
1.254269999999999996e+01
1.251219999999999999e+01
1.251219999999999999e+01
1.251219999999999999e+01
1.251219999999999999e+01
1.254269999999999996e+01
1.254269999999999996e+01
1.254269999999999996e+01
1.257319999999999993e+01
1.254269999999999996e+01
1.251219999999999999e+01
1.254269999999999996e+01
1.257319999999999993e+01
1.251219999999999999e+01
1.251219999999999999e+01
1.251219999999999999e+01
1.251219999999999999e+01
1.254269999999999996e+01
1.254269999999999996e+01
1.251219999999999999e+01
1.257319999999999993e+01
1.248170000000000002e+01
1.254269999999999996e+01
1.251219999999999999e+01
1.254269999999999996e+01
1.248170000000000002e+01
1.254269999999999996e+01
1.257319999999999993e+01
1.251219999999999999e+01
1.254269999999999996e+01
1.257319999999999993e+01
1.251219999999999999e+01
1.251219999999999999e+01
1.254269999999999996e+01
1.254269999999999996e+01
1.254269999999999996e+01
1.251219999999999999e+01
1.254269999999999996e+01
1.251219999999999999e+01
1.251219999999999999e+01
1.251219999999999999e+01
1.254269999999999996e+01
1.260379999999999967e+01
1.254269999999999996e+01
1.257319999999999993e+01
1.254269999999999996e+01
1.257319999999999993e+01
1.257319999999999993e+01
1.260379999999999967e+01
1.257319999999999993e+01
1.257319999999999993e+01
1.254269999999999996e+01
1.257319999999999993e+01
1.257319999999999993e+01
1.260379999999999967e+01
1.254269999999999996e+01
1.257319999999999993e+01
1.257319999999999993e+01
1.257319999999999993e+01
1.257319999999999993e+01
1.260379999999999967e+01
1.254269999999999996e+01
1.260379999999999967e+01
1.260379999999999967e+01
1.263429999999999964e+01
1.260379999999999967e+01
1.260379999999999967e+01
1.257319999999999993e+01
1.260379999999999967e+01
1.254269999999999996e+01
1.260379999999999967e+01
1.257319999999999993e+01
1.257319999999999993e+01
1.257319999999999993e+01
1.257319999999999993e+01
1.260379999999999967e+01
1.254269999999999996e+01
1.257319999999999993e+01
1.263429999999999964e+01
1.260379999999999967e+01
1.260379999999999967e+01
1.257319999999999993e+01
1.263429999999999964e+01
1.260379999999999967e+01
1.257319999999999993e+01
1.257319999999999993e+01
1.257319999999999993e+01
1.254269999999999996e+01
1.260379999999999967e+01
1.257319999999999993e+01
1.257319999999999993e+01
1.254269999999999996e+01
1.254269999999999996e+01
1.260379999999999967e+01
1.257319999999999993e+01
1.257319999999999993e+01
1.260379999999999967e+01
1.257319999999999993e+01
1.257319999999999993e+01
1.260379999999999967e+01
1.260379999999999967e+01
1.260379999999999967e+01
1.260379999999999967e+01
1.263429999999999964e+01
1.260379999999999967e+01
1.260379999999999967e+01
1.254269999999999996e+01
1.257319999999999993e+01
1.263429999999999964e+01
1.260379999999999967e+01
1.263429999999999964e+01
1.257319999999999993e+01
1.269529999999999959e+01
1.263429999999999964e+01
1.266479999999999961e+01
1.263429999999999964e+01
1.263429999999999964e+01
1.260379999999999967e+01
1.263429999999999964e+01
1.263429999999999964e+01
1.263429999999999964e+01
1.260379999999999967e+01
1.263429999999999964e+01
1.266479999999999961e+01
1.263429999999999964e+01
1.263429999999999964e+01
1.263429999999999964e+01
1.260379999999999967e+01
1.266479999999999961e+01
1.263429999999999964e+01
1.266479999999999961e+01
1.263429999999999964e+01
1.266479999999999961e+01
1.266479999999999961e+01
1.266479999999999961e+01
1.263429999999999964e+01
1.269529999999999959e+01
1.263429999999999964e+01
1.263429999999999964e+01
1.263429999999999964e+01
1.266479999999999961e+01
1.263429999999999964e+01
1.269529999999999959e+01
1.269529999999999959e+01
1.272579999999999956e+01
1.272579999999999956e+01
1.266479999999999961e+01
1.269529999999999959e+01
1.269529999999999959e+01
1.272579999999999956e+01
1.266479999999999961e+01
1.269529999999999959e+01
1.269529999999999959e+01
1.272579999999999956e+01
1.269529999999999959e+01
1.272579999999999956e+01
1.266479999999999961e+01
1.260379999999999967e+01
1.269529999999999959e+01
1.269529999999999959e+01
1.266479999999999961e+01
1.266479999999999961e+01
1.269529999999999959e+01
1.272579999999999956e+01
1.269529999999999959e+01
1.269529999999999959e+01
1.269529999999999959e+01
1.266479999999999961e+01
1.266479999999999961e+01
1.266479999999999961e+01
1.269529999999999959e+01
1.269529999999999959e+01
1.269529999999999959e+01
1.260379999999999967e+01
1.269529999999999959e+01
1.263429999999999964e+01
1.269529999999999959e+01
1.269529999999999959e+01
1.272579999999999956e+01
1.266479999999999961e+01
1.272579999999999956e+01
1.266479999999999961e+01
1.269529999999999959e+01
1.269529999999999959e+01
1.269529999999999959e+01
1.266479999999999961e+01
1.269529999999999959e+01
1.269529999999999959e+01
1.269529999999999959e+01
1.272579999999999956e+01
1.266479999999999961e+01
1.266479999999999961e+01
1.266479999999999961e+01
1.266479999999999961e+01
1.269529999999999959e+01
1.266479999999999961e+01
1.269529999999999959e+01
1.266479999999999961e+01
1.266479999999999961e+01
1.266479999999999961e+01
1.266479999999999961e+01
1.269529999999999959e+01
1.269529999999999959e+01
1.266479999999999961e+01
1.266479999999999961e+01
1.272579999999999956e+01
1.269529999999999959e+01
1.269529999999999959e+01
1.272579999999999956e+01
1.275629999999999953e+01
1.266479999999999961e+01
1.272579999999999956e+01
1.269529999999999959e+01
1.275629999999999953e+01
1.278689999999999927e+01
1.275629999999999953e+01
1.272579999999999956e+01
1.278689999999999927e+01
1.272579999999999956e+01
1.275629999999999953e+01
1.275629999999999953e+01
1.275629999999999953e+01
1.275629999999999953e+01
1.272579999999999956e+01
1.272579999999999956e+01
1.272579999999999956e+01
1.275629999999999953e+01
1.269529999999999959e+01
1.272579999999999956e+01
1.272579999999999956e+01
1.275629999999999953e+01
1.272579999999999956e+01
1.272579999999999956e+01
1.275629999999999953e+01
1.272579999999999956e+01
1.272579999999999956e+01
1.278689999999999927e+01
1.275629999999999953e+01
1.275629999999999953e+01
1.275629999999999953e+01
1.272579999999999956e+01
1.275629999999999953e+01
1.278689999999999927e+01
1.272579999999999956e+01
1.278689999999999927e+01
1.272579999999999956e+01
1.275629999999999953e+01
1.278689999999999927e+01
1.272579999999999956e+01
1.275629999999999953e+01
1.278689999999999927e+01
1.272579999999999956e+01
1.281739999999999924e+01
1.272579999999999956e+01
1.269529999999999959e+01
1.272579999999999956e+01
1.275629999999999953e+01
1.278689999999999927e+01
1.275629999999999953e+01
1.278689999999999927e+01
1.272579999999999956e+01
1.278689999999999927e+01
1.278689999999999927e+01
1.275629999999999953e+01
1.275629999999999953e+01
1.278689999999999927e+01
1.275629999999999953e+01
1.275629999999999953e+01
1.275629999999999953e+01
1.272579999999999956e+01
1.278689999999999927e+01
1.275629999999999953e+01
1.278689999999999927e+01
1.278689999999999927e+01
1.281739999999999924e+01
1.278689999999999927e+01
1.278689999999999927e+01
1.278689999999999927e+01
1.278689999999999927e+01
1.278689999999999927e+01
1.278689999999999927e+01
1.278689999999999927e+01
1.278689999999999927e+01
1.281739999999999924e+01
1.278689999999999927e+01
1.281739999999999924e+01
1.278689999999999927e+01
1.278689999999999927e+01
1.278689999999999927e+01
1.275629999999999953e+01
1.281739999999999924e+01
1.281739999999999924e+01
1.281739999999999924e+01
1.281739999999999924e+01
1.284789999999999921e+01
1.281739999999999924e+01
1.278689999999999927e+01
1.281739999999999924e+01
1.278689999999999927e+01
1.281739999999999924e+01
1.281739999999999924e+01
1.278689999999999927e+01
1.284789999999999921e+01
1.284789999999999921e+01
1.284789999999999921e+01
1.284789999999999921e+01
1.281739999999999924e+01
1.284789999999999921e+01
1.284789999999999921e+01
1.281739999999999924e+01
1.284789999999999921e+01
1.281739999999999924e+01
1.287839999999999918e+01
1.284789999999999921e+01
1.278689999999999927e+01
1.281739999999999924e+01
1.281739999999999924e+01
1.287839999999999918e+01
1.284789999999999921e+01
1.281739999999999924e+01
1.281739999999999924e+01
1.281739999999999924e+01
1.278689999999999927e+01
1.281739999999999924e+01
1.275629999999999953e+01
1.278689999999999927e+01
1.284789999999999921e+01
1.287839999999999918e+01
1.284789999999999921e+01
1.278689999999999927e+01
1.281739999999999924e+01
1.284789999999999921e+01
1.281739999999999924e+01
1.281739999999999924e+01
1.278689999999999927e+01
1.281739999999999924e+01
1.281739999999999924e+01
1.281739999999999924e+01
1.284789999999999921e+01
1.281739999999999924e+01
1.281739999999999924e+01
1.278689999999999927e+01
1.281739999999999924e+01
1.281739999999999924e+01
1.284789999999999921e+01
1.284789999999999921e+01
1.284789999999999921e+01
1.284789999999999921e+01
1.284789999999999921e+01
1.284789999999999921e+01
1.281739999999999924e+01
1.284789999999999921e+01
1.284789999999999921e+01
1.281739999999999924e+01
1.281739999999999924e+01
1.281739999999999924e+01
1.281739999999999924e+01
1.281739999999999924e+01
1.287839999999999918e+01
1.281739999999999924e+01
1.284789999999999921e+01
1.281739999999999924e+01
1.284789999999999921e+01
1.281739999999999924e+01
1.281739999999999924e+01
1.281739999999999924e+01
1.284789999999999921e+01
1.281739999999999924e+01
1.284789999999999921e+01
1.287839999999999918e+01
1.284789999999999921e+01
1.287839999999999918e+01
1.287839999999999918e+01
1.284789999999999921e+01
1.284789999999999921e+01
1.284789999999999921e+01
1.281739999999999924e+01
1.287839999999999918e+01
1.290889999999999915e+01
1.287839999999999918e+01
1.287839999999999918e+01
1.287839999999999918e+01
1.287839999999999918e+01
1.287839999999999918e+01
1.290889999999999915e+01
1.287839999999999918e+01
1.293950000000000067e+01
1.293950000000000067e+01
1.290889999999999915e+01
1.287839999999999918e+01
1.284789999999999921e+01
1.290889999999999915e+01
1.284789999999999921e+01
1.287839999999999918e+01
1.287839999999999918e+01
1.284789999999999921e+01
1.290889999999999915e+01
1.284789999999999921e+01
1.287839999999999918e+01
1.284789999999999921e+01
1.293950000000000067e+01
1.293950000000000067e+01
1.290889999999999915e+01
1.293950000000000067e+01
1.287839999999999918e+01
1.287839999999999918e+01
1.287839999999999918e+01
1.290889999999999915e+01
1.287839999999999918e+01
1.290889999999999915e+01
1.290889999999999915e+01
1.290889999999999915e+01
1.290889999999999915e+01
1.290889999999999915e+01
1.290889999999999915e+01
1.290889999999999915e+01
1.287839999999999918e+01
1.290889999999999915e+01
1.290889999999999915e+01
1.293950000000000067e+01
1.290889999999999915e+01
1.293950000000000067e+01
1.293950000000000067e+01
1.293950000000000067e+01
1.297000000000000064e+01
1.290889999999999915e+01
1.297000000000000064e+01
1.290889999999999915e+01
1.293950000000000067e+01
1.293950000000000067e+01
1.290889999999999915e+01
1.293950000000000067e+01
1.290889999999999915e+01
1.290889999999999915e+01
1.293950000000000067e+01
1.290889999999999915e+01
1.293950000000000067e+01
1.293950000000000067e+01
1.297000000000000064e+01
1.290889999999999915e+01
1.293950000000000067e+01
1.297000000000000064e+01
1.297000000000000064e+01
1.293950000000000067e+01
1.297000000000000064e+01
1.293950000000000067e+01
1.287839999999999918e+01
1.290889999999999915e+01
1.293950000000000067e+01
1.290889999999999915e+01
1.293950000000000067e+01
1.287839999999999918e+01
1.293950000000000067e+01
1.290889999999999915e+01
1.297000000000000064e+01
1.293950000000000067e+01
1.290889999999999915e+01
1.293950000000000067e+01
1.290889999999999915e+01
1.290889999999999915e+01
1.293950000000000067e+01
1.293950000000000067e+01
1.290889999999999915e+01
1.290889999999999915e+01
1.297000000000000064e+01
1.297000000000000064e+01
1.293950000000000067e+01
1.293950000000000067e+01
1.293950000000000067e+01
1.293950000000000067e+01
1.297000000000000064e+01
1.303100000000000058e+01
1.303100000000000058e+01
1.297000000000000064e+01
1.300050000000000061e+01
1.300050000000000061e+01
1.293950000000000067e+01
1.300050000000000061e+01
1.297000000000000064e+01
1.297000000000000064e+01
1.300050000000000061e+01
1.297000000000000064e+01
1.297000000000000064e+01
1.300050000000000061e+01
1.300050000000000061e+01
1.300050000000000061e+01
1.297000000000000064e+01
1.300050000000000061e+01
1.297000000000000064e+01
1.297000000000000064e+01
1.300050000000000061e+01
1.297000000000000064e+01
1.300050000000000061e+01
1.297000000000000064e+01
1.300050000000000061e+01
1.300050000000000061e+01
1.297000000000000064e+01
1.303100000000000058e+01
1.300050000000000061e+01
1.297000000000000064e+01
1.300050000000000061e+01
1.297000000000000064e+01
1.297000000000000064e+01
1.300050000000000061e+01
1.297000000000000064e+01
1.300050000000000061e+01
1.300050000000000061e+01
1.303100000000000058e+01
1.293950000000000067e+01
1.300050000000000061e+01
1.300050000000000061e+01
1.293950000000000067e+01
1.297000000000000064e+01
1.300050000000000061e+01
1.297000000000000064e+01
1.300050000000000061e+01
1.300050000000000061e+01
1.300050000000000061e+01
1.300050000000000061e+01
1.297000000000000064e+01
1.300050000000000061e+01
1.300050000000000061e+01
1.300050000000000061e+01
1.300050000000000061e+01
1.300050000000000061e+01
1.300050000000000061e+01
1.300050000000000061e+01
1.300050000000000061e+01
1.303100000000000058e+01
1.300050000000000061e+01
1.300050000000000061e+01
1.300050000000000061e+01
1.300050000000000061e+01
1.303100000000000058e+01
1.297000000000000064e+01
1.297000000000000064e+01
1.300050000000000061e+01
1.297000000000000064e+01
1.303100000000000058e+01
1.303100000000000058e+01
1.300050000000000061e+01
1.300050000000000061e+01
1.300050000000000061e+01
1.300050000000000061e+01
1.303100000000000058e+01
1.303100000000000058e+01
1.303100000000000058e+01
1.303100000000000058e+01
1.303100000000000058e+01
1.303100000000000058e+01
1.300050000000000061e+01
1.303100000000000058e+01
1.300050000000000061e+01
1.300050000000000061e+01
1.303100000000000058e+01
1.300050000000000061e+01
1.300050000000000061e+01
1.300050000000000061e+01
1.300050000000000061e+01
1.303100000000000058e+01
1.306150000000000055e+01
1.303100000000000058e+01
1.303100000000000058e+01
1.306150000000000055e+01
1.306150000000000055e+01
1.312260000000000026e+01
1.303100000000000058e+01
1.303100000000000058e+01
1.306150000000000055e+01
1.306150000000000055e+01
1.306150000000000055e+01
1.312260000000000026e+01
1.306150000000000055e+01
1.312260000000000026e+01
1.303100000000000058e+01
1.306150000000000055e+01
1.309200000000000053e+01
1.306150000000000055e+01
1.309200000000000053e+01
1.303100000000000058e+01
1.309200000000000053e+01
1.309200000000000053e+01
1.309200000000000053e+01
1.306150000000000055e+01
1.306150000000000055e+01
1.303100000000000058e+01
1.303100000000000058e+01
1.306150000000000055e+01
1.306150000000000055e+01
1.309200000000000053e+01
1.306150000000000055e+01
1.306150000000000055e+01
1.306150000000000055e+01
1.306150000000000055e+01
1.309200000000000053e+01
1.306150000000000055e+01
1.309200000000000053e+01
1.306150000000000055e+01
1.309200000000000053e+01
1.303100000000000058e+01
1.309200000000000053e+01
1.309200000000000053e+01
1.309200000000000053e+01
1.306150000000000055e+01
1.306150000000000055e+01
1.306150000000000055e+01
1.303100000000000058e+01
1.306150000000000055e+01
1.309200000000000053e+01
1.309200000000000053e+01
1.309200000000000053e+01
1.306150000000000055e+01
1.306150000000000055e+01
1.306150000000000055e+01
1.309200000000000053e+01
1.306150000000000055e+01
1.309200000000000053e+01
1.303100000000000058e+01
1.306150000000000055e+01
1.306150000000000055e+01
1.303100000000000058e+01
1.306150000000000055e+01
1.306150000000000055e+01
1.303100000000000058e+01
1.306150000000000055e+01
1.303100000000000058e+01
1.306150000000000055e+01
1.306150000000000055e+01
1.303100000000000058e+01
1.309200000000000053e+01
1.303100000000000058e+01
1.306150000000000055e+01
1.309200000000000053e+01
1.306150000000000055e+01
1.309200000000000053e+01
1.306150000000000055e+01
1.306150000000000055e+01
1.306150000000000055e+01
1.303100000000000058e+01
1.306150000000000055e+01
1.306150000000000055e+01
1.306150000000000055e+01
1.306150000000000055e+01
1.306150000000000055e+01
1.306150000000000055e+01
1.309200000000000053e+01
1.303100000000000058e+01
1.306150000000000055e+01
1.315310000000000024e+01
1.309200000000000053e+01
1.312260000000000026e+01
1.309200000000000053e+01
1.309200000000000053e+01
1.312260000000000026e+01
1.309200000000000053e+01
1.315310000000000024e+01
1.309200000000000053e+01
1.315310000000000024e+01
1.312260000000000026e+01
1.309200000000000053e+01
1.312260000000000026e+01
1.309200000000000053e+01
1.315310000000000024e+01
1.309200000000000053e+01
1.312260000000000026e+01
1.315310000000000024e+01
1.309200000000000053e+01
1.315310000000000024e+01
1.309200000000000053e+01
1.312260000000000026e+01
1.312260000000000026e+01
1.312260000000000026e+01
1.309200000000000053e+01
1.312260000000000026e+01
1.312260000000000026e+01
1.312260000000000026e+01
1.309200000000000053e+01
1.315310000000000024e+01
1.315310000000000024e+01
1.312260000000000026e+01
1.318360000000000021e+01
1.312260000000000026e+01
1.321410000000000018e+01
1.315310000000000024e+01
1.318360000000000021e+01
1.321410000000000018e+01
1.321410000000000018e+01
1.318360000000000021e+01
1.318360000000000021e+01
1.318360000000000021e+01
1.318360000000000021e+01
1.315310000000000024e+01
1.318360000000000021e+01
1.321410000000000018e+01
1.318360000000000021e+01
1.318360000000000021e+01
1.312260000000000026e+01
1.318360000000000021e+01
1.318360000000000021e+01
1.315310000000000024e+01
1.318360000000000021e+01
1.315310000000000024e+01
1.312260000000000026e+01
1.318360000000000021e+01
1.315310000000000024e+01
1.321410000000000018e+01
1.312260000000000026e+01
1.318360000000000021e+01
1.318360000000000021e+01
1.318360000000000021e+01
1.318360000000000021e+01
1.321410000000000018e+01
1.315310000000000024e+01
1.309200000000000053e+01
1.324460000000000015e+01
1.318360000000000021e+01
1.318360000000000021e+01
1.315310000000000024e+01
1.318360000000000021e+01
1.318360000000000021e+01
1.315310000000000024e+01
1.318360000000000021e+01
1.315310000000000024e+01
1.321410000000000018e+01
1.318360000000000021e+01
1.318360000000000021e+01
1.315310000000000024e+01
1.318360000000000021e+01
1.315310000000000024e+01
1.315310000000000024e+01
1.321410000000000018e+01
1.312260000000000026e+01
1.315310000000000024e+01
1.315310000000000024e+01
1.315310000000000024e+01
1.318360000000000021e+01
1.312260000000000026e+01
1.321410000000000018e+01
1.321410000000000018e+01
1.318360000000000021e+01
1.315310000000000024e+01
1.321410000000000018e+01
1.312260000000000026e+01
1.315310000000000024e+01
1.315310000000000024e+01
1.318360000000000021e+01
1.318360000000000021e+01
1.318360000000000021e+01
1.318360000000000021e+01
1.315310000000000024e+01
1.318360000000000021e+01
1.315310000000000024e+01
1.318360000000000021e+01
1.318360000000000021e+01
1.315310000000000024e+01
1.318360000000000021e+01
1.315310000000000024e+01
1.315310000000000024e+01
1.318360000000000021e+01
1.321410000000000018e+01
1.324460000000000015e+01
1.318360000000000021e+01
1.318360000000000021e+01
1.321410000000000018e+01
1.321410000000000018e+01
1.321410000000000018e+01
1.321410000000000018e+01
1.324460000000000015e+01
1.330569999999999986e+01
1.324460000000000015e+01
1.324460000000000015e+01
1.324460000000000015e+01
1.324460000000000015e+01
1.327510000000000012e+01
1.321410000000000018e+01
1.324460000000000015e+01
1.324460000000000015e+01
1.324460000000000015e+01
1.324460000000000015e+01
1.327510000000000012e+01
1.324460000000000015e+01
1.324460000000000015e+01
1.324460000000000015e+01
1.321410000000000018e+01
1.321410000000000018e+01
1.324460000000000015e+01
1.324460000000000015e+01
1.321410000000000018e+01
1.324460000000000015e+01
1.324460000000000015e+01
1.327510000000000012e+01
1.324460000000000015e+01
1.324460000000000015e+01
1.327510000000000012e+01
1.324460000000000015e+01
1.324460000000000015e+01
1.324460000000000015e+01
1.321410000000000018e+01
1.324460000000000015e+01
1.321410000000000018e+01
1.324460000000000015e+01
1.330569999999999986e+01
1.324460000000000015e+01
1.321410000000000018e+01
1.321410000000000018e+01
1.321410000000000018e+01
1.327510000000000012e+01
1.321410000000000018e+01
1.321410000000000018e+01
1.324460000000000015e+01
1.318360000000000021e+01
1.327510000000000012e+01
1.324460000000000015e+01
1.327510000000000012e+01
1.321410000000000018e+01
1.327510000000000012e+01
1.324460000000000015e+01
1.324460000000000015e+01
1.321410000000000018e+01
1.324460000000000015e+01
1.321410000000000018e+01
1.324460000000000015e+01
1.324460000000000015e+01
1.324460000000000015e+01
1.327510000000000012e+01
1.324460000000000015e+01
1.327510000000000012e+01
1.324460000000000015e+01
1.327510000000000012e+01
1.327510000000000012e+01
1.324460000000000015e+01
1.324460000000000015e+01
1.324460000000000015e+01
1.321410000000000018e+01
1.324460000000000015e+01
1.321410000000000018e+01
1.324460000000000015e+01
1.321410000000000018e+01
1.321410000000000018e+01
1.327510000000000012e+01
1.321410000000000018e+01
1.321410000000000018e+01
1.321410000000000018e+01
1.324460000000000015e+01
1.327510000000000012e+01
1.321410000000000018e+01
1.324460000000000015e+01
1.324460000000000015e+01
1.327510000000000012e+01
1.324460000000000015e+01
1.324460000000000015e+01
1.324460000000000015e+01
1.324460000000000015e+01
1.327510000000000012e+01
1.330569999999999986e+01
1.327510000000000012e+01
1.327510000000000012e+01
1.324460000000000015e+01
1.327510000000000012e+01
1.321410000000000018e+01
1.324460000000000015e+01
1.318360000000000021e+01
1.327510000000000012e+01
1.327510000000000012e+01
1.324460000000000015e+01
1.324460000000000015e+01
1.327510000000000012e+01
1.330569999999999986e+01
1.327510000000000012e+01
1.324460000000000015e+01
1.330569999999999986e+01
1.324460000000000015e+01
1.327510000000000012e+01
1.327510000000000012e+01
1.327510000000000012e+01
1.324460000000000015e+01
1.330569999999999986e+01
1.324460000000000015e+01
1.327510000000000012e+01
1.327510000000000012e+01
1.330569999999999986e+01
1.327510000000000012e+01
1.336669999999999980e+01
1.330569999999999986e+01
1.330569999999999986e+01
1.333619999999999983e+01
1.333619999999999983e+01
1.333619999999999983e+01
1.330569999999999986e+01
1.327510000000000012e+01
1.333619999999999983e+01
1.330569999999999986e+01
1.333619999999999983e+01
1.330569999999999986e+01
1.330569999999999986e+01
1.330569999999999986e+01
1.330569999999999986e+01
1.330569999999999986e+01
1.330569999999999986e+01
1.333619999999999983e+01
1.333619999999999983e+01
1.330569999999999986e+01
1.330569999999999986e+01
1.330569999999999986e+01
1.333619999999999983e+01
1.333619999999999983e+01
1.333619999999999983e+01
1.333619999999999983e+01
1.330569999999999986e+01
1.333619999999999983e+01
1.333619999999999983e+01
1.333619999999999983e+01
1.336669999999999980e+01
1.333619999999999983e+01
1.330569999999999986e+01
1.330569999999999986e+01
1.333619999999999983e+01
1.333619999999999983e+01
1.330569999999999986e+01
1.330569999999999986e+01
1.333619999999999983e+01
1.327510000000000012e+01
1.330569999999999986e+01
1.330569999999999986e+01
1.330569999999999986e+01
1.333619999999999983e+01
1.336669999999999980e+01
1.330569999999999986e+01
1.330569999999999986e+01
1.327510000000000012e+01
1.336669999999999980e+01
1.330569999999999986e+01
1.336669999999999980e+01
1.327510000000000012e+01
1.333619999999999983e+01
1.333619999999999983e+01
1.333619999999999983e+01
1.330569999999999986e+01
1.333619999999999983e+01
1.333619999999999983e+01
1.333619999999999983e+01
1.333619999999999983e+01
1.333619999999999983e+01
1.336669999999999980e+01
1.330569999999999986e+01
1.330569999999999986e+01
1.330569999999999986e+01
1.336669999999999980e+01
1.333619999999999983e+01
1.333619999999999983e+01
1.333619999999999983e+01
1.333619999999999983e+01
1.330569999999999986e+01
1.330569999999999986e+01
1.330569999999999986e+01
1.330569999999999986e+01
1.333619999999999983e+01
1.333619999999999983e+01
1.336669999999999980e+01
1.330569999999999986e+01
1.330569999999999986e+01
1.330569999999999986e+01
1.330569999999999986e+01
1.327510000000000012e+01
1.327510000000000012e+01
1.330569999999999986e+01
1.333619999999999983e+01
1.327510000000000012e+01
1.333619999999999983e+01
1.336669999999999980e+01
1.336669999999999980e+01
1.333619999999999983e+01
1.336669999999999980e+01
1.336669999999999980e+01
1.336669999999999980e+01
1.336669999999999980e+01
1.336669999999999980e+01
1.336669999999999980e+01
1.339719999999999978e+01
1.336669999999999980e+01
1.342769999999999975e+01
1.339719999999999978e+01
1.333619999999999983e+01
1.336669999999999980e+01
1.336669999999999980e+01
1.336669999999999980e+01
1.339719999999999978e+01
1.336669999999999980e+01
1.339719999999999978e+01
1.336669999999999980e+01
1.336669999999999980e+01
1.339719999999999978e+01
1.339719999999999978e+01
1.339719999999999978e+01
1.339719999999999978e+01
1.339719999999999978e+01
1.342769999999999975e+01
1.336669999999999980e+01
1.336669999999999980e+01
1.336669999999999980e+01
1.336669999999999980e+01
1.339719999999999978e+01
1.336669999999999980e+01
1.336669999999999980e+01
1.339719999999999978e+01
1.336669999999999980e+01
1.336669999999999980e+01
1.336669999999999980e+01
1.336669999999999980e+01
1.336669999999999980e+01
1.336669999999999980e+01
1.336669999999999980e+01
1.336669999999999980e+01
1.339719999999999978e+01
1.339719999999999978e+01
1.339719999999999978e+01
1.339719999999999978e+01
1.336669999999999980e+01
1.342769999999999975e+01
1.336669999999999980e+01
1.333619999999999983e+01
1.336669999999999980e+01
1.339719999999999978e+01
1.336669999999999980e+01
1.339719999999999978e+01
1.336669999999999980e+01
1.342769999999999975e+01
1.336669999999999980e+01
1.342769999999999975e+01
1.339719999999999978e+01
1.336669999999999980e+01
1.342769999999999975e+01
1.336669999999999980e+01
1.339719999999999978e+01
1.342769999999999975e+01
1.339719999999999978e+01
1.336669999999999980e+01
1.342769999999999975e+01
1.339719999999999978e+01
1.342769999999999975e+01
1.339719999999999978e+01
1.339719999999999978e+01
1.339719999999999978e+01
1.342769999999999975e+01
1.342769999999999975e+01
1.336669999999999980e+01
1.333619999999999983e+01
1.339719999999999978e+01
1.339719999999999978e+01
1.342769999999999975e+01
1.339719999999999978e+01
1.339719999999999978e+01
1.339719999999999978e+01
1.336669999999999980e+01
1.342769999999999975e+01
1.336669999999999980e+01
1.342769999999999975e+01
1.336669999999999980e+01
1.336669999999999980e+01
1.336669999999999980e+01
1.339719999999999978e+01
1.336669999999999980e+01
1.336669999999999980e+01
1.333619999999999983e+01
1.336669999999999980e+01
1.336669999999999980e+01
1.336669999999999980e+01
1.336669999999999980e+01
1.336669999999999980e+01
1.336669999999999980e+01
1.336669999999999980e+01
1.339719999999999978e+01
1.333619999999999983e+01
1.339719999999999978e+01
1.345829999999999949e+01
1.336669999999999980e+01
1.342769999999999975e+01
1.339719999999999978e+01
1.348879999999999946e+01
1.345829999999999949e+01
1.342769999999999975e+01
1.345829999999999949e+01
1.342769999999999975e+01
1.339719999999999978e+01
1.336669999999999980e+01
1.342769999999999975e+01
1.342769999999999975e+01
1.345829999999999949e+01
1.339719999999999978e+01
1.342769999999999975e+01
1.348879999999999946e+01
1.342769999999999975e+01
1.339719999999999978e+01
1.333619999999999983e+01
1.336669999999999980e+01
1.342769999999999975e+01
1.345829999999999949e+01
1.342769999999999975e+01
1.345829999999999949e+01
1.345829999999999949e+01
1.342769999999999975e+01
1.348879999999999946e+01
1.342769999999999975e+01
1.339719999999999978e+01
1.342769999999999975e+01
1.342769999999999975e+01
1.342769999999999975e+01
1.348879999999999946e+01
1.342769999999999975e+01
1.345829999999999949e+01
1.342769999999999975e+01
1.345829999999999949e+01
1.351929999999999943e+01
1.348879999999999946e+01
1.348879999999999946e+01
1.351929999999999943e+01
1.348879999999999946e+01
1.351929999999999943e+01
1.345829999999999949e+01
1.348879999999999946e+01
1.345829999999999949e+01
1.348879999999999946e+01
1.345829999999999949e+01
1.348879999999999946e+01
1.348879999999999946e+01
1.345829999999999949e+01
1.348879999999999946e+01
1.345829999999999949e+01
1.345829999999999949e+01
1.345829999999999949e+01
1.345829999999999949e+01
1.345829999999999949e+01
1.345829999999999949e+01
1.342769999999999975e+01
1.348879999999999946e+01
1.348879999999999946e+01
1.345829999999999949e+01
1.348879999999999946e+01
1.348879999999999946e+01
1.348879999999999946e+01
1.348879999999999946e+01
1.345829999999999949e+01
1.345829999999999949e+01
1.348879999999999946e+01
1.351929999999999943e+01
1.345829999999999949e+01
1.351929999999999943e+01
1.348879999999999946e+01
1.351929999999999943e+01
1.348879999999999946e+01
1.348879999999999946e+01
1.345829999999999949e+01
1.345829999999999949e+01
1.345829999999999949e+01
1.345829999999999949e+01
1.345829999999999949e+01
1.348879999999999946e+01
1.348879999999999946e+01
1.345829999999999949e+01
1.348879999999999946e+01
1.342769999999999975e+01
1.348879999999999946e+01
1.348879999999999946e+01
1.345829999999999949e+01
1.348879999999999946e+01
1.348879999999999946e+01
1.345829999999999949e+01
1.348879999999999946e+01
1.345829999999999949e+01
1.345829999999999949e+01
1.345829999999999949e+01
1.348879999999999946e+01
1.348879999999999946e+01
1.348879999999999946e+01
1.345829999999999949e+01
1.342769999999999975e+01
1.348879999999999946e+01
1.348879999999999946e+01
1.348879999999999946e+01
1.348879999999999946e+01
1.348879999999999946e+01
1.345829999999999949e+01
1.351929999999999943e+01
1.351929999999999943e+01
1.345829999999999949e+01
1.348879999999999946e+01
1.342769999999999975e+01
1.345829999999999949e+01
1.342769999999999975e+01
1.342769999999999975e+01
1.345829999999999949e+01
1.351929999999999943e+01
1.348879999999999946e+01
1.348879999999999946e+01
1.348879999999999946e+01
1.342769999999999975e+01
1.348879999999999946e+01
1.345829999999999949e+01
1.348879999999999946e+01
1.345829999999999949e+01
1.345829999999999949e+01
1.345829999999999949e+01
1.348879999999999946e+01
1.345829999999999949e+01
1.348879999999999946e+01
1.348879999999999946e+01
1.342769999999999975e+01
1.348879999999999946e+01
1.351929999999999943e+01
1.351929999999999943e+01
1.348879999999999946e+01
1.351929999999999943e+01
1.348879999999999946e+01
1.351929999999999943e+01
1.348879999999999946e+01
1.354979999999999940e+01
1.351929999999999943e+01
1.358029999999999937e+01
1.358029999999999937e+01
1.351929999999999943e+01
1.354979999999999940e+01
1.351929999999999943e+01
1.354979999999999940e+01
1.358029999999999937e+01
1.358029999999999937e+01
1.354979999999999940e+01
1.354979999999999940e+01
1.354979999999999940e+01
1.351929999999999943e+01
1.351929999999999943e+01
1.358029999999999937e+01
1.354979999999999940e+01
1.354979999999999940e+01
1.351929999999999943e+01
1.351929999999999943e+01
1.354979999999999940e+01
1.354979999999999940e+01
1.354979999999999940e+01
1.354979999999999940e+01
1.351929999999999943e+01
1.358029999999999937e+01
1.354979999999999940e+01
1.351929999999999943e+01
1.351929999999999943e+01
1.358029999999999937e+01
1.351929999999999943e+01
1.351929999999999943e+01
1.354979999999999940e+01
1.354979999999999940e+01
1.354979999999999940e+01
1.354979999999999940e+01
1.354979999999999940e+01
1.354979999999999940e+01
1.351929999999999943e+01
1.351929999999999943e+01
1.351929999999999943e+01
1.354979999999999940e+01
1.351929999999999943e+01
1.354979999999999940e+01
1.354979999999999940e+01
1.354979999999999940e+01
1.354979999999999940e+01
1.354979999999999940e+01
1.354979999999999940e+01
1.351929999999999943e+01
1.354979999999999940e+01
1.354979999999999940e+01
1.351929999999999943e+01
1.358029999999999937e+01
1.354979999999999940e+01
1.358029999999999937e+01
1.354979999999999940e+01
1.354979999999999940e+01
1.354979999999999940e+01
1.354979999999999940e+01
1.354979999999999940e+01
1.354979999999999940e+01
1.354979999999999940e+01
1.354979999999999940e+01
1.354979999999999940e+01
1.351929999999999943e+01
1.354979999999999940e+01
1.348879999999999946e+01
1.351929999999999943e+01
1.354979999999999940e+01
1.354979999999999940e+01
1.358029999999999937e+01
1.351929999999999943e+01
1.354979999999999940e+01
1.358029999999999937e+01
1.354979999999999940e+01
1.358029999999999937e+01
1.354979999999999940e+01
1.354979999999999940e+01
1.354979999999999940e+01
1.351929999999999943e+01
1.354979999999999940e+01
1.351929999999999943e+01
1.354979999999999940e+01
1.354979999999999940e+01
1.351929999999999943e+01
1.354979999999999940e+01
1.354979999999999940e+01
1.354979999999999940e+01
1.351929999999999943e+01
1.354979999999999940e+01
1.354979999999999940e+01
1.348879999999999946e+01
1.358029999999999937e+01
1.351929999999999943e+01
1.358029999999999937e+01
1.358029999999999937e+01
1.351929999999999943e+01
1.354979999999999940e+01
1.354979999999999940e+01
1.358029999999999937e+01
1.351929999999999943e+01
1.354979999999999940e+01
1.358029999999999937e+01
1.354979999999999940e+01
1.351929999999999943e+01
1.361079999999999934e+01
1.351929999999999943e+01
1.354979999999999940e+01
1.351929999999999943e+01
1.351929999999999943e+01
1.354979999999999940e+01
1.354979999999999940e+01
1.351929999999999943e+01
1.354979999999999940e+01
1.354979999999999940e+01
1.354979999999999940e+01
1.354979999999999940e+01
1.358029999999999937e+01
1.361079999999999934e+01
1.361079999999999934e+01
1.361079999999999934e+01
1.358029999999999937e+01
1.361079999999999934e+01
1.364140000000000086e+01
1.361079999999999934e+01
1.358029999999999937e+01
1.361079999999999934e+01
1.358029999999999937e+01
1.364140000000000086e+01
1.354979999999999940e+01
1.361079999999999934e+01
1.361079999999999934e+01
1.361079999999999934e+01
1.361079999999999934e+01
1.361079999999999934e+01
1.354979999999999940e+01
1.358029999999999937e+01
1.361079999999999934e+01
1.361079999999999934e+01
1.358029999999999937e+01
1.364140000000000086e+01
1.364140000000000086e+01
1.358029999999999937e+01
1.361079999999999934e+01
1.358029999999999937e+01
1.361079999999999934e+01
1.354979999999999940e+01
1.361079999999999934e+01
1.361079999999999934e+01
1.361079999999999934e+01
1.361079999999999934e+01
1.358029999999999937e+01
1.358029999999999937e+01
1.361079999999999934e+01
1.361079999999999934e+01
1.358029999999999937e+01
1.361079999999999934e+01
1.358029999999999937e+01
1.361079999999999934e+01
1.358029999999999937e+01
1.361079999999999934e+01
1.358029999999999937e+01
1.361079999999999934e+01
1.364140000000000086e+01
1.358029999999999937e+01
1.358029999999999937e+01
1.358029999999999937e+01
1.358029999999999937e+01
1.358029999999999937e+01
1.361079999999999934e+01
1.361079999999999934e+01
1.358029999999999937e+01
1.358029999999999937e+01
1.358029999999999937e+01
1.361079999999999934e+01
1.361079999999999934e+01
1.361079999999999934e+01
1.361079999999999934e+01
1.361079999999999934e+01
1.361079999999999934e+01
1.361079999999999934e+01
1.358029999999999937e+01
1.358029999999999937e+01
1.354979999999999940e+01
1.361079999999999934e+01
1.361079999999999934e+01
1.361079999999999934e+01
1.358029999999999937e+01
1.358029999999999937e+01
1.364140000000000086e+01
1.354979999999999940e+01
1.361079999999999934e+01
1.358029999999999937e+01
1.358029999999999937e+01
1.358029999999999937e+01
1.358029999999999937e+01
1.358029999999999937e+01
1.358029999999999937e+01
1.361079999999999934e+01
1.364140000000000086e+01
1.358029999999999937e+01
1.361079999999999934e+01
1.354979999999999940e+01
1.361079999999999934e+01
1.358029999999999937e+01
1.358029999999999937e+01
1.358029999999999937e+01
1.361079999999999934e+01
1.358029999999999937e+01
1.361079999999999934e+01
1.354979999999999940e+01
1.364140000000000086e+01
1.361079999999999934e+01
1.358029999999999937e+01
1.358029999999999937e+01
1.358029999999999937e+01
1.361079999999999934e+01
1.364140000000000086e+01
1.361079999999999934e+01
1.364140000000000086e+01
1.361079999999999934e+01
1.361079999999999934e+01
1.364140000000000086e+01
1.364140000000000086e+01
1.364140000000000086e+01
1.361079999999999934e+01
1.364140000000000086e+01
1.364140000000000086e+01
1.358029999999999937e+01
1.364140000000000086e+01
1.364140000000000086e+01
1.364140000000000086e+01
1.364140000000000086e+01
1.364140000000000086e+01
1.364140000000000086e+01
1.358029999999999937e+01
1.367190000000000083e+01
1.364140000000000086e+01
1.364140000000000086e+01
1.367190000000000083e+01
1.367190000000000083e+01
1.364140000000000086e+01
1.367190000000000083e+01
1.364140000000000086e+01
1.367190000000000083e+01
1.367190000000000083e+01
1.367190000000000083e+01
1.367190000000000083e+01
1.364140000000000086e+01
1.367190000000000083e+01
1.364140000000000086e+01
1.364140000000000086e+01
1.370240000000000080e+01
1.367190000000000083e+01
1.367190000000000083e+01
1.364140000000000086e+01
1.370240000000000080e+01
1.367190000000000083e+01
1.367190000000000083e+01
1.373290000000000077e+01
1.370240000000000080e+01
1.370240000000000080e+01
1.361079999999999934e+01
1.373290000000000077e+01
1.367190000000000083e+01
1.367190000000000083e+01
1.370240000000000080e+01
1.373290000000000077e+01
1.370240000000000080e+01
1.367190000000000083e+01
1.367190000000000083e+01
1.367190000000000083e+01
1.370240000000000080e+01
1.367190000000000083e+01
1.367190000000000083e+01
1.367190000000000083e+01
1.370240000000000080e+01
1.370240000000000080e+01
1.373290000000000077e+01
1.367190000000000083e+01
1.370240000000000080e+01
1.373290000000000077e+01
1.373290000000000077e+01
1.367190000000000083e+01
1.370240000000000080e+01
1.370240000000000080e+01
1.370240000000000080e+01
1.370240000000000080e+01
1.370240000000000080e+01
1.367190000000000083e+01
1.373290000000000077e+01
1.364140000000000086e+01
1.367190000000000083e+01
1.367190000000000083e+01
1.373290000000000077e+01
1.367190000000000083e+01
1.373290000000000077e+01
1.370240000000000080e+01
1.370240000000000080e+01
1.373290000000000077e+01
1.367190000000000083e+01
1.370240000000000080e+01
1.373290000000000077e+01
1.370240000000000080e+01
1.373290000000000077e+01
1.370240000000000080e+01
1.370240000000000080e+01
1.373290000000000077e+01
1.370240000000000080e+01
1.367190000000000083e+01
1.367190000000000083e+01
1.370240000000000080e+01
1.373290000000000077e+01
1.370240000000000080e+01
1.373290000000000077e+01
1.370240000000000080e+01
1.370240000000000080e+01
1.370240000000000080e+01
1.370240000000000080e+01
1.367190000000000083e+01
1.370240000000000080e+01
1.370240000000000080e+01
1.373290000000000077e+01
1.364140000000000086e+01
1.367190000000000083e+01
1.373290000000000077e+01
1.370240000000000080e+01
1.373290000000000077e+01
1.370240000000000080e+01
1.370240000000000080e+01
1.370240000000000080e+01
1.370240000000000080e+01
1.373290000000000077e+01
1.367190000000000083e+01
1.367190000000000083e+01
1.373290000000000077e+01
1.370240000000000080e+01
1.373290000000000077e+01
1.367190000000000083e+01
1.373290000000000077e+01
1.373290000000000077e+01
1.370240000000000080e+01
1.370240000000000080e+01
1.367190000000000083e+01
1.370240000000000080e+01
1.373290000000000077e+01
1.367190000000000083e+01
1.370240000000000080e+01
1.367190000000000083e+01
1.370240000000000080e+01
1.370240000000000080e+01
1.370240000000000080e+01
1.370240000000000080e+01
1.367190000000000083e+01
1.370240000000000080e+01
1.370240000000000080e+01
1.367190000000000083e+01
1.370240000000000080e+01
1.367190000000000083e+01
1.370240000000000080e+01
1.373290000000000077e+01
1.370240000000000080e+01
1.373290000000000077e+01
1.370240000000000080e+01
1.370240000000000080e+01
1.367190000000000083e+01
1.376340000000000074e+01
1.373290000000000077e+01
1.364140000000000086e+01
1.370240000000000080e+01
1.373290000000000077e+01
1.370240000000000080e+01
1.376340000000000074e+01
1.373290000000000077e+01
1.370240000000000080e+01
1.373290000000000077e+01
1.373290000000000077e+01
1.376340000000000074e+01
1.376340000000000074e+01
1.376340000000000074e+01
1.373290000000000077e+01
1.373290000000000077e+01
1.376340000000000074e+01
1.379390000000000072e+01
1.373290000000000077e+01
1.376340000000000074e+01
1.367190000000000083e+01
1.379390000000000072e+01
1.373290000000000077e+01
1.373290000000000077e+01
1.373290000000000077e+01
1.370240000000000080e+01
1.376340000000000074e+01
1.373290000000000077e+01
1.379390000000000072e+01
1.376340000000000074e+01
1.379390000000000072e+01
1.379390000000000072e+01
1.376340000000000074e+01
1.376340000000000074e+01
1.376340000000000074e+01
1.367190000000000083e+01
1.376340000000000074e+01
1.376340000000000074e+01
1.376340000000000074e+01
1.379390000000000072e+01
1.370240000000000080e+01
1.370240000000000080e+01
1.376340000000000074e+01
1.370240000000000080e+01
1.376340000000000074e+01
1.373290000000000077e+01
1.376340000000000074e+01
1.376340000000000074e+01
1.373290000000000077e+01
1.379390000000000072e+01
1.370240000000000080e+01
1.376340000000000074e+01
1.376340000000000074e+01
1.376340000000000074e+01
1.376340000000000074e+01
1.373290000000000077e+01
1.373290000000000077e+01
1.379390000000000072e+01
1.373290000000000077e+01
1.373290000000000077e+01
1.373290000000000077e+01
1.376340000000000074e+01
1.373290000000000077e+01
1.376340000000000074e+01
1.376340000000000074e+01
1.373290000000000077e+01
1.373290000000000077e+01
1.379390000000000072e+01
1.376340000000000074e+01
1.379390000000000072e+01
1.376340000000000074e+01
1.376340000000000074e+01
1.382450000000000045e+01
1.370240000000000080e+01
1.373290000000000077e+01
1.373290000000000077e+01
1.376340000000000074e+01
1.379390000000000072e+01
1.373290000000000077e+01
1.379390000000000072e+01
1.376340000000000074e+01
1.379390000000000072e+01
1.379390000000000072e+01
1.376340000000000074e+01
1.379390000000000072e+01
1.376340000000000074e+01
1.373290000000000077e+01
1.376340000000000074e+01
1.376340000000000074e+01
1.376340000000000074e+01
1.379390000000000072e+01
1.373290000000000077e+01
1.373290000000000077e+01
1.373290000000000077e+01
1.376340000000000074e+01
1.373290000000000077e+01
1.379390000000000072e+01
1.376340000000000074e+01
1.376340000000000074e+01
1.370240000000000080e+01
1.379390000000000072e+01
1.376340000000000074e+01
1.373290000000000077e+01
1.376340000000000074e+01
1.379390000000000072e+01
1.376340000000000074e+01
1.373290000000000077e+01
1.373290000000000077e+01
1.379390000000000072e+01
1.376340000000000074e+01
1.373290000000000077e+01
1.376340000000000074e+01
1.376340000000000074e+01
1.373290000000000077e+01
1.373290000000000077e+01
1.376340000000000074e+01
1.367190000000000083e+01
1.376340000000000074e+01
1.379390000000000072e+01
1.373290000000000077e+01
1.373290000000000077e+01
1.373290000000000077e+01
1.373290000000000077e+01
1.373290000000000077e+01
1.376340000000000074e+01
1.373290000000000077e+01
1.376340000000000074e+01
1.379390000000000072e+01
1.370240000000000080e+01
1.379390000000000072e+01
1.376340000000000074e+01
1.379390000000000072e+01
1.379390000000000072e+01
1.379390000000000072e+01
1.376340000000000074e+01
1.382450000000000045e+01
1.376340000000000074e+01
1.379390000000000072e+01
1.379390000000000072e+01
1.376340000000000074e+01
1.376340000000000074e+01
1.376340000000000074e+01
1.382450000000000045e+01
1.382450000000000045e+01
1.379390000000000072e+01
1.376340000000000074e+01
1.376340000000000074e+01
1.382450000000000045e+01
1.382450000000000045e+01
1.376340000000000074e+01
1.382450000000000045e+01
1.379390000000000072e+01
1.382450000000000045e+01
1.379390000000000072e+01
1.379390000000000072e+01
1.379390000000000072e+01
1.382450000000000045e+01
1.379390000000000072e+01
1.376340000000000074e+01
1.379390000000000072e+01
1.382450000000000045e+01
1.379390000000000072e+01
1.382450000000000045e+01
1.379390000000000072e+01
1.379390000000000072e+01
1.376340000000000074e+01
1.379390000000000072e+01
1.382450000000000045e+01
1.379390000000000072e+01
1.376340000000000074e+01
1.382450000000000045e+01
1.379390000000000072e+01
1.379390000000000072e+01
1.385500000000000043e+01
1.382450000000000045e+01
1.382450000000000045e+01
1.376340000000000074e+01
1.376340000000000074e+01
1.376340000000000074e+01
1.382450000000000045e+01
1.385500000000000043e+01
1.379390000000000072e+01
1.379390000000000072e+01
1.379390000000000072e+01
1.379390000000000072e+01
1.382450000000000045e+01
1.376340000000000074e+01
1.382450000000000045e+01
1.385500000000000043e+01
1.382450000000000045e+01
1.382450000000000045e+01
1.379390000000000072e+01
1.376340000000000074e+01
1.379390000000000072e+01
1.379390000000000072e+01
1.385500000000000043e+01
1.379390000000000072e+01
1.379390000000000072e+01
1.382450000000000045e+01
1.379390000000000072e+01
1.379390000000000072e+01
1.379390000000000072e+01
1.379390000000000072e+01
1.382450000000000045e+01
1.382450000000000045e+01
1.382450000000000045e+01
1.382450000000000045e+01
1.379390000000000072e+01
1.382450000000000045e+01
1.379390000000000072e+01
1.379390000000000072e+01
1.382450000000000045e+01
1.379390000000000072e+01
1.379390000000000072e+01
1.379390000000000072e+01
1.382450000000000045e+01
1.379390000000000072e+01
1.379390000000000072e+01
1.385500000000000043e+01
1.382450000000000045e+01
1.382450000000000045e+01
1.382450000000000045e+01
1.382450000000000045e+01
1.382450000000000045e+01
1.373290000000000077e+01
1.382450000000000045e+01
1.382450000000000045e+01
1.382450000000000045e+01
1.385500000000000043e+01
1.382450000000000045e+01
1.382450000000000045e+01
1.379390000000000072e+01
1.382450000000000045e+01
1.382450000000000045e+01
1.382450000000000045e+01
1.379390000000000072e+01
1.382450000000000045e+01
1.382450000000000045e+01
1.382450000000000045e+01
1.379390000000000072e+01
1.376340000000000074e+01
1.379390000000000072e+01
1.379390000000000072e+01
1.379390000000000072e+01
1.379390000000000072e+01
1.379390000000000072e+01
1.385500000000000043e+01
1.385500000000000043e+01
1.382450000000000045e+01
1.382450000000000045e+01
1.382450000000000045e+01
1.379390000000000072e+01
1.376340000000000074e+01
1.382450000000000045e+01
1.385500000000000043e+01
1.382450000000000045e+01
1.382450000000000045e+01
1.376340000000000074e+01
1.382450000000000045e+01
1.382450000000000045e+01
1.382450000000000045e+01
1.388550000000000040e+01
1.379390000000000072e+01
1.385500000000000043e+01
1.382450000000000045e+01
1.385500000000000043e+01
1.385500000000000043e+01
1.385500000000000043e+01
1.385500000000000043e+01
1.388550000000000040e+01
1.388550000000000040e+01
1.388550000000000040e+01
1.382450000000000045e+01
1.391600000000000037e+01
1.388550000000000040e+01
1.385500000000000043e+01
1.388550000000000040e+01
1.388550000000000040e+01
1.388550000000000040e+01
1.388550000000000040e+01
1.391600000000000037e+01
1.388550000000000040e+01
1.388550000000000040e+01
1.385500000000000043e+01
1.388550000000000040e+01
1.385500000000000043e+01
1.385500000000000043e+01
1.388550000000000040e+01
1.388550000000000040e+01
1.391600000000000037e+01
1.385500000000000043e+01
1.391600000000000037e+01
1.385500000000000043e+01
1.385500000000000043e+01
1.391600000000000037e+01
1.382450000000000045e+01
1.391600000000000037e+01
1.388550000000000040e+01
1.388550000000000040e+01
1.382450000000000045e+01
1.388550000000000040e+01
1.385500000000000043e+01
1.388550000000000040e+01
1.385500000000000043e+01
1.388550000000000040e+01
1.385500000000000043e+01
1.388550000000000040e+01
1.385500000000000043e+01
1.382450000000000045e+01
1.391600000000000037e+01
1.382450000000000045e+01
1.388550000000000040e+01
1.385500000000000043e+01
1.382450000000000045e+01
1.394650000000000034e+01
1.385500000000000043e+01
1.391600000000000037e+01
1.388550000000000040e+01
1.388550000000000040e+01
1.391600000000000037e+01
1.388550000000000040e+01
1.388550000000000040e+01
1.382450000000000045e+01
1.391600000000000037e+01
1.385500000000000043e+01
1.382450000000000045e+01
1.388550000000000040e+01
1.388550000000000040e+01
1.388550000000000040e+01
1.388550000000000040e+01
1.385500000000000043e+01
1.388550000000000040e+01
1.388550000000000040e+01
1.382450000000000045e+01
1.382450000000000045e+01
1.382450000000000045e+01
1.388550000000000040e+01
1.385500000000000043e+01
1.385500000000000043e+01
1.385500000000000043e+01
1.385500000000000043e+01
1.385500000000000043e+01
1.382450000000000045e+01
1.382450000000000045e+01
1.385500000000000043e+01
1.385500000000000043e+01
1.382450000000000045e+01
1.385500000000000043e+01
1.382450000000000045e+01
1.382450000000000045e+01
1.379390000000000072e+01
1.385500000000000043e+01
1.385500000000000043e+01
1.385500000000000043e+01
1.385500000000000043e+01
1.385500000000000043e+01
1.385500000000000043e+01
1.385500000000000043e+01
1.382450000000000045e+01
1.382450000000000045e+01
1.382450000000000045e+01
1.382450000000000045e+01
1.388550000000000040e+01
1.382450000000000045e+01
1.385500000000000043e+01
1.382450000000000045e+01
1.385500000000000043e+01
1.382450000000000045e+01
1.379390000000000072e+01
1.379390000000000072e+01
1.382450000000000045e+01
1.385500000000000043e+01
1.382450000000000045e+01
1.385500000000000043e+01
1.385500000000000043e+01
1.385500000000000043e+01
1.382450000000000045e+01
1.385500000000000043e+01
1.385500000000000043e+01
1.385500000000000043e+01
1.385500000000000043e+01
1.385500000000000043e+01
1.379390000000000072e+01
1.385500000000000043e+01
1.385500000000000043e+01
1.382450000000000045e+01
1.382450000000000045e+01
1.385500000000000043e+01
1.385500000000000043e+01
1.385500000000000043e+01
1.382450000000000045e+01
1.382450000000000045e+01
1.382450000000000045e+01
1.385500000000000043e+01
1.385500000000000043e+01
1.388550000000000040e+01
1.385500000000000043e+01
1.385500000000000043e+01
1.385500000000000043e+01
1.385500000000000043e+01
1.382450000000000045e+01
1.382450000000000045e+01
1.385500000000000043e+01
1.382450000000000045e+01
1.385500000000000043e+01
1.382450000000000045e+01
1.379390000000000072e+01
1.385500000000000043e+01
1.379390000000000072e+01
1.388550000000000040e+01
1.385500000000000043e+01
1.382450000000000045e+01
1.385500000000000043e+01
1.382450000000000045e+01
1.388550000000000040e+01
1.385500000000000043e+01
1.382450000000000045e+01
1.388550000000000040e+01
1.385500000000000043e+01
1.382450000000000045e+01
1.394650000000000034e+01
1.388550000000000040e+01
1.391600000000000037e+01
1.391600000000000037e+01
1.391600000000000037e+01
1.391600000000000037e+01
1.388550000000000040e+01
1.391600000000000037e+01
1.385500000000000043e+01
1.391600000000000037e+01
1.388550000000000040e+01
1.391600000000000037e+01
1.388550000000000040e+01
1.388550000000000040e+01
1.388550000000000040e+01
1.397710000000000008e+01
1.391600000000000037e+01
1.394650000000000034e+01
1.388550000000000040e+01
1.391600000000000037e+01
1.388550000000000040e+01
1.391600000000000037e+01
1.391600000000000037e+01
1.391600000000000037e+01
1.394650000000000034e+01
1.391600000000000037e+01
1.388550000000000040e+01
1.388550000000000040e+01
1.391600000000000037e+01
1.388550000000000040e+01
1.394650000000000034e+01
1.394650000000000034e+01
1.394650000000000034e+01
1.388550000000000040e+01
1.391600000000000037e+01
1.391600000000000037e+01
1.388550000000000040e+01
1.394650000000000034e+01
1.391600000000000037e+01
1.391600000000000037e+01
1.391600000000000037e+01
1.394650000000000034e+01
1.391600000000000037e+01
1.391600000000000037e+01
1.391600000000000037e+01
1.391600000000000037e+01
1.394650000000000034e+01
1.391600000000000037e+01
1.388550000000000040e+01
1.391600000000000037e+01
1.394650000000000034e+01
1.388550000000000040e+01
1.391600000000000037e+01
1.394650000000000034e+01
1.391600000000000037e+01
1.391600000000000037e+01
1.388550000000000040e+01
1.391600000000000037e+01
1.388550000000000040e+01
1.394650000000000034e+01
1.391600000000000037e+01
1.388550000000000040e+01
1.388550000000000040e+01
1.391600000000000037e+01
1.388550000000000040e+01
1.394650000000000034e+01
1.388550000000000040e+01
1.388550000000000040e+01
1.388550000000000040e+01
1.391600000000000037e+01
1.391600000000000037e+01
1.388550000000000040e+01
1.391600000000000037e+01
1.391600000000000037e+01
1.385500000000000043e+01
1.391600000000000037e+01
1.388550000000000040e+01
1.388550000000000040e+01
1.388550000000000040e+01
1.391600000000000037e+01
1.391600000000000037e+01
1.391600000000000037e+01
1.388550000000000040e+01
1.388550000000000040e+01
1.391600000000000037e+01
1.391600000000000037e+01
1.391600000000000037e+01
1.394650000000000034e+01
1.391600000000000037e+01
1.391600000000000037e+01
1.394650000000000034e+01
1.391600000000000037e+01
1.388550000000000040e+01
1.388550000000000040e+01
1.388550000000000040e+01
1.388550000000000040e+01
1.388550000000000040e+01
1.385500000000000043e+01
1.391600000000000037e+01
1.391600000000000037e+01
1.394650000000000034e+01
1.388550000000000040e+01
1.394650000000000034e+01
1.391600000000000037e+01
1.388550000000000040e+01
1.391600000000000037e+01
1.391600000000000037e+01
1.388550000000000040e+01
1.394650000000000034e+01
1.388550000000000040e+01
1.388550000000000040e+01
1.388550000000000040e+01
1.391600000000000037e+01
1.385500000000000043e+01
1.394650000000000034e+01
1.391600000000000037e+01
1.391600000000000037e+01
1.388550000000000040e+01
1.397710000000000008e+01
1.394650000000000034e+01
1.394650000000000034e+01
1.391600000000000037e+01
1.394650000000000034e+01
1.388550000000000040e+01
1.388550000000000040e+01
1.394650000000000034e+01
1.391600000000000037e+01
1.391600000000000037e+01
1.391600000000000037e+01
1.391600000000000037e+01
1.391600000000000037e+01
1.388550000000000040e+01
1.391600000000000037e+01
1.394650000000000034e+01
1.388550000000000040e+01
1.388550000000000040e+01
1.391600000000000037e+01
1.388550000000000040e+01
1.388550000000000040e+01
1.391600000000000037e+01
1.388550000000000040e+01
1.391600000000000037e+01
1.391600000000000037e+01
1.391600000000000037e+01
1.391600000000000037e+01
1.388550000000000040e+01
1.391600000000000037e+01
1.394650000000000034e+01
1.400760000000000005e+01
1.394650000000000034e+01
1.391600000000000037e+01
1.394650000000000034e+01
1.391600000000000037e+01
1.397710000000000008e+01
1.400760000000000005e+01
1.397710000000000008e+01
1.397710000000000008e+01
1.388550000000000040e+01
1.400760000000000005e+01
1.397710000000000008e+01
1.394650000000000034e+01
1.403810000000000002e+01
1.397710000000000008e+01
1.397710000000000008e+01
1.400760000000000005e+01
1.397710000000000008e+01
1.397710000000000008e+01
1.397710000000000008e+01
1.394650000000000034e+01
1.394650000000000034e+01
1.397710000000000008e+01
1.397710000000000008e+01
1.391600000000000037e+01
1.400760000000000005e+01
1.400760000000000005e+01
1.394650000000000034e+01
1.397710000000000008e+01
1.397710000000000008e+01
1.397710000000000008e+01
1.397710000000000008e+01
1.394650000000000034e+01
1.397710000000000008e+01
1.397710000000000008e+01
1.397710000000000008e+01
1.397710000000000008e+01
1.397710000000000008e+01
1.394650000000000034e+01
1.397710000000000008e+01
1.397710000000000008e+01
1.400760000000000005e+01
1.391600000000000037e+01
1.397710000000000008e+01
1.400760000000000005e+01
1.397710000000000008e+01
1.397710000000000008e+01
1.391600000000000037e+01
1.391600000000000037e+01
1.397710000000000008e+01
1.391600000000000037e+01
1.394650000000000034e+01
1.397710000000000008e+01
1.394650000000000034e+01
1.397710000000000008e+01
1.394650000000000034e+01
1.397710000000000008e+01
1.394650000000000034e+01
1.397710000000000008e+01
1.397710000000000008e+01
1.394650000000000034e+01
1.397710000000000008e+01
1.397710000000000008e+01
1.400760000000000005e+01
1.394650000000000034e+01
1.397710000000000008e+01
1.394650000000000034e+01
1.394650000000000034e+01
1.397710000000000008e+01
1.400760000000000005e+01
1.397710000000000008e+01
1.403810000000000002e+01
1.391600000000000037e+01
1.394650000000000034e+01
1.397710000000000008e+01
1.394650000000000034e+01
1.397710000000000008e+01
1.400760000000000005e+01
1.394650000000000034e+01
1.397710000000000008e+01
1.394650000000000034e+01
1.397710000000000008e+01
1.397710000000000008e+01
1.400760000000000005e+01
1.397710000000000008e+01
1.394650000000000034e+01
1.397710000000000008e+01
1.397710000000000008e+01
1.391600000000000037e+01
1.388550000000000040e+01
1.391600000000000037e+01
1.394650000000000034e+01
1.391600000000000037e+01
1.397710000000000008e+01
1.394650000000000034e+01
1.394650000000000034e+01
1.394650000000000034e+01
1.394650000000000034e+01
1.391600000000000037e+01
1.391600000000000037e+01
1.388550000000000040e+01
1.394650000000000034e+01
1.394650000000000034e+01
1.388550000000000040e+01
1.394650000000000034e+01
1.391600000000000037e+01
1.397710000000000008e+01
1.391600000000000037e+01
1.394650000000000034e+01
1.391600000000000037e+01
1.391600000000000037e+01
1.394650000000000034e+01
1.391600000000000037e+01
1.391600000000000037e+01
1.397710000000000008e+01
1.391600000000000037e+01
1.394650000000000034e+01
1.394650000000000034e+01
1.397710000000000008e+01
1.394650000000000034e+01
1.394650000000000034e+01
1.391600000000000037e+01
1.394650000000000034e+01
1.394650000000000034e+01
1.391600000000000037e+01
1.391600000000000037e+01
1.394650000000000034e+01
1.391600000000000037e+01
1.394650000000000034e+01
1.397710000000000008e+01
1.385500000000000043e+01
1.394650000000000034e+01
1.391600000000000037e+01
1.397710000000000008e+01
1.394650000000000034e+01
1.391600000000000037e+01
1.394650000000000034e+01
1.391600000000000037e+01
1.391600000000000037e+01
1.394650000000000034e+01
1.394650000000000034e+01
1.394650000000000034e+01
1.394650000000000034e+01
1.391600000000000037e+01
1.391600000000000037e+01
1.394650000000000034e+01
1.391600000000000037e+01
1.391600000000000037e+01
1.394650000000000034e+01
1.391600000000000037e+01
1.388550000000000040e+01
1.391600000000000037e+01
1.394650000000000034e+01
1.391600000000000037e+01
1.394650000000000034e+01
1.394650000000000034e+01
1.394650000000000034e+01
1.391600000000000037e+01
1.391600000000000037e+01
1.394650000000000034e+01
1.394650000000000034e+01
1.394650000000000034e+01
1.394650000000000034e+01
1.397710000000000008e+01
1.391600000000000037e+01
1.397710000000000008e+01
1.394650000000000034e+01
1.397710000000000008e+01
1.394650000000000034e+01
1.400760000000000005e+01
1.394650000000000034e+01
1.397710000000000008e+01
1.400760000000000005e+01
1.397710000000000008e+01
1.397710000000000008e+01
1.400760000000000005e+01
1.400760000000000005e+01
1.400760000000000005e+01
1.397710000000000008e+01
1.400760000000000005e+01
1.397710000000000008e+01
1.397710000000000008e+01
1.400760000000000005e+01
1.400760000000000005e+01
1.397710000000000008e+01
1.397710000000000008e+01
1.397710000000000008e+01
1.403810000000000002e+01
1.397710000000000008e+01
1.403810000000000002e+01
1.397710000000000008e+01
1.400760000000000005e+01
1.397710000000000008e+01
1.397710000000000008e+01
1.397710000000000008e+01
1.397710000000000008e+01
1.403810000000000002e+01
1.400760000000000005e+01
1.400760000000000005e+01
1.403810000000000002e+01
1.397710000000000008e+01
1.397710000000000008e+01
1.403810000000000002e+01
1.400760000000000005e+01
1.400760000000000005e+01
1.397710000000000008e+01
1.403810000000000002e+01
1.400760000000000005e+01
1.397710000000000008e+01
1.400760000000000005e+01
1.400760000000000005e+01
1.400760000000000005e+01
1.400760000000000005e+01
1.397710000000000008e+01
1.400760000000000005e+01
1.397710000000000008e+01
1.397710000000000008e+01
1.400760000000000005e+01
1.397710000000000008e+01
1.400760000000000005e+01
1.400760000000000005e+01
1.397710000000000008e+01
1.397710000000000008e+01
1.397710000000000008e+01
1.397710000000000008e+01
1.397710000000000008e+01
1.400760000000000005e+01
1.403810000000000002e+01
1.394650000000000034e+01
1.403810000000000002e+01
1.400760000000000005e+01
1.400760000000000005e+01
1.397710000000000008e+01
1.397710000000000008e+01
1.397710000000000008e+01
1.400760000000000005e+01
1.397710000000000008e+01
1.397710000000000008e+01
1.400760000000000005e+01
1.397710000000000008e+01
1.400760000000000005e+01
1.400760000000000005e+01
1.403810000000000002e+01
1.394650000000000034e+01
1.400760000000000005e+01
1.403810000000000002e+01
1.397710000000000008e+01
1.403810000000000002e+01
1.400760000000000005e+01
1.397710000000000008e+01
1.397710000000000008e+01
1.397710000000000008e+01
1.400760000000000005e+01
1.400760000000000005e+01
1.400760000000000005e+01
1.400760000000000005e+01
1.400760000000000005e+01
1.397710000000000008e+01
1.400760000000000005e+01
1.403810000000000002e+01
1.403810000000000002e+01
1.394650000000000034e+01
1.400760000000000005e+01
1.400760000000000005e+01
1.397710000000000008e+01
1.403810000000000002e+01
1.397710000000000008e+01
1.403810000000000002e+01
1.397710000000000008e+01
1.403810000000000002e+01
1.400760000000000005e+01
1.397710000000000008e+01
1.397710000000000008e+01
1.403810000000000002e+01
1.397710000000000008e+01
1.400760000000000005e+01
1.400760000000000005e+01
1.400760000000000005e+01
1.403810000000000002e+01
1.397710000000000008e+01
1.400760000000000005e+01
1.403810000000000002e+01
1.397710000000000008e+01
1.403810000000000002e+01
1.403810000000000002e+01
1.400760000000000005e+01
1.397710000000000008e+01
1.403810000000000002e+01
1.403810000000000002e+01
1.391600000000000037e+01
1.400760000000000005e+01
1.394650000000000034e+01
1.397710000000000008e+01
1.397710000000000008e+01
1.409909999999999997e+01
1.394650000000000034e+01
1.394650000000000034e+01
1.394650000000000034e+01
1.391600000000000037e+01
1.397710000000000008e+01
1.397710000000000008e+01
1.397710000000000008e+01
1.394650000000000034e+01
1.394650000000000034e+01
1.394650000000000034e+01
1.397710000000000008e+01
1.397710000000000008e+01
1.397710000000000008e+01
1.400760000000000005e+01
1.394650000000000034e+01
1.400760000000000005e+01
1.397710000000000008e+01
1.394650000000000034e+01
1.397710000000000008e+01
1.397710000000000008e+01
1.394650000000000034e+01
1.394650000000000034e+01
1.394650000000000034e+01
1.403810000000000002e+01
1.397710000000000008e+01
1.397710000000000008e+01
1.391600000000000037e+01
1.397710000000000008e+01
1.397710000000000008e+01
1.391600000000000037e+01
1.400760000000000005e+01
1.394650000000000034e+01
1.397710000000000008e+01
1.397710000000000008e+01
1.394650000000000034e+01
1.400760000000000005e+01
1.400760000000000005e+01
1.397710000000000008e+01
1.394650000000000034e+01
1.397710000000000008e+01
1.391600000000000037e+01
1.397710000000000008e+01
1.397710000000000008e+01
1.397710000000000008e+01
1.397710000000000008e+01
1.397710000000000008e+01
1.391600000000000037e+01
1.397710000000000008e+01
1.394650000000000034e+01
1.397710000000000008e+01
1.397710000000000008e+01
1.397710000000000008e+01
1.394650000000000034e+01
1.394650000000000034e+01
1.397710000000000008e+01
1.397710000000000008e+01
1.403810000000000002e+01
1.397710000000000008e+01
1.400760000000000005e+01
1.397710000000000008e+01
1.400760000000000005e+01
1.403810000000000002e+01
1.403810000000000002e+01
1.403810000000000002e+01
1.400760000000000005e+01
1.403810000000000002e+01
1.406859999999999999e+01
1.403810000000000002e+01
1.400760000000000005e+01
1.400760000000000005e+01
1.406859999999999999e+01
1.403810000000000002e+01
1.406859999999999999e+01
1.412959999999999994e+01
1.403810000000000002e+01
1.400760000000000005e+01
1.403810000000000002e+01
1.400760000000000005e+01
1.400760000000000005e+01
1.403810000000000002e+01
1.403810000000000002e+01
1.403810000000000002e+01
1.400760000000000005e+01
1.403810000000000002e+01
1.400760000000000005e+01
1.406859999999999999e+01
1.400760000000000005e+01
1.400760000000000005e+01
1.403810000000000002e+01
1.400760000000000005e+01
1.403810000000000002e+01
1.406859999999999999e+01
1.403810000000000002e+01
1.400760000000000005e+01
1.403810000000000002e+01
1.403810000000000002e+01
1.406859999999999999e+01
1.400760000000000005e+01
1.406859999999999999e+01
1.406859999999999999e+01
1.406859999999999999e+01
1.406859999999999999e+01
1.403810000000000002e+01
1.397710000000000008e+01
1.406859999999999999e+01
1.400760000000000005e+01
1.406859999999999999e+01
1.403810000000000002e+01
1.403810000000000002e+01
1.403810000000000002e+01
1.406859999999999999e+01
1.403810000000000002e+01
1.400760000000000005e+01
1.403810000000000002e+01
1.403810000000000002e+01
1.400760000000000005e+01
1.400760000000000005e+01
1.403810000000000002e+01
1.403810000000000002e+01
1.403810000000000002e+01
1.403810000000000002e+01
1.403810000000000002e+01
1.400760000000000005e+01
1.403810000000000002e+01
1.403810000000000002e+01
1.403810000000000002e+01
1.406859999999999999e+01
1.400760000000000005e+01
1.400760000000000005e+01
1.403810000000000002e+01
1.400760000000000005e+01
1.406859999999999999e+01
1.406859999999999999e+01
1.400760000000000005e+01
1.403810000000000002e+01
1.403810000000000002e+01
1.406859999999999999e+01
1.406859999999999999e+01
1.403810000000000002e+01
1.403810000000000002e+01
1.403810000000000002e+01
1.403810000000000002e+01
1.400760000000000005e+01
1.403810000000000002e+01
1.406859999999999999e+01
1.403810000000000002e+01
1.406859999999999999e+01
1.403810000000000002e+01
1.403810000000000002e+01
1.397710000000000008e+01
1.403810000000000002e+01
1.406859999999999999e+01
1.403810000000000002e+01
1.406859999999999999e+01
1.403810000000000002e+01
1.403810000000000002e+01
1.406859999999999999e+01
1.400760000000000005e+01
1.403810000000000002e+01
1.403810000000000002e+01
1.403810000000000002e+01
1.400760000000000005e+01
1.400760000000000005e+01
1.397710000000000008e+01
1.397710000000000008e+01
1.403810000000000002e+01
1.397710000000000008e+01
1.394650000000000034e+01
1.403810000000000002e+01
1.403810000000000002e+01
1.397710000000000008e+01
1.400760000000000005e+01
1.400760000000000005e+01
1.397710000000000008e+01
1.400760000000000005e+01
1.400760000000000005e+01
1.397710000000000008e+01
1.394650000000000034e+01
1.397710000000000008e+01
1.403810000000000002e+01
1.400760000000000005e+01
1.403810000000000002e+01
1.397710000000000008e+01
1.397710000000000008e+01
1.397710000000000008e+01
1.394650000000000034e+01
1.397710000000000008e+01
1.397710000000000008e+01
1.400760000000000005e+01
1.403810000000000002e+01
1.397710000000000008e+01
1.403810000000000002e+01
1.400760000000000005e+01
1.397710000000000008e+01
1.400760000000000005e+01
1.397710000000000008e+01
1.403810000000000002e+01
1.400760000000000005e+01
1.403810000000000002e+01
1.397710000000000008e+01
1.400760000000000005e+01
1.400760000000000005e+01
1.400760000000000005e+01
1.397710000000000008e+01
1.400760000000000005e+01
1.397710000000000008e+01
1.403810000000000002e+01
1.400760000000000005e+01
1.400760000000000005e+01
1.394650000000000034e+01
1.397710000000000008e+01
1.403810000000000002e+01
1.400760000000000005e+01
1.397710000000000008e+01
1.397710000000000008e+01
1.400760000000000005e+01
1.403810000000000002e+01
1.400760000000000005e+01
1.403810000000000002e+01
1.403810000000000002e+01
1.400760000000000005e+01
1.397710000000000008e+01
1.397710000000000008e+01
1.397710000000000008e+01
1.397710000000000008e+01
1.397710000000000008e+01
1.403810000000000002e+01
1.397710000000000008e+01
1.400760000000000005e+01
1.400760000000000005e+01
1.394650000000000034e+01
1.397710000000000008e+01
1.397710000000000008e+01
1.400760000000000005e+01
1.403810000000000002e+01
1.397710000000000008e+01
1.400760000000000005e+01
1.394650000000000034e+01
1.400760000000000005e+01
1.400760000000000005e+01
1.397710000000000008e+01
1.400760000000000005e+01
1.400760000000000005e+01
1.400760000000000005e+01
1.403810000000000002e+01
1.394650000000000034e+01
1.403810000000000002e+01
1.400760000000000005e+01
1.400760000000000005e+01
1.400760000000000005e+01
1.394650000000000034e+01
1.400760000000000005e+01
1.400760000000000005e+01
1.400760000000000005e+01
1.397710000000000008e+01
1.400760000000000005e+01
1.406859999999999999e+01
1.406859999999999999e+01
1.403810000000000002e+01
1.406859999999999999e+01
1.397710000000000008e+01
1.394650000000000034e+01
1.403810000000000002e+01
1.403810000000000002e+01
1.403810000000000002e+01
1.403810000000000002e+01
1.403810000000000002e+01
1.403810000000000002e+01
1.403810000000000002e+01
1.406859999999999999e+01
1.400760000000000005e+01
1.406859999999999999e+01
1.409909999999999997e+01
1.409909999999999997e+01
1.409909999999999997e+01
1.403810000000000002e+01
1.403810000000000002e+01
1.403810000000000002e+01
1.400760000000000005e+01
1.409909999999999997e+01
1.406859999999999999e+01
1.403810000000000002e+01
1.406859999999999999e+01
1.406859999999999999e+01
1.400760000000000005e+01
1.400760000000000005e+01
1.403810000000000002e+01
1.403810000000000002e+01
1.406859999999999999e+01
1.406859999999999999e+01
1.403810000000000002e+01
1.400760000000000005e+01
1.403810000000000002e+01
1.406859999999999999e+01
1.403810000000000002e+01
1.406859999999999999e+01
1.406859999999999999e+01
1.406859999999999999e+01
1.400760000000000005e+01
1.403810000000000002e+01
1.403810000000000002e+01
1.409909999999999997e+01
1.406859999999999999e+01
1.406859999999999999e+01
1.406859999999999999e+01
1.403810000000000002e+01
1.403810000000000002e+01
1.406859999999999999e+01
1.403810000000000002e+01
1.400760000000000005e+01
1.403810000000000002e+01
1.403810000000000002e+01
1.409909999999999997e+01
1.403810000000000002e+01
1.406859999999999999e+01
1.403810000000000002e+01
1.403810000000000002e+01
1.403810000000000002e+01
1.403810000000000002e+01
1.406859999999999999e+01
1.403810000000000002e+01
1.400760000000000005e+01
1.403810000000000002e+01
1.403810000000000002e+01
1.406859999999999999e+01
1.403810000000000002e+01
1.403810000000000002e+01
1.403810000000000002e+01
1.403810000000000002e+01
1.403810000000000002e+01
1.403810000000000002e+01
1.403810000000000002e+01
1.409909999999999997e+01
1.406859999999999999e+01
1.403810000000000002e+01
1.403810000000000002e+01
1.400760000000000005e+01
1.403810000000000002e+01
1.403810000000000002e+01
1.406859999999999999e+01
1.403810000000000002e+01
1.403810000000000002e+01
1.400760000000000005e+01
1.400760000000000005e+01
1.400760000000000005e+01
1.400760000000000005e+01
1.403810000000000002e+01
1.403810000000000002e+01
1.400760000000000005e+01
1.400760000000000005e+01
1.406859999999999999e+01
1.403810000000000002e+01
1.400760000000000005e+01
1.403810000000000002e+01
1.406859999999999999e+01
1.403810000000000002e+01
1.400760000000000005e+01
1.403810000000000002e+01
1.403810000000000002e+01
1.406859999999999999e+01
1.403810000000000002e+01
1.403810000000000002e+01
1.400760000000000005e+01
1.403810000000000002e+01
1.403810000000000002e+01
1.406859999999999999e+01
1.406859999999999999e+01
1.403810000000000002e+01
1.400760000000000005e+01
1.400760000000000005e+01
1.403810000000000002e+01
1.406859999999999999e+01
1.400760000000000005e+01
1.403810000000000002e+01
1.403810000000000002e+01
1.406859999999999999e+01
1.406859999999999999e+01
1.400760000000000005e+01
1.403810000000000002e+01
1.403810000000000002e+01
1.400760000000000005e+01
1.400760000000000005e+01
1.406859999999999999e+01
1.400760000000000005e+01
1.403810000000000002e+01
1.403810000000000002e+01
1.400760000000000005e+01
1.406859999999999999e+01
1.403810000000000002e+01
1.403810000000000002e+01
1.406859999999999999e+01
1.403810000000000002e+01
1.400760000000000005e+01
1.406859999999999999e+01
1.403810000000000002e+01
1.403810000000000002e+01
1.400760000000000005e+01
1.403810000000000002e+01
1.406859999999999999e+01
1.409909999999999997e+01
1.400760000000000005e+01
1.403810000000000002e+01
1.403810000000000002e+01
1.406859999999999999e+01
1.403810000000000002e+01
1.400760000000000005e+01
1.406859999999999999e+01
1.400760000000000005e+01
1.403810000000000002e+01
1.400760000000000005e+01
1.403810000000000002e+01
1.403810000000000002e+01
1.403810000000000002e+01
1.400760000000000005e+01
1.403810000000000002e+01
1.403810000000000002e+01
1.400760000000000005e+01
1.403810000000000002e+01
1.400760000000000005e+01
1.400760000000000005e+01
1.406859999999999999e+01
1.403810000000000002e+01
1.403810000000000002e+01
1.406859999999999999e+01
1.406859999999999999e+01
1.403810000000000002e+01
1.403810000000000002e+01
1.400760000000000005e+01
1.403810000000000002e+01
1.403810000000000002e+01
1.406859999999999999e+01
1.406859999999999999e+01
1.403810000000000002e+01
1.403810000000000002e+01
1.403810000000000002e+01
1.409909999999999997e+01
1.403810000000000002e+01
1.403810000000000002e+01
1.406859999999999999e+01
1.400760000000000005e+01
1.400760000000000005e+01
1.406859999999999999e+01
1.403810000000000002e+01
1.400760000000000005e+01
1.400760000000000005e+01
1.406859999999999999e+01
1.403810000000000002e+01
1.397710000000000008e+01
1.397710000000000008e+01
1.397710000000000008e+01
1.400760000000000005e+01
1.397710000000000008e+01
1.397710000000000008e+01
1.400760000000000005e+01
1.397710000000000008e+01
1.403810000000000002e+01
1.397710000000000008e+01
1.397710000000000008e+01
1.400760000000000005e+01
1.403810000000000002e+01
1.400760000000000005e+01
1.400760000000000005e+01
1.400760000000000005e+01
1.403810000000000002e+01
1.400760000000000005e+01
1.403810000000000002e+01
1.397710000000000008e+01
1.397710000000000008e+01
1.403810000000000002e+01
1.403810000000000002e+01
1.400760000000000005e+01
1.403810000000000002e+01
1.397710000000000008e+01
1.397710000000000008e+01
1.400760000000000005e+01
1.400760000000000005e+01
1.403810000000000002e+01
1.400760000000000005e+01
1.400760000000000005e+01
1.400760000000000005e+01
1.397710000000000008e+01
1.400760000000000005e+01
1.394650000000000034e+01
1.400760000000000005e+01
1.397710000000000008e+01
1.391600000000000037e+01
1.397710000000000008e+01
1.397710000000000008e+01
1.400760000000000005e+01
1.400760000000000005e+01
1.403810000000000002e+01
1.406859999999999999e+01
1.406859999999999999e+01
1.403810000000000002e+01
1.403810000000000002e+01
1.403810000000000002e+01
1.403810000000000002e+01
1.406859999999999999e+01
1.409909999999999997e+01
1.400760000000000005e+01
1.406859999999999999e+01
1.409909999999999997e+01
1.406859999999999999e+01
1.403810000000000002e+01
1.406859999999999999e+01
1.406859999999999999e+01
1.403810000000000002e+01
1.400760000000000005e+01
1.403810000000000002e+01
1.406859999999999999e+01
1.400760000000000005e+01
1.406859999999999999e+01
1.403810000000000002e+01
1.409909999999999997e+01
1.403810000000000002e+01
1.403810000000000002e+01
1.406859999999999999e+01
1.406859999999999999e+01
1.409909999999999997e+01
1.403810000000000002e+01
1.406859999999999999e+01
1.403810000000000002e+01
1.400760000000000005e+01
1.406859999999999999e+01
1.406859999999999999e+01
1.403810000000000002e+01
1.403810000000000002e+01
1.403810000000000002e+01
1.403810000000000002e+01
1.406859999999999999e+01
1.403810000000000002e+01
1.412959999999999994e+01
1.403810000000000002e+01
1.406859999999999999e+01
1.409909999999999997e+01
1.403810000000000002e+01
1.403810000000000002e+01
1.403810000000000002e+01
1.406859999999999999e+01
1.403810000000000002e+01
1.406859999999999999e+01
1.403810000000000002e+01
1.406859999999999999e+01
1.403810000000000002e+01
1.406859999999999999e+01
1.412959999999999994e+01
1.409909999999999997e+01
1.409909999999999997e+01
1.406859999999999999e+01
1.400760000000000005e+01
1.400760000000000005e+01
1.403810000000000002e+01
1.403810000000000002e+01
1.403810000000000002e+01
1.406859999999999999e+01
1.403810000000000002e+01
1.403810000000000002e+01
1.406859999999999999e+01
1.403810000000000002e+01
1.403810000000000002e+01
1.403810000000000002e+01
1.403810000000000002e+01
1.406859999999999999e+01
1.406859999999999999e+01
1.406859999999999999e+01
1.403810000000000002e+01
1.403810000000000002e+01
1.403810000000000002e+01
1.409909999999999997e+01
1.403810000000000002e+01
1.400760000000000005e+01
1.409909999999999997e+01
1.403810000000000002e+01
1.403810000000000002e+01
1.403810000000000002e+01
1.403810000000000002e+01
1.403810000000000002e+01
1.403810000000000002e+01
1.406859999999999999e+01
1.409909999999999997e+01
1.400760000000000005e+01
1.403810000000000002e+01
1.409909999999999997e+01
1.406859999999999999e+01
1.406859999999999999e+01
1.406859999999999999e+01
1.406859999999999999e+01
1.406859999999999999e+01
1.403810000000000002e+01
1.403810000000000002e+01
1.403810000000000002e+01
1.406859999999999999e+01
1.403810000000000002e+01
1.400760000000000005e+01
1.406859999999999999e+01
1.403810000000000002e+01
1.403810000000000002e+01
1.406859999999999999e+01
1.403810000000000002e+01
1.403810000000000002e+01
1.406859999999999999e+01
1.403810000000000002e+01
1.403810000000000002e+01
1.406859999999999999e+01
1.400760000000000005e+01
1.400760000000000005e+01
1.403810000000000002e+01
1.400760000000000005e+01
1.400760000000000005e+01
1.406859999999999999e+01
1.397710000000000008e+01
1.406859999999999999e+01
1.403810000000000002e+01
1.400760000000000005e+01
1.406859999999999999e+01
1.403810000000000002e+01
1.400760000000000005e+01
1.400760000000000005e+01
1.400760000000000005e+01
1.403810000000000002e+01
1.400760000000000005e+01
1.400760000000000005e+01
1.403810000000000002e+01
1.400760000000000005e+01
1.400760000000000005e+01
1.403810000000000002e+01
1.400760000000000005e+01
1.400760000000000005e+01
1.400760000000000005e+01
1.406859999999999999e+01
1.400760000000000005e+01
1.403810000000000002e+01
1.403810000000000002e+01
1.403810000000000002e+01
1.400760000000000005e+01
1.403810000000000002e+01
1.406859999999999999e+01
1.400760000000000005e+01
1.400760000000000005e+01
1.403810000000000002e+01
1.403810000000000002e+01
1.400760000000000005e+01
1.406859999999999999e+01
1.400760000000000005e+01
1.403810000000000002e+01
1.403810000000000002e+01
1.403810000000000002e+01
1.406859999999999999e+01
1.400760000000000005e+01
1.400760000000000005e+01
1.403810000000000002e+01
1.403810000000000002e+01
1.400760000000000005e+01
1.403810000000000002e+01
1.406859999999999999e+01
1.400760000000000005e+01
1.400760000000000005e+01
1.403810000000000002e+01
1.403810000000000002e+01
1.406859999999999999e+01
1.406859999999999999e+01
1.406859999999999999e+01
1.403810000000000002e+01
1.406859999999999999e+01
1.403810000000000002e+01
1.403810000000000002e+01
1.403810000000000002e+01
1.400760000000000005e+01
1.403810000000000002e+01
1.403810000000000002e+01
1.403810000000000002e+01
1.403810000000000002e+01
1.403810000000000002e+01
1.403810000000000002e+01
1.400760000000000005e+01
1.400760000000000005e+01
1.406859999999999999e+01
1.403810000000000002e+01
1.403810000000000002e+01
1.400760000000000005e+01
1.400760000000000005e+01
1.403810000000000002e+01
1.400760000000000005e+01
1.400760000000000005e+01
1.406859999999999999e+01
1.403810000000000002e+01
1.397710000000000008e+01
1.400760000000000005e+01
1.400760000000000005e+01
1.403810000000000002e+01
1.397710000000000008e+01
1.400760000000000005e+01
1.400760000000000005e+01
1.394650000000000034e+01
1.397710000000000008e+01
1.403810000000000002e+01
1.397710000000000008e+01
1.403810000000000002e+01
1.397710000000000008e+01
1.403810000000000002e+01
1.400760000000000005e+01
1.403810000000000002e+01
1.400760000000000005e+01
1.397710000000000008e+01
1.397710000000000008e+01
1.397710000000000008e+01
1.397710000000000008e+01
1.400760000000000005e+01
1.397710000000000008e+01
1.397710000000000008e+01
1.406859999999999999e+01
1.400760000000000005e+01
1.400760000000000005e+01
1.403810000000000002e+01
1.403810000000000002e+01
1.400760000000000005e+01
1.397710000000000008e+01
1.403810000000000002e+01
1.400760000000000005e+01
1.400760000000000005e+01
1.400760000000000005e+01
1.397710000000000008e+01
1.397710000000000008e+01
1.397710000000000008e+01
1.400760000000000005e+01
1.403810000000000002e+01
1.400760000000000005e+01
1.400760000000000005e+01
1.397710000000000008e+01
1.400760000000000005e+01
1.400760000000000005e+01
1.397710000000000008e+01
1.400760000000000005e+01
1.400760000000000005e+01
1.400760000000000005e+01
1.400760000000000005e+01
1.397710000000000008e+01
1.397710000000000008e+01
1.397710000000000008e+01
1.397710000000000008e+01
1.397710000000000008e+01
1.397710000000000008e+01
1.400760000000000005e+01
1.400760000000000005e+01
1.400760000000000005e+01
1.403810000000000002e+01
1.397710000000000008e+01
1.403810000000000002e+01
1.400760000000000005e+01
1.400760000000000005e+01
1.397710000000000008e+01
1.400760000000000005e+01
1.397710000000000008e+01
1.394650000000000034e+01
1.397710000000000008e+01
1.403810000000000002e+01
1.397710000000000008e+01
1.397710000000000008e+01
1.400760000000000005e+01
1.400760000000000005e+01
1.403810000000000002e+01
1.400760000000000005e+01
1.400760000000000005e+01
1.400760000000000005e+01
1.403810000000000002e+01
1.406859999999999999e+01
1.403810000000000002e+01
1.400760000000000005e+01
1.403810000000000002e+01
1.403810000000000002e+01
1.403810000000000002e+01
1.403810000000000002e+01
1.406859999999999999e+01
1.400760000000000005e+01
1.400760000000000005e+01
1.400760000000000005e+01
1.409909999999999997e+01
1.403810000000000002e+01
1.403810000000000002e+01
1.403810000000000002e+01
1.403810000000000002e+01
1.403810000000000002e+01
1.400760000000000005e+01
1.406859999999999999e+01
1.403810000000000002e+01
1.403810000000000002e+01
1.403810000000000002e+01
1.403810000000000002e+01
1.400760000000000005e+01
1.400760000000000005e+01
1.406859999999999999e+01
1.403810000000000002e+01
1.403810000000000002e+01
1.406859999999999999e+01
1.403810000000000002e+01
1.397710000000000008e+01
1.403810000000000002e+01
1.403810000000000002e+01
1.400760000000000005e+01
1.397710000000000008e+01
1.403810000000000002e+01
1.403810000000000002e+01
1.403810000000000002e+01
1.403810000000000002e+01
1.409909999999999997e+01
1.400760000000000005e+01
1.403810000000000002e+01
1.400760000000000005e+01
1.406859999999999999e+01
1.397710000000000008e+01
1.397710000000000008e+01
1.403810000000000002e+01
1.403810000000000002e+01
1.400760000000000005e+01
1.403810000000000002e+01
1.403810000000000002e+01
1.406859999999999999e+01
1.406859999999999999e+01
1.403810000000000002e+01
1.406859999999999999e+01
1.403810000000000002e+01
1.403810000000000002e+01
1.403810000000000002e+01
1.406859999999999999e+01
1.406859999999999999e+01
1.406859999999999999e+01
1.403810000000000002e+01
1.403810000000000002e+01
1.400760000000000005e+01
1.403810000000000002e+01
1.406859999999999999e+01
1.400760000000000005e+01
1.403810000000000002e+01
1.406859999999999999e+01
1.406859999999999999e+01
1.403810000000000002e+01
1.406859999999999999e+01
1.403810000000000002e+01
1.403810000000000002e+01
1.406859999999999999e+01
1.400760000000000005e+01
1.403810000000000002e+01
1.403810000000000002e+01
1.403810000000000002e+01
1.403810000000000002e+01
1.403810000000000002e+01
1.400760000000000005e+01
1.397710000000000008e+01
1.403810000000000002e+01
1.400760000000000005e+01
1.400760000000000005e+01
1.403810000000000002e+01
1.397710000000000008e+01
1.403810000000000002e+01
1.400760000000000005e+01
1.400760000000000005e+01
1.400760000000000005e+01
1.403810000000000002e+01
1.400760000000000005e+01
1.406859999999999999e+01
1.400760000000000005e+01
1.406859999999999999e+01
1.400760000000000005e+01
1.400760000000000005e+01
1.406859999999999999e+01
1.406859999999999999e+01
1.403810000000000002e+01
1.400760000000000005e+01
1.406859999999999999e+01
1.403810000000000002e+01
1.403810000000000002e+01
1.400760000000000005e+01
1.403810000000000002e+01
1.397710000000000008e+01
1.406859999999999999e+01
1.397710000000000008e+01
1.406859999999999999e+01
1.400760000000000005e+01
1.403810000000000002e+01
1.400760000000000005e+01
1.400760000000000005e+01
1.406859999999999999e+01
1.400760000000000005e+01
1.406859999999999999e+01
1.403810000000000002e+01
1.397710000000000008e+01
1.403810000000000002e+01
1.403810000000000002e+01
1.400760000000000005e+01
1.403810000000000002e+01
1.403810000000000002e+01
1.406859999999999999e+01
1.400760000000000005e+01
1.403810000000000002e+01
1.403810000000000002e+01
1.400760000000000005e+01
1.406859999999999999e+01
1.403810000000000002e+01
1.400760000000000005e+01
1.400760000000000005e+01
1.403810000000000002e+01
1.403810000000000002e+01
1.397710000000000008e+01
1.400760000000000005e+01
1.394650000000000034e+01
1.397710000000000008e+01
1.400760000000000005e+01
1.400760000000000005e+01
1.397710000000000008e+01
1.391600000000000037e+01
1.397710000000000008e+01
1.400760000000000005e+01
1.397710000000000008e+01
1.397710000000000008e+01
1.397710000000000008e+01
1.397710000000000008e+01
1.397710000000000008e+01
1.400760000000000005e+01
1.397710000000000008e+01
1.400760000000000005e+01
1.400760000000000005e+01
1.397710000000000008e+01
1.397710000000000008e+01
1.397710000000000008e+01
1.400760000000000005e+01
1.394650000000000034e+01
1.403810000000000002e+01
1.397710000000000008e+01
1.397710000000000008e+01
1.400760000000000005e+01
1.394650000000000034e+01
1.400760000000000005e+01
1.397710000000000008e+01
1.400760000000000005e+01
1.400760000000000005e+01
1.400760000000000005e+01
1.394650000000000034e+01
1.403810000000000002e+01
1.397710000000000008e+01
1.400760000000000005e+01
1.400760000000000005e+01
1.397710000000000008e+01
1.397710000000000008e+01
1.397710000000000008e+01
1.397710000000000008e+01
1.400760000000000005e+01
1.400760000000000005e+01
1.400760000000000005e+01
1.397710000000000008e+01
1.397710000000000008e+01
1.400760000000000005e+01
1.400760000000000005e+01
1.397710000000000008e+01
1.397710000000000008e+01
1.397710000000000008e+01
1.397710000000000008e+01
1.397710000000000008e+01
1.400760000000000005e+01
1.400760000000000005e+01
1.403810000000000002e+01
1.400760000000000005e+01
1.406859999999999999e+01
1.397710000000000008e+01
1.400760000000000005e+01
1.397710000000000008e+01
1.403810000000000002e+01
1.403810000000000002e+01
1.403810000000000002e+01
1.403810000000000002e+01
1.400760000000000005e+01
1.397710000000000008e+01
1.394650000000000034e+01
1.397710000000000008e+01
1.397710000000000008e+01
1.397710000000000008e+01
1.397710000000000008e+01
1.394650000000000034e+01
1.394650000000000034e+01
1.397710000000000008e+01
1.397710000000000008e+01
1.397710000000000008e+01
1.394650000000000034e+01
1.397710000000000008e+01
1.397710000000000008e+01
1.397710000000000008e+01
1.394650000000000034e+01
1.397710000000000008e+01
1.397710000000000008e+01
1.391600000000000037e+01
1.394650000000000034e+01
1.397710000000000008e+01
1.400760000000000005e+01
1.394650000000000034e+01
1.397710000000000008e+01
1.403810000000000002e+01
1.394650000000000034e+01
1.394650000000000034e+01
1.397710000000000008e+01
1.397710000000000008e+01
1.394650000000000034e+01
1.394650000000000034e+01
1.397710000000000008e+01
1.400760000000000005e+01
1.397710000000000008e+01
1.397710000000000008e+01
1.397710000000000008e+01
1.397710000000000008e+01
1.397710000000000008e+01
1.397710000000000008e+01
1.397710000000000008e+01
1.394650000000000034e+01
1.400760000000000005e+01
1.397710000000000008e+01
1.397710000000000008e+01
1.397710000000000008e+01
1.394650000000000034e+01
1.397710000000000008e+01
1.397710000000000008e+01
1.397710000000000008e+01
1.394650000000000034e+01
1.394650000000000034e+01
1.394650000000000034e+01
1.394650000000000034e+01
1.397710000000000008e+01
1.397710000000000008e+01
1.397710000000000008e+01
1.397710000000000008e+01
1.400760000000000005e+01
1.394650000000000034e+01
1.397710000000000008e+01
1.397710000000000008e+01
1.394650000000000034e+01
1.397710000000000008e+01
1.397710000000000008e+01
1.394650000000000034e+01
1.394650000000000034e+01
1.391600000000000037e+01
1.391600000000000037e+01
1.394650000000000034e+01
1.394650000000000034e+01
1.394650000000000034e+01
1.394650000000000034e+01
1.394650000000000034e+01
1.388550000000000040e+01
1.388550000000000040e+01
1.394650000000000034e+01
1.391600000000000037e+01
1.397710000000000008e+01
1.391600000000000037e+01
1.394650000000000034e+01
1.391600000000000037e+01
1.391600000000000037e+01
1.394650000000000034e+01
1.394650000000000034e+01
1.397710000000000008e+01
1.391600000000000037e+01
1.397710000000000008e+01
1.397710000000000008e+01
1.391600000000000037e+01
1.391600000000000037e+01
1.391600000000000037e+01
1.391600000000000037e+01
1.394650000000000034e+01
1.394650000000000034e+01
1.391600000000000037e+01
1.394650000000000034e+01
1.391600000000000037e+01
1.391600000000000037e+01
1.388550000000000040e+01
1.397710000000000008e+01
1.394650000000000034e+01
1.391600000000000037e+01
1.391600000000000037e+01
1.397710000000000008e+01
1.391600000000000037e+01
1.397710000000000008e+01
1.391600000000000037e+01
1.391600000000000037e+01
1.391600000000000037e+01
1.394650000000000034e+01
1.391600000000000037e+01
1.391600000000000037e+01
1.394650000000000034e+01
1.394650000000000034e+01
1.394650000000000034e+01
1.394650000000000034e+01
1.391600000000000037e+01
1.391600000000000037e+01
1.391600000000000037e+01
1.391600000000000037e+01
1.397710000000000008e+01
1.394650000000000034e+01
1.391600000000000037e+01
1.394650000000000034e+01
1.391600000000000037e+01
1.391600000000000037e+01
1.394650000000000034e+01
1.391600000000000037e+01
1.391600000000000037e+01
1.391600000000000037e+01
1.388550000000000040e+01
1.388550000000000040e+01
1.391600000000000037e+01
1.388550000000000040e+01
1.391600000000000037e+01
1.388550000000000040e+01
1.391600000000000037e+01
1.391600000000000037e+01
1.391600000000000037e+01
1.385500000000000043e+01
1.391600000000000037e+01
1.388550000000000040e+01
1.391600000000000037e+01
1.391600000000000037e+01
1.391600000000000037e+01
1.388550000000000040e+01
1.388550000000000040e+01
1.394650000000000034e+01
1.391600000000000037e+01
1.388550000000000040e+01
1.391600000000000037e+01
1.391600000000000037e+01
1.391600000000000037e+01
1.391600000000000037e+01
1.391600000000000037e+01
1.391600000000000037e+01
1.388550000000000040e+01
1.391600000000000037e+01
1.394650000000000034e+01
1.391600000000000037e+01
1.391600000000000037e+01
1.391600000000000037e+01
1.394650000000000034e+01
1.391600000000000037e+01
1.388550000000000040e+01
1.391600000000000037e+01
1.385500000000000043e+01
1.391600000000000037e+01
1.394650000000000034e+01
1.391600000000000037e+01
1.391600000000000037e+01
1.391600000000000037e+01
1.391600000000000037e+01
1.388550000000000040e+01
1.394650000000000034e+01
1.388550000000000040e+01
1.388550000000000040e+01
1.394650000000000034e+01
1.385500000000000043e+01
1.391600000000000037e+01
1.391600000000000037e+01
1.391600000000000037e+01
1.394650000000000034e+01
1.388550000000000040e+01
1.388550000000000040e+01
1.388550000000000040e+01
1.385500000000000043e+01
1.388550000000000040e+01
1.388550000000000040e+01
1.385500000000000043e+01
1.388550000000000040e+01
1.388550000000000040e+01
1.388550000000000040e+01
1.388550000000000040e+01
1.385500000000000043e+01
1.388550000000000040e+01
1.388550000000000040e+01
1.391600000000000037e+01
1.388550000000000040e+01
1.388550000000000040e+01
1.385500000000000043e+01
1.382450000000000045e+01
1.388550000000000040e+01
1.388550000000000040e+01
1.385500000000000043e+01
1.385500000000000043e+01
1.388550000000000040e+01
1.385500000000000043e+01
1.388550000000000040e+01
1.385500000000000043e+01
1.385500000000000043e+01
1.385500000000000043e+01
1.385500000000000043e+01
1.385500000000000043e+01
1.385500000000000043e+01
1.388550000000000040e+01
1.382450000000000045e+01
1.388550000000000040e+01
1.388550000000000040e+01
1.388550000000000040e+01
1.388550000000000040e+01
1.388550000000000040e+01
1.382450000000000045e+01
1.391600000000000037e+01
1.382450000000000045e+01
1.388550000000000040e+01
1.388550000000000040e+01
1.385500000000000043e+01
1.388550000000000040e+01
1.385500000000000043e+01
1.385500000000000043e+01
1.385500000000000043e+01
1.388550000000000040e+01
1.385500000000000043e+01
1.388550000000000040e+01
1.385500000000000043e+01
1.388550000000000040e+01
1.385500000000000043e+01
1.388550000000000040e+01
1.388550000000000040e+01
1.382450000000000045e+01
1.382450000000000045e+01
1.379390000000000072e+01
1.388550000000000040e+01
1.379390000000000072e+01
1.382450000000000045e+01
1.385500000000000043e+01
1.382450000000000045e+01
1.385500000000000043e+01
1.385500000000000043e+01
1.385500000000000043e+01
1.385500000000000043e+01
1.385500000000000043e+01
1.382450000000000045e+01
1.382450000000000045e+01
1.385500000000000043e+01
1.382450000000000045e+01
1.382450000000000045e+01
1.388550000000000040e+01
1.385500000000000043e+01
1.385500000000000043e+01
1.385500000000000043e+01
1.385500000000000043e+01
1.385500000000000043e+01
1.385500000000000043e+01
1.385500000000000043e+01
1.385500000000000043e+01
1.379390000000000072e+01
1.382450000000000045e+01
1.382450000000000045e+01
1.382450000000000045e+01
1.385500000000000043e+01
1.385500000000000043e+01
1.385500000000000043e+01
1.385500000000000043e+01
1.385500000000000043e+01
1.385500000000000043e+01
1.385500000000000043e+01
1.385500000000000043e+01
1.379390000000000072e+01
1.388550000000000040e+01
1.382450000000000045e+01
1.385500000000000043e+01
1.385500000000000043e+01
1.388550000000000040e+01
1.388550000000000040e+01
1.382450000000000045e+01
1.385500000000000043e+01
1.388550000000000040e+01
1.382450000000000045e+01
1.385500000000000043e+01
1.382450000000000045e+01
1.382450000000000045e+01
1.382450000000000045e+01
1.382450000000000045e+01
1.379390000000000072e+01
1.379390000000000072e+01
1.379390000000000072e+01
1.382450000000000045e+01
1.382450000000000045e+01
1.382450000000000045e+01
1.379390000000000072e+01
1.379390000000000072e+01
1.379390000000000072e+01
1.385500000000000043e+01
1.376340000000000074e+01
1.385500000000000043e+01
1.382450000000000045e+01
1.382450000000000045e+01
1.379390000000000072e+01
1.379390000000000072e+01
1.379390000000000072e+01
1.379390000000000072e+01
1.382450000000000045e+01
1.379390000000000072e+01
1.379390000000000072e+01
1.379390000000000072e+01
1.379390000000000072e+01
1.382450000000000045e+01
1.382450000000000045e+01
1.379390000000000072e+01
1.385500000000000043e+01
1.382450000000000045e+01
1.379390000000000072e+01
1.376340000000000074e+01
1.379390000000000072e+01
1.385500000000000043e+01
1.382450000000000045e+01
1.382450000000000045e+01
1.379390000000000072e+01
1.379390000000000072e+01
1.379390000000000072e+01
1.382450000000000045e+01
1.382450000000000045e+01
1.382450000000000045e+01
1.379390000000000072e+01
1.379390000000000072e+01
1.379390000000000072e+01
1.385500000000000043e+01
1.376340000000000074e+01
1.382450000000000045e+01
1.382450000000000045e+01
1.382450000000000045e+01
1.382450000000000045e+01
1.382450000000000045e+01
1.379390000000000072e+01
1.379390000000000072e+01
1.379390000000000072e+01
1.382450000000000045e+01
1.379390000000000072e+01
1.382450000000000045e+01
1.379390000000000072e+01
1.379390000000000072e+01
1.379390000000000072e+01
1.379390000000000072e+01
1.376340000000000074e+01
1.379390000000000072e+01
1.379390000000000072e+01
1.379390000000000072e+01
1.379390000000000072e+01
1.373290000000000077e+01
1.379390000000000072e+01
1.376340000000000074e+01
1.379390000000000072e+01
1.379390000000000072e+01
1.382450000000000045e+01
1.379390000000000072e+01
1.382450000000000045e+01
1.379390000000000072e+01
1.379390000000000072e+01
1.379390000000000072e+01
1.379390000000000072e+01
1.379390000000000072e+01
1.379390000000000072e+01
1.376340000000000074e+01
1.373290000000000077e+01
1.379390000000000072e+01
1.382450000000000045e+01
1.379390000000000072e+01
1.379390000000000072e+01
1.379390000000000072e+01
1.379390000000000072e+01
1.379390000000000072e+01
1.376340000000000074e+01
1.382450000000000045e+01
1.379390000000000072e+01
1.379390000000000072e+01
1.376340000000000074e+01
1.376340000000000074e+01
1.379390000000000072e+01
1.379390000000000072e+01
1.376340000000000074e+01
1.382450000000000045e+01
1.385500000000000043e+01
1.382450000000000045e+01
1.376340000000000074e+01
1.379390000000000072e+01
1.379390000000000072e+01
1.379390000000000072e+01
1.379390000000000072e+01
1.382450000000000045e+01
1.376340000000000074e+01
1.382450000000000045e+01
1.376340000000000074e+01
1.376340000000000074e+01
1.379390000000000072e+01
1.373290000000000077e+01
1.376340000000000074e+01
1.370240000000000080e+01
1.370240000000000080e+01
1.370240000000000080e+01
1.376340000000000074e+01
1.373290000000000077e+01
1.373290000000000077e+01
1.376340000000000074e+01
1.373290000000000077e+01
1.373290000000000077e+01
1.379390000000000072e+01
1.373290000000000077e+01
1.379390000000000072e+01
1.373290000000000077e+01
1.376340000000000074e+01
1.376340000000000074e+01
1.376340000000000074e+01
1.370240000000000080e+01
1.379390000000000072e+01
1.376340000000000074e+01
1.373290000000000077e+01
1.379390000000000072e+01
1.370240000000000080e+01
1.376340000000000074e+01
1.376340000000000074e+01
1.379390000000000072e+01
1.379390000000000072e+01
1.379390000000000072e+01
1.373290000000000077e+01
1.373290000000000077e+01
1.376340000000000074e+01
1.376340000000000074e+01
1.376340000000000074e+01
1.373290000000000077e+01
1.376340000000000074e+01
1.376340000000000074e+01
1.370240000000000080e+01
1.376340000000000074e+01
1.376340000000000074e+01
1.370240000000000080e+01
1.376340000000000074e+01
1.370240000000000080e+01
1.376340000000000074e+01
1.376340000000000074e+01
1.373290000000000077e+01
1.376340000000000074e+01
1.379390000000000072e+01
1.376340000000000074e+01
1.379390000000000072e+01
1.373290000000000077e+01
1.370240000000000080e+01
1.373290000000000077e+01
1.373290000000000077e+01
1.373290000000000077e+01
1.370240000000000080e+01
1.373290000000000077e+01
1.370240000000000080e+01
1.373290000000000077e+01
1.373290000000000077e+01
1.376340000000000074e+01
1.370240000000000080e+01
1.373290000000000077e+01
1.373290000000000077e+01
1.373290000000000077e+01
1.373290000000000077e+01
1.373290000000000077e+01
1.373290000000000077e+01
1.376340000000000074e+01
1.376340000000000074e+01
1.370240000000000080e+01
1.373290000000000077e+01
1.373290000000000077e+01
1.373290000000000077e+01
1.373290000000000077e+01
1.367190000000000083e+01
1.373290000000000077e+01
1.373290000000000077e+01
1.370240000000000080e+01
1.376340000000000074e+01
1.370240000000000080e+01
1.373290000000000077e+01
1.370240000000000080e+01
1.373290000000000077e+01
1.376340000000000074e+01
1.373290000000000077e+01
1.373290000000000077e+01
1.376340000000000074e+01
1.373290000000000077e+01
1.373290000000000077e+01
1.373290000000000077e+01
1.370240000000000080e+01
1.370240000000000080e+01
1.376340000000000074e+01
1.370240000000000080e+01
1.373290000000000077e+01
1.373290000000000077e+01
1.373290000000000077e+01
1.373290000000000077e+01
1.373290000000000077e+01
1.370240000000000080e+01
1.370240000000000080e+01
1.373290000000000077e+01
1.373290000000000077e+01
1.373290000000000077e+01
1.373290000000000077e+01
1.367190000000000083e+01
1.367190000000000083e+01
1.370240000000000080e+01
1.367190000000000083e+01
1.370240000000000080e+01
1.367190000000000083e+01
1.373290000000000077e+01
1.367190000000000083e+01
1.373290000000000077e+01
1.367190000000000083e+01
1.370240000000000080e+01
1.367190000000000083e+01
1.370240000000000080e+01
1.370240000000000080e+01
1.367190000000000083e+01
1.367190000000000083e+01
1.370240000000000080e+01
1.370240000000000080e+01
1.373290000000000077e+01
1.364140000000000086e+01
1.373290000000000077e+01
1.376340000000000074e+01
1.370240000000000080e+01
1.373290000000000077e+01
1.367190000000000083e+01
1.367190000000000083e+01
1.373290000000000077e+01
1.370240000000000080e+01
1.373290000000000077e+01
1.364140000000000086e+01
1.370240000000000080e+01
1.373290000000000077e+01
1.367190000000000083e+01
1.370240000000000080e+01
1.376340000000000074e+01
1.373290000000000077e+01
1.370240000000000080e+01
1.370240000000000080e+01
1.367190000000000083e+01
1.370240000000000080e+01
1.367190000000000083e+01
1.364140000000000086e+01
1.370240000000000080e+01
1.370240000000000080e+01
1.367190000000000083e+01
1.370240000000000080e+01
1.364140000000000086e+01
1.370240000000000080e+01
1.367190000000000083e+01
1.367190000000000083e+01
1.370240000000000080e+01
1.367190000000000083e+01
1.364140000000000086e+01
1.367190000000000083e+01
1.367190000000000083e+01
1.367190000000000083e+01
1.367190000000000083e+01
1.364140000000000086e+01
1.370240000000000080e+01
1.367190000000000083e+01
1.364140000000000086e+01
1.367190000000000083e+01
1.370240000000000080e+01
1.367190000000000083e+01
1.367190000000000083e+01
1.367190000000000083e+01
1.364140000000000086e+01
1.367190000000000083e+01
1.367190000000000083e+01
1.367190000000000083e+01
1.364140000000000086e+01
1.364140000000000086e+01
1.367190000000000083e+01
1.364140000000000086e+01
1.364140000000000086e+01
1.364140000000000086e+01
1.364140000000000086e+01
1.367190000000000083e+01
1.367190000000000083e+01
1.367190000000000083e+01
1.367190000000000083e+01
1.364140000000000086e+01
1.364140000000000086e+01
1.370240000000000080e+01
1.361079999999999934e+01
1.367190000000000083e+01
1.370240000000000080e+01
1.364140000000000086e+01
1.364140000000000086e+01
1.367190000000000083e+01
1.367190000000000083e+01
1.370240000000000080e+01
1.367190000000000083e+01
1.367190000000000083e+01
1.364140000000000086e+01
1.367190000000000083e+01
1.367190000000000083e+01
1.364140000000000086e+01
1.364140000000000086e+01
1.370240000000000080e+01
1.367190000000000083e+01
1.367190000000000083e+01
1.367190000000000083e+01
1.364140000000000086e+01
1.364140000000000086e+01
1.367190000000000083e+01
1.364140000000000086e+01
1.358029999999999937e+01
1.364140000000000086e+01
1.364140000000000086e+01
1.361079999999999934e+01
1.364140000000000086e+01
1.361079999999999934e+01
1.361079999999999934e+01
1.361079999999999934e+01
1.361079999999999934e+01
1.361079999999999934e+01
1.361079999999999934e+01
1.364140000000000086e+01
1.361079999999999934e+01
1.364140000000000086e+01
1.364140000000000086e+01
1.364140000000000086e+01
1.364140000000000086e+01
1.364140000000000086e+01
1.361079999999999934e+01
1.367190000000000083e+01
1.361079999999999934e+01
1.364140000000000086e+01
1.361079999999999934e+01
1.361079999999999934e+01
1.367190000000000083e+01
1.354979999999999940e+01
1.364140000000000086e+01
1.364140000000000086e+01
1.364140000000000086e+01
1.367190000000000083e+01
1.361079999999999934e+01
1.364140000000000086e+01
1.364140000000000086e+01
1.364140000000000086e+01
1.358029999999999937e+01
1.361079999999999934e+01
1.367190000000000083e+01
1.364140000000000086e+01
1.361079999999999934e+01
1.364140000000000086e+01
1.361079999999999934e+01
1.367190000000000083e+01
1.361079999999999934e+01
1.364140000000000086e+01
1.364140000000000086e+01
1.361079999999999934e+01
1.361079999999999934e+01
1.364140000000000086e+01
1.361079999999999934e+01
1.361079999999999934e+01
1.358029999999999937e+01
1.358029999999999937e+01
1.358029999999999937e+01
1.358029999999999937e+01
1.361079999999999934e+01
1.354979999999999940e+01
1.361079999999999934e+01
1.354979999999999940e+01
1.361079999999999934e+01
1.361079999999999934e+01
1.364140000000000086e+01
1.358029999999999937e+01
1.361079999999999934e+01
1.354979999999999940e+01
1.361079999999999934e+01
1.358029999999999937e+01
1.358029999999999937e+01
1.358029999999999937e+01
1.358029999999999937e+01
1.361079999999999934e+01
1.358029999999999937e+01
1.361079999999999934e+01
1.358029999999999937e+01
1.361079999999999934e+01
1.364140000000000086e+01
1.361079999999999934e+01
1.361079999999999934e+01
1.358029999999999937e+01
1.358029999999999937e+01
1.358029999999999937e+01
1.358029999999999937e+01
1.358029999999999937e+01
1.358029999999999937e+01
1.358029999999999937e+01
1.358029999999999937e+01
1.358029999999999937e+01
1.364140000000000086e+01
1.358029999999999937e+01
1.358029999999999937e+01
1.361079999999999934e+01
1.361079999999999934e+01
1.354979999999999940e+01
1.364140000000000086e+01
1.354979999999999940e+01
1.354979999999999940e+01
1.358029999999999937e+01
1.361079999999999934e+01
1.358029999999999937e+01
1.358029999999999937e+01
1.358029999999999937e+01
1.354979999999999940e+01
1.358029999999999937e+01
1.354979999999999940e+01
1.354979999999999940e+01
1.358029999999999937e+01
1.354979999999999940e+01
1.361079999999999934e+01
1.354979999999999940e+01
1.358029999999999937e+01
1.358029999999999937e+01
1.354979999999999940e+01
1.358029999999999937e+01
1.358029999999999937e+01
1.358029999999999937e+01
1.354979999999999940e+01
1.361079999999999934e+01
1.351929999999999943e+01
1.354979999999999940e+01
1.354979999999999940e+01
1.354979999999999940e+01
1.351929999999999943e+01
1.351929999999999943e+01
1.361079999999999934e+01
1.358029999999999937e+01
1.354979999999999940e+01
1.358029999999999937e+01
1.358029999999999937e+01
1.361079999999999934e+01
1.351929999999999943e+01
1.354979999999999940e+01
1.354979999999999940e+01
1.358029999999999937e+01
1.354979999999999940e+01
1.358029999999999937e+01
1.358029999999999937e+01
1.354979999999999940e+01
1.354979999999999940e+01
1.358029999999999937e+01
1.354979999999999940e+01
1.354979999999999940e+01
1.354979999999999940e+01
1.358029999999999937e+01
1.358029999999999937e+01
1.354979999999999940e+01
1.354979999999999940e+01
1.354979999999999940e+01
1.358029999999999937e+01
1.351929999999999943e+01
1.358029999999999937e+01
1.361079999999999934e+01
1.354979999999999940e+01
1.354979999999999940e+01
1.354979999999999940e+01
1.351929999999999943e+01
1.354979999999999940e+01
1.358029999999999937e+01
1.351929999999999943e+01
1.354979999999999940e+01
1.358029999999999937e+01
1.354979999999999940e+01
1.351929999999999943e+01
1.354979999999999940e+01
1.351929999999999943e+01
1.351929999999999943e+01
1.358029999999999937e+01
1.354979999999999940e+01
1.351929999999999943e+01
1.351929999999999943e+01
1.354979999999999940e+01
1.354979999999999940e+01
1.351929999999999943e+01
1.354979999999999940e+01
1.354979999999999940e+01
1.348879999999999946e+01
1.351929999999999943e+01
1.354979999999999940e+01
1.351929999999999943e+01
1.358029999999999937e+01
1.354979999999999940e+01
1.358029999999999937e+01
1.351929999999999943e+01
1.354979999999999940e+01
1.354979999999999940e+01
1.351929999999999943e+01
1.354979999999999940e+01
1.354979999999999940e+01
1.351929999999999943e+01
1.358029999999999937e+01
1.354979999999999940e+01
1.351929999999999943e+01
1.351929999999999943e+01
1.351929999999999943e+01
1.354979999999999940e+01
1.351929999999999943e+01
1.351929999999999943e+01
1.351929999999999943e+01
1.351929999999999943e+01
1.354979999999999940e+01
1.354979999999999940e+01
1.354979999999999940e+01
1.354979999999999940e+01
1.354979999999999940e+01
1.348879999999999946e+01
1.351929999999999943e+01
1.351929999999999943e+01
1.348879999999999946e+01
1.345829999999999949e+01
1.351929999999999943e+01
1.348879999999999946e+01
1.351929999999999943e+01
1.351929999999999943e+01
1.348879999999999946e+01
1.351929999999999943e+01
1.345829999999999949e+01
1.351929999999999943e+01
1.351929999999999943e+01
1.348879999999999946e+01
1.351929999999999943e+01
1.342769999999999975e+01
1.348879999999999946e+01
1.351929999999999943e+01
1.351929999999999943e+01
1.351929999999999943e+01
1.348879999999999946e+01
1.354979999999999940e+01
1.351929999999999943e+01
1.351929999999999943e+01
1.351929999999999943e+01
1.351929999999999943e+01
1.348879999999999946e+01
1.351929999999999943e+01
1.348879999999999946e+01
1.348879999999999946e+01
1.348879999999999946e+01
1.348879999999999946e+01
1.351929999999999943e+01
1.348879999999999946e+01
1.351929999999999943e+01
1.348879999999999946e+01
1.351929999999999943e+01
1.351929999999999943e+01
1.354979999999999940e+01
1.351929999999999943e+01
1.354979999999999940e+01
1.354979999999999940e+01
1.348879999999999946e+01
1.351929999999999943e+01
1.354979999999999940e+01
1.351929999999999943e+01
1.351929999999999943e+01
1.354979999999999940e+01
1.348879999999999946e+01
1.348879999999999946e+01
1.348879999999999946e+01
1.345829999999999949e+01
1.348879999999999946e+01
1.345829999999999949e+01
1.348879999999999946e+01
1.348879999999999946e+01
1.351929999999999943e+01
1.351929999999999943e+01
1.351929999999999943e+01
1.348879999999999946e+01
1.348879999999999946e+01
1.342769999999999975e+01
1.345829999999999949e+01
1.348879999999999946e+01
1.342769999999999975e+01
1.351929999999999943e+01
1.348879999999999946e+01
1.348879999999999946e+01
1.345829999999999949e+01
1.348879999999999946e+01
1.351929999999999943e+01
1.345829999999999949e+01
1.348879999999999946e+01
1.348879999999999946e+01
1.348879999999999946e+01
1.348879999999999946e+01
1.345829999999999949e+01
1.345829999999999949e+01
1.345829999999999949e+01
1.345829999999999949e+01
1.348879999999999946e+01
1.348879999999999946e+01
1.345829999999999949e+01
1.358029999999999937e+01
1.348879999999999946e+01
1.345829999999999949e+01
1.348879999999999946e+01
1.342769999999999975e+01
1.348879999999999946e+01
1.345829999999999949e+01
1.345829999999999949e+01
1.345829999999999949e+01
1.345829999999999949e+01
1.348879999999999946e+01
1.345829999999999949e+01
1.345829999999999949e+01
1.345829999999999949e+01
1.348879999999999946e+01
1.348879999999999946e+01
1.351929999999999943e+01
1.351929999999999943e+01
1.348879999999999946e+01
1.345829999999999949e+01
1.345829999999999949e+01
1.342769999999999975e+01
1.345829999999999949e+01
1.342769999999999975e+01
1.345829999999999949e+01
1.342769999999999975e+01
1.342769999999999975e+01
1.345829999999999949e+01
1.345829999999999949e+01
1.336669999999999980e+01
1.339719999999999978e+01
1.345829999999999949e+01
1.342769999999999975e+01
1.342769999999999975e+01
1.342769999999999975e+01
1.342769999999999975e+01
1.342769999999999975e+01
1.348879999999999946e+01
1.348879999999999946e+01
1.345829999999999949e+01
1.351929999999999943e+01
1.345829999999999949e+01
1.342769999999999975e+01
1.345829999999999949e+01
1.342769999999999975e+01
1.342769999999999975e+01
1.342769999999999975e+01
1.342769999999999975e+01
1.345829999999999949e+01
1.345829999999999949e+01
1.345829999999999949e+01
1.345829999999999949e+01
1.345829999999999949e+01
1.348879999999999946e+01
1.339719999999999978e+01
1.345829999999999949e+01
1.345829999999999949e+01
1.345829999999999949e+01
1.345829999999999949e+01
1.345829999999999949e+01
1.348879999999999946e+01
1.348879999999999946e+01
1.345829999999999949e+01
1.342769999999999975e+01
1.345829999999999949e+01
1.345829999999999949e+01
1.342769999999999975e+01
1.342769999999999975e+01
1.345829999999999949e+01
1.345829999999999949e+01
1.345829999999999949e+01
1.339719999999999978e+01
1.342769999999999975e+01
1.339719999999999978e+01
1.339719999999999978e+01
1.345829999999999949e+01
1.339719999999999978e+01
1.342769999999999975e+01
1.339719999999999978e+01
1.336669999999999980e+01
1.345829999999999949e+01
1.345829999999999949e+01
1.342769999999999975e+01
1.345829999999999949e+01
1.339719999999999978e+01
1.342769999999999975e+01
1.339719999999999978e+01
1.336669999999999980e+01
1.342769999999999975e+01
1.342769999999999975e+01
1.345829999999999949e+01
1.342769999999999975e+01
1.339719999999999978e+01
1.345829999999999949e+01
1.342769999999999975e+01
1.345829999999999949e+01
1.345829999999999949e+01
1.339719999999999978e+01
1.342769999999999975e+01
1.342769999999999975e+01
1.345829999999999949e+01
1.345829999999999949e+01
1.339719999999999978e+01
1.345829999999999949e+01
1.339719999999999978e+01
1.339719999999999978e+01
1.336669999999999980e+01
1.336669999999999980e+01
1.342769999999999975e+01
1.345829999999999949e+01
1.345829999999999949e+01
1.345829999999999949e+01
1.342769999999999975e+01
1.342769999999999975e+01
1.339719999999999978e+01
1.339719999999999978e+01
1.339719999999999978e+01
1.339719999999999978e+01
1.342769999999999975e+01
1.339719999999999978e+01
1.345829999999999949e+01
1.345829999999999949e+01
1.339719999999999978e+01
1.339719999999999978e+01
1.336669999999999980e+01
1.336669999999999980e+01
1.333619999999999983e+01
1.336669999999999980e+01
1.333619999999999983e+01
1.336669999999999980e+01
1.336669999999999980e+01
1.336669999999999980e+01
1.336669999999999980e+01
1.339719999999999978e+01
1.339719999999999978e+01
1.339719999999999978e+01
1.339719999999999978e+01
1.339719999999999978e+01
1.339719999999999978e+01
1.336669999999999980e+01
1.339719999999999978e+01
1.336669999999999980e+01
1.333619999999999983e+01
1.342769999999999975e+01
1.342769999999999975e+01
1.336669999999999980e+01
1.336669999999999980e+01
1.336669999999999980e+01
1.336669999999999980e+01
1.336669999999999980e+01
1.336669999999999980e+01
1.339719999999999978e+01
1.336669999999999980e+01
1.339719999999999978e+01
1.333619999999999983e+01
1.333619999999999983e+01
1.342769999999999975e+01
1.336669999999999980e+01
1.339719999999999978e+01
1.339719999999999978e+01
1.339719999999999978e+01
1.336669999999999980e+01
1.339719999999999978e+01
1.339719999999999978e+01
1.342769999999999975e+01
1.339719999999999978e+01
1.339719999999999978e+01
1.333619999999999983e+01
1.336669999999999980e+01
1.339719999999999978e+01
1.336669999999999980e+01
1.342769999999999975e+01
1.336669999999999980e+01
1.342769999999999975e+01
1.336669999999999980e+01
1.333619999999999983e+01
1.336669999999999980e+01
1.336669999999999980e+01
1.336669999999999980e+01
1.333619999999999983e+01
1.336669999999999980e+01
1.339719999999999978e+01
1.336669999999999980e+01
1.333619999999999983e+01
1.339719999999999978e+01
1.333619999999999983e+01
1.339719999999999978e+01
1.333619999999999983e+01
1.336669999999999980e+01
1.339719999999999978e+01
1.333619999999999983e+01
1.339719999999999978e+01
1.336669999999999980e+01
1.336669999999999980e+01
1.336669999999999980e+01
1.333619999999999983e+01
1.336669999999999980e+01
1.336669999999999980e+01
1.336669999999999980e+01
1.339719999999999978e+01
1.330569999999999986e+01
1.339719999999999978e+01
1.336669999999999980e+01
1.336669999999999980e+01
1.333619999999999983e+01
1.333619999999999983e+01
1.339719999999999978e+01
1.336669999999999980e+01
1.333619999999999983e+01
1.336669999999999980e+01
1.336669999999999980e+01
1.330569999999999986e+01
1.330569999999999986e+01
1.336669999999999980e+01
1.333619999999999983e+01
1.333619999999999983e+01
1.336669999999999980e+01
1.336669999999999980e+01
1.336669999999999980e+01
1.333619999999999983e+01
1.336669999999999980e+01
1.333619999999999983e+01
1.336669999999999980e+01
1.333619999999999983e+01
1.336669999999999980e+01
1.336669999999999980e+01
1.336669999999999980e+01
1.330569999999999986e+01
1.333619999999999983e+01
1.330569999999999986e+01
1.330569999999999986e+01
1.333619999999999983e+01
1.336669999999999980e+01
1.330569999999999986e+01
1.330569999999999986e+01
1.330569999999999986e+01
1.327510000000000012e+01
1.327510000000000012e+01
1.333619999999999983e+01
1.327510000000000012e+01
1.330569999999999986e+01
1.330569999999999986e+01
1.330569999999999986e+01
1.330569999999999986e+01
1.333619999999999983e+01
1.330569999999999986e+01
1.327510000000000012e+01
1.333619999999999983e+01
1.330569999999999986e+01
1.333619999999999983e+01
1.330569999999999986e+01
1.330569999999999986e+01
1.333619999999999983e+01
1.336669999999999980e+01
1.336669999999999980e+01
1.336669999999999980e+01
1.330569999999999986e+01
1.333619999999999983e+01
1.333619999999999983e+01
1.330569999999999986e+01
1.333619999999999983e+01
1.330569999999999986e+01
1.333619999999999983e+01
1.330569999999999986e+01
1.336669999999999980e+01
1.333619999999999983e+01
1.330569999999999986e+01
1.333619999999999983e+01
1.330569999999999986e+01
1.336669999999999980e+01
1.336669999999999980e+01
1.333619999999999983e+01
1.330569999999999986e+01
1.330569999999999986e+01
1.330569999999999986e+01
1.333619999999999983e+01
1.327510000000000012e+01
1.333619999999999983e+01
1.324460000000000015e+01
1.333619999999999983e+01
1.333619999999999983e+01
1.330569999999999986e+01
1.330569999999999986e+01
1.330569999999999986e+01
1.327510000000000012e+01
1.330569999999999986e+01
1.330569999999999986e+01
1.333619999999999983e+01
1.330569999999999986e+01
1.330569999999999986e+01
1.333619999999999983e+01
1.327510000000000012e+01
1.333619999999999983e+01
1.333619999999999983e+01
1.333619999999999983e+01
1.330569999999999986e+01
1.327510000000000012e+01
1.330569999999999986e+01
1.327510000000000012e+01
1.330569999999999986e+01
1.333619999999999983e+01
1.330569999999999986e+01
1.333619999999999983e+01
1.327510000000000012e+01
1.333619999999999983e+01
1.333619999999999983e+01
1.327510000000000012e+01
1.327510000000000012e+01
1.330569999999999986e+01
1.333619999999999983e+01
1.330569999999999986e+01
1.327510000000000012e+01
1.327510000000000012e+01
1.330569999999999986e+01
1.327510000000000012e+01
1.330569999999999986e+01
1.330569999999999986e+01
1.330569999999999986e+01
1.327510000000000012e+01
1.330569999999999986e+01
1.333619999999999983e+01
1.330569999999999986e+01
1.333619999999999983e+01
1.333619999999999983e+01
1.330569999999999986e+01
1.330569999999999986e+01
1.330569999999999986e+01
1.330569999999999986e+01
1.333619999999999983e+01
1.330569999999999986e+01
1.324460000000000015e+01
1.324460000000000015e+01
1.327510000000000012e+01
1.330569999999999986e+01
1.327510000000000012e+01
1.327510000000000012e+01
1.330569999999999986e+01
1.330569999999999986e+01
1.330569999999999986e+01
1.330569999999999986e+01
1.330569999999999986e+01
1.330569999999999986e+01
1.327510000000000012e+01
1.327510000000000012e+01
1.330569999999999986e+01
1.330569999999999986e+01
1.327510000000000012e+01
1.327510000000000012e+01
1.330569999999999986e+01
1.327510000000000012e+01
1.330569999999999986e+01
1.330569999999999986e+01
1.324460000000000015e+01
1.327510000000000012e+01
1.327510000000000012e+01
1.327510000000000012e+01
1.330569999999999986e+01
1.324460000000000015e+01
1.330569999999999986e+01
1.324460000000000015e+01
1.327510000000000012e+01
1.327510000000000012e+01
1.327510000000000012e+01
1.327510000000000012e+01
1.327510000000000012e+01
1.327510000000000012e+01
1.327510000000000012e+01
1.327510000000000012e+01
1.330569999999999986e+01
1.327510000000000012e+01
1.330569999999999986e+01
1.324460000000000015e+01
1.324460000000000015e+01
1.330569999999999986e+01
1.324460000000000015e+01
1.327510000000000012e+01
1.324460000000000015e+01
1.324460000000000015e+01
1.324460000000000015e+01
1.327510000000000012e+01
1.324460000000000015e+01
1.327510000000000012e+01
1.327510000000000012e+01
1.324460000000000015e+01
1.324460000000000015e+01
1.321410000000000018e+01
1.324460000000000015e+01
1.321410000000000018e+01
1.324460000000000015e+01
1.327510000000000012e+01
1.324460000000000015e+01
1.324460000000000015e+01
1.318360000000000021e+01
1.321410000000000018e+01
1.321410000000000018e+01
1.324460000000000015e+01
1.321410000000000018e+01
1.324460000000000015e+01
1.327510000000000012e+01
1.324460000000000015e+01
1.321410000000000018e+01
1.324460000000000015e+01
1.324460000000000015e+01
1.327510000000000012e+01
1.321410000000000018e+01
1.321410000000000018e+01
1.324460000000000015e+01
1.324460000000000015e+01
1.318360000000000021e+01
1.321410000000000018e+01
1.327510000000000012e+01
1.327510000000000012e+01
1.321410000000000018e+01
1.321410000000000018e+01
1.324460000000000015e+01
1.321410000000000018e+01
1.327510000000000012e+01
1.324460000000000015e+01
1.324460000000000015e+01
1.324460000000000015e+01
1.324460000000000015e+01
1.324460000000000015e+01
1.318360000000000021e+01
1.327510000000000012e+01
1.321410000000000018e+01
1.327510000000000012e+01
1.321410000000000018e+01
1.324460000000000015e+01
1.327510000000000012e+01
1.327510000000000012e+01
1.321410000000000018e+01
1.327510000000000012e+01
1.321410000000000018e+01
1.324460000000000015e+01
1.321410000000000018e+01
1.324460000000000015e+01
1.324460000000000015e+01
1.318360000000000021e+01
1.321410000000000018e+01
1.321410000000000018e+01
1.315310000000000024e+01
1.321410000000000018e+01
1.321410000000000018e+01
1.315310000000000024e+01
1.321410000000000018e+01
1.324460000000000015e+01
1.318360000000000021e+01
1.321410000000000018e+01
1.318360000000000021e+01
1.324460000000000015e+01
1.321410000000000018e+01
1.324460000000000015e+01
1.324460000000000015e+01
1.321410000000000018e+01
1.318360000000000021e+01
1.318360000000000021e+01
1.321410000000000018e+01
1.324460000000000015e+01
1.321410000000000018e+01
1.321410000000000018e+01
1.321410000000000018e+01
1.324460000000000015e+01
1.324460000000000015e+01
1.321410000000000018e+01
1.324460000000000015e+01
1.324460000000000015e+01
1.321410000000000018e+01
1.321410000000000018e+01
1.318360000000000021e+01
1.321410000000000018e+01
1.324460000000000015e+01
1.321410000000000018e+01
1.324460000000000015e+01
1.321410000000000018e+01
1.324460000000000015e+01
1.318360000000000021e+01
1.324460000000000015e+01
1.318360000000000021e+01
1.324460000000000015e+01
1.321410000000000018e+01
1.324460000000000015e+01
1.324460000000000015e+01
1.321410000000000018e+01
1.318360000000000021e+01
1.321410000000000018e+01
1.321410000000000018e+01
1.318360000000000021e+01
1.324460000000000015e+01
1.321410000000000018e+01
1.315310000000000024e+01
1.312260000000000026e+01
1.318360000000000021e+01
1.318360000000000021e+01
1.318360000000000021e+01
1.315310000000000024e+01
1.321410000000000018e+01
1.318360000000000021e+01
1.318360000000000021e+01
1.312260000000000026e+01
1.318360000000000021e+01
1.312260000000000026e+01
1.318360000000000021e+01
1.318360000000000021e+01
1.321410000000000018e+01
1.318360000000000021e+01
1.318360000000000021e+01
1.312260000000000026e+01
1.318360000000000021e+01
1.315310000000000024e+01
1.315310000000000024e+01
1.315310000000000024e+01
1.315310000000000024e+01
1.315310000000000024e+01
1.321410000000000018e+01
1.315310000000000024e+01
1.318360000000000021e+01
1.318360000000000021e+01
1.315310000000000024e+01
1.312260000000000026e+01
1.318360000000000021e+01
1.312260000000000026e+01
1.315310000000000024e+01
1.318360000000000021e+01
1.318360000000000021e+01
1.321410000000000018e+01
1.318360000000000021e+01
1.318360000000000021e+01
1.321410000000000018e+01
1.315310000000000024e+01
1.315310000000000024e+01
1.321410000000000018e+01
1.315310000000000024e+01
1.318360000000000021e+01
1.318360000000000021e+01
1.315310000000000024e+01
1.315310000000000024e+01
1.315310000000000024e+01
1.318360000000000021e+01
1.324460000000000015e+01
1.315310000000000024e+01
1.318360000000000021e+01
1.312260000000000026e+01
1.318360000000000021e+01
1.312260000000000026e+01
1.312260000000000026e+01
1.312260000000000026e+01
1.312260000000000026e+01
1.312260000000000026e+01
1.315310000000000024e+01
1.312260000000000026e+01
1.318360000000000021e+01
1.315310000000000024e+01
1.315310000000000024e+01
1.312260000000000026e+01
1.312260000000000026e+01
1.315310000000000024e+01
1.312260000000000026e+01
1.315310000000000024e+01
1.315310000000000024e+01
1.318360000000000021e+01
1.309200000000000053e+01
1.312260000000000026e+01
1.315310000000000024e+01
1.315310000000000024e+01
1.309200000000000053e+01
1.315310000000000024e+01
1.315310000000000024e+01
1.318360000000000021e+01
1.312260000000000026e+01
1.315310000000000024e+01
1.312260000000000026e+01
1.312260000000000026e+01
1.315310000000000024e+01
1.315310000000000024e+01
1.315310000000000024e+01
1.312260000000000026e+01
1.312260000000000026e+01
1.315310000000000024e+01
1.312260000000000026e+01
1.312260000000000026e+01
1.312260000000000026e+01
1.312260000000000026e+01
1.318360000000000021e+01
1.315310000000000024e+01
1.312260000000000026e+01
1.315310000000000024e+01
1.315310000000000024e+01
1.312260000000000026e+01
1.315310000000000024e+01
1.312260000000000026e+01
1.315310000000000024e+01
1.315310000000000024e+01
1.312260000000000026e+01
1.312260000000000026e+01
1.315310000000000024e+01
1.315310000000000024e+01
1.312260000000000026e+01
1.312260000000000026e+01
1.315310000000000024e+01
1.312260000000000026e+01
1.312260000000000026e+01
1.312260000000000026e+01
1.309200000000000053e+01
1.315310000000000024e+01
1.315310000000000024e+01
1.306150000000000055e+01
1.309200000000000053e+01
1.312260000000000026e+01
1.312260000000000026e+01
1.306150000000000055e+01
1.309200000000000053e+01
1.306150000000000055e+01
1.306150000000000055e+01
1.312260000000000026e+01
1.309200000000000053e+01
1.312260000000000026e+01
1.312260000000000026e+01
1.309200000000000053e+01
1.315310000000000024e+01
1.309200000000000053e+01
1.315310000000000024e+01
1.312260000000000026e+01
1.309200000000000053e+01
1.312260000000000026e+01
1.309200000000000053e+01
1.309200000000000053e+01
1.309200000000000053e+01
1.315310000000000024e+01
1.312260000000000026e+01
1.309200000000000053e+01
1.309200000000000053e+01
1.312260000000000026e+01
1.309200000000000053e+01
1.309200000000000053e+01
1.306150000000000055e+01
1.309200000000000053e+01
1.309200000000000053e+01
1.309200000000000053e+01
1.306150000000000055e+01
1.312260000000000026e+01
1.312260000000000026e+01
1.312260000000000026e+01
1.312260000000000026e+01
1.315310000000000024e+01
1.312260000000000026e+01
1.309200000000000053e+01
1.312260000000000026e+01
1.309200000000000053e+01
1.315310000000000024e+01
1.306150000000000055e+01
1.309200000000000053e+01
1.315310000000000024e+01
1.306150000000000055e+01
1.312260000000000026e+01
1.306150000000000055e+01
1.309200000000000053e+01
1.309200000000000053e+01
1.306150000000000055e+01
1.306150000000000055e+01
1.306150000000000055e+01
1.309200000000000053e+01
1.312260000000000026e+01
1.309200000000000053e+01
1.306150000000000055e+01
1.306150000000000055e+01
1.306150000000000055e+01
1.306150000000000055e+01
1.306150000000000055e+01
1.303100000000000058e+01
1.306150000000000055e+01
1.309200000000000053e+01
1.306150000000000055e+01
1.306150000000000055e+01
1.306150000000000055e+01
1.309200000000000053e+01
1.306150000000000055e+01
1.309200000000000053e+01
1.303100000000000058e+01
1.303100000000000058e+01
1.303100000000000058e+01
1.306150000000000055e+01
1.306150000000000055e+01
1.306150000000000055e+01
1.309200000000000053e+01
1.306150000000000055e+01
1.306150000000000055e+01
1.306150000000000055e+01
1.306150000000000055e+01
1.306150000000000055e+01
1.306150000000000055e+01
1.306150000000000055e+01
1.306150000000000055e+01
1.306150000000000055e+01
1.309200000000000053e+01
1.309200000000000053e+01
1.306150000000000055e+01
1.306150000000000055e+01
1.303100000000000058e+01
1.303100000000000058e+01
1.309200000000000053e+01
1.303100000000000058e+01
1.306150000000000055e+01
1.309200000000000053e+01
1.309200000000000053e+01
1.306150000000000055e+01
1.303100000000000058e+01
1.309200000000000053e+01
1.303100000000000058e+01
1.303100000000000058e+01
1.306150000000000055e+01
1.309200000000000053e+01
1.309200000000000053e+01
1.306150000000000055e+01
1.306150000000000055e+01
1.306150000000000055e+01
1.303100000000000058e+01
1.306150000000000055e+01
1.306150000000000055e+01
1.309200000000000053e+01
1.312260000000000026e+01
1.306150000000000055e+01
1.306150000000000055e+01
1.306150000000000055e+01
1.306150000000000055e+01
1.309200000000000053e+01
1.306150000000000055e+01
1.306150000000000055e+01
1.309200000000000053e+01
1.309200000000000053e+01
1.303100000000000058e+01
1.306150000000000055e+01
1.306150000000000055e+01
1.300050000000000061e+01
1.306150000000000055e+01
1.303100000000000058e+01
1.309200000000000053e+01
1.306150000000000055e+01
1.306150000000000055e+01
1.306150000000000055e+01
1.303100000000000058e+01
1.303100000000000058e+01
1.309200000000000053e+01
1.306150000000000055e+01
1.303100000000000058e+01
1.309200000000000053e+01
1.306150000000000055e+01
1.303100000000000058e+01
1.303100000000000058e+01
1.309200000000000053e+01
1.306150000000000055e+01
1.306150000000000055e+01
1.306150000000000055e+01
1.312260000000000026e+01
1.306150000000000055e+01
1.306150000000000055e+01
1.306150000000000055e+01
1.309200000000000053e+01
1.306150000000000055e+01
1.306150000000000055e+01
1.309200000000000053e+01
1.306150000000000055e+01
1.303100000000000058e+01
1.303100000000000058e+01
1.303100000000000058e+01
1.306150000000000055e+01
1.300050000000000061e+01
1.303100000000000058e+01
1.303100000000000058e+01
1.300050000000000061e+01
1.303100000000000058e+01
1.300050000000000061e+01
1.303100000000000058e+01
1.303100000000000058e+01
1.300050000000000061e+01
1.303100000000000058e+01
1.300050000000000061e+01
1.297000000000000064e+01
1.306150000000000055e+01
1.303100000000000058e+01
1.300050000000000061e+01
1.300050000000000061e+01
1.300050000000000061e+01
1.303100000000000058e+01
1.303100000000000058e+01
1.306150000000000055e+01
1.300050000000000061e+01
1.300050000000000061e+01
1.300050000000000061e+01
1.306150000000000055e+01
1.303100000000000058e+01
1.300050000000000061e+01
1.303100000000000058e+01
1.303100000000000058e+01
1.303100000000000058e+01
1.300050000000000061e+01
1.303100000000000058e+01
1.300050000000000061e+01
1.306150000000000055e+01
1.300050000000000061e+01
1.306150000000000055e+01
1.300050000000000061e+01
1.303100000000000058e+01
1.303100000000000058e+01
1.300050000000000061e+01
1.303100000000000058e+01
1.300050000000000061e+01
1.303100000000000058e+01
1.303100000000000058e+01
1.297000000000000064e+01
1.300050000000000061e+01
1.300050000000000061e+01
1.303100000000000058e+01
1.300050000000000061e+01
1.300050000000000061e+01
1.303100000000000058e+01
1.300050000000000061e+01
1.300050000000000061e+01
1.300050000000000061e+01
1.300050000000000061e+01
1.303100000000000058e+01
1.300050000000000061e+01
1.297000000000000064e+01
1.297000000000000064e+01
1.293950000000000067e+01
1.300050000000000061e+01
1.300050000000000061e+01
1.300050000000000061e+01
1.300050000000000061e+01
1.303100000000000058e+01
1.300050000000000061e+01
1.300050000000000061e+01
1.300050000000000061e+01
1.303100000000000058e+01
1.300050000000000061e+01
1.300050000000000061e+01
1.300050000000000061e+01
1.300050000000000061e+01
1.300050000000000061e+01
1.300050000000000061e+01
1.300050000000000061e+01
1.297000000000000064e+01
1.300050000000000061e+01
1.300050000000000061e+01
1.297000000000000064e+01
1.300050000000000061e+01
1.300050000000000061e+01
1.297000000000000064e+01
1.300050000000000061e+01
1.297000000000000064e+01
1.303100000000000058e+01
1.300050000000000061e+01
1.297000000000000064e+01
1.303100000000000058e+01
1.300050000000000061e+01
1.303100000000000058e+01
1.300050000000000061e+01
1.300050000000000061e+01
1.303100000000000058e+01
1.297000000000000064e+01
1.300050000000000061e+01
1.300050000000000061e+01
1.297000000000000064e+01
1.293950000000000067e+01
1.300050000000000061e+01
1.300050000000000061e+01
1.300050000000000061e+01
1.300050000000000061e+01
1.300050000000000061e+01
1.297000000000000064e+01
1.300050000000000061e+01
1.300050000000000061e+01
1.293950000000000067e+01
1.300050000000000061e+01
1.300050000000000061e+01
1.293950000000000067e+01
1.300050000000000061e+01
1.293950000000000067e+01
1.293950000000000067e+01
1.293950000000000067e+01
1.297000000000000064e+01
1.297000000000000064e+01
1.300050000000000061e+01
1.293950000000000067e+01
1.293950000000000067e+01
1.297000000000000064e+01
1.297000000000000064e+01
1.297000000000000064e+01
1.290889999999999915e+01
1.297000000000000064e+01
1.293950000000000067e+01
1.293950000000000067e+01
1.300050000000000061e+01
1.293950000000000067e+01
1.297000000000000064e+01
1.293950000000000067e+01
1.297000000000000064e+01
1.297000000000000064e+01
1.293950000000000067e+01
1.300050000000000061e+01
1.290889999999999915e+01
1.293950000000000067e+01
1.293950000000000067e+01
1.297000000000000064e+01
1.300050000000000061e+01
1.293950000000000067e+01
1.293950000000000067e+01
1.297000000000000064e+01
1.293950000000000067e+01
1.293950000000000067e+01
1.297000000000000064e+01
1.297000000000000064e+01
1.297000000000000064e+01
1.293950000000000067e+01
1.297000000000000064e+01
1.297000000000000064e+01
1.297000000000000064e+01
1.293950000000000067e+01
1.297000000000000064e+01
1.297000000000000064e+01
1.293950000000000067e+01
1.297000000000000064e+01
1.293950000000000067e+01
1.290889999999999915e+01
1.293950000000000067e+01
1.290889999999999915e+01
1.300050000000000061e+01
1.287839999999999918e+01
1.297000000000000064e+01
1.293950000000000067e+01
1.293950000000000067e+01
1.297000000000000064e+01
1.297000000000000064e+01
1.290889999999999915e+01
1.293950000000000067e+01
1.290889999999999915e+01
1.290889999999999915e+01
1.290889999999999915e+01
1.290889999999999915e+01
1.293950000000000067e+01
1.287839999999999918e+01
1.290889999999999915e+01
1.290889999999999915e+01
1.290889999999999915e+01
1.290889999999999915e+01
1.297000000000000064e+01
1.290889999999999915e+01
1.293950000000000067e+01
1.290889999999999915e+01
1.290889999999999915e+01
1.290889999999999915e+01
1.297000000000000064e+01
1.287839999999999918e+01
1.293950000000000067e+01
1.293950000000000067e+01
1.293950000000000067e+01
1.293950000000000067e+01
1.297000000000000064e+01
1.290889999999999915e+01
1.293950000000000067e+01
1.290889999999999915e+01
1.293950000000000067e+01
1.297000000000000064e+01
1.293950000000000067e+01
1.293950000000000067e+01
1.290889999999999915e+01
1.293950000000000067e+01
1.290889999999999915e+01
1.293950000000000067e+01
1.293950000000000067e+01
1.293950000000000067e+01
1.287839999999999918e+01
1.290889999999999915e+01
1.297000000000000064e+01
1.293950000000000067e+01
1.290889999999999915e+01
1.293950000000000067e+01
1.290889999999999915e+01
1.290889999999999915e+01
1.287839999999999918e+01
1.290889999999999915e+01
1.290889999999999915e+01
1.293950000000000067e+01
1.290889999999999915e+01
1.293950000000000067e+01
1.293950000000000067e+01
1.290889999999999915e+01
1.290889999999999915e+01
1.290889999999999915e+01
1.293950000000000067e+01
1.293950000000000067e+01
1.287839999999999918e+01
1.290889999999999915e+01
1.290889999999999915e+01
1.290889999999999915e+01
1.290889999999999915e+01
1.287839999999999918e+01
1.287839999999999918e+01
1.287839999999999918e+01
1.287839999999999918e+01
1.293950000000000067e+01
1.284789999999999921e+01
1.287839999999999918e+01
1.287839999999999918e+01
1.290889999999999915e+01
1.290889999999999915e+01
1.287839999999999918e+01
1.287839999999999918e+01
1.284789999999999921e+01
1.293950000000000067e+01
1.290889999999999915e+01
1.290889999999999915e+01
1.290889999999999915e+01
1.287839999999999918e+01
1.287839999999999918e+01
1.290889999999999915e+01
1.287839999999999918e+01
1.290889999999999915e+01
1.287839999999999918e+01
1.290889999999999915e+01
1.287839999999999918e+01
1.287839999999999918e+01
1.290889999999999915e+01
1.287839999999999918e+01
1.290889999999999915e+01
1.287839999999999918e+01
1.287839999999999918e+01
1.290889999999999915e+01
1.287839999999999918e+01
1.290889999999999915e+01
1.290889999999999915e+01
1.290889999999999915e+01
1.287839999999999918e+01
1.284789999999999921e+01
1.287839999999999918e+01
1.287839999999999918e+01
1.284789999999999921e+01
1.287839999999999918e+01
1.290889999999999915e+01
1.290889999999999915e+01
1.290889999999999915e+01
1.290889999999999915e+01
1.290889999999999915e+01
1.284789999999999921e+01
1.284789999999999921e+01
1.287839999999999918e+01
1.290889999999999915e+01
1.287839999999999918e+01
1.293950000000000067e+01
1.287839999999999918e+01
1.287839999999999918e+01
1.287839999999999918e+01
1.287839999999999918e+01
1.284789999999999921e+01
1.284789999999999921e+01
1.287839999999999918e+01
1.284789999999999921e+01
1.290889999999999915e+01
1.287839999999999918e+01
1.281739999999999924e+01
1.287839999999999918e+01
1.284789999999999921e+01
1.290889999999999915e+01
1.284789999999999921e+01
1.284789999999999921e+01
1.284789999999999921e+01
1.281739999999999924e+01
1.281739999999999924e+01
1.287839999999999918e+01
1.281739999999999924e+01
1.287839999999999918e+01
1.284789999999999921e+01
1.284789999999999921e+01
1.287839999999999918e+01
1.284789999999999921e+01
1.287839999999999918e+01
1.284789999999999921e+01
1.284789999999999921e+01
1.284789999999999921e+01
1.287839999999999918e+01
1.281739999999999924e+01
1.287839999999999918e+01
1.287839999999999918e+01
1.287839999999999918e+01
1.287839999999999918e+01
1.287839999999999918e+01
1.287839999999999918e+01
1.287839999999999918e+01
1.287839999999999918e+01
1.287839999999999918e+01
1.284789999999999921e+01
1.284789999999999921e+01
1.287839999999999918e+01
1.284789999999999921e+01
1.287839999999999918e+01
1.287839999999999918e+01
1.284789999999999921e+01
1.284789999999999921e+01
1.287839999999999918e+01
1.287839999999999918e+01
1.284789999999999921e+01
1.284789999999999921e+01
1.284789999999999921e+01
1.287839999999999918e+01
1.287839999999999918e+01
1.287839999999999918e+01
1.290889999999999915e+01
1.287839999999999918e+01
1.284789999999999921e+01
1.284789999999999921e+01
1.284789999999999921e+01
1.281739999999999924e+01
1.278689999999999927e+01
1.284789999999999921e+01
1.284789999999999921e+01
1.284789999999999921e+01
1.287839999999999918e+01
1.284789999999999921e+01
1.284789999999999921e+01
1.281739999999999924e+01
1.281739999999999924e+01
1.278689999999999927e+01
1.284789999999999921e+01
1.281739999999999924e+01
1.281739999999999924e+01
1.281739999999999924e+01
1.287839999999999918e+01
1.284789999999999921e+01
1.287839999999999918e+01
1.278689999999999927e+01
1.281739999999999924e+01
1.284789999999999921e+01
1.281739999999999924e+01
1.287839999999999918e+01
1.284789999999999921e+01
1.284789999999999921e+01
1.281739999999999924e+01
1.281739999999999924e+01
1.281739999999999924e+01
1.284789999999999921e+01
1.278689999999999927e+01
1.281739999999999924e+01
1.284789999999999921e+01
1.281739999999999924e+01
1.284789999999999921e+01
1.281739999999999924e+01
1.287839999999999918e+01
1.281739999999999924e+01
1.284789999999999921e+01
1.281739999999999924e+01
1.284789999999999921e+01
1.287839999999999918e+01
1.281739999999999924e+01
1.281739999999999924e+01
1.281739999999999924e+01
1.281739999999999924e+01
1.284789999999999921e+01
1.284789999999999921e+01
1.284789999999999921e+01
1.281739999999999924e+01
1.281739999999999924e+01
1.284789999999999921e+01
1.284789999999999921e+01
1.284789999999999921e+01
1.284789999999999921e+01
1.281739999999999924e+01
1.284789999999999921e+01
1.281739999999999924e+01
1.281739999999999924e+01
1.281739999999999924e+01
1.281739999999999924e+01
1.284789999999999921e+01
1.281739999999999924e+01
1.281739999999999924e+01
1.284789999999999921e+01
1.281739999999999924e+01
1.278689999999999927e+01
1.278689999999999927e+01
1.284789999999999921e+01
1.281739999999999924e+01
1.281739999999999924e+01
1.278689999999999927e+01
1.281739999999999924e+01
1.281739999999999924e+01
1.284789999999999921e+01
1.281739999999999924e+01
1.281739999999999924e+01
1.281739999999999924e+01
1.281739999999999924e+01
1.284789999999999921e+01
1.278689999999999927e+01
1.284789999999999921e+01
1.281739999999999924e+01
1.281739999999999924e+01
1.281739999999999924e+01
1.278689999999999927e+01
1.278689999999999927e+01
1.278689999999999927e+01
1.281739999999999924e+01
1.281739999999999924e+01
1.281739999999999924e+01
1.272579999999999956e+01
1.284789999999999921e+01
1.278689999999999927e+01
1.281739999999999924e+01
1.281739999999999924e+01
1.275629999999999953e+01
1.278689999999999927e+01
1.278689999999999927e+01
1.281739999999999924e+01
1.284789999999999921e+01
1.278689999999999927e+01
1.281739999999999924e+01
1.284789999999999921e+01
1.278689999999999927e+01
1.278689999999999927e+01
1.278689999999999927e+01
1.278689999999999927e+01
1.281739999999999924e+01
1.281739999999999924e+01
1.278689999999999927e+01
1.278689999999999927e+01
1.281739999999999924e+01
1.278689999999999927e+01
1.278689999999999927e+01
1.281739999999999924e+01
1.281739999999999924e+01
1.281739999999999924e+01
1.284789999999999921e+01
1.284789999999999921e+01
1.278689999999999927e+01
1.272579999999999956e+01
1.278689999999999927e+01
1.275629999999999953e+01
1.278689999999999927e+01
1.281739999999999924e+01
1.278689999999999927e+01
1.278689999999999927e+01
1.272579999999999956e+01
1.281739999999999924e+01
1.278689999999999927e+01
1.275629999999999953e+01
1.278689999999999927e+01
1.272579999999999956e+01
1.278689999999999927e+01
1.281739999999999924e+01
1.275629999999999953e+01
1.278689999999999927e+01
1.275629999999999953e+01
1.281739999999999924e+01
1.278689999999999927e+01
1.272579999999999956e+01
1.278689999999999927e+01
1.275629999999999953e+01
1.278689999999999927e+01
1.275629999999999953e+01
1.278689999999999927e+01
1.281739999999999924e+01
1.284789999999999921e+01
1.281739999999999924e+01
1.281739999999999924e+01
1.278689999999999927e+01
1.281739999999999924e+01
1.275629999999999953e+01
1.275629999999999953e+01
1.278689999999999927e+01
1.275629999999999953e+01
1.275629999999999953e+01
1.278689999999999927e+01
1.275629999999999953e+01
1.278689999999999927e+01
1.281739999999999924e+01
1.275629999999999953e+01
1.275629999999999953e+01
1.272579999999999956e+01
1.281739999999999924e+01
1.275629999999999953e+01
1.275629999999999953e+01
1.281739999999999924e+01
1.281739999999999924e+01
1.281739999999999924e+01
1.275629999999999953e+01
1.278689999999999927e+01
1.275629999999999953e+01
1.275629999999999953e+01
1.275629999999999953e+01
1.275629999999999953e+01
1.278689999999999927e+01
1.278689999999999927e+01
1.281739999999999924e+01
1.278689999999999927e+01
1.272579999999999956e+01
1.275629999999999953e+01
1.269529999999999959e+01
1.275629999999999953e+01
1.275629999999999953e+01
1.278689999999999927e+01
1.275629999999999953e+01
1.278689999999999927e+01
1.275629999999999953e+01
1.278689999999999927e+01
1.272579999999999956e+01
1.278689999999999927e+01
1.275629999999999953e+01
1.275629999999999953e+01
1.275629999999999953e+01
1.275629999999999953e+01
1.275629999999999953e+01
1.275629999999999953e+01
1.275629999999999953e+01
1.269529999999999959e+01
1.275629999999999953e+01
1.269529999999999959e+01
1.275629999999999953e+01
1.269529999999999959e+01
1.275629999999999953e+01
1.275629999999999953e+01
1.275629999999999953e+01
1.275629999999999953e+01
1.275629999999999953e+01
1.275629999999999953e+01
1.278689999999999927e+01
1.275629999999999953e+01
1.272579999999999956e+01
1.278689999999999927e+01
1.278689999999999927e+01
1.275629999999999953e+01
1.278689999999999927e+01
1.278689999999999927e+01
1.278689999999999927e+01
1.275629999999999953e+01
1.272579999999999956e+01
1.272579999999999956e+01
1.272579999999999956e+01
1.275629999999999953e+01
1.278689999999999927e+01
1.275629999999999953e+01
1.275629999999999953e+01
1.275629999999999953e+01
1.272579999999999956e+01
1.281739999999999924e+01
1.272579999999999956e+01
1.272579999999999956e+01
1.275629999999999953e+01
1.272579999999999956e+01
1.272579999999999956e+01
1.275629999999999953e+01
1.278689999999999927e+01
1.278689999999999927e+01
1.272579999999999956e+01
1.272579999999999956e+01
1.275629999999999953e+01
1.275629999999999953e+01
1.272579999999999956e+01
1.269529999999999959e+01
1.275629999999999953e+01
1.269529999999999959e+01
1.269529999999999959e+01
1.272579999999999956e+01
1.269529999999999959e+01
1.269529999999999959e+01
1.275629999999999953e+01
1.272579999999999956e+01
1.272579999999999956e+01
1.269529999999999959e+01
1.272579999999999956e+01
1.275629999999999953e+01
1.269529999999999959e+01
1.269529999999999959e+01
1.272579999999999956e+01
1.269529999999999959e+01
1.272579999999999956e+01
1.272579999999999956e+01
1.272579999999999956e+01
1.272579999999999956e+01
1.272579999999999956e+01
1.266479999999999961e+01
1.275629999999999953e+01
1.272579999999999956e+01
1.269529999999999959e+01
1.269529999999999959e+01
1.272579999999999956e+01
1.272579999999999956e+01
1.272579999999999956e+01
1.269529999999999959e+01
1.272579999999999956e+01
1.275629999999999953e+01
1.275629999999999953e+01
1.275629999999999953e+01
1.272579999999999956e+01
1.272579999999999956e+01
1.272579999999999956e+01
1.269529999999999959e+01
1.272579999999999956e+01
1.272579999999999956e+01
1.272579999999999956e+01
1.272579999999999956e+01
1.272579999999999956e+01
1.272579999999999956e+01
1.269529999999999959e+01
1.269529999999999959e+01
1.272579999999999956e+01
1.272579999999999956e+01
1.272579999999999956e+01
1.275629999999999953e+01
1.272579999999999956e+01
1.266479999999999961e+01
1.272579999999999956e+01
1.275629999999999953e+01
1.272579999999999956e+01
1.275629999999999953e+01
1.272579999999999956e+01
1.275629999999999953e+01
1.272579999999999956e+01
1.272579999999999956e+01
1.269529999999999959e+01
1.269529999999999959e+01
1.269529999999999959e+01
1.263429999999999964e+01
1.269529999999999959e+01
1.266479999999999961e+01
1.272579999999999956e+01
1.269529999999999959e+01
1.269529999999999959e+01
1.269529999999999959e+01
1.269529999999999959e+01
1.269529999999999959e+01
1.266479999999999961e+01
1.266479999999999961e+01
1.269529999999999959e+01
1.266479999999999961e+01
1.266479999999999961e+01
1.269529999999999959e+01
1.266479999999999961e+01
1.266479999999999961e+01
1.269529999999999959e+01
1.272579999999999956e+01
1.269529999999999959e+01
1.263429999999999964e+01
1.269529999999999959e+01
1.269529999999999959e+01
1.266479999999999961e+01
1.269529999999999959e+01
1.266479999999999961e+01
1.266479999999999961e+01
1.269529999999999959e+01
1.269529999999999959e+01
1.269529999999999959e+01
1.269529999999999959e+01
1.269529999999999959e+01
1.269529999999999959e+01
1.269529999999999959e+01
1.272579999999999956e+01
1.263429999999999964e+01
1.269529999999999959e+01
1.266479999999999961e+01
1.263429999999999964e+01
1.272579999999999956e+01
1.269529999999999959e+01
1.272579999999999956e+01
1.269529999999999959e+01
1.269529999999999959e+01
1.269529999999999959e+01
1.266479999999999961e+01
1.269529999999999959e+01
1.266479999999999961e+01
1.266479999999999961e+01
1.272579999999999956e+01
1.266479999999999961e+01
1.266479999999999961e+01
1.269529999999999959e+01
1.275629999999999953e+01
1.266479999999999961e+01
1.263429999999999964e+01
1.272579999999999956e+01
1.263429999999999964e+01
1.266479999999999961e+01
1.266479999999999961e+01
1.269529999999999959e+01
1.269529999999999959e+01
1.266479999999999961e+01
1.263429999999999964e+01
1.266479999999999961e+01
1.266479999999999961e+01
1.266479999999999961e+01
1.266479999999999961e+01
1.266479999999999961e+01
1.263429999999999964e+01
1.260379999999999967e+01
1.263429999999999964e+01
1.263429999999999964e+01
1.263429999999999964e+01
1.269529999999999959e+01
1.269529999999999959e+01
1.263429999999999964e+01
1.266479999999999961e+01
1.266479999999999961e+01
1.266479999999999961e+01
1.263429999999999964e+01
1.257319999999999993e+01
1.266479999999999961e+01
1.260379999999999967e+01
1.269529999999999959e+01
1.266479999999999961e+01
1.263429999999999964e+01
1.269529999999999959e+01
1.272579999999999956e+01
1.269529999999999959e+01
1.266479999999999961e+01
1.269529999999999959e+01
1.263429999999999964e+01
1.266479999999999961e+01
1.263429999999999964e+01
1.269529999999999959e+01
1.263429999999999964e+01
1.266479999999999961e+01
1.263429999999999964e+01
1.266479999999999961e+01
1.266479999999999961e+01
1.266479999999999961e+01
1.266479999999999961e+01
1.260379999999999967e+01
1.263429999999999964e+01
1.269529999999999959e+01
1.263429999999999964e+01
1.269529999999999959e+01
1.263429999999999964e+01
1.263429999999999964e+01
1.266479999999999961e+01
1.263429999999999964e+01
1.266479999999999961e+01
1.266479999999999961e+01
1.263429999999999964e+01
1.263429999999999964e+01
1.266479999999999961e+01
1.266479999999999961e+01
1.263429999999999964e+01
1.266479999999999961e+01
1.266479999999999961e+01
1.263429999999999964e+01
1.266479999999999961e+01
1.260379999999999967e+01
1.266479999999999961e+01
1.263429999999999964e+01
1.263429999999999964e+01
1.260379999999999967e+01
1.263429999999999964e+01
1.266479999999999961e+01
1.266479999999999961e+01
1.263429999999999964e+01
1.266479999999999961e+01
1.263429999999999964e+01
1.263429999999999964e+01
1.260379999999999967e+01
1.260379999999999967e+01
1.260379999999999967e+01
1.260379999999999967e+01
1.263429999999999964e+01
1.257319999999999993e+01
1.263429999999999964e+01
1.260379999999999967e+01
1.260379999999999967e+01
1.260379999999999967e+01
1.263429999999999964e+01
1.260379999999999967e+01
1.263429999999999964e+01
1.266479999999999961e+01
1.263429999999999964e+01
1.263429999999999964e+01
1.257319999999999993e+01
1.260379999999999967e+01
1.263429999999999964e+01
1.266479999999999961e+01
1.263429999999999964e+01
1.263429999999999964e+01
1.266479999999999961e+01
1.260379999999999967e+01
1.263429999999999964e+01
1.260379999999999967e+01
1.263429999999999964e+01
1.263429999999999964e+01
1.263429999999999964e+01
1.260379999999999967e+01
1.263429999999999964e+01
1.263429999999999964e+01
1.263429999999999964e+01
1.263429999999999964e+01
1.266479999999999961e+01
1.266479999999999961e+01
1.260379999999999967e+01
1.263429999999999964e+01
1.260379999999999967e+01
1.263429999999999964e+01
1.266479999999999961e+01
1.260379999999999967e+01
1.263429999999999964e+01
1.263429999999999964e+01
1.260379999999999967e+01
1.263429999999999964e+01
1.263429999999999964e+01
1.266479999999999961e+01
1.263429999999999964e+01
1.263429999999999964e+01
1.263429999999999964e+01
1.263429999999999964e+01
1.263429999999999964e+01
1.263429999999999964e+01
1.263429999999999964e+01
1.263429999999999964e+01
1.263429999999999964e+01
1.263429999999999964e+01
1.263429999999999964e+01
1.257319999999999993e+01
1.257319999999999993e+01
1.260379999999999967e+01
1.260379999999999967e+01
1.257319999999999993e+01
1.257319999999999993e+01
1.260379999999999967e+01
1.257319999999999993e+01
1.257319999999999993e+01
1.260379999999999967e+01
1.260379999999999967e+01
1.260379999999999967e+01
1.257319999999999993e+01
1.257319999999999993e+01
1.260379999999999967e+01
1.260379999999999967e+01
1.260379999999999967e+01
1.260379999999999967e+01
1.257319999999999993e+01
1.266479999999999961e+01
1.257319999999999993e+01
1.260379999999999967e+01
1.257319999999999993e+01
1.257319999999999993e+01
1.263429999999999964e+01
1.260379999999999967e+01
1.260379999999999967e+01
1.254269999999999996e+01
1.257319999999999993e+01
1.254269999999999996e+01
1.254269999999999996e+01
1.257319999999999993e+01
1.257319999999999993e+01
1.260379999999999967e+01
1.260379999999999967e+01
1.254269999999999996e+01
1.263429999999999964e+01
1.254269999999999996e+01
1.254269999999999996e+01
1.263429999999999964e+01
1.254269999999999996e+01
1.257319999999999993e+01
1.257319999999999993e+01
1.257319999999999993e+01
1.260379999999999967e+01
1.254269999999999996e+01
1.260379999999999967e+01
1.257319999999999993e+01
1.257319999999999993e+01
1.260379999999999967e+01
1.257319999999999993e+01
1.254269999999999996e+01
1.257319999999999993e+01
1.257319999999999993e+01
1.257319999999999993e+01
1.257319999999999993e+01
1.260379999999999967e+01
1.254269999999999996e+01
1.260379999999999967e+01
1.260379999999999967e+01
1.260379999999999967e+01
1.257319999999999993e+01
1.257319999999999993e+01
1.254269999999999996e+01
1.260379999999999967e+01
1.257319999999999993e+01
1.257319999999999993e+01
1.257319999999999993e+01
1.260379999999999967e+01
1.257319999999999993e+01
1.257319999999999993e+01
1.257319999999999993e+01
1.251219999999999999e+01
1.257319999999999993e+01
1.257319999999999993e+01
1.257319999999999993e+01
1.257319999999999993e+01
1.257319999999999993e+01
1.254269999999999996e+01
1.260379999999999967e+01
1.257319999999999993e+01
1.254269999999999996e+01
1.254269999999999996e+01
1.257319999999999993e+01
1.254269999999999996e+01
1.254269999999999996e+01
1.254269999999999996e+01
1.257319999999999993e+01
1.251219999999999999e+01
1.260379999999999967e+01
1.257319999999999993e+01
1.254269999999999996e+01
1.257319999999999993e+01
1.254269999999999996e+01
1.257319999999999993e+01
1.254269999999999996e+01
1.254269999999999996e+01
1.257319999999999993e+01
1.254269999999999996e+01
1.257319999999999993e+01
1.257319999999999993e+01
1.263429999999999964e+01
1.260379999999999967e+01
1.254269999999999996e+01
1.260379999999999967e+01
1.260379999999999967e+01
1.257319999999999993e+01
1.254269999999999996e+01
1.257319999999999993e+01
1.257319999999999993e+01
1.257319999999999993e+01
1.254269999999999996e+01
1.257319999999999993e+01
1.257319999999999993e+01
1.257319999999999993e+01
1.254269999999999996e+01
1.257319999999999993e+01
1.254269999999999996e+01
1.260379999999999967e+01
1.254269999999999996e+01
1.257319999999999993e+01
1.257319999999999993e+01
1.257319999999999993e+01
1.257319999999999993e+01
1.254269999999999996e+01
1.257319999999999993e+01
1.257319999999999993e+01
1.260379999999999967e+01
1.251219999999999999e+01
1.257319999999999993e+01
1.257319999999999993e+01
1.254269999999999996e+01
1.254269999999999996e+01
1.254269999999999996e+01
1.254269999999999996e+01
1.254269999999999996e+01
1.257319999999999993e+01
1.254269999999999996e+01
1.254269999999999996e+01
1.254269999999999996e+01
1.254269999999999996e+01
1.254269999999999996e+01
1.254269999999999996e+01
1.251219999999999999e+01
1.251219999999999999e+01
1.254269999999999996e+01
1.251219999999999999e+01
1.254269999999999996e+01
1.251219999999999999e+01
1.248170000000000002e+01
1.251219999999999999e+01
1.254269999999999996e+01
1.248170000000000002e+01
1.254269999999999996e+01
1.257319999999999993e+01
1.257319999999999993e+01
1.251219999999999999e+01
1.254269999999999996e+01
1.251219999999999999e+01
1.251219999999999999e+01
1.251219999999999999e+01
1.254269999999999996e+01
1.257319999999999993e+01
1.254269999999999996e+01
1.248170000000000002e+01
1.251219999999999999e+01
1.251219999999999999e+01
1.251219999999999999e+01
1.251219999999999999e+01
1.251219999999999999e+01
1.254269999999999996e+01
1.251219999999999999e+01
1.254269999999999996e+01
1.254269999999999996e+01
1.254269999999999996e+01
1.254269999999999996e+01
1.251219999999999999e+01
1.257319999999999993e+01
1.254269999999999996e+01
1.254269999999999996e+01
1.254269999999999996e+01
1.251219999999999999e+01
1.251219999999999999e+01
1.254269999999999996e+01
1.248170000000000002e+01
1.251219999999999999e+01
1.254269999999999996e+01
1.251219999999999999e+01
1.254269999999999996e+01
1.254269999999999996e+01
1.251219999999999999e+01
1.254269999999999996e+01
1.257319999999999993e+01
1.254269999999999996e+01
1.251219999999999999e+01
1.254269999999999996e+01
1.254269999999999996e+01
1.251219999999999999e+01
1.254269999999999996e+01
1.251219999999999999e+01
1.254269999999999996e+01
1.254269999999999996e+01
1.251219999999999999e+01
1.251219999999999999e+01
1.251219999999999999e+01
1.257319999999999993e+01
1.254269999999999996e+01
1.251219999999999999e+01
1.251219999999999999e+01
1.248170000000000002e+01
1.251219999999999999e+01
1.251219999999999999e+01
1.248170000000000002e+01
1.254269999999999996e+01
1.248170000000000002e+01
1.248170000000000002e+01
1.254269999999999996e+01
1.254269999999999996e+01
1.254269999999999996e+01
1.248170000000000002e+01
1.251219999999999999e+01
1.251219999999999999e+01
1.251219999999999999e+01
1.251219999999999999e+01
1.251219999999999999e+01
1.251219999999999999e+01
1.251219999999999999e+01
1.251219999999999999e+01
1.251219999999999999e+01
1.254269999999999996e+01
1.251219999999999999e+01
1.248170000000000002e+01
1.251219999999999999e+01
1.248170000000000002e+01
1.248170000000000002e+01
1.251219999999999999e+01
1.251219999999999999e+01
1.251219999999999999e+01
1.251219999999999999e+01
1.248170000000000002e+01
1.254269999999999996e+01
1.254269999999999996e+01
1.251219999999999999e+01
1.254269999999999996e+01
1.251219999999999999e+01
1.254269999999999996e+01
1.251219999999999999e+01
1.248170000000000002e+01
1.251219999999999999e+01
1.245120000000000005e+01
1.248170000000000002e+01
1.251219999999999999e+01
1.248170000000000002e+01
1.257319999999999993e+01
1.251219999999999999e+01
1.251219999999999999e+01
1.251219999999999999e+01
1.245120000000000005e+01
1.248170000000000002e+01
1.251219999999999999e+01
1.248170000000000002e+01
1.251219999999999999e+01
1.248170000000000002e+01
1.251219999999999999e+01
1.251219999999999999e+01
1.251219999999999999e+01
1.248170000000000002e+01
1.248170000000000002e+01
1.251219999999999999e+01
1.251219999999999999e+01
1.248170000000000002e+01
1.251219999999999999e+01
1.248170000000000002e+01
1.251219999999999999e+01
1.248170000000000002e+01
1.251219999999999999e+01
1.251219999999999999e+01
1.251219999999999999e+01
1.251219999999999999e+01
1.245120000000000005e+01
1.248170000000000002e+01
1.248170000000000002e+01
1.245120000000000005e+01
1.245120000000000005e+01
1.251219999999999999e+01
1.242070000000000007e+01
1.248170000000000002e+01
1.245120000000000005e+01
1.245120000000000005e+01
1.248170000000000002e+01
1.248170000000000002e+01
1.248170000000000002e+01
1.245120000000000005e+01
1.245120000000000005e+01
1.245120000000000005e+01
1.245120000000000005e+01
1.248170000000000002e+01
1.248170000000000002e+01
1.245120000000000005e+01
1.245120000000000005e+01
1.248170000000000002e+01
1.245120000000000005e+01
1.245120000000000005e+01
1.248170000000000002e+01
1.248170000000000002e+01
1.245120000000000005e+01
1.245120000000000005e+01
1.251219999999999999e+01
1.248170000000000002e+01
1.248170000000000002e+01
1.248170000000000002e+01
1.248170000000000002e+01
1.248170000000000002e+01
1.248170000000000002e+01
1.245120000000000005e+01
1.242070000000000007e+01
1.245120000000000005e+01
1.245120000000000005e+01
1.248170000000000002e+01
1.248170000000000002e+01
1.254269999999999996e+01
1.245120000000000005e+01
1.251219999999999999e+01
1.248170000000000002e+01
1.251219999999999999e+01
1.242070000000000007e+01
1.248170000000000002e+01
1.248170000000000002e+01
1.251219999999999999e+01
1.248170000000000002e+01
1.242070000000000007e+01
1.245120000000000005e+01
1.248170000000000002e+01
1.248170000000000002e+01
1.245120000000000005e+01
1.248170000000000002e+01
1.248170000000000002e+01
1.251219999999999999e+01
1.248170000000000002e+01
1.251219999999999999e+01
1.248170000000000002e+01
1.245120000000000005e+01
1.245120000000000005e+01
1.242070000000000007e+01
1.245120000000000005e+01
1.248170000000000002e+01
1.251219999999999999e+01
1.245120000000000005e+01
1.245120000000000005e+01
1.245120000000000005e+01
1.245120000000000005e+01
1.245120000000000005e+01
1.251219999999999999e+01
1.245120000000000005e+01
1.245120000000000005e+01
1.245120000000000005e+01
1.242070000000000007e+01
1.245120000000000005e+01
1.242070000000000007e+01
1.248170000000000002e+01
1.245120000000000005e+01
1.251219999999999999e+01
1.242070000000000007e+01
1.239010000000000034e+01
1.245120000000000005e+01
1.242070000000000007e+01
1.245120000000000005e+01
1.242070000000000007e+01
1.242070000000000007e+01
1.245120000000000005e+01
1.248170000000000002e+01
1.245120000000000005e+01
1.245120000000000005e+01
1.242070000000000007e+01
1.248170000000000002e+01
1.245120000000000005e+01
1.242070000000000007e+01
1.245120000000000005e+01
1.248170000000000002e+01
1.245120000000000005e+01
1.248170000000000002e+01
1.248170000000000002e+01
1.248170000000000002e+01
1.248170000000000002e+01
1.245120000000000005e+01
1.245120000000000005e+01
1.245120000000000005e+01
1.242070000000000007e+01
1.245120000000000005e+01
1.245120000000000005e+01
1.248170000000000002e+01
1.245120000000000005e+01
1.245120000000000005e+01
1.242070000000000007e+01
1.248170000000000002e+01
1.245120000000000005e+01
1.245120000000000005e+01
1.245120000000000005e+01
1.242070000000000007e+01
1.248170000000000002e+01
1.245120000000000005e+01
1.245120000000000005e+01
1.245120000000000005e+01
1.245120000000000005e+01
1.245120000000000005e+01
1.245120000000000005e+01
1.242070000000000007e+01
1.245120000000000005e+01
1.245120000000000005e+01
1.242070000000000007e+01
1.248170000000000002e+01
1.242070000000000007e+01
1.245120000000000005e+01
1.242070000000000007e+01
1.245120000000000005e+01
1.245120000000000005e+01
1.248170000000000002e+01
1.242070000000000007e+01
1.245120000000000005e+01
1.242070000000000007e+01
1.245120000000000005e+01
1.245120000000000005e+01
1.245120000000000005e+01
1.245120000000000005e+01
1.245120000000000005e+01
1.245120000000000005e+01
1.239010000000000034e+01
1.245120000000000005e+01
1.242070000000000007e+01
1.242070000000000007e+01
1.239010000000000034e+01
1.239010000000000034e+01
1.239010000000000034e+01
1.242070000000000007e+01
1.242070000000000007e+01
1.242070000000000007e+01
1.239010000000000034e+01
1.245120000000000005e+01
1.239010000000000034e+01
1.239010000000000034e+01
1.242070000000000007e+01
1.242070000000000007e+01
1.239010000000000034e+01
1.235960000000000036e+01
1.242070000000000007e+01
1.242070000000000007e+01
1.242070000000000007e+01
1.239010000000000034e+01
1.242070000000000007e+01
1.242070000000000007e+01
1.242070000000000007e+01
1.239010000000000034e+01
1.235960000000000036e+01
1.239010000000000034e+01
1.242070000000000007e+01
1.242070000000000007e+01
1.242070000000000007e+01
1.239010000000000034e+01
1.242070000000000007e+01
1.242070000000000007e+01
1.242070000000000007e+01
1.245120000000000005e+01
1.239010000000000034e+01
1.239010000000000034e+01
1.242070000000000007e+01
1.242070000000000007e+01
1.242070000000000007e+01
1.239010000000000034e+01
1.239010000000000034e+01
1.242070000000000007e+01
1.245120000000000005e+01
1.239010000000000034e+01
1.242070000000000007e+01
1.245120000000000005e+01
1.242070000000000007e+01
1.242070000000000007e+01
1.242070000000000007e+01
1.245120000000000005e+01
1.242070000000000007e+01
1.239010000000000034e+01
1.245120000000000005e+01
1.242070000000000007e+01
1.242070000000000007e+01
1.245120000000000005e+01
1.242070000000000007e+01
1.245120000000000005e+01
1.242070000000000007e+01
1.242070000000000007e+01
1.242070000000000007e+01
1.242070000000000007e+01
1.245120000000000005e+01
1.239010000000000034e+01
1.242070000000000007e+01
1.245120000000000005e+01
1.242070000000000007e+01
1.245120000000000005e+01
1.239010000000000034e+01
1.239010000000000034e+01
1.242070000000000007e+01
1.239010000000000034e+01
1.245120000000000005e+01
1.239010000000000034e+01
1.242070000000000007e+01
1.242070000000000007e+01
1.242070000000000007e+01
1.245120000000000005e+01
1.245120000000000005e+01
1.242070000000000007e+01
1.242070000000000007e+01
1.235960000000000036e+01
1.239010000000000034e+01
1.239010000000000034e+01
1.235960000000000036e+01
1.245120000000000005e+01
1.239010000000000034e+01
1.232910000000000039e+01
1.239010000000000034e+01
1.239010000000000034e+01
1.239010000000000034e+01
1.239010000000000034e+01
1.235960000000000036e+01
1.242070000000000007e+01
1.235960000000000036e+01
1.242070000000000007e+01
1.232910000000000039e+01
1.239010000000000034e+01
1.242070000000000007e+01
1.242070000000000007e+01
1.239010000000000034e+01
1.235960000000000036e+01
1.239010000000000034e+01
1.235960000000000036e+01
1.235960000000000036e+01
1.239010000000000034e+01
1.235960000000000036e+01
1.235960000000000036e+01
1.239010000000000034e+01
1.239010000000000034e+01
1.239010000000000034e+01
1.239010000000000034e+01
1.239010000000000034e+01
1.239010000000000034e+01
1.242070000000000007e+01
1.242070000000000007e+01
1.239010000000000034e+01
1.239010000000000034e+01
1.235960000000000036e+01
1.242070000000000007e+01
1.239010000000000034e+01
1.239010000000000034e+01
1.235960000000000036e+01
1.239010000000000034e+01
1.239010000000000034e+01
1.242070000000000007e+01
1.235960000000000036e+01
1.239010000000000034e+01
1.235960000000000036e+01
1.239010000000000034e+01
1.242070000000000007e+01
1.235960000000000036e+01
1.235960000000000036e+01
1.239010000000000034e+01
1.235960000000000036e+01
1.239010000000000034e+01
1.239010000000000034e+01
1.239010000000000034e+01
1.235960000000000036e+01
1.242070000000000007e+01
1.235960000000000036e+01
1.239010000000000034e+01
1.235960000000000036e+01
1.239010000000000034e+01
1.239010000000000034e+01
1.242070000000000007e+01
1.242070000000000007e+01
1.245120000000000005e+01
1.242070000000000007e+01
1.242070000000000007e+01
1.242070000000000007e+01
1.242070000000000007e+01
1.248170000000000002e+01
1.239010000000000034e+01
1.242070000000000007e+01
1.245120000000000005e+01
1.245120000000000005e+01
1.239010000000000034e+01
1.242070000000000007e+01
1.242070000000000007e+01
1.245120000000000005e+01
1.239010000000000034e+01
1.239010000000000034e+01
1.242070000000000007e+01
1.242070000000000007e+01
1.239010000000000034e+01
1.242070000000000007e+01
1.242070000000000007e+01
1.239010000000000034e+01
1.242070000000000007e+01
1.239010000000000034e+01
1.245120000000000005e+01
1.239010000000000034e+01
1.239010000000000034e+01
1.239010000000000034e+01
1.242070000000000007e+01
1.242070000000000007e+01
1.239010000000000034e+01
1.242070000000000007e+01
1.239010000000000034e+01
1.242070000000000007e+01
1.239010000000000034e+01
1.245120000000000005e+01
1.245120000000000005e+01
1.229860000000000042e+01
1.235960000000000036e+01
1.235960000000000036e+01
1.239010000000000034e+01
1.239010000000000034e+01
1.242070000000000007e+01
1.239010000000000034e+01
1.242070000000000007e+01
1.239010000000000034e+01
1.245120000000000005e+01
1.239010000000000034e+01
1.235960000000000036e+01
1.239010000000000034e+01
1.235960000000000036e+01
1.239010000000000034e+01
1.239010000000000034e+01
1.242070000000000007e+01
1.235960000000000036e+01
1.239010000000000034e+01
1.239010000000000034e+01
1.235960000000000036e+01
1.242070000000000007e+01
1.242070000000000007e+01
1.239010000000000034e+01
1.245120000000000005e+01
1.239010000000000034e+01
1.239010000000000034e+01
1.242070000000000007e+01
1.239010000000000034e+01
1.239010000000000034e+01
1.239010000000000034e+01
1.239010000000000034e+01
1.239010000000000034e+01
1.235960000000000036e+01
1.235960000000000036e+01
1.239010000000000034e+01
1.235960000000000036e+01
1.242070000000000007e+01
1.235960000000000036e+01
1.235960000000000036e+01
1.239010000000000034e+01
1.239010000000000034e+01
1.239010000000000034e+01
1.239010000000000034e+01
1.239010000000000034e+01
1.239010000000000034e+01
1.239010000000000034e+01
1.239010000000000034e+01
1.235960000000000036e+01
1.239010000000000034e+01
1.239010000000000034e+01
1.242070000000000007e+01
1.235960000000000036e+01
1.232910000000000039e+01
1.242070000000000007e+01
1.239010000000000034e+01
1.239010000000000034e+01
1.239010000000000034e+01
1.239010000000000034e+01
1.242070000000000007e+01
1.242070000000000007e+01
1.235960000000000036e+01
1.239010000000000034e+01
1.239010000000000034e+01
1.242070000000000007e+01
1.235960000000000036e+01
1.239010000000000034e+01
1.235960000000000036e+01
1.235960000000000036e+01
1.239010000000000034e+01
1.239010000000000034e+01
1.242070000000000007e+01
1.242070000000000007e+01
1.235960000000000036e+01
1.239010000000000034e+01
1.239010000000000034e+01
1.239010000000000034e+01
1.235960000000000036e+01
1.239010000000000034e+01
1.239010000000000034e+01
1.239010000000000034e+01
1.242070000000000007e+01
1.239010000000000034e+01
1.235960000000000036e+01
1.235960000000000036e+01
1.235960000000000036e+01
1.239010000000000034e+01
1.242070000000000007e+01
1.239010000000000034e+01
1.239010000000000034e+01
1.232910000000000039e+01
1.242070000000000007e+01
1.239010000000000034e+01
1.235960000000000036e+01
1.239010000000000034e+01
1.235960000000000036e+01
1.235960000000000036e+01
1.242070000000000007e+01
1.239010000000000034e+01
1.239010000000000034e+01
1.242070000000000007e+01
1.242070000000000007e+01
1.239010000000000034e+01
[truncated: 1,030,501 more chars]
