# Supplementary material for: Bursting Dynamics Based on the Persistent Na+ and Na+/K+ Pump Currents: A Dynamic Clamp Approach
Source: eNeuro. 2023 Aug 11;10(8):ENEURO.0331-22.2023. doi: 10.1523/ENEURO.0331-22.2023 (PMC10444573; doi:10.1523/ENEURO.0331-22.2023)
Supplement: Extended Data 1 — The extended data compressed file contains the experimental data for an experimental set and the Matlab code for the 2D model fitted to the data. The file also provides scripts for the analysis of the experimental data and outcome of the model. The scripts are listed in ReadMeFirst.txt. Download Extended Data 1, ZIP file. [file enu-eN-NWR-0331-22-s01.zip › CodeSubmitted/20n05001_traces/20n05001_gP6.0_ipm0.3_nm_Vexcursion.txt]

-6.338499999999999801e+01
-6.323239999999999839e+01
-6.307979999999999876e+01
-6.304930000000000234e+01
-6.289670000000000272e+01
-6.280519999999999925e+01
-6.274410000000000309e+01
-6.283570000000000277e+01
-6.292719999999999914e+01
-6.289670000000000272e+01
-6.298830000000000240e+01
-6.295779999999999887e+01
-6.277470000000000283e+01
-6.298830000000000240e+01
-6.301879999999999882e+01
-6.335450000000000159e+01
-6.307979999999999876e+01
-6.332399999999999807e+01
-6.311039999999999850e+01
-6.335450000000000159e+01
-6.307979999999999876e+01
-6.332399999999999807e+01
-6.329350000000000165e+01
-6.326290000000000191e+01
-6.286619999999999919e+01
-6.304930000000000234e+01
-6.277470000000000283e+01
-6.295779999999999887e+01
-6.292719999999999914e+01
-6.298830000000000240e+01
-6.298830000000000240e+01
-6.283570000000000277e+01
-6.292719999999999914e+01
-6.298830000000000240e+01
-6.298830000000000240e+01
-6.295779999999999887e+01
-6.332399999999999807e+01
-6.295779999999999887e+01
-6.311039999999999850e+01
-6.332399999999999807e+01
-6.304930000000000234e+01
-6.317139999999999844e+01
-6.326290000000000191e+01
-6.307979999999999876e+01
-6.329350000000000165e+01
-6.307979999999999876e+01
-6.314090000000000202e+01
-6.292719999999999914e+01
-6.304930000000000234e+01
-6.274410000000000309e+01
-6.298830000000000240e+01
-6.298830000000000240e+01
-6.326290000000000191e+01
-6.298830000000000240e+01
-6.329350000000000165e+01
-6.304930000000000234e+01
-6.317139999999999844e+01
-6.307979999999999876e+01
-6.344599999999999795e+01
-6.292719999999999914e+01
-6.317139999999999844e+01
-6.311039999999999850e+01
-6.320190000000000197e+01
-6.298830000000000240e+01
-6.307979999999999876e+01
-6.298830000000000240e+01
-6.317139999999999844e+01
-6.314090000000000202e+01
-6.298830000000000240e+01
-6.280519999999999925e+01
-6.295779999999999887e+01
-6.289670000000000272e+01
-6.289670000000000272e+01
-6.298830000000000240e+01
-6.280519999999999925e+01
-6.301879999999999882e+01
-6.298830000000000240e+01
-6.314090000000000202e+01
-6.304930000000000234e+01
-6.323239999999999839e+01
-6.317139999999999844e+01
-6.317139999999999844e+01
-6.311039999999999850e+01
-6.326290000000000191e+01
-6.292719999999999914e+01
-6.314090000000000202e+01
-6.314090000000000202e+01
-6.314090000000000202e+01
-6.292719999999999914e+01
-6.323239999999999839e+01
-6.295779999999999887e+01
-6.317139999999999844e+01
-6.295779999999999887e+01
-6.286619999999999919e+01
-6.301879999999999882e+01
-6.317139999999999844e+01
-6.307979999999999876e+01
-6.301879999999999882e+01
-6.292719999999999914e+01
-6.311039999999999850e+01
-6.314090000000000202e+01
-6.332399999999999807e+01
-6.314090000000000202e+01
-6.304930000000000234e+01
-6.286619999999999919e+01
-6.317139999999999844e+01
-6.295779999999999887e+01
-6.295779999999999887e+01
-6.301879999999999882e+01
-6.289670000000000272e+01
-6.301879999999999882e+01
-6.307979999999999876e+01
-6.304930000000000234e+01
-6.307979999999999876e+01
-6.280519999999999925e+01
-6.295779999999999887e+01
-6.292719999999999914e+01
-6.304930000000000234e+01
-6.314090000000000202e+01
-6.301879999999999882e+01
-6.320190000000000197e+01
-6.295779999999999887e+01
-6.320190000000000197e+01
-6.289670000000000272e+01
-6.320190000000000197e+01
-6.320190000000000197e+01
-6.314090000000000202e+01
-6.326290000000000191e+01
-6.307979999999999876e+01
-6.314090000000000202e+01
-6.298830000000000240e+01
-6.268310000000000315e+01
-6.289670000000000272e+01
-6.295779999999999887e+01
-6.304930000000000234e+01
-6.292719999999999914e+01
-6.298830000000000240e+01
-6.301879999999999882e+01
-6.307979999999999876e+01
-6.292719999999999914e+01
-6.320190000000000197e+01
-6.304930000000000234e+01
-6.329350000000000165e+01
-6.332399999999999807e+01
-6.326290000000000191e+01
-6.314090000000000202e+01
-6.326290000000000191e+01
-6.307979999999999876e+01
-6.341550000000000153e+01
-6.341550000000000153e+01
-6.307979999999999876e+01
-6.314090000000000202e+01
-6.298830000000000240e+01
-6.338499999999999801e+01
-6.307979999999999876e+01
-6.320190000000000197e+01
-6.320190000000000197e+01
-6.317139999999999844e+01
-6.323239999999999839e+01
-6.283570000000000277e+01
-6.298830000000000240e+01
-6.314090000000000202e+01
-6.307979999999999876e+01
-6.341550000000000153e+01
-6.323239999999999839e+01
-6.356810000000000116e+01
-6.317139999999999844e+01
-6.338499999999999801e+01
-6.329350000000000165e+01
-6.341550000000000153e+01
-6.320190000000000197e+01
-6.347659999999999769e+01
-6.317139999999999844e+01
-6.314090000000000202e+01
-6.314090000000000202e+01
-6.301879999999999882e+01
-6.311039999999999850e+01
-6.326290000000000191e+01
-6.332399999999999807e+01
-6.326290000000000191e+01
-6.317139999999999844e+01
-6.329350000000000165e+01
-6.323239999999999839e+01
-6.335450000000000159e+01
-6.356810000000000116e+01
-6.347659999999999769e+01
-6.365970000000000084e+01
-6.326290000000000191e+01
-6.350710000000000122e+01
-6.347659999999999769e+01
-6.341550000000000153e+01
-6.320190000000000197e+01
-6.338499999999999801e+01
-6.332399999999999807e+01
-6.365970000000000084e+01
-6.320190000000000197e+01
-6.341550000000000153e+01
-6.317139999999999844e+01
-6.341550000000000153e+01
-6.326290000000000191e+01
-6.332399999999999807e+01
-6.332399999999999807e+01
-6.335450000000000159e+01
-6.317139999999999844e+01
-6.323239999999999839e+01
-6.335450000000000159e+01
-6.332399999999999807e+01
-6.350710000000000122e+01
-6.350710000000000122e+01
-6.344599999999999795e+01
-6.344599999999999795e+01
-6.307979999999999876e+01
-6.307979999999999876e+01
-6.335450000000000159e+01
-6.338499999999999801e+01
-6.344599999999999795e+01
-6.338499999999999801e+01
-6.335450000000000159e+01
-6.311039999999999850e+01
-6.311039999999999850e+01
-6.326290000000000191e+01
-6.341550000000000153e+01
-6.344599999999999795e+01
-6.347659999999999769e+01
-6.350710000000000122e+01
-6.341550000000000153e+01
-6.344599999999999795e+01
-6.353759999999999764e+01
-6.350710000000000122e+01
-6.356810000000000116e+01
-6.350710000000000122e+01
-6.356810000000000116e+01
-6.353759999999999764e+01
-6.332399999999999807e+01
-6.338499999999999801e+01
-6.332399999999999807e+01
-6.356810000000000116e+01
-6.332399999999999807e+01
-6.335450000000000159e+01
-6.329350000000000165e+01
-6.323239999999999839e+01
-6.311039999999999850e+01
-6.314090000000000202e+01
-6.326290000000000191e+01
-6.341550000000000153e+01
-6.338499999999999801e+01
-6.326290000000000191e+01
-6.344599999999999795e+01
-6.347659999999999769e+01
-6.344599999999999795e+01
-6.353759999999999764e+01
-6.365970000000000084e+01
-6.347659999999999769e+01
-6.341550000000000153e+01
-6.335450000000000159e+01
-6.335450000000000159e+01
-6.326290000000000191e+01
-6.320190000000000197e+01
-6.326290000000000191e+01
-6.320190000000000197e+01
-6.323239999999999839e+01
-6.314090000000000202e+01
-6.311039999999999850e+01
-6.320190000000000197e+01
-6.292719999999999914e+01
-6.326290000000000191e+01
-6.307979999999999876e+01
-6.332399999999999807e+01
-6.335450000000000159e+01
-6.332399999999999807e+01
-6.332399999999999807e+01
-6.314090000000000202e+01
-6.323239999999999839e+01
-6.317139999999999844e+01
-6.326290000000000191e+01
-6.301879999999999882e+01
-6.332399999999999807e+01
-6.295779999999999887e+01
-6.292719999999999914e+01
-6.298830000000000240e+01
-6.314090000000000202e+01
-6.295779999999999887e+01
-6.317139999999999844e+01
-6.286619999999999919e+01
-6.304930000000000234e+01
-6.286619999999999919e+01
-6.311039999999999850e+01
-6.304930000000000234e+01
-6.317139999999999844e+01
-6.329350000000000165e+01
-6.326290000000000191e+01
-6.332399999999999807e+01
-6.311039999999999850e+01
-6.311039999999999850e+01
-6.301879999999999882e+01
-6.323239999999999839e+01
-6.307979999999999876e+01
-6.332399999999999807e+01
-6.292719999999999914e+01
-6.292719999999999914e+01
-6.277470000000000283e+01
-6.298830000000000240e+01
-6.280519999999999925e+01
-6.314090000000000202e+01
-6.280519999999999925e+01
-6.301879999999999882e+01
-6.283570000000000277e+01
-6.323239999999999839e+01
-6.274410000000000309e+01
-6.329350000000000165e+01
-6.323239999999999839e+01
-6.298830000000000240e+01
-6.298830000000000240e+01
-6.314090000000000202e+01
-6.304930000000000234e+01
-6.304930000000000234e+01
-6.307979999999999876e+01
-6.332399999999999807e+01
-6.301879999999999882e+01
-6.317139999999999844e+01
-6.298830000000000240e+01
-6.295779999999999887e+01
-6.283570000000000277e+01
-6.265259999999999962e+01
-6.289670000000000272e+01
-6.280519999999999925e+01
-6.289670000000000272e+01
-6.262210000000000321e+01
-6.298830000000000240e+01
-6.274410000000000309e+01
-6.286619999999999919e+01
-6.262210000000000321e+01
-6.314090000000000202e+01
-6.311039999999999850e+01
-6.314090000000000202e+01
-6.295779999999999887e+01
-6.335450000000000159e+01
-6.298830000000000240e+01
-6.314090000000000202e+01
-6.274410000000000309e+01
-6.301879999999999882e+01
-6.295779999999999887e+01
-6.314090000000000202e+01
-6.301879999999999882e+01
-6.292719999999999914e+01
-6.292719999999999914e+01
-6.268310000000000315e+01
-6.274410000000000309e+01
-6.298830000000000240e+01
-6.301879999999999882e+01
-6.289670000000000272e+01
-6.301879999999999882e+01
-6.283570000000000277e+01
-6.311039999999999850e+01
-6.304930000000000234e+01
-6.301879999999999882e+01
-6.314090000000000202e+01
-6.323239999999999839e+01
-6.295779999999999887e+01
-6.311039999999999850e+01
-6.280519999999999925e+01
-6.292719999999999914e+01
-6.295779999999999887e+01
-6.304930000000000234e+01
-6.289670000000000272e+01
-6.307979999999999876e+01
-6.256099999999999994e+01
-6.274410000000000309e+01
-6.250000000000000000e+01
-6.271359999999999957e+01
-6.259159999999999968e+01
-6.295779999999999887e+01
-6.283570000000000277e+01
-6.301879999999999882e+01
-6.298830000000000240e+01
-6.295779999999999887e+01
-6.311039999999999850e+01
-6.280519999999999925e+01
-6.304930000000000234e+01
-6.317139999999999844e+01
-6.314090000000000202e+01
-6.314090000000000202e+01
-6.298830000000000240e+01
-6.298830000000000240e+01
-6.301879999999999882e+01
-6.292719999999999914e+01
-6.307979999999999876e+01
-6.295779999999999887e+01
-6.301879999999999882e+01
-6.277470000000000283e+01
-6.274410000000000309e+01
-6.265259999999999962e+01
-6.289670000000000272e+01
-6.289670000000000272e+01
-6.268310000000000315e+01
-6.271359999999999957e+01
-6.283570000000000277e+01
-6.268310000000000315e+01
-6.289670000000000272e+01
-6.292719999999999914e+01
-6.314090000000000202e+01
-6.326290000000000191e+01
-6.292719999999999914e+01
-6.274410000000000309e+01
-6.292719999999999914e+01
-6.271359999999999957e+01
-6.289670000000000272e+01
-6.262210000000000321e+01
-6.286619999999999919e+01
-6.326290000000000191e+01
-6.277470000000000283e+01
-6.280519999999999925e+01
-6.265259999999999962e+01
-6.268310000000000315e+01
-6.289670000000000272e+01
-6.274410000000000309e+01
-6.274410000000000309e+01
-6.292719999999999914e+01
-6.274410000000000309e+01
-6.289670000000000272e+01
-6.295779999999999887e+01
-6.277470000000000283e+01
-6.286619999999999919e+01
-6.286619999999999919e+01
-6.301879999999999882e+01
-6.286619999999999919e+01
-6.304930000000000234e+01
-6.292719999999999914e+01
-6.286619999999999919e+01
-6.289670000000000272e+01
-6.262210000000000321e+01
-6.292719999999999914e+01
-6.265259999999999962e+01
-6.243900000000000006e+01
-6.243900000000000006e+01
-6.231689999999999685e+01
-6.231689999999999685e+01
-6.271359999999999957e+01
-6.259159999999999968e+01
-6.268310000000000315e+01
-6.271359999999999957e+01
-6.274410000000000309e+01
-6.262210000000000321e+01
-6.274410000000000309e+01
-6.283570000000000277e+01
-6.289670000000000272e+01
-6.289670000000000272e+01
-6.307979999999999876e+01
-6.271359999999999957e+01
-6.283570000000000277e+01
-6.268310000000000315e+01
-6.271359999999999957e+01
-6.262210000000000321e+01
-6.271359999999999957e+01
-6.256099999999999994e+01
-6.286619999999999919e+01
-6.256099999999999994e+01
-6.256099999999999994e+01
-6.228640000000000043e+01
-6.253050000000000352e+01
-6.240840000000000032e+01
-6.265259999999999962e+01
-6.259159999999999968e+01
-6.286619999999999919e+01
-6.271359999999999957e+01
-6.268310000000000315e+01
-6.295779999999999887e+01
-6.256099999999999994e+01
-6.283570000000000277e+01
-6.250000000000000000e+01
-6.259159999999999968e+01
-6.243900000000000006e+01
-6.262210000000000321e+01
-6.237789999999999679e+01
-6.259159999999999968e+01
-6.240840000000000032e+01
-6.256099999999999994e+01
-6.265259999999999962e+01
-6.271359999999999957e+01
-6.243900000000000006e+01
-6.253050000000000352e+01
-6.213380000000000081e+01
-6.268310000000000315e+01
-6.256099999999999994e+01
-6.265259999999999962e+01
-6.271359999999999957e+01
-6.256099999999999994e+01
-6.259159999999999968e+01
-6.256099999999999994e+01
-6.250000000000000000e+01
-6.253050000000000352e+01
-6.268310000000000315e+01
-6.289670000000000272e+01
-6.246949999999999648e+01
-6.253050000000000352e+01
-6.262210000000000321e+01
-6.256099999999999994e+01
-6.237789999999999679e+01
-6.234740000000000038e+01
-6.259159999999999968e+01
-6.222529999999999717e+01
-6.240840000000000032e+01
-6.234740000000000038e+01
-6.262210000000000321e+01
-6.219480000000000075e+01
-6.256099999999999994e+01
-6.243900000000000006e+01
-6.262210000000000321e+01
-6.253050000000000352e+01
-6.256099999999999994e+01
-6.256099999999999994e+01
-6.274410000000000309e+01
-6.253050000000000352e+01
-6.283570000000000277e+01
-6.262210000000000321e+01
-6.271359999999999957e+01
-6.259159999999999968e+01
-6.240840000000000032e+01
-6.234740000000000038e+01
-6.219480000000000075e+01
-6.253050000000000352e+01
-6.234740000000000038e+01
-6.253050000000000352e+01
-6.240840000000000032e+01
-6.228640000000000043e+01
-6.237789999999999679e+01
-6.216429999999999723e+01
-6.231689999999999685e+01
-6.246949999999999648e+01
-6.243900000000000006e+01
-6.262210000000000321e+01
-6.246949999999999648e+01
-6.268310000000000315e+01
-6.262210000000000321e+01
-6.265259999999999962e+01
-6.265259999999999962e+01
-6.259159999999999968e+01
-6.268310000000000315e+01
-6.250000000000000000e+01
-6.253050000000000352e+01
-6.225589999999999691e+01
-6.246949999999999648e+01
-6.234740000000000038e+01
-6.250000000000000000e+01
-6.262210000000000321e+01
-6.234740000000000038e+01
-6.243900000000000006e+01
-6.234740000000000038e+01
-6.225589999999999691e+01
-6.256099999999999994e+01
-6.268310000000000315e+01
-6.262210000000000321e+01
-6.277470000000000283e+01
-6.240840000000000032e+01
-6.246949999999999648e+01
-6.250000000000000000e+01
-6.259159999999999968e+01
-6.256099999999999994e+01
-6.283570000000000277e+01
-6.228640000000000043e+01
-6.271359999999999957e+01
-6.219480000000000075e+01
-6.237789999999999679e+01
-6.210329999999999728e+01
-6.213380000000000081e+01
-6.219480000000000075e+01
-6.234740000000000038e+01
-6.219480000000000075e+01
-6.240840000000000032e+01
-6.231689999999999685e+01
-6.250000000000000000e+01
-6.207280000000000086e+01
-6.234740000000000038e+01
-6.253050000000000352e+01
-6.271359999999999957e+01
-6.246949999999999648e+01
-6.234740000000000038e+01
-6.256099999999999994e+01
-6.243900000000000006e+01
-6.256099999999999994e+01
-6.253050000000000352e+01
-6.259159999999999968e+01
-6.256099999999999994e+01
-6.228640000000000043e+01
-6.213380000000000081e+01
-6.210329999999999728e+01
-6.237789999999999679e+01
-6.250000000000000000e+01
-6.240840000000000032e+01
-6.256099999999999994e+01
-6.228640000000000043e+01
-6.240840000000000032e+01
-6.225589999999999691e+01
-6.237789999999999679e+01
-6.228640000000000043e+01
-6.253050000000000352e+01
-6.243900000000000006e+01
-6.262210000000000321e+01
-6.216429999999999723e+01
-6.246949999999999648e+01
-6.228640000000000043e+01
-6.243900000000000006e+01
-6.216429999999999723e+01
-6.231689999999999685e+01
-6.219480000000000075e+01
-6.219480000000000075e+01
-6.204220000000000113e+01
-6.225589999999999691e+01
-6.216429999999999723e+01
-6.231689999999999685e+01
-6.234740000000000038e+01
-6.219480000000000075e+01
-6.231689999999999685e+01
-6.225589999999999691e+01
-6.240840000000000032e+01
-6.222529999999999717e+01
-6.237789999999999679e+01
-6.262210000000000321e+01
-6.256099999999999994e+01
-6.237789999999999679e+01
-6.253050000000000352e+01
-6.228640000000000043e+01
-6.243900000000000006e+01
-6.228640000000000043e+01
-6.250000000000000000e+01
-6.250000000000000000e+01
-6.250000000000000000e+01
-6.225589999999999691e+01
-6.225589999999999691e+01
-6.240840000000000032e+01
-6.210329999999999728e+01
-6.213380000000000081e+01
-6.201169999999999760e+01
-6.216429999999999723e+01
-6.243900000000000006e+01
-6.231689999999999685e+01
-6.225589999999999691e+01
-6.228640000000000043e+01
-6.240840000000000032e+01
-6.234740000000000038e+01
-6.237789999999999679e+01
-6.234740000000000038e+01
-6.231689999999999685e+01
-6.237789999999999679e+01
-6.243900000000000006e+01
-6.225589999999999691e+01
-6.246949999999999648e+01
-6.213380000000000081e+01
-6.231689999999999685e+01
-6.213380000000000081e+01
-6.234740000000000038e+01
-6.195069999999999766e+01
-6.213380000000000081e+01
-6.219480000000000075e+01
-6.228640000000000043e+01
-6.216429999999999723e+01
-6.228640000000000043e+01
-6.219480000000000075e+01
-6.231689999999999685e+01
-6.207280000000000086e+01
-6.222529999999999717e+01
-6.213380000000000081e+01
-6.250000000000000000e+01
-6.237789999999999679e+01
-6.246949999999999648e+01
-6.222529999999999717e+01
-6.198120000000000118e+01
-6.207280000000000086e+01
-6.207280000000000086e+01
-6.210329999999999728e+01
-6.182860000000000156e+01
-6.210329999999999728e+01
-6.201169999999999760e+01
-6.216429999999999723e+01
-6.173709999999999809e+01
-6.192020000000000124e+01
-6.182860000000000156e+01
-6.216429999999999723e+01
-6.195069999999999766e+01
-6.207280000000000086e+01
-6.192020000000000124e+01
-6.222529999999999717e+01
-6.219480000000000075e+01
-6.240840000000000032e+01
-6.225589999999999691e+01
-6.268310000000000315e+01
-6.198120000000000118e+01
-6.216429999999999723e+01
-6.213380000000000081e+01
-6.207280000000000086e+01
-6.195069999999999766e+01
-6.201169999999999760e+01
-6.195069999999999766e+01
-6.207280000000000086e+01
-6.201169999999999760e+01
-6.219480000000000075e+01
-6.182860000000000156e+01
-6.179809999999999803e+01
-6.213380000000000081e+01
-6.195069999999999766e+01
-6.219480000000000075e+01
-6.204220000000000113e+01
-6.234740000000000038e+01
-6.179809999999999803e+01
-6.228640000000000043e+01
-6.192020000000000124e+01
-6.219480000000000075e+01
-6.216429999999999723e+01
-6.225589999999999691e+01
-6.216429999999999723e+01
-6.210329999999999728e+01
-6.201169999999999760e+01
-6.204220000000000113e+01
-6.188960000000000150e+01
-6.195069999999999766e+01
-6.185909999999999798e+01
-6.207280000000000086e+01
-6.207280000000000086e+01
-6.213380000000000081e+01
-6.192020000000000124e+01
-6.198120000000000118e+01
-6.213380000000000081e+01
-6.216429999999999723e+01
-6.222529999999999717e+01
-6.188960000000000150e+01
-6.222529999999999717e+01
-6.207280000000000086e+01
-6.216429999999999723e+01
-6.222529999999999717e+01
-6.228640000000000043e+01
-6.210329999999999728e+01
-6.228640000000000043e+01
-6.204220000000000113e+01
-6.185909999999999798e+01
-6.167600000000000193e+01
-6.201169999999999760e+01
-6.182860000000000156e+01
-6.204220000000000113e+01
-6.195069999999999766e+01
-6.188960000000000150e+01
-6.185909999999999798e+01
-6.179809999999999803e+01
-6.185909999999999798e+01
-6.179809999999999803e+01
-6.207280000000000086e+01
-6.204220000000000113e+01
-6.192020000000000124e+01
-6.210329999999999728e+01
-6.210329999999999728e+01
-6.207280000000000086e+01
-6.210329999999999728e+01
-6.192020000000000124e+01
-6.195069999999999766e+01
-6.192020000000000124e+01
-6.216429999999999723e+01
-6.192020000000000124e+01
-6.192020000000000124e+01
-6.179809999999999803e+01
-6.185909999999999798e+01
-6.195069999999999766e+01
-6.188960000000000150e+01
-6.185909999999999798e+01
-6.170649999999999835e+01
-6.176760000000000161e+01
-6.182860000000000156e+01
-6.201169999999999760e+01
-6.219480000000000075e+01
-6.182860000000000156e+01
-6.201169999999999760e+01
-6.182860000000000156e+01
-6.182860000000000156e+01
-6.176760000000000161e+01
-6.170649999999999835e+01
-6.182860000000000156e+01
-6.173709999999999809e+01
-6.182860000000000156e+01
-6.182860000000000156e+01
-6.170649999999999835e+01
-6.155400000000000205e+01
-6.158449999999999847e+01
-6.173709999999999809e+01
-6.176760000000000161e+01
-6.182860000000000156e+01
-6.179809999999999803e+01
-6.192020000000000124e+01
-6.192020000000000124e+01
-6.210329999999999728e+01
-6.173709999999999809e+01
-6.185909999999999798e+01
-6.204220000000000113e+01
-6.176760000000000161e+01
-6.176760000000000161e+01
-6.188960000000000150e+01
-6.143189999999999884e+01
-6.185909999999999798e+01
-6.173709999999999809e+01
-6.176760000000000161e+01
-6.152340000000000231e+01
-6.140140000000000242e+01
-6.158449999999999847e+01
-6.137080000000000268e+01
-6.140140000000000242e+01
-6.173709999999999809e+01
-6.161500000000000199e+01
-6.164549999999999841e+01
-6.182860000000000156e+01
-6.188960000000000150e+01
-6.185909999999999798e+01
-6.176760000000000161e+01
-6.198120000000000118e+01
-6.167600000000000193e+01
-6.185909999999999798e+01
-6.179809999999999803e+01
-6.170649999999999835e+01
-6.158449999999999847e+01
-6.167600000000000193e+01
-6.146240000000000236e+01
-6.167600000000000193e+01
-6.149289999999999878e+01
-6.155400000000000205e+01
-6.173709999999999809e+01
-6.176760000000000161e+01
-6.134029999999999916e+01
-6.188960000000000150e+01
-6.152340000000000231e+01
-6.192020000000000124e+01
-6.158449999999999847e+01
-6.170649999999999835e+01
-6.161500000000000199e+01
-6.161500000000000199e+01
-6.167600000000000193e+01
-6.149289999999999878e+01
-6.167600000000000193e+01
-6.173709999999999809e+01
-6.167600000000000193e+01
-6.143189999999999884e+01
-6.161500000000000199e+01
-6.130980000000000274e+01
-6.152340000000000231e+01
-6.127929999999999922e+01
-6.149289999999999878e+01
-6.143189999999999884e+01
-6.161500000000000199e+01
-6.152340000000000231e+01
-6.158449999999999847e+01
-6.134029999999999916e+01
-6.170649999999999835e+01
-6.158449999999999847e+01
-6.182860000000000156e+01
-6.161500000000000199e+01
-6.155400000000000205e+01
-6.143189999999999884e+01
-6.149289999999999878e+01
-6.137080000000000268e+01
-6.146240000000000236e+01
-6.124880000000000280e+01
-6.161500000000000199e+01
-6.124880000000000280e+01
-6.137080000000000268e+01
-6.143189999999999884e+01
-6.112669999999999959e+01
-6.124880000000000280e+01
-6.127929999999999922e+01
-6.121829999999999927e+01
-6.127929999999999922e+01
-6.121829999999999927e+01
-6.134029999999999916e+01
-6.155400000000000205e+01
-6.140140000000000242e+01
-6.140140000000000242e+01
-6.140140000000000242e+01
-6.137080000000000268e+01
-6.137080000000000268e+01
-6.146240000000000236e+01
-6.130980000000000274e+01
-6.140140000000000242e+01
-6.127929999999999922e+01
-6.158449999999999847e+01
-6.134029999999999916e+01
-6.124880000000000280e+01
-6.100460000000000349e+01
-6.115720000000000312e+01
-6.103520000000000323e+01
-6.121829999999999927e+01
-6.118769999999999953e+01
-6.121829999999999927e+01
-6.091310000000000002e+01
-6.143189999999999884e+01
-6.127929999999999922e+01
-6.143189999999999884e+01
-6.118769999999999953e+01
-6.130980000000000274e+01
-6.137080000000000268e+01
-6.118769999999999953e+01
-6.149289999999999878e+01
-6.146240000000000236e+01
-6.143189999999999884e+01
-6.134029999999999916e+01
-6.121829999999999927e+01
-6.134029999999999916e+01
-6.121829999999999927e+01
-6.121829999999999927e+01
-6.082150000000000034e+01
-6.112669999999999959e+01
-6.094360000000000355e+01
-6.106569999999999965e+01
-6.097409999999999997e+01
-6.082150000000000034e+01
-6.115720000000000312e+01
-6.124880000000000280e+01
-6.112669999999999959e+01
-6.115720000000000312e+01
-6.097409999999999997e+01
-6.103520000000000323e+01
-6.115720000000000312e+01
-6.127929999999999922e+01
-6.140140000000000242e+01
-6.124880000000000280e+01
-6.118769999999999953e+01
-6.094360000000000355e+01
-6.112669999999999959e+01
-6.112669999999999959e+01
-6.118769999999999953e+01
-6.097409999999999997e+01
-6.112669999999999959e+01
-6.103520000000000323e+01
-6.082150000000000034e+01
-6.094360000000000355e+01
-6.082150000000000034e+01
-6.124880000000000280e+01
-6.091310000000000002e+01
-6.106569999999999965e+01
-6.121829999999999927e+01
-6.097409999999999997e+01
-6.121829999999999927e+01
-6.106569999999999965e+01
-6.127929999999999922e+01
-6.076050000000000040e+01
-6.115720000000000312e+01
-6.103520000000000323e+01
-6.112669999999999959e+01
-6.109620000000000317e+01
-6.091310000000000002e+01
-6.085210000000000008e+01
-6.091310000000000002e+01
-6.088259999999999650e+01
-6.103520000000000323e+01
-6.103520000000000323e+01
-6.091310000000000002e+01
-6.066890000000000072e+01
-6.063839999999999719e+01
-6.106569999999999965e+01
-6.094360000000000355e+01
-6.106569999999999965e+01
-6.097409999999999997e+01
-6.112669999999999959e+01
-6.091310000000000002e+01
-6.109620000000000317e+01
-6.082150000000000034e+01
-6.115720000000000312e+01
-6.094360000000000355e+01
-6.121829999999999927e+01
-6.085210000000000008e+01
-6.085210000000000008e+01
-6.079099999999999682e+01
-6.091310000000000002e+01
-6.066890000000000072e+01
-6.082150000000000034e+01
-6.076050000000000040e+01
-6.069950000000000045e+01
-6.057739999999999725e+01
-6.076050000000000040e+01
-6.057739999999999725e+01
-6.076050000000000040e+01
-6.082150000000000034e+01
-6.060790000000000077e+01
-6.091310000000000002e+01
-6.072999999999999687e+01
-6.091310000000000002e+01
-6.066890000000000072e+01
-6.094360000000000355e+01
-6.112669999999999959e+01
-6.121829999999999927e+01
-6.094360000000000355e+01
-6.106569999999999965e+01
-6.079099999999999682e+01
-6.100460000000000349e+01
-6.079099999999999682e+01
-6.109620000000000317e+01
-6.088259999999999650e+01
-6.097409999999999997e+01
-6.076050000000000040e+01
-6.100460000000000349e+01
-6.066890000000000072e+01
-6.066890000000000072e+01
-6.066890000000000072e+01
-6.069950000000000045e+01
-6.076050000000000040e+01
-6.103520000000000323e+01
-6.091310000000000002e+01
-6.106569999999999965e+01
-6.082150000000000034e+01
-6.106569999999999965e+01
-6.069950000000000045e+01
-6.094360000000000355e+01
-6.100460000000000349e+01
-6.079099999999999682e+01
-6.085210000000000008e+01
-6.060790000000000077e+01
-6.097409999999999997e+01
-6.069950000000000045e+01
-6.091310000000000002e+01
-6.072999999999999687e+01
-6.085210000000000008e+01
-6.076050000000000040e+01
-6.072999999999999687e+01
-6.054690000000000083e+01
-6.076050000000000040e+01
-6.051639999999999731e+01
-6.103520000000000323e+01
-6.085210000000000008e+01
-6.100460000000000349e+01
-6.091310000000000002e+01
-6.097409999999999997e+01
-6.085210000000000008e+01
-6.085210000000000008e+01
-6.091310000000000002e+01
-6.100460000000000349e+01
-6.109620000000000317e+01
-6.091310000000000002e+01
-6.088259999999999650e+01
-6.066890000000000072e+01
-6.069950000000000045e+01
-6.072999999999999687e+01
-6.051639999999999731e+01
-6.069950000000000045e+01
-6.051639999999999731e+01
-6.072999999999999687e+01
-6.063839999999999719e+01
-6.057739999999999725e+01
-6.039430000000000121e+01
-6.063839999999999719e+01
-6.066890000000000072e+01
-6.082150000000000034e+01
-6.069950000000000045e+01
-6.097409999999999997e+01
-6.066890000000000072e+01
-6.094360000000000355e+01
-6.091310000000000002e+01
-6.109620000000000317e+01
-6.091310000000000002e+01
-6.082150000000000034e+01
-6.085210000000000008e+01
-6.091310000000000002e+01
-6.066890000000000072e+01
-6.066890000000000072e+01
-6.063839999999999719e+01
-6.072999999999999687e+01
-6.066890000000000072e+01
-6.066890000000000072e+01
-6.057739999999999725e+01
-6.060790000000000077e+01
-6.033330000000000126e+01
-6.060790000000000077e+01
-6.054690000000000083e+01
-6.069950000000000045e+01
-6.097409999999999997e+01
-6.079099999999999682e+01
-6.094360000000000355e+01
-6.082150000000000034e+01
-6.079099999999999682e+01
-6.072999999999999687e+01
-6.094360000000000355e+01
-6.085210000000000008e+01
-6.088259999999999650e+01
-6.057739999999999725e+01
-6.094360000000000355e+01
-6.066890000000000072e+01
-6.091310000000000002e+01
-6.060790000000000077e+01
-6.066890000000000072e+01
-6.057739999999999725e+01
-6.063839999999999719e+01
-6.063839999999999719e+01
-6.057739999999999725e+01
-6.072999999999999687e+01
-6.066890000000000072e+01
-6.082150000000000034e+01
-6.082150000000000034e+01
-6.094360000000000355e+01
-6.088259999999999650e+01
-6.097409999999999997e+01
-6.072999999999999687e+01
-6.088259999999999650e+01
-6.082150000000000034e+01
-6.103520000000000323e+01
-6.082150000000000034e+01
-6.085210000000000008e+01
-6.027219999999999800e+01
-6.057739999999999725e+01
-6.048579999999999757e+01
-6.057739999999999725e+01
-6.045530000000000115e+01
-6.079099999999999682e+01
-6.066890000000000072e+01
-6.076050000000000040e+01
-6.063839999999999719e+01
-6.054690000000000083e+01
-6.060790000000000077e+01
-6.076050000000000040e+01
-6.076050000000000040e+01
-6.088259999999999650e+01
-6.079099999999999682e+01
-6.088259999999999650e+01
-6.088259999999999650e+01
-6.076050000000000040e+01
-6.091310000000000002e+01
-6.094360000000000355e+01
-6.106569999999999965e+01
-6.072999999999999687e+01
-6.079099999999999682e+01
-6.063839999999999719e+01
-6.060790000000000077e+01
-6.063839999999999719e+01
-6.057739999999999725e+01
-6.063839999999999719e+01
-6.042479999999999762e+01
-6.057739999999999725e+01
-6.045530000000000115e+01
-6.048579999999999757e+01
-6.057739999999999725e+01
-6.054690000000000083e+01
-6.069950000000000045e+01
-6.076050000000000040e+01
-6.079099999999999682e+01
-6.085210000000000008e+01
-6.057739999999999725e+01
-6.042479999999999762e+01
-6.054690000000000083e+01
-6.051639999999999731e+01
-6.054690000000000083e+01
-6.060790000000000077e+01
-6.030270000000000152e+01
-6.045530000000000115e+01
-6.054690000000000083e+01
-6.015010000000000190e+01
-6.033330000000000126e+01
-6.039430000000000121e+01
-6.039430000000000121e+01
-6.048579999999999757e+01
-6.039430000000000121e+01
-6.048579999999999757e+01
-6.054690000000000083e+01
-6.066890000000000072e+01
-6.060790000000000077e+01
-6.051639999999999731e+01
-6.060790000000000077e+01
-6.042479999999999762e+01
-6.066890000000000072e+01
-6.033330000000000126e+01
-6.051639999999999731e+01
-6.042479999999999762e+01
-6.057739999999999725e+01
-6.057739999999999725e+01
-6.036379999999999768e+01
-6.005859999999999843e+01
-6.008910000000000196e+01
-6.008910000000000196e+01
-6.030270000000000152e+01
-6.021119999999999806e+01
-6.024170000000000158e+01
-6.024170000000000158e+01
-6.036379999999999768e+01
-6.021119999999999806e+01
-6.021119999999999806e+01
-6.030270000000000152e+01
-6.018070000000000164e+01
-6.066890000000000072e+01
-6.027219999999999800e+01
-6.045530000000000115e+01
-6.036379999999999768e+01
-6.051639999999999731e+01
-6.015010000000000190e+01
-6.033330000000000126e+01
-6.015010000000000190e+01
-6.030270000000000152e+01
-6.011959999999999837e+01
-6.039430000000000121e+01
-6.018070000000000164e+01
-6.021119999999999806e+01
-5.987550000000000239e+01
-6.015010000000000190e+01
-5.969239999999999924e+01
-6.018070000000000164e+01
-6.005859999999999843e+01
-6.008910000000000196e+01
-6.002810000000000201e+01
-6.021119999999999806e+01
-6.030270000000000152e+01
-6.033330000000000126e+01
-6.008910000000000196e+01
-6.024170000000000158e+01
-6.005859999999999843e+01
-5.993650000000000233e+01
-6.008910000000000196e+01
-5.993650000000000233e+01
-5.999759999999999849e+01
-5.981450000000000244e+01
-6.008910000000000196e+01
-5.978390000000000271e+01
-6.002810000000000201e+01
-5.950930000000000319e+01
-5.984499999999999886e+01
-5.984499999999999886e+01
-6.011959999999999837e+01
-5.984499999999999886e+01
-6.015010000000000190e+01
-5.987550000000000239e+01
-6.011959999999999837e+01
-5.996699999999999875e+01
-5.990599999999999881e+01
-5.981450000000000244e+01
-6.021119999999999806e+01
-5.993650000000000233e+01
-5.987550000000000239e+01
-5.978390000000000271e+01
-5.996699999999999875e+01
-5.984499999999999886e+01
-5.984499999999999886e+01
-5.993650000000000233e+01
-5.975339999999999918e+01
-5.966190000000000282e+01
-5.969239999999999924e+01
-5.944819999999999993e+01
-5.938719999999999999e+01
-5.960079999999999956e+01
-5.953979999999999961e+01
-5.963130000000000308e+01
-5.969239999999999924e+01
-5.978390000000000271e+01
-5.975339999999999918e+01
-5.984499999999999886e+01
-5.969239999999999924e+01
-5.975339999999999918e+01
-5.987550000000000239e+01
-5.993650000000000233e+01
-5.978390000000000271e+01
-5.969239999999999924e+01
-5.987550000000000239e+01
-5.987550000000000239e+01
-5.969239999999999924e+01
-5.969239999999999924e+01
-5.960079999999999956e+01
-5.972290000000000276e+01
-5.975339999999999918e+01
-5.975339999999999918e+01
-5.966190000000000282e+01
-5.950930000000000319e+01
-5.969239999999999924e+01
-5.950930000000000319e+01
-5.972290000000000276e+01
-5.966190000000000282e+01
-5.984499999999999886e+01
-5.981450000000000244e+01
-5.957030000000000314e+01
-5.987550000000000239e+01
-5.975339999999999918e+01
-5.978390000000000271e+01
-5.950930000000000319e+01
-5.960079999999999956e+01
-5.941770000000000351e+01
-5.966190000000000282e+01
-5.935669999999999646e+01
-5.953979999999999961e+01
-5.947879999999999967e+01
-5.953979999999999961e+01
-5.960079999999999956e+01
-5.947879999999999967e+01
-5.938719999999999999e+01
-5.932620000000000005e+01
-5.938719999999999999e+01
-5.953979999999999961e+01
-5.960079999999999956e+01
-5.960079999999999956e+01
-5.978390000000000271e+01
-5.972290000000000276e+01
-5.960079999999999956e+01
-5.950930000000000319e+01
-5.953979999999999961e+01
-5.957030000000000314e+01
-5.960079999999999956e+01
-5.947879999999999967e+01
-5.950930000000000319e+01
-5.929569999999999652e+01
-5.926509999999999678e+01
-5.932620000000000005e+01
-5.947879999999999967e+01
-5.926509999999999678e+01
-5.932620000000000005e+01
-5.920409999999999684e+01
-5.941770000000000351e+01
-5.932620000000000005e+01
-5.941770000000000351e+01
-5.917360000000000042e+01
-5.932620000000000005e+01
-5.947879999999999967e+01
-5.944819999999999993e+01
-5.938719999999999999e+01
-5.935669999999999646e+01
-5.944819999999999993e+01
-5.938719999999999999e+01
-5.953979999999999961e+01
-5.950930000000000319e+01
-5.947879999999999967e+01
-5.920409999999999684e+01
-5.926509999999999678e+01
-5.892940000000000111e+01
-5.929569999999999652e+01
-5.917360000000000042e+01
-5.932620000000000005e+01
-5.935669999999999646e+01
-5.935669999999999646e+01
-5.914309999999999690e+01
-5.920409999999999684e+01
-5.911249999999999716e+01
-5.926509999999999678e+01
-5.914309999999999690e+01
-5.941770000000000351e+01
-5.920409999999999684e+01
-5.944819999999999993e+01
-5.920409999999999684e+01
-5.902100000000000080e+01
-5.911249999999999716e+01
-5.932620000000000005e+01
-5.914309999999999690e+01
-5.889889999999999759e+01
-5.929569999999999652e+01
-5.886840000000000117e+01
-5.896000000000000085e+01
-5.877689999999999770e+01
-5.886840000000000117e+01
-5.899049999999999727e+01
-5.902100000000000080e+01
-5.902100000000000080e+01
-5.896000000000000085e+01
-5.868529999999999802e+01
-5.883789999999999765e+01
-5.905149999999999721e+01
-5.923460000000000036e+01
-5.917360000000000042e+01
-5.929569999999999652e+01
-5.899049999999999727e+01
-5.892940000000000111e+01
-5.899049999999999727e+01
-5.892940000000000111e+01
-5.889889999999999759e+01
-5.896000000000000085e+01
-5.896000000000000085e+01
-5.874629999999999797e+01
-5.862429999999999808e+01
-5.874629999999999797e+01
-5.847169999999999845e+01
-5.868529999999999802e+01
-5.856320000000000192e+01
-5.862429999999999808e+01
-5.862429999999999808e+01
-5.877689999999999770e+01
-5.892940000000000111e+01
-5.874629999999999797e+01
-5.877689999999999770e+01
-5.871580000000000155e+01
-5.877689999999999770e+01
-5.877689999999999770e+01
-5.889889999999999759e+01
-5.877689999999999770e+01
-5.862429999999999808e+01
-5.880740000000000123e+01
-5.868529999999999802e+01
-5.874629999999999797e+01
-5.868529999999999802e+01
-5.862429999999999808e+01
-5.853269999999999840e+01
-5.828860000000000241e+01
-5.841060000000000230e+01
-5.859380000000000166e+01
-5.850220000000000198e+01
-5.862429999999999808e+01
-5.868529999999999802e+01
-5.868529999999999802e+01
-5.862429999999999808e+01
-5.862429999999999808e+01
-5.859380000000000166e+01
-5.892940000000000111e+01
-5.883789999999999765e+01
-5.871580000000000155e+01
-5.883789999999999765e+01
-5.896000000000000085e+01
-5.859380000000000166e+01
-5.847169999999999845e+01
-5.859380000000000166e+01
-5.847169999999999845e+01
-5.853269999999999840e+01
-5.838009999999999877e+01
-5.859380000000000166e+01
-5.847169999999999845e+01
-5.841060000000000230e+01
-5.825809999999999889e+01
-5.853269999999999840e+01
-5.856320000000000192e+01
-5.874629999999999797e+01
-5.838009999999999877e+01
-5.841060000000000230e+01
-5.831909999999999883e+01
-5.853269999999999840e+01
-5.862429999999999808e+01
-5.862429999999999808e+01
-5.847169999999999845e+01
-5.868529999999999802e+01
-5.825809999999999889e+01
-5.828860000000000241e+01
-5.816649999999999920e+01
-5.856320000000000192e+01
-5.838009999999999877e+01
-5.834960000000000235e+01
-5.841060000000000230e+01
-5.834960000000000235e+01
-5.825809999999999889e+01
-5.822749999999999915e+01
-5.795289999999999964e+01
-5.807500000000000284e+01
-5.822749999999999915e+01
-5.828860000000000241e+01
-5.825809999999999889e+01
-5.825809999999999889e+01
-5.841060000000000230e+01
-5.831909999999999883e+01
-5.834960000000000235e+01
-5.804440000000000310e+01
-5.825809999999999889e+01
-5.810549999999999926e+01
-5.825809999999999889e+01
-5.789180000000000348e+01
-5.801389999999999958e+01
-5.801389999999999958e+01
-5.807500000000000284e+01
-5.804440000000000310e+01
-5.807500000000000284e+01
-5.798340000000000316e+01
-5.795289999999999964e+01
-5.783080000000000354e+01
-5.822749999999999915e+01
-5.804440000000000310e+01
-5.813600000000000279e+01
-5.813600000000000279e+01
-5.807500000000000284e+01
-5.813600000000000279e+01
-5.807500000000000284e+01
-5.822749999999999915e+01
-5.813600000000000279e+01
-5.819700000000000273e+01
-5.801389999999999958e+01
-5.816649999999999920e+01
-5.801389999999999958e+01
-5.807500000000000284e+01
-5.795289999999999964e+01
-5.783080000000000354e+01
-5.761719999999999686e+01
-5.773930000000000007e+01
-5.776979999999999649e+01
-5.789180000000000348e+01
-5.767819999999999681e+01
-5.786129999999999995e+01
-5.764770000000000039e+01
-5.776979999999999649e+01
-5.764770000000000039e+01
-5.792240000000000322e+01
-5.770870000000000033e+01
-5.786129999999999995e+01
-5.792240000000000322e+01
-5.798340000000000316e+01
-5.798340000000000316e+01
-5.804440000000000310e+01
-5.798340000000000316e+01
-5.801389999999999958e+01
-5.792240000000000322e+01
-5.798340000000000316e+01
-5.786129999999999995e+01
-5.780030000000000001e+01
-5.780030000000000001e+01
-5.786129999999999995e+01
-5.776979999999999649e+01
-5.773930000000000007e+01
-5.770870000000000033e+01
-5.773930000000000007e+01
-5.773930000000000007e+01
-5.752559999999999718e+01
-5.749510000000000076e+01
-5.770870000000000033e+01
-5.776979999999999649e+01
-5.783080000000000354e+01
-5.764770000000000039e+01
-5.770870000000000033e+01
-5.764770000000000039e+01
-5.755619999999999692e+01
-5.746459999999999724e+01
-5.755619999999999692e+01
-5.770870000000000033e+01
-5.758670000000000044e+01
-5.752559999999999718e+01
-5.743410000000000082e+01
-5.734250000000000114e+01
-5.743410000000000082e+01
-5.728150000000000119e+01
-5.758670000000000044e+01
-5.743410000000000082e+01
-5.749510000000000076e+01
-5.743410000000000082e+01
-5.737299999999999756e+01
-5.780030000000000001e+01
-5.749510000000000076e+01
-5.755619999999999692e+01
-5.725099999999999767e+01
-5.761719999999999686e+01
-5.740359999999999729e+01
-5.743410000000000082e+01
-5.752559999999999718e+01
-5.740359999999999729e+01
-5.743410000000000082e+01
-5.761719999999999686e+01
-5.737299999999999756e+01
-5.734250000000000114e+01
-5.703739999999999810e+01
-5.718990000000000151e+01
-5.682370000000000232e+01
-5.709839999999999804e+01
-5.706790000000000163e+01
-5.706790000000000163e+01
-5.709839999999999804e+01
-5.722050000000000125e+01
-5.706790000000000163e+01
-5.700679999999999836e+01
-5.737299999999999756e+01
-5.715939999999999799e+01
-5.743410000000000082e+01
-5.709839999999999804e+01
-5.725099999999999767e+01
-5.712890000000000157e+01
-5.718990000000000151e+01
-5.725099999999999767e+01
-5.712890000000000157e+01
-5.706790000000000163e+01
-5.712890000000000157e+01
-5.682370000000000232e+01
-5.755619999999999692e+01
-5.688479999999999848e+01
-5.718990000000000151e+01
-5.685419999999999874e+01
-5.722050000000000125e+01
-5.709839999999999804e+01
-5.715939999999999799e+01
-5.703739999999999810e+01
-5.709839999999999804e+01
-5.712890000000000157e+01
-5.725099999999999767e+01
-5.715939999999999799e+01
-5.734250000000000114e+01
-5.700679999999999836e+01
-5.728150000000000119e+01
-5.700679999999999836e+01
-5.712890000000000157e+01
-5.709839999999999804e+01
-5.709839999999999804e+01
-5.709839999999999804e+01
-5.712890000000000157e+01
-5.709839999999999804e+01
-5.685419999999999874e+01
-5.700679999999999836e+01
-5.685419999999999874e+01
-5.715939999999999799e+01
-5.709839999999999804e+01
-5.697630000000000194e+01
-5.725099999999999767e+01
-5.709839999999999804e+01
-5.718990000000000151e+01
-5.718990000000000151e+01
-5.722050000000000125e+01
-5.697630000000000194e+01
-5.709839999999999804e+01
-5.691530000000000200e+01
-5.706790000000000163e+01
-5.694579999999999842e+01
-5.697630000000000194e+01
-5.688479999999999848e+01
-5.709839999999999804e+01
-5.694579999999999842e+01
-5.715939999999999799e+01
-5.694579999999999842e+01
-5.700679999999999836e+01
-5.664059999999999917e+01
-5.682370000000000232e+01
-5.688479999999999848e+01
-5.673219999999999885e+01
-5.691530000000000200e+01
-5.676270000000000238e+01
-5.691530000000000200e+01
-5.685419999999999874e+01
-5.685419999999999874e+01
-5.679319999999999879e+01
-5.676270000000000238e+01
-5.679319999999999879e+01
-5.688479999999999848e+01
-5.670170000000000243e+01
-5.679319999999999879e+01
-5.657959999999999923e+01
-5.688479999999999848e+01
-5.661010000000000275e+01
-5.667110000000000269e+01
-5.664059999999999917e+01
-5.667110000000000269e+01
-5.657959999999999923e+01
-5.688479999999999848e+01
-5.688479999999999848e+01
-5.645750000000000313e+01
-5.679319999999999879e+01
-5.679319999999999879e+01
-5.673219999999999885e+01
-5.688479999999999848e+01
-5.673219999999999885e+01
-5.673219999999999885e+01
-5.685419999999999874e+01
-5.670170000000000243e+01
-5.682370000000000232e+01
-5.679319999999999879e+01
-5.676270000000000238e+01
-5.642699999999999960e+01
-5.673219999999999885e+01
-5.648799999999999955e+01
-5.667110000000000269e+01
-5.648799999999999955e+01
-5.670170000000000243e+01
-5.642699999999999960e+01
-5.645750000000000313e+01
-5.642699999999999960e+01
-5.645750000000000313e+01
-5.642699999999999960e+01
-5.639650000000000318e+01
-5.661010000000000275e+01
-5.670170000000000243e+01
-5.654910000000000281e+01
-5.651859999999999928e+01
-5.648799999999999955e+01
-5.654910000000000281e+01
-5.651859999999999928e+01
-5.627439999999999998e+01
-5.636599999999999966e+01
-5.630490000000000350e+01
-5.630490000000000350e+01
-5.633539999999999992e+01
-5.633539999999999992e+01
-5.621340000000000003e+01
-5.645750000000000313e+01
-5.633539999999999992e+01
-5.636599999999999966e+01
-5.609129999999999683e+01
-5.630490000000000350e+01
-5.581669999999999732e+01
-5.606080000000000041e+01
-5.587769999999999726e+01
-5.596920000000000073e+01
-5.593869999999999720e+01
-5.596920000000000073e+01
-5.557249999999999801e+01
-5.596920000000000073e+01
-5.575560000000000116e+01
-5.560300000000000153e+01
-5.557249999999999801e+01
-5.554200000000000159e+01
-5.572509999999999764e+01
-5.557249999999999801e+01
-5.557249999999999801e+01
-5.545040000000000191e+01
-5.557249999999999801e+01
-5.548100000000000165e+01
-5.569460000000000122e+01
-5.551149999999999807e+01
-5.557249999999999801e+01
-5.535889999999999844e+01
-5.575560000000000116e+01
-5.563349999999999795e+01
-5.557249999999999801e+01
-5.584720000000000084e+01
-5.560300000000000153e+01
-5.529789999999999850e+01
-5.554200000000000159e+01
-5.563349999999999795e+01
-5.541989999999999839e+01
-5.535889999999999844e+01
-5.551149999999999807e+01
-5.529789999999999850e+01
-5.535889999999999844e+01
-5.517580000000000240e+01
-5.514529999999999887e+01
-5.523680000000000234e+01
-5.517580000000000240e+01
-5.514529999999999887e+01
-5.508420000000000272e+01
-5.523680000000000234e+01
-5.532840000000000202e+01
-5.545040000000000191e+01
-5.538940000000000197e+01
-5.532840000000000202e+01
-5.538940000000000197e+01
-5.532840000000000202e+01
-5.554200000000000159e+01
-5.548100000000000165e+01
-5.545040000000000191e+01
-5.526729999999999876e+01
-5.514529999999999887e+01
-5.523680000000000234e+01
-5.532840000000000202e+01
-5.502320000000000277e+01
-5.523680000000000234e+01
-5.508420000000000272e+01
-5.520629999999999882e+01
-5.487060000000000315e+01
-5.499269999999999925e+01
-5.474849999999999994e+01
-5.505369999999999919e+01
-5.493160000000000309e+01
-5.505369999999999919e+01
-5.508420000000000272e+01
-5.511469999999999914e+01
-5.490109999999999957e+01
-5.487060000000000315e+01
-5.496220000000000283e+01
-5.532840000000000202e+01
-5.480960000000000321e+01
-5.480960000000000321e+01
-5.496220000000000283e+01
-5.477909999999999968e+01
-5.487060000000000315e+01
-5.477909999999999968e+01
-5.487060000000000315e+01
-5.465699999999999648e+01
-5.499269999999999925e+01
-5.465699999999999648e+01
-5.468750000000000000e+01
-5.432130000000000081e+01
-5.487060000000000315e+01
-5.468750000000000000e+01
-5.480960000000000321e+01
-5.465699999999999648e+01
-5.484009999999999962e+01
-5.490109999999999957e+01
-5.484009999999999962e+01
-5.462650000000000006e+01
-5.493160000000000309e+01
-5.450439999999999685e+01
-5.484009999999999962e+01
-5.190596276181818070e+01
-5.190596276181818070e+01
-5.190596276181818070e+01
-5.190596276181818070e+01
-5.190596276181818070e+01
-5.190596276181818070e+01
-5.190596276181818070e+01
-5.190596276181818070e+01
-5.190596276181818070e+01
-5.190596276181818070e+01
-5.190596276181818070e+01
-5.190596276181818070e+01
-5.190596276181818070e+01
-5.190596276181818070e+01
-5.190596276181818070e+01
-5.190596276181818070e+01
-5.190596276181818070e+01
-5.190596276181818070e+01
-5.190596276181818070e+01
-5.190596276181818070e+01
-5.190596276181818070e+01
-5.190596276181818070e+01
-5.190596276181818070e+01
-5.190596276181818070e+01
-5.190596276181818070e+01
-5.190596276181818070e+01
-5.190596276181818070e+01
-5.190596276181818070e+01
-5.190596276181818070e+01
-5.190596276181818070e+01
-5.190596276181818070e+01
-5.190596276181818070e+01
-5.190596276181818070e+01
-5.190596276181818070e+01
-5.190596276181818070e+01
-5.190596276181818070e+01
-5.190596276181818070e+01
-5.190596276181818070e+01
-5.190596276181818070e+01
-5.190596276181818070e+01
-5.190596276181818070e+01
-5.190596276181818070e+01
-5.190596276181818070e+01
-5.190596276181818070e+01
-5.190596276181818070e+01
-5.190596276181818070e+01
-5.190596276181818070e+01
-5.190596276181818070e+01
-5.190596276181818070e+01
-5.190596276181818070e+01
-5.190596276181818070e+01
-5.190596276181818070e+01
-5.190596276181818070e+01
-5.190596276181818070e+01
-5.190596276181818070e+01
-5.190596276181818070e+01
-5.190596276181818070e+01
-5.190596276181818070e+01
-5.190596276181818070e+01
-5.190596276181818070e+01
-5.190596276181818070e+01
-5.190596276181818070e+01
-5.190596276181818070e+01
-5.190596276181818070e+01
-5.190596276181818070e+01
-5.190596276181818070e+01
-5.190596276181818070e+01
-5.190596276181818070e+01
-5.190596276181818070e+01
-5.190596276181818070e+01
-5.190596276181818070e+01
-5.190596276181818070e+01
-5.190596276181818070e+01
-5.190596276181818070e+01
-5.190596276181818070e+01
-5.190596276181818070e+01
-5.190596276181818070e+01
-5.190596276181818070e+01
-5.190596276181818070e+01
-5.190596276181818070e+01
-5.190596276181818070e+01
-5.190596276181818070e+01
-5.190596276181818070e+01
-5.190596276181818070e+01
-5.190596276181818070e+01
-5.190596276181818070e+01
-5.190596276181818070e+01
-5.190596276181818070e+01
-5.190596276181818070e+01
-5.190596276181818070e+01
-5.190596276181818070e+01
-5.190596276181818070e+01
-5.190596276181818070e+01
-5.190596276181818070e+01
-5.190596276181818070e+01
-5.190596276181818070e+01
-5.190596276181818070e+01
-5.190596276181818070e+01
-5.190596276181818070e+01
-5.190596276181818070e+01
-5.190596276181818070e+01
-5.190596276181818070e+01
-5.190596276181818070e+01
-5.190596276181818070e+01
-5.190596276181818070e+01
-5.190596276181818070e+01
-5.190596276181818070e+01
-5.190596276181818070e+01
-5.190596276181818070e+01
-5.190596276181818070e+01
-5.190596276181818070e+01
-5.190596276181818070e+01
-5.190596276181818070e+01
-5.190596276181818070e+01
-5.190596276181818070e+01
-5.190596276181818070e+01
-5.190596276181818070e+01
-5.190596276181818070e+01
-5.190596276181818070e+01
-5.190596276181818070e+01
-5.190596276181818070e+01
-5.190596276181818070e+01
-5.190596276181818070e+01
-5.190596276181818070e+01
-5.190596276181818070e+01
-5.190596276181818070e+01
-5.190596276181818070e+01
-5.190596276181818070e+01
-5.190596276181818070e+01
-5.190596276181818070e+01
-5.190596276181818070e+01
-5.190596276181818070e+01
-5.190596276181818070e+01
-5.190596276181818070e+01
-5.190596276181818070e+01
-5.190596276181818070e+01
-5.190596276181818070e+01
-5.190596276181818070e+01
-5.190596276181818070e+01
-5.190596276181818070e+01
-5.190596276181818070e+01
-5.190596276181818070e+01
-5.190596276181818070e+01
-5.190596276181818070e+01
-5.190596276181818070e+01
-5.190596276181818070e+01
-5.190596276181818070e+01
-5.190596276181818070e+01
-5.190596276181818070e+01
-5.190596276181818070e+01
-5.190596276181818070e+01
-5.190596276181818070e+01
-5.190596276181818070e+01
-5.190596276181818070e+01
-5.190596276181818070e+01
-5.190596276181818070e+01
-5.190596276181818070e+01
-5.190596276181818070e+01
-5.190596276181818070e+01
-5.190596276181818070e+01
-5.190596276181818070e+01
-5.190596276181818070e+01
-5.190596276181818070e+01
-5.190596276181818070e+01
-5.190596276181818070e+01
-5.190596276181818070e+01
-5.190596276181818070e+01
-5.190596276181818070e+01
-5.190596276181818070e+01
-5.190596276181818070e+01
-5.190596276181818070e+01
-5.190596276181818070e+01
-5.190596276181818070e+01
-5.190596276181818070e+01
-5.190596276181818070e+01
-5.190596276181818070e+01
-5.190596276181818070e+01
-5.190596276181818070e+01
-5.190596276181818070e+01
-5.190596276181818070e+01
-5.190596276181818070e+01
-5.190596276181818070e+01
-5.190596276181818070e+01
-5.190596276181818070e+01
-5.190596276181818070e+01
-5.190596276181818070e+01
-5.190596276181818070e+01
-5.190596276181818070e+01
-5.190596276181818070e+01
-5.190596276181818070e+01
-5.190596276181818070e+01
-5.190596276181818070e+01
-5.190596276181818070e+01
-5.190596276181818070e+01
-5.190596276181818070e+01
-5.190596276181818070e+01
-5.190596276181818070e+01
-5.190596276181818070e+01
-5.190596276181818070e+01
-5.190596276181818070e+01
-5.190596276181818070e+01
-5.190596276181818070e+01
-5.190596276181818070e+01
-5.190596276181818070e+01
-5.190596276181818070e+01
-5.190596276181818070e+01
-5.190596276181818070e+01
-5.190596276181818070e+01
-5.190596276181818070e+01
-5.190596276181818070e+01
-5.190596276181818070e+01
-5.190596276181818070e+01
-5.190596276181818070e+01
-5.190596276181818070e+01
-5.190596276181818070e+01
-5.190596276181818070e+01
-5.190596276181818070e+01
-5.190596276181818070e+01
-5.190596276181818070e+01
-5.190596276181818070e+01
-4.838943596052632046e+01
-4.838943596052632046e+01
-4.838943596052632046e+01
-4.838943596052632046e+01
-4.838943596052632046e+01
-4.838943596052632046e+01
-4.838943596052632046e+01
-4.838943596052632046e+01
-4.838943596052632046e+01
-4.838943596052632046e+01
-4.838943596052632046e+01
-4.838943596052632046e+01
-4.838943596052632046e+01
-4.838943596052632046e+01
-4.838943596052632046e+01
-4.838943596052632046e+01
-4.838943596052632046e+01
-4.838943596052632046e+01
-4.838943596052632046e+01
-4.838943596052632046e+01
-4.838943596052632046e+01
-4.838943596052632046e+01
-4.838943596052632046e+01
-4.838943596052632046e+01
-4.838943596052632046e+01
-4.838943596052632046e+01
-4.838943596052632046e+01
-4.838943596052632046e+01
-4.838943596052632046e+01
-4.838943596052632046e+01
-4.838943596052632046e+01
-4.838943596052632046e+01
-4.838943596052632046e+01
-4.838943596052632046e+01
-4.838943596052632046e+01
-4.838943596052632046e+01
-4.838943596052632046e+01
-4.838943596052632046e+01
-4.838943596052632046e+01
-4.838943596052632046e+01
-4.838943596052632046e+01
-4.838943596052632046e+01
-4.838943596052632046e+01
-4.838943596052632046e+01
-4.838943596052632046e+01
-4.838943596052632046e+01
-4.838943596052632046e+01
-4.838943596052632046e+01
-4.838943596052632046e+01
-4.838943596052632046e+01
-4.838943596052632046e+01
-4.320223313981799862e+01
-4.320223313981799862e+01
-4.320223313981799862e+01
-4.320223313981799862e+01
-4.320223313981799862e+01
-4.320223313981799862e+01
-4.320223313981799862e+01
-4.320223313981799862e+01
-4.320223313981799862e+01
-4.320223313981799862e+01
-4.320223313981799862e+01
-4.320223313981799862e+01
-4.320223313981799862e+01
-4.320223313981799862e+01
-4.320223313981799862e+01
-4.320223313981799862e+01
-4.320223313981799862e+01
-4.320223313981799862e+01
-4.320223313981799862e+01
-4.320223313981799862e+01
-4.320223313981799862e+01
-4.320223313981799862e+01
-4.320223313981799862e+01
-4.320223313981799862e+01
-4.320223313981799862e+01
-4.320223313981799862e+01
-4.320223313981799862e+01
-4.320223313981799862e+01
-4.320223313981799862e+01
-4.320223313981799862e+01
-4.320223313981799862e+01
-4.320223313981799862e+01
-4.320223313981799862e+01
-4.320223313981799862e+01
-4.320223313981799862e+01
-4.320223313981799862e+01
-4.320223313981799862e+01
-4.320223313981799862e+01
-4.320223313981799862e+01
-4.320223313981799862e+01
-4.320223313981799862e+01
-4.320223313981799862e+01
-4.320223313981799862e+01
-4.320223313981799862e+01
-4.320223313981799862e+01
-4.320223313981799862e+01
-4.320223313981799862e+01
-4.320223313981799862e+01
-4.320223313981799862e+01
-4.320223313981799862e+01
-4.320223313981799862e+01
-4.320223313981799862e+01
-4.320223313981799862e+01
-4.320223313981799862e+01
-4.320223313981799862e+01
-4.320223313981799862e+01
-4.320223313981799862e+01
-4.320223313981799862e+01
-4.320223313981799862e+01
-4.320223313981799862e+01
-4.320223313981799862e+01
-4.320223313981799862e+01
-4.320223313981799862e+01
-4.320223313981799862e+01
-4.320223313981799862e+01
-4.320223313981799862e+01
-4.320223313981799862e+01
-4.320223313981799862e+01
-4.320223313981799862e+01
-4.320223313981799862e+01
-4.320223313981799862e+01
-4.320223313981799862e+01
-4.320223313981799862e+01
-4.320223313981799862e+01
-4.320223313981799862e+01
-4.320223313981799862e+01
-4.320223313981799862e+01
-4.320223313981799862e+01
-4.320223313981799862e+01
-4.320223313981799862e+01
-4.320223313981799862e+01
-4.320223313981799862e+01
-4.320223313981799862e+01
-4.320223313981799862e+01
-4.320223313981799862e+01
-4.320223313981799862e+01
-4.320223313981799862e+01
-4.320223313981799862e+01
-4.320223313981799862e+01
-4.320223313981799862e+01
-4.320223313981799862e+01
-4.320223313981799862e+01
-4.320223313981799862e+01
-4.320223313981799862e+01
-4.320223313981799862e+01
-4.320223313981799862e+01
-4.320223313981799862e+01
-4.320223313981799862e+01
-4.320223313981799862e+01
-4.320223313981799862e+01
-4.320223313981799862e+01
-4.320223313981799862e+01
-4.320223313981799862e+01
-4.320223313981799862e+01
-4.320223313981799862e+01
-4.320223313981799862e+01
-4.784801104660599691e+01
-4.784801104660599691e+01
-4.048042815511964676e+01
-4.048042815511964676e+01
-4.048042815511964676e+01
-4.048042815511964676e+01
-4.048042815511964676e+01
-4.048042815511964676e+01
-4.048042815511964676e+01
-4.048042815511964676e+01
-4.048042815511964676e+01
-4.048042815511964676e+01
-4.048042815511964676e+01
-4.048042815511964676e+01
-4.048042815511964676e+01
-4.048042815511964676e+01
-4.048042815511964676e+01
-4.048042815511964676e+01
-4.048042815511964676e+01
-4.048042815511964676e+01
-4.048042815511964676e+01
-4.048042815511964676e+01
-4.048042815511964676e+01
-4.048042815511964676e+01
-4.048042815511964676e+01
-4.048042815511964676e+01
-4.048042815511964676e+01
-4.048042815511964676e+01
-4.048042815511964676e+01
-4.048042815511964676e+01
-4.048042815511964676e+01
-4.048042815511964676e+01
-4.048042815511964676e+01
-4.048042815511964676e+01
-4.048042815511964676e+01
-4.048042815511964676e+01
-4.048042815511964676e+01
-4.048042815511964676e+01
-4.048042815511964676e+01
-4.048042815511964676e+01
-4.048042815511964676e+01
-4.048042815511964676e+01
-4.048042815511964676e+01
-4.048042815511964676e+01
-4.048042815511964676e+01
-4.048042815511964676e+01
-4.048042815511964676e+01
-4.048042815511964676e+01
-4.048042815511964676e+01
-4.048042815511964676e+01
-4.048042815511964676e+01
-4.048042815511964676e+01
-4.048042815511964676e+01
-4.048042815511964676e+01
-4.048042815511964676e+01
-4.048042815511964676e+01
-4.048042815511964676e+01
-4.048042815511964676e+01
-4.048042815511964676e+01
-4.048042815511964676e+01
-4.048042815511964676e+01
-4.048042815511964676e+01
-4.048042815511964676e+01
-4.048042815511964676e+01
-4.048042815511964676e+01
-4.048042815511964676e+01
-4.048042815511964676e+01
-4.048042815511964676e+01
-4.048042815511964676e+01
-4.048042815511964676e+01
-4.048042815511964676e+01
-4.048042815511964676e+01
-4.048042815511964676e+01
-4.048042815511964676e+01
-4.048042815511964676e+01
-4.048042815511964676e+01
-4.048042815511964676e+01
-4.048042815511964676e+01
-4.048042815511964676e+01
-4.048042815511964676e+01
-4.048042815511964676e+01
-4.048042815511964676e+01
-4.048042815511964676e+01
-4.048042815511964676e+01
-4.048042815511964676e+01
-4.048042815511964676e+01
-4.048042815511964676e+01
-4.048042815511964676e+01
-4.048042815511964676e+01
-4.048042815511964676e+01
-4.048042815511964676e+01
-4.048042815511964676e+01
-4.048042815511964676e+01
-4.048042815511964676e+01
-4.048042815511964676e+01
-4.048042815511964676e+01
-4.048042815511964676e+01
-4.048042815511964676e+01
-3.813085509061243528e+01
-3.813085509061243528e+01
-3.813085509061243528e+01
-3.813085509061243528e+01
-3.813085509061243528e+01
-3.813085509061243528e+01
-3.813085509061243528e+01
-3.813085509061243528e+01
-3.813085509061243528e+01
-3.813085509061243528e+01
-3.813085509061243528e+01
-3.813085509061243528e+01
-3.813085509061243528e+01
-3.813085509061243528e+01
-3.813085509061243528e+01
-3.813085509061243528e+01
-3.813085509061243528e+01
-3.813085509061243528e+01
-3.813085509061243528e+01
-3.813085509061243528e+01
-3.813085509061243528e+01
-3.813085509061243528e+01
-3.813085509061243528e+01
-3.813085509061243528e+01
-3.813085509061243528e+01
-3.813085509061243528e+01
-3.813085509061243528e+01
-3.813085509061243528e+01
-3.813085509061243528e+01
-3.813085509061243528e+01
-3.813085509061243528e+01
-3.813085509061243528e+01
-3.813085509061243528e+01
-3.813085509061243528e+01
-3.813085509061243528e+01
-3.813085509061243528e+01
-3.813085509061243528e+01
-3.813085509061243528e+01
-3.813085509061243528e+01
-3.813085509061243528e+01
-3.813085509061243528e+01
-3.813085509061243528e+01
-3.813085509061243528e+01
-3.813085509061243528e+01
-3.813085509061243528e+01
-3.813085509061243528e+01
-3.813085509061243528e+01
-3.813085509061243528e+01
-3.813085509061243528e+01
-3.813085509061243528e+01
-3.813085509061243528e+01
-3.813085509061243528e+01
-3.813085509061243528e+01
-3.813085509061243528e+01
-3.813085509061243528e+01
-3.813085509061243528e+01
-3.813085509061243528e+01
-3.813085509061243528e+01
-3.813085509061243528e+01
-3.813085509061243528e+01
-3.813085509061243528e+01
-3.813085509061243528e+01
-3.813085509061243528e+01
-3.813085509061243528e+01
-3.813085509061243528e+01
-3.813085509061243528e+01
-3.813085509061243528e+01
-3.813085509061243528e+01
-3.813085509061243528e+01
-3.813085509061243528e+01
-3.813085509061243528e+01
-3.813085509061243528e+01
-3.813085509061243528e+01
-3.813085509061243528e+01
-3.813085509061243528e+01
-3.813085509061243528e+01
-3.813085509061243528e+01
-3.813085509061243528e+01
-3.813085509061243528e+01
-3.813085509061243528e+01
-3.813085509061243528e+01
-3.813085509061243528e+01
-3.813085509061243528e+01
-3.813085509061243528e+01
-3.813085509061243528e+01
-3.813085509061243528e+01
-3.813085509061243528e+01
-3.813085509061243528e+01
-3.813085509061243528e+01
-3.616598273361177007e+01
-3.616598273361177007e+01
-3.616598273361177007e+01
-3.616598273361177007e+01
-3.616598273361177007e+01
-3.616598273361177007e+01
-3.616598273361177007e+01
-3.616598273361177007e+01
-3.616598273361177007e+01
-3.616598273361177007e+01
-3.616598273361177007e+01
-3.616598273361177007e+01
-3.616598273361177007e+01
-3.616598273361177007e+01
-3.616598273361177007e+01
-3.616598273361177007e+01
-3.616598273361177007e+01
-3.616598273361177007e+01
-3.616598273361177007e+01
-3.616598273361177007e+01
-3.616598273361177007e+01
-3.616598273361177007e+01
-3.616598273361177007e+01
-3.616598273361177007e+01
-3.616598273361177007e+01
-3.616598273361177007e+01
-3.616598273361177007e+01
-3.616598273361177007e+01
-3.616598273361177007e+01
-3.616598273361177007e+01
-3.616598273361177007e+01
-3.616598273361177007e+01
-3.616598273361177007e+01
-3.616598273361177007e+01
-3.616598273361177007e+01
-3.616598273361177007e+01
-3.616598273361177007e+01
-3.616598273361177007e+01
-3.616598273361177007e+01
-3.616598273361177007e+01
-3.616598273361177007e+01
-3.616598273361177007e+01
-3.616598273361177007e+01
-3.616598273361177007e+01
-3.616598273361177007e+01
-3.616598273361177007e+01
-3.616598273361177007e+01
-3.616598273361177007e+01
-3.616598273361177007e+01
-3.616598273361177007e+01
-3.616598273361177007e+01
-3.616598273361177007e+01
-3.616598273361177007e+01
-3.616598273361177007e+01
-3.616598273361177007e+01
-3.616598273361177007e+01
-3.616598273361177007e+01
-3.616598273361177007e+01
-3.616598273361177007e+01
-3.616598273361177007e+01
-3.616598273361177007e+01
-3.616598273361177007e+01
-3.616598273361177007e+01
-3.616598273361177007e+01
-3.616598273361177007e+01
-3.616598273361177007e+01
-3.616598273361177007e+01
-3.616598273361177007e+01
-3.616598273361177007e+01
-3.616598273361177007e+01
-3.616598273361177007e+01
-3.616598273361177007e+01
-3.616598273361177007e+01
-3.616598273361177007e+01
-3.616598273361177007e+01
-3.616598273361177007e+01
-3.616598273361177007e+01
-3.616598273361177007e+01
-3.616598273361177007e+01
-3.616598273361177007e+01
-3.616598273361177007e+01
-3.616598273361177007e+01
-3.616598273361177007e+01
-3.616598273361177007e+01
-3.616598273361177007e+01
-3.490595800928623049e+01
-3.490595800928623049e+01
-3.490595800928623049e+01
-3.490595800928623049e+01
-3.490595800928623049e+01
-3.490595800928623049e+01
-3.490595800928623049e+01
-3.490595800928623049e+01
-3.490595800928623049e+01
-3.490595800928623049e+01
-3.490595800928623049e+01
-3.490595800928623049e+01
-3.490595800928623049e+01
-3.490595800928623049e+01
-3.490595800928623049e+01
-3.490595800928623049e+01
-3.490595800928623049e+01
-3.490595800928623049e+01
-3.490595800928623049e+01
-3.490595800928623049e+01
-3.490595800928623049e+01
-3.490595800928623049e+01
-3.490595800928623049e+01
-3.490595800928623049e+01
-3.490595800928623049e+01
-3.490595800928623049e+01
-3.490595800928623049e+01
-3.490595800928623049e+01
-3.490595800928623049e+01
-3.490595800928623049e+01
-3.490595800928623049e+01
-3.490595800928623049e+01
-3.490595800928623049e+01
-3.490595800928623049e+01
-3.490595800928623049e+01
-3.490595800928623049e+01
-3.490595800928623049e+01
-3.490595800928623049e+01
-3.490595800928623049e+01
-3.490595800928623049e+01
-3.490595800928623049e+01
-3.490595800928623049e+01
-3.490595800928623049e+01
-3.490595800928623049e+01
-3.490595800928623049e+01
-3.490595800928623049e+01
-3.490595800928623049e+01
-3.490595800928623049e+01
-3.490595800928623049e+01
-3.490595800928623049e+01
-3.490595800928623049e+01
-3.490595800928623049e+01
-3.490595800928623049e+01
-3.490595800928623049e+01
-3.490595800928623049e+01
-3.490595800928623049e+01
-3.490595800928623049e+01
-3.490595800928623049e+01
-3.490595800928623049e+01
-3.490595800928623049e+01
-3.490595800928623049e+01
-3.490595800928623049e+01
-3.490595800928623049e+01
-3.490595800928623049e+01
-3.490595800928623049e+01
-3.490595800928623049e+01
-3.490595800928623049e+01
-3.490595800928623049e+01
-3.490595800928623049e+01
-3.490595800928623049e+01
-3.490595800928623049e+01
-3.490595800928623049e+01
-3.490595800928623049e+01
-3.490595800928623049e+01
-3.490595800928623049e+01
-3.490595800928623049e+01
-3.490595800928623049e+01
-3.490595800928623049e+01
-3.384503534157666849e+01
-3.384503534157666849e+01
-3.384503534157666849e+01
-3.384503534157666849e+01
-3.384503534157666849e+01
-3.384503534157666849e+01
-3.384503534157666849e+01
-3.384503534157666849e+01
-3.384503534157666849e+01
-3.384503534157666849e+01
-3.384503534157666849e+01
-3.384503534157666849e+01
-3.384503534157666849e+01
-3.384503534157666849e+01
-3.384503534157666849e+01
-3.384503534157666849e+01
-3.384503534157666849e+01
-3.384503534157666849e+01
-3.384503534157666849e+01
-3.384503534157666849e+01
-3.384503534157666849e+01
-3.384503534157666849e+01
-3.384503534157666849e+01
-3.384503534157666849e+01
-3.384503534157666849e+01
-3.384503534157666849e+01
-3.384503534157666849e+01
-3.384503534157666849e+01
-3.384503534157666849e+01
-3.384503534157666849e+01
-3.384503534157666849e+01
-3.384503534157666849e+01
-3.384503534157666849e+01
-3.384503534157666849e+01
-3.384503534157666849e+01
-3.384503534157666849e+01
-3.384503534157666849e+01
-3.384503534157666849e+01
-3.384503534157666849e+01
-3.384503534157666849e+01
-3.384503534157666849e+01
-3.384503534157666849e+01
-3.384503534157666849e+01
-3.384503534157666849e+01
-3.384503534157666849e+01
-3.384503534157666849e+01
-3.384503534157666849e+01
-3.384503534157666849e+01
-3.384503534157666849e+01
-3.384503534157666849e+01
-3.384503534157666849e+01
-3.384503534157666849e+01
-3.384503534157666849e+01
-3.384503534157666849e+01
-3.384503534157666849e+01
-3.384503534157666849e+01
-3.384503534157666849e+01
-3.384503534157666849e+01
-3.384503534157666849e+01
-3.384503534157666849e+01
-3.384503534157666849e+01
-3.384503534157666849e+01
-3.384503534157666849e+01
-3.384503534157666849e+01
-3.384503534157666849e+01
-3.384503534157666849e+01
-3.384503534157666849e+01
-3.384503534157666849e+01
-3.384503534157666849e+01
-3.384503534157666849e+01
-3.384503534157666849e+01
-3.384503534157666849e+01
-3.384503534157666849e+01
-3.384503534157666849e+01
-3.384503534157666849e+01
-3.384503534157666849e+01
-3.384503534157666849e+01
-3.384503534157666849e+01
-3.384503534157666849e+01
-3.384503534157666849e+01
-3.384503534157666849e+01
-3.307452244454258050e+01
-3.307452244454258050e+01
-3.307452244454258050e+01
-3.307452244454258050e+01
-3.307452244454258050e+01
-3.307452244454258050e+01
-3.307452244454258050e+01
-3.307452244454258050e+01
-3.307452244454258050e+01
-3.307452244454258050e+01
-3.307452244454258050e+01
-3.307452244454258050e+01
-3.307452244454258050e+01
-3.307452244454258050e+01
-3.307452244454258050e+01
-3.307452244454258050e+01
-3.307452244454258050e+01
-3.307452244454258050e+01
-3.307452244454258050e+01
-3.307452244454258050e+01
-3.307452244454258050e+01
-3.307452244454258050e+01
-3.307452244454258050e+01
-3.307452244454258050e+01
-3.307452244454258050e+01
-3.307452244454258050e+01
-3.307452244454258050e+01
-3.307452244454258050e+01
-3.307452244454258050e+01
-3.307452244454258050e+01
-3.307452244454258050e+01
-3.307452244454258050e+01
-3.307452244454258050e+01
-3.307452244454258050e+01
-3.307452244454258050e+01
-3.307452244454258050e+01
-3.307452244454258050e+01
-3.307452244454258050e+01
-3.307452244454258050e+01
-3.307452244454258050e+01
-3.307452244454258050e+01
-3.307452244454258050e+01
-3.307452244454258050e+01
-3.307452244454258050e+01
-3.307452244454258050e+01
-3.307452244454258050e+01
-3.307452244454258050e+01
-3.307452244454258050e+01
-3.307452244454258050e+01
-3.307452244454258050e+01
-3.307452244454258050e+01
-3.307452244454258050e+01
-3.307452244454258050e+01
-3.307452244454258050e+01
-3.307452244454258050e+01
-3.307452244454258050e+01
-3.307452244454258050e+01
-3.307452244454258050e+01
-3.307452244454258050e+01
-3.307452244454258050e+01
-3.307452244454258050e+01
-3.307452244454258050e+01
-3.307452244454258050e+01
-3.307452244454258050e+01
-3.307452244454258050e+01
-3.307452244454258050e+01
-3.307452244454258050e+01
-3.307452244454258050e+01
-3.307452244454258050e+01
-3.307452244454258050e+01
-3.307452244454258050e+01
-3.307452244454258050e+01
-3.307452244454258050e+01
-3.307452244454258050e+01
-3.307452244454258050e+01
-3.307452244454258050e+01
-3.307452244454258050e+01
-3.307452244454258050e+01
-3.307452244454258050e+01
-3.307452244454258050e+01
-3.307452244454258050e+01
-3.307452244454258050e+01
-3.307452244454258050e+01
-3.202791574603300973e+01
-3.202791574603300973e+01
-3.202791574603300973e+01
-3.202791574603300973e+01
-3.202791574603300973e+01
-3.202791574603300973e+01
-3.202791574603300973e+01
-3.202791574603300973e+01
-3.202791574603300973e+01
-3.202791574603300973e+01
-3.202791574603300973e+01
-3.202791574603300973e+01
-3.202791574603300973e+01
-3.202791574603300973e+01
-3.202791574603300973e+01
-3.202791574603300973e+01
-3.202791574603300973e+01
-3.202791574603300973e+01
-3.202791574603300973e+01
-3.202791574603300973e+01
-3.202791574603300973e+01
-3.202791574603300973e+01
-3.202791574603300973e+01
-3.202791574603300973e+01
-3.202791574603300973e+01
-3.202791574603300973e+01
-3.202791574603300973e+01
-3.202791574603300973e+01
-3.202791574603300973e+01
-3.202791574603300973e+01
-3.202791574603300973e+01
-3.202791574603300973e+01
-3.202791574603300973e+01
-3.202791574603300973e+01
-3.202791574603300973e+01
-3.202791574603300973e+01
-3.202791574603300973e+01
-3.202791574603300973e+01
-3.202791574603300973e+01
-3.202791574603300973e+01
-3.202791574603300973e+01
-3.202791574603300973e+01
-3.202791574603300973e+01
-3.202791574603300973e+01
-3.202791574603300973e+01
-3.202791574603300973e+01
-3.202791574603300973e+01
-3.202791574603300973e+01
-3.202791574603300973e+01
-3.202791574603300973e+01
-3.202791574603300973e+01
-3.202791574603300973e+01
-3.202791574603300973e+01
-3.202791574603300973e+01
-3.202791574603300973e+01
-3.202791574603300973e+01
-3.202791574603300973e+01
-3.202791574603300973e+01
-3.202791574603300973e+01
-3.202791574603300973e+01
-3.202791574603300973e+01
-3.202791574603300973e+01
-3.202791574603300973e+01
-3.202791574603300973e+01
-3.202791574603300973e+01
-3.202791574603300973e+01
-3.202791574603300973e+01
-3.202791574603300973e+01
-3.202791574603300973e+01
-3.202791574603300973e+01
-3.202791574603300973e+01
-3.202791574603300973e+01
-3.202791574603300973e+01
-3.202791574603300973e+01
-3.202791574603300973e+01
-3.202791574603300973e+01
-3.222370830490145721e+01
-3.222370830490145721e+01
-3.222370830490145721e+01
-3.222370830490145721e+01
-3.222370830490145721e+01
-3.222370830490145721e+01
-3.222370830490145721e+01
-3.222370830490145721e+01
-3.222370830490145721e+01
-3.222370830490145721e+01
-3.222370830490145721e+01
-3.222370830490145721e+01
-3.222370830490145721e+01
-3.222370830490145721e+01
-3.222370830490145721e+01
-3.222370830490145721e+01
-3.222370830490145721e+01
-3.222370830490145721e+01
-3.222370830490145721e+01
-3.222370830490145721e+01
-3.222370830490145721e+01
-3.222370830490145721e+01
-3.222370830490145721e+01
-3.222370830490145721e+01
-3.222370830490145721e+01
-3.222370830490145721e+01
-3.222370830490145721e+01
-3.222370830490145721e+01
-3.222370830490145721e+01
-3.222370830490145721e+01
-3.222370830490145721e+01
-3.222370830490145721e+01
-3.222370830490145721e+01
-3.222370830490145721e+01
-3.222370830490145721e+01
-3.222370830490145721e+01
-3.222370830490145721e+01
-3.222370830490145721e+01
-3.222370830490145721e+01
-3.222370830490145721e+01
-3.222370830490145721e+01
-3.222370830490145721e+01
-3.222370830490145721e+01
-3.222370830490145721e+01
-3.222370830490145721e+01
-3.222370830490145721e+01
-3.222370830490145721e+01
-3.222370830490145721e+01
-3.222370830490145721e+01
-3.222370830490145721e+01
-3.222370830490145721e+01
-3.222370830490145721e+01
-3.222370830490145721e+01
-3.222370830490145721e+01
-3.222370830490145721e+01
-3.222370830490145721e+01
-3.222370830490145721e+01
-3.222370830490145721e+01
-3.222370830490145721e+01
-3.222370830490145721e+01
-3.222370830490145721e+01
-3.222370830490145721e+01
-3.222370830490145721e+01
-3.222370830490145721e+01
-3.222370830490145721e+01
-3.222370830490145721e+01
-3.222370830490145721e+01
-3.222370830490145721e+01
-3.222370830490145721e+01
-3.222370830490145721e+01
-3.222370830490145721e+01
-3.222370830490145721e+01
-3.222370830490145721e+01
-3.222370830490145721e+01
-3.222370830490145721e+01
-3.222370830490145721e+01
-3.222370830490145721e+01
-3.222370830490145721e+01
-3.222370830490145721e+01
-3.222370830490145721e+01
-3.222370830490145721e+01
-3.222370830490145721e+01
-3.222370830490145721e+01
-3.222370830490145721e+01
-3.222370830490145721e+01
-3.222370830490145721e+01
-3.222370830490145721e+01
-3.222370830490145721e+01
-3.222370830490145721e+01
-3.222370830490145721e+01
-3.167608244820865693e+01
-3.167608244820865693e+01
-3.167608244820865693e+01
-3.167608244820865693e+01
-3.167608244820865693e+01
-3.167608244820865693e+01
-3.167608244820865693e+01
-3.167608244820865693e+01
-3.167608244820865693e+01
-3.167608244820865693e+01
-3.167608244820865693e+01
-3.167608244820865693e+01
-3.167608244820865693e+01
-3.167608244820865693e+01
-3.167608244820865693e+01
-3.167608244820865693e+01
-3.167608244820865693e+01
-3.167608244820865693e+01
-3.167608244820865693e+01
-3.167608244820865693e+01
-3.167608244820865693e+01
-3.167608244820865693e+01
-3.167608244820865693e+01
-3.167608244820865693e+01
-3.167608244820865693e+01
-3.167608244820865693e+01
-3.167608244820865693e+01
-3.167608244820865693e+01
-3.167608244820865693e+01
-3.167608244820865693e+01
-3.167608244820865693e+01
-3.167608244820865693e+01
-3.167608244820865693e+01
-3.167608244820865693e+01
-3.167608244820865693e+01
-3.167608244820865693e+01
-3.167608244820865693e+01
-3.167608244820865693e+01
-3.167608244820865693e+01
-3.167608244820865693e+01
-3.167608244820865693e+01
-3.167608244820865693e+01
-3.167608244820865693e+01
-3.167608244820865693e+01
-3.167608244820865693e+01
-3.167608244820865693e+01
-3.167608244820865693e+01
-3.167608244820865693e+01
-3.167608244820865693e+01
-3.167608244820865693e+01
-3.167608244820865693e+01
-3.167608244820865693e+01
-3.167608244820865693e+01
-3.167608244820865693e+01
-3.167608244820865693e+01
-3.167608244820865693e+01
-3.167608244820865693e+01
-3.167608244820865693e+01
-3.167608244820865693e+01
-3.167608244820865693e+01
-3.167608244820865693e+01
-3.167608244820865693e+01
-3.167608244820865693e+01
-3.167608244820865693e+01
-3.167608244820865693e+01
-3.167608244820865693e+01
-3.167608244820865693e+01
-3.167608244820865693e+01
-3.167608244820865693e+01
-3.167608244820865693e+01
-3.167608244820865693e+01
-3.167608244820865693e+01
-3.167608244820865693e+01
-3.167608244820865693e+01
-3.167608244820865693e+01
-3.167608244820865693e+01
-3.167608244820865693e+01
-3.167608244820865693e+01
-3.167608244820865693e+01
-3.167608244820865693e+01
-3.682693530602608689e+01
-3.682693530602608689e+01
-3.682693530602608689e+01
-3.682693530602608689e+01
-3.682693530602608689e+01
-3.682693530602608689e+01
-3.682693530602608689e+01
-3.212931224489684467e+01
-3.212931224489684467e+01
-3.212931224489684467e+01
-3.212931224489684467e+01
-3.212931224489684467e+01
-3.212931224489684467e+01
-3.212931224489684467e+01
-3.212931224489684467e+01
-3.212931224489684467e+01
-3.212931224489684467e+01
-3.212931224489684467e+01
-3.212931224489684467e+01
-3.212931224489684467e+01
-3.212931224489684467e+01
-3.212931224489684467e+01
-3.212931224489684467e+01
-3.212931224489684467e+01
-3.212931224489684467e+01
-3.212931224489684467e+01
-3.212931224489684467e+01
-3.212931224489684467e+01
-3.212931224489684467e+01
-3.212931224489684467e+01
-3.212931224489684467e+01
-3.212931224489684467e+01
-3.212931224489684467e+01
-3.212931224489684467e+01
-3.212931224489684467e+01
-3.212931224489684467e+01
-3.212931224489684467e+01
-3.212931224489684467e+01
-3.212931224489684467e+01
-3.212931224489684467e+01
-3.212931224489684467e+01
-3.212931224489684467e+01
-3.212931224489684467e+01
-3.212931224489684467e+01
-3.212931224489684467e+01
-3.212931224489684467e+01
-3.212931224489684467e+01
-3.212931224489684467e+01
-3.212931224489684467e+01
-3.212931224489684467e+01
-3.212931224489684467e+01
-3.212931224489684467e+01
-3.212931224489684467e+01
-3.212931224489684467e+01
-3.212931224489684467e+01
-3.212931224489684467e+01
-3.212931224489684467e+01
-3.212931224489684467e+01
-3.212931224489684467e+01
-3.212931224489684467e+01
-3.212931224489684467e+01
-3.212931224489684467e+01
-3.212931224489684467e+01
-3.212931224489684467e+01
-3.212931224489684467e+01
-3.212931224489684467e+01
-3.212931224489684467e+01
-3.212931224489684467e+01
-3.212931224489684467e+01
-3.212931224489684467e+01
-3.212931224489684467e+01
-3.212931224489684467e+01
-3.212931224489684467e+01
-3.212931224489684467e+01
-3.212931224489684467e+01
-3.212931224489684467e+01
-3.212931224489684467e+01
-3.212931224489684467e+01
-3.212931224489684467e+01
-3.212931224489684467e+01
-3.212931224489684467e+01
-3.212931224489684467e+01
-3.212931224489684467e+01
-3.212931224489684467e+01
-3.212931224489684467e+01
-3.212931224489684467e+01
-3.212931224489684467e+01
-3.212931224489684467e+01
-3.212931224489684467e+01
-3.212931224489684467e+01
-3.212931224489684467e+01
-3.212931224489684467e+01
-3.212931224489684467e+01
-3.315656716423711003e+01
-3.315656716423711003e+01
-3.315656716423711003e+01
-3.315656716423711003e+01
-3.315656716423711003e+01
-3.315656716423711003e+01
-3.315656716423711003e+01
-3.315656716423711003e+01
-3.315656716423711003e+01
-3.315656716423711003e+01
-3.315656716423711003e+01
-3.315656716423711003e+01
-3.315656716423711003e+01
-3.315656716423711003e+01
-3.315656716423711003e+01
-3.315656716423711003e+01
-3.315656716423711003e+01
-3.315656716423711003e+01
-3.315656716423711003e+01
-3.315656716423711003e+01
-3.315656716423711003e+01
-3.315656716423711003e+01
-3.315656716423711003e+01
-3.315656716423711003e+01
-3.315656716423711003e+01
-3.315656716423711003e+01
-3.315656716423711003e+01
-3.315656716423711003e+01
-3.315656716423711003e+01
-3.315656716423711003e+01
-3.315656716423711003e+01
-3.315656716423711003e+01
-3.315656716423711003e+01
-3.315656716423711003e+01
-3.315656716423711003e+01
-3.315656716423711003e+01
-3.315656716423711003e+01
-3.315656716423711003e+01
-3.315656716423711003e+01
-3.315656716423711003e+01
-3.315656716423711003e+01
-3.315656716423711003e+01
-3.315656716423711003e+01
-3.315656716423711003e+01
-3.315656716423711003e+01
-3.315656716423711003e+01
-3.315656716423711003e+01
-3.315656716423711003e+01
-3.315656716423711003e+01
-3.315656716423711003e+01
-3.315656716423711003e+01
-3.315656716423711003e+01
-3.315656716423711003e+01
-3.315656716423711003e+01
-3.315656716423711003e+01
-3.315656716423711003e+01
-3.315656716423711003e+01
-3.315656716423711003e+01
-3.315656716423711003e+01
-3.315656716423711003e+01
-3.315656716423711003e+01
-3.315656716423711003e+01
-3.315656716423711003e+01
-3.315656716423711003e+01
-3.315656716423711003e+01
-3.315656716423711003e+01
-3.315656716423711003e+01
-3.315656716423711003e+01
-3.315656716423711003e+01
-3.315656716423711003e+01
-3.315656716423711003e+01
-3.315656716423711003e+01
-3.315656716423711003e+01
-3.315656716423711003e+01
-3.315656716423711003e+01
-3.315656716423711003e+01
-3.315656716423711003e+01
-3.315656716423711003e+01
-3.315656716423711003e+01
-3.315656716423711003e+01
-3.315656716423711003e+01
-3.315656716423711003e+01
-3.315656716423711003e+01
-3.315656716423711003e+01
-3.315656716423711003e+01
-3.315656716423711003e+01
-3.315656716423711003e+01
-3.315656716423711003e+01
-3.315656716423711003e+01
-3.315656716423711003e+01
-3.315656716423711003e+01
-3.315656716423711003e+01
-3.315656716423711003e+01
-3.315656716423711003e+01
-3.315656716423711003e+01
-3.315656716423711003e+01
-3.315656716423711003e+01
-3.315656716423711003e+01
-3.315656716423711003e+01
-3.315656716423711003e+01
-3.315656716423711003e+01
-3.315656716423711003e+01
-3.315656716423711003e+01
-3.315656716423711003e+01
-3.223242062817843134e+01
-3.223242062817843134e+01
-3.223242062817843134e+01
-3.223242062817843134e+01
-3.223242062817843134e+01
-3.223242062817843134e+01
-3.223242062817843134e+01
-3.223242062817843134e+01
-3.223242062817843134e+01
-3.223242062817843134e+01
-3.223242062817843134e+01
-3.223242062817843134e+01
-3.223242062817843134e+01
-3.223242062817843134e+01
-3.223242062817843134e+01
-3.223242062817843134e+01
-3.223242062817843134e+01
-3.223242062817843134e+01
-3.223242062817843134e+01
-3.223242062817843134e+01
-3.223242062817843134e+01
-3.223242062817843134e+01
-3.223242062817843134e+01
-3.223242062817843134e+01
-3.223242062817843134e+01
-3.223242062817843134e+01
-3.223242062817843134e+01
-3.223242062817843134e+01
-3.223242062817843134e+01
-3.223242062817843134e+01
-3.223242062817843134e+01
-3.223242062817843134e+01
-3.223242062817843134e+01
-3.223242062817843134e+01
-3.223242062817843134e+01
-3.223242062817843134e+01
-3.223242062817843134e+01
-3.223242062817843134e+01
-3.223242062817843134e+01
-3.223242062817843134e+01
-3.223242062817843134e+01
-3.223242062817843134e+01
-3.223242062817843134e+01
-3.223242062817843134e+01
-3.223242062817843134e+01
-3.223242062817843134e+01
-3.223242062817843134e+01
-3.223242062817843134e+01
-3.223242062817843134e+01
-3.223242062817843134e+01
-3.223242062817843134e+01
-3.223242062817843134e+01
-3.223242062817843134e+01
-3.223242062817843134e+01
-3.223242062817843134e+01
-3.223242062817843134e+01
-3.223242062817843134e+01
-3.223242062817843134e+01
-3.223242062817843134e+01
-3.223242062817843134e+01
-3.223242062817843134e+01
-3.223242062817843134e+01
-3.223242062817843134e+01
-3.223242062817843134e+01
-3.223242062817843134e+01
-3.223242062817843134e+01
-3.223242062817843134e+01
-3.223242062817843134e+01
-3.223242062817843134e+01
-3.223242062817843134e+01
-3.223242062817843134e+01
-3.223242062817843134e+01
-3.223242062817843134e+01
-3.223242062817843134e+01
-3.223242062817843134e+01
-3.223242062817843134e+01
-3.223242062817843134e+01
-3.223242062817843134e+01
-3.223242062817843134e+01
-3.223242062817843134e+01
-3.223242062817843134e+01
-3.223242062817843134e+01
-3.223242062817843134e+01
-3.223242062817843134e+01
-3.223242062817843134e+01
-3.223242062817843134e+01
-3.223242062817843134e+01
-3.223242062817843134e+01
-3.223242062817843134e+01
-3.223242062817843134e+01
-3.292936119842365628e+01
-3.292936119842365628e+01
-3.292936119842365628e+01
-3.292936119842365628e+01
-3.292936119842365628e+01
-3.292936119842365628e+01
-3.292936119842365628e+01
-3.292936119842365628e+01
-3.292936119842365628e+01
-3.292936119842365628e+01
-3.292936119842365628e+01
-3.292936119842365628e+01
-3.292936119842365628e+01
-3.292936119842365628e+01
-3.292936119842365628e+01
-3.292936119842365628e+01
-3.292936119842365628e+01
-3.292936119842365628e+01
-3.292936119842365628e+01
-3.292936119842365628e+01
-3.292936119842365628e+01
-3.292936119842365628e+01
-3.292936119842365628e+01
-3.292936119842365628e+01
-3.292936119842365628e+01
-3.292936119842365628e+01
-3.292936119842365628e+01
-3.292936119842365628e+01
-3.292936119842365628e+01
-3.292936119842365628e+01
-3.292936119842365628e+01
-3.292936119842365628e+01
-3.292936119842365628e+01
-3.292936119842365628e+01
-3.292936119842365628e+01
-3.292936119842365628e+01
-3.292936119842365628e+01
-3.292936119842365628e+01
-3.292936119842365628e+01
-3.292936119842365628e+01
-3.292936119842365628e+01
-3.292936119842365628e+01
-3.292936119842365628e+01
-3.292936119842365628e+01
-3.292936119842365628e+01
-3.292936119842365628e+01
-3.292936119842365628e+01
-3.292936119842365628e+01
-3.292936119842365628e+01
-3.292936119842365628e+01
-3.292936119842365628e+01
-3.292936119842365628e+01
-3.292936119842365628e+01
-3.292936119842365628e+01
-3.292936119842365628e+01
-3.292936119842365628e+01
-3.292936119842365628e+01
-3.292936119842365628e+01
-3.292936119842365628e+01
-3.292936119842365628e+01
-3.292936119842365628e+01
-3.292936119842365628e+01
-3.292936119842365628e+01
-3.292936119842365628e+01
-3.292936119842365628e+01
-3.292936119842365628e+01
-3.292936119842365628e+01
-3.292936119842365628e+01
-3.292936119842365628e+01
-3.292936119842365628e+01
-3.292936119842365628e+01
-3.292936119842365628e+01
-3.292936119842365628e+01
-3.292936119842365628e+01
-3.292936119842365628e+01
-3.292936119842365628e+01
-3.292936119842365628e+01
-3.292936119842365628e+01
-3.292936119842365628e+01
-3.292936119842365628e+01
-3.292936119842365628e+01
-3.292936119842365628e+01
-3.292936119842365628e+01
-3.292936119842365628e+01
-3.292936119842365628e+01
-3.292936119842365628e+01
-3.292936119842365628e+01
-3.292936119842365628e+01
-3.292936119842365628e+01
-3.292936119842365628e+01
-3.292936119842365628e+01
-3.292936119842365628e+01
-3.292936119842365628e+01
-3.292936119842365628e+01
-3.292936119842365628e+01
-3.292936119842365628e+01
-3.292936119842365628e+01
-3.292936119842365628e+01
-3.292936119842365628e+01
-3.292936119842365628e+01
-3.292936119842365628e+01
-3.292936119842365628e+01
-3.292936119842365628e+01
-3.292936119842365628e+01
-3.292936119842365628e+01
-3.292936119842365628e+01
-3.292936119842365628e+01
-3.292936119842365628e+01
-3.290667458284212898e+01
-3.290667458284212898e+01
-3.290667458284212898e+01
-3.290667458284212898e+01
-3.290667458284212898e+01
-3.290667458284212898e+01
-3.290667458284212898e+01
-3.290667458284212898e+01
-3.290667458284212898e+01
-3.290667458284212898e+01
-3.290667458284212898e+01
-3.290667458284212898e+01
-3.290667458284212898e+01
-3.290667458284212898e+01
-3.290667458284212898e+01
-3.290667458284212898e+01
-3.290667458284212898e+01
-3.290667458284212898e+01
-3.290667458284212898e+01
-3.290667458284212898e+01
-3.290667458284212898e+01
-3.290667458284212898e+01
-3.290667458284212898e+01
-3.290667458284212898e+01
-3.290667458284212898e+01
-3.290667458284212898e+01
-3.290667458284212898e+01
-3.290667458284212898e+01
-3.290667458284212898e+01
-3.290667458284212898e+01
-3.290667458284212898e+01
-3.290667458284212898e+01
-3.290667458284212898e+01
-3.290667458284212898e+01
-3.290667458284212898e+01
-3.290667458284212898e+01
-3.290667458284212898e+01
-3.290667458284212898e+01
-3.290667458284212898e+01
-3.290667458284212898e+01
-3.290667458284212898e+01
-3.290667458284212898e+01
-3.290667458284212898e+01
-3.290667458284212898e+01
-3.290667458284212898e+01
-3.290667458284212898e+01
-3.290667458284212898e+01
-3.290667458284212898e+01
-3.290667458284212898e+01
-3.290667458284212898e+01
-3.290667458284212898e+01
-3.290667458284212898e+01
-3.290667458284212898e+01
-3.290667458284212898e+01
-3.290667458284212898e+01
-3.290667458284212898e+01
-3.290667458284212898e+01
-3.290667458284212898e+01
-3.290667458284212898e+01
-3.290667458284212898e+01
-3.290667458284212898e+01
-3.290667458284212898e+01
-3.290667458284212898e+01
-3.290667458284212898e+01
-3.290667458284212898e+01
-3.290667458284212898e+01
-3.290667458284212898e+01
-3.290667458284212898e+01
-3.290667458284212898e+01
-3.290667458284212898e+01
-3.290667458284212898e+01
-3.290667458284212898e+01
-3.290667458284212898e+01
-3.290667458284212898e+01
-3.290667458284212898e+01
-3.290667458284212898e+01
-3.290667458284212898e+01
-3.290667458284212898e+01
-3.290667458284212898e+01
-3.290667458284212898e+01
-3.290667458284212898e+01
-3.290667458284212898e+01
-3.290667458284212898e+01
-3.290667458284212898e+01
-3.290667458284212898e+01
-3.290667458284212898e+01
-3.290667458284212898e+01
-3.290667458284212898e+01
-3.290667458284212898e+01
-3.290667458284212898e+01
-3.290667458284212898e+01
-3.290667458284212898e+01
-3.290667458284212898e+01
-3.290667458284212898e+01
-3.290667458284212898e+01
-3.290667458284212898e+01
-3.290667458284212898e+01
-3.290667458284212898e+01
-3.290667458284212898e+01
-3.290667458284212898e+01
-3.290667458284212898e+01
-3.290667458284212898e+01
-3.290667458284212898e+01
-3.290667458284212898e+01
-3.688527491656842727e+01
-3.688527491656842727e+01
-3.688527491656842727e+01
-3.688527491656842727e+01
-3.293130876254375039e+01
-3.293130876254375039e+01
-3.293130876254375039e+01
-3.293130876254375039e+01
-3.293130876254375039e+01
-3.293130876254375039e+01
-3.293130876254375039e+01
-3.293130876254375039e+01
-3.293130876254375039e+01
-3.293130876254375039e+01
-3.293130876254375039e+01
-3.293130876254375039e+01
-3.293130876254375039e+01
-3.293130876254375039e+01
-3.293130876254375039e+01
-3.293130876254375039e+01
-3.293130876254375039e+01
-3.293130876254375039e+01
-3.293130876254375039e+01
-3.293130876254375039e+01
-3.293130876254375039e+01
-3.293130876254375039e+01
-3.293130876254375039e+01
-3.293130876254375039e+01
-3.293130876254375039e+01
-3.293130876254375039e+01
-3.293130876254375039e+01
-3.293130876254375039e+01
-3.293130876254375039e+01
-3.293130876254375039e+01
-3.293130876254375039e+01
-3.293130876254375039e+01
-3.293130876254375039e+01
-3.293130876254375039e+01
-3.293130876254375039e+01
-3.293130876254375039e+01
-3.293130876254375039e+01
-3.293130876254375039e+01
-3.293130876254375039e+01
-3.293130876254375039e+01
-3.293130876254375039e+01
-3.293130876254375039e+01
-3.293130876254375039e+01
-3.293130876254375039e+01
-3.293130876254375039e+01
-3.293130876254375039e+01
-3.293130876254375039e+01
-3.293130876254375039e+01
-3.293130876254375039e+01
-3.293130876254375039e+01
-3.293130876254375039e+01
-3.293130876254375039e+01
-3.293130876254375039e+01
-3.293130876254375039e+01
-3.293130876254375039e+01
-3.293130876254375039e+01
-3.293130876254375039e+01
-3.293130876254375039e+01
-3.293130876254375039e+01
-3.293130876254375039e+01
-3.293130876254375039e+01
-3.293130876254375039e+01
-3.293130876254375039e+01
-3.293130876254375039e+01
-3.293130876254375039e+01
-3.293130876254375039e+01
-3.293130876254375039e+01
-3.293130876254375039e+01
-3.293130876254375039e+01
-3.293130876254375039e+01
-3.293130876254375039e+01
-3.293130876254375039e+01
-3.293130876254375039e+01
-3.293130876254375039e+01
-3.293130876254375039e+01
-3.293130876254375039e+01
-3.293130876254375039e+01
-3.293130876254375039e+01
-3.293130876254375039e+01
-3.293130876254375039e+01
-3.293130876254375039e+01
-3.293130876254375039e+01
-3.293130876254375039e+01
-3.293130876254375039e+01
-3.293130876254375039e+01
-3.293130876254375039e+01
-3.293130876254375039e+01
-3.293130876254375039e+01
-3.293130876254375039e+01
-3.293130876254375039e+01
-3.293130876254375039e+01
-3.293130876254375039e+01
-3.459342014107176766e+01
-3.459342014107176766e+01
-3.459342014107176766e+01
-3.459342014107176766e+01
-3.459342014107176766e+01
-3.459342014107176766e+01
-3.459342014107176766e+01
-3.459342014107176766e+01
-3.459342014107176766e+01
-3.459342014107176766e+01
-3.459342014107176766e+01
-3.459342014107176766e+01
-3.459342014107176766e+01
-3.459342014107176766e+01
-3.459342014107176766e+01
-3.459342014107176766e+01
-3.459342014107176766e+01
-3.459342014107176766e+01
-3.459342014107176766e+01
-3.459342014107176766e+01
-3.459342014107176766e+01
-3.459342014107176766e+01
-3.459342014107176766e+01
-3.459342014107176766e+01
-3.459342014107176766e+01
-3.459342014107176766e+01
-3.459342014107176766e+01
-3.459342014107176766e+01
-3.459342014107176766e+01
-3.459342014107176766e+01
-3.459342014107176766e+01
-3.459342014107176766e+01
-3.459342014107176766e+01
-3.459342014107176766e+01
-3.459342014107176766e+01
-3.459342014107176766e+01
-3.459342014107176766e+01
-3.459342014107176766e+01
-3.459342014107176766e+01
-3.459342014107176766e+01
-3.459342014107176766e+01
-3.459342014107176766e+01
-3.459342014107176766e+01
-3.459342014107176766e+01
-3.459342014107176766e+01
-3.459342014107176766e+01
-3.459342014107176766e+01
-3.459342014107176766e+01
-3.459342014107176766e+01
-3.459342014107176766e+01
-3.459342014107176766e+01
-3.459342014107176766e+01
-3.459342014107176766e+01
-3.459342014107176766e+01
-3.459342014107176766e+01
-3.459342014107176766e+01
-3.459342014107176766e+01
-3.459342014107176766e+01
-3.459342014107176766e+01
-3.459342014107176766e+01
-3.459342014107176766e+01
-3.459342014107176766e+01
-3.459342014107176766e+01
-3.459342014107176766e+01
-3.459342014107176766e+01
-3.459342014107176766e+01
-3.459342014107176766e+01
-3.459342014107176766e+01
-3.459342014107176766e+01
-3.459342014107176766e+01
-3.459342014107176766e+01
-3.459342014107176766e+01
-3.459342014107176766e+01
-3.459342014107176766e+01
-3.459342014107176766e+01
-3.459342014107176766e+01
-3.459342014107176766e+01
-3.459342014107176766e+01
-3.459342014107176766e+01
-3.459342014107176766e+01
-3.459342014107176766e+01
-3.459342014107176766e+01
-3.459342014107176766e+01
-3.459342014107176766e+01
-3.459342014107176766e+01
-3.459342014107176766e+01
-3.459342014107176766e+01
-3.459342014107176766e+01
-3.459342014107176766e+01
-3.459342014107176766e+01
-3.459342014107176766e+01
-3.459342014107176766e+01
-3.459342014107176766e+01
-3.459342014107176766e+01
-3.459342014107176766e+01
-3.459342014107176766e+01
-3.459342014107176766e+01
-3.459342014107176766e+01
-3.459342014107176766e+01
-3.459342014107176766e+01
-3.459342014107176766e+01
-3.459342014107176766e+01
-3.459342014107176766e+01
-3.459342014107176766e+01
-3.459342014107176766e+01
-3.459342014107176766e+01
-3.459342014107176766e+01
-3.459342014107176766e+01
-3.459342014107176766e+01
-3.459342014107176766e+01
-3.459342014107176766e+01
-3.459342014107176766e+01
-3.459342014107176766e+01
-3.459342014107176766e+01
-3.459342014107176766e+01
-3.459342014107176766e+01
-3.459342014107176766e+01
-3.459342014107176766e+01
-3.459342014107176766e+01
-3.459342014107176766e+01
-3.459342014107176766e+01
-3.459342014107176766e+01
-3.459342014107176766e+01
-3.459342014107176766e+01
-3.459342014107176766e+01
-3.459342014107176766e+01
-3.459342014107176766e+01
-3.459342014107176766e+01
-3.459342014107176766e+01
-3.459342014107176766e+01
-3.459342014107176766e+01
-3.459342014107176766e+01
-3.447810473790278962e+01
-3.447810473790278962e+01
-3.447810473790278962e+01
-3.447810473790278962e+01
-3.447810473790278962e+01
-3.447810473790278962e+01
-3.447810473790278962e+01
-3.447810473790278962e+01
-3.447810473790278962e+01
-3.447810473790278962e+01
-3.447810473790278962e+01
-3.447810473790278962e+01
-3.447810473790278962e+01
-3.447810473790278962e+01
-3.447810473790278962e+01
-3.447810473790278962e+01
-3.447810473790278962e+01
-3.447810473790278962e+01
-3.447810473790278962e+01
-3.447810473790278962e+01
-3.447810473790278962e+01
-3.447810473790278962e+01
-3.447810473790278962e+01
-3.447810473790278962e+01
-3.447810473790278962e+01
-3.447810473790278962e+01
-3.447810473790278962e+01
-3.447810473790278962e+01
-3.447810473790278962e+01
-3.447810473790278962e+01
-3.447810473790278962e+01
-3.447810473790278962e+01
-3.447810473790278962e+01
-3.447810473790278962e+01
-3.447810473790278962e+01
-3.447810473790278962e+01
-3.447810473790278962e+01
-3.447810473790278962e+01
-3.447810473790278962e+01
-3.447810473790278962e+01
-3.447810473790278962e+01
-3.447810473790278962e+01
-3.447810473790278962e+01
-3.447810473790278962e+01
-3.447810473790278962e+01
-3.447810473790278962e+01
-3.447810473790278962e+01
-3.447810473790278962e+01
-3.447810473790278962e+01
-3.447810473790278962e+01
-3.447810473790278962e+01
-3.447810473790278962e+01
-3.447810473790278962e+01
-3.447810473790278962e+01
-3.447810473790278962e+01
-3.447810473790278962e+01
-3.447810473790278962e+01
-3.447810473790278962e+01
-3.447810473790278962e+01
-3.447810473790278962e+01
-3.447810473790278962e+01
-3.447810473790278962e+01
-3.447810473790278962e+01
-3.447810473790278962e+01
-3.447810473790278962e+01
-3.447810473790278962e+01
-3.447810473790278962e+01
-3.447810473790278962e+01
-3.447810473790278962e+01
-3.447810473790278962e+01
-3.447810473790278962e+01
-3.447810473790278962e+01
-3.447810473790278962e+01
-3.447810473790278962e+01
-3.447810473790278962e+01
-3.447810473790278962e+01
-3.447810473790278962e+01
-3.447810473790278962e+01
-3.447810473790278962e+01
-3.447810473790278962e+01
-3.447810473790278962e+01
-3.447810473790278962e+01
-3.447810473790278962e+01
-3.447810473790278962e+01
-3.447810473790278962e+01
-3.447810473790278962e+01
-3.447810473790278962e+01
-3.447810473790278962e+01
-3.447810473790278962e+01
-3.447810473790278962e+01
-3.447810473790278962e+01
-3.447810473790278962e+01
-3.447810473790278962e+01
-3.447810473790278962e+01
-3.447810473790278962e+01
-3.447810473790278962e+01
-3.447810473790278962e+01
-3.447810473790278962e+01
-3.447810473790278962e+01
-3.447810473790278962e+01
-3.447810473790278962e+01
-3.447810473790278962e+01
-3.447810473790278962e+01
-3.447810473790278962e+01
-3.447810473790278962e+01
-3.447810473790278962e+01
-3.447810473790278962e+01
-3.447810473790278962e+01
-3.447810473790278962e+01
-3.447810473790278962e+01
-3.447810473790278962e+01
-3.447810473790278962e+01
-3.447810473790278962e+01
-3.447810473790278962e+01
-3.447810473790278962e+01
-3.447810473790278962e+01
-3.447810473790278962e+01
-3.447810473790278962e+01
-3.447810473790278962e+01
-3.447810473790278962e+01
-3.447810473790278962e+01
-3.447810473790278962e+01
-3.447810473790278962e+01
-3.447810473790278962e+01
-3.447810473790278962e+01
-3.447810473790278962e+01
-3.447810473790278962e+01
-3.447810473790278962e+01
-3.447810473790278962e+01
-3.447810473790278962e+01
-3.447810473790278962e+01
-3.447810473790278962e+01
-3.419756021699914328e+01
-3.419756021699914328e+01
-3.419756021699914328e+01
-3.419756021699914328e+01
-3.419756021699914328e+01
-3.419756021699914328e+01
-3.419756021699914328e+01
-3.419756021699914328e+01
-3.419756021699914328e+01
-3.419756021699914328e+01
-3.419756021699914328e+01
-3.419756021699914328e+01
-3.419756021699914328e+01
-3.419756021699914328e+01
-3.419756021699914328e+01
-3.419756021699914328e+01
-3.419756021699914328e+01
-3.419756021699914328e+01
-3.419756021699914328e+01
-3.419756021699914328e+01
-3.419756021699914328e+01
-3.419756021699914328e+01
-3.419756021699914328e+01
-3.419756021699914328e+01
-3.419756021699914328e+01
-3.419756021699914328e+01
-3.419756021699914328e+01
-3.419756021699914328e+01
-3.419756021699914328e+01
-3.419756021699914328e+01
-3.419756021699914328e+01
-3.419756021699914328e+01
-3.419756021699914328e+01
-3.419756021699914328e+01
-3.419756021699914328e+01
-3.419756021699914328e+01
-3.419756021699914328e+01
-3.419756021699914328e+01
-3.419756021699914328e+01
-3.419756021699914328e+01
-3.419756021699914328e+01
-3.419756021699914328e+01
-3.419756021699914328e+01
-3.419756021699914328e+01
-3.419756021699914328e+01
-3.419756021699914328e+01
-3.419756021699914328e+01
-3.419756021699914328e+01
-3.419756021699914328e+01
-3.419756021699914328e+01
-3.419756021699914328e+01
-3.419756021699914328e+01
-3.419756021699914328e+01
-3.419756021699914328e+01
-3.419756021699914328e+01
-3.419756021699914328e+01
-3.419756021699914328e+01
-3.419756021699914328e+01
-3.419756021699914328e+01
-3.419756021699914328e+01
-3.419756021699914328e+01
-3.419756021699914328e+01
-3.419756021699914328e+01
-3.419756021699914328e+01
-3.419756021699914328e+01
-3.419756021699914328e+01
-3.419756021699914328e+01
-3.419756021699914328e+01
-3.419756021699914328e+01
-3.419756021699914328e+01
-3.419756021699914328e+01
-3.419756021699914328e+01
-3.419756021699914328e+01
-3.419756021699914328e+01
-3.419756021699914328e+01
-3.419756021699914328e+01
-3.419756021699914328e+01
-3.419756021699914328e+01
-3.419756021699914328e+01
-3.419756021699914328e+01
-3.419756021699914328e+01
-3.419756021699914328e+01
-3.419756021699914328e+01
-3.419756021699914328e+01
-3.419756021699914328e+01
-3.419756021699914328e+01
-3.419756021699914328e+01
-3.419756021699914328e+01
-3.419756021699914328e+01
-3.419756021699914328e+01
-3.419756021699914328e+01
-3.419756021699914328e+01
-3.419756021699914328e+01
-3.419756021699914328e+01
-3.419756021699914328e+01
-3.419756021699914328e+01
-3.419756021699914328e+01
-3.419756021699914328e+01
-3.419756021699914328e+01
-3.419756021699914328e+01
-3.419756021699914328e+01
-3.419756021699914328e+01
-3.419756021699914328e+01
-3.419756021699914328e+01
-3.419756021699914328e+01
-3.419756021699914328e+01
-3.419756021699914328e+01
-3.419756021699914328e+01
-3.419756021699914328e+01
-3.419756021699914328e+01
-3.419756021699914328e+01
-3.419756021699914328e+01
-3.419756021699914328e+01
-3.483965083497727022e+01
-3.483965083497727022e+01
-3.483965083497727022e+01
-3.483965083497727022e+01
-3.483965083497727022e+01
-3.483965083497727022e+01
-3.483965083497727022e+01
-3.483965083497727022e+01
-3.483965083497727022e+01
-3.483965083497727022e+01
-3.483965083497727022e+01
-3.483965083497727022e+01
-3.483965083497727022e+01
-3.483965083497727022e+01
-3.483965083497727022e+01
-3.483965083497727022e+01
-3.483965083497727022e+01
-3.483965083497727022e+01
-3.483965083497727022e+01
-3.483965083497727022e+01
-3.483965083497727022e+01
-3.483965083497727022e+01
-3.483965083497727022e+01
-3.483965083497727022e+01
-3.483965083497727022e+01
-3.483965083497727022e+01
-3.483965083497727022e+01
-3.483965083497727022e+01
-3.483965083497727022e+01
-3.483965083497727022e+01
-3.483965083497727022e+01
-3.483965083497727022e+01
-3.483965083497727022e+01
-3.483965083497727022e+01
-3.483965083497727022e+01
-3.483965083497727022e+01
-3.483965083497727022e+01
-3.483965083497727022e+01
-3.483965083497727022e+01
-3.483965083497727022e+01
-3.483965083497727022e+01
-3.483965083497727022e+01
-3.483965083497727022e+01
-3.483965083497727022e+01
-3.483965083497727022e+01
-3.483965083497727022e+01
-3.483965083497727022e+01
-3.483965083497727022e+01
-3.483965083497727022e+01
-3.483965083497727022e+01
-3.483965083497727022e+01
-3.483965083497727022e+01
-3.483965083497727022e+01
-3.483965083497727022e+01
-3.483965083497727022e+01
-3.483965083497727022e+01
-3.483965083497727022e+01
-3.483965083497727022e+01
-3.483965083497727022e+01
-3.483965083497727022e+01
-3.483965083497727022e+01
-3.483965083497727022e+01
-3.483965083497727022e+01
-3.483965083497727022e+01
-3.483965083497727022e+01
-3.483965083497727022e+01
-3.483965083497727022e+01
-3.483965083497727022e+01
-3.483965083497727022e+01
-3.483965083497727022e+01
-3.483965083497727022e+01
-3.483965083497727022e+01
-3.483965083497727022e+01
-3.483965083497727022e+01
-3.483965083497727022e+01
-3.483965083497727022e+01
-3.483965083497727022e+01
-3.483965083497727022e+01
-3.483965083497727022e+01
-3.483965083497727022e+01
-3.483965083497727022e+01
-3.483965083497727022e+01
-3.483965083497727022e+01
-3.483965083497727022e+01
-3.483965083497727022e+01
-3.483965083497727022e+01
-3.483965083497727022e+01
-3.483965083497727022e+01
-3.483965083497727022e+01
-3.483965083497727022e+01
-3.483965083497727022e+01
-3.483965083497727022e+01
-3.483965083497727022e+01
-3.483965083497727022e+01
-3.483965083497727022e+01
-3.483965083497727022e+01
-3.483965083497727022e+01
-3.483965083497727022e+01
-3.483965083497727022e+01
-3.483965083497727022e+01
-3.483965083497727022e+01
-3.483965083497727022e+01
-3.483965083497727022e+01
-3.483965083497727022e+01
-3.483965083497727022e+01
-3.483965083497727022e+01
-3.483965083497727022e+01
-3.483965083497727022e+01
-3.483965083497727022e+01
-3.483965083497727022e+01
-3.483965083497727022e+01
-3.483965083497727022e+01
-3.483965083497727022e+01
-3.483965083497727022e+01
-3.483965083497727022e+01
-3.483965083497727022e+01
-3.483965083497727022e+01
-3.483965083497727022e+01
-3.483965083497727022e+01
-3.483965083497727022e+01
-3.483965083497727022e+01
-3.483965083497727022e+01
-3.483965083497727022e+01
-3.483965083497727022e+01
-3.483965083497727022e+01
-3.483965083497727022e+01
-3.483965083497727022e+01
-3.483965083497727022e+01
-3.483965083497727022e+01
-3.483965083497727022e+01
-3.483965083497727022e+01
-3.516523446971055478e+01
-3.516523446971055478e+01
-3.516523446971055478e+01
-3.516523446971055478e+01
-3.516523446971055478e+01
-3.516523446971055478e+01
-3.516523446971055478e+01
-3.516523446971055478e+01
-3.516523446971055478e+01
-3.516523446971055478e+01
-3.516523446971055478e+01
-3.516523446971055478e+01
-3.516523446971055478e+01
-3.516523446971055478e+01
-3.516523446971055478e+01
-3.516523446971055478e+01
-3.516523446971055478e+01
-3.516523446971055478e+01
-3.516523446971055478e+01
-3.516523446971055478e+01
-3.516523446971055478e+01
-3.516523446971055478e+01
-3.516523446971055478e+01
-3.516523446971055478e+01
-3.516523446971055478e+01
-3.516523446971055478e+01
-3.516523446971055478e+01
-3.516523446971055478e+01
-3.516523446971055478e+01
-3.516523446971055478e+01
-3.516523446971055478e+01
-3.516523446971055478e+01
-3.516523446971055478e+01
-3.516523446971055478e+01
-3.516523446971055478e+01
-3.516523446971055478e+01
-3.516523446971055478e+01
-3.516523446971055478e+01
-3.516523446971055478e+01
-3.516523446971055478e+01
-3.516523446971055478e+01
-3.516523446971055478e+01
-3.516523446971055478e+01
-3.516523446971055478e+01
-3.516523446971055478e+01
-3.516523446971055478e+01
-3.516523446971055478e+01
-3.516523446971055478e+01
-3.516523446971055478e+01
-3.516523446971055478e+01
-3.516523446971055478e+01
-3.516523446971055478e+01
-3.516523446971055478e+01
-3.516523446971055478e+01
-3.516523446971055478e+01
-3.516523446971055478e+01
-3.516523446971055478e+01
-3.516523446971055478e+01
-3.516523446971055478e+01
-3.516523446971055478e+01
-3.516523446971055478e+01
-3.516523446971055478e+01
-3.516523446971055478e+01
-3.516523446971055478e+01
-3.516523446971055478e+01
-3.516523446971055478e+01
-3.516523446971055478e+01
-3.516523446971055478e+01
-3.516523446971055478e+01
-3.516523446971055478e+01
-3.516523446971055478e+01
-3.516523446971055478e+01
-3.516523446971055478e+01
-3.516523446971055478e+01
-3.516523446971055478e+01
-3.516523446971055478e+01
-3.516523446971055478e+01
-3.516523446971055478e+01
-3.516523446971055478e+01
-3.516523446971055478e+01
-3.516523446971055478e+01
-3.516523446971055478e+01
-3.516523446971055478e+01
-3.516523446971055478e+01
-3.516523446971055478e+01
-3.516523446971055478e+01
-3.516523446971055478e+01
-3.516523446971055478e+01
-3.516523446971055478e+01
-3.516523446971055478e+01
-3.516523446971055478e+01
-3.516523446971055478e+01
-3.516523446971055478e+01
-3.516523446971055478e+01
-3.516523446971055478e+01
-3.516523446971055478e+01
-3.516523446971055478e+01
-3.516523446971055478e+01
-3.516523446971055478e+01
-3.516523446971055478e+01
-3.516523446971055478e+01
-3.516523446971055478e+01
-3.516523446971055478e+01
-3.516523446971055478e+01
-3.516523446971055478e+01
-3.516523446971055478e+01
-3.516523446971055478e+01
-3.516523446971055478e+01
-3.516523446971055478e+01
-3.516523446971055478e+01
-3.516523446971055478e+01
-3.516523446971055478e+01
-3.516523446971055478e+01
-3.516523446971055478e+01
-3.516523446971055478e+01
-3.516523446971055478e+01
-3.516523446971055478e+01
-3.516523446971055478e+01
-3.516523446971055478e+01
-3.516523446971055478e+01
-3.527664060335507656e+01
-3.527664060335507656e+01
-3.527664060335507656e+01
-3.527664060335507656e+01
-3.527664060335507656e+01
-3.527664060335507656e+01
-3.527664060335507656e+01
-3.527664060335507656e+01
-3.527664060335507656e+01
-3.527664060335507656e+01
-3.527664060335507656e+01
-3.527664060335507656e+01
-3.527664060335507656e+01
-3.527664060335507656e+01
-3.527664060335507656e+01
-3.527664060335507656e+01
-3.527664060335507656e+01
-3.527664060335507656e+01
-3.527664060335507656e+01
-3.527664060335507656e+01
-3.527664060335507656e+01
-3.527664060335507656e+01
-3.527664060335507656e+01
-3.527664060335507656e+01
-3.527664060335507656e+01
-3.527664060335507656e+01
-3.527664060335507656e+01
-3.527664060335507656e+01
-3.527664060335507656e+01
-3.527664060335507656e+01
-3.527664060335507656e+01
-3.527664060335507656e+01
-3.527664060335507656e+01
-3.527664060335507656e+01
-3.527664060335507656e+01
-3.527664060335507656e+01
-3.527664060335507656e+01
-3.527664060335507656e+01
-3.527664060335507656e+01
-3.527664060335507656e+01
-3.527664060335507656e+01
-3.527664060335507656e+01
-3.527664060335507656e+01
-3.527664060335507656e+01
-3.527664060335507656e+01
-3.527664060335507656e+01
-3.527664060335507656e+01
-3.527664060335507656e+01
-3.527664060335507656e+01
-3.527664060335507656e+01
-3.527664060335507656e+01
-3.527664060335507656e+01
-3.527664060335507656e+01
-3.527664060335507656e+01
-3.527664060335507656e+01
-3.527664060335507656e+01
-3.527664060335507656e+01
-3.527664060335507656e+01
-3.527664060335507656e+01
-3.527664060335507656e+01
-3.527664060335507656e+01
-3.527664060335507656e+01
-3.527664060335507656e+01
-3.527664060335507656e+01
-3.527664060335507656e+01
-3.527664060335507656e+01
-3.527664060335507656e+01
-3.527664060335507656e+01
-3.527664060335507656e+01
-3.527664060335507656e+01
-3.527664060335507656e+01
-3.527664060335507656e+01
-3.527664060335507656e+01
-3.527664060335507656e+01
-3.527664060335507656e+01
-3.527664060335507656e+01
-3.527664060335507656e+01
-3.527664060335507656e+01
-3.527664060335507656e+01
-3.527664060335507656e+01
-3.527664060335507656e+01
-3.527664060335507656e+01
-3.527664060335507656e+01
-3.527664060335507656e+01
-3.527664060335507656e+01
-3.527664060335507656e+01
-3.527664060335507656e+01
-3.527664060335507656e+01
-3.527664060335507656e+01
-3.527664060335507656e+01
-3.527664060335507656e+01
-3.527664060335507656e+01
-3.527664060335507656e+01
-3.527664060335507656e+01
-3.527664060335507656e+01
-3.527664060335507656e+01
-3.527664060335507656e+01
-3.527664060335507656e+01
-3.527664060335507656e+01
-3.527664060335507656e+01
-3.527664060335507656e+01
-3.527664060335507656e+01
-3.527664060335507656e+01
-3.527664060335507656e+01
-3.527664060335507656e+01
-3.527664060335507656e+01
-3.527664060335507656e+01
-3.527664060335507656e+01
-3.527664060335507656e+01
-3.527664060335507656e+01
-3.527664060335507656e+01
-3.527664060335507656e+01
-3.527664060335507656e+01
-3.527664060335507656e+01
-3.527664060335507656e+01
-3.527664060335507656e+01
-3.527664060335507656e+01
-3.527664060335507656e+01
-3.527664060335507656e+01
-3.527664060335507656e+01
-3.527664060335507656e+01
-3.527664060335507656e+01
-3.527664060335507656e+01
-3.527664060335507656e+01
-3.527664060335507656e+01
-3.527664060335507656e+01
-3.527664060335507656e+01
-3.527664060335507656e+01
-3.527664060335507656e+01
-3.527664060335507656e+01
-3.527664060335507656e+01
-3.527664060335507656e+01
-3.527664060335507656e+01
-3.527664060335507656e+01
-3.527664060335507656e+01
-3.527664060335507656e+01
-3.527664060335507656e+01
-3.527664060335507656e+01
-3.527664060335507656e+01
-3.903164812067101508e+01
-3.903164812067101508e+01
-3.903164812067101508e+01
-3.903164812067101508e+01
-3.971344937355700466e+01
-3.971344937355700466e+01
-3.541182286336091067e+01
-3.541182286336091067e+01
-3.541182286336091067e+01
-3.541182286336091067e+01
-3.541182286336091067e+01
-3.541182286336091067e+01
-3.541182286336091067e+01
-3.541182286336091067e+01
-3.541182286336091067e+01
-3.541182286336091067e+01
-3.541182286336091067e+01
-3.541182286336091067e+01
-3.541182286336091067e+01
-3.541182286336091067e+01
-3.541182286336091067e+01
-3.541182286336091067e+01
-3.541182286336091067e+01
-3.541182286336091067e+01
-3.541182286336091067e+01
-3.541182286336091067e+01
-3.541182286336091067e+01
-3.541182286336091067e+01
-3.541182286336091067e+01
-3.541182286336091067e+01
-3.541182286336091067e+01
-3.541182286336091067e+01
-3.541182286336091067e+01
-3.541182286336091067e+01
-3.541182286336091067e+01
-3.541182286336091067e+01
-3.541182286336091067e+01
-3.541182286336091067e+01
-3.541182286336091067e+01
-3.541182286336091067e+01
-3.541182286336091067e+01
-3.541182286336091067e+01
-3.541182286336091067e+01
-3.541182286336091067e+01
-3.541182286336091067e+01
-3.541182286336091067e+01
-3.541182286336091067e+01
-3.541182286336091067e+01
-3.541182286336091067e+01
-3.541182286336091067e+01
-3.541182286336091067e+01
-3.541182286336091067e+01
-3.541182286336091067e+01
-3.541182286336091067e+01
-3.541182286336091067e+01
-3.541182286336091067e+01
-3.541182286336091067e+01
-3.541182286336091067e+01
-3.541182286336091067e+01
-3.541182286336091067e+01
-3.541182286336091067e+01
-3.541182286336091067e+01
-3.541182286336091067e+01
-3.541182286336091067e+01
-3.541182286336091067e+01
-3.541182286336091067e+01
-3.541182286336091067e+01
-3.541182286336091067e+01
-3.541182286336091067e+01
-3.541182286336091067e+01
-3.541182286336091067e+01
-3.541182286336091067e+01
-3.541182286336091067e+01
-3.541182286336091067e+01
-3.541182286336091067e+01
-3.541182286336091067e+01
-3.541182286336091067e+01
-3.541182286336091067e+01
-3.541182286336091067e+01
-3.541182286336091067e+01
-3.541182286336091067e+01
-3.541182286336091067e+01
-3.541182286336091067e+01
-3.541182286336091067e+01
-3.541182286336091067e+01
-3.541182286336091067e+01
-3.541182286336091067e+01
-3.541182286336091067e+01
-3.541182286336091067e+01
-3.541182286336091067e+01
-3.541182286336091067e+01
-3.541182286336091067e+01
-3.541182286336091067e+01
-3.541182286336091067e+01
-3.541182286336091067e+01
-3.541182286336091067e+01
-3.541182286336091067e+01
-3.541182286336091067e+01
-3.541182286336091067e+01
-3.541182286336091067e+01
-3.541182286336091067e+01
-3.541182286336091067e+01
-3.541182286336091067e+01
-3.541182286336091067e+01
-3.541182286336091067e+01
-3.541182286336091067e+01
-3.541182286336091067e+01
-3.541182286336091067e+01
-3.541182286336091067e+01
-3.541182286336091067e+01
-3.541182286336091067e+01
-3.541182286336091067e+01
-3.541182286336091067e+01
-3.541182286336091067e+01
-3.541182286336091067e+01
-3.541182286336091067e+01
-3.541182286336091067e+01
-3.541182286336091067e+01
-3.541182286336091067e+01
-3.541182286336091067e+01
-3.541182286336091067e+01
-3.541182286336091067e+01
-3.541182286336091067e+01
-3.541182286336091067e+01
-3.541182286336091067e+01
-3.541182286336091067e+01
-3.541182286336091067e+01
-3.541182286336091067e+01
-3.541182286336091067e+01
-3.541182286336091067e+01
-3.541182286336091067e+01
-3.541182286336091067e+01
-3.541182286336091067e+01
-3.541182286336091067e+01
-3.592209763485669072e+01
-3.592209763485669072e+01
-3.592209763485669072e+01
-3.592209763485669072e+01
-3.592209763485669072e+01
-3.592209763485669072e+01
-3.592209763485669072e+01
-3.592209763485669072e+01
-3.592209763485669072e+01
-3.592209763485669072e+01
-3.592209763485669072e+01
-3.592209763485669072e+01
-3.592209763485669072e+01
-3.592209763485669072e+01
-3.592209763485669072e+01
-3.592209763485669072e+01
-3.592209763485669072e+01
-3.592209763485669072e+01
-3.592209763485669072e+01
-3.592209763485669072e+01
-3.592209763485669072e+01
-3.592209763485669072e+01
-3.592209763485669072e+01
-3.592209763485669072e+01
-3.592209763485669072e+01
-3.592209763485669072e+01
-3.592209763485669072e+01
-3.592209763485669072e+01
-3.592209763485669072e+01
-3.592209763485669072e+01
-3.592209763485669072e+01
-3.592209763485669072e+01
-3.592209763485669072e+01
-3.592209763485669072e+01
-3.592209763485669072e+01
-3.592209763485669072e+01
-3.592209763485669072e+01
-3.592209763485669072e+01
-3.592209763485669072e+01
-3.592209763485669072e+01
-3.592209763485669072e+01
-3.592209763485669072e+01
-3.592209763485669072e+01
-3.592209763485669072e+01
-3.592209763485669072e+01
-3.592209763485669072e+01
-3.592209763485669072e+01
-3.592209763485669072e+01
-3.592209763485669072e+01
-3.592209763485669072e+01
-3.592209763485669072e+01
-3.592209763485669072e+01
-3.592209763485669072e+01
-3.592209763485669072e+01
-3.592209763485669072e+01
-3.592209763485669072e+01
-3.592209763485669072e+01
-3.592209763485669072e+01
-3.592209763485669072e+01
-3.592209763485669072e+01
-3.592209763485669072e+01
-3.592209763485669072e+01
-3.592209763485669072e+01
-3.592209763485669072e+01
-3.592209763485669072e+01
-3.592209763485669072e+01
-3.592209763485669072e+01
-3.592209763485669072e+01
-3.592209763485669072e+01
-3.592209763485669072e+01
-3.592209763485669072e+01
-3.592209763485669072e+01
-3.592209763485669072e+01
-3.592209763485669072e+01
-3.592209763485669072e+01
-3.592209763485669072e+01
-3.592209763485669072e+01
-3.592209763485669072e+01
-3.592209763485669072e+01
-3.592209763485669072e+01
-3.592209763485669072e+01
-3.592209763485669072e+01
-3.592209763485669072e+01
-3.592209763485669072e+01
-3.592209763485669072e+01
-3.592209763485669072e+01
-3.592209763485669072e+01
-3.592209763485669072e+01
-3.592209763485669072e+01
-3.592209763485669072e+01
-3.592209763485669072e+01
-3.592209763485669072e+01
-3.592209763485669072e+01
-3.592209763485669072e+01
-3.592209763485669072e+01
-3.592209763485669072e+01
-3.592209763485669072e+01
-3.592209763485669072e+01
-3.592209763485669072e+01
-3.592209763485669072e+01
-3.592209763485669072e+01
-3.592209763485669072e+01
-3.592209763485669072e+01
-3.592209763485669072e+01
-3.592209763485669072e+01
-3.592209763485669072e+01
-3.592209763485669072e+01
-3.592209763485669072e+01
-3.592209763485669072e+01
-3.592209763485669072e+01
-3.592209763485669072e+01
-3.592209763485669072e+01
-3.592209763485669072e+01
-3.592209763485669072e+01
-3.592209763485669072e+01
-3.592209763485669072e+01
-3.592209763485669072e+01
-3.592209763485669072e+01
-3.592209763485669072e+01
-3.592209763485669072e+01
-3.592209763485669072e+01
-3.592209763485669072e+01
-3.592209763485669072e+01
-3.592209763485669072e+01
-3.592209763485669072e+01
-3.592209763485669072e+01
-3.592209763485669072e+01
-3.592209763485669072e+01
-3.592209763485669072e+01
-3.592209763485669072e+01
-3.592209763485669072e+01
-3.592209763485669072e+01
-3.592209763485669072e+01
-3.592209763485669072e+01
-3.592209763485669072e+01
-3.592209763485669072e+01
-3.592209763485669072e+01
-3.592209763485669072e+01
-3.592209763485669072e+01
-3.592209763485669072e+01
-3.592209763485669072e+01
-3.592209763485669072e+01
-3.592209763485669072e+01
-3.592209763485669072e+01
-3.592209763485669072e+01
-3.592209763485669072e+01
-3.592209763485669072e+01
-3.592209763485669072e+01
-3.592209763485669072e+01
-3.592209763485669072e+01
-3.765968256974588968e+01
-3.765968256974588968e+01
-3.765968256974588968e+01
-3.765968256974588968e+01
-3.765968256974588968e+01
-3.765968256974588968e+01
-3.765968256974588968e+01
-3.765968256974588968e+01
-3.765968256974588968e+01
-3.765968256974588968e+01
-3.765968256974588968e+01
-3.765968256974588968e+01
-3.765968256974588968e+01
-3.765968256974588968e+01
-3.765968256974588968e+01
-3.765968256974588968e+01
-3.765968256974588968e+01
-3.765968256974588968e+01
-3.765968256974588968e+01
-3.765968256974588968e+01
-3.765968256974588968e+01
-3.765968256974588968e+01
-3.765968256974588968e+01
-3.765968256974588968e+01
-3.765968256974588968e+01
-3.765968256974588968e+01
-3.765968256974588968e+01
-3.765968256974588968e+01
-3.765968256974588968e+01
-3.765968256974588968e+01
-3.765968256974588968e+01
-3.765968256974588968e+01
-3.765968256974588968e+01
-3.765968256974588968e+01
-3.765968256974588968e+01
-3.765968256974588968e+01
-3.765968256974588968e+01
-3.765968256974588968e+01
-3.765968256974588968e+01
-3.765968256974588968e+01
-3.765968256974588968e+01
-3.765968256974588968e+01
-3.765968256974588968e+01
-3.765968256974588968e+01
-3.765968256974588968e+01
-3.765968256974588968e+01
-3.765968256974588968e+01
-3.765968256974588968e+01
-3.765968256974588968e+01
-3.765968256974588968e+01
-3.765968256974588968e+01
-3.765968256974588968e+01
-3.765968256974588968e+01
-3.765968256974588968e+01
-3.765968256974588968e+01
-3.765968256974588968e+01
-3.765968256974588968e+01
-3.765968256974588968e+01
-3.765968256974588968e+01
-3.765968256974588968e+01
-3.765968256974588968e+01
-3.765968256974588968e+01
-3.765968256974588968e+01
-3.765968256974588968e+01
-3.765968256974588968e+01
-3.765968256974588968e+01
-3.765968256974588968e+01
-3.765968256974588968e+01
-3.765968256974588968e+01
-3.765968256974588968e+01
-3.765968256974588968e+01
-3.765968256974588968e+01
-3.765968256974588968e+01
-3.765968256974588968e+01
-3.765968256974588968e+01
-3.765968256974588968e+01
-3.765968256974588968e+01
-3.765968256974588968e+01
-3.765968256974588968e+01
-3.765968256974588968e+01
-3.765968256974588968e+01
-3.765968256974588968e+01
-3.765968256974588968e+01
-3.765968256974588968e+01
-3.765968256974588968e+01
-3.765968256974588968e+01
-3.765968256974588968e+01
-3.765968256974588968e+01
-3.765968256974588968e+01
-3.765968256974588968e+01
-3.765968256974588968e+01
-3.765968256974588968e+01
-3.765968256974588968e+01
-3.765968256974588968e+01
-3.765968256974588968e+01
-3.765968256974588968e+01
-3.765968256974588968e+01
-3.765968256974588968e+01
-3.765968256974588968e+01
-3.765968256974588968e+01
-3.765968256974588968e+01
-3.765968256974588968e+01
-3.765968256974588968e+01
-3.765968256974588968e+01
-3.765968256974588968e+01
-3.765968256974588968e+01
-3.765968256974588968e+01
-3.765968256974588968e+01
-3.765968256974588968e+01
-3.765968256974588968e+01
-3.765968256974588968e+01
-3.765968256974588968e+01
-3.765968256974588968e+01
-3.765968256974588968e+01
-3.765968256974588968e+01
-3.765968256974588968e+01
-3.765968256974588968e+01
-3.765968256974588968e+01
-3.765968256974588968e+01
-3.765968256974588968e+01
-3.765968256974588968e+01
-3.765968256974588968e+01
-3.765968256974588968e+01
-3.765968256974588968e+01
-3.765968256974588968e+01
-3.765968256974588968e+01
-3.765968256974588968e+01
-3.765968256974588968e+01
-3.765968256974588968e+01
-3.765968256974588968e+01
-3.765968256974588968e+01
-3.765968256974588968e+01
-3.765968256974588968e+01
-3.765968256974588968e+01
-3.765968256974588968e+01
-3.765968256974588968e+01
-3.765968256974588968e+01
-3.765968256974588968e+01
-3.765968256974588968e+01
-3.765968256974588968e+01
-3.765968256974588968e+01
-3.765968256974588968e+01
-3.765968256974588968e+01
-3.765968256974588968e+01
-3.765968256974588968e+01
-3.765968256974588968e+01
-3.765968256974588968e+01
-3.765968256974588968e+01
-3.765968256974588968e+01
-3.765968256974588968e+01
-3.765968256974588968e+01
-3.765968256974588968e+01
-3.765968256974588968e+01
-3.765968256974588968e+01
-3.765968256974588968e+01
-3.765968256974588968e+01
-3.765968256974588968e+01
-3.765968256974588968e+01
-3.765968256974588968e+01
-3.765968256974588968e+01
-3.765968256974588968e+01
-3.765968256974588968e+01
-3.765968256974588968e+01
-3.765968256974588968e+01
-3.765968256974588968e+01
-3.765968256974588968e+01
-3.765968256974588968e+01
-3.765968256974588968e+01
-3.765968256974588968e+01
-3.765968256974588968e+01
-3.765968256974588968e+01
-3.765968256974588968e+01
-3.765968256974588968e+01
-3.765968256974588968e+01
-3.765968256974588968e+01
-3.765968256974588968e+01
-3.765968256974588968e+01
-3.765968256974588968e+01
-3.765968256974588968e+01
-3.765968256974588968e+01
-3.765968256974588968e+01
-3.765968256974588968e+01
-3.765968256974588968e+01
-3.765968256974588968e+01
-3.765968256974588968e+01
-3.765968256974588968e+01
-3.765968256974588968e+01
-3.765968256974588968e+01
-3.765968256974588968e+01
-3.765968256974588968e+01
-3.765968256974588968e+01
-3.765968256974588968e+01
-3.765968256974588968e+01
-3.765968256974588968e+01
-3.765968256974588968e+01
-3.765968256974588968e+01
-3.765968256974588968e+01
-3.765968256974588968e+01
-3.765968256974588968e+01
-3.765968256974588968e+01
-3.765968256974588968e+01
-3.765968256974588968e+01
-3.765968256974588968e+01
-3.765968256974588968e+01
-3.765968256974588968e+01
-3.765968256974588968e+01
-3.765968256974588968e+01
-3.765968256974588968e+01
-3.765968256974588968e+01
-3.765968256974588968e+01
-3.765968256974588968e+01
-3.765968256974588968e+01
-3.765968256974588968e+01
-3.765968256974588968e+01
-3.765968256974588968e+01
-3.765968256974588968e+01
-3.760953981590434125e+01
-3.760953981590434125e+01
-3.760953981590434125e+01
-3.760953981590434125e+01
-3.760953981590434125e+01
-3.760953981590434125e+01
-3.760953981590434125e+01
-3.760953981590434125e+01
-3.760953981590434125e+01
-3.760953981590434125e+01
-3.760953981590434125e+01
-3.760953981590434125e+01
-3.760953981590434125e+01
-3.760953981590434125e+01
-3.760953981590434125e+01
-3.760953981590434125e+01
-3.760953981590434125e+01
-3.760953981590434125e+01
-3.760953981590434125e+01
-3.760953981590434125e+01
-3.760953981590434125e+01
-3.760953981590434125e+01
-3.760953981590434125e+01
-3.760953981590434125e+01
-3.760953981590434125e+01
-3.760953981590434125e+01
-3.760953981590434125e+01
-3.760953981590434125e+01
-3.760953981590434125e+01
-3.760953981590434125e+01
-3.760953981590434125e+01
-3.760953981590434125e+01
-3.760953981590434125e+01
-3.760953981590434125e+01
-3.760953981590434125e+01
-3.760953981590434125e+01
-3.760953981590434125e+01
-3.760953981590434125e+01
-3.760953981590434125e+01
-3.760953981590434125e+01
-3.760953981590434125e+01
-3.760953981590434125e+01
-3.760953981590434125e+01
-3.760953981590434125e+01
-3.760953981590434125e+01
-3.760953981590434125e+01
-3.760953981590434125e+01
-3.760953981590434125e+01
-3.760953981590434125e+01
-3.760953981590434125e+01
-3.760953981590434125e+01
-3.760953981590434125e+01
-3.760953981590434125e+01
-3.760953981590434125e+01
-3.760953981590434125e+01
-3.760953981590434125e+01
-3.760953981590434125e+01
-3.760953981590434125e+01
-3.760953981590434125e+01
-3.760953981590434125e+01
-3.760953981590434125e+01
-3.760953981590434125e+01
-3.760953981590434125e+01
-3.760953981590434125e+01
-3.760953981590434125e+01
-3.760953981590434125e+01
-3.760953981590434125e+01
-3.760953981590434125e+01
-3.760953981590434125e+01
-3.760953981590434125e+01
-3.760953981590434125e+01
-3.760953981590434125e+01
-3.760953981590434125e+01
-3.760953981590434125e+01
-3.760953981590434125e+01
-3.760953981590434125e+01
-3.760953981590434125e+01
-3.760953981590434125e+01
-3.760953981590434125e+01
-3.760953981590434125e+01
-3.760953981590434125e+01
-3.760953981590434125e+01
-3.760953981590434125e+01
-3.760953981590434125e+01
-3.760953981590434125e+01
-3.760953981590434125e+01
-3.760953981590434125e+01
-3.760953981590434125e+01
-3.760953981590434125e+01
-3.760953981590434125e+01
-3.760953981590434125e+01
-3.760953981590434125e+01
-3.760953981590434125e+01
-3.760953981590434125e+01
-3.760953981590434125e+01
-3.760953981590434125e+01
-3.760953981590434125e+01
-3.760953981590434125e+01
-3.760953981590434125e+01
-3.760953981590434125e+01
-3.760953981590434125e+01
-3.760953981590434125e+01
-3.760953981590434125e+01
-3.760953981590434125e+01
-3.760953981590434125e+01
-3.760953981590434125e+01
-3.760953981590434125e+01
-3.760953981590434125e+01
-3.760953981590434125e+01
-3.760953981590434125e+01
-3.760953981590434125e+01
-3.760953981590434125e+01
-3.760953981590434125e+01
-3.760953981590434125e+01
-3.760953981590434125e+01
-3.760953981590434125e+01
-3.760953981590434125e+01
-3.760953981590434125e+01
-3.760953981590434125e+01
-3.760953981590434125e+01
-3.760953981590434125e+01
-3.760953981590434125e+01
-3.760953981590434125e+01
-3.760953981590434125e+01
-3.760953981590434125e+01
-3.760953981590434125e+01
-3.760953981590434125e+01
-3.760953981590434125e+01
-3.760953981590434125e+01
-3.760953981590434125e+01
-3.760953981590434125e+01
-3.760953981590434125e+01
-3.760953981590434125e+01
-3.760953981590434125e+01
-3.760953981590434125e+01
-3.760953981590434125e+01
-3.760953981590434125e+01
-3.760953981590434125e+01
-3.760953981590434125e+01
-3.760953981590434125e+01
-3.760953981590434125e+01
-3.760953981590434125e+01
-3.760953981590434125e+01
-3.760953981590434125e+01
-3.760953981590434125e+01
-3.760953981590434125e+01
-3.760953981590434125e+01
-3.760953981590434125e+01
-3.956869341388578931e+01
-3.956869341388578931e+01
-3.956869341388578931e+01
-3.956869341388578931e+01
-3.956869341388578931e+01
-3.956869341388578931e+01
-3.956869341388578931e+01
-3.956869341388578931e+01
-3.956869341388578931e+01
-3.956869341388578931e+01
-3.956869341388578931e+01
-3.956869341388578931e+01
-3.956869341388578931e+01
-3.956869341388578931e+01
-3.956869341388578931e+01
-3.956869341388578931e+01
-3.956869341388578931e+01
-3.956869341388578931e+01
-3.956869341388578931e+01
-3.956869341388578931e+01
-3.956869341388578931e+01
-3.956869341388578931e+01
-3.956869341388578931e+01
-3.956869341388578931e+01
-3.956869341388578931e+01
-3.956869341388578931e+01
-3.956869341388578931e+01
-3.956869341388578931e+01
-3.956869341388578931e+01
-3.956869341388578931e+01
-3.956869341388578931e+01
-3.956869341388578931e+01
-3.956869341388578931e+01
-3.956869341388578931e+01
-3.956869341388578931e+01
-3.956869341388578931e+01
-3.956869341388578931e+01
-3.956869341388578931e+01
-3.956869341388578931e+01
-3.956869341388578931e+01
-3.956869341388578931e+01
-3.956869341388578931e+01
-3.956869341388578931e+01
-3.956869341388578931e+01
-3.956869341388578931e+01
-3.956869341388578931e+01
-3.956869341388578931e+01
-3.956869341388578931e+01
-3.956869341388578931e+01
-3.956869341388578931e+01
-3.956869341388578931e+01
-3.956869341388578931e+01
-3.956869341388578931e+01
-3.956869341388578931e+01
-3.956869341388578931e+01
-3.956869341388578931e+01
-3.956869341388578931e+01
-3.956869341388578931e+01
-3.956869341388578931e+01
-3.956869341388578931e+01
-3.956869341388578931e+01
-3.956869341388578931e+01
-3.956869341388578931e+01
-3.956869341388578931e+01
-3.956869341388578931e+01
-3.956869341388578931e+01
-3.956869341388578931e+01
-3.956869341388578931e+01
-3.956869341388578931e+01
-3.956869341388578931e+01
-3.956869341388578931e+01
-3.956869341388578931e+01
-3.956869341388578931e+01
-3.956869341388578931e+01
-3.956869341388578931e+01
-3.956869341388578931e+01
-3.956869341388578931e+01
-3.956869341388578931e+01
-3.956869341388578931e+01
-3.956869341388578931e+01
-3.956869341388578931e+01
-3.956869341388578931e+01
-3.956869341388578931e+01
-3.956869341388578931e+01
-3.956869341388578931e+01
-3.956869341388578931e+01
-3.956869341388578931e+01
-3.956869341388578931e+01
-3.956869341388578931e+01
-3.956869341388578931e+01
-3.956869341388578931e+01
-3.956869341388578931e+01
-3.956869341388578931e+01
-3.956869341388578931e+01
-3.956869341388578931e+01
-3.956869341388578931e+01
-3.956869341388578931e+01
-3.956869341388578931e+01
-3.956869341388578931e+01
-3.956869341388578931e+01
-3.956869341388578931e+01
-3.956869341388578931e+01
-3.956869341388578931e+01
-3.956869341388578931e+01
-3.956869341388578931e+01
-3.956869341388578931e+01
-3.956869341388578931e+01
-3.956869341388578931e+01
-3.956869341388578931e+01
-3.956869341388578931e+01
-3.956869341388578931e+01
-3.956869341388578931e+01
-3.956869341388578931e+01
-3.956869341388578931e+01
-3.956869341388578931e+01
-3.956869341388578931e+01
-3.956869341388578931e+01
-3.956869341388578931e+01
-3.956869341388578931e+01
-3.956869341388578931e+01
-3.956869341388578931e+01
-3.956869341388578931e+01
-3.956869341388578931e+01
-3.956869341388578931e+01
-3.956869341388578931e+01
-3.956869341388578931e+01
-3.956869341388578931e+01
-3.956869341388578931e+01
-3.956869341388578931e+01
-3.956869341388578931e+01
-3.956869341388578931e+01
-3.956869341388578931e+01
-3.956869341388578931e+01
-3.956869341388578931e+01
-3.956869341388578931e+01
-3.956869341388578931e+01
-3.956869341388578931e+01
-3.956869341388578931e+01
-3.956869341388578931e+01
-3.956869341388578931e+01
-3.956869341388578931e+01
-3.956869341388578931e+01
-3.956869341388578931e+01
-3.956869341388578931e+01
-3.956869341388578931e+01
-3.956869341388578931e+01
-3.956869341388578931e+01
-3.956869341388578931e+01
-3.956869341388578931e+01
-3.956869341388578931e+01
-3.956869341388578931e+01
-3.956869341388578931e+01
-3.956869341388578931e+01
-3.956869341388578931e+01
-3.956869341388578931e+01
-3.956869341388578931e+01
-3.956869341388578931e+01
-3.956869341388578931e+01
-3.956869341388578931e+01
-3.956869341388578931e+01
-3.956869341388578931e+01
-3.956869341388578931e+01
-3.956869341388578931e+01
-3.956869341388578931e+01
-3.956869341388578931e+01
-3.956869341388578931e+01
-3.956869341388578931e+01
-3.956869341388578931e+01
-3.956869341388578931e+01
-3.956869341388578931e+01
-3.956869341388578931e+01
-3.956869341388578931e+01
-3.956869341388578931e+01
-3.956869341388578931e+01
-3.956869341388578931e+01
-3.956869341388578931e+01
-3.956869341388578931e+01
-3.956869341388578931e+01
-3.956869341388578931e+01
-3.956869341388578931e+01
-3.956869341388578931e+01
-3.956869341388578931e+01
-3.956869341388578931e+01
-3.956869341388578931e+01
-3.956869341388578931e+01
-3.956869341388578931e+01
-3.956869341388578931e+01
-3.956869341388578931e+01
-3.956869341388578931e+01
-3.956869341388578931e+01
-3.956869341388578931e+01
-3.956869341388578931e+01
-3.956869341388578931e+01
-3.956869341388578931e+01
-3.956869341388578931e+01
-3.956869341388578931e+01
-3.956869341388578931e+01
-3.956869341388578931e+01
-3.956869341388578931e+01
-3.956869341388578931e+01
-3.956869341388578931e+01
-3.956869341388578931e+01
-3.956869341388578931e+01
-3.956869341388578931e+01
-3.956869341388578931e+01
-3.956869341388578931e+01
-3.956869341388578931e+01
-3.956869341388578931e+01
-3.956869341388578931e+01
-3.956869341388578931e+01
-3.956869341388578931e+01
-3.956869341388578931e+01
-3.956869341388578931e+01
-3.956869341388578931e+01
-3.956869341388578931e+01
-3.956869341388578931e+01
-3.956869341388578931e+01
-3.956869341388578931e+01
-3.956869341388578931e+01
-3.956869341388578931e+01
-3.956869341388578931e+01
-3.956869341388578931e+01
-3.956869341388578931e+01
-3.956869341388578931e+01
-3.956869341388578931e+01
-3.956869341388578931e+01
-3.956869341388578931e+01
-3.956869341388578931e+01
-3.956869341388578931e+01
-3.956869341388578931e+01
-3.956869341388578931e+01
-3.956869341388578931e+01
-3.956869341388578931e+01
-3.956869341388578931e+01
-3.956869341388578931e+01
-3.956869341388578931e+01
-3.956869341388578931e+01
-3.956869341388578931e+01
-3.956869341388578931e+01
-4.020070570776255181e+01
-4.020070570776255181e+01
-4.020070570776255181e+01
-4.020070570776255181e+01
-4.020070570776255181e+01
-4.020070570776255181e+01
-4.020070570776255181e+01
-4.020070570776255181e+01
-4.020070570776255181e+01
-4.020070570776255181e+01
-4.020070570776255181e+01
-4.020070570776255181e+01
-4.020070570776255181e+01
-4.020070570776255181e+01
-4.020070570776255181e+01
-4.020070570776255181e+01
-4.020070570776255181e+01
-4.020070570776255181e+01
-4.020070570776255181e+01
-4.020070570776255181e+01
-4.020070570776255181e+01
-4.020070570776255181e+01
-4.020070570776255181e+01
-4.020070570776255181e+01
-4.020070570776255181e+01
-4.020070570776255181e+01
-4.020070570776255181e+01
-4.020070570776255181e+01
-4.020070570776255181e+01
-4.020070570776255181e+01
-4.020070570776255181e+01
-4.020070570776255181e+01
-4.020070570776255181e+01
-4.020070570776255181e+01
-4.020070570776255181e+01
-4.020070570776255181e+01
-4.020070570776255181e+01
-4.020070570776255181e+01
-4.020070570776255181e+01
-4.020070570776255181e+01
-4.020070570776255181e+01
-4.020070570776255181e+01
-4.020070570776255181e+01
-4.020070570776255181e+01
-4.020070570776255181e+01
-4.020070570776255181e+01
-4.020070570776255181e+01
-4.020070570776255181e+01
-4.020070570776255181e+01
-4.020070570776255181e+01
-4.020070570776255181e+01
-4.020070570776255181e+01
-4.020070570776255181e+01
-4.020070570776255181e+01
-4.020070570776255181e+01
-4.020070570776255181e+01
-4.020070570776255181e+01
-4.020070570776255181e+01
-4.020070570776255181e+01
-4.020070570776255181e+01
-4.020070570776255181e+01
-4.020070570776255181e+01
-4.020070570776255181e+01
-4.020070570776255181e+01
-4.020070570776255181e+01
-4.020070570776255181e+01
-4.020070570776255181e+01
-4.020070570776255181e+01
-4.020070570776255181e+01
-4.020070570776255181e+01
-4.020070570776255181e+01
-4.020070570776255181e+01
-4.020070570776255181e+01
-4.020070570776255181e+01
-4.020070570776255181e+01
-4.020070570776255181e+01
-4.020070570776255181e+01
-4.020070570776255181e+01
-4.020070570776255181e+01
-4.020070570776255181e+01
-4.020070570776255181e+01
-4.020070570776255181e+01
-4.020070570776255181e+01
-4.020070570776255181e+01
-4.020070570776255181e+01
-4.020070570776255181e+01
-4.020070570776255181e+01
-4.020070570776255181e+01
-4.020070570776255181e+01
-4.020070570776255181e+01
-4.020070570776255181e+01
-4.020070570776255181e+01
-4.020070570776255181e+01
-4.020070570776255181e+01
-4.020070570776255181e+01
-4.020070570776255181e+01
-4.020070570776255181e+01
-4.020070570776255181e+01
-4.020070570776255181e+01
-4.020070570776255181e+01
-4.020070570776255181e+01
-4.020070570776255181e+01
-4.020070570776255181e+01
-4.020070570776255181e+01
-4.020070570776255181e+01
-4.020070570776255181e+01
-4.020070570776255181e+01
-4.020070570776255181e+01
-4.020070570776255181e+01
-4.020070570776255181e+01
-4.020070570776255181e+01
-4.020070570776255181e+01
-4.020070570776255181e+01
-4.020070570776255181e+01
-4.020070570776255181e+01
-4.020070570776255181e+01
-4.020070570776255181e+01
-4.020070570776255181e+01
-4.020070570776255181e+01
-4.020070570776255181e+01
-4.020070570776255181e+01
-4.020070570776255181e+01
-4.020070570776255181e+01
-4.020070570776255181e+01
-4.020070570776255181e+01
-4.020070570776255181e+01
-4.020070570776255181e+01
-4.020070570776255181e+01
-4.020070570776255181e+01
-4.020070570776255181e+01
-4.020070570776255181e+01
-4.020070570776255181e+01
-4.020070570776255181e+01
-4.020070570776255181e+01
-4.020070570776255181e+01
-4.020070570776255181e+01
-4.020070570776255181e+01
-4.020070570776255181e+01
-4.020070570776255181e+01
-4.020070570776255181e+01
-4.020070570776255181e+01
-4.020070570776255181e+01
-4.020070570776255181e+01
-4.020070570776255181e+01
-4.020070570776255181e+01
-4.020070570776255181e+01
-4.020070570776255181e+01
-4.020070570776255181e+01
-4.020070570776255181e+01
-4.020070570776255181e+01
-4.020070570776255181e+01
-4.020070570776255181e+01
-4.020070570776255181e+01
-4.020070570776255181e+01
-4.020070570776255181e+01
-4.020070570776255181e+01
-4.020070570776255181e+01
-4.020070570776255181e+01
-4.020070570776255181e+01
-4.020070570776255181e+01
-4.020070570776255181e+01
-4.020070570776255181e+01
-4.020070570776255181e+01
-4.020070570776255181e+01
-4.020070570776255181e+01
-4.020070570776255181e+01
-4.020070570776255181e+01
-4.020070570776255181e+01
-4.020070570776255181e+01
-4.020070570776255181e+01
-4.020070570776255181e+01
-4.020070570776255181e+01
-4.020070570776255181e+01
-4.020070570776255181e+01
-4.020070570776255181e+01
-4.020070570776255181e+01
-4.020070570776255181e+01
-4.020070570776255181e+01
-4.020070570776255181e+01
-4.020070570776255181e+01
-4.020070570776255181e+01
-4.020070570776255181e+01
-4.020070570776255181e+01
-4.020070570776255181e+01
-4.020070570776255181e+01
-4.020070570776255181e+01
-4.020070570776255181e+01
-4.020070570776255181e+01
-4.020070570776255181e+01
-4.020070570776255181e+01
-4.020070570776255181e+01
-4.020070570776255181e+01
-4.020070570776255181e+01
-4.020070570776255181e+01
-4.020070570776255181e+01
-4.020070570776255181e+01
-4.020070570776255181e+01
-4.020070570776255181e+01
-4.020070570776255181e+01
-4.020070570776255181e+01
-4.020070570776255181e+01
-4.020070570776255181e+01
-4.020070570776255181e+01
-4.020070570776255181e+01
-4.020070570776255181e+01
-4.020070570776255181e+01
-4.020070570776255181e+01
-4.020070570776255181e+01
-4.020070570776255181e+01
-4.020070570776255181e+01
-4.020070570776255181e+01
-4.020070570776255181e+01
-4.020070570776255181e+01
-4.020070570776255181e+01
-4.020070570776255181e+01
-4.020070570776255181e+01
-4.020070570776255181e+01
-4.020070570776255181e+01
-4.020070570776255181e+01
-4.443359999999999843e+01
-4.473879999999999768e+01
-4.452510000000000190e+01
-4.449459999999999837e+01
-4.461670000000000158e+01
-4.486079999999999757e+01
-4.476930000000000121e+01
-4.495239999999999725e+01
-4.458619999999999806e+01
-4.476930000000000121e+01
-4.470830000000000126e+01
-4.507450000000000045e+01
-4.495239999999999725e+01
-4.516599999999999682e+01
-4.507450000000000045e+01
-4.525759999999999650e+01
-4.498290000000000077e+01
-4.531860000000000355e+01
-4.525759999999999650e+01
-4.516599999999999682e+01
-4.516599999999999682e+01
-4.513550000000000040e+01
-4.519650000000000034e+01
-4.516599999999999682e+01
-4.516599999999999682e+01
-4.525759999999999650e+01
-4.513550000000000040e+01
-4.528810000000000002e+01
-4.522710000000000008e+01
-4.528810000000000002e+01
-4.550169999999999959e+01
-4.525759999999999650e+01
-4.574580000000000268e+01
-4.534909999999999997e+01
-4.568480000000000274e+01
-4.556269999999999953e+01
-4.568480000000000274e+01
-4.547120000000000317e+01
-4.599000000000000199e+01
-4.556269999999999953e+01
-4.562380000000000280e+01
-4.583740000000000236e+01
-4.583740000000000236e+01
-4.559329999999999927e+01
-4.568480000000000274e+01
-4.574580000000000268e+01
-4.568480000000000274e+01
-4.571529999999999916e+01
-4.589840000000000231e+01
-4.589840000000000231e+01
-4.595949999999999847e+01
-4.589840000000000231e+01
-4.592900000000000205e+01
-4.599000000000000199e+01
-4.638669999999999760e+01
-4.614260000000000161e+01
-4.586789999999999878e+01
-4.623409999999999798e+01
-4.632569999999999766e+01
-4.620360000000000156e+01
-4.641720000000000113e+01
-4.635620000000000118e+01
-4.620360000000000156e+01
-4.620360000000000156e+01
-4.611209999999999809e+01
-4.638669999999999760e+01
-4.608149999999999835e+01
-4.632569999999999766e+01
-4.617309999999999803e+01
-4.638669999999999760e+01
-4.620360000000000156e+01
-4.650880000000000081e+01
-4.666140000000000043e+01
-4.644780000000000086e+01
-4.653929999999999723e+01
-4.653929999999999723e+01
-4.663089999999999691e+01
-4.672240000000000038e+01
-4.681400000000000006e+01
-4.678340000000000032e+01
-4.696659999999999968e+01
-4.711910000000000309e+01
-4.690550000000000352e+01
-4.693599999999999994e+01
-4.705810000000000315e+01
-4.675289999999999679e+01
-4.711910000000000309e+01
-4.690550000000000352e+01
-4.699710000000000321e+01
-4.696659999999999968e+01
-4.696659999999999968e+01
-4.681400000000000006e+01
-4.705810000000000315e+01
-4.718019999999999925e+01
-4.730219999999999914e+01
-4.721070000000000277e+01
-4.733279999999999887e+01
-4.739379999999999882e+01
-4.742430000000000234e+01
-4.748539999999999850e+01
-4.730219999999999914e+01
-4.739379999999999882e+01
-4.757690000000000197e+01
-4.754639999999999844e+01
-4.745479999999999876e+01
-4.733279999999999887e+01
-4.745479999999999876e+01
-4.775999999999999801e+01
-4.766850000000000165e+01
-4.772950000000000159e+01
-4.782099999999999795e+01
-4.782099999999999795e+01
-4.766850000000000165e+01
-4.763790000000000191e+01
-4.757690000000000197e+01
-4.779050000000000153e+01
-4.812619999999999720e+01
-4.803470000000000084e+01
-4.803470000000000084e+01
-4.791259999999999764e+01
-4.806519999999999726e+01
-4.806519999999999726e+01
-4.833979999999999677e+01
-4.812619999999999720e+01
-4.837039999999999651e+01
-4.864500000000000313e+01
-4.864500000000000313e+01
-4.867549999999999955e+01
-4.864500000000000313e+01
-4.855349999999999966e+01
-4.858400000000000318e+01
-4.873660000000000281e+01
-4.873660000000000281e+01
-4.873660000000000281e+01
-4.867549999999999955e+01
-4.855349999999999966e+01
-4.876709999999999923e+01
-4.852289999999999992e+01
-4.879760000000000275e+01
-4.891969999999999885e+01
-4.891969999999999885e+01
-4.901120000000000232e+01
-4.895020000000000238e+01
-4.901120000000000232e+01
-4.904169999999999874e+01
-4.934689999999999799e+01
-4.910280000000000200e+01
-4.937740000000000151e+01
-4.943849999999999767e+01
-4.946900000000000119e+01
-4.931640000000000157e+01
-4.943849999999999767e+01
-4.919429999999999836e+01
-4.965209999999999724e+01
-4.937740000000000151e+01
-4.968260000000000076e+01
-4.965209999999999724e+01
-4.980469999999999686e+01
-4.934689999999999799e+01
-4.959109999999999729e+01
-4.953000000000000114e+01
-4.971309999999999718e+01
-5.001830000000000354e+01
-5.001830000000000354e+01
-5.010990000000000322e+01
-4.989620000000000033e+01
-4.989620000000000033e+01
-4.989620000000000033e+01
-5.007930000000000348e+01
-5.026250000000000284e+01
-5.035399999999999920e+01
-5.017090000000000316e+01
-5.020139999999999958e+01
-5.038450000000000273e+01
-5.035399999999999920e+01
-5.041499999999999915e+01
-5.047610000000000241e+01
-5.032350000000000279e+01
-5.062870000000000203e+01
-5.032350000000000279e+01
-5.053710000000000235e+01
-5.050659999999999883e+01
-5.050659999999999883e+01
-5.075070000000000192e+01
-5.081179999999999808e+01
-5.062870000000000203e+01
-5.096439999999999770e+01
-5.093379999999999797e+01
-5.108639999999999759e+01
-5.102539999999999765e+01
-5.136110000000000042e+01
-5.120850000000000080e+01
-5.151370000000000005e+01
-5.133059999999999690e+01
-5.136110000000000042e+01
-5.129999999999999716e+01
-5.133059999999999690e+01
-5.145259999999999678e+01
-5.139159999999999684e+01
-5.160520000000000351e+01
-5.172729999999999961e+01
-5.148319999999999652e+01
-5.151370000000000005e+01
-5.139159999999999684e+01
-5.133059999999999690e+01
-5.160520000000000351e+01
-5.154419999999999646e+01
-5.160520000000000351e+01
-5.178829999999999956e+01
-5.197140000000000271e+01
-5.197140000000000271e+01
-5.212400000000000233e+01
-5.215449999999999875e+01
-5.236820000000000164e+01
-5.224609999999999843e+01
-5.218509999999999849e+01
-5.221560000000000201e+01
-5.230709999999999837e+01
-5.239869999999999806e+01
-5.245969999999999800e+01
-5.245969999999999800e+01
-5.252080000000000126e+01
-5.249020000000000152e+01
-5.252080000000000126e+01
-5.258180000000000121e+01
-5.227660000000000196e+01
-5.252080000000000126e+01
-5.279540000000000077e+01
-5.273440000000000083e+01
-5.285640000000000072e+01
-5.294800000000000040e+01
-5.303960000000000008e+01
-5.310060000000000002e+01
-5.310060000000000002e+01
-5.303960000000000008e+01
-5.334470000000000312e+01
-5.310060000000000002e+01
-5.346679999999999922e+01
-5.331419999999999959e+01
-5.340579999999999927e+01
-5.337519999999999953e+01
-5.346679999999999922e+01
-5.343630000000000280e+01
-5.340579999999999927e+01
-5.340579999999999927e+01
-5.346679999999999922e+01
-5.361939999999999884e+01
-5.364990000000000236e+01
-5.358890000000000242e+01
-5.349730000000000274e+01
-5.371090000000000231e+01
-5.371090000000000231e+01
-5.383299999999999841e+01
-5.395510000000000161e+01
-5.432130000000000081e+01
-5.404659999999999798e+01
-5.432130000000000081e+01
-5.407710000000000150e+01
-5.438230000000000075e+01
-5.441279999999999717e+01
-5.441279999999999717e+01
-5.422970000000000113e+01
-5.453490000000000038e+01
-5.419919999999999760e+01
-5.450439999999999685e+01
-5.432130000000000081e+01
-5.444339999999999691e+01
-5.438230000000000075e+01
-5.459590000000000032e+01
-5.413819999999999766e+01
-5.444339999999999691e+01
-5.407710000000000150e+01
-5.453490000000000038e+01
-5.447390000000000043e+01
-5.456539999999999679e+01
-5.480960000000000321e+01
-5.487060000000000315e+01
-5.474849999999999994e+01
-5.490109999999999957e+01
-5.490109999999999957e+01
-5.484009999999999962e+01
-5.520629999999999882e+01
-5.514529999999999887e+01
-5.526729999999999876e+01
-5.529789999999999850e+01
-5.517580000000000240e+01
-5.505369999999999919e+01
-5.526729999999999876e+01
-5.511469999999999914e+01
-5.529789999999999850e+01
-5.517580000000000240e+01
-5.548100000000000165e+01
-5.511469999999999914e+01
-5.545040000000000191e+01
-5.505369999999999919e+01
-5.538940000000000197e+01
-5.526729999999999876e+01
-5.551149999999999807e+01
-5.548100000000000165e+01
-5.569460000000000122e+01
-5.548100000000000165e+01
-5.563349999999999795e+01
-5.560300000000000153e+01
-5.566409999999999769e+01
-5.581669999999999732e+01
-5.596920000000000073e+01
-5.563349999999999795e+01
-5.584720000000000084e+01
-5.569460000000000122e+01
-5.560300000000000153e+01
-5.569460000000000122e+01
-5.548100000000000165e+01
-5.581669999999999732e+01
-5.581669999999999732e+01
-5.578609999999999758e+01
-5.584720000000000084e+01
-5.566409999999999769e+01
-5.563349999999999795e+01
-5.554200000000000159e+01
-5.551149999999999807e+01
-5.572509999999999764e+01
-5.551149999999999807e+01
-5.557249999999999801e+01
-5.554200000000000159e+01
-5.548100000000000165e+01
-5.548100000000000165e+01
-5.566409999999999769e+01
-5.560300000000000153e+01
-5.563349999999999795e+01
-5.578609999999999758e+01
-5.557249999999999801e+01
-5.563349999999999795e+01
-5.572509999999999764e+01
-5.554200000000000159e+01
-5.581669999999999732e+01
-5.584720000000000084e+01
-5.599980000000000047e+01
-5.578609999999999758e+01
-5.599980000000000047e+01
-5.603029999999999688e+01
-5.606080000000000041e+01
-5.606080000000000041e+01
-5.645750000000000313e+01
-5.657959999999999923e+01
-5.654910000000000281e+01
-5.645750000000000313e+01
-5.651859999999999928e+01
-5.654910000000000281e+01
-5.685419999999999874e+01
-5.673219999999999885e+01
-5.718990000000000151e+01
-5.685419999999999874e+01
-5.694579999999999842e+01
-5.685419999999999874e+01
-5.667110000000000269e+01
-5.679319999999999879e+01
-5.700679999999999836e+01
-5.709839999999999804e+01
-5.685419999999999874e+01
-5.706790000000000163e+01
-5.688479999999999848e+01
-5.676270000000000238e+01
-5.703739999999999810e+01
-5.691530000000000200e+01
-5.718990000000000151e+01
-5.725099999999999767e+01
-5.725099999999999767e+01
-5.740359999999999729e+01
-5.737299999999999756e+01
-5.749510000000000076e+01
-5.743410000000000082e+01
-5.764770000000000039e+01
-5.746459999999999724e+01
-5.795289999999999964e+01
-5.749510000000000076e+01
-5.758670000000000044e+01
-5.737299999999999756e+01
-5.758670000000000044e+01
-5.770870000000000033e+01
-5.761719999999999686e+01
-5.780030000000000001e+01
-5.773930000000000007e+01
-5.764770000000000039e+01
-5.795289999999999964e+01
-5.764770000000000039e+01
-5.792240000000000322e+01
-5.776979999999999649e+01
-5.810549999999999926e+01
-5.807500000000000284e+01
-5.810549999999999926e+01
-5.813600000000000279e+01
-5.825809999999999889e+01
-5.834960000000000235e+01
-5.822749999999999915e+01
-5.834960000000000235e+01
-5.828860000000000241e+01
-5.844120000000000203e+01
-5.825809999999999889e+01
-5.831909999999999883e+01
-5.822749999999999915e+01
-5.819700000000000273e+01
-5.801389999999999958e+01
-5.816649999999999920e+01
-5.798340000000000316e+01
-5.844120000000000203e+01
-5.831909999999999883e+01
-5.856320000000000192e+01
-5.819700000000000273e+01
-5.841060000000000230e+01
-5.834960000000000235e+01
-5.850220000000000198e+01
-5.856320000000000192e+01
-5.868529999999999802e+01
-5.859380000000000166e+01
-5.883789999999999765e+01
-5.877689999999999770e+01
-5.896000000000000085e+01
-5.889889999999999759e+01
-5.902100000000000080e+01
-5.892940000000000111e+01
-5.883789999999999765e+01
-5.877689999999999770e+01
-5.877689999999999770e+01
-5.902100000000000080e+01
-5.874629999999999797e+01
-5.896000000000000085e+01
-5.902100000000000080e+01
-5.914309999999999690e+01
-5.883789999999999765e+01
-5.902100000000000080e+01
-5.886840000000000117e+01
-5.883789999999999765e+01
-5.911249999999999716e+01
-5.966190000000000282e+01
-5.920409999999999684e+01
-5.944819999999999993e+01
-5.935669999999999646e+01
-5.953979999999999961e+01
-5.935669999999999646e+01
-5.932620000000000005e+01
-5.935669999999999646e+01
-5.953979999999999961e+01
-5.969239999999999924e+01
-5.944819999999999993e+01
-5.944819999999999993e+01
-5.947879999999999967e+01
-5.944819999999999993e+01
-5.941770000000000351e+01
-5.938719999999999999e+01
-5.935669999999999646e+01
-5.950930000000000319e+01
-5.944819999999999993e+01
-5.950930000000000319e+01
-5.944819999999999993e+01
-5.984499999999999886e+01
-5.947879999999999967e+01
-5.984499999999999886e+01
-5.972290000000000276e+01
-5.975339999999999918e+01
-5.993650000000000233e+01
-5.984499999999999886e+01
-6.002810000000000201e+01
-6.005859999999999843e+01
-6.011959999999999837e+01
-5.993650000000000233e+01
-5.987550000000000239e+01
-5.993650000000000233e+01
-5.972290000000000276e+01
-5.966190000000000282e+01
-5.963130000000000308e+01
-5.969239999999999924e+01
-5.993650000000000233e+01
-6.005859999999999843e+01
-6.002810000000000201e+01
-6.008910000000000196e+01
-6.008910000000000196e+01
-6.008910000000000196e+01
-5.993650000000000233e+01
-6.018070000000000164e+01
-5.996699999999999875e+01
-6.033330000000000126e+01
-6.030270000000000152e+01
-6.048579999999999757e+01
-6.045530000000000115e+01
-6.048579999999999757e+01
-6.036379999999999768e+01
-6.039430000000000121e+01
-6.039430000000000121e+01
-6.042479999999999762e+01
-6.027219999999999800e+01
-6.054690000000000083e+01
-6.018070000000000164e+01
-6.036379999999999768e+01
-6.005859999999999843e+01
-6.027219999999999800e+01
-6.030270000000000152e+01
-6.036379999999999768e+01
-6.039430000000000121e+01
-6.027219999999999800e+01
-6.036379999999999768e+01
-6.057739999999999725e+01
-6.033330000000000126e+01
-6.051639999999999731e+01
-6.066890000000000072e+01
-6.051639999999999731e+01
-6.033330000000000126e+01
-6.042479999999999762e+01
-6.027219999999999800e+01
-6.039430000000000121e+01
-6.060790000000000077e+01
-6.063839999999999719e+01
-6.094360000000000355e+01
-6.054690000000000083e+01
-6.063839999999999719e+01
-6.027219999999999800e+01
-6.054690000000000083e+01
-6.033330000000000126e+01
-6.082150000000000034e+01
-6.051639999999999731e+01
-6.085210000000000008e+01
-6.057739999999999725e+01
-6.066890000000000072e+01
-6.066890000000000072e+01
-6.072999999999999687e+01
-6.048579999999999757e+01
-6.103520000000000323e+01
-6.076050000000000040e+01
-6.112669999999999959e+01
-6.103520000000000323e+01
-6.088259999999999650e+01
-6.106569999999999965e+01
-6.097409999999999997e+01
-6.106569999999999965e+01
-6.094360000000000355e+01
-6.100460000000000349e+01
-6.079099999999999682e+01
-6.063839999999999719e+01
-6.054690000000000083e+01
-6.085210000000000008e+01
-6.085210000000000008e+01
-6.100460000000000349e+01
-6.094360000000000355e+01
-6.082150000000000034e+01
-6.085210000000000008e+01
-6.100460000000000349e+01
-6.063839999999999719e+01
-6.088259999999999650e+01
-6.091310000000000002e+01
-6.121829999999999927e+01
-6.115720000000000312e+01
-6.134029999999999916e+01
-6.118769999999999953e+01
-6.118769999999999953e+01
-6.121829999999999927e+01
-6.118769999999999953e+01
-6.112669999999999959e+01
-6.130980000000000274e+01
-6.121829999999999927e+01
-6.130980000000000274e+01
-6.112669999999999959e+01
-6.106569999999999965e+01
-6.097409999999999997e+01
-6.109620000000000317e+01
-6.109620000000000317e+01
-6.097409999999999997e+01
-6.094360000000000355e+01
-6.100460000000000349e+01
-6.076050000000000040e+01
-6.103520000000000323e+01
-6.109620000000000317e+01
-6.140140000000000242e+01
-6.134029999999999916e+01
-6.118769999999999953e+01
-6.097409999999999997e+01
-6.112669999999999959e+01
-6.130980000000000274e+01
-6.134029999999999916e+01
-6.130980000000000274e+01
-6.155400000000000205e+01
-6.158449999999999847e+01
-6.112669999999999959e+01
-6.118769999999999953e+01
-6.097409999999999997e+01
-6.115720000000000312e+01
-6.118769999999999953e+01
-6.121829999999999927e+01
-6.124880000000000280e+01
-6.134029999999999916e+01
-6.115720000000000312e+01
-6.140140000000000242e+01
-6.112669999999999959e+01
-6.124880000000000280e+01
-6.118769999999999953e+01
-6.152340000000000231e+01
-6.143189999999999884e+01
-6.152340000000000231e+01
-6.137080000000000268e+01
-6.143189999999999884e+01
-6.143189999999999884e+01
-6.155400000000000205e+01
-6.124880000000000280e+01
-6.167600000000000193e+01
-6.124880000000000280e+01
-6.149289999999999878e+01
-6.106569999999999965e+01
-6.143189999999999884e+01
-6.130980000000000274e+01
-6.149289999999999878e+01
-6.127929999999999922e+01
-6.140140000000000242e+01
-6.134029999999999916e+01
-6.149289999999999878e+01
-6.127929999999999922e+01
-6.112669999999999959e+01
-6.137080000000000268e+01
-6.149289999999999878e+01
-6.179809999999999803e+01
-6.170649999999999835e+01
-6.164549999999999841e+01
-6.155400000000000205e+01
-6.176760000000000161e+01
-6.149289999999999878e+01
-6.170649999999999835e+01
-6.152340000000000231e+01
-6.170649999999999835e+01
-6.149289999999999878e+01
-6.182860000000000156e+01
-6.149289999999999878e+01
-6.167600000000000193e+01
-6.149289999999999878e+01
-6.152340000000000231e+01
-6.134029999999999916e+01
-6.152340000000000231e+01
-6.124880000000000280e+01
-6.146240000000000236e+01
-6.137080000000000268e+01
-6.146240000000000236e+01
-6.134029999999999916e+01
-6.146240000000000236e+01
-6.149289999999999878e+01
-6.146240000000000236e+01
-6.164549999999999841e+01
-6.173709999999999809e+01
-6.167600000000000193e+01
-6.182860000000000156e+01
-6.182860000000000156e+01
-6.173709999999999809e+01
-6.195069999999999766e+01
-6.176760000000000161e+01
-6.155400000000000205e+01
-6.164549999999999841e+01
-6.152340000000000231e+01
-6.158449999999999847e+01
-6.188960000000000150e+01
-6.167600000000000193e+01
-6.192020000000000124e+01
-6.176760000000000161e+01
-6.179809999999999803e+01
-6.179809999999999803e+01
-6.161500000000000199e+01
-6.164549999999999841e+01
-6.179809999999999803e+01
-6.188960000000000150e+01
-6.198120000000000118e+01
-6.176760000000000161e+01
-6.207280000000000086e+01
-6.164549999999999841e+01
-6.173709999999999809e+01
-6.198120000000000118e+01
-6.213380000000000081e+01
-6.201169999999999760e+01
-6.188960000000000150e+01
-6.176760000000000161e+01
-6.188960000000000150e+01
-6.173709999999999809e+01
-6.164549999999999841e+01
-6.176760000000000161e+01
-6.176760000000000161e+01
-6.192020000000000124e+01
-6.185909999999999798e+01
-6.167600000000000193e+01
-6.201169999999999760e+01
-6.176760000000000161e+01
-6.195069999999999766e+01
-6.210329999999999728e+01
-6.204220000000000113e+01
-6.216429999999999723e+01
-6.219480000000000075e+01
-6.207280000000000086e+01
-6.210329999999999728e+01
-6.207280000000000086e+01
-6.234740000000000038e+01
-6.231689999999999685e+01
-6.219480000000000075e+01
-6.195069999999999766e+01
-6.198120000000000118e+01
-6.185909999999999798e+01
-6.182860000000000156e+01
-6.201169999999999760e+01
-6.195069999999999766e+01
-6.195069999999999766e+01
-6.195069999999999766e+01
-6.198120000000000118e+01
-6.192020000000000124e+01
-6.198120000000000118e+01
-6.179809999999999803e+01
-6.201169999999999760e+01
-6.185909999999999798e+01
-6.225589999999999691e+01
-6.219480000000000075e+01
-6.219480000000000075e+01
-6.225589999999999691e+01
-6.250000000000000000e+01
-6.219480000000000075e+01
-6.262210000000000321e+01
-6.222529999999999717e+01
-6.246949999999999648e+01
-6.198120000000000118e+01
-6.213380000000000081e+01
-6.204220000000000113e+01
-6.231689999999999685e+01
-6.219480000000000075e+01
-6.225589999999999691e+01
-6.225589999999999691e+01
-6.222529999999999717e+01
-6.222529999999999717e+01
-6.225589999999999691e+01
-6.219480000000000075e+01
-6.246949999999999648e+01
-6.246949999999999648e+01
-6.259159999999999968e+01
-6.262210000000000321e+01
-6.240840000000000032e+01
-6.253050000000000352e+01
-6.240840000000000032e+01
-6.253050000000000352e+01
-6.222529999999999717e+01
-6.253050000000000352e+01
-6.237789999999999679e+01
-6.234740000000000038e+01
-6.228640000000000043e+01
-6.234740000000000038e+01
-6.219480000000000075e+01
-6.234740000000000038e+01
-6.231689999999999685e+01
-6.219480000000000075e+01
-6.246949999999999648e+01
-6.234740000000000038e+01
-6.250000000000000000e+01
-6.253050000000000352e+01
-6.234740000000000038e+01
-6.256099999999999994e+01
-6.274410000000000309e+01
-6.277470000000000283e+01
-6.274410000000000309e+01
-6.250000000000000000e+01
-6.259159999999999968e+01
-6.268310000000000315e+01
-6.274410000000000309e+01
-6.271359999999999957e+01
-6.280519999999999925e+01
-6.246949999999999648e+01
-6.246949999999999648e+01
-6.243900000000000006e+01
-6.207280000000000086e+01
-6.243900000000000006e+01
-6.228640000000000043e+01
-6.271359999999999957e+01
-6.265259999999999962e+01
-6.246949999999999648e+01
-6.253050000000000352e+01
-6.262210000000000321e+01
-6.243900000000000006e+01
-6.259159999999999968e+01
-6.253050000000000352e+01
-6.268310000000000315e+01
-6.256099999999999994e+01
-6.277470000000000283e+01
-6.277470000000000283e+01
-6.271359999999999957e+01
-6.277470000000000283e+01
-6.274410000000000309e+01
-6.277470000000000283e+01
-6.274410000000000309e+01
-6.259159999999999968e+01
-6.268310000000000315e+01
-6.265259999999999962e+01
-6.262210000000000321e+01
-6.280519999999999925e+01
-6.274410000000000309e+01
-6.280519999999999925e+01
-6.271359999999999957e+01
-6.268310000000000315e+01
-6.268310000000000315e+01
-6.280519999999999925e+01
-6.259159999999999968e+01
-6.277470000000000283e+01
-6.271359999999999957e+01
-6.307979999999999876e+01
-6.274410000000000309e+01
-6.298830000000000240e+01
-6.274410000000000309e+01
-6.283570000000000277e+01
-6.289670000000000272e+01
-6.283570000000000277e+01
-6.271359999999999957e+01
-6.286619999999999919e+01
-6.286619999999999919e+01
-6.265259999999999962e+01
-6.271359999999999957e+01
-6.277470000000000283e+01
-6.262210000000000321e+01
-6.262210000000000321e+01
-6.283570000000000277e+01
-6.274410000000000309e+01
-6.274410000000000309e+01
-6.271359999999999957e+01
-6.298830000000000240e+01
-6.259159999999999968e+01
-6.274410000000000309e+01
-6.262210000000000321e+01
-6.274410000000000309e+01
-6.259159999999999968e+01
-6.262210000000000321e+01
-6.271359999999999957e+01
-6.283570000000000277e+01
-6.277470000000000283e+01
-6.295779999999999887e+01
-6.271359999999999957e+01
-6.301879999999999882e+01
-6.265259999999999962e+01
-6.271359999999999957e+01
-6.268310000000000315e+01
-6.259159999999999968e+01
-6.265259999999999962e+01
-6.280519999999999925e+01
-6.280519999999999925e+01
-6.265259999999999962e+01
-6.274410000000000309e+01
-6.280519999999999925e+01
-6.280519999999999925e+01
-6.268310000000000315e+01
-6.271359999999999957e+01
-6.283570000000000277e+01
-6.298830000000000240e+01
-6.323239999999999839e+01
-6.295779999999999887e+01
-6.304930000000000234e+01
-6.292719999999999914e+01
-6.295779999999999887e+01
-6.307979999999999876e+01
-6.295779999999999887e+01
-6.295779999999999887e+01
-6.295779999999999887e+01
-6.289670000000000272e+01
-6.323239999999999839e+01
-6.292719999999999914e+01
-6.298830000000000240e+01
-6.295779999999999887e+01
-6.314090000000000202e+01
-6.323239999999999839e+01
-6.307979999999999876e+01
-6.323239999999999839e+01
-6.311039999999999850e+01
-6.329350000000000165e+01
-6.338499999999999801e+01
-6.320190000000000197e+01
-6.311039999999999850e+01
-6.323239999999999839e+01
-6.314090000000000202e+01
-6.323239999999999839e+01
-6.332399999999999807e+01
-6.326290000000000191e+01
-6.335450000000000159e+01
-6.350710000000000122e+01
-6.307979999999999876e+01
-6.326290000000000191e+01
-6.304930000000000234e+01
-6.338499999999999801e+01
-6.298830000000000240e+01
-6.317139999999999844e+01
-6.304930000000000234e+01
-6.323239999999999839e+01
-6.329350000000000165e+01
-6.347659999999999769e+01
-6.332399999999999807e+01
-6.347659999999999769e+01
-6.304930000000000234e+01
-6.344599999999999795e+01
-6.338499999999999801e+01
-6.344599999999999795e+01
-6.341550000000000153e+01
-6.341550000000000153e+01
-6.344599999999999795e+01
-6.341550000000000153e+01
-6.341550000000000153e+01
-6.338499999999999801e+01
-6.356810000000000116e+01
-6.344599999999999795e+01
-6.335450000000000159e+01
-6.314090000000000202e+01
-6.332399999999999807e+01
-6.326290000000000191e+01
-6.347659999999999769e+01
-6.335450000000000159e+01
-6.365970000000000084e+01
-6.323239999999999839e+01
-6.353759999999999764e+01
-6.329350000000000165e+01
-6.341550000000000153e+01
-6.326290000000000191e+01
-6.353759999999999764e+01
-6.347659999999999769e+01
-6.369019999999999726e+01
-6.350710000000000122e+01
-6.365970000000000084e+01
-6.356810000000000116e+01
-6.356810000000000116e+01
-6.353759999999999764e+01
-6.375119999999999720e+01
-6.356810000000000116e+01
-6.375119999999999720e+01
-6.326290000000000191e+01
-6.362919999999999732e+01
-6.353759999999999764e+01
-6.341550000000000153e+01
-6.350710000000000122e+01
-6.350710000000000122e+01
-6.359859999999999758e+01
-6.369019999999999726e+01
-6.365970000000000084e+01
-6.332399999999999807e+01
-6.353759999999999764e+01
-6.338499999999999801e+01
-6.356810000000000116e+01
-6.375119999999999720e+01
-6.372070000000000078e+01
-6.365970000000000084e+01
-6.381230000000000047e+01
-6.365970000000000084e+01
-6.359859999999999758e+01
-6.381230000000000047e+01
-6.365970000000000084e+01
-6.365970000000000084e+01
-6.359859999999999758e+01
-6.341550000000000153e+01
-6.356810000000000116e+01
-6.347659999999999769e+01
-6.353759999999999764e+01
-6.356810000000000116e+01
-6.362919999999999732e+01
-6.375119999999999720e+01
-6.378170000000000073e+01
-6.350710000000000122e+01
-6.365970000000000084e+01
-6.362919999999999732e+01
-6.365970000000000084e+01
-6.381230000000000047e+01
-6.384279999999999688e+01
-6.390379999999999683e+01
-6.378170000000000073e+01
-6.350710000000000122e+01
-6.384279999999999688e+01
-6.369019999999999726e+01
-6.375119999999999720e+01
-6.396479999999999677e+01
-6.375119999999999720e+01
-6.329350000000000165e+01
-6.375119999999999720e+01
-6.353759999999999764e+01
-6.365970000000000084e+01
-6.332399999999999807e+01
-6.362919999999999732e+01
-6.353759999999999764e+01
-6.359859999999999758e+01
-6.344599999999999795e+01
-6.365970000000000084e+01
-6.353759999999999764e+01
-6.372070000000000078e+01
-6.378170000000000073e+01
-6.390379999999999683e+01
-6.387330000000000041e+01
-6.372070000000000078e+01
-6.369019999999999726e+01
-6.384279999999999688e+01
-6.390379999999999683e+01
-6.396479999999999677e+01
-6.396479999999999677e+01
-6.399539999999999651e+01
-6.384279999999999688e+01
-6.381230000000000047e+01
-6.399539999999999651e+01
-6.365970000000000084e+01
-6.365970000000000084e+01
-6.338499999999999801e+01
-6.378170000000000073e+01
-6.381230000000000047e+01
-6.384279999999999688e+01
-6.393430000000000035e+01
-6.362919999999999732e+01
-6.332399999999999807e+01
-6.375119999999999720e+01
-6.347659999999999769e+01
-6.390379999999999683e+01
-6.362919999999999732e+01
-6.356810000000000116e+01
-6.375119999999999720e+01
-6.393430000000000035e+01
-6.381230000000000047e+01
-6.393430000000000035e+01
-6.378170000000000073e+01
-6.396479999999999677e+01
-6.381230000000000047e+01
-6.362919999999999732e+01
-6.369019999999999726e+01
-6.356810000000000116e+01
-6.390379999999999683e+01
-6.384279999999999688e+01
-6.372070000000000078e+01
-6.372070000000000078e+01
-6.372070000000000078e+01
-6.378170000000000073e+01
-6.372070000000000078e+01
-6.365970000000000084e+01
-6.372070000000000078e+01
-6.387330000000000041e+01
-6.378170000000000073e+01
-6.393430000000000035e+01
-6.384279999999999688e+01
-6.381230000000000047e+01
-6.375119999999999720e+01
-6.390379999999999683e+01
-6.375119999999999720e+01
-6.417849999999999966e+01
-6.393430000000000035e+01
-6.372070000000000078e+01
-6.359859999999999758e+01
-6.365970000000000084e+01
-6.372070000000000078e+01
-6.353759999999999764e+01
-6.396479999999999677e+01
-6.365970000000000084e+01
-6.396479999999999677e+01
-6.375119999999999720e+01
-6.384279999999999688e+01
-6.375119999999999720e+01
-6.399539999999999651e+01
-6.372070000000000078e+01
-6.402589999999999293e+01
-6.372070000000000078e+01
-6.414790000000000703e+01
-6.378170000000000073e+01
-6.405639999999999645e+01
-6.387330000000000041e+01
-6.399539999999999651e+01
-6.390379999999999683e+01
-6.399539999999999651e+01
-6.387330000000000041e+01
-6.375119999999999720e+01
-6.356810000000000116e+01
-6.381230000000000047e+01
-6.356810000000000116e+01
-6.378170000000000073e+01
-6.375119999999999720e+01
-6.390379999999999683e+01
-6.375119999999999720e+01
-6.384279999999999688e+01
-6.375119999999999720e+01
-6.372070000000000078e+01
-6.381230000000000047e+01
-6.384279999999999688e+01
-6.393430000000000035e+01
-6.375119999999999720e+01
-6.399539999999999651e+01
-6.387330000000000041e+01
-6.396479999999999677e+01
-6.375119999999999720e+01
-6.402589999999999293e+01
-6.402589999999999293e+01
-6.399539999999999651e+01
-6.362919999999999732e+01
-6.378170000000000073e+01
-6.359859999999999758e+01
-6.369019999999999726e+01
-6.353759999999999764e+01
-6.390379999999999683e+01
-6.362919999999999732e+01
-6.378170000000000073e+01
-6.359859999999999758e+01
-6.384279999999999688e+01
-6.381230000000000047e+01
-6.372070000000000078e+01
-6.402589999999999293e+01
-6.390379999999999683e+01
-6.411740000000000350e+01
-6.393430000000000035e+01
-6.390379999999999683e+01
-6.399539999999999651e+01
-6.390379999999999683e+01
-6.390379999999999683e+01
-6.387330000000000041e+01
-6.390379999999999683e+01
-6.381230000000000047e+01
-6.369019999999999726e+01
-6.369019999999999726e+01
-6.375119999999999720e+01
-6.390379999999999683e+01
-6.372070000000000078e+01
-6.369019999999999726e+01
-6.387330000000000041e+01
-6.381230000000000047e+01
-6.384279999999999688e+01
-6.378170000000000073e+01
-6.378170000000000073e+01
-6.390379999999999683e+01
-6.384279999999999688e+01
-6.402589999999999293e+01
-6.405639999999999645e+01
-6.396479999999999677e+01
-6.405639999999999645e+01
-6.390379999999999683e+01
-6.399539999999999651e+01
-6.405639999999999645e+01
-6.402589999999999293e+01
-6.417849999999999966e+01
-6.402589999999999293e+01
-6.381230000000000047e+01
-6.393430000000000035e+01
-6.381230000000000047e+01
-6.372070000000000078e+01
-6.384279999999999688e+01
-6.387330000000000041e+01
-6.390379999999999683e+01
-6.384279999999999688e+01
-6.375119999999999720e+01
-6.375119999999999720e+01
-6.381230000000000047e+01
-6.372070000000000078e+01
-6.362919999999999732e+01
-6.378170000000000073e+01
-6.396479999999999677e+01
-6.387330000000000041e+01
-6.414790000000000703e+01
-6.405639999999999645e+01
-6.417849999999999966e+01
-6.402589999999999293e+01
-6.414790000000000703e+01
-6.399539999999999651e+01
-6.405639999999999645e+01
-6.365970000000000084e+01
-6.378170000000000073e+01
-6.387330000000000041e+01
-6.384279999999999688e+01
-6.387330000000000041e+01
-6.384279999999999688e+01
-6.399539999999999651e+01
-6.396479999999999677e+01
-6.414790000000000703e+01
-6.396479999999999677e+01
-6.381230000000000047e+01
-6.387330000000000041e+01
-6.414790000000000703e+01
-6.402589999999999293e+01
-6.439209999999999923e+01
-6.390379999999999683e+01
-6.420900000000000318e+01
-6.399539999999999651e+01
-6.423950000000000671e+01
-6.417849999999999966e+01
-6.430049999999999955e+01
-6.414790000000000703e+01
-6.408689999999999998e+01
-6.405639999999999645e+01
-6.420900000000000318e+01
-6.399539999999999651e+01
-6.402589999999999293e+01
-6.399539999999999651e+01
-6.399539999999999651e+01
-6.423950000000000671e+01
-6.420900000000000318e+01
-6.411740000000000350e+01
-6.417849999999999966e+01
-6.426999999999999602e+01
-6.411740000000000350e+01
-6.430049999999999955e+01
-6.396479999999999677e+01
-6.417849999999999966e+01
-6.430049999999999955e+01
-6.433110000000000639e+01
-6.414790000000000703e+01
-6.426999999999999602e+01
-6.426999999999999602e+01
-6.414790000000000703e+01
-6.423950000000000671e+01
-6.417849999999999966e+01
-6.405639999999999645e+01
-6.399539999999999651e+01
-6.408689999999999998e+01
-6.414790000000000703e+01
-6.411740000000000350e+01
-6.396479999999999677e+01
-6.408689999999999998e+01
-6.411740000000000350e+01
-6.408689999999999998e+01
-6.408689999999999998e+01
-6.399539999999999651e+01
-6.402589999999999293e+01
-6.417849999999999966e+01
-6.442260000000000275e+01
-6.454470000000000596e+01
-6.426999999999999602e+01
-6.448359999999999559e+01
-6.423950000000000671e+01
-6.402589999999999293e+01
-6.445310000000000628e+01
-6.414790000000000703e+01
-6.433110000000000639e+01
-6.387330000000000041e+01
-6.393430000000000035e+01
-6.402589999999999293e+01
-6.420900000000000318e+01
-6.390379999999999683e+01
-6.420900000000000318e+01
-6.399539999999999651e+01
-6.426999999999999602e+01
-6.405639999999999645e+01
-6.423950000000000671e+01
-6.402589999999999293e+01
-6.439209999999999923e+01
-6.426999999999999602e+01
-6.436159999999999570e+01
-6.417849999999999966e+01
-6.414790000000000703e+01
-6.396479999999999677e+01
-6.414790000000000703e+01
-6.420900000000000318e+01
-6.433110000000000639e+01
-6.414790000000000703e+01
-6.433110000000000639e+01
-6.414790000000000703e+01
-6.402589999999999293e+01
-6.402589999999999293e+01
-6.390379999999999683e+01
-6.402589999999999293e+01
-6.423950000000000671e+01
-6.430049999999999955e+01
-6.393430000000000035e+01
-6.420900000000000318e+01
-6.393430000000000035e+01
-6.420900000000000318e+01
-6.414790000000000703e+01
-6.433110000000000639e+01
-6.408689999999999998e+01
-6.445310000000000628e+01
-6.420900000000000318e+01
-6.414790000000000703e+01
-6.417849999999999966e+01
-6.436159999999999570e+01
-6.408689999999999998e+01
-6.436159999999999570e+01
-6.426999999999999602e+01
-6.430049999999999955e+01
-6.426999999999999602e+01
-6.408689999999999998e+01
-6.396479999999999677e+01
-6.402589999999999293e+01
-6.408689999999999998e+01
-6.390379999999999683e+01
-6.399539999999999651e+01
-6.414790000000000703e+01
-6.405639999999999645e+01
-6.384279999999999688e+01
-6.426999999999999602e+01
-6.414790000000000703e+01
-6.423950000000000671e+01
-6.417849999999999966e+01
-6.426999999999999602e+01
-6.390379999999999683e+01
-6.417849999999999966e+01
-6.393430000000000035e+01
-6.405639999999999645e+01
-6.430049999999999955e+01
-6.414790000000000703e+01
-6.414790000000000703e+01
-6.411740000000000350e+01
-6.399539999999999651e+01
-6.393430000000000035e+01
-6.387330000000000041e+01
-6.396479999999999677e+01
-6.420900000000000318e+01
-6.414790000000000703e+01
-6.420900000000000318e+01
-6.426999999999999602e+01
-6.405639999999999645e+01
-6.430049999999999955e+01
-6.411740000000000350e+01
-6.411740000000000350e+01
-6.420900000000000318e+01
-6.430049999999999955e+01
-6.436159999999999570e+01
-6.420900000000000318e+01
-6.402589999999999293e+01
-6.408689999999999998e+01
-6.399539999999999651e+01
-6.411740000000000350e+01
-6.414790000000000703e+01
-6.426999999999999602e+01
-6.381230000000000047e+01
-6.378170000000000073e+01
-6.372070000000000078e+01
-6.387330000000000041e+01
-6.387330000000000041e+01
-6.399539999999999651e+01
-6.399539999999999651e+01
-6.402589999999999293e+01
-6.402589999999999293e+01
-6.417849999999999966e+01
-6.393430000000000035e+01
-6.423950000000000671e+01
-6.433110000000000639e+01
-6.439209999999999923e+01
-6.414790000000000703e+01
-6.414790000000000703e+01
-6.423950000000000671e+01
-6.411740000000000350e+01
-6.430049999999999955e+01
-6.402589999999999293e+01
-6.420900000000000318e+01
-6.408689999999999998e+01
-6.414790000000000703e+01
-6.393430000000000035e+01
-6.396479999999999677e+01
-6.384279999999999688e+01
-6.417849999999999966e+01
-6.396479999999999677e+01
-6.417849999999999966e+01
-6.399539999999999651e+01
-6.414790000000000703e+01
-6.393430000000000035e+01
-6.423950000000000671e+01
-6.402589999999999293e+01
-6.442260000000000275e+01
-6.420900000000000318e+01
-6.433110000000000639e+01
-6.408689999999999998e+01
-6.414790000000000703e+01
-6.405639999999999645e+01
-6.417849999999999966e+01
-6.399539999999999651e+01
-6.417849999999999966e+01
-6.414790000000000703e+01
-6.414790000000000703e+01
-6.408689999999999998e+01
-6.393430000000000035e+01
-6.405639999999999645e+01
-6.417849999999999966e+01
-6.420900000000000318e+01
-6.396479999999999677e+01
-6.423950000000000671e+01
-6.408689999999999998e+01
-6.430049999999999955e+01
-6.399539999999999651e+01
-6.417849999999999966e+01
-6.423950000000000671e+01
-6.430049999999999955e+01
-6.411740000000000350e+01
-6.414790000000000703e+01
-6.402589999999999293e+01
-6.433110000000000639e+01
-6.393430000000000035e+01
-6.423950000000000671e+01
-6.420900000000000318e+01
-6.417849999999999966e+01
-6.420900000000000318e+01
-6.405639999999999645e+01
-6.408689999999999998e+01
-6.393430000000000035e+01
-6.390379999999999683e+01
-6.390379999999999683e+01
-6.414790000000000703e+01
-6.405639999999999645e+01
-6.387330000000000041e+01
-6.417849999999999966e+01
-6.414790000000000703e+01
-6.420900000000000318e+01
-6.414790000000000703e+01
-6.420900000000000318e+01
-6.439209999999999923e+01
-6.393430000000000035e+01
-6.423950000000000671e+01
-6.414790000000000703e+01
-6.426999999999999602e+01
-6.399539999999999651e+01
-6.426999999999999602e+01
-6.396479999999999677e+01
-6.411740000000000350e+01
-6.411740000000000350e+01
-6.396479999999999677e+01
-6.411740000000000350e+01
-6.387330000000000041e+01
-6.378170000000000073e+01
-6.378170000000000073e+01
-6.390379999999999683e+01
-6.378170000000000073e+01
-6.381230000000000047e+01
-6.417849999999999966e+01
-6.393430000000000035e+01
-6.405639999999999645e+01
-6.387330000000000041e+01
-6.405639999999999645e+01
-6.402589999999999293e+01
-6.405639999999999645e+01
-6.402589999999999293e+01
-6.390379999999999683e+01
-6.402589999999999293e+01
-6.414790000000000703e+01
-6.387330000000000041e+01
-6.423950000000000671e+01
-6.393430000000000035e+01
-6.411740000000000350e+01
-6.396479999999999677e+01
-6.396479999999999677e+01
-6.402589999999999293e+01
-6.384279999999999688e+01
-6.399539999999999651e+01
-6.402589999999999293e+01
-6.399539999999999651e+01
-6.414790000000000703e+01
-6.390379999999999683e+01
-6.408689999999999998e+01
-6.381230000000000047e+01
-6.405639999999999645e+01
-6.393430000000000035e+01
-6.387330000000000041e+01
-6.423950000000000671e+01
-6.426999999999999602e+01
-6.414790000000000703e+01
-6.381230000000000047e+01
-6.420900000000000318e+01
-6.390379999999999683e+01
-6.402589999999999293e+01
-6.393430000000000035e+01
-6.399539999999999651e+01
-6.390379999999999683e+01
-6.396479999999999677e+01
-6.369019999999999726e+01
-6.378170000000000073e+01
-6.372070000000000078e+01
-6.393430000000000035e+01
-6.375119999999999720e+01
-6.408689999999999998e+01
-6.372070000000000078e+01
-6.402589999999999293e+01
-6.402589999999999293e+01
-6.414790000000000703e+01
-6.375119999999999720e+01
-6.396479999999999677e+01
-6.378170000000000073e+01
-6.390379999999999683e+01
-6.396479999999999677e+01
-6.387330000000000041e+01
-6.369019999999999726e+01
-6.393430000000000035e+01
-6.387330000000000041e+01
-6.390379999999999683e+01
-6.375119999999999720e+01
-6.365970000000000084e+01
-6.347659999999999769e+01
-6.341550000000000153e+01
-6.372070000000000078e+01
-6.344599999999999795e+01
-6.375119999999999720e+01
-6.353759999999999764e+01
-6.365970000000000084e+01
-6.341550000000000153e+01
-6.365970000000000084e+01
-6.341550000000000153e+01
-6.372070000000000078e+01
-6.378170000000000073e+01
-6.372070000000000078e+01
-6.365970000000000084e+01
-6.369019999999999726e+01
-6.347659999999999769e+01
-6.375119999999999720e+01
-6.347659999999999769e+01
-6.375119999999999720e+01
-6.369019999999999726e+01
-6.369019999999999726e+01
-6.372070000000000078e+01
-6.378170000000000073e+01
-6.372070000000000078e+01
-6.353759999999999764e+01
-6.350710000000000122e+01
-6.359859999999999758e+01
-6.335450000000000159e+01
-6.353759999999999764e+01
-6.359859999999999758e+01
-6.369019999999999726e+01
-6.384279999999999688e+01
-6.381230000000000047e+01
-6.393430000000000035e+01
-6.375119999999999720e+01
-6.387330000000000041e+01
-6.365970000000000084e+01
-6.372070000000000078e+01
-6.338499999999999801e+01
-6.381230000000000047e+01
-6.350710000000000122e+01
-6.378170000000000073e+01
-6.365970000000000084e+01
-6.365970000000000084e+01
-6.399539999999999651e+01
-6.362919999999999732e+01
-6.365970000000000084e+01
-6.344599999999999795e+01
-6.353759999999999764e+01
-6.369019999999999726e+01
-6.359859999999999758e+01
-6.372070000000000078e+01
-6.384279999999999688e+01
-6.387330000000000041e+01
-6.384279999999999688e+01
-6.399539999999999651e+01
-6.381230000000000047e+01
-6.378170000000000073e+01
-6.387330000000000041e+01
-6.384279999999999688e+01
-6.396479999999999677e+01
-6.390379999999999683e+01
-6.390379999999999683e+01
-6.384279999999999688e+01
-6.378170000000000073e+01
-6.387330000000000041e+01
-6.362919999999999732e+01
-6.381230000000000047e+01
-6.365970000000000084e+01
-6.347659999999999769e+01
-6.350710000000000122e+01
-6.356810000000000116e+01
-6.356810000000000116e+01
-6.365970000000000084e+01
-6.378170000000000073e+01
-6.378170000000000073e+01
-6.359859999999999758e+01
-6.369019999999999726e+01
-6.369019999999999726e+01
-6.378170000000000073e+01
-6.399539999999999651e+01
-6.387330000000000041e+01
-6.387330000000000041e+01
-6.384279999999999688e+01
-6.381230000000000047e+01
-6.369019999999999726e+01
-6.372070000000000078e+01
-6.362919999999999732e+01
-6.375119999999999720e+01
-6.372070000000000078e+01
-6.396479999999999677e+01
-6.362919999999999732e+01
-6.353759999999999764e+01
-6.344599999999999795e+01
-6.359859999999999758e+01
-6.350710000000000122e+01
-6.372070000000000078e+01
-6.375119999999999720e+01
-6.378170000000000073e+01
-6.365970000000000084e+01
-6.378170000000000073e+01
-6.362919999999999732e+01
-6.387330000000000041e+01
-6.384279999999999688e+01
-6.384279999999999688e+01
-6.347659999999999769e+01
-6.362919999999999732e+01
-6.365970000000000084e+01
-6.390379999999999683e+01
-6.365970000000000084e+01
-6.375119999999999720e+01
-6.381230000000000047e+01
-6.359859999999999758e+01
-6.372070000000000078e+01
-6.311039999999999850e+01
-6.356810000000000116e+01
-6.347659999999999769e+01
-6.372070000000000078e+01
-6.362919999999999732e+01
-6.399539999999999651e+01
-6.381230000000000047e+01
-6.362919999999999732e+01
-6.372070000000000078e+01
-6.381230000000000047e+01
-6.369019999999999726e+01
-6.399539999999999651e+01
-6.372070000000000078e+01
-6.399539999999999651e+01
-6.365970000000000084e+01
-6.387330000000000041e+01
-6.369019999999999726e+01
-6.359859999999999758e+01
-6.359859999999999758e+01
-6.365970000000000084e+01
-6.372070000000000078e+01
-6.356810000000000116e+01
-6.350710000000000122e+01
-6.344599999999999795e+01
-6.353759999999999764e+01
-6.332399999999999807e+01
-6.353759999999999764e+01
-6.350710000000000122e+01
-6.356810000000000116e+01
-6.344599999999999795e+01
-6.381230000000000047e+01
-6.372070000000000078e+01
-6.390379999999999683e+01
-6.362919999999999732e+01
-6.411740000000000350e+01
-6.356810000000000116e+01
-6.396479999999999677e+01
-6.353759999999999764e+01
-6.372070000000000078e+01
-6.387330000000000041e+01
-6.378170000000000073e+01
-6.372070000000000078e+01
-6.384279999999999688e+01
-6.365970000000000084e+01
-6.369019999999999726e+01
-6.359859999999999758e+01
-6.335450000000000159e+01
-6.338499999999999801e+01
-6.365970000000000084e+01
-6.353759999999999764e+01
-6.372070000000000078e+01
-6.372070000000000078e+01
-6.362919999999999732e+01
-6.384279999999999688e+01
-6.375119999999999720e+01
-6.393430000000000035e+01
-6.387330000000000041e+01
-6.350710000000000122e+01
-6.378170000000000073e+01
-6.365970000000000084e+01
-6.384279999999999688e+01
-6.381230000000000047e+01
-6.384279999999999688e+01
-6.372070000000000078e+01
-6.381230000000000047e+01
-6.359859999999999758e+01
-6.375119999999999720e+01
-6.365970000000000084e+01
-6.356810000000000116e+01
-6.369019999999999726e+01
-6.372070000000000078e+01
-6.375119999999999720e+01
-6.387330000000000041e+01
-6.390379999999999683e+01
-6.365970000000000084e+01
-6.378170000000000073e+01
-6.396479999999999677e+01
-6.396479999999999677e+01
-6.405639999999999645e+01
-6.423950000000000671e+01
-6.405639999999999645e+01
-6.405639999999999645e+01
-6.381230000000000047e+01
-6.393430000000000035e+01
-6.365970000000000084e+01
-6.344599999999999795e+01
-6.369019999999999726e+01
-6.381230000000000047e+01
-6.375119999999999720e+01
-6.372070000000000078e+01
-6.362919999999999732e+01
-6.396479999999999677e+01
-6.353759999999999764e+01
-6.372070000000000078e+01
-6.356810000000000116e+01
-6.399539999999999651e+01
-6.362919999999999732e+01
-6.399539999999999651e+01
-6.384279999999999688e+01
-6.396479999999999677e+01
-6.393430000000000035e+01
-6.405639999999999645e+01
-6.402589999999999293e+01
-6.381230000000000047e+01
-6.341550000000000153e+01
-6.365970000000000084e+01
-6.365970000000000084e+01
-6.399539999999999651e+01
-6.396479999999999677e+01
-6.390379999999999683e+01
-6.378170000000000073e+01
-6.375119999999999720e+01
-6.375119999999999720e+01
-6.362919999999999732e+01
-6.372070000000000078e+01
-6.362919999999999732e+01
-6.387330000000000041e+01
-6.390379999999999683e+01
-6.387330000000000041e+01
-6.372070000000000078e+01
-6.378170000000000073e+01
-6.375119999999999720e+01
-6.384279999999999688e+01
-6.375119999999999720e+01
-6.393430000000000035e+01
-6.375119999999999720e+01
-6.384279999999999688e+01
-6.353759999999999764e+01
-6.365970000000000084e+01
-6.344599999999999795e+01
-6.372070000000000078e+01
-6.369019999999999726e+01
-6.362919999999999732e+01
-6.372070000000000078e+01
-6.372070000000000078e+01
-6.399539999999999651e+01
-6.384279999999999688e+01
-6.396479999999999677e+01
-6.387330000000000041e+01
-6.372070000000000078e+01
-6.378170000000000073e+01
-6.375119999999999720e+01
-6.372070000000000078e+01
-6.372070000000000078e+01
-6.365970000000000084e+01
-6.384279999999999688e+01
-6.362919999999999732e+01
-6.381230000000000047e+01
-6.341550000000000153e+01
-6.353759999999999764e+01
-6.341550000000000153e+01
-6.347659999999999769e+01
-6.317139999999999844e+01
-6.350710000000000122e+01
-6.356810000000000116e+01
-6.365970000000000084e+01
-6.353759999999999764e+01
-6.353759999999999764e+01
-6.359859999999999758e+01
-6.353759999999999764e+01
-6.341550000000000153e+01
-6.356810000000000116e+01
-6.372070000000000078e+01
-6.399539999999999651e+01
-6.369019999999999726e+01
-6.350710000000000122e+01
-6.372070000000000078e+01
-6.344599999999999795e+01
-6.375119999999999720e+01
-6.350710000000000122e+01
-6.347659999999999769e+01
-6.362919999999999732e+01
-6.332399999999999807e+01
-6.341550000000000153e+01
-6.362919999999999732e+01
-6.353759999999999764e+01
-6.344599999999999795e+01
-6.350710000000000122e+01
-6.353759999999999764e+01
-6.347659999999999769e+01
-6.365970000000000084e+01
-6.335450000000000159e+01
-6.356810000000000116e+01
-6.359859999999999758e+01
-6.356810000000000116e+01
-6.359859999999999758e+01
-6.335450000000000159e+01
-6.326290000000000191e+01
-6.341550000000000153e+01
-6.329350000000000165e+01
-6.365970000000000084e+01
-6.344599999999999795e+01
-6.359859999999999758e+01
-6.341550000000000153e+01
-6.353759999999999764e+01
-6.320190000000000197e+01
-6.323239999999999839e+01
-6.338499999999999801e+01
-6.332399999999999807e+01
-6.338499999999999801e+01
-6.341550000000000153e+01
-6.341550000000000153e+01
-6.356810000000000116e+01
-6.347659999999999769e+01
-6.365970000000000084e+01
-6.353759999999999764e+01
-6.350710000000000122e+01
-6.356810000000000116e+01
-6.362919999999999732e+01
-6.329350000000000165e+01
-6.347659999999999769e+01
-6.347659999999999769e+01
-6.329350000000000165e+01
-6.329350000000000165e+01
-6.332399999999999807e+01
-6.329350000000000165e+01
-6.326290000000000191e+01
-6.301879999999999882e+01
-6.323239999999999839e+01
-6.311039999999999850e+01
-6.323239999999999839e+01
-6.323239999999999839e+01
-6.332399999999999807e+01
-6.329350000000000165e+01
-6.298830000000000240e+01
-6.326290000000000191e+01
-6.311039999999999850e+01
-6.341550000000000153e+01
-6.320190000000000197e+01
-6.359859999999999758e+01
-6.317139999999999844e+01
-6.338499999999999801e+01
-6.320190000000000197e+01
-6.320190000000000197e+01
-6.307979999999999876e+01
-6.341550000000000153e+01
-6.311039999999999850e+01
-6.338499999999999801e+01
-6.317139999999999844e+01
-6.320190000000000197e+01
-6.295779999999999887e+01
-6.338499999999999801e+01
-6.304930000000000234e+01
-6.332399999999999807e+01
-6.317139999999999844e+01
-6.335450000000000159e+01
-6.335450000000000159e+01
-6.326290000000000191e+01
-6.338499999999999801e+01
-6.320190000000000197e+01
-6.332399999999999807e+01
-6.329350000000000165e+01
-6.332399999999999807e+01
-6.317139999999999844e+01
-6.317139999999999844e+01
-6.304930000000000234e+01
-6.311039999999999850e+01
-6.317139999999999844e+01
-6.311039999999999850e+01
-6.304930000000000234e+01
-6.307979999999999876e+01
-6.295779999999999887e+01
-6.295779999999999887e+01
-6.286619999999999919e+01
-6.280519999999999925e+01
-6.286619999999999919e+01
-6.307979999999999876e+01
-6.320190000000000197e+01
-6.317139999999999844e+01
-6.317139999999999844e+01
-6.311039999999999850e+01
-6.314090000000000202e+01
-6.317139999999999844e+01
-6.323239999999999839e+01
-6.295779999999999887e+01
-6.301879999999999882e+01
-6.323239999999999839e+01
-6.317139999999999844e+01
-6.304930000000000234e+01
-6.311039999999999850e+01
-6.292719999999999914e+01
-6.307979999999999876e+01
-6.301879999999999882e+01
-6.286619999999999919e+01
-6.317139999999999844e+01
-6.289670000000000272e+01
-6.286619999999999919e+01
-6.289670000000000272e+01
-6.298830000000000240e+01
-6.307979999999999876e+01
-6.295779999999999887e+01
-6.292719999999999914e+01
-6.298830000000000240e+01
-6.295779999999999887e+01
-6.307979999999999876e+01
-6.289670000000000272e+01
-6.311039999999999850e+01
-6.311039999999999850e+01
-6.307979999999999876e+01
-6.307979999999999876e+01
-6.301879999999999882e+01
-6.280519999999999925e+01
-6.307979999999999876e+01
-6.292719999999999914e+01
-6.292719999999999914e+01
-6.311039999999999850e+01
-6.301879999999999882e+01
-6.329350000000000165e+01
-6.311039999999999850e+01
-6.301879999999999882e+01
-6.274410000000000309e+01
-6.292719999999999914e+01
-6.301879999999999882e+01
-6.307979999999999876e+01
-6.311039999999999850e+01
-6.314090000000000202e+01
-6.298830000000000240e+01
-6.320190000000000197e+01
-6.289670000000000272e+01
-6.326290000000000191e+01
-6.298830000000000240e+01
-6.304930000000000234e+01
-6.274410000000000309e+01
-6.292719999999999914e+01
-6.283570000000000277e+01
-6.295779999999999887e+01
-6.289670000000000272e+01
-6.286619999999999919e+01
-6.274410000000000309e+01
-6.274410000000000309e+01
-6.292719999999999914e+01
-6.262210000000000321e+01
-6.283570000000000277e+01
-6.292719999999999914e+01
-6.289670000000000272e+01
-6.283570000000000277e+01
-6.304930000000000234e+01
-6.304930000000000234e+01
-6.320190000000000197e+01
-6.283570000000000277e+01
-6.323239999999999839e+01
-6.280519999999999925e+01
-6.320190000000000197e+01
-6.311039999999999850e+01
-6.311039999999999850e+01
-6.283570000000000277e+01
-6.277470000000000283e+01
-6.259159999999999968e+01
-6.286619999999999919e+01
-6.277470000000000283e+01
-6.292719999999999914e+01
-6.277470000000000283e+01
-6.280519999999999925e+01
-6.246949999999999648e+01
-6.274410000000000309e+01
-6.265259999999999962e+01
-6.289670000000000272e+01
-6.259159999999999968e+01
-6.271359999999999957e+01
-6.271359999999999957e+01
-6.277470000000000283e+01
-6.277470000000000283e+01
-6.274410000000000309e+01
-6.286619999999999919e+01
-6.295779999999999887e+01
-6.292719999999999914e+01
-6.274410000000000309e+01
-6.283570000000000277e+01
-6.250000000000000000e+01
-6.268310000000000315e+01
-6.262210000000000321e+01
-6.277470000000000283e+01
-6.259159999999999968e+01
-6.280519999999999925e+01
-6.274410000000000309e+01
-6.286619999999999919e+01
-6.250000000000000000e+01
-6.265259999999999962e+01
-6.259159999999999968e+01
-6.274410000000000309e+01
-6.250000000000000000e+01
-6.283570000000000277e+01
-6.253050000000000352e+01
-6.253050000000000352e+01
-6.259159999999999968e+01
-6.237789999999999679e+01
-6.240840000000000032e+01
-6.268310000000000315e+01
-6.240840000000000032e+01
-6.256099999999999994e+01
-6.237789999999999679e+01
-6.253050000000000352e+01
-6.253050000000000352e+01
-6.222529999999999717e+01
-6.240840000000000032e+01
-6.246949999999999648e+01
-6.240840000000000032e+01
-6.243900000000000006e+01
-6.246949999999999648e+01
-6.240840000000000032e+01
-6.262210000000000321e+01
-6.259159999999999968e+01
-6.277470000000000283e+01
-6.259159999999999968e+01
-6.274410000000000309e+01
-6.259159999999999968e+01
-6.280519999999999925e+01
-6.253050000000000352e+01
-6.274410000000000309e+01
-6.259159999999999968e+01
-6.286619999999999919e+01
-6.265259999999999962e+01
-6.234740000000000038e+01
-6.201169999999999760e+01
-6.219480000000000075e+01
-6.231689999999999685e+01
-6.243900000000000006e+01
-6.240840000000000032e+01
-6.231689999999999685e+01
-6.234740000000000038e+01
-6.234740000000000038e+01
-6.234740000000000038e+01
-6.256099999999999994e+01
-6.231689999999999685e+01
-6.259159999999999968e+01
-6.240840000000000032e+01
-6.262210000000000321e+01
-6.262210000000000321e+01
-6.271359999999999957e+01
-6.262210000000000321e+01
-6.268310000000000315e+01
-6.274410000000000309e+01
-6.292719999999999914e+01
-6.259159999999999968e+01
-6.262210000000000321e+01
-6.234740000000000038e+01
-6.240840000000000032e+01
-6.256099999999999994e+01
-6.243900000000000006e+01
-6.228640000000000043e+01
-6.231689999999999685e+01
-6.253050000000000352e+01
-6.250000000000000000e+01
-6.253050000000000352e+01
-6.243900000000000006e+01
-6.243900000000000006e+01
-6.256099999999999994e+01
-6.259159999999999968e+01
-6.256099999999999994e+01
-6.259159999999999968e+01
-6.259159999999999968e+01
-6.259159999999999968e+01
-6.246949999999999648e+01
-6.262210000000000321e+01
-6.237789999999999679e+01
-6.268310000000000315e+01
-6.228640000000000043e+01
-6.268310000000000315e+01
-6.231689999999999685e+01
-6.246949999999999648e+01
-6.213380000000000081e+01
-6.228640000000000043e+01
-6.237789999999999679e+01
-6.246949999999999648e+01
-6.246949999999999648e+01
-6.250000000000000000e+01
-6.231689999999999685e+01
-6.262210000000000321e+01
-6.234740000000000038e+01
-6.253050000000000352e+01
-6.243900000000000006e+01
-6.253050000000000352e+01
-6.250000000000000000e+01
-6.250000000000000000e+01
-6.253050000000000352e+01
-6.234740000000000038e+01
-6.246949999999999648e+01
-6.231689999999999685e+01
-6.237789999999999679e+01
-6.234740000000000038e+01
-6.216429999999999723e+01
-6.222529999999999717e+01
-6.216429999999999723e+01
-6.216429999999999723e+01
-6.243900000000000006e+01
-6.234740000000000038e+01
-6.259159999999999968e+01
-6.219480000000000075e+01
-6.240840000000000032e+01
-6.228640000000000043e+01
-6.250000000000000000e+01
-6.207280000000000086e+01
-6.234740000000000038e+01
-6.234740000000000038e+01
-6.234740000000000038e+01
-6.246949999999999648e+01
-6.240840000000000032e+01
-6.237789999999999679e+01
-6.228640000000000043e+01
-6.216429999999999723e+01
-6.222529999999999717e+01
-6.204220000000000113e+01
-6.231689999999999685e+01
-6.207280000000000086e+01
-6.216429999999999723e+01
-6.240840000000000032e+01
-6.216429999999999723e+01
-6.225589999999999691e+01
-6.234740000000000038e+01
-6.240840000000000032e+01
-6.243900000000000006e+01
-6.250000000000000000e+01
-6.253050000000000352e+01
-6.271359999999999957e+01
-6.240840000000000032e+01
-6.250000000000000000e+01
-6.240840000000000032e+01
-6.231689999999999685e+01
-6.216429999999999723e+01
-6.237789999999999679e+01
-6.222529999999999717e+01
-6.237789999999999679e+01
-6.222529999999999717e+01
-6.204220000000000113e+01
-6.228640000000000043e+01
-6.225589999999999691e+01
-6.192020000000000124e+01
-6.188960000000000150e+01
-6.207280000000000086e+01
-6.210329999999999728e+01
-6.228640000000000043e+01
-6.234740000000000038e+01
-6.240840000000000032e+01
-6.237789999999999679e+01
-6.228640000000000043e+01
-6.243900000000000006e+01
-6.225589999999999691e+01
-6.240840000000000032e+01
-6.246949999999999648e+01
-6.225589999999999691e+01
-6.225589999999999691e+01
-6.231689999999999685e+01
-6.225589999999999691e+01
-6.225589999999999691e+01
-6.213380000000000081e+01
-6.228640000000000043e+01
-6.210329999999999728e+01
-6.204220000000000113e+01
-6.176760000000000161e+01
-6.210329999999999728e+01
-6.210329999999999728e+01
-6.213380000000000081e+01
-6.225589999999999691e+01
-6.213380000000000081e+01
-6.204220000000000113e+01
-6.210329999999999728e+01
-6.219480000000000075e+01
-6.219480000000000075e+01
-6.216429999999999723e+01
-6.210329999999999728e+01
-6.237789999999999679e+01
-6.225589999999999691e+01
-6.216429999999999723e+01
-6.222529999999999717e+01
-6.201169999999999760e+01
-6.192020000000000124e+01
-6.225589999999999691e+01
-6.192020000000000124e+01
-6.228640000000000043e+01
-6.204220000000000113e+01
-6.210329999999999728e+01
-6.173709999999999809e+01
-6.231689999999999685e+01
-6.210329999999999728e+01
-6.213380000000000081e+01
-6.210329999999999728e+01
-6.234740000000000038e+01
-6.213380000000000081e+01
-6.237789999999999679e+01
-6.231689999999999685e+01
-6.246949999999999648e+01
-6.225589999999999691e+01
-6.243900000000000006e+01
-6.225589999999999691e+01
-6.219480000000000075e+01
-6.210329999999999728e+01
-6.198120000000000118e+01
-6.225589999999999691e+01
-6.201169999999999760e+01
-6.210329999999999728e+01
-6.188960000000000150e+01
-6.207280000000000086e+01
-6.204220000000000113e+01
-6.198120000000000118e+01
-6.195069999999999766e+01
-6.222529999999999717e+01
-6.198120000000000118e+01
-6.234740000000000038e+01
-6.216429999999999723e+01
-6.234740000000000038e+01
-6.216429999999999723e+01
-6.219480000000000075e+01
-6.231689999999999685e+01
-6.234740000000000038e+01
-6.243900000000000006e+01
-6.222529999999999717e+01
-6.219480000000000075e+01
-6.240840000000000032e+01
-6.213380000000000081e+01
-6.237789999999999679e+01
-6.204220000000000113e+01
-6.207280000000000086e+01
-6.201169999999999760e+01
-6.219480000000000075e+01
-6.216429999999999723e+01
-6.195069999999999766e+01
-6.204220000000000113e+01
-6.179809999999999803e+01
-6.204220000000000113e+01
-6.213380000000000081e+01
-6.213380000000000081e+01
-6.225589999999999691e+01
-6.219480000000000075e+01
-6.216429999999999723e+01
-6.201169999999999760e+01
-6.219480000000000075e+01
-6.210329999999999728e+01
-6.259159999999999968e+01
-6.222529999999999717e+01
-6.207280000000000086e+01
-6.210329999999999728e+01
-6.185909999999999798e+01
-6.192020000000000124e+01
-6.204220000000000113e+01
-6.213380000000000081e+01
-6.213380000000000081e+01
-6.198120000000000118e+01
-6.192020000000000124e+01
-6.198120000000000118e+01
-6.198120000000000118e+01
-6.204220000000000113e+01
-6.204220000000000113e+01
-6.192020000000000124e+01
-6.240840000000000032e+01
-6.219480000000000075e+01
-6.207280000000000086e+01
-6.213380000000000081e+01
-6.204220000000000113e+01
-6.207280000000000086e+01
-6.216429999999999723e+01
-6.213380000000000081e+01
-6.204220000000000113e+01
-6.179809999999999803e+01
-6.179809999999999803e+01
-6.185909999999999798e+01
-6.173709999999999809e+01
-6.188960000000000150e+01
-6.179809999999999803e+01
-6.204220000000000113e+01
-6.170649999999999835e+01
-6.201169999999999760e+01
-6.192020000000000124e+01
-6.198120000000000118e+01
-6.268310000000000315e+01
-6.219480000000000075e+01
-6.216429999999999723e+01
-6.207280000000000086e+01
-6.179809999999999803e+01
-6.204220000000000113e+01
-6.195069999999999766e+01
-6.204220000000000113e+01
-6.201169999999999760e+01
-6.192020000000000124e+01
-6.195069999999999766e+01
-6.176760000000000161e+01
-6.179809999999999803e+01
-6.173709999999999809e+01
-6.173709999999999809e+01
-6.161500000000000199e+01
-6.185909999999999798e+01
-6.179809999999999803e+01
-6.185909999999999798e+01
-6.167600000000000193e+01
-6.176760000000000161e+01
-6.164549999999999841e+01
-6.185909999999999798e+01
-6.176760000000000161e+01
-6.201169999999999760e+01
-6.185909999999999798e+01
-6.185909999999999798e+01
-6.170649999999999835e+01
-6.173709999999999809e+01
-6.170649999999999835e+01
-6.176760000000000161e+01
-6.164549999999999841e+01
-6.188960000000000150e+01
-6.140140000000000242e+01
-6.140140000000000242e+01
-6.158449999999999847e+01
-6.155400000000000205e+01
-6.158449999999999847e+01
-6.167600000000000193e+01
-6.167600000000000193e+01
-6.173709999999999809e+01
-6.173709999999999809e+01
-6.170649999999999835e+01
-6.198120000000000118e+01
-6.173709999999999809e+01
-6.192020000000000124e+01
-6.164549999999999841e+01
-6.237789999999999679e+01
-6.170649999999999835e+01
-6.188960000000000150e+01
-6.158449999999999847e+01
-6.167600000000000193e+01
-6.176760000000000161e+01
-6.185909999999999798e+01
-6.164549999999999841e+01
-6.173709999999999809e+01
-6.146240000000000236e+01
-6.146240000000000236e+01
-6.137080000000000268e+01
-6.149289999999999878e+01
-6.137080000000000268e+01
-6.149289999999999878e+01
-6.143189999999999884e+01
-6.158449999999999847e+01
-6.146240000000000236e+01
-6.155400000000000205e+01
-6.158449999999999847e+01
-6.176760000000000161e+01
-6.179809999999999803e+01
-6.146240000000000236e+01
-6.161500000000000199e+01
-6.130980000000000274e+01
-6.149289999999999878e+01
-6.149289999999999878e+01
-6.146240000000000236e+01
-6.158449999999999847e+01
-6.155400000000000205e+01
-6.140140000000000242e+01
-6.158449999999999847e+01
-6.137080000000000268e+01
-6.137080000000000268e+01
-6.118769999999999953e+01
-6.146240000000000236e+01
-6.140140000000000242e+01
-6.158449999999999847e+01
-6.158449999999999847e+01
-6.158449999999999847e+01
-6.161500000000000199e+01
-6.155400000000000205e+01
-6.182860000000000156e+01
-6.170649999999999835e+01
-6.140140000000000242e+01
-6.134029999999999916e+01
-6.115720000000000312e+01
-6.167600000000000193e+01
-6.127929999999999922e+01
-6.146240000000000236e+01
-6.106569999999999965e+01
-6.134029999999999916e+01
-6.118769999999999953e+01
-6.124880000000000280e+01
-6.121829999999999927e+01
-6.115720000000000312e+01
-6.121829999999999927e+01
-6.146240000000000236e+01
-6.143189999999999884e+01
-6.164549999999999841e+01
-6.124880000000000280e+01
-6.134029999999999916e+01
-6.137080000000000268e+01
-6.152340000000000231e+01
-6.146240000000000236e+01
-6.149289999999999878e+01
-6.134029999999999916e+01
-6.121829999999999927e+01
-6.134029999999999916e+01
-6.106569999999999965e+01
-6.118769999999999953e+01
-6.118769999999999953e+01
-6.106569999999999965e+01
-6.134029999999999916e+01
-6.118769999999999953e+01
-6.118769999999999953e+01
-6.115720000000000312e+01
-6.097409999999999997e+01
-6.106569999999999965e+01
-6.094360000000000355e+01
-6.118769999999999953e+01
-6.106569999999999965e+01
-6.127929999999999922e+01
-6.106569999999999965e+01
-6.130980000000000274e+01
-6.118769999999999953e+01
-6.121829999999999927e+01
-6.124880000000000280e+01
-6.134029999999999916e+01
-6.109620000000000317e+01
-6.118769999999999953e+01
-6.124880000000000280e+01
-6.112669999999999959e+01
-6.118769999999999953e+01
-6.115720000000000312e+01
-6.103520000000000323e+01
-6.115720000000000312e+01
-6.127929999999999922e+01
-6.115720000000000312e+01
-6.118769999999999953e+01
-6.094360000000000355e+01
-6.100460000000000349e+01
-6.103520000000000323e+01
-6.112669999999999959e+01
-6.100460000000000349e+01
-6.121829999999999927e+01
-6.106569999999999965e+01
-6.097409999999999997e+01
-6.088259999999999650e+01
-6.112669999999999959e+01
-6.097409999999999997e+01
-6.115720000000000312e+01
-6.085210000000000008e+01
-6.106569999999999965e+01
-6.088259999999999650e+01
-6.103520000000000323e+01
-6.063839999999999719e+01
-6.091310000000000002e+01
-6.072999999999999687e+01
-6.094360000000000355e+01
-6.076050000000000040e+01
-6.072999999999999687e+01
-6.085210000000000008e+01
-6.076050000000000040e+01
-6.085210000000000008e+01
-6.094360000000000355e+01
-6.103520000000000323e+01
-6.103520000000000323e+01
-6.091310000000000002e+01
-6.094360000000000355e+01
-6.094360000000000355e+01
-6.091310000000000002e+01
-6.088259999999999650e+01
-6.109620000000000317e+01
-6.106569999999999965e+01
-6.063839999999999719e+01
-6.085210000000000008e+01
-6.057739999999999725e+01
-6.088259999999999650e+01
-6.060790000000000077e+01
-6.088259999999999650e+01
-6.088259999999999650e+01
-6.057739999999999725e+01
-6.076050000000000040e+01
-6.076050000000000040e+01
-6.076050000000000040e+01
-6.076050000000000040e+01
-6.039430000000000121e+01
-6.069950000000000045e+01
-6.063839999999999719e+01
-6.082150000000000034e+01
-6.091310000000000002e+01
-6.097409999999999997e+01
-6.094360000000000355e+01
-6.085210000000000008e+01
-6.082150000000000034e+01
-6.100460000000000349e+01
-6.094360000000000355e+01
-6.066890000000000072e+01
-6.076050000000000040e+01
-6.057739999999999725e+01
-6.076050000000000040e+01
-6.076050000000000040e+01
-6.079099999999999682e+01
-6.091310000000000002e+01
-6.076050000000000040e+01
-6.094360000000000355e+01
-6.100460000000000349e+01
-6.082150000000000034e+01
-6.106569999999999965e+01
-6.088259999999999650e+01
-6.109620000000000317e+01
-6.085210000000000008e+01
-6.076050000000000040e+01
-6.072999999999999687e+01
-6.076050000000000040e+01
-6.069950000000000045e+01
-6.066890000000000072e+01
-6.091310000000000002e+01
-6.069950000000000045e+01
-6.066890000000000072e+01
-6.079099999999999682e+01
-6.051639999999999731e+01
-6.069950000000000045e+01
-6.063839999999999719e+01
-6.091310000000000002e+01
-6.069950000000000045e+01
-6.091310000000000002e+01
-6.079099999999999682e+01
-6.085210000000000008e+01
-6.088259999999999650e+01
-6.094360000000000355e+01
-6.088259999999999650e+01
-6.066890000000000072e+01
-6.072999999999999687e+01
-6.069950000000000045e+01
-6.054690000000000083e+01
-6.091310000000000002e+01
-6.063839999999999719e+01
-6.085210000000000008e+01
-6.076050000000000040e+01
-6.060790000000000077e+01
-6.054690000000000083e+01
-6.018070000000000164e+01
-6.036379999999999768e+01
-6.051639999999999731e+01
-6.060790000000000077e+01
-6.069950000000000045e+01
-6.069950000000000045e+01
-6.076050000000000040e+01
-6.045530000000000115e+01
-6.060790000000000077e+01
-6.060790000000000077e+01
-6.072999999999999687e+01
-6.066890000000000072e+01
-6.057739999999999725e+01
-6.069950000000000045e+01
-6.042479999999999762e+01
-6.066890000000000072e+01
-6.042479999999999762e+01
-6.048579999999999757e+01
-6.045530000000000115e+01
-6.039430000000000121e+01
-6.045530000000000115e+01
-6.042479999999999762e+01
-6.021119999999999806e+01
-6.036379999999999768e+01
-5.999759999999999849e+01
-6.060790000000000077e+01
-6.048579999999999757e+01
-6.051639999999999731e+01
-6.048579999999999757e+01
-6.048579999999999757e+01
-6.057739999999999725e+01
-6.066890000000000072e+01
-6.066890000000000072e+01
-6.057739999999999725e+01
-6.063839999999999719e+01
-6.060790000000000077e+01
-6.048579999999999757e+01
-6.042479999999999762e+01
-6.045530000000000115e+01
-6.039430000000000121e+01
-6.039430000000000121e+01
-6.030270000000000152e+01
-6.051639999999999731e+01
-6.021119999999999806e+01
-6.054690000000000083e+01
-6.048579999999999757e+01
-6.042479999999999762e+01
-6.005859999999999843e+01
-6.030270000000000152e+01
-6.008910000000000196e+01
-6.045530000000000115e+01
-6.039430000000000121e+01
-6.021119999999999806e+01
-6.005859999999999843e+01
-6.027219999999999800e+01
-6.018070000000000164e+01
-6.042479999999999762e+01
-6.018070000000000164e+01
-6.057739999999999725e+01
-6.005859999999999843e+01
-6.027219999999999800e+01
-6.018070000000000164e+01
-6.021119999999999806e+01
-6.015010000000000190e+01
-6.005859999999999843e+01
-6.002810000000000201e+01
-6.008910000000000196e+01
-6.018070000000000164e+01
-6.005859999999999843e+01
-5.996699999999999875e+01
-5.999759999999999849e+01
-5.999759999999999849e+01
-6.008910000000000196e+01
-6.033330000000000126e+01
-5.999759999999999849e+01
-6.021119999999999806e+01
-6.011959999999999837e+01
-6.027219999999999800e+01
-6.018070000000000164e+01
-6.027219999999999800e+01
-6.008910000000000196e+01
-6.039430000000000121e+01
-6.002810000000000201e+01
-5.999759999999999849e+01
-5.993650000000000233e+01
-5.996699999999999875e+01
-6.005859999999999843e+01
-6.002810000000000201e+01
-5.999759999999999849e+01
-6.011959999999999837e+01
-6.008910000000000196e+01
-5.999759999999999849e+01
-5.993650000000000233e+01
-5.999759999999999849e+01
-5.993650000000000233e+01
-6.005859999999999843e+01
-6.008910000000000196e+01
-6.021119999999999806e+01
-6.045530000000000115e+01
-6.021119999999999806e+01
-6.030270000000000152e+01
-6.021119999999999806e+01
-6.021119999999999806e+01
-6.024170000000000158e+01
-6.008910000000000196e+01
-5.996699999999999875e+01
-6.011959999999999837e+01
-6.002810000000000201e+01
-6.011959999999999837e+01
-5.999759999999999849e+01
-5.984499999999999886e+01
-6.011959999999999837e+01
-6.008910000000000196e+01
-5.993650000000000233e+01
-6.002810000000000201e+01
-5.996699999999999875e+01
-6.005859999999999843e+01
-6.015010000000000190e+01
-6.036379999999999768e+01
-6.036379999999999768e+01
-6.030270000000000152e+01
-6.027219999999999800e+01
-6.030270000000000152e+01
-6.018070000000000164e+01
-6.063839999999999719e+01
-6.042479999999999762e+01
-6.030270000000000152e+01
-6.036379999999999768e+01
-6.027219999999999800e+01
-6.024170000000000158e+01
-6.021119999999999806e+01
-6.015010000000000190e+01
-6.027219999999999800e+01
-6.021119999999999806e+01
-6.030270000000000152e+01
-6.015010000000000190e+01
-6.027219999999999800e+01
-5.999759999999999849e+01
-6.024170000000000158e+01
-5.993650000000000233e+01
-6.033330000000000126e+01
-6.011959999999999837e+01
-6.036379999999999768e+01
-6.033330000000000126e+01
-6.011959999999999837e+01
-6.024170000000000158e+01
-6.018070000000000164e+01
-6.045530000000000115e+01
-6.024170000000000158e+01
-6.045530000000000115e+01
-6.027219999999999800e+01
-6.005859999999999843e+01
-6.005859999999999843e+01
-6.005859999999999843e+01
-6.008910000000000196e+01
-6.036379999999999768e+01
-6.008910000000000196e+01
-6.030270000000000152e+01
-5.987550000000000239e+01
-6.018070000000000164e+01
-6.002810000000000201e+01
-6.039430000000000121e+01
-6.015010000000000190e+01
-6.030270000000000152e+01
-6.036379999999999768e+01
-6.033330000000000126e+01
-6.008910000000000196e+01
-6.011959999999999837e+01
-6.005859999999999843e+01
-6.024170000000000158e+01
-6.033330000000000126e+01
-6.036379999999999768e+01
-5.993650000000000233e+01
-6.018070000000000164e+01
-6.008910000000000196e+01
-5.999759999999999849e+01
-5.999759999999999849e+01
-5.996699999999999875e+01
-6.021119999999999806e+01
-6.008910000000000196e+01
-6.021119999999999806e+01
-5.999759999999999849e+01
-6.002810000000000201e+01
-5.990599999999999881e+01
-6.018070000000000164e+01
-6.008910000000000196e+01
-6.042479999999999762e+01
-6.005859999999999843e+01
-6.021119999999999806e+01
-6.008910000000000196e+01
-6.036379999999999768e+01
-5.996699999999999875e+01
-6.045530000000000115e+01
-6.008910000000000196e+01
-6.030270000000000152e+01
-5.996699999999999875e+01
-6.011959999999999837e+01
-6.002810000000000201e+01
-5.999759999999999849e+01
-6.002810000000000201e+01
-6.008910000000000196e+01
-5.996699999999999875e+01
-5.996699999999999875e+01
-5.984499999999999886e+01
-6.002810000000000201e+01
-6.005859999999999843e+01
-5.993650000000000233e+01
-6.002810000000000201e+01
-6.005859999999999843e+01
-6.008910000000000196e+01
-5.984499999999999886e+01
-5.993650000000000233e+01
-5.996699999999999875e+01
-6.002810000000000201e+01
-5.999759999999999849e+01
-5.999759999999999849e+01
-5.996699999999999875e+01
-5.978390000000000271e+01
-5.972290000000000276e+01
-5.975339999999999918e+01
-5.990599999999999881e+01
-5.981450000000000244e+01
-5.999759999999999849e+01
-5.990599999999999881e+01
-5.999759999999999849e+01
-5.993650000000000233e+01
-5.987550000000000239e+01
-6.002810000000000201e+01
-5.999759999999999849e+01
-5.990599999999999881e+01
-6.002810000000000201e+01
-6.011959999999999837e+01
-5.990599999999999881e+01
-6.005859999999999843e+01
-5.984499999999999886e+01
-5.996699999999999875e+01
-5.996699999999999875e+01
-6.008910000000000196e+01
-5.981450000000000244e+01
-5.984499999999999886e+01
-5.966190000000000282e+01
-5.960079999999999956e+01
-5.966190000000000282e+01
-5.969239999999999924e+01
-5.978390000000000271e+01
-5.966190000000000282e+01
-5.978390000000000271e+01
-5.969239999999999924e+01
-5.972290000000000276e+01
-5.981450000000000244e+01
-6.024170000000000158e+01
-6.008910000000000196e+01
-5.993650000000000233e+01
-5.984499999999999886e+01
-5.966190000000000282e+01
-5.969239999999999924e+01
-5.984499999999999886e+01
-5.981450000000000244e+01
-5.981450000000000244e+01
-5.981450000000000244e+01
-5.984499999999999886e+01
-5.960079999999999956e+01
-5.996699999999999875e+01
-5.966190000000000282e+01
-5.950930000000000319e+01
-5.953979999999999961e+01
-5.963130000000000308e+01
-5.957030000000000314e+01
-5.999759999999999849e+01
-5.969239999999999924e+01
-5.972290000000000276e+01
-5.941770000000000351e+01
-5.999759999999999849e+01
-5.966190000000000282e+01
-5.984499999999999886e+01
-5.957030000000000314e+01
-5.969239999999999924e+01
-5.960079999999999956e+01
-5.957030000000000314e+01
-5.944819999999999993e+01
-5.957030000000000314e+01
-5.944819999999999993e+01
-5.953979999999999961e+01
-5.950930000000000319e+01
-5.960079999999999956e+01
-5.932620000000000005e+01
-5.935669999999999646e+01
-5.938719999999999999e+01
-5.944819999999999993e+01
-5.966190000000000282e+01
-5.950930000000000319e+01
-5.975339999999999918e+01
-5.950930000000000319e+01
-5.969239999999999924e+01
-5.950930000000000319e+01
-5.966190000000000282e+01
-5.950930000000000319e+01
-5.999759999999999849e+01
-5.960079999999999956e+01
-5.963130000000000308e+01
-5.944819999999999993e+01
-5.957030000000000314e+01
-5.935669999999999646e+01
-5.966190000000000282e+01
-5.950930000000000319e+01
-5.944819999999999993e+01
-5.935669999999999646e+01
-5.935669999999999646e+01
-5.899049999999999727e+01
-5.944819999999999993e+01
-5.911249999999999716e+01
-5.941770000000000351e+01
-5.932620000000000005e+01
-5.929569999999999652e+01
-5.960079999999999956e+01
-5.935669999999999646e+01
-5.957030000000000314e+01
-5.953979999999999961e+01
-5.950930000000000319e+01
-5.975339999999999918e+01
-5.950930000000000319e+01
-5.932620000000000005e+01
-5.963130000000000308e+01
-5.938719999999999999e+01
-5.947879999999999967e+01
-5.929569999999999652e+01
-5.947879999999999967e+01
-5.929569999999999652e+01
-5.944819999999999993e+01
-5.938719999999999999e+01
-5.932620000000000005e+01
-5.920409999999999684e+01
-5.914309999999999690e+01
-5.938719999999999999e+01
-5.953979999999999961e+01
-5.938719999999999999e+01
-5.950930000000000319e+01
-5.932620000000000005e+01
-5.941770000000000351e+01
-5.941770000000000351e+01
-5.932620000000000005e+01
-5.935669999999999646e+01
-5.944819999999999993e+01
-5.920409999999999684e+01
-5.923460000000000036e+01
-5.923460000000000036e+01
-5.917360000000000042e+01
-5.908200000000000074e+01
-5.914309999999999690e+01
-5.908200000000000074e+01
-5.911249999999999716e+01
-5.914309999999999690e+01
-5.920409999999999684e+01
-5.914309999999999690e+01
-5.926509999999999678e+01
-5.920409999999999684e+01
-5.923460000000000036e+01
-5.932620000000000005e+01
-5.935669999999999646e+01
-5.923460000000000036e+01
-5.935669999999999646e+01
-5.938719999999999999e+01
-5.941770000000000351e+01
-5.917360000000000042e+01
-5.957030000000000314e+01
-5.926509999999999678e+01
-5.950930000000000319e+01
-5.914309999999999690e+01
-5.905149999999999721e+01
-5.905149999999999721e+01
-5.917360000000000042e+01
-5.911249999999999716e+01
-5.899049999999999727e+01
-5.905149999999999721e+01
-5.917360000000000042e+01
-5.883789999999999765e+01
-5.896000000000000085e+01
-5.889889999999999759e+01
-5.883789999999999765e+01
-5.911249999999999716e+01
-5.920409999999999684e+01
-5.926509999999999678e+01
-5.896000000000000085e+01
-5.929569999999999652e+01
-5.905149999999999721e+01
-5.926509999999999678e+01
-5.911249999999999716e+01
-5.920409999999999684e+01
-5.902100000000000080e+01
-5.914309999999999690e+01
-5.889889999999999759e+01
-5.902100000000000080e+01
-5.880740000000000123e+01
-5.886840000000000117e+01
-5.899049999999999727e+01
-5.902100000000000080e+01
-5.883789999999999765e+01
-5.908200000000000074e+01
-5.883789999999999765e+01
-5.880740000000000123e+01
-5.886840000000000117e+01
-5.886840000000000117e+01
-5.902100000000000080e+01
-5.892940000000000111e+01
-5.899049999999999727e+01
-5.871580000000000155e+01
-5.896000000000000085e+01
-5.899049999999999727e+01
-5.905149999999999721e+01
-5.905149999999999721e+01
-5.917360000000000042e+01
-5.862429999999999808e+01
-5.896000000000000085e+01
-5.868529999999999802e+01
-5.889889999999999759e+01
-5.871580000000000155e+01
-5.871580000000000155e+01
-5.868529999999999802e+01
-5.905149999999999721e+01
-5.892940000000000111e+01
-5.899049999999999727e+01
-5.905149999999999721e+01
-5.892940000000000111e+01
-5.902100000000000080e+01
-5.908200000000000074e+01
-5.917360000000000042e+01
-5.929569999999999652e+01
-5.920409999999999684e+01
-5.920409999999999684e+01
-5.902100000000000080e+01
-5.920409999999999684e+01
-5.914309999999999690e+01
-5.923460000000000036e+01
-5.926509999999999678e+01
-5.911249999999999716e+01
-5.902100000000000080e+01
-5.889889999999999759e+01
-5.896000000000000085e+01
-5.889889999999999759e+01
-5.877689999999999770e+01
-5.892940000000000111e+01
-5.883789999999999765e+01
-5.880740000000000123e+01
-5.862429999999999808e+01
-5.896000000000000085e+01
-5.877689999999999770e+01
-5.883789999999999765e+01
-5.892940000000000111e+01
-5.908200000000000074e+01
-5.908200000000000074e+01
-5.892940000000000111e+01
-5.889889999999999759e+01
-5.899049999999999727e+01
-5.899049999999999727e+01
-5.902100000000000080e+01
-5.874629999999999797e+01
-5.908200000000000074e+01
-5.886840000000000117e+01
-5.877689999999999770e+01
-5.880740000000000123e+01
-5.859380000000000166e+01
-5.874629999999999797e+01
-5.868529999999999802e+01
-5.880740000000000123e+01
-5.859380000000000166e+01
-5.874629999999999797e+01
-5.847169999999999845e+01
-5.868529999999999802e+01
-5.868529999999999802e+01
-5.868529999999999802e+01
-5.856320000000000192e+01
-5.889889999999999759e+01
-5.847169999999999845e+01
-5.865480000000000160e+01
-5.856320000000000192e+01
-5.886840000000000117e+01
-5.859380000000000166e+01
-5.886840000000000117e+01
-5.856320000000000192e+01
-5.871580000000000155e+01
-5.828860000000000241e+01
-5.838009999999999877e+01
-5.834960000000000235e+01
-5.844120000000000203e+01
-5.865480000000000160e+01
-5.850220000000000198e+01
-5.865480000000000160e+01
-5.847169999999999845e+01
-5.871580000000000155e+01
-5.859380000000000166e+01
-5.868529999999999802e+01
-5.868529999999999802e+01
-5.889889999999999759e+01
-5.865480000000000160e+01
-5.865480000000000160e+01
-5.856320000000000192e+01
-5.871580000000000155e+01
-5.853269999999999840e+01
-5.853269999999999840e+01
-5.825809999999999889e+01
-5.847169999999999845e+01
-5.825809999999999889e+01
-5.834960000000000235e+01
-5.834960000000000235e+01
-5.844120000000000203e+01
-5.834960000000000235e+01
-5.838009999999999877e+01
-5.825809999999999889e+01
-5.841060000000000230e+01
-5.834960000000000235e+01
-5.834960000000000235e+01
-5.834960000000000235e+01
-5.850220000000000198e+01
-5.822749999999999915e+01
-5.853269999999999840e+01
-5.847169999999999845e+01
-5.853269999999999840e+01
-5.856320000000000192e+01
-5.838009999999999877e+01
-5.853269999999999840e+01
-5.834960000000000235e+01
-5.844120000000000203e+01
-5.850220000000000198e+01
-5.838009999999999877e+01
-5.828860000000000241e+01
-5.822749999999999915e+01
-5.819700000000000273e+01
-5.819700000000000273e+01
-5.819700000000000273e+01
-5.828860000000000241e+01
-5.816649999999999920e+01
-5.847169999999999845e+01
-5.825809999999999889e+01
-5.816649999999999920e+01
-5.813600000000000279e+01
-5.810549999999999926e+01
-5.834960000000000235e+01
-5.825809999999999889e+01
-5.831909999999999883e+01
-5.828860000000000241e+01
-5.822749999999999915e+01
-5.810549999999999926e+01
-5.816649999999999920e+01
-5.819700000000000273e+01
-5.825809999999999889e+01
-5.819700000000000273e+01
-5.807500000000000284e+01
-5.810549999999999926e+01
-5.780030000000000001e+01
-5.789180000000000348e+01
-5.801389999999999958e+01
-5.801389999999999958e+01
-5.804440000000000310e+01
-5.807500000000000284e+01
-5.810549999999999926e+01
-5.813600000000000279e+01
-5.786129999999999995e+01
-5.813600000000000279e+01
-5.798340000000000316e+01
-5.834960000000000235e+01
-5.822749999999999915e+01
-5.786129999999999995e+01
-5.801389999999999958e+01
-5.819700000000000273e+01
-5.801389999999999958e+01
-5.786129999999999995e+01
-5.783080000000000354e+01
-5.795289999999999964e+01
-5.807500000000000284e+01
-5.792240000000000322e+01
-5.780030000000000001e+01
-5.773930000000000007e+01
-5.801389999999999958e+01
-5.776979999999999649e+01
-5.792240000000000322e+01
-5.783080000000000354e+01
-5.813600000000000279e+01
-5.770870000000000033e+01
-5.792240000000000322e+01
-5.770870000000000033e+01
-5.789180000000000348e+01
-5.786129999999999995e+01
-5.838009999999999877e+01
-5.795289999999999964e+01
-5.810549999999999926e+01
-5.776979999999999649e+01
-5.786129999999999995e+01
-5.761719999999999686e+01
-5.773930000000000007e+01
-5.780030000000000001e+01
-5.786129999999999995e+01
-5.770870000000000033e+01
-5.770870000000000033e+01
-5.752559999999999718e+01
-5.776979999999999649e+01
-5.783080000000000354e+01
-5.773930000000000007e+01
-5.783080000000000354e+01
-5.776979999999999649e+01
-5.776979999999999649e+01
-5.770870000000000033e+01
-5.773930000000000007e+01
-5.770870000000000033e+01
-5.780030000000000001e+01
-5.783080000000000354e+01
-5.795289999999999964e+01
-5.764770000000000039e+01
-5.786129999999999995e+01
-5.755619999999999692e+01
-5.764770000000000039e+01
-5.767819999999999681e+01
-5.758670000000000044e+01
-5.761719999999999686e+01
-5.767819999999999681e+01
-5.764770000000000039e+01
-5.764770000000000039e+01
-5.728150000000000119e+01
-5.776979999999999649e+01
-5.749510000000000076e+01
-5.758670000000000044e+01
-5.764770000000000039e+01
-5.770870000000000033e+01
-5.746459999999999724e+01
-5.773930000000000007e+01
-5.749510000000000076e+01
-5.773930000000000007e+01
-5.767819999999999681e+01
-5.767819999999999681e+01
-5.770870000000000033e+01
-5.767819999999999681e+01
-5.780030000000000001e+01
-5.749510000000000076e+01
-5.773930000000000007e+01
-5.764770000000000039e+01
-5.746459999999999724e+01
-5.767819999999999681e+01
-5.761719999999999686e+01
-5.752559999999999718e+01
-5.737299999999999756e+01
-5.731199999999999761e+01
-5.746459999999999724e+01
-5.734250000000000114e+01
-5.731199999999999761e+01
-5.734250000000000114e+01
-5.740359999999999729e+01
-5.752559999999999718e+01
-5.740359999999999729e+01
-5.755619999999999692e+01
-5.761719999999999686e+01
-5.752559999999999718e+01
-5.786129999999999995e+01
-5.758670000000000044e+01
-5.740359999999999729e+01
-5.752559999999999718e+01
-5.737299999999999756e+01
-5.737299999999999756e+01
-5.761719999999999686e+01
-5.728150000000000119e+01
-5.746459999999999724e+01
-5.728150000000000119e+01
-5.734250000000000114e+01
-5.740359999999999729e+01
-5.737299999999999756e+01
-5.722050000000000125e+01
-5.749510000000000076e+01
-5.725099999999999767e+01
-5.758670000000000044e+01
-5.731199999999999761e+01
-5.743410000000000082e+01
-5.737299999999999756e+01
-5.752559999999999718e+01
-5.731199999999999761e+01
-5.737299999999999756e+01
-5.718990000000000151e+01
-5.737299999999999756e+01
-5.712890000000000157e+01
-5.700679999999999836e+01
-5.722050000000000125e+01
-5.697630000000000194e+01
-5.703739999999999810e+01
-5.706790000000000163e+01
-5.706790000000000163e+01
-5.685419999999999874e+01
-5.694579999999999842e+01
-5.670170000000000243e+01
-5.706790000000000163e+01
-5.685419999999999874e+01
-5.709839999999999804e+01
-5.709839999999999804e+01
-5.718990000000000151e+01
-5.700679999999999836e+01
-5.722050000000000125e+01
-5.703739999999999810e+01
-5.728150000000000119e+01
-5.688479999999999848e+01
-5.706790000000000163e+01
-5.700679999999999836e+01
-5.685419999999999874e+01
-5.667110000000000269e+01
-5.685419999999999874e+01
-5.670170000000000243e+01
-5.679319999999999879e+01
-5.673219999999999885e+01
-5.682370000000000232e+01
-5.657959999999999923e+01
-5.688479999999999848e+01
-5.645750000000000313e+01
-5.679319999999999879e+01
-5.682370000000000232e+01
-5.676270000000000238e+01
-5.694579999999999842e+01
-5.676270000000000238e+01
-5.673219999999999885e+01
-5.667110000000000269e+01
-5.679319999999999879e+01
-5.657959999999999923e+01
-5.670170000000000243e+01
-5.682370000000000232e+01
-5.661010000000000275e+01
-5.636599999999999966e+01
-5.630490000000000350e+01
-5.639650000000000318e+01
-5.667110000000000269e+01
-5.627439999999999998e+01
-5.651859999999999928e+01
-5.633539999999999992e+01
-5.645750000000000313e+01
-5.621340000000000003e+01
-5.673219999999999885e+01
-5.636599999999999966e+01
-5.661010000000000275e+01
-5.654910000000000281e+01
-5.670170000000000243e+01
-5.657959999999999923e+01
-5.642699999999999960e+01
-5.630490000000000350e+01
-5.639650000000000318e+01
-5.618289999999999651e+01
-5.618289999999999651e+01
-5.612180000000000035e+01
-5.624389999999999645e+01
-5.596920000000000073e+01
-5.606080000000000041e+01
-5.596920000000000073e+01
-5.618289999999999651e+01
-5.593869999999999720e+01
-5.590820000000000078e+01
-5.603029999999999688e+01
-5.606080000000000041e+01
-5.587769999999999726e+01
-5.642699999999999960e+01
-5.596920000000000073e+01
-5.618289999999999651e+01
-5.609129999999999683e+01
-5.615229999999999677e+01
-5.599980000000000047e+01
-5.606080000000000041e+01
-5.599980000000000047e+01
-5.587769999999999726e+01
-5.587769999999999726e+01
-5.590820000000000078e+01
-5.593869999999999720e+01
-5.590820000000000078e+01
-5.606080000000000041e+01
-5.563349999999999795e+01
-5.545040000000000191e+01
-5.569460000000000122e+01
-5.548100000000000165e+01
-5.563349999999999795e+01
-5.596920000000000073e+01
-5.566409999999999769e+01
-5.587769999999999726e+01
-5.560300000000000153e+01
-5.557249999999999801e+01
-5.566409999999999769e+01
-5.593869999999999720e+01
-5.578609999999999758e+01
-5.554200000000000159e+01
-5.538940000000000197e+01
-5.548100000000000165e+01
-5.548100000000000165e+01
-5.554200000000000159e+01
-5.535889999999999844e+01
-5.535889999999999844e+01
-5.532840000000000202e+01
-5.532840000000000202e+01
-5.523680000000000234e+01
-5.532840000000000202e+01
-5.511469999999999914e+01
-5.545040000000000191e+01
-5.538940000000000197e+01
-5.538940000000000197e+01
-5.526729999999999876e+01
-5.529789999999999850e+01
-5.532840000000000202e+01
-5.554200000000000159e+01
-5.526729999999999876e+01
-5.551149999999999807e+01
-5.548100000000000165e+01
-5.548100000000000165e+01
-5.541989999999999839e+01
-5.508420000000000272e+01
-5.523680000000000234e+01
-5.508420000000000272e+01
-5.520629999999999882e+01
-5.511469999999999914e+01
-5.548100000000000165e+01
-5.505369999999999919e+01
-5.502320000000000277e+01
-5.499269999999999925e+01
-5.493160000000000309e+01
-5.487060000000000315e+01
-5.499269999999999925e+01
-5.490109999999999957e+01
-5.505369999999999919e+01
-5.508420000000000272e+01
-5.523680000000000234e+01
-5.508420000000000272e+01
-5.520629999999999882e+01
-5.508420000000000272e+01
-5.538940000000000197e+01
-5.514529999999999887e+01
-5.487060000000000315e+01
-5.505369999999999919e+01
-5.465699999999999648e+01
-5.487060000000000315e+01
-5.493160000000000309e+01
-5.477909999999999968e+01
-5.493160000000000309e+01
-5.493160000000000309e+01
-5.465699999999999648e+01
-5.459590000000000032e+01
-5.453490000000000038e+01
-5.465699999999999648e+01
-5.468750000000000000e+01
-5.490109999999999957e+01
-5.480960000000000321e+01
-5.487060000000000315e+01
-5.471800000000000352e+01
-5.465699999999999648e+01
-5.459590000000000032e+01
-5.462650000000000006e+01
-5.474849999999999994e+01
-5.450439999999999685e+01
-5.462650000000000006e+01
-5.130656959090908487e+01
-5.130656959090908487e+01
-5.130656959090908487e+01
-5.130656959090908487e+01
-5.130656959090908487e+01
-5.130656959090908487e+01
-5.130656959090908487e+01
-5.130656959090908487e+01
-5.130656959090908487e+01
-5.130656959090908487e+01
-5.130656959090908487e+01
-5.130656959090908487e+01
-5.130656959090908487e+01
-5.130656959090908487e+01
-5.130656959090908487e+01
-5.130656959090908487e+01
-5.130656959090908487e+01
-5.130656959090908487e+01
-5.130656959090908487e+01
-5.130656959090908487e+01
-5.130656959090908487e+01
-5.130656959090908487e+01
-5.130656959090908487e+01
-5.130656959090908487e+01
-5.130656959090908487e+01
-5.130656959090908487e+01
-5.130656959090908487e+01
-5.130656959090908487e+01
-5.130656959090908487e+01
-5.130656959090908487e+01
-5.130656959090908487e+01
-5.130656959090908487e+01
-5.130656959090908487e+01
-5.130656959090908487e+01
-5.130656959090908487e+01
-5.130656959090908487e+01
-5.130656959090908487e+01
-5.130656959090908487e+01
-5.130656959090908487e+01
-5.130656959090908487e+01
-5.130656959090908487e+01
-5.130656959090908487e+01
-5.130656959090908487e+01
-5.130656959090908487e+01
-5.130656959090908487e+01
-5.130656959090908487e+01
-5.130656959090908487e+01
-5.130656959090908487e+01
-5.130656959090908487e+01
-5.130656959090908487e+01
-5.130656959090908487e+01
-5.130656959090908487e+01
-5.130656959090908487e+01
-5.130656959090908487e+01
-5.130656959090908487e+01
-5.130656959090908487e+01
-5.130656959090908487e+01
-5.130656959090908487e+01
-5.130656959090908487e+01
-5.130656959090908487e+01
-5.130656959090908487e+01
-5.130656959090908487e+01
-5.130656959090908487e+01
-5.130656959090908487e+01
-5.130656959090908487e+01
-5.130656959090908487e+01
-5.130656959090908487e+01
-5.130656959090908487e+01
-5.130656959090908487e+01
-5.130656959090908487e+01
-5.130656959090908487e+01
-5.130656959090908487e+01
-5.130656959090908487e+01
-5.130656959090908487e+01
-5.130656959090908487e+01
-5.130656959090908487e+01
-5.130656959090908487e+01
-5.130656959090908487e+01
-5.130656959090908487e+01
-5.130656959090908487e+01
-5.130656959090908487e+01
-5.130656959090908487e+01
-5.130656959090908487e+01
-5.130656959090908487e+01
-5.130656959090908487e+01
-5.130656959090908487e+01
-5.130656959090908487e+01
-5.130656959090908487e+01
-5.130656959090908487e+01
-5.130656959090908487e+01
-5.130656959090908487e+01
-5.130656959090908487e+01
-5.130656959090908487e+01
-5.130656959090908487e+01
-5.130656959090908487e+01
-5.130656959090908487e+01
-5.130656959090908487e+01
-5.130656959090908487e+01
-5.130656959090908487e+01
-5.130656959090908487e+01
-5.130656959090908487e+01
-5.130656959090908487e+01
-5.130656959090908487e+01
-5.130656959090908487e+01
-5.130656959090908487e+01
-5.130656959090908487e+01
-5.130656959090908487e+01
-5.130656959090908487e+01
-5.130656959090908487e+01
-5.130656959090908487e+01
-5.130656959090908487e+01
-5.130656959090908487e+01
-5.130656959090908487e+01
-5.130656959090908487e+01
-5.130656959090908487e+01
-5.130656959090908487e+01
-5.130656959090908487e+01
-5.130656959090908487e+01
-5.130656959090908487e+01
-5.130656959090908487e+01
-5.130656959090908487e+01
-5.130656959090908487e+01
-5.130656959090908487e+01
-5.130656959090908487e+01
-5.130656959090908487e+01
-5.130656959090908487e+01
-5.130656959090908487e+01
-5.130656959090908487e+01
-5.130656959090908487e+01
-5.130656959090908487e+01
-5.130656959090908487e+01
-5.130656959090908487e+01
-5.130656959090908487e+01
-5.130656959090908487e+01
-5.130656959090908487e+01
-5.130656959090908487e+01
-5.130656959090908487e+01
-5.130656959090908487e+01
-5.130656959090908487e+01
-5.130656959090908487e+01
-5.130656959090908487e+01
-5.130656959090908487e+01
-5.130656959090908487e+01
-5.130656959090908487e+01
-5.130656959090908487e+01
-5.130656959090908487e+01
-5.130656959090908487e+01
-5.130656959090908487e+01
-5.130656959090908487e+01
-5.130656959090908487e+01
-5.130656959090908487e+01
-5.130656959090908487e+01
-5.130656959090908487e+01
-5.130656959090908487e+01
-5.130656959090908487e+01
-5.130656959090908487e+01
-5.130656959090908487e+01
-5.130656959090908487e+01
-5.130656959090908487e+01
-5.130656959090908487e+01
-5.130656959090908487e+01
-5.130656959090908487e+01
-5.130656959090908487e+01
-5.130656959090908487e+01
-5.130656959090908487e+01
-5.130656959090908487e+01
-5.130656959090908487e+01
-5.130656959090908487e+01
-5.130656959090908487e+01
-5.130656959090908487e+01
-5.130656959090908487e+01
-5.130656959090908487e+01
-5.130656959090908487e+01
-5.130656959090908487e+01
-5.130656959090908487e+01
-5.130656959090908487e+01
-5.130656959090908487e+01
-5.130656959090908487e+01
-5.130656959090908487e+01
-5.130656959090908487e+01
-5.130656959090908487e+01
-5.130656959090908487e+01
-5.130656959090908487e+01
-5.130656959090908487e+01
-5.130656959090908487e+01
-5.130656959090908487e+01
-5.130656959090908487e+01
-5.130656959090908487e+01
-5.130656959090908487e+01
-5.130656959090908487e+01
-5.130656959090908487e+01
-5.130656959090908487e+01
-5.130656959090908487e+01
-5.130656959090908487e+01
-5.130656959090908487e+01
-5.130656959090908487e+01
-5.130656959090908487e+01
-5.130656959090908487e+01
-5.130656959090908487e+01
-5.130656959090908487e+01
-5.130656959090908487e+01
-5.130656959090908487e+01
-5.130656959090908487e+01
-5.130656959090908487e+01
-5.130656959090908487e+01
-5.130656959090908487e+01
-5.130656959090908487e+01
-5.130656959090908487e+01
-5.130656959090908487e+01
-5.130656959090908487e+01
-5.130656959090908487e+01
-5.130656959090908487e+01
-5.130656959090908487e+01
-5.130656959090908487e+01
-5.130656959090908487e+01
-5.130656959090908487e+01
-5.130656959090908487e+01
-5.130656959090908487e+01
-5.130656959090908487e+01
-5.130656959090908487e+01
-4.832077041666666872e+01
-4.832077041666666872e+01
-4.832077041666666872e+01
-4.832077041666666872e+01
-4.832077041666666872e+01
-4.832077041666666872e+01
-4.832077041666666872e+01
-4.832077041666666872e+01
-4.832077041666666872e+01
-4.832077041666666872e+01
-4.832077041666666872e+01
-4.832077041666666872e+01
-4.832077041666666872e+01
-4.832077041666666872e+01
-4.832077041666666872e+01
-4.832077041666666872e+01
-4.832077041666666872e+01
-4.832077041666666872e+01
-4.832077041666666872e+01
-4.832077041666666872e+01
-4.832077041666666872e+01
-4.832077041666666872e+01
-4.832077041666666872e+01
-4.832077041666666872e+01
-4.832077041666666872e+01
-4.832077041666666872e+01
-4.832077041666666872e+01
-4.832077041666666872e+01
-4.832077041666666872e+01
-4.832077041666666872e+01
-4.832077041666666872e+01
-4.832077041666666872e+01
-4.832077041666666872e+01
-4.832077041666666872e+01
-4.832077041666666872e+01
-4.832077041666666872e+01
-4.832077041666666872e+01
-4.832077041666666872e+01
-4.832077041666666872e+01
-4.832077041666666872e+01
-4.832077041666666872e+01
-4.357102705729165848e+01
-4.357102705729165848e+01
-4.357102705729165848e+01
-4.357102705729165848e+01
-4.357102705729165848e+01
-4.357102705729165848e+01
-4.357102705729165848e+01
-4.357102705729165848e+01
-4.357102705729165848e+01
-4.357102705729165848e+01
-4.357102705729165848e+01
-4.357102705729165848e+01
-4.357102705729165848e+01
-4.357102705729165848e+01
-4.357102705729165848e+01
-4.357102705729165848e+01
-4.357102705729165848e+01
-4.357102705729165848e+01
-4.357102705729165848e+01
-4.357102705729165848e+01
-4.357102705729165848e+01
-4.357102705729165848e+01
-4.357102705729165848e+01
-4.357102705729165848e+01
-4.357102705729165848e+01
-4.357102705729165848e+01
-4.357102705729165848e+01
-4.357102705729165848e+01
-4.357102705729165848e+01
-4.357102705729165848e+01
-4.357102705729165848e+01
-4.357102705729165848e+01
-4.357102705729165848e+01
-4.357102705729165848e+01
-4.357102705729165848e+01
-4.357102705729165848e+01
-4.357102705729165848e+01
-4.357102705729165848e+01
-4.357102705729165848e+01
-4.357102705729165848e+01
-4.357102705729165848e+01
-4.357102705729165848e+01
-4.357102705729165848e+01
-4.357102705729165848e+01
-4.357102705729165848e+01
-4.357102705729165848e+01
-4.357102705729165848e+01
-4.357102705729165848e+01
-4.357102705729165848e+01
-4.357102705729165848e+01
-4.357102705729165848e+01
-4.357102705729165848e+01
-4.357102705729165848e+01
-4.357102705729165848e+01
-4.357102705729165848e+01
-4.357102705729165848e+01
-4.357102705729165848e+01
-4.357102705729165848e+01
-4.357102705729165848e+01
-4.357102705729165848e+01
-4.357102705729165848e+01
-4.357102705729165848e+01
-4.357102705729165848e+01
-4.357102705729165848e+01
-4.357102705729165848e+01
-4.357102705729165848e+01
-4.357102705729165848e+01
-4.357102705729165848e+01
-4.357102705729165848e+01
-4.357102705729165848e+01
-4.357102705729165848e+01
-4.357102705729165848e+01
-4.357102705729165848e+01
-4.357102705729165848e+01
-4.357102705729165848e+01
-4.357102705729165848e+01
-4.357102705729165848e+01
-4.357102705729165848e+01
-4.357102705729165848e+01
-4.357102705729165848e+01
-4.357102705729165848e+01
-4.357102705729165848e+01
-4.357102705729165848e+01
-4.357102705729165848e+01
-4.357102705729165848e+01
-4.357102705729165848e+01
-4.357102705729165848e+01
-4.357102705729165848e+01
-4.357102705729165848e+01
-4.357102705729165848e+01
-4.357102705729165848e+01
-4.357102705729165848e+01
-4.357102705729165848e+01
-4.357102705729165848e+01
-4.357102705729165848e+01
-4.357102705729165848e+01
-4.357102705729165848e+01
-4.357102705729165848e+01
-4.357102705729165848e+01
-4.357102705729165848e+01
-4.357102705729165848e+01
-4.357102705729165848e+01
-4.357102705729165848e+01
-4.357102705729165848e+01
-4.357102705729165848e+01
-4.357102705729165848e+01
-4.357102705729165848e+01
-4.357102705729165848e+01
-4.357102705729165848e+01
-4.357102705729165848e+01
-4.357102705729165848e+01
-4.061367049533991747e+01
-4.061367049533991747e+01
-4.061367049533991747e+01
-4.061367049533991747e+01
-4.061367049533991747e+01
-4.061367049533991747e+01
-4.061367049533991747e+01
-4.061367049533991747e+01
-4.061367049533991747e+01
-4.061367049533991747e+01
-4.061367049533991747e+01
-4.061367049533991747e+01
-4.061367049533991747e+01
-4.061367049533991747e+01
-4.061367049533991747e+01
-4.061367049533991747e+01
-4.061367049533991747e+01
-4.061367049533991747e+01
-4.061367049533991747e+01
-4.061367049533991747e+01
-4.061367049533991747e+01
-4.061367049533991747e+01
-4.061367049533991747e+01
-4.061367049533991747e+01
-4.061367049533991747e+01
-4.061367049533991747e+01
-4.061367049533991747e+01
-4.061367049533991747e+01
-4.061367049533991747e+01
-4.061367049533991747e+01
-4.061367049533991747e+01
-4.061367049533991747e+01
-4.061367049533991747e+01
-4.061367049533991747e+01
-4.061367049533991747e+01
-4.061367049533991747e+01
-4.061367049533991747e+01
-4.061367049533991747e+01
-4.061367049533991747e+01
-4.061367049533991747e+01
-4.061367049533991747e+01
-4.061367049533991747e+01
-4.061367049533991747e+01
-4.061367049533991747e+01
-4.061367049533991747e+01
-4.061367049533991747e+01
-4.061367049533991747e+01
-4.061367049533991747e+01
-4.061367049533991747e+01
-4.061367049533991747e+01
-4.061367049533991747e+01
-4.061367049533991747e+01
-4.061367049533991747e+01
-4.061367049533991747e+01
-4.061367049533991747e+01
-4.061367049533991747e+01
-4.061367049533991747e+01
-4.061367049533991747e+01
-4.061367049533991747e+01
-4.061367049533991747e+01
-4.061367049533991747e+01
-4.061367049533991747e+01
-4.061367049533991747e+01
-4.061367049533991747e+01
-4.061367049533991747e+01
-4.061367049533991747e+01
-4.061367049533991747e+01
-4.061367049533991747e+01
-4.061367049533991747e+01
-4.061367049533991747e+01
-4.061367049533991747e+01
-4.061367049533991747e+01
-4.061367049533991747e+01
-4.061367049533991747e+01
-4.061367049533991747e+01
-4.061367049533991747e+01
-4.061367049533991747e+01
-4.061367049533991747e+01
-4.061367049533991747e+01
-4.061367049533991747e+01
-4.061367049533991747e+01
-4.061367049533991747e+01
-4.061367049533991747e+01
-4.061367049533991747e+01
-4.061367049533991747e+01
-4.061367049533991747e+01
-4.061367049533991747e+01
-4.061367049533991747e+01
-4.061367049533991747e+01
-4.061367049533991747e+01
-4.061367049533991747e+01
-4.061367049533991747e+01
-4.061367049533991747e+01
-4.061367049533991747e+01
-3.830855769775098452e+01
-3.830855769775098452e+01
-3.830855769775098452e+01
-3.830855769775098452e+01
-3.830855769775098452e+01
-3.830855769775098452e+01
-3.830855769775098452e+01
-3.830855769775098452e+01
-3.830855769775098452e+01
-3.830855769775098452e+01
-3.830855769775098452e+01
-3.830855769775098452e+01
-3.830855769775098452e+01
-3.830855769775098452e+01
-3.830855769775098452e+01
-3.830855769775098452e+01
-3.830855769775098452e+01
-3.830855769775098452e+01
-3.830855769775098452e+01
-3.830855769775098452e+01
-3.830855769775098452e+01
-3.830855769775098452e+01
-3.830855769775098452e+01
-3.830855769775098452e+01
-3.830855769775098452e+01
-3.830855769775098452e+01
-3.830855769775098452e+01
-3.830855769775098452e+01
-3.830855769775098452e+01
-3.830855769775098452e+01
-3.830855769775098452e+01
-3.830855769775098452e+01
-3.830855769775098452e+01
-3.830855769775098452e+01
-3.830855769775098452e+01
-3.830855769775098452e+01
-3.830855769775098452e+01
-3.830855769775098452e+01
-3.830855769775098452e+01
-3.830855769775098452e+01
-3.830855769775098452e+01
-3.830855769775098452e+01
-3.830855769775098452e+01
-3.830855769775098452e+01
-3.830855769775098452e+01
-3.830855769775098452e+01
-3.830855769775098452e+01
-3.830855769775098452e+01
-3.830855769775098452e+01
-3.830855769775098452e+01
-3.830855769775098452e+01
-3.830855769775098452e+01
-3.830855769775098452e+01
-3.830855769775098452e+01
-3.830855769775098452e+01
-3.830855769775098452e+01
-3.830855769775098452e+01
-3.830855769775098452e+01
-3.830855769775098452e+01
-3.830855769775098452e+01
-3.830855769775098452e+01
-3.830855769775098452e+01
-3.830855769775098452e+01
-3.830855769775098452e+01
-3.830855769775098452e+01
-3.830855769775098452e+01
-3.830855769775098452e+01
-3.830855769775098452e+01
-3.830855769775098452e+01
-3.830855769775098452e+01
-3.830855769775098452e+01
-3.830855769775098452e+01
-3.830855769775098452e+01
-3.830855769775098452e+01
-3.830855769775098452e+01
-3.830855769775098452e+01
-3.830855769775098452e+01
-3.830855769775098452e+01
-3.830855769775098452e+01
-3.830855769775098452e+01
-3.830855769775098452e+01
-3.830855769775098452e+01
-3.830855769775098452e+01
-3.830855769775098452e+01
-3.830855769775098452e+01
-3.830855769775098452e+01
-3.830855769775098452e+01
-3.830855769775098452e+01
-3.830855769775098452e+01
-3.830855769775098452e+01
-3.655870806783037352e+01
-3.655870806783037352e+01
-3.655870806783037352e+01
-3.655870806783037352e+01
-3.655870806783037352e+01
-3.655870806783037352e+01
-3.655870806783037352e+01
-3.655870806783037352e+01
-3.655870806783037352e+01
-3.655870806783037352e+01
-3.655870806783037352e+01
-3.655870806783037352e+01
-3.655870806783037352e+01
-3.655870806783037352e+01
-3.655870806783037352e+01
-3.655870806783037352e+01
-3.655870806783037352e+01
-3.655870806783037352e+01
-3.655870806783037352e+01
-3.655870806783037352e+01
-3.655870806783037352e+01
-3.655870806783037352e+01
-3.655870806783037352e+01
-3.655870806783037352e+01
-3.655870806783037352e+01
-3.655870806783037352e+01
-3.655870806783037352e+01
-3.655870806783037352e+01
-3.655870806783037352e+01
-3.655870806783037352e+01
-3.655870806783037352e+01
-3.655870806783037352e+01
-3.655870806783037352e+01
-3.655870806783037352e+01
-3.655870806783037352e+01
-3.655870806783037352e+01
-3.655870806783037352e+01
-3.655870806783037352e+01
-3.655870806783037352e+01
-3.655870806783037352e+01
-3.655870806783037352e+01
-3.655870806783037352e+01
-3.655870806783037352e+01
-3.655870806783037352e+01
-3.655870806783037352e+01
-3.655870806783037352e+01
-3.655870806783037352e+01
-3.655870806783037352e+01
-3.655870806783037352e+01
-3.655870806783037352e+01
-3.655870806783037352e+01
-3.655870806783037352e+01
-3.655870806783037352e+01
-3.655870806783037352e+01
-3.655870806783037352e+01
-3.655870806783037352e+01
-3.655870806783037352e+01
-3.655870806783037352e+01
-3.655870806783037352e+01
-3.655870806783037352e+01
-3.655870806783037352e+01
-3.655870806783037352e+01
-3.655870806783037352e+01
-3.655870806783037352e+01
-3.655870806783037352e+01
-3.655870806783037352e+01
-3.655870806783037352e+01
-3.655870806783037352e+01
-3.655870806783037352e+01
-3.655870806783037352e+01
-3.655870806783037352e+01
-3.655870806783037352e+01
-3.655870806783037352e+01
-3.655870806783037352e+01
-3.655870806783037352e+01
-3.655870806783037352e+01
-3.655870806783037352e+01
-3.655870806783037352e+01
-3.655870806783037352e+01
-3.655870806783037352e+01
-3.655870806783037352e+01
-3.655870806783037352e+01
-3.655870806783037352e+01
-3.512082034651642459e+01
-3.512082034651642459e+01
-3.512082034651642459e+01
-3.512082034651642459e+01
-3.512082034651642459e+01
-3.512082034651642459e+01
-3.512082034651642459e+01
-3.512082034651642459e+01
-3.512082034651642459e+01
-3.512082034651642459e+01
-3.512082034651642459e+01
-3.512082034651642459e+01
-3.512082034651642459e+01
-3.512082034651642459e+01
-3.512082034651642459e+01
-3.512082034651642459e+01
-3.512082034651642459e+01
-3.512082034651642459e+01
-3.512082034651642459e+01
-3.512082034651642459e+01
-3.512082034651642459e+01
-3.512082034651642459e+01
-3.512082034651642459e+01
-3.512082034651642459e+01
-3.512082034651642459e+01
-3.512082034651642459e+01
-3.512082034651642459e+01
-3.512082034651642459e+01
-3.512082034651642459e+01
-3.512082034651642459e+01
-3.512082034651642459e+01
-3.512082034651642459e+01
-3.512082034651642459e+01
-3.512082034651642459e+01
-3.512082034651642459e+01
-3.512082034651642459e+01
-3.512082034651642459e+01
-3.512082034651642459e+01
-3.512082034651642459e+01
-3.512082034651642459e+01
-3.512082034651642459e+01
-3.512082034651642459e+01
-3.512082034651642459e+01
-3.512082034651642459e+01
-3.512082034651642459e+01
-3.512082034651642459e+01
-3.512082034651642459e+01
-3.512082034651642459e+01
-3.512082034651642459e+01
-3.512082034651642459e+01
-3.512082034651642459e+01
-3.512082034651642459e+01
-3.512082034651642459e+01
-3.512082034651642459e+01
-3.512082034651642459e+01
-3.512082034651642459e+01
-3.512082034651642459e+01
-3.512082034651642459e+01
-3.512082034651642459e+01
-3.512082034651642459e+01
-3.512082034651642459e+01
-3.512082034651642459e+01
-3.512082034651642459e+01
-3.512082034651642459e+01
-3.512082034651642459e+01
-3.512082034651642459e+01
-3.512082034651642459e+01
-3.512082034651642459e+01
-3.512082034651642459e+01
-3.512082034651642459e+01
-3.512082034651642459e+01
-3.512082034651642459e+01
-3.512082034651642459e+01
-3.512082034651642459e+01
-3.512082034651642459e+01
-3.512082034651642459e+01
-3.512082034651642459e+01
-3.512082034651642459e+01
-3.512082034651642459e+01
-3.512082034651642459e+01
-3.396677187933146058e+01
-3.396677187933146058e+01
-3.396677187933146058e+01
-3.396677187933146058e+01
-3.396677187933146058e+01
-3.396677187933146058e+01
-3.396677187933146058e+01
-3.396677187933146058e+01
-3.396677187933146058e+01
-3.396677187933146058e+01
-3.396677187933146058e+01
-3.396677187933146058e+01
-3.396677187933146058e+01
-3.396677187933146058e+01
-3.396677187933146058e+01
-3.396677187933146058e+01
-3.396677187933146058e+01
-3.396677187933146058e+01
-3.396677187933146058e+01
-3.396677187933146058e+01
-3.396677187933146058e+01
-3.396677187933146058e+01
-3.396677187933146058e+01
-3.396677187933146058e+01
-3.396677187933146058e+01
-3.396677187933146058e+01
-3.396677187933146058e+01
-3.396677187933146058e+01
-3.396677187933146058e+01
-3.396677187933146058e+01
-3.396677187933146058e+01
-3.396677187933146058e+01
-3.396677187933146058e+01
-3.396677187933146058e+01
-3.396677187933146058e+01
-3.396677187933146058e+01
-3.396677187933146058e+01
-3.396677187933146058e+01
-3.396677187933146058e+01
-3.396677187933146058e+01
-3.396677187933146058e+01
-3.396677187933146058e+01
-3.396677187933146058e+01
-3.396677187933146058e+01
-3.396677187933146058e+01
-3.396677187933146058e+01
-3.396677187933146058e+01
-3.396677187933146058e+01
-3.396677187933146058e+01
-3.396677187933146058e+01
-3.396677187933146058e+01
-3.396677187933146058e+01
-3.396677187933146058e+01
-3.396677187933146058e+01
-3.396677187933146058e+01
-3.396677187933146058e+01
-3.396677187933146058e+01
-3.396677187933146058e+01
-3.396677187933146058e+01
-3.396677187933146058e+01
-3.396677187933146058e+01
-3.396677187933146058e+01
-3.396677187933146058e+01
-3.396677187933146058e+01
-3.396677187933146058e+01
-3.396677187933146058e+01
-3.396677187933146058e+01
-3.396677187933146058e+01
-3.396677187933146058e+01
-3.396677187933146058e+01
-3.396677187933146058e+01
-3.396677187933146058e+01
-3.396677187933146058e+01
-3.396677187933146058e+01
-3.396677187933146058e+01
-3.396677187933146058e+01
-3.396677187933146058e+01
-3.396677187933146058e+01
-3.396677187933146058e+01
-3.344131163079691049e+01
-3.344131163079691049e+01
-3.344131163079691049e+01
-3.344131163079691049e+01
-3.344131163079691049e+01
-3.344131163079691049e+01
-3.344131163079691049e+01
-3.344131163079691049e+01
-3.344131163079691049e+01
-3.344131163079691049e+01
-3.344131163079691049e+01
-3.344131163079691049e+01
-3.344131163079691049e+01
-3.344131163079691049e+01
-3.344131163079691049e+01
-3.344131163079691049e+01
-3.344131163079691049e+01
-3.344131163079691049e+01
-3.344131163079691049e+01
-3.344131163079691049e+01
-3.344131163079691049e+01
-3.344131163079691049e+01
-3.344131163079691049e+01
-3.344131163079691049e+01
-3.344131163079691049e+01
-3.344131163079691049e+01
-3.344131163079691049e+01
-3.344131163079691049e+01
-3.344131163079691049e+01
-3.344131163079691049e+01
-3.344131163079691049e+01
-3.344131163079691049e+01
-3.344131163079691049e+01
-3.344131163079691049e+01
-3.344131163079691049e+01
-3.344131163079691049e+01
-3.344131163079691049e+01
-3.344131163079691049e+01
-3.344131163079691049e+01
-3.344131163079691049e+01
-3.344131163079691049e+01
-3.344131163079691049e+01
-3.344131163079691049e+01
-3.344131163079691049e+01
-3.344131163079691049e+01
-3.344131163079691049e+01
-3.344131163079691049e+01
-3.344131163079691049e+01
-3.344131163079691049e+01
-3.344131163079691049e+01
-3.344131163079691049e+01
-3.344131163079691049e+01
-3.344131163079691049e+01
-3.344131163079691049e+01
-3.344131163079691049e+01
-3.344131163079691049e+01
-3.344131163079691049e+01
-3.344131163079691049e+01
-3.344131163079691049e+01
-3.344131163079691049e+01
-3.344131163079691049e+01
-3.344131163079691049e+01
-3.344131163079691049e+01
-3.344131163079691049e+01
-3.344131163079691049e+01
-3.344131163079691049e+01
-3.344131163079691049e+01
-3.344131163079691049e+01
-3.344131163079691049e+01
-3.344131163079691049e+01
-3.344131163079691049e+01
-3.344131163079691049e+01
-3.344131163079691049e+01
-3.344131163079691049e+01
-3.344131163079691049e+01
-3.344131163079691049e+01
-3.344131163079691049e+01
-3.344131163079691049e+01
-3.344131163079691049e+01
-3.344131163079691049e+01
-3.344131163079691049e+01
-3.344131163079691049e+01
-3.344131163079691049e+01
-3.344131163079691049e+01
-3.344131163079691049e+01
-3.344131163079691049e+01
-3.269732894798568168e+01
-3.269732894798568168e+01
-3.269732894798568168e+01
-3.269732894798568168e+01
-3.269732894798568168e+01
-3.269732894798568168e+01
-3.269732894798568168e+01
-3.269732894798568168e+01
-3.269732894798568168e+01
-3.269732894798568168e+01
-3.269732894798568168e+01
-3.269732894798568168e+01
-3.269732894798568168e+01
-3.269732894798568168e+01
-3.269732894798568168e+01
-3.269732894798568168e+01
-3.269732894798568168e+01
-3.269732894798568168e+01
-3.269732894798568168e+01
-3.269732894798568168e+01
-3.269732894798568168e+01
-3.269732894798568168e+01
-3.269732894798568168e+01
-3.269732894798568168e+01
-3.269732894798568168e+01
-3.269732894798568168e+01
-3.269732894798568168e+01
-3.269732894798568168e+01
-3.269732894798568168e+01
-3.269732894798568168e+01
-3.269732894798568168e+01
-3.269732894798568168e+01
-3.269732894798568168e+01
-3.269732894798568168e+01
-3.269732894798568168e+01
-3.269732894798568168e+01
-3.269732894798568168e+01
-3.269732894798568168e+01
-3.269732894798568168e+01
-3.269732894798568168e+01
-3.269732894798568168e+01
-3.269732894798568168e+01
-3.269732894798568168e+01
-3.269732894798568168e+01
-3.269732894798568168e+01
-3.269732894798568168e+01
-3.269732894798568168e+01
-3.269732894798568168e+01
-3.269732894798568168e+01
-3.269732894798568168e+01
-3.269732894798568168e+01
-3.269732894798568168e+01
-3.269732894798568168e+01
-3.269732894798568168e+01
-3.269732894798568168e+01
-3.269732894798568168e+01
-3.269732894798568168e+01
-3.269732894798568168e+01
-3.269732894798568168e+01
-3.269732894798568168e+01
-3.269732894798568168e+01
-3.269732894798568168e+01
-3.269732894798568168e+01
-3.269732894798568168e+01
-3.269732894798568168e+01
-3.269732894798568168e+01
-3.269732894798568168e+01
-3.269732894798568168e+01
-3.269732894798568168e+01
-3.269732894798568168e+01
-3.269732894798568168e+01
-3.269732894798568168e+01
-3.269732894798568168e+01
-3.269732894798568168e+01
-3.269732894798568168e+01
-3.269732894798568168e+01
-3.269732894798568168e+01
-3.269732894798568168e+01
-3.269732894798568168e+01
-3.269732894798568168e+01
-3.269732894798568168e+01
-3.269732894798568168e+01
-3.269732894798568168e+01
-3.256707481115276437e+01
-3.256707481115276437e+01
-3.256707481115276437e+01
-3.256707481115276437e+01
-3.256707481115276437e+01
-3.256707481115276437e+01
-3.256707481115276437e+01
-3.256707481115276437e+01
-3.256707481115276437e+01
-3.256707481115276437e+01
-3.256707481115276437e+01
-3.256707481115276437e+01
-3.256707481115276437e+01
-3.256707481115276437e+01
-3.256707481115276437e+01
-3.256707481115276437e+01
-3.256707481115276437e+01
-3.256707481115276437e+01
-3.256707481115276437e+01
-3.256707481115276437e+01
-3.256707481115276437e+01
-3.256707481115276437e+01
-3.256707481115276437e+01
-3.256707481115276437e+01
-3.256707481115276437e+01
-3.256707481115276437e+01
-3.256707481115276437e+01
-3.256707481115276437e+01
-3.256707481115276437e+01
-3.256707481115276437e+01
-3.256707481115276437e+01
-3.256707481115276437e+01
-3.256707481115276437e+01
-3.256707481115276437e+01
-3.256707481115276437e+01
-3.256707481115276437e+01
-3.256707481115276437e+01
-3.256707481115276437e+01
-3.256707481115276437e+01
-3.256707481115276437e+01
-3.256707481115276437e+01
-3.256707481115276437e+01
-3.256707481115276437e+01
-3.256707481115276437e+01
-3.256707481115276437e+01
-3.256707481115276437e+01
-3.256707481115276437e+01
-3.256707481115276437e+01
-3.256707481115276437e+01
-3.256707481115276437e+01
-3.256707481115276437e+01
-3.256707481115276437e+01
-3.256707481115276437e+01
-3.256707481115276437e+01
-3.256707481115276437e+01
-3.256707481115276437e+01
-3.256707481115276437e+01
-3.256707481115276437e+01
-3.256707481115276437e+01
-3.256707481115276437e+01
-3.256707481115276437e+01
-3.256707481115276437e+01
-3.256707481115276437e+01
-3.256707481115276437e+01
-3.256707481115276437e+01
-3.256707481115276437e+01
-3.256707481115276437e+01
-3.256707481115276437e+01
-3.256707481115276437e+01
-3.256707481115276437e+01
-3.256707481115276437e+01
-3.256707481115276437e+01
-3.256707481115276437e+01
-3.256707481115276437e+01
-3.256707481115276437e+01
-3.256707481115276437e+01
-3.256707481115276437e+01
-3.256707481115276437e+01
-3.256707481115276437e+01
-3.256707481115276437e+01
-3.256707481115276437e+01
-3.256707481115276437e+01
-3.256707481115276437e+01
-3.256707481115276437e+01
-3.303532664811152841e+01
-3.303532664811152841e+01
-3.303532664811152841e+01
-3.303532664811152841e+01
-3.303532664811152841e+01
-3.303532664811152841e+01
-3.303532664811152841e+01
-3.303532664811152841e+01
-3.303532664811152841e+01
-3.303532664811152841e+01
-3.303532664811152841e+01
-3.303532664811152841e+01
-3.303532664811152841e+01
-3.303532664811152841e+01
-3.303532664811152841e+01
-3.303532664811152841e+01
-3.303532664811152841e+01
-3.303532664811152841e+01
-3.303532664811152841e+01
-3.303532664811152841e+01
-3.303532664811152841e+01
-3.303532664811152841e+01
-3.303532664811152841e+01
-3.303532664811152841e+01
-3.303532664811152841e+01
-3.303532664811152841e+01
-3.303532664811152841e+01
-3.303532664811152841e+01
-3.303532664811152841e+01
-3.303532664811152841e+01
-3.303532664811152841e+01
-3.303532664811152841e+01
-3.303532664811152841e+01
-3.303532664811152841e+01
-3.303532664811152841e+01
-3.303532664811152841e+01
-3.303532664811152841e+01
-3.303532664811152841e+01
-3.303532664811152841e+01
-3.303532664811152841e+01
-3.303532664811152841e+01
-3.303532664811152841e+01
-3.303532664811152841e+01
-3.303532664811152841e+01
-3.303532664811152841e+01
-3.303532664811152841e+01
-3.303532664811152841e+01
-3.303532664811152841e+01
-3.303532664811152841e+01
-3.303532664811152841e+01
-3.303532664811152841e+01
-3.303532664811152841e+01
-3.303532664811152841e+01
-3.303532664811152841e+01
-3.303532664811152841e+01
-3.303532664811152841e+01
-3.303532664811152841e+01
-3.303532664811152841e+01
-3.303532664811152841e+01
-3.303532664811152841e+01
-3.303532664811152841e+01
-3.303532664811152841e+01
-3.303532664811152841e+01
-3.303532664811152841e+01
-3.303532664811152841e+01
-3.303532664811152841e+01
-3.303532664811152841e+01
-3.303532664811152841e+01
-3.303532664811152841e+01
-3.303532664811152841e+01
-3.303532664811152841e+01
-3.303532664811152841e+01
-3.303532664811152841e+01
-3.303532664811152841e+01
-3.303532664811152841e+01
-3.303532664811152841e+01
-3.303532664811152841e+01
-3.303532664811152841e+01
-3.303532664811152841e+01
-3.303532664811152841e+01
-3.303532664811152841e+01
-3.303532664811152841e+01
-3.303532664811152841e+01
-3.303532664811152841e+01
-3.303532664811152841e+01
-3.303532664811152841e+01
-3.303532664811152841e+01
-3.303532664811152841e+01
-3.303532664811152841e+01
-3.303532664811152841e+01
-3.303532664811152841e+01
-3.303532664811152841e+01
-3.303532664811152841e+01
-3.303532664811152841e+01
-3.303532664811152841e+01
-3.303532664811152841e+01
-3.303532664811152841e+01
-3.303532664811152841e+01
-3.303532664811152841e+01
-3.238377793986641962e+01
-3.238377793986641962e+01
-3.238377793986641962e+01
-3.238377793986641962e+01
-3.238377793986641962e+01
-3.238377793986641962e+01
-3.238377793986641962e+01
-3.238377793986641962e+01
-3.238377793986641962e+01
-3.238377793986641962e+01
-3.238377793986641962e+01
-3.238377793986641962e+01
-3.238377793986641962e+01
-3.238377793986641962e+01
-3.238377793986641962e+01
-3.238377793986641962e+01
-3.238377793986641962e+01
-3.238377793986641962e+01
-3.238377793986641962e+01
-3.238377793986641962e+01
-3.238377793986641962e+01
-3.238377793986641962e+01
-3.238377793986641962e+01
-3.238377793986641962e+01
-3.238377793986641962e+01
-3.238377793986641962e+01
-3.238377793986641962e+01
-3.238377793986641962e+01
-3.238377793986641962e+01
-3.238377793986641962e+01
-3.238377793986641962e+01
-3.238377793986641962e+01
-3.238377793986641962e+01
-3.238377793986641962e+01
-3.238377793986641962e+01
-3.238377793986641962e+01
-3.238377793986641962e+01
-3.238377793986641962e+01
-3.238377793986641962e+01
-3.238377793986641962e+01
-3.238377793986641962e+01
-3.238377793986641962e+01
-3.238377793986641962e+01
-3.238377793986641962e+01
-3.238377793986641962e+01
-3.238377793986641962e+01
-3.238377793986641962e+01
-3.238377793986641962e+01
-3.238377793986641962e+01
-3.238377793986641962e+01
-3.238377793986641962e+01
-3.238377793986641962e+01
-3.238377793986641962e+01
-3.238377793986641962e+01
-3.238377793986641962e+01
-3.238377793986641962e+01
-3.238377793986641962e+01
-3.238377793986641962e+01
-3.238377793986641962e+01
-3.238377793986641962e+01
-3.238377793986641962e+01
-3.238377793986641962e+01
-3.238377793986641962e+01
-3.238377793986641962e+01
-3.238377793986641962e+01
-3.238377793986641962e+01
-3.238377793986641962e+01
-3.238377793986641962e+01
-3.238377793986641962e+01
-3.238377793986641962e+01
-3.238377793986641962e+01
-3.238377793986641962e+01
-3.238377793986641962e+01
-3.238377793986641962e+01
-3.238377793986641962e+01
-3.238377793986641962e+01
-3.238377793986641962e+01
-3.238377793986641962e+01
-3.238377793986641962e+01
-3.238377793986641962e+01
-3.238377793986641962e+01
-3.238377793986641962e+01
-3.238377793986641962e+01
-3.238377793986641962e+01
-3.238377793986641962e+01
-3.238377793986641962e+01
-3.238377793986641962e+01
-3.238377793986641962e+01
-3.311417857887725802e+01
-3.311417857887725802e+01
-3.311417857887725802e+01
-3.311417857887725802e+01
-3.311417857887725802e+01
-3.311417857887725802e+01
-3.311417857887725802e+01
-3.311417857887725802e+01
-3.311417857887725802e+01
-3.311417857887725802e+01
-3.311417857887725802e+01
-3.311417857887725802e+01
-3.311417857887725802e+01
-3.311417857887725802e+01
-3.311417857887725802e+01
-3.311417857887725802e+01
-3.311417857887725802e+01
-3.311417857887725802e+01
-3.311417857887725802e+01
-3.311417857887725802e+01
-3.311417857887725802e+01
-3.311417857887725802e+01
-3.311417857887725802e+01
-3.311417857887725802e+01
-3.311417857887725802e+01
-3.311417857887725802e+01
-3.311417857887725802e+01
-3.311417857887725802e+01
-3.311417857887725802e+01
-3.311417857887725802e+01
-3.311417857887725802e+01
-3.311417857887725802e+01
-3.311417857887725802e+01
-3.311417857887725802e+01
-3.311417857887725802e+01
-3.311417857887725802e+01
-3.311417857887725802e+01
-3.311417857887725802e+01
-3.311417857887725802e+01
-3.311417857887725802e+01
-3.311417857887725802e+01
-3.311417857887725802e+01
-3.311417857887725802e+01
-3.311417857887725802e+01
-3.311417857887725802e+01
-3.311417857887725802e+01
-3.311417857887725802e+01
-3.311417857887725802e+01
-3.311417857887725802e+01
-3.311417857887725802e+01
-3.311417857887725802e+01
-3.311417857887725802e+01
-3.311417857887725802e+01
-3.311417857887725802e+01
-3.311417857887725802e+01
-3.311417857887725802e+01
-3.311417857887725802e+01
-3.311417857887725802e+01
-3.311417857887725802e+01
-3.311417857887725802e+01
-3.311417857887725802e+01
-3.311417857887725802e+01
-3.311417857887725802e+01
-3.311417857887725802e+01
-3.311417857887725802e+01
-3.311417857887725802e+01
-3.311417857887725802e+01
-3.311417857887725802e+01
-3.311417857887725802e+01
-3.311417857887725802e+01
-3.311417857887725802e+01
-3.311417857887725802e+01
-3.311417857887725802e+01
-3.311417857887725802e+01
-3.311417857887725802e+01
-3.311417857887725802e+01
-3.311417857887725802e+01
-3.311417857887725802e+01
-3.311417857887725802e+01
-3.311417857887725802e+01
-3.311417857887725802e+01
-3.311417857887725802e+01
-3.311417857887725802e+01
-3.311417857887725802e+01
-3.311417857887725802e+01
-3.311417857887725802e+01
-3.311417857887725802e+01
-3.311417857887725802e+01
-3.311417857887725802e+01
-3.311417857887725802e+01
-3.311417857887725802e+01
-3.311417857887725802e+01
-3.311417857887725802e+01
-3.311417857887725802e+01
-3.311417857887725802e+01
-3.311417857887725802e+01
-3.311417857887725802e+01
-3.311417857887725802e+01
-3.311417857887725802e+01
-3.311417857887725802e+01
-3.311417857887725802e+01
-3.311417857887725802e+01
-3.311417857887725802e+01
-3.311417857887725802e+01
-3.311417857887725802e+01
-3.311417857887725802e+01
-3.719627976314620810e+01
-3.719627976314620810e+01
-3.719627976314620810e+01
-3.719627976314620810e+01
-3.719627976314620810e+01
-3.322678378410822120e+01
-3.322678378410822120e+01
-3.322678378410822120e+01
-3.322678378410822120e+01
-3.322678378410822120e+01
-3.322678378410822120e+01
-3.322678378410822120e+01
-3.322678378410822120e+01
-3.322678378410822120e+01
-3.322678378410822120e+01
-3.322678378410822120e+01
-3.322678378410822120e+01
-3.322678378410822120e+01
-3.322678378410822120e+01
-3.322678378410822120e+01
-3.322678378410822120e+01
-3.322678378410822120e+01
-3.322678378410822120e+01
-3.322678378410822120e+01
-3.322678378410822120e+01
-3.322678378410822120e+01
-3.322678378410822120e+01
-3.322678378410822120e+01
-3.322678378410822120e+01
-3.322678378410822120e+01
-3.322678378410822120e+01
-3.322678378410822120e+01
-3.322678378410822120e+01
-3.322678378410822120e+01
-3.322678378410822120e+01
-3.322678378410822120e+01
-3.322678378410822120e+01
-3.322678378410822120e+01
-3.322678378410822120e+01
-3.322678378410822120e+01
-3.322678378410822120e+01
-3.322678378410822120e+01
-3.322678378410822120e+01
-3.322678378410822120e+01
-3.322678378410822120e+01
-3.322678378410822120e+01
-3.322678378410822120e+01
-3.322678378410822120e+01
-3.322678378410822120e+01
-3.322678378410822120e+01
-3.322678378410822120e+01
-3.322678378410822120e+01
-3.322678378410822120e+01
-3.322678378410822120e+01
-3.322678378410822120e+01
-3.322678378410822120e+01
-3.322678378410822120e+01
-3.322678378410822120e+01
-3.322678378410822120e+01
-3.322678378410822120e+01
-3.322678378410822120e+01
-3.322678378410822120e+01
-3.322678378410822120e+01
-3.322678378410822120e+01
-3.322678378410822120e+01
-3.322678378410822120e+01
-3.322678378410822120e+01
-3.322678378410822120e+01
-3.322678378410822120e+01
-3.322678378410822120e+01
-3.322678378410822120e+01
-3.322678378410822120e+01
-3.322678378410822120e+01
-3.322678378410822120e+01
-3.322678378410822120e+01
-3.322678378410822120e+01
-3.322678378410822120e+01
-3.322678378410822120e+01
-3.322678378410822120e+01
-3.322678378410822120e+01
-3.322678378410822120e+01
-3.322678378410822120e+01
-3.322678378410822120e+01
-3.322678378410822120e+01
-3.322678378410822120e+01
-3.322678378410822120e+01
-3.322678378410822120e+01
-3.322678378410822120e+01
-3.322678378410822120e+01
-3.322678378410822120e+01
-3.322678378410822120e+01
-3.322678378410822120e+01
-3.322678378410822120e+01
-3.322678378410822120e+01
-3.322678378410822120e+01
-3.322678378410822120e+01
-3.322678378410822120e+01
-3.322678378410822120e+01
-3.322678378410822120e+01
-3.322678378410822120e+01
-3.322678378410822120e+01
-3.322678378410822120e+01
-3.322678378410822120e+01
-3.322678378410822120e+01
-3.322678378410822120e+01
-3.322678378410822120e+01
-3.322678378410822120e+01
-3.339912013003876012e+01
-3.339912013003876012e+01
-3.339912013003876012e+01
-3.339912013003876012e+01
-3.339912013003876012e+01
-3.339912013003876012e+01
-3.339912013003876012e+01
-3.339912013003876012e+01
-3.339912013003876012e+01
-3.339912013003876012e+01
-3.339912013003876012e+01
-3.339912013003876012e+01
-3.339912013003876012e+01
-3.339912013003876012e+01
-3.339912013003876012e+01
-3.339912013003876012e+01
-3.339912013003876012e+01
-3.339912013003876012e+01
-3.339912013003876012e+01
-3.339912013003876012e+01
-3.339912013003876012e+01
-3.339912013003876012e+01
-3.339912013003876012e+01
-3.339912013003876012e+01
-3.339912013003876012e+01
-3.339912013003876012e+01
-3.339912013003876012e+01
-3.339912013003876012e+01
-3.339912013003876012e+01
-3.339912013003876012e+01
-3.339912013003876012e+01
-3.339912013003876012e+01
-3.339912013003876012e+01
-3.339912013003876012e+01
-3.339912013003876012e+01
-3.339912013003876012e+01
-3.339912013003876012e+01
-3.339912013003876012e+01
-3.339912013003876012e+01
-3.339912013003876012e+01
-3.339912013003876012e+01
-3.339912013003876012e+01
-3.339912013003876012e+01
-3.339912013003876012e+01
-3.339912013003876012e+01
-3.339912013003876012e+01
-3.339912013003876012e+01
-3.339912013003876012e+01
-3.339912013003876012e+01
-3.339912013003876012e+01
-3.339912013003876012e+01
-3.339912013003876012e+01
-3.339912013003876012e+01
-3.339912013003876012e+01
-3.339912013003876012e+01
-3.339912013003876012e+01
-3.339912013003876012e+01
-3.339912013003876012e+01
-3.339912013003876012e+01
-3.339912013003876012e+01
-3.339912013003876012e+01
-3.339912013003876012e+01
-3.339912013003876012e+01
-3.339912013003876012e+01
-3.339912013003876012e+01
-3.339912013003876012e+01
-3.339912013003876012e+01
-3.339912013003876012e+01
-3.339912013003876012e+01
-3.339912013003876012e+01
-3.339912013003876012e+01
-3.339912013003876012e+01
-3.339912013003876012e+01
-3.339912013003876012e+01
-3.339912013003876012e+01
-3.339912013003876012e+01
-3.339912013003876012e+01
-3.339912013003876012e+01
-3.339912013003876012e+01
-3.339912013003876012e+01
-3.339912013003876012e+01
-3.339912013003876012e+01
-3.339912013003876012e+01
-3.339912013003876012e+01
-3.339912013003876012e+01
-3.339912013003876012e+01
-3.339912013003876012e+01
-3.339912013003876012e+01
-3.339912013003876012e+01
-3.339912013003876012e+01
-3.339912013003876012e+01
-3.339912013003876012e+01
-3.339912013003876012e+01
-3.339912013003876012e+01
-3.339912013003876012e+01
-3.339912013003876012e+01
-3.339912013003876012e+01
-3.339912013003876012e+01
-3.339912013003876012e+01
-3.339912013003876012e+01
-3.339912013003876012e+01
-3.339912013003876012e+01
-3.339912013003876012e+01
-3.339912013003876012e+01
-3.339912013003876012e+01
-3.380187821544677007e+01
-3.380187821544677007e+01
-3.380187821544677007e+01
-3.380187821544677007e+01
-3.380187821544677007e+01
-3.380187821544677007e+01
-3.380187821544677007e+01
-3.380187821544677007e+01
-3.380187821544677007e+01
-3.380187821544677007e+01
-3.380187821544677007e+01
-3.380187821544677007e+01
-3.380187821544677007e+01
-3.380187821544677007e+01
-3.380187821544677007e+01
-3.380187821544677007e+01
-3.380187821544677007e+01
-3.380187821544677007e+01
-3.380187821544677007e+01
-3.380187821544677007e+01
-3.380187821544677007e+01
-3.380187821544677007e+01
-3.380187821544677007e+01
-3.380187821544677007e+01
-3.380187821544677007e+01
-3.380187821544677007e+01
-3.380187821544677007e+01
-3.380187821544677007e+01
-3.380187821544677007e+01
-3.380187821544677007e+01
-3.380187821544677007e+01
-3.380187821544677007e+01
-3.380187821544677007e+01
-3.380187821544677007e+01
-3.380187821544677007e+01
-3.380187821544677007e+01
-3.380187821544677007e+01
-3.380187821544677007e+01
-3.380187821544677007e+01
-3.380187821544677007e+01
-3.380187821544677007e+01
-3.380187821544677007e+01
-3.380187821544677007e+01
-3.380187821544677007e+01
-3.380187821544677007e+01
-3.380187821544677007e+01
-3.380187821544677007e+01
-3.380187821544677007e+01
-3.380187821544677007e+01
-3.380187821544677007e+01
-3.380187821544677007e+01
-3.380187821544677007e+01
-3.380187821544677007e+01
-3.380187821544677007e+01
-3.380187821544677007e+01
-3.380187821544677007e+01
-3.380187821544677007e+01
-3.380187821544677007e+01
-3.380187821544677007e+01
-3.380187821544677007e+01
-3.380187821544677007e+01
-3.380187821544677007e+01
-3.380187821544677007e+01
-3.380187821544677007e+01
-3.380187821544677007e+01
-3.380187821544677007e+01
-3.380187821544677007e+01
-3.380187821544677007e+01
-3.380187821544677007e+01
-3.380187821544677007e+01
-3.380187821544677007e+01
-3.380187821544677007e+01
-3.380187821544677007e+01
-3.380187821544677007e+01
-3.380187821544677007e+01
-3.380187821544677007e+01
-3.380187821544677007e+01
-3.380187821544677007e+01
-3.380187821544677007e+01
-3.380187821544677007e+01
-3.380187821544677007e+01
-3.380187821544677007e+01
-3.380187821544677007e+01
-3.380187821544677007e+01
-3.380187821544677007e+01
-3.380187821544677007e+01
-3.380187821544677007e+01
-3.380187821544677007e+01
-3.380187821544677007e+01
-3.380187821544677007e+01
-3.380187821544677007e+01
-3.380187821544677007e+01
-3.380187821544677007e+01
-3.380187821544677007e+01
-3.380187821544677007e+01
-3.380187821544677007e+01
-3.380187821544677007e+01
-3.380187821544677007e+01
-3.380187821544677007e+01
-3.380187821544677007e+01
-3.380187821544677007e+01
-3.380187821544677007e+01
-3.380187821544677007e+01
-3.380187821544677007e+01
-3.380187821544677007e+01
-3.380187821544677007e+01
-3.380187821544677007e+01
-3.380187821544677007e+01
-3.380187821544677007e+01
-3.380187821544677007e+01
-3.380187821544677007e+01
-3.866460782154467779e+01
-3.866460782154467779e+01
-3.866460782154467779e+01
-3.866460782154467779e+01
-3.866460782154467779e+01
-3.866460782154467779e+01
-3.866460782154467779e+01
-3.866460782154467779e+01
-3.866460782154467779e+01
-3.392652636020518742e+01
-3.392652636020518742e+01
-3.392652636020518742e+01
-3.392652636020518742e+01
-3.392652636020518742e+01
-3.392652636020518742e+01
-3.392652636020518742e+01
-3.392652636020518742e+01
-3.392652636020518742e+01
-3.392652636020518742e+01
-3.392652636020518742e+01
-3.392652636020518742e+01
-3.392652636020518742e+01
-3.392652636020518742e+01
-3.392652636020518742e+01
-3.392652636020518742e+01
-3.392652636020518742e+01
-3.392652636020518742e+01
-3.392652636020518742e+01
-3.392652636020518742e+01
-3.392652636020518742e+01
-3.392652636020518742e+01
-3.392652636020518742e+01
-3.392652636020518742e+01
-3.392652636020518742e+01
-3.392652636020518742e+01
-3.392652636020518742e+01
-3.392652636020518742e+01
-3.392652636020518742e+01
-3.392652636020518742e+01
-3.392652636020518742e+01
-3.392652636020518742e+01
-3.392652636020518742e+01
-3.392652636020518742e+01
-3.392652636020518742e+01
-3.392652636020518742e+01
-3.392652636020518742e+01
-3.392652636020518742e+01
-3.392652636020518742e+01
-3.392652636020518742e+01
-3.392652636020518742e+01
-3.392652636020518742e+01
-3.392652636020518742e+01
-3.392652636020518742e+01
-3.392652636020518742e+01
-3.392652636020518742e+01
-3.392652636020518742e+01
-3.392652636020518742e+01
-3.392652636020518742e+01
-3.392652636020518742e+01
-3.392652636020518742e+01
-3.392652636020518742e+01
-3.392652636020518742e+01
-3.392652636020518742e+01
-3.392652636020518742e+01
-3.392652636020518742e+01
-3.392652636020518742e+01
-3.392652636020518742e+01
-3.392652636020518742e+01
-3.392652636020518742e+01
-3.392652636020518742e+01
-3.392652636020518742e+01
-3.392652636020518742e+01
-3.392652636020518742e+01
-3.392652636020518742e+01
-3.392652636020518742e+01
-3.392652636020518742e+01
-3.392652636020518742e+01
-3.392652636020518742e+01
-3.392652636020518742e+01
-3.392652636020518742e+01
-3.392652636020518742e+01
-3.392652636020518742e+01
-3.392652636020518742e+01
-3.392652636020518742e+01
-3.392652636020518742e+01
-3.392652636020518742e+01
-3.392652636020518742e+01
-3.392652636020518742e+01
-3.392652636020518742e+01
-3.392652636020518742e+01
-3.392652636020518742e+01
-3.392652636020518742e+01
-3.392652636020518742e+01
-3.392652636020518742e+01
-3.392652636020518742e+01
-3.392652636020518742e+01
-3.392652636020518742e+01
-3.392652636020518742e+01
-3.392652636020518742e+01
-3.392652636020518742e+01
-3.392652636020518742e+01
-3.392652636020518742e+01
-3.392652636020518742e+01
-3.392652636020518742e+01
-3.392652636020518742e+01
-3.392652636020518742e+01
-3.392652636020518742e+01
-3.392652636020518742e+01
-3.392652636020518742e+01
-3.392652636020518742e+01
-3.392652636020518742e+01
-3.392652636020518742e+01
-3.392652636020518742e+01
-3.410063338912461717e+01
-3.410063338912461717e+01
-3.410063338912461717e+01
-3.410063338912461717e+01
-3.410063338912461717e+01
-3.410063338912461717e+01
-3.410063338912461717e+01
-3.410063338912461717e+01
-3.410063338912461717e+01
-3.410063338912461717e+01
-3.410063338912461717e+01
-3.410063338912461717e+01
-3.410063338912461717e+01
-3.410063338912461717e+01
-3.410063338912461717e+01
-3.410063338912461717e+01
-3.410063338912461717e+01
-3.410063338912461717e+01
-3.410063338912461717e+01
-3.410063338912461717e+01
-3.410063338912461717e+01
-3.410063338912461717e+01
-3.410063338912461717e+01
-3.410063338912461717e+01
-3.410063338912461717e+01
-3.410063338912461717e+01
-3.410063338912461717e+01
-3.410063338912461717e+01
-3.410063338912461717e+01
-3.410063338912461717e+01
-3.410063338912461717e+01
-3.410063338912461717e+01
-3.410063338912461717e+01
-3.410063338912461717e+01
-3.410063338912461717e+01
-3.410063338912461717e+01
-3.410063338912461717e+01
-3.410063338912461717e+01
-3.410063338912461717e+01
-3.410063338912461717e+01
-3.410063338912461717e+01
-3.410063338912461717e+01
-3.410063338912461717e+01
-3.410063338912461717e+01
-3.410063338912461717e+01
-3.410063338912461717e+01
-3.410063338912461717e+01
-3.410063338912461717e+01
-3.410063338912461717e+01
-3.410063338912461717e+01
-3.410063338912461717e+01
-3.410063338912461717e+01
-3.410063338912461717e+01
-3.410063338912461717e+01
-3.410063338912461717e+01
-3.410063338912461717e+01
-3.410063338912461717e+01
-3.410063338912461717e+01
-3.410063338912461717e+01
-3.410063338912461717e+01
-3.410063338912461717e+01
-3.410063338912461717e+01
-3.410063338912461717e+01
-3.410063338912461717e+01
-3.410063338912461717e+01
-3.410063338912461717e+01
-3.410063338912461717e+01
-3.410063338912461717e+01
-3.410063338912461717e+01
-3.410063338912461717e+01
-3.410063338912461717e+01
-3.410063338912461717e+01
-3.410063338912461717e+01
-3.410063338912461717e+01
-3.410063338912461717e+01
-3.410063338912461717e+01
-3.410063338912461717e+01
-3.410063338912461717e+01
-3.410063338912461717e+01
-3.410063338912461717e+01
-3.410063338912461717e+01
-3.410063338912461717e+01
-3.410063338912461717e+01
-3.410063338912461717e+01
-3.410063338912461717e+01
-3.410063338912461717e+01
-3.410063338912461717e+01
-3.410063338912461717e+01
-3.410063338912461717e+01
-3.410063338912461717e+01
-3.410063338912461717e+01
-3.410063338912461717e+01
-3.410063338912461717e+01
-3.410063338912461717e+01
-3.410063338912461717e+01
-3.410063338912461717e+01
-3.410063338912461717e+01
-3.410063338912461717e+01
-3.410063338912461717e+01
-3.410063338912461717e+01
-3.410063338912461717e+01
-3.410063338912461717e+01
-3.410063338912461717e+01
-3.410063338912461717e+01
-3.410063338912461717e+01
-3.410063338912461717e+01
-3.410063338912461717e+01
-3.410063338912461717e+01
-3.410063338912461717e+01
-3.410063338912461717e+01
-3.410063338912461717e+01
-3.410063338912461717e+01
-3.410063338912461717e+01
-3.459094933884826872e+01
-3.459094933884826872e+01
-3.459094933884826872e+01
-3.459094933884826872e+01
-3.459094933884826872e+01
-3.459094933884826872e+01
-3.459094933884826872e+01
-3.459094933884826872e+01
-3.459094933884826872e+01
-3.459094933884826872e+01
-3.459094933884826872e+01
-3.459094933884826872e+01
-3.459094933884826872e+01
-3.459094933884826872e+01
-3.459094933884826872e+01
-3.459094933884826872e+01
-3.459094933884826872e+01
-3.459094933884826872e+01
-3.459094933884826872e+01
-3.459094933884826872e+01
-3.459094933884826872e+01
-3.459094933884826872e+01
-3.459094933884826872e+01
-3.459094933884826872e+01
-3.459094933884826872e+01
-3.459094933884826872e+01
-3.459094933884826872e+01
-3.459094933884826872e+01
-3.459094933884826872e+01
-3.459094933884826872e+01
-3.459094933884826872e+01
-3.459094933884826872e+01
-3.459094933884826872e+01
-3.459094933884826872e+01
-3.459094933884826872e+01
-3.459094933884826872e+01
-3.459094933884826872e+01
-3.459094933884826872e+01
-3.459094933884826872e+01
-3.459094933884826872e+01
-3.459094933884826872e+01
-3.459094933884826872e+01
-3.459094933884826872e+01
-3.459094933884826872e+01
-3.459094933884826872e+01
-3.459094933884826872e+01
-3.459094933884826872e+01
-3.459094933884826872e+01
-3.459094933884826872e+01
-3.459094933884826872e+01
-3.459094933884826872e+01
-3.459094933884826872e+01
-3.459094933884826872e+01
-3.459094933884826872e+01
-3.459094933884826872e+01
-3.459094933884826872e+01
-3.459094933884826872e+01
-3.459094933884826872e+01
-3.459094933884826872e+01
-3.459094933884826872e+01
-3.459094933884826872e+01
-3.459094933884826872e+01
-3.459094933884826872e+01
-3.459094933884826872e+01
-3.459094933884826872e+01
-3.459094933884826872e+01
-3.459094933884826872e+01
-3.459094933884826872e+01
-3.459094933884826872e+01
-3.459094933884826872e+01
-3.459094933884826872e+01
-3.459094933884826872e+01
-3.459094933884826872e+01
-3.459094933884826872e+01
-3.459094933884826872e+01
-3.459094933884826872e+01
-3.459094933884826872e+01
-3.459094933884826872e+01
-3.459094933884826872e+01
-3.459094933884826872e+01
-3.459094933884826872e+01
-3.459094933884826872e+01
-3.459094933884826872e+01
-3.459094933884826872e+01
-3.459094933884826872e+01
-3.459094933884826872e+01
-3.459094933884826872e+01
-3.459094933884826872e+01
-3.459094933884826872e+01
-3.459094933884826872e+01
-3.459094933884826872e+01
-3.459094933884826872e+01
-3.459094933884826872e+01
-3.459094933884826872e+01
-3.459094933884826872e+01
-3.459094933884826872e+01
-3.459094933884826872e+01
-3.459094933884826872e+01
-3.459094933884826872e+01
-3.459094933884826872e+01
-3.459094933884826872e+01
-3.459094933884826872e+01
-3.459094933884826872e+01
-3.459094933884826872e+01
-3.459094933884826872e+01
-3.459094933884826872e+01
-3.459094933884826872e+01
-3.459094933884826872e+01
-3.459094933884826872e+01
-3.459094933884826872e+01
-3.459094933884826872e+01
-3.459094933884826872e+01
-3.459094933884826872e+01
-3.459094933884826872e+01
-3.459094933884826872e+01
-3.459094933884826872e+01
-3.459094933884826872e+01
-3.459094933884826872e+01
-3.459094933884826872e+01
-3.459094933884826872e+01
-3.459094933884826872e+01
-3.459094933884826872e+01
-3.459094933884826872e+01
-3.459094933884826872e+01
-3.459094933884826872e+01
-3.459094933884826872e+01
-3.459094933884826872e+01
-3.459094933884826872e+01
-3.459094933884826872e+01
-3.459094933884826872e+01
-3.392225275292110354e+01
-3.392225275292110354e+01
-3.392225275292110354e+01
-3.392225275292110354e+01
-3.392225275292110354e+01
-3.392225275292110354e+01
-3.392225275292110354e+01
-3.392225275292110354e+01
-3.392225275292110354e+01
-3.392225275292110354e+01
-3.392225275292110354e+01
-3.392225275292110354e+01
-3.392225275292110354e+01
-3.392225275292110354e+01
-3.392225275292110354e+01
-3.392225275292110354e+01
-3.392225275292110354e+01
-3.392225275292110354e+01
-3.392225275292110354e+01
-3.392225275292110354e+01
-3.392225275292110354e+01
-3.392225275292110354e+01
-3.392225275292110354e+01
-3.392225275292110354e+01
-3.392225275292110354e+01
-3.392225275292110354e+01
-3.392225275292110354e+01
-3.392225275292110354e+01
-3.392225275292110354e+01
-3.392225275292110354e+01
-3.392225275292110354e+01
-3.392225275292110354e+01
-3.392225275292110354e+01
-3.392225275292110354e+01
-3.392225275292110354e+01
-3.392225275292110354e+01
-3.392225275292110354e+01
-3.392225275292110354e+01
-3.392225275292110354e+01
-3.392225275292110354e+01
-3.392225275292110354e+01
-3.392225275292110354e+01
-3.392225275292110354e+01
-3.392225275292110354e+01
-3.392225275292110354e+01
-3.392225275292110354e+01
-3.392225275292110354e+01
-3.392225275292110354e+01
-3.392225275292110354e+01
-3.392225275292110354e+01
-3.392225275292110354e+01
-3.392225275292110354e+01
-3.392225275292110354e+01
-3.392225275292110354e+01
-3.392225275292110354e+01
-3.392225275292110354e+01
-3.392225275292110354e+01
-3.392225275292110354e+01
-3.392225275292110354e+01
-3.392225275292110354e+01
-3.392225275292110354e+01
-3.392225275292110354e+01
-3.392225275292110354e+01
-3.392225275292110354e+01
-3.392225275292110354e+01
-3.392225275292110354e+01
-3.392225275292110354e+01
-3.392225275292110354e+01
-3.392225275292110354e+01
-3.392225275292110354e+01
-3.392225275292110354e+01
-3.392225275292110354e+01
-3.392225275292110354e+01
-3.392225275292110354e+01
-3.392225275292110354e+01
-3.392225275292110354e+01
-3.392225275292110354e+01
-3.392225275292110354e+01
-3.392225275292110354e+01
-3.392225275292110354e+01
-3.392225275292110354e+01
-3.392225275292110354e+01
-3.392225275292110354e+01
-3.392225275292110354e+01
-3.392225275292110354e+01
-3.392225275292110354e+01
-3.392225275292110354e+01
-3.392225275292110354e+01
-3.392225275292110354e+01
-3.392225275292110354e+01
-3.392225275292110354e+01
-3.392225275292110354e+01
-3.392225275292110354e+01
-3.392225275292110354e+01
-3.392225275292110354e+01
-3.392225275292110354e+01
-3.392225275292110354e+01
-3.392225275292110354e+01
-3.392225275292110354e+01
-3.392225275292110354e+01
-3.392225275292110354e+01
-3.392225275292110354e+01
-3.392225275292110354e+01
-3.392225275292110354e+01
-3.392225275292110354e+01
-3.392225275292110354e+01
-3.392225275292110354e+01
-3.392225275292110354e+01
-3.392225275292110354e+01
-3.392225275292110354e+01
-3.392225275292110354e+01
-3.392225275292110354e+01
-3.392225275292110354e+01
-3.392225275292110354e+01
-3.392225275292110354e+01
-3.850702075017183290e+01
-3.850702075017183290e+01
-3.850702075017183290e+01
-3.850702075017183290e+01
-3.850702075017183290e+01
-3.850702075017183290e+01
-3.850702075017183290e+01
-3.850702075017183290e+01
-3.850702075017183290e+01
-3.850702075017183290e+01
-3.850702075017183290e+01
-3.850702075017183290e+01
-3.850702075017183290e+01
-3.850702075017183290e+01
-3.850702075017183290e+01
-3.850702075017183290e+01
-3.521700530871342494e+01
-3.521700530871342494e+01
-3.521700530871342494e+01
-3.521700530871342494e+01
-3.521700530871342494e+01
-3.521700530871342494e+01
-3.521700530871342494e+01
-3.521700530871342494e+01
-3.521700530871342494e+01
-3.521700530871342494e+01
-3.521700530871342494e+01
-3.521700530871342494e+01
-3.521700530871342494e+01
-3.521700530871342494e+01
-3.521700530871342494e+01
-3.521700530871342494e+01
-3.521700530871342494e+01
-3.521700530871342494e+01
-3.521700530871342494e+01
-3.521700530871342494e+01
-3.521700530871342494e+01
-3.521700530871342494e+01
-3.521700530871342494e+01
-3.521700530871342494e+01
-3.521700530871342494e+01
-3.521700530871342494e+01
-3.521700530871342494e+01
-3.521700530871342494e+01
-3.521700530871342494e+01
-3.521700530871342494e+01
-3.521700530871342494e+01
-3.521700530871342494e+01
-3.521700530871342494e+01
-3.521700530871342494e+01
-3.521700530871342494e+01
-3.521700530871342494e+01
-3.521700530871342494e+01
-3.521700530871342494e+01
-3.521700530871342494e+01
-3.521700530871342494e+01
-3.521700530871342494e+01
-3.521700530871342494e+01
-3.521700530871342494e+01
-3.521700530871342494e+01
-3.521700530871342494e+01
-3.521700530871342494e+01
-3.521700530871342494e+01
-3.521700530871342494e+01
-3.521700530871342494e+01
-3.521700530871342494e+01
-3.521700530871342494e+01
-3.521700530871342494e+01
-3.521700530871342494e+01
-3.521700530871342494e+01
-3.521700530871342494e+01
-3.521700530871342494e+01
-3.521700530871342494e+01
-3.521700530871342494e+01
-3.521700530871342494e+01
-3.521700530871342494e+01
-3.521700530871342494e+01
-3.521700530871342494e+01
-3.521700530871342494e+01
-3.521700530871342494e+01
-3.521700530871342494e+01
-3.521700530871342494e+01
-3.521700530871342494e+01
-3.521700530871342494e+01
-3.521700530871342494e+01
-3.521700530871342494e+01
-3.521700530871342494e+01
-3.521700530871342494e+01
-3.521700530871342494e+01
-3.521700530871342494e+01
-3.521700530871342494e+01
-3.521700530871342494e+01
-3.521700530871342494e+01
-3.521700530871342494e+01
-3.521700530871342494e+01
-3.521700530871342494e+01
-3.521700530871342494e+01
-3.521700530871342494e+01
-3.521700530871342494e+01
-3.521700530871342494e+01
-3.521700530871342494e+01
-3.521700530871342494e+01
-3.521700530871342494e+01
-3.521700530871342494e+01
-3.521700530871342494e+01
-3.521700530871342494e+01
-3.521700530871342494e+01
-3.521700530871342494e+01
-3.521700530871342494e+01
-3.521700530871342494e+01
-3.521700530871342494e+01
-3.521700530871342494e+01
-3.521700530871342494e+01
-3.521700530871342494e+01
-3.521700530871342494e+01
-3.521700530871342494e+01
-3.521700530871342494e+01
-3.521700530871342494e+01
-3.521700530871342494e+01
-3.521700530871342494e+01
-3.521700530871342494e+01
-3.521700530871342494e+01
-3.521700530871342494e+01
-3.521700530871342494e+01
-3.521700530871342494e+01
-3.521700530871342494e+01
-3.521700530871342494e+01
-3.521700530871342494e+01
-3.521700530871342494e+01
-3.521700530871342494e+01
-3.521700530871342494e+01
-3.521700530871342494e+01
-3.521700530871342494e+01
-3.521700530871342494e+01
-3.521700530871342494e+01
-3.521700530871342494e+01
-3.521700530871342494e+01
-3.521700530871342494e+01
-3.521700530871342494e+01
-3.521700530871342494e+01
-3.521700530871342494e+01
-3.521700530871342494e+01
-3.521700530871342494e+01
-3.521700530871342494e+01
-3.521700530871342494e+01
-3.521700530871342494e+01
-3.521700530871342494e+01
-3.454894568462466253e+01
-3.454894568462466253e+01
-3.454894568462466253e+01
-3.454894568462466253e+01
-3.454894568462466253e+01
-3.454894568462466253e+01
-3.454894568462466253e+01
-3.454894568462466253e+01
-3.454894568462466253e+01
-3.454894568462466253e+01
-3.454894568462466253e+01
-3.454894568462466253e+01
-3.454894568462466253e+01
-3.454894568462466253e+01
-3.454894568462466253e+01
-3.454894568462466253e+01
-3.454894568462466253e+01
-3.454894568462466253e+01
-3.454894568462466253e+01
-3.454894568462466253e+01
-3.454894568462466253e+01
-3.454894568462466253e+01
-3.454894568462466253e+01
-3.454894568462466253e+01
-3.454894568462466253e+01
-3.454894568462466253e+01
-3.454894568462466253e+01
-3.454894568462466253e+01
-3.454894568462466253e+01
-3.454894568462466253e+01
-3.454894568462466253e+01
-3.454894568462466253e+01
-3.454894568462466253e+01
-3.454894568462466253e+01
-3.454894568462466253e+01
-3.454894568462466253e+01
-3.454894568462466253e+01
-3.454894568462466253e+01
-3.454894568462466253e+01
-3.454894568462466253e+01
-3.454894568462466253e+01
-3.454894568462466253e+01
-3.454894568462466253e+01
-3.454894568462466253e+01
-3.454894568462466253e+01
-3.454894568462466253e+01
-3.454894568462466253e+01
-3.454894568462466253e+01
-3.454894568462466253e+01
-3.454894568462466253e+01
-3.454894568462466253e+01
-3.454894568462466253e+01
-3.454894568462466253e+01
-3.454894568462466253e+01
-3.454894568462466253e+01
-3.454894568462466253e+01
-3.454894568462466253e+01
-3.454894568462466253e+01
-3.454894568462466253e+01
-3.454894568462466253e+01
-3.454894568462466253e+01
-3.454894568462466253e+01
-3.454894568462466253e+01
-3.454894568462466253e+01
-3.454894568462466253e+01
-3.454894568462466253e+01
-3.454894568462466253e+01
-3.454894568462466253e+01
-3.454894568462466253e+01
-3.454894568462466253e+01
-3.454894568462466253e+01
-3.454894568462466253e+01
-3.454894568462466253e+01
-3.454894568462466253e+01
-3.454894568462466253e+01
-3.454894568462466253e+01
-3.454894568462466253e+01
-3.454894568462466253e+01
-3.454894568462466253e+01
-3.454894568462466253e+01
-3.454894568462466253e+01
-3.454894568462466253e+01
-3.454894568462466253e+01
-3.454894568462466253e+01
-3.454894568462466253e+01
-3.454894568462466253e+01
-3.454894568462466253e+01
-3.454894568462466253e+01
-3.454894568462466253e+01
-3.454894568462466253e+01
-3.454894568462466253e+01
-3.454894568462466253e+01
-3.454894568462466253e+01
-3.454894568462466253e+01
-3.454894568462466253e+01
-3.454894568462466253e+01
-3.454894568462466253e+01
-3.454894568462466253e+01
-3.454894568462466253e+01
-3.454894568462466253e+01
-3.454894568462466253e+01
-3.454894568462466253e+01
-3.454894568462466253e+01
-3.454894568462466253e+01
-3.454894568462466253e+01
-3.454894568462466253e+01
-3.454894568462466253e+01
-3.454894568462466253e+01
-3.454894568462466253e+01
-3.601931716996576682e+01
-3.601931716996576682e+01
-3.601931716996576682e+01
-3.601931716996576682e+01
-3.601931716996576682e+01
-3.601931716996576682e+01
-3.601931716996576682e+01
-3.601931716996576682e+01
-3.601931716996576682e+01
-3.601931716996576682e+01
-3.601931716996576682e+01
-3.601931716996576682e+01
-3.601931716996576682e+01
-3.601931716996576682e+01
-3.601931716996576682e+01
-3.601931716996576682e+01
-3.601931716996576682e+01
-3.601931716996576682e+01
-3.601931716996576682e+01
-3.601931716996576682e+01
-3.601931716996576682e+01
-3.601931716996576682e+01
-3.601931716996576682e+01
-3.601931716996576682e+01
-3.601931716996576682e+01
-3.601931716996576682e+01
-3.601931716996576682e+01
-3.601931716996576682e+01
-3.601931716996576682e+01
-3.601931716996576682e+01
-3.601931716996576682e+01
-3.601931716996576682e+01
-3.601931716996576682e+01
-3.601931716996576682e+01
-3.601931716996576682e+01
-3.601931716996576682e+01
-3.601931716996576682e+01
-3.601931716996576682e+01
-3.601931716996576682e+01
-3.601931716996576682e+01
-3.601931716996576682e+01
-3.601931716996576682e+01
-3.601931716996576682e+01
-3.601931716996576682e+01
-3.601931716996576682e+01
-3.601931716996576682e+01
-3.601931716996576682e+01
-3.601931716996576682e+01
-3.601931716996576682e+01
-3.601931716996576682e+01
-3.601931716996576682e+01
-3.601931716996576682e+01
-3.601931716996576682e+01
-3.601931716996576682e+01
-3.601931716996576682e+01
-3.601931716996576682e+01
-3.601931716996576682e+01
-3.601931716996576682e+01
-3.601931716996576682e+01
-3.601931716996576682e+01
-3.601931716996576682e+01
-3.601931716996576682e+01
-3.601931716996576682e+01
-3.601931716996576682e+01
-3.601931716996576682e+01
-3.601931716996576682e+01
-3.601931716996576682e+01
-3.601931716996576682e+01
-3.601931716996576682e+01
-3.601931716996576682e+01
-3.601931716996576682e+01
-3.601931716996576682e+01
-3.601931716996576682e+01
-3.601931716996576682e+01
-3.601931716996576682e+01
-3.601931716996576682e+01
-3.601931716996576682e+01
-3.601931716996576682e+01
-3.601931716996576682e+01
-3.601931716996576682e+01
-3.601931716996576682e+01
-3.601931716996576682e+01
-3.601931716996576682e+01
-3.601931716996576682e+01
-3.601931716996576682e+01
-3.601931716996576682e+01
-3.601931716996576682e+01
-3.601931716996576682e+01
-3.601931716996576682e+01
-3.601931716996576682e+01
-3.601931716996576682e+01
-3.601931716996576682e+01
-3.601931716996576682e+01
-3.601931716996576682e+01
-3.601931716996576682e+01
-3.601931716996576682e+01
-3.601931716996576682e+01
-3.601931716996576682e+01
-3.601931716996576682e+01
-3.601931716996576682e+01
-3.601931716996576682e+01
-3.601931716996576682e+01
-3.601931716996576682e+01
-3.601931716996576682e+01
-3.601931716996576682e+01
-3.601931716996576682e+01
-3.601931716996576682e+01
-3.601931716996576682e+01
-3.601931716996576682e+01
-3.601931716996576682e+01
-3.601931716996576682e+01
-3.601931716996576682e+01
-3.601931716996576682e+01
-3.601931716996576682e+01
-3.601931716996576682e+01
-3.601931716996576682e+01
-3.601931716996576682e+01
-3.601931716996576682e+01
-3.601931716996576682e+01
-3.601931716996576682e+01
-3.601931716996576682e+01
-3.601931716996576682e+01
-3.601931716996576682e+01
-3.601931716996576682e+01
-3.601931716996576682e+01
-3.601931716996576682e+01
-3.601931716996576682e+01
-3.601931716996576682e+01
-3.601931716996576682e+01
-3.601931716996576682e+01
-3.601931716996576682e+01
-3.601931716996576682e+01
-3.601931716996576682e+01
-3.601931716996576682e+01
-3.601931716996576682e+01
-3.601931716996576682e+01
-3.601931716996576682e+01
-3.601931716996576682e+01
-3.601931716996576682e+01
-3.601931716996576682e+01
-3.601931716996576682e+01
-3.601931716996576682e+01
-3.601931716996576682e+01
-3.601931716996576682e+01
-3.601931716996576682e+01
-3.601931716996576682e+01
-3.601931716996576682e+01
-3.601931716996576682e+01
-3.601931716996576682e+01
-3.601931716996576682e+01
-3.601931716996576682e+01
-3.601931716996576682e+01
-3.601931716996576682e+01
-3.601931716996576682e+01
-3.601931716996576682e+01
-3.601931716996576682e+01
-3.670771710568604362e+01
-3.670771710568604362e+01
-3.670771710568604362e+01
-3.670771710568604362e+01
-3.670771710568604362e+01
-3.670771710568604362e+01
-3.670771710568604362e+01
-3.670771710568604362e+01
-3.670771710568604362e+01
-3.670771710568604362e+01
-3.670771710568604362e+01
-3.670771710568604362e+01
-3.670771710568604362e+01
-3.670771710568604362e+01
-3.670771710568604362e+01
-3.670771710568604362e+01
-3.670771710568604362e+01
-3.670771710568604362e+01
-3.670771710568604362e+01
-3.670771710568604362e+01
-3.670771710568604362e+01
-3.670771710568604362e+01
-3.670771710568604362e+01
-3.670771710568604362e+01
-3.670771710568604362e+01
-3.670771710568604362e+01
-3.670771710568604362e+01
-3.670771710568604362e+01
-3.670771710568604362e+01
-3.670771710568604362e+01
-3.670771710568604362e+01
-3.670771710568604362e+01
-3.670771710568604362e+01
-3.670771710568604362e+01
-3.670771710568604362e+01
-3.670771710568604362e+01
-3.670771710568604362e+01
-3.670771710568604362e+01
-3.670771710568604362e+01
-3.670771710568604362e+01
-3.670771710568604362e+01
-3.670771710568604362e+01
-3.670771710568604362e+01
-3.670771710568604362e+01
-3.670771710568604362e+01
-3.670771710568604362e+01
-3.670771710568604362e+01
-3.670771710568604362e+01
-3.670771710568604362e+01
-3.670771710568604362e+01
-3.670771710568604362e+01
-3.670771710568604362e+01
-3.670771710568604362e+01
-3.670771710568604362e+01
-3.670771710568604362e+01
-3.670771710568604362e+01
-3.670771710568604362e+01
-3.670771710568604362e+01
-3.670771710568604362e+01
-3.670771710568604362e+01
-3.670771710568604362e+01
-3.670771710568604362e+01
-3.670771710568604362e+01
-3.670771710568604362e+01
-3.670771710568604362e+01
-3.670771710568604362e+01
-3.670771710568604362e+01
-3.670771710568604362e+01
-3.670771710568604362e+01
-3.670771710568604362e+01
-3.670771710568604362e+01
-3.670771710568604362e+01
-3.670771710568604362e+01
-3.670771710568604362e+01
-3.670771710568604362e+01
-3.670771710568604362e+01
-3.670771710568604362e+01
-3.670771710568604362e+01
-3.670771710568604362e+01
-3.670771710568604362e+01
-3.670771710568604362e+01
-3.670771710568604362e+01
-3.670771710568604362e+01
-3.670771710568604362e+01
-3.670771710568604362e+01
-3.670771710568604362e+01
-3.670771710568604362e+01
-3.670771710568604362e+01
-3.670771710568604362e+01
-3.670771710568604362e+01
-3.670771710568604362e+01
-3.670771710568604362e+01
-3.670771710568604362e+01
-3.670771710568604362e+01
-3.670771710568604362e+01
-3.670771710568604362e+01
-3.670771710568604362e+01
-3.670771710568604362e+01
-3.670771710568604362e+01
-3.670771710568604362e+01
-3.670771710568604362e+01
-3.670771710568604362e+01
-3.670771710568604362e+01
-3.670771710568604362e+01
-3.670771710568604362e+01
-3.670771710568604362e+01
-3.670771710568604362e+01
-3.670771710568604362e+01
-3.670771710568604362e+01
-3.670771710568604362e+01
-3.670771710568604362e+01
-3.670771710568604362e+01
-3.670771710568604362e+01
-3.670771710568604362e+01
-3.670771710568604362e+01
-3.670771710568604362e+01
-3.670771710568604362e+01
-3.670771710568604362e+01
-3.670771710568604362e+01
-3.670771710568604362e+01
-3.670771710568604362e+01
-3.670771710568604362e+01
-3.670771710568604362e+01
-3.670771710568604362e+01
-3.670771710568604362e+01
-3.670771710568604362e+01
-3.670771710568604362e+01
-3.670771710568604362e+01
-3.670771710568604362e+01
-3.670771710568604362e+01
-3.670771710568604362e+01
-3.670771710568604362e+01
-3.670771710568604362e+01
-3.670771710568604362e+01
-3.670771710568604362e+01
-3.670771710568604362e+01
-3.670771710568604362e+01
-3.670771710568604362e+01
-3.670771710568604362e+01
-3.670771710568604362e+01
-3.670771710568604362e+01
-3.670771710568604362e+01
-3.670771710568604362e+01
-3.670771710568604362e+01
-3.670771710568604362e+01
-3.670771710568604362e+01
-3.670771710568604362e+01
-3.670771710568604362e+01
-3.670771710568604362e+01
-3.670771710568604362e+01
-3.670771710568604362e+01
-3.670771710568604362e+01
-3.648128991403790167e+01
-3.648128991403790167e+01
-3.648128991403790167e+01
-3.648128991403790167e+01
-3.648128991403790167e+01
-3.648128991403790167e+01
-3.648128991403790167e+01
-3.648128991403790167e+01
-3.648128991403790167e+01
-3.648128991403790167e+01
-3.648128991403790167e+01
-3.648128991403790167e+01
-3.648128991403790167e+01
-3.648128991403790167e+01
-3.648128991403790167e+01
-3.648128991403790167e+01
-3.648128991403790167e+01
-3.648128991403790167e+01
-3.648128991403790167e+01
-3.648128991403790167e+01
-3.648128991403790167e+01
-3.648128991403790167e+01
-3.648128991403790167e+01
-3.648128991403790167e+01
-3.648128991403790167e+01
-3.648128991403790167e+01
-3.648128991403790167e+01
-3.648128991403790167e+01
-3.648128991403790167e+01
-3.648128991403790167e+01
-3.648128991403790167e+01
-3.648128991403790167e+01
-3.648128991403790167e+01
-3.648128991403790167e+01
-3.648128991403790167e+01
-3.648128991403790167e+01
-3.648128991403790167e+01
-3.648128991403790167e+01
-3.648128991403790167e+01
-3.648128991403790167e+01
-3.648128991403790167e+01
-3.648128991403790167e+01
-3.648128991403790167e+01
-3.648128991403790167e+01
-3.648128991403790167e+01
-3.648128991403790167e+01
-3.648128991403790167e+01
-3.648128991403790167e+01
-3.648128991403790167e+01
-3.648128991403790167e+01
-3.648128991403790167e+01
-3.648128991403790167e+01
-3.648128991403790167e+01
-3.648128991403790167e+01
-3.648128991403790167e+01
-3.648128991403790167e+01
-3.648128991403790167e+01
-3.648128991403790167e+01
-3.648128991403790167e+01
-3.648128991403790167e+01
-3.648128991403790167e+01
-3.648128991403790167e+01
-3.648128991403790167e+01
-3.648128991403790167e+01
-3.648128991403790167e+01
-3.648128991403790167e+01
-3.648128991403790167e+01
-3.648128991403790167e+01
-3.648128991403790167e+01
-3.648128991403790167e+01
-3.648128991403790167e+01
-3.648128991403790167e+01
-3.648128991403790167e+01
-3.648128991403790167e+01
-3.648128991403790167e+01
-3.648128991403790167e+01
-3.648128991403790167e+01
-3.648128991403790167e+01
-3.648128991403790167e+01
-3.648128991403790167e+01
-3.648128991403790167e+01
-3.648128991403790167e+01
-3.648128991403790167e+01
-3.648128991403790167e+01
-3.648128991403790167e+01
-3.648128991403790167e+01
-3.648128991403790167e+01
-3.648128991403790167e+01
-3.648128991403790167e+01
-3.648128991403790167e+01
-3.648128991403790167e+01
-3.648128991403790167e+01
-3.648128991403790167e+01
-3.648128991403790167e+01
-3.648128991403790167e+01
-3.648128991403790167e+01
-3.648128991403790167e+01
-3.648128991403790167e+01
-3.648128991403790167e+01
-3.648128991403790167e+01
-3.648128991403790167e+01
-3.648128991403790167e+01
-3.648128991403790167e+01
-3.648128991403790167e+01
-3.648128991403790167e+01
-3.648128991403790167e+01
-3.648128991403790167e+01
-3.648128991403790167e+01
-3.648128991403790167e+01
-3.648128991403790167e+01
-3.648128991403790167e+01
-3.648128991403790167e+01
-3.648128991403790167e+01
-3.648128991403790167e+01
-3.648128991403790167e+01
-3.648128991403790167e+01
-3.648128991403790167e+01
-3.648128991403790167e+01
-3.648128991403790167e+01
-3.648128991403790167e+01
-3.648128991403790167e+01
-3.648128991403790167e+01
-3.648128991403790167e+01
-3.648128991403790167e+01
-3.648128991403790167e+01
-3.648128991403790167e+01
-3.648128991403790167e+01
-3.648128991403790167e+01
-3.648128991403790167e+01
-3.648128991403790167e+01
-3.648128991403790167e+01
-3.648128991403790167e+01
-3.648128991403790167e+01
-3.648128991403790167e+01
-3.648128991403790167e+01
-3.648128991403790167e+01
-3.648128991403790167e+01
-3.648128991403790167e+01
-3.648128991403790167e+01
-3.648128991403790167e+01
-3.648128991403790167e+01
-3.648128991403790167e+01
-3.648128991403790167e+01
-3.648128991403790167e+01
-3.648128991403790167e+01
-3.648128991403790167e+01
-3.648128991403790167e+01
-3.648128991403790167e+01
-3.648128991403790167e+01
-3.806747270364304825e+01
-3.806747270364304825e+01
-3.806747270364304825e+01
-3.806747270364304825e+01
-3.806747270364304825e+01
-3.806747270364304825e+01
-3.806747270364304825e+01
-3.806747270364304825e+01
-3.806747270364304825e+01
-3.806747270364304825e+01
-3.806747270364304825e+01
-3.806747270364304825e+01
-3.806747270364304825e+01
-3.806747270364304825e+01
-3.806747270364304825e+01
-3.806747270364304825e+01
-3.806747270364304825e+01
-3.806747270364304825e+01
-3.806747270364304825e+01
-3.806747270364304825e+01
-3.806747270364304825e+01
-3.806747270364304825e+01
-3.806747270364304825e+01
-3.806747270364304825e+01
-3.806747270364304825e+01
-3.806747270364304825e+01
-3.806747270364304825e+01
-3.806747270364304825e+01
-3.806747270364304825e+01
-3.806747270364304825e+01
-3.806747270364304825e+01
-3.806747270364304825e+01
-3.806747270364304825e+01
-3.806747270364304825e+01
-3.806747270364304825e+01
-3.806747270364304825e+01
-3.806747270364304825e+01
-3.806747270364304825e+01
-3.806747270364304825e+01
-3.806747270364304825e+01
-3.806747270364304825e+01
-3.806747270364304825e+01
-3.806747270364304825e+01
-3.806747270364304825e+01
-3.806747270364304825e+01
-3.806747270364304825e+01
-3.806747270364304825e+01
-3.806747270364304825e+01
-3.806747270364304825e+01
-3.806747270364304825e+01
-3.806747270364304825e+01
-3.806747270364304825e+01
-3.806747270364304825e+01
-3.806747270364304825e+01
-3.806747270364304825e+01
-3.806747270364304825e+01
-3.806747270364304825e+01
-3.806747270364304825e+01
-3.806747270364304825e+01
-3.806747270364304825e+01
-3.806747270364304825e+01
-3.806747270364304825e+01
-3.806747270364304825e+01
-3.806747270364304825e+01
-3.806747270364304825e+01
-3.806747270364304825e+01
-3.806747270364304825e+01
-3.806747270364304825e+01
-3.806747270364304825e+01
-3.806747270364304825e+01
-3.806747270364304825e+01
-3.806747270364304825e+01
-3.806747270364304825e+01
-3.806747270364304825e+01
-3.806747270364304825e+01
-3.806747270364304825e+01
-3.806747270364304825e+01
-3.806747270364304825e+01
-3.806747270364304825e+01
-3.806747270364304825e+01
-3.806747270364304825e+01
-3.806747270364304825e+01
-3.806747270364304825e+01
-3.806747270364304825e+01
-3.806747270364304825e+01
-3.806747270364304825e+01
-3.806747270364304825e+01
-3.806747270364304825e+01
-3.806747270364304825e+01
-3.806747270364304825e+01
-3.806747270364304825e+01
-3.806747270364304825e+01
-3.806747270364304825e+01
-3.806747270364304825e+01
-3.806747270364304825e+01
-3.806747270364304825e+01
-3.806747270364304825e+01
-3.806747270364304825e+01
-3.806747270364304825e+01
-3.806747270364304825e+01
-3.806747270364304825e+01
-3.806747270364304825e+01
-3.806747270364304825e+01
-3.806747270364304825e+01
-3.806747270364304825e+01
-3.806747270364304825e+01
-3.806747270364304825e+01
-3.806747270364304825e+01
-3.806747270364304825e+01
-3.806747270364304825e+01
-3.806747270364304825e+01
-3.806747270364304825e+01
-3.806747270364304825e+01
-3.806747270364304825e+01
-3.806747270364304825e+01
-3.806747270364304825e+01
-3.806747270364304825e+01
-3.806747270364304825e+01
-3.806747270364304825e+01
-3.806747270364304825e+01
-3.806747270364304825e+01
-3.806747270364304825e+01
-3.806747270364304825e+01
-3.806747270364304825e+01
-3.806747270364304825e+01
-3.806747270364304825e+01
-3.806747270364304825e+01
-3.806747270364304825e+01
-3.806747270364304825e+01
-3.806747270364304825e+01
-3.806747270364304825e+01
-3.806747270364304825e+01
-3.806747270364304825e+01
-3.806747270364304825e+01
-3.806747270364304825e+01
-3.806747270364304825e+01
-3.806747270364304825e+01
-3.806747270364304825e+01
-3.806747270364304825e+01
-3.806747270364304825e+01
-3.806747270364304825e+01
-3.806747270364304825e+01
-3.806747270364304825e+01
-3.806747270364304825e+01
-3.806747270364304825e+01
-3.806747270364304825e+01
-3.806747270364304825e+01
-3.806747270364304825e+01
-3.806747270364304825e+01
-3.806747270364304825e+01
-3.806747270364304825e+01
-3.806747270364304825e+01
-3.806747270364304825e+01
-3.806747270364304825e+01
-3.806747270364304825e+01
-3.806747270364304825e+01
-3.806747270364304825e+01
-3.806747270364304825e+01
-3.806747270364304825e+01
-3.806747270364304825e+01
-3.806747270364304825e+01
-3.806747270364304825e+01
-3.806747270364304825e+01
-3.806747270364304825e+01
-3.806747270364304825e+01
-3.806747270364304825e+01
-3.806747270364304825e+01
-3.806747270364304825e+01
-3.806747270364304825e+01
-3.806747270364304825e+01
-3.806747270364304825e+01
-3.806747270364304825e+01
-3.806747270364304825e+01
-3.806747270364304825e+01
-3.806747270364304825e+01
-3.806747270364304825e+01
-3.806747270364304825e+01
-3.806747270364304825e+01
-3.806747270364304825e+01
-3.806747270364304825e+01
-3.806747270364304825e+01
-3.806747270364304825e+01
-3.806747270364304825e+01
-3.806747270364304825e+01
-3.806747270364304825e+01
-3.806747270364304825e+01
-3.806747270364304825e+01
-3.806747270364304825e+01
-3.806747270364304825e+01
-3.806747270364304825e+01
-3.806747270364304825e+01
-3.806747270364304825e+01
-3.806747270364304825e+01
-3.806747270364304825e+01
-3.806747270364304825e+01
-3.869445426271317956e+01
-3.869445426271317956e+01
-3.869445426271317956e+01
-3.869445426271317956e+01
-3.869445426271317956e+01
-3.869445426271317956e+01
-3.869445426271317956e+01
-3.869445426271317956e+01
-3.869445426271317956e+01
-3.869445426271317956e+01
-3.869445426271317956e+01
-3.869445426271317956e+01
-3.869445426271317956e+01
-3.869445426271317956e+01
-3.869445426271317956e+01
-3.869445426271317956e+01
-3.869445426271317956e+01
-3.869445426271317956e+01
-3.869445426271317956e+01
-3.869445426271317956e+01
-3.869445426271317956e+01
-3.869445426271317956e+01
-3.869445426271317956e+01
-3.869445426271317956e+01
-3.869445426271317956e+01
-3.869445426271317956e+01
-3.869445426271317956e+01
-3.869445426271317956e+01
-3.869445426271317956e+01
-3.869445426271317956e+01
-3.869445426271317956e+01
-3.869445426271317956e+01
-3.869445426271317956e+01
-3.869445426271317956e+01
-3.869445426271317956e+01
-3.869445426271317956e+01
-3.869445426271317956e+01
-3.869445426271317956e+01
-3.869445426271317956e+01
-3.869445426271317956e+01
-3.869445426271317956e+01
-3.869445426271317956e+01
-3.869445426271317956e+01
-3.869445426271317956e+01
-3.869445426271317956e+01
-3.869445426271317956e+01
-3.869445426271317956e+01
-3.869445426271317956e+01
-3.869445426271317956e+01
-3.869445426271317956e+01
-3.869445426271317956e+01
-3.869445426271317956e+01
-3.869445426271317956e+01
-3.869445426271317956e+01
-3.869445426271317956e+01
-3.869445426271317956e+01
-3.869445426271317956e+01
-3.869445426271317956e+01
-3.869445426271317956e+01
-3.869445426271317956e+01
-3.869445426271317956e+01
-3.869445426271317956e+01
-3.869445426271317956e+01
-3.869445426271317956e+01
-3.869445426271317956e+01
-3.869445426271317956e+01
-3.869445426271317956e+01
-3.869445426271317956e+01
-3.869445426271317956e+01
-3.869445426271317956e+01
-3.869445426271317956e+01
-3.869445426271317956e+01
-3.869445426271317956e+01
-3.869445426271317956e+01
-3.869445426271317956e+01
-3.869445426271317956e+01
-3.869445426271317956e+01
-3.869445426271317956e+01
-3.869445426271317956e+01
-3.869445426271317956e+01
-3.869445426271317956e+01
-3.869445426271317956e+01
-3.869445426271317956e+01
-3.869445426271317956e+01
-3.869445426271317956e+01
-3.869445426271317956e+01
-3.869445426271317956e+01
-3.869445426271317956e+01
-3.869445426271317956e+01
-3.869445426271317956e+01
-3.869445426271317956e+01
-3.869445426271317956e+01
-3.869445426271317956e+01
-3.869445426271317956e+01
-3.869445426271317956e+01
-3.869445426271317956e+01
-3.869445426271317956e+01
-3.869445426271317956e+01
-3.869445426271317956e+01
-3.869445426271317956e+01
-3.869445426271317956e+01
-3.869445426271317956e+01
-3.869445426271317956e+01
-3.869445426271317956e+01
-3.869445426271317956e+01
-3.869445426271317956e+01
-3.869445426271317956e+01
-3.869445426271317956e+01
-3.869445426271317956e+01
-3.869445426271317956e+01
-3.869445426271317956e+01
-3.869445426271317956e+01
-3.869445426271317956e+01
-3.869445426271317956e+01
-3.869445426271317956e+01
-3.869445426271317956e+01
-3.869445426271317956e+01
-3.869445426271317956e+01
-3.869445426271317956e+01
-3.869445426271317956e+01
-3.869445426271317956e+01
-3.869445426271317956e+01
-3.869445426271317956e+01
-3.869445426271317956e+01
-3.869445426271317956e+01
-3.869445426271317956e+01
-3.869445426271317956e+01
-3.869445426271317956e+01
-3.869445426271317956e+01
-3.869445426271317956e+01
-3.869445426271317956e+01
-3.869445426271317956e+01
-3.869445426271317956e+01
-3.869445426271317956e+01
-3.869445426271317956e+01
-3.869445426271317956e+01
-3.869445426271317956e+01
-3.869445426271317956e+01
-3.869445426271317956e+01
-3.869445426271317956e+01
-3.869445426271317956e+01
-3.869445426271317956e+01
-3.869445426271317956e+01
-3.869445426271317956e+01
-3.869445426271317956e+01
-3.869445426271317956e+01
-3.869445426271317956e+01
-3.869445426271317956e+01
-3.869445426271317956e+01
-3.869445426271317956e+01
-3.869445426271317956e+01
-3.869445426271317956e+01
-3.869445426271317956e+01
-3.869445426271317956e+01
-3.869445426271317956e+01
-3.869445426271317956e+01
-3.869445426271317956e+01
-3.869445426271317956e+01
-3.869445426271317956e+01
-3.869445426271317956e+01
-3.869445426271317956e+01
-3.869445426271317956e+01
-3.869445426271317956e+01
-3.869445426271317956e+01
-3.869445426271317956e+01
-3.869445426271317956e+01
-3.869445426271317956e+01
-3.869445426271317956e+01
-3.869445426271317956e+01
-3.869445426271317956e+01
-3.869445426271317956e+01
-3.869445426271317956e+01
-3.869445426271317956e+01
-3.869445426271317956e+01
-3.869445426271317956e+01
-3.869445426271317956e+01
-3.869445426271317956e+01
-3.869445426271317956e+01
-3.869445426271317956e+01
-3.869445426271317956e+01
-3.869445426271317956e+01
-3.869445426271317956e+01
-3.869445426271317956e+01
-3.869445426271317956e+01
-3.869445426271317956e+01
-3.869445426271317956e+01
-3.869445426271317956e+01
-3.869445426271317956e+01
-3.869445426271317956e+01
-3.869445426271317956e+01
-3.869445426271317956e+01
-3.869445426271317956e+01
-3.915263965098024812e+01
-3.915263965098024812e+01
-3.915263965098024812e+01
-3.915263965098024812e+01
-3.915263965098024812e+01
-3.915263965098024812e+01
-3.915263965098024812e+01
-3.915263965098024812e+01
-3.915263965098024812e+01
-3.915263965098024812e+01
-3.915263965098024812e+01
-3.915263965098024812e+01
-3.915263965098024812e+01
-3.915263965098024812e+01
-3.915263965098024812e+01
-3.915263965098024812e+01
-3.915263965098024812e+01
-3.915263965098024812e+01
-3.915263965098024812e+01
-3.915263965098024812e+01
-3.915263965098024812e+01
-3.915263965098024812e+01
-3.915263965098024812e+01
-3.915263965098024812e+01
-3.915263965098024812e+01
-3.915263965098024812e+01
-3.915263965098024812e+01
-3.915263965098024812e+01
-3.915263965098024812e+01
-3.915263965098024812e+01
-3.915263965098024812e+01
-3.915263965098024812e+01
-3.915263965098024812e+01
-3.915263965098024812e+01
-3.915263965098024812e+01
-3.915263965098024812e+01
-3.915263965098024812e+01
-3.915263965098024812e+01
-3.915263965098024812e+01
-3.915263965098024812e+01
-3.915263965098024812e+01
-3.915263965098024812e+01
-3.915263965098024812e+01
-3.915263965098024812e+01
-3.915263965098024812e+01
-3.915263965098024812e+01
-3.915263965098024812e+01
-3.915263965098024812e+01
-3.915263965098024812e+01
-3.915263965098024812e+01
-3.915263965098024812e+01
-3.915263965098024812e+01
-3.915263965098024812e+01
-3.915263965098024812e+01
-3.915263965098024812e+01
-3.915263965098024812e+01
-3.915263965098024812e+01
-3.915263965098024812e+01
-3.915263965098024812e+01
-3.915263965098024812e+01
-3.915263965098024812e+01
-3.915263965098024812e+01
-3.915263965098024812e+01
-3.915263965098024812e+01
-3.915263965098024812e+01
-3.915263965098024812e+01
-3.915263965098024812e+01
-3.915263965098024812e+01
-3.915263965098024812e+01
-3.915263965098024812e+01
-3.915263965098024812e+01
-3.915263965098024812e+01
-3.915263965098024812e+01
-3.915263965098024812e+01
-3.915263965098024812e+01
-3.915263965098024812e+01
-3.915263965098024812e+01
-3.915263965098024812e+01
-3.915263965098024812e+01
-3.915263965098024812e+01
-3.915263965098024812e+01
-3.915263965098024812e+01
-3.915263965098024812e+01
-3.915263965098024812e+01
-3.915263965098024812e+01
-3.915263965098024812e+01
-3.915263965098024812e+01
-3.915263965098024812e+01
-3.915263965098024812e+01
-3.915263965098024812e+01
-3.915263965098024812e+01
-3.915263965098024812e+01
-3.915263965098024812e+01
-3.915263965098024812e+01
-3.915263965098024812e+01
-3.915263965098024812e+01
-3.915263965098024812e+01
-3.915263965098024812e+01
-3.915263965098024812e+01
-3.915263965098024812e+01
-3.915263965098024812e+01
-3.915263965098024812e+01
-3.915263965098024812e+01
-3.915263965098024812e+01
-3.915263965098024812e+01
-3.915263965098024812e+01
-3.915263965098024812e+01
-3.915263965098024812e+01
-3.915263965098024812e+01
-3.915263965098024812e+01
-3.915263965098024812e+01
-3.915263965098024812e+01
-3.915263965098024812e+01
-3.915263965098024812e+01
-3.915263965098024812e+01
-3.915263965098024812e+01
-3.915263965098024812e+01
-3.915263965098024812e+01
-3.915263965098024812e+01
-3.915263965098024812e+01
-3.915263965098024812e+01
-3.915263965098024812e+01
-3.915263965098024812e+01
-3.915263965098024812e+01
-3.915263965098024812e+01
-3.915263965098024812e+01
-3.915263965098024812e+01
-3.915263965098024812e+01
-3.915263965098024812e+01
-3.915263965098024812e+01
-3.915263965098024812e+01
-3.915263965098024812e+01
-3.915263965098024812e+01
-3.915263965098024812e+01
-3.915263965098024812e+01
-3.915263965098024812e+01
-3.915263965098024812e+01
-3.915263965098024812e+01
-3.915263965098024812e+01
-3.915263965098024812e+01
-3.915263965098024812e+01
-3.915263965098024812e+01
-3.915263965098024812e+01
-3.915263965098024812e+01
-3.915263965098024812e+01
-3.915263965098024812e+01
-3.915263965098024812e+01
-3.915263965098024812e+01
-3.915263965098024812e+01
-3.915263965098024812e+01
-3.915263965098024812e+01
-3.915263965098024812e+01
-3.915263965098024812e+01
-3.915263965098024812e+01
-3.915263965098024812e+01
-3.915263965098024812e+01
-3.915263965098024812e+01
-3.915263965098024812e+01
-3.915263965098024812e+01
-3.915263965098024812e+01
-3.915263965098024812e+01
-3.915263965098024812e+01
-3.915263965098024812e+01
-3.915263965098024812e+01
-3.915263965098024812e+01
-3.915263965098024812e+01
-3.915263965098024812e+01
-3.915263965098024812e+01
-3.915263965098024812e+01
-3.915263965098024812e+01
-3.915263965098024812e+01
-3.915263965098024812e+01
-3.915263965098024812e+01
-3.915263965098024812e+01
-3.915263965098024812e+01
-3.915263965098024812e+01
-3.915263965098024812e+01
-3.915263965098024812e+01
-3.915263965098024812e+01
-3.915263965098024812e+01
-3.915263965098024812e+01
-3.915263965098024812e+01
-3.915263965098024812e+01
-3.915263965098024812e+01
-3.915263965098024812e+01
-3.915263965098024812e+01
-3.915263965098024812e+01
-3.915263965098024812e+01
-3.915263965098024812e+01
-3.915263965098024812e+01
-3.915263965098024812e+01
-3.915263965098024812e+01
-3.915263965098024812e+01
-3.915263965098024812e+01
-3.915263965098024812e+01
-3.915263965098024812e+01
-3.915263965098024812e+01
-3.915263965098024812e+01
-3.915263965098024812e+01
-3.915263965098024812e+01
-3.915263965098024812e+01
-3.915263965098024812e+01
-3.915263965098024812e+01
-3.915263965098024812e+01
-3.915263965098024812e+01
-3.915263965098024812e+01
-3.915263965098024812e+01
-3.915263965098024812e+01
-3.915263965098024812e+01
-3.915263965098024812e+01
-3.915263965098024812e+01
-3.915263965098024812e+01
-3.915263965098024812e+01
-3.915263965098024812e+01
-3.915263965098024812e+01
-3.915263965098024812e+01
-3.984490245539215181e+01
-3.984490245539215181e+01
-3.984490245539215181e+01
-3.984490245539215181e+01
-3.984490245539215181e+01
-3.984490245539215181e+01
-3.984490245539215181e+01
-3.984490245539215181e+01
-3.984490245539215181e+01
-3.984490245539215181e+01
-3.984490245539215181e+01
-3.984490245539215181e+01
-3.984490245539215181e+01
-3.984490245539215181e+01
-3.984490245539215181e+01
-3.984490245539215181e+01
-3.984490245539215181e+01
-3.984490245539215181e+01
-3.984490245539215181e+01
-3.984490245539215181e+01
-3.984490245539215181e+01
-3.984490245539215181e+01
-3.984490245539215181e+01
-3.984490245539215181e+01
-3.984490245539215181e+01
-3.984490245539215181e+01
-3.984490245539215181e+01
-3.984490245539215181e+01
-3.984490245539215181e+01
-3.984490245539215181e+01
-3.984490245539215181e+01
-3.984490245539215181e+01
-3.984490245539215181e+01
-3.984490245539215181e+01
-3.984490245539215181e+01
-3.984490245539215181e+01
-3.984490245539215181e+01
-3.984490245539215181e+01
-3.984490245539215181e+01
-3.984490245539215181e+01
-3.984490245539215181e+01
-3.984490245539215181e+01
-3.984490245539215181e+01
-3.984490245539215181e+01
-3.984490245539215181e+01
-3.984490245539215181e+01
-3.984490245539215181e+01
-3.984490245539215181e+01
-3.984490245539215181e+01
-3.984490245539215181e+01
-3.984490245539215181e+01
-3.984490245539215181e+01
-3.984490245539215181e+01
-3.984490245539215181e+01
-3.984490245539215181e+01
-3.984490245539215181e+01
-3.984490245539215181e+01
-3.984490245539215181e+01
-3.984490245539215181e+01
-3.984490245539215181e+01
-3.984490245539215181e+01
-3.984490245539215181e+01
-3.984490245539215181e+01
-3.984490245539215181e+01
-3.984490245539215181e+01
-3.984490245539215181e+01
-3.984490245539215181e+01
-3.984490245539215181e+01
-3.984490245539215181e+01
-3.984490245539215181e+01
-3.984490245539215181e+01
-3.984490245539215181e+01
-3.984490245539215181e+01
-3.984490245539215181e+01
-3.984490245539215181e+01
-3.984490245539215181e+01
-3.984490245539215181e+01
-3.984490245539215181e+01
-3.984490245539215181e+01
-3.984490245539215181e+01
-3.984490245539215181e+01
-3.984490245539215181e+01
-3.984490245539215181e+01
-3.984490245539215181e+01
-3.984490245539215181e+01
-3.984490245539215181e+01
-3.984490245539215181e+01
-3.984490245539215181e+01
-3.984490245539215181e+01
-3.984490245539215181e+01
-3.984490245539215181e+01
-3.984490245539215181e+01
-3.984490245539215181e+01
-3.984490245539215181e+01
-3.984490245539215181e+01
-3.984490245539215181e+01
-3.984490245539215181e+01
-3.984490245539215181e+01
-3.984490245539215181e+01
-3.984490245539215181e+01
-3.984490245539215181e+01
-3.984490245539215181e+01
-3.984490245539215181e+01
-3.984490245539215181e+01
-3.984490245539215181e+01
-3.984490245539215181e+01
-3.984490245539215181e+01
-3.984490245539215181e+01
-3.984490245539215181e+01
-3.984490245539215181e+01
-3.984490245539215181e+01
-3.984490245539215181e+01
-3.984490245539215181e+01
-3.984490245539215181e+01
-3.984490245539215181e+01
-3.984490245539215181e+01
-3.984490245539215181e+01
-3.984490245539215181e+01
-3.984490245539215181e+01
-3.984490245539215181e+01
-3.984490245539215181e+01
-3.984490245539215181e+01
-3.984490245539215181e+01
-3.984490245539215181e+01
-3.984490245539215181e+01
-3.984490245539215181e+01
-3.984490245539215181e+01
-3.984490245539215181e+01
-3.984490245539215181e+01
-3.984490245539215181e+01
-3.984490245539215181e+01
-3.984490245539215181e+01
-3.984490245539215181e+01
-3.984490245539215181e+01
-3.984490245539215181e+01
-3.984490245539215181e+01
-3.984490245539215181e+01
-3.984490245539215181e+01
-3.984490245539215181e+01
-3.984490245539215181e+01
-3.984490245539215181e+01
-3.984490245539215181e+01
-3.984490245539215181e+01
-3.984490245539215181e+01
-3.984490245539215181e+01
-3.984490245539215181e+01
-3.984490245539215181e+01
-3.984490245539215181e+01
-3.984490245539215181e+01
-3.984490245539215181e+01
-3.984490245539215181e+01
-3.984490245539215181e+01
-3.984490245539215181e+01
-3.984490245539215181e+01
-3.984490245539215181e+01
-3.984490245539215181e+01
-3.984490245539215181e+01
-3.984490245539215181e+01
-3.984490245539215181e+01
-3.984490245539215181e+01
-3.984490245539215181e+01
-3.984490245539215181e+01
-3.984490245539215181e+01
-3.984490245539215181e+01
-3.984490245539215181e+01
-3.984490245539215181e+01
-3.984490245539215181e+01
-3.984490245539215181e+01
-3.984490245539215181e+01
-3.984490245539215181e+01
-3.984490245539215181e+01
-3.984490245539215181e+01
-3.984490245539215181e+01
-3.984490245539215181e+01
-3.984490245539215181e+01
-3.984490245539215181e+01
-3.984490245539215181e+01
-3.984490245539215181e+01
-3.984490245539215181e+01
-3.984490245539215181e+01
-3.984490245539215181e+01
-3.984490245539215181e+01
-3.984490245539215181e+01
-3.984490245539215181e+01
-3.984490245539215181e+01
-3.984490245539215181e+01
-3.984490245539215181e+01
-3.984490245539215181e+01
-3.984490245539215181e+01
-3.984490245539215181e+01
-3.984490245539215181e+01
-3.984490245539215181e+01
-3.984490245539215181e+01
-3.984490245539215181e+01
-3.984490245539215181e+01
-3.984490245539215181e+01
-3.984490245539215181e+01
-3.984490245539215181e+01
-3.984490245539215181e+01
-3.984490245539215181e+01
-3.984490245539215181e+01
-3.984490245539215181e+01
-3.984490245539215181e+01
-3.984490245539215181e+01
-3.984490245539215181e+01
-3.984490245539215181e+01
-3.984490245539215181e+01
-3.984490245539215181e+01
-3.984490245539215181e+01
-3.984490245539215181e+01
-3.984490245539215181e+01
-3.984490245539215181e+01
-3.984490245539215181e+01
-3.984490245539215181e+01
-3.984490245539215181e+01
-3.984490245539215181e+01
-3.984490245539215181e+01
-3.984490245539215181e+01
-3.984490245539215181e+01
-3.984490245539215181e+01
-3.984490245539215181e+01
-3.984490245539215181e+01
-3.984490245539215181e+01
-3.984490245539215181e+01
-3.984490245539215181e+01
-3.984490245539215181e+01
-3.984490245539215181e+01
-3.984490245539215181e+01
-3.984490245539215181e+01
-3.984490245539215181e+01
-3.984490245539215181e+01
-3.984490245539215181e+01
-4.391479999999999961e+01
-4.370120000000000005e+01
-4.360960000000000036e+01
-4.373169999999999646e+01
-4.364009999999999678e+01
-4.360960000000000036e+01
-4.370120000000000005e+01
-4.370120000000000005e+01
-4.373169999999999646e+01
-4.345700000000000074e+01
-4.357909999999999684e+01
-4.345700000000000074e+01
-4.339600000000000080e+01
-4.342649999999999721e+01
-4.339600000000000080e+01
-4.370120000000000005e+01
-4.373169999999999646e+01
-4.379270000000000351e+01
-4.364009999999999678e+01
-4.391479999999999961e+01
-4.376219999999999999e+01
-4.376219999999999999e+01
-4.373169999999999646e+01
-4.364009999999999678e+01
-4.360960000000000036e+01
-4.370120000000000005e+01
-4.370120000000000005e+01
-4.379270000000000351e+01
-4.357909999999999684e+01
-4.367069999999999652e+01
-4.364009999999999678e+01
-4.382319999999999993e+01
-4.336549999999999727e+01
-4.348749999999999716e+01
-4.376219999999999999e+01
-4.373169999999999646e+01
-4.394530000000000314e+01
-4.388430000000000319e+01
-4.385379999999999967e+01
-4.379270000000000351e+01
-4.385379999999999967e+01
-4.367069999999999652e+01
-4.373169999999999646e+01
-4.409790000000000276e+01
-4.388430000000000319e+01
-4.382319999999999993e+01
-4.397579999999999956e+01
-4.364009999999999678e+01
-4.373169999999999646e+01
-4.342649999999999721e+01
-4.348749999999999716e+01
-4.348749999999999716e+01
-4.333500000000000085e+01
-4.348749999999999716e+01
-4.357909999999999684e+01
-4.360960000000000036e+01
-4.364009999999999678e+01
-4.367069999999999652e+01
-4.373169999999999646e+01
-4.373169999999999646e+01
-4.382319999999999993e+01
-4.385379999999999967e+01
-4.385379999999999967e+01
-4.388430000000000319e+01
-4.367069999999999652e+01
-4.100573082191780827e+01
-4.100573082191780827e+01
-4.100573082191780827e+01
-4.100573082191780827e+01
-4.100573082191780827e+01
-4.100573082191780827e+01
-4.100573082191780827e+01
-4.100573082191780827e+01
-4.100573082191780827e+01
-4.100573082191780827e+01
-4.100573082191780827e+01
-4.100573082191780827e+01
-4.100573082191780827e+01
-4.100573082191780827e+01
-4.100573082191780827e+01
-4.100573082191780827e+01
-4.100573082191780827e+01
-4.100573082191780827e+01
-4.100573082191780827e+01
-4.100573082191780827e+01
-4.100573082191780827e+01
-4.100573082191780827e+01
-4.100573082191780827e+01
-4.100573082191780827e+01
-4.100573082191780827e+01
-4.100573082191780827e+01
-4.100573082191780827e+01
-4.100573082191780827e+01
-4.100573082191780827e+01
-4.100573082191780827e+01
-4.100573082191780827e+01
-4.100573082191780827e+01
-4.100573082191780827e+01
-4.100573082191780827e+01
-4.100573082191780827e+01
-4.100573082191780827e+01
-4.100573082191780827e+01
-4.100573082191780827e+01
-4.100573082191780827e+01
-4.100573082191780827e+01
-4.100573082191780827e+01
-4.100573082191780827e+01
-4.100573082191780827e+01
-4.100573082191780827e+01
-4.100573082191780827e+01
-4.100573082191780827e+01
-4.100573082191780827e+01
-4.100573082191780827e+01
-4.100573082191780827e+01
-4.100573082191780827e+01
-4.100573082191780827e+01
-4.100573082191780827e+01
-4.100573082191780827e+01
-4.100573082191780827e+01
-4.100573082191780827e+01
-4.100573082191780827e+01
-4.100573082191780827e+01
-4.100573082191780827e+01
-4.100573082191780827e+01
-4.100573082191780827e+01
-4.100573082191780827e+01
-4.100573082191780827e+01
-4.100573082191780827e+01
-4.100573082191780827e+01
-4.100573082191780827e+01
-4.100573082191780827e+01
-4.100573082191780827e+01
-4.100573082191780827e+01
-4.100573082191780827e+01
-4.100573082191780827e+01
-4.100573082191780827e+01
-4.100573082191780827e+01
-4.100573082191780827e+01
-4.100573082191780827e+01
-4.100573082191780827e+01
-4.100573082191780827e+01
-4.100573082191780827e+01
-4.100573082191780827e+01
-4.100573082191780827e+01
-4.100573082191780827e+01
-4.100573082191780827e+01
-4.100573082191780827e+01
-4.100573082191780827e+01
-4.100573082191780827e+01
-4.100573082191780827e+01
-4.100573082191780827e+01
-4.100573082191780827e+01
-4.100573082191780827e+01
-4.100573082191780827e+01
-4.100573082191780827e+01
-4.100573082191780827e+01
-4.100573082191780827e+01
-4.100573082191780827e+01
-4.100573082191780827e+01
-4.100573082191780827e+01
-4.100573082191780827e+01
-4.100573082191780827e+01
-4.100573082191780827e+01
-4.100573082191780827e+01
-4.100573082191780827e+01
-4.100573082191780827e+01
-4.100573082191780827e+01
-4.100573082191780827e+01
-4.100573082191780827e+01
-4.100573082191780827e+01
-4.100573082191780827e+01
-4.100573082191780827e+01
-4.100573082191780827e+01
-4.100573082191780827e+01
-4.100573082191780827e+01
-4.100573082191780827e+01
-4.100573082191780827e+01
-4.100573082191780827e+01
-4.100573082191780827e+01
-4.100573082191780827e+01
-4.100573082191780827e+01
-4.100573082191780827e+01
-4.100573082191780827e+01
-4.100573082191780827e+01
-4.100573082191780827e+01
-4.100573082191780827e+01
-4.100573082191780827e+01
-4.100573082191780827e+01
-4.100573082191780827e+01
-4.100573082191780827e+01
-4.100573082191780827e+01
-4.100573082191780827e+01
-4.100573082191780827e+01
-4.100573082191780827e+01
-4.100573082191780827e+01
-4.100573082191780827e+01
-4.100573082191780827e+01
-4.100573082191780827e+01
-4.100573082191780827e+01
-4.100573082191780827e+01
-4.100573082191780827e+01
-4.100573082191780827e+01
-4.100573082191780827e+01
-4.100573082191780827e+01
-4.100573082191780827e+01
-4.100573082191780827e+01
-4.100573082191780827e+01
-4.100573082191780827e+01
-4.100573082191780827e+01
-4.100573082191780827e+01
-4.100573082191780827e+01
-4.100573082191780827e+01
-4.100573082191780827e+01
-4.100573082191780827e+01
-4.100573082191780827e+01
-4.100573082191780827e+01
-4.100573082191780827e+01
-4.100573082191780827e+01
-4.100573082191780827e+01
-4.100573082191780827e+01
-4.100573082191780827e+01
-4.100573082191780827e+01
-4.100573082191780827e+01
-4.100573082191780827e+01
-4.100573082191780827e+01
-4.100573082191780827e+01
-4.100573082191780827e+01
-4.100573082191780827e+01
-4.100573082191780827e+01
-4.100573082191780827e+01
-4.100573082191780827e+01
-4.100573082191780827e+01
-4.100573082191780827e+01
-4.100573082191780827e+01
-4.100573082191780827e+01
-4.100573082191780827e+01
-4.100573082191780827e+01
-4.100573082191780827e+01
-4.100573082191780827e+01
-4.100573082191780827e+01
-4.100573082191780827e+01
-4.100573082191780827e+01
-4.100573082191780827e+01
-4.100573082191780827e+01
-4.100573082191780827e+01
-4.100573082191780827e+01
-4.100573082191780827e+01
-4.100573082191780827e+01
-4.100573082191780827e+01
-4.100573082191780827e+01
-4.100573082191780827e+01
-4.100573082191780827e+01
-4.100573082191780827e+01
-4.100573082191780827e+01
-4.100573082191780827e+01
-4.100573082191780827e+01
-4.100573082191780827e+01
-4.100573082191780827e+01
-4.100573082191780827e+01
-4.100573082191780827e+01
-4.100573082191780827e+01
-4.100573082191780827e+01
-4.100573082191780827e+01
-4.100573082191780827e+01
-4.100573082191780827e+01
-4.100573082191780827e+01
-4.100573082191780827e+01
-4.100573082191780827e+01
-4.100573082191780827e+01
-4.100573082191780827e+01
-4.100573082191780827e+01
-4.100573082191780827e+01
-4.100573082191780827e+01
-4.100573082191780827e+01
-4.100573082191780827e+01
-4.100573082191780827e+01
-4.100573082191780827e+01
-4.100573082191780827e+01
-4.100573082191780827e+01
-4.100573082191780827e+01
-4.100573082191780827e+01
-4.100573082191780827e+01
-4.100573082191780827e+01
-4.100573082191780827e+01
-4.580689999999999884e+01
-4.592900000000000205e+01
-4.580689999999999884e+01
-4.595949999999999847e+01
-4.574580000000000268e+01
-4.620360000000000156e+01
-4.617309999999999803e+01
-4.641720000000000113e+01
-4.623409999999999798e+01
-4.629520000000000124e+01
-4.626460000000000150e+01
-4.660029999999999717e+01
-4.632569999999999766e+01
-4.669189999999999685e+01
-4.672240000000000038e+01
-4.696659999999999968e+01
-4.687500000000000000e+01
-4.696659999999999968e+01
-4.690550000000000352e+01
-4.690550000000000352e+01
-4.684449999999999648e+01
-4.699710000000000321e+01
-4.699710000000000321e+01
-4.687500000000000000e+01
-4.699710000000000321e+01
-4.687500000000000000e+01
-4.678340000000000032e+01
-4.718019999999999925e+01
-4.702759999999999962e+01
-4.714970000000000283e+01
-4.708859999999999957e+01
-4.705810000000000315e+01
-4.739379999999999882e+01
-4.724119999999999919e+01
-4.760739999999999839e+01
-4.769899999999999807e+01
-4.769899999999999807e+01
-4.748539999999999850e+01
-4.775999999999999801e+01
-4.757690000000000197e+01
-4.779050000000000153e+01
-4.772950000000000159e+01
-4.785159999999999769e+01
-4.775999999999999801e+01
-4.806519999999999726e+01
-4.794310000000000116e+01
-4.818730000000000047e+01
-4.803470000000000084e+01
-4.812619999999999720e+01
-4.809570000000000078e+01
-4.818730000000000047e+01
-4.818730000000000047e+01
-4.818730000000000047e+01
-4.830930000000000035e+01
-4.827879999999999683e+01
-4.861449999999999960e+01
-4.846189999999999998e+01
-4.873660000000000281e+01
-4.864500000000000313e+01
-4.864500000000000313e+01
-4.855349999999999966e+01
-4.867549999999999955e+01
-4.855349999999999966e+01
-4.873660000000000281e+01
-4.867549999999999955e+01
-4.888920000000000243e+01
-4.876709999999999923e+01
-4.879760000000000275e+01
-4.864500000000000313e+01
-4.898069999999999879e+01
-4.876709999999999923e+01
-4.898069999999999879e+01
-4.904169999999999874e+01
-4.907229999999999848e+01
-4.928589999999999804e+01
-4.919429999999999836e+01
-4.925540000000000163e+01
-4.946900000000000119e+01
-4.943849999999999767e+01
-4.962160000000000082e+01
-4.956049999999999756e+01
-4.995729999999999649e+01
-4.980469999999999686e+01
-4.965209999999999724e+01
-4.971309999999999718e+01
-4.962160000000000082e+01
-4.995729999999999649e+01
-4.977420000000000044e+01
-4.989620000000000033e+01
-5.007930000000000348e+01
-4.989620000000000033e+01
-4.986569999999999681e+01
-4.995729999999999649e+01
-5.010990000000000322e+01
-5.017090000000000316e+01
-5.026250000000000284e+01
-5.032350000000000279e+01
-5.032350000000000279e+01
-5.029299999999999926e+01
-5.065919999999999845e+01
-5.068970000000000198e+01
-5.072019999999999840e+01
-5.090330000000000155e+01
-5.084230000000000160e+01
-5.072019999999999840e+01
-5.068970000000000198e+01
-5.072019999999999840e+01
-5.090330000000000155e+01
-5.096439999999999770e+01
-5.087279999999999802e+01
-5.117799999999999727e+01
-5.111690000000000111e+01
-5.123899999999999721e+01
-5.099490000000000123e+01
-5.111690000000000111e+01
-5.111690000000000111e+01
-5.136110000000000042e+01
-5.157469999999999999e+01
-5.163569999999999993e+01
-5.163569999999999993e+01
-5.157469999999999999e+01
-5.178829999999999956e+01
-5.200200000000000244e+01
-5.178829999999999956e+01
-5.194089999999999918e+01
-5.206300000000000239e+01
-5.197140000000000271e+01
-5.157469999999999999e+01
-5.206300000000000239e+01
-5.203249999999999886e+01
-5.209349999999999881e+01
-5.206300000000000239e+01
-5.194089999999999918e+01
-5.203249999999999886e+01
-5.215449999999999875e+01
-5.224609999999999843e+01
-5.212400000000000233e+01
-5.233760000000000190e+01
-5.258180000000000121e+01
-5.267329999999999757e+01
-5.258180000000000121e+01
-5.279540000000000077e+01
-5.255129999999999768e+01
-5.288700000000000045e+01
-5.276489999999999725e+01
-5.322270000000000323e+01
-5.288700000000000045e+01
-5.322270000000000323e+01
-5.285640000000000072e+01
-5.291749999999999687e+01
-5.288700000000000045e+01
-5.310060000000000002e+01
-5.303960000000000008e+01
-5.303960000000000008e+01
-5.310060000000000002e+01
-5.331419999999999959e+01
-5.307009999999999650e+01
-5.310060000000000002e+01
-5.297849999999999682e+01
-5.322270000000000323e+01
-5.331419999999999959e+01
-5.352779999999999916e+01
-5.325319999999999965e+01
-5.352779999999999916e+01
-5.346679999999999922e+01
-5.358890000000000242e+01
-5.380250000000000199e+01
-5.377199999999999847e+01
-5.429079999999999728e+01
-5.377199999999999847e+01
-5.401610000000000156e+01
-5.383299999999999841e+01
-5.383299999999999841e+01
-5.398559999999999803e+01
-5.413819999999999766e+01
-5.398559999999999803e+01
-5.429079999999999728e+01
-5.413819999999999766e+01
-5.422970000000000113e+01
-5.432130000000000081e+01
-5.432130000000000081e+01
-5.438230000000000075e+01
-5.465699999999999648e+01
-5.456539999999999679e+01
-5.459590000000000032e+01
-5.456539999999999679e+01
-5.462650000000000006e+01
-5.465699999999999648e+01
-5.474849999999999994e+01
-5.471800000000000352e+01
-5.487060000000000315e+01
-5.471800000000000352e+01
-5.502320000000000277e+01
-5.480960000000000321e+01
-5.468750000000000000e+01
-5.493160000000000309e+01
-5.484009999999999962e+01
-5.517580000000000240e+01
-5.474849999999999994e+01
-5.499269999999999925e+01
-5.487060000000000315e+01
-5.529789999999999850e+01
-5.499269999999999925e+01
-5.508420000000000272e+01
-5.523680000000000234e+01
-5.541989999999999839e+01
-5.517580000000000240e+01
-5.560300000000000153e+01
-5.548100000000000165e+01
-5.545040000000000191e+01
-5.529789999999999850e+01
-5.557249999999999801e+01
-5.548100000000000165e+01
-5.563349999999999795e+01
-5.572509999999999764e+01
-5.551149999999999807e+01
-5.541989999999999839e+01
-5.560300000000000153e+01
-5.548100000000000165e+01
-5.572509999999999764e+01
-5.569460000000000122e+01
-5.575560000000000116e+01
-5.584720000000000084e+01
-5.581669999999999732e+01
-5.581669999999999732e+01
-5.563349999999999795e+01
-5.590820000000000078e+01
-5.593869999999999720e+01
-5.618289999999999651e+01
-5.581669999999999732e+01
-5.630490000000000350e+01
-5.609129999999999683e+01
-5.615229999999999677e+01
-5.618289999999999651e+01
-5.627439999999999998e+01
-5.630490000000000350e+01
-5.612180000000000035e+01
-5.615229999999999677e+01
-5.618289999999999651e+01
-5.606080000000000041e+01
-5.624389999999999645e+01
-5.621340000000000003e+01
-5.645750000000000313e+01
-5.645750000000000313e+01
-5.639650000000000318e+01
-5.661010000000000275e+01
-5.661010000000000275e+01
-5.664059999999999917e+01
-5.670170000000000243e+01
-5.688479999999999848e+01
-5.664059999999999917e+01
-5.679319999999999879e+01
-5.688479999999999848e+01
-5.667110000000000269e+01
-5.670170000000000243e+01
-5.667110000000000269e+01
-5.667110000000000269e+01
-5.691530000000000200e+01
-5.685419999999999874e+01
-5.688479999999999848e+01
-5.685419999999999874e+01
-5.685419999999999874e+01
-5.679319999999999879e+01
-5.703739999999999810e+01
-5.694579999999999842e+01
-5.700679999999999836e+01
-5.712890000000000157e+01
-5.709839999999999804e+01
-5.722050000000000125e+01
-5.718990000000000151e+01
-5.731199999999999761e+01
-5.737299999999999756e+01
-5.737299999999999756e+01
-5.740359999999999729e+01
-5.731199999999999761e+01
-5.728150000000000119e+01
-5.752559999999999718e+01
-5.746459999999999724e+01
-5.749510000000000076e+01
-5.770870000000000033e+01
-5.770870000000000033e+01
-5.764770000000000039e+01
-5.783080000000000354e+01
-5.780030000000000001e+01
-5.792240000000000322e+01
-5.792240000000000322e+01
-5.807500000000000284e+01
-5.810549999999999926e+01
-5.810549999999999926e+01
-5.813600000000000279e+01
-5.798340000000000316e+01
-5.822749999999999915e+01
-5.813600000000000279e+01
-5.804440000000000310e+01
-5.816649999999999920e+01
-5.819700000000000273e+01
-5.816649999999999920e+01
-5.822749999999999915e+01
-5.801389999999999958e+01
-5.804440000000000310e+01
-5.792240000000000322e+01
-5.807500000000000284e+01
-5.834960000000000235e+01
-5.813600000000000279e+01
-5.834960000000000235e+01
-5.825809999999999889e+01
-5.850220000000000198e+01
-5.862429999999999808e+01
-5.859380000000000166e+01
-5.850220000000000198e+01
-5.859380000000000166e+01
-5.868529999999999802e+01
-5.847169999999999845e+01
-5.850220000000000198e+01
-5.853269999999999840e+01
-5.850220000000000198e+01
-5.877689999999999770e+01
-5.856320000000000192e+01
-5.847169999999999845e+01
-5.828860000000000241e+01
-5.856320000000000192e+01
-5.838009999999999877e+01
-5.850220000000000198e+01
-5.853269999999999840e+01
-5.871580000000000155e+01
-5.877689999999999770e+01
-5.862429999999999808e+01
-5.874629999999999797e+01
-5.865480000000000160e+01
-5.877689999999999770e+01
-5.871580000000000155e+01
-5.880740000000000123e+01
-5.896000000000000085e+01
-5.902100000000000080e+01
-5.886840000000000117e+01
-5.908200000000000074e+01
-5.877689999999999770e+01
-5.902100000000000080e+01
-5.877689999999999770e+01
-5.896000000000000085e+01
-5.883789999999999765e+01
-5.892940000000000111e+01
-5.862429999999999808e+01
-5.886840000000000117e+01
-5.880740000000000123e+01
-5.880740000000000123e+01
-5.896000000000000085e+01
-5.902100000000000080e+01
-5.889889999999999759e+01
-5.896000000000000085e+01
-5.905149999999999721e+01
-5.920409999999999684e+01
-5.911249999999999716e+01
-5.938719999999999999e+01
-5.923460000000000036e+01
-5.926509999999999678e+01
-5.932620000000000005e+01
-5.880740000000000123e+01
-5.920409999999999684e+01
-5.920409999999999684e+01
-5.917360000000000042e+01
-5.932620000000000005e+01
-5.950930000000000319e+01
-5.917360000000000042e+01
-5.920409999999999684e+01
-5.874629999999999797e+01
-5.932620000000000005e+01
-5.917360000000000042e+01
-5.923460000000000036e+01
-5.911249999999999716e+01
-5.935669999999999646e+01
-5.932620000000000005e+01
-5.963130000000000308e+01
-5.947879999999999967e+01
-5.963130000000000308e+01
-5.960079999999999956e+01
-5.960079999999999956e+01
-5.957030000000000314e+01
-5.972290000000000276e+01
-5.950930000000000319e+01
-5.963130000000000308e+01
-5.938719999999999999e+01
-5.944819999999999993e+01
-5.953979999999999961e+01
-5.953979999999999961e+01
-5.953979999999999961e+01
-5.966190000000000282e+01
-5.950930000000000319e+01
-5.953979999999999961e+01
-5.969239999999999924e+01
-5.935669999999999646e+01
-5.978390000000000271e+01
-5.972290000000000276e+01
-5.981450000000000244e+01
-5.999759999999999849e+01
-5.993650000000000233e+01
-5.984499999999999886e+01
-5.972290000000000276e+01
-5.993650000000000233e+01
-6.011959999999999837e+01
-6.011959999999999837e+01
-5.993650000000000233e+01
-5.963130000000000308e+01
-5.969239999999999924e+01
-5.969239999999999924e+01
-5.978390000000000271e+01
-5.984499999999999886e+01
-5.996699999999999875e+01
-5.993650000000000233e+01
-5.996699999999999875e+01
-5.975339999999999918e+01
-5.990599999999999881e+01
-5.999759999999999849e+01
-6.005859999999999843e+01
-6.015010000000000190e+01
-6.015010000000000190e+01
-6.030270000000000152e+01
-6.027219999999999800e+01
-6.005859999999999843e+01
-6.021119999999999806e+01
-6.036379999999999768e+01
-6.033330000000000126e+01
-6.042479999999999762e+01
-6.008910000000000196e+01
-6.011959999999999837e+01
-6.011959999999999837e+01
-6.005859999999999843e+01
-6.021119999999999806e+01
-6.021119999999999806e+01
-6.027219999999999800e+01
-6.021119999999999806e+01
-6.021119999999999806e+01
-6.015010000000000190e+01
-6.002810000000000201e+01
-6.008910000000000196e+01
-6.042479999999999762e+01
-6.054690000000000083e+01
-6.054690000000000083e+01
-6.057739999999999725e+01
-6.048579999999999757e+01
-6.063839999999999719e+01
-6.051639999999999731e+01
-6.060790000000000077e+01
-6.063839999999999719e+01
-6.091310000000000002e+01
-6.066890000000000072e+01
-6.057739999999999725e+01
-6.048579999999999757e+01
-6.048579999999999757e+01
-6.057739999999999725e+01
-6.033330000000000126e+01
-6.045530000000000115e+01
-6.054690000000000083e+01
-6.072999999999999687e+01
-6.057739999999999725e+01
-6.048579999999999757e+01
-6.051639999999999731e+01
-6.066890000000000072e+01
-6.072999999999999687e+01
-6.076050000000000040e+01
-6.079099999999999682e+01
-6.079099999999999682e+01
-6.060790000000000077e+01
-6.072999999999999687e+01
-6.066890000000000072e+01
-6.097409999999999997e+01
-6.079099999999999682e+01
-6.094360000000000355e+01
-6.072999999999999687e+01
-6.079099999999999682e+01
-6.069950000000000045e+01
-6.054690000000000083e+01
-6.069950000000000045e+01
-6.094360000000000355e+01
-6.079099999999999682e+01
-6.091310000000000002e+01
-6.054690000000000083e+01
-6.085210000000000008e+01
-6.072999999999999687e+01
-6.100460000000000349e+01
-6.057739999999999725e+01
-6.106569999999999965e+01
-6.100460000000000349e+01
-6.106569999999999965e+01
-6.097409999999999997e+01
-6.082150000000000034e+01
-6.082150000000000034e+01
-6.091310000000000002e+01
-6.079099999999999682e+01
-6.112669999999999959e+01
-6.079099999999999682e+01
-6.076050000000000040e+01
-6.060790000000000077e+01
-6.072999999999999687e+01
-6.088259999999999650e+01
-6.069950000000000045e+01
-6.103520000000000323e+01
-6.082150000000000034e+01
-6.085210000000000008e+01
-6.079099999999999682e+01
-6.106569999999999965e+01
-6.091310000000000002e+01
-6.115720000000000312e+01
-6.115720000000000312e+01
-6.112669999999999959e+01
-6.103520000000000323e+01
-6.112669999999999959e+01
-6.094360000000000355e+01
-6.115720000000000312e+01
-6.103520000000000323e+01
-6.137080000000000268e+01
-6.100460000000000349e+01
-6.130980000000000274e+01
-6.097409999999999997e+01
-6.118769999999999953e+01
-6.106569999999999965e+01
-6.094360000000000355e+01
-6.091310000000000002e+01
-6.112669999999999959e+01
-6.097409999999999997e+01
-6.100460000000000349e+01
-6.097409999999999997e+01
-6.118769999999999953e+01
-6.109620000000000317e+01
-6.140140000000000242e+01
-6.127929999999999922e+01
-6.106569999999999965e+01
-6.112669999999999959e+01
-6.115720000000000312e+01
-6.130980000000000274e+01
-6.118769999999999953e+01
-6.134029999999999916e+01
-6.118769999999999953e+01
-6.127929999999999922e+01
-6.115720000000000312e+01
-6.112669999999999959e+01
-6.103520000000000323e+01
-6.124880000000000280e+01
-6.115720000000000312e+01
-6.134029999999999916e+01
-6.112669999999999959e+01
-6.127929999999999922e+01
-6.109620000000000317e+01
-6.143189999999999884e+01
-6.137080000000000268e+01
-6.143189999999999884e+01
-6.155400000000000205e+01
-6.124880000000000280e+01
-6.149289999999999878e+01
-6.155400000000000205e+01
-6.149289999999999878e+01
-6.146240000000000236e+01
-6.130980000000000274e+01
-6.140140000000000242e+01
-6.134029999999999916e+01
-6.146240000000000236e+01
-6.140140000000000242e+01
-6.106569999999999965e+01
-6.143189999999999884e+01
-6.115720000000000312e+01
-6.143189999999999884e+01
-6.146240000000000236e+01
-6.149289999999999878e+01
-6.130980000000000274e+01
-6.146240000000000236e+01
-6.152340000000000231e+01
-6.164549999999999841e+01
-6.185909999999999798e+01
-6.176760000000000161e+01
-6.170649999999999835e+01
-6.173709999999999809e+01
-6.170649999999999835e+01
-6.176760000000000161e+01
-6.170649999999999835e+01
-6.179809999999999803e+01
-6.164549999999999841e+01
-6.170649999999999835e+01
-6.179809999999999803e+01
-6.152340000000000231e+01
-6.176760000000000161e+01
-6.161500000000000199e+01
-6.173709999999999809e+01
-6.146240000000000236e+01
-6.158449999999999847e+01
-6.185909999999999798e+01
-6.176760000000000161e+01
-6.198120000000000118e+01
-6.198120000000000118e+01
-6.195069999999999766e+01
-6.185909999999999798e+01
-6.185909999999999798e+01
-6.188960000000000150e+01
-6.204220000000000113e+01
-6.179809999999999803e+01
-6.198120000000000118e+01
-6.182860000000000156e+01
-6.179809999999999803e+01
-6.192020000000000124e+01
-6.179809999999999803e+01
-6.161500000000000199e+01
-6.188960000000000150e+01
-6.198120000000000118e+01
-6.188960000000000150e+01
-6.182860000000000156e+01
-6.179809999999999803e+01
-6.188960000000000150e+01
-6.185909999999999798e+01
-6.210329999999999728e+01
-6.210329999999999728e+01
-6.195069999999999766e+01
-6.213380000000000081e+01
-6.210329999999999728e+01
-6.213380000000000081e+01
-6.207280000000000086e+01
-6.210329999999999728e+01
-6.213380000000000081e+01
-6.185909999999999798e+01
-6.188960000000000150e+01
-6.167600000000000193e+01
-6.201169999999999760e+01
-6.176760000000000161e+01
-6.198120000000000118e+01
-6.185909999999999798e+01
-6.195069999999999766e+01
-6.182860000000000156e+01
-6.198120000000000118e+01
-6.195069999999999766e+01
-6.201169999999999760e+01
-6.188960000000000150e+01
-6.207280000000000086e+01
-6.210329999999999728e+01
-6.216429999999999723e+01
-6.213380000000000081e+01
-6.213380000000000081e+01
-6.195069999999999766e+01
-6.216429999999999723e+01
-6.222529999999999717e+01
-6.198120000000000118e+01
-6.201169999999999760e+01
-6.185909999999999798e+01
-6.210329999999999728e+01
-6.210329999999999728e+01
-6.225589999999999691e+01
-6.213380000000000081e+01
-6.204220000000000113e+01
-6.201169999999999760e+01
-6.225589999999999691e+01
-6.207280000000000086e+01
-6.234740000000000038e+01
-6.228640000000000043e+01
-6.259159999999999968e+01
-6.228640000000000043e+01
-6.246949999999999648e+01
-6.210329999999999728e+01
-6.222529999999999717e+01
-6.207280000000000086e+01
-6.210329999999999728e+01
-6.216429999999999723e+01
-6.207280000000000086e+01
-6.210329999999999728e+01
-6.231689999999999685e+01
-6.195069999999999766e+01
-6.219480000000000075e+01
-6.204220000000000113e+01
-6.213380000000000081e+01
-6.207280000000000086e+01
-6.225589999999999691e+01
-6.225589999999999691e+01
-6.243900000000000006e+01
-6.234740000000000038e+01
-6.231689999999999685e+01
-6.262210000000000321e+01
-6.240840000000000032e+01
-6.253050000000000352e+01
-6.234740000000000038e+01
-6.234740000000000038e+01
-6.225589999999999691e+01
-6.228640000000000043e+01
-6.210329999999999728e+01
-6.250000000000000000e+01
-6.213380000000000081e+01
-6.240840000000000032e+01
-6.213380000000000081e+01
-6.216429999999999723e+01
-6.207280000000000086e+01
-6.228640000000000043e+01
-6.237789999999999679e+01
-6.234740000000000038e+01
-6.250000000000000000e+01
-6.240840000000000032e+01
-6.256099999999999994e+01
-6.240840000000000032e+01
-6.246949999999999648e+01
-6.237789999999999679e+01
-6.250000000000000000e+01
-6.259159999999999968e+01
-6.219480000000000075e+01
-6.253050000000000352e+01
-6.222529999999999717e+01
-6.228640000000000043e+01
-6.234740000000000038e+01
-6.225589999999999691e+01
-6.234740000000000038e+01
-6.228640000000000043e+01
-6.243900000000000006e+01
-6.231689999999999685e+01
-6.222529999999999717e+01
-6.253050000000000352e+01
-6.237789999999999679e+01
-6.271359999999999957e+01
-6.243900000000000006e+01
-6.253050000000000352e+01
-6.234740000000000038e+01
-6.240840000000000032e+01
-6.259159999999999968e+01
-6.262210000000000321e+01
-6.268310000000000315e+01
-6.262210000000000321e+01
-6.250000000000000000e+01
-6.243900000000000006e+01
-6.225589999999999691e+01
-6.225589999999999691e+01
-6.240840000000000032e+01
-6.243900000000000006e+01
-6.250000000000000000e+01
-6.246949999999999648e+01
-6.243900000000000006e+01
-6.231689999999999685e+01
-6.253050000000000352e+01
-6.234740000000000038e+01
-6.234740000000000038e+01
-6.234740000000000038e+01
-6.250000000000000000e+01
-6.253050000000000352e+01
-6.259159999999999968e+01
-6.253050000000000352e+01
-6.253050000000000352e+01
-6.256099999999999994e+01
-6.253050000000000352e+01
-6.259159999999999968e+01
-6.274410000000000309e+01
-6.225589999999999691e+01
-6.240840000000000032e+01
-6.250000000000000000e+01
-6.250000000000000000e+01
-6.256099999999999994e+01
-6.253050000000000352e+01
-6.259159999999999968e+01
-6.259159999999999968e+01
-6.262210000000000321e+01
-6.243900000000000006e+01
-6.259159999999999968e+01
-6.262210000000000321e+01
-6.274410000000000309e+01
-6.259159999999999968e+01
-6.280519999999999925e+01
-6.265259999999999962e+01
-6.253050000000000352e+01
-6.250000000000000000e+01
-6.265259999999999962e+01
-6.228640000000000043e+01
-6.268310000000000315e+01
-6.259159999999999968e+01
-6.286619999999999919e+01
-6.228640000000000043e+01
-6.243900000000000006e+01
-6.237789999999999679e+01
-6.240840000000000032e+01
-6.253050000000000352e+01
-6.253050000000000352e+01
-6.262210000000000321e+01
-6.265259999999999962e+01
-6.265259999999999962e+01
-6.292719999999999914e+01
-6.298830000000000240e+01
-6.289670000000000272e+01
-6.283570000000000277e+01
-6.259159999999999968e+01
-6.277470000000000283e+01
-6.262210000000000321e+01
-6.295779999999999887e+01
-6.271359999999999957e+01
-6.274410000000000309e+01
-6.265259999999999962e+01
-6.274410000000000309e+01
-6.243900000000000006e+01
-6.262210000000000321e+01
-6.240840000000000032e+01
-6.286619999999999919e+01
-6.268310000000000315e+01
-6.271359999999999957e+01
-6.289670000000000272e+01
-6.314090000000000202e+01
-6.271359999999999957e+01
-6.286619999999999919e+01
-6.277470000000000283e+01
-6.289670000000000272e+01
-6.265259999999999962e+01
-6.298830000000000240e+01
-6.304930000000000234e+01
-6.268310000000000315e+01
-6.265259999999999962e+01
-6.262210000000000321e+01
-6.277470000000000283e+01
-6.292719999999999914e+01
-6.274410000000000309e+01
-6.274410000000000309e+01
-6.304930000000000234e+01
-6.274410000000000309e+01
-6.298830000000000240e+01
-6.298830000000000240e+01
-6.314090000000000202e+01
-6.274410000000000309e+01
-6.295779999999999887e+01
-6.280519999999999925e+01
-6.311039999999999850e+01
-6.292719999999999914e+01
-6.307979999999999876e+01
-6.280519999999999925e+01
-6.320190000000000197e+01
-6.295779999999999887e+01
-6.304930000000000234e+01
-6.274410000000000309e+01
-6.277470000000000283e+01
-6.246949999999999648e+01
-6.298830000000000240e+01
-6.304930000000000234e+01
-6.295779999999999887e+01
-6.298830000000000240e+01
-6.314090000000000202e+01
-6.311039999999999850e+01
-6.289670000000000272e+01
-6.311039999999999850e+01
-6.295779999999999887e+01
-6.326290000000000191e+01
-6.329350000000000165e+01
-6.338499999999999801e+01
-6.317139999999999844e+01
-6.338499999999999801e+01
-6.320190000000000197e+01
-6.335450000000000159e+01
-6.323239999999999839e+01
-6.344599999999999795e+01
-6.311039999999999850e+01
-6.335450000000000159e+01
-6.335450000000000159e+01
-6.320190000000000197e+01
-6.329350000000000165e+01
-6.311039999999999850e+01
-6.311039999999999850e+01
-6.326290000000000191e+01
-6.292719999999999914e+01
-6.326290000000000191e+01
-6.314090000000000202e+01
-6.335450000000000159e+01
-6.317139999999999844e+01
-6.344599999999999795e+01
-6.344599999999999795e+01
-6.332399999999999807e+01
-6.335450000000000159e+01
-6.311039999999999850e+01
-6.323239999999999839e+01
-6.332399999999999807e+01
-6.326290000000000191e+01
-6.326290000000000191e+01
-6.323239999999999839e+01
-6.320190000000000197e+01
-6.304930000000000234e+01
-6.301879999999999882e+01
-6.311039999999999850e+01
-6.301879999999999882e+01
-6.323239999999999839e+01
-6.317139999999999844e+01
-6.359859999999999758e+01
-6.329350000000000165e+01
-6.344599999999999795e+01
-6.320190000000000197e+01
-6.353759999999999764e+01
-6.341550000000000153e+01
-6.329350000000000165e+01
-6.350710000000000122e+01
-6.350710000000000122e+01
-6.329350000000000165e+01
-6.341550000000000153e+01
-6.317139999999999844e+01
-6.320190000000000197e+01
-6.323239999999999839e+01
-6.317139999999999844e+01
-6.323239999999999839e+01
-6.307979999999999876e+01
-6.307979999999999876e+01
-6.304930000000000234e+01
-6.326290000000000191e+01
-6.329350000000000165e+01
-6.344599999999999795e+01
-6.326290000000000191e+01
-6.332399999999999807e+01
-6.329350000000000165e+01
-6.326290000000000191e+01
-6.350710000000000122e+01
-6.329350000000000165e+01
-6.378170000000000073e+01
-6.338499999999999801e+01
-6.332399999999999807e+01
-6.326290000000000191e+01
-6.301879999999999882e+01
-6.314090000000000202e+01
-6.326290000000000191e+01
-6.323239999999999839e+01
-6.341550000000000153e+01
-6.335450000000000159e+01
-6.344599999999999795e+01
-6.335450000000000159e+01
-6.335450000000000159e+01
-6.329350000000000165e+01
-6.338499999999999801e+01
-6.350710000000000122e+01
-6.338499999999999801e+01
-6.353759999999999764e+01
-6.353759999999999764e+01
-6.365970000000000084e+01
-6.347659999999999769e+01
-6.372070000000000078e+01
-6.362919999999999732e+01
-6.362919999999999732e+01
-6.344599999999999795e+01
-6.335450000000000159e+01
-6.317139999999999844e+01
-6.344599999999999795e+01
-6.323239999999999839e+01
-6.353759999999999764e+01
-6.335450000000000159e+01
-6.350710000000000122e+01
-6.326290000000000191e+01
-6.326290000000000191e+01
-6.307979999999999876e+01
-6.338499999999999801e+01
-6.344599999999999795e+01
-6.356810000000000116e+01
-6.356810000000000116e+01
-6.362919999999999732e+01
-6.350710000000000122e+01
-6.347659999999999769e+01
-6.356810000000000116e+01
-6.359859999999999758e+01
-6.362919999999999732e+01
-6.338499999999999801e+01
-6.347659999999999769e+01
-6.359859999999999758e+01
-6.347659999999999769e+01
-6.329350000000000165e+01
-6.347659999999999769e+01
-6.323239999999999839e+01
-6.359859999999999758e+01
-6.323239999999999839e+01
-6.341550000000000153e+01
-6.332399999999999807e+01
-6.338499999999999801e+01
-6.335450000000000159e+01
-6.365970000000000084e+01
-6.359859999999999758e+01
-6.369019999999999726e+01
-6.335450000000000159e+01
-6.344599999999999795e+01
-6.326290000000000191e+01
-6.347659999999999769e+01
-6.341550000000000153e+01
-6.375119999999999720e+01
-6.384279999999999688e+01
-6.365970000000000084e+01
-6.362919999999999732e+01
-6.320190000000000197e+01
-6.335450000000000159e+01
-6.332399999999999807e+01
-6.326290000000000191e+01
-6.335450000000000159e+01
-6.347659999999999769e+01
-6.332399999999999807e+01
-6.344599999999999795e+01
-6.347659999999999769e+01
-6.344599999999999795e+01
-6.311039999999999850e+01
-6.341550000000000153e+01
-6.323239999999999839e+01
-6.372070000000000078e+01
-6.356810000000000116e+01
-6.369019999999999726e+01
-6.359859999999999758e+01
-6.365970000000000084e+01
-6.356810000000000116e+01
-6.341550000000000153e+01
-6.356810000000000116e+01
-6.362919999999999732e+01
-6.320190000000000197e+01
-6.329350000000000165e+01
-6.326290000000000191e+01
-6.344599999999999795e+01
-6.350710000000000122e+01
-6.335450000000000159e+01
-6.329350000000000165e+01
-6.323239999999999839e+01
-6.326290000000000191e+01
-6.329350000000000165e+01
-6.332399999999999807e+01
-6.335450000000000159e+01
-6.359859999999999758e+01
-6.362919999999999732e+01
-6.362919999999999732e+01
-6.356810000000000116e+01
-6.347659999999999769e+01
-6.353759999999999764e+01
-6.356810000000000116e+01
-6.359859999999999758e+01
-6.365970000000000084e+01
-6.356810000000000116e+01
-6.353759999999999764e+01
-6.344599999999999795e+01
-6.344599999999999795e+01
-6.314090000000000202e+01
-6.335450000000000159e+01
-6.329350000000000165e+01
-6.338499999999999801e+01
-6.341550000000000153e+01
-6.320190000000000197e+01
-6.335450000000000159e+01
-6.350710000000000122e+01
-6.353759999999999764e+01
-6.356810000000000116e+01
-6.356810000000000116e+01
-6.353759999999999764e+01
-6.356810000000000116e+01
-6.353759999999999764e+01
-6.353759999999999764e+01
-6.359859999999999758e+01
-6.350710000000000122e+01
-6.384279999999999688e+01
-6.369019999999999726e+01
-6.375119999999999720e+01
-6.347659999999999769e+01
-6.326290000000000191e+01
-6.347659999999999769e+01
-6.353759999999999764e+01
-6.320190000000000197e+01
-6.365970000000000084e+01
-6.344599999999999795e+01
-6.341550000000000153e+01
-6.353759999999999764e+01
-6.356810000000000116e+01
-6.362919999999999732e+01
-6.369019999999999726e+01
-6.372070000000000078e+01
-6.372070000000000078e+01
-6.375119999999999720e+01
-6.359859999999999758e+01
-6.359859999999999758e+01
-6.350710000000000122e+01
-6.350710000000000122e+01
-6.338499999999999801e+01
-6.335450000000000159e+01
-6.359859999999999758e+01
-6.350710000000000122e+01
-6.320190000000000197e+01
-6.372070000000000078e+01
-6.329350000000000165e+01
-6.344599999999999795e+01
-6.307979999999999876e+01
-6.350710000000000122e+01
-6.326290000000000191e+01
-6.362919999999999732e+01
-6.344599999999999795e+01
-6.341550000000000153e+01
-6.344599999999999795e+01
-6.375119999999999720e+01
-6.359859999999999758e+01
-6.375119999999999720e+01
-6.347659999999999769e+01
-6.347659999999999769e+01
-6.329350000000000165e+01
-6.353759999999999764e+01
-6.350710000000000122e+01
-6.356810000000000116e+01
-6.353759999999999764e+01
-6.338499999999999801e+01
-6.338499999999999801e+01
-6.311039999999999850e+01
-6.314090000000000202e+01
-6.326290000000000191e+01
-6.347659999999999769e+01
-6.329350000000000165e+01
-6.369019999999999726e+01
-6.347659999999999769e+01
-6.350710000000000122e+01
-6.329350000000000165e+01
-6.369019999999999726e+01
-6.341550000000000153e+01
-6.372070000000000078e+01
-6.323239999999999839e+01
-6.362919999999999732e+01
-6.329350000000000165e+01
-6.350710000000000122e+01
-6.338499999999999801e+01
-6.362919999999999732e+01
-6.362919999999999732e+01
-6.335450000000000159e+01
-6.335450000000000159e+01
-6.350710000000000122e+01
-6.314090000000000202e+01
-6.347659999999999769e+01
-6.338499999999999801e+01
-6.362919999999999732e+01
-6.359859999999999758e+01
-6.369019999999999726e+01
-6.344599999999999795e+01
-6.350710000000000122e+01
-6.347659999999999769e+01
-6.332399999999999807e+01
-6.350710000000000122e+01
-6.369019999999999726e+01
-6.353759999999999764e+01
-6.347659999999999769e+01
-6.344599999999999795e+01
-6.314090000000000202e+01
-6.338499999999999801e+01
-6.329350000000000165e+01
-6.338499999999999801e+01
-6.311039999999999850e+01
-6.335450000000000159e+01
-6.323239999999999839e+01
-6.320190000000000197e+01
-6.307979999999999876e+01
-6.332399999999999807e+01
-6.323239999999999839e+01
-6.335450000000000159e+01
-6.341550000000000153e+01
-6.326290000000000191e+01
-6.341550000000000153e+01
-6.344599999999999795e+01
-6.350710000000000122e+01
-6.338499999999999801e+01
-6.341550000000000153e+01
-6.341550000000000153e+01
-6.338499999999999801e+01
-6.329350000000000165e+01
-6.338499999999999801e+01
-6.314090000000000202e+01
-6.338499999999999801e+01
-6.317139999999999844e+01
-6.353759999999999764e+01
-6.314090000000000202e+01
-6.329350000000000165e+01
-6.304930000000000234e+01
-6.332399999999999807e+01
-6.317139999999999844e+01
-6.332399999999999807e+01
-6.317139999999999844e+01
-6.341550000000000153e+01
-6.326290000000000191e+01
-6.347659999999999769e+01
-6.323239999999999839e+01
-6.326290000000000191e+01
-6.307979999999999876e+01
-6.341550000000000153e+01
-6.311039999999999850e+01
-6.332399999999999807e+01
-6.335450000000000159e+01
-6.323239999999999839e+01
-6.326290000000000191e+01
-6.298830000000000240e+01
-6.314090000000000202e+01
-6.289670000000000272e+01
-6.332399999999999807e+01
-6.311039999999999850e+01
-6.320190000000000197e+01
-6.295779999999999887e+01
-6.311039999999999850e+01
-6.289670000000000272e+01
-6.335450000000000159e+01
-6.320190000000000197e+01
-6.326290000000000191e+01
-6.320190000000000197e+01
-6.335450000000000159e+01
-6.326290000000000191e+01
-6.335450000000000159e+01
-6.323239999999999839e+01
-6.326290000000000191e+01
-6.317139999999999844e+01
-6.332399999999999807e+01
-6.320190000000000197e+01
-6.338499999999999801e+01
-6.295779999999999887e+01
-6.301879999999999882e+01
-6.311039999999999850e+01
-6.314090000000000202e+01
-6.326290000000000191e+01
-6.317139999999999844e+01
-6.314090000000000202e+01
-6.320190000000000197e+01
-6.320190000000000197e+01
-6.289670000000000272e+01
-6.307979999999999876e+01
-6.317139999999999844e+01
-6.335450000000000159e+01
-6.326290000000000191e+01
-6.323239999999999839e+01
-6.317139999999999844e+01
-6.311039999999999850e+01
-6.311039999999999850e+01
-6.323239999999999839e+01
-6.304930000000000234e+01
-6.341550000000000153e+01
-6.304930000000000234e+01
-6.311039999999999850e+01
-6.311039999999999850e+01
-6.292719999999999914e+01
-6.301879999999999882e+01
-6.304930000000000234e+01
-6.307979999999999876e+01
-6.314090000000000202e+01
-6.283570000000000277e+01
-6.298830000000000240e+01
-6.298830000000000240e+01
-6.332399999999999807e+01
-6.298830000000000240e+01
-6.295779999999999887e+01
-6.317139999999999844e+01
-6.314090000000000202e+01
-6.320190000000000197e+01
-6.298830000000000240e+01
-6.314090000000000202e+01
-6.292719999999999914e+01
-6.301879999999999882e+01
-6.307979999999999876e+01
-6.311039999999999850e+01
-6.277470000000000283e+01
-6.277470000000000283e+01
-6.283570000000000277e+01
-6.298830000000000240e+01
-6.301879999999999882e+01
-6.298830000000000240e+01
-6.301879999999999882e+01
-6.317139999999999844e+01
-6.311039999999999850e+01
-6.326290000000000191e+01
-6.323239999999999839e+01
-6.317139999999999844e+01
-6.347659999999999769e+01
-6.326290000000000191e+01
-6.320190000000000197e+01
-6.335450000000000159e+01
-6.320190000000000197e+01
-6.323239999999999839e+01
-6.295779999999999887e+01
-6.329350000000000165e+01
-6.326290000000000191e+01
-6.338499999999999801e+01
-6.332399999999999807e+01
-6.295779999999999887e+01
-6.289670000000000272e+01
-6.298830000000000240e+01
-6.317139999999999844e+01
-6.298830000000000240e+01
-6.314090000000000202e+01
-6.295779999999999887e+01
-6.314090000000000202e+01
-6.326290000000000191e+01
-6.317139999999999844e+01
-6.335450000000000159e+01
-6.347659999999999769e+01
-6.347659999999999769e+01
-6.341550000000000153e+01
-6.335450000000000159e+01
-6.317139999999999844e+01
-6.314090000000000202e+01
-6.326290000000000191e+01
-6.317139999999999844e+01
-6.314090000000000202e+01
-6.314090000000000202e+01
-6.304930000000000234e+01
-6.301879999999999882e+01
-6.320190000000000197e+01
-6.304930000000000234e+01
-6.289670000000000272e+01
-6.307979999999999876e+01
-6.335450000000000159e+01
-6.301879999999999882e+01
-6.338499999999999801e+01
-6.301879999999999882e+01
-6.326290000000000191e+01
-6.317139999999999844e+01
-6.341550000000000153e+01
-6.326290000000000191e+01
-6.320190000000000197e+01
-6.332399999999999807e+01
-6.326290000000000191e+01
-6.311039999999999850e+01
-6.332399999999999807e+01
-6.295779999999999887e+01
-6.332399999999999807e+01
-6.283570000000000277e+01
-6.323239999999999839e+01
-6.304930000000000234e+01
-6.286619999999999919e+01
-6.307979999999999876e+01
-6.298830000000000240e+01
-6.301879999999999882e+01
-6.311039999999999850e+01
-6.314090000000000202e+01
-6.317139999999999844e+01
-6.317139999999999844e+01
-6.323239999999999839e+01
-6.332399999999999807e+01
-6.320190000000000197e+01
-6.317139999999999844e+01
-6.307979999999999876e+01
-6.326290000000000191e+01
-6.304930000000000234e+01
-6.332399999999999807e+01
-6.311039999999999850e+01
-6.326290000000000191e+01
-6.320190000000000197e+01
-6.320190000000000197e+01
-6.326290000000000191e+01
-6.314090000000000202e+01
-6.298830000000000240e+01
-6.286619999999999919e+01
-6.259159999999999968e+01
-6.295779999999999887e+01
-6.283570000000000277e+01
-6.317139999999999844e+01
-6.292719999999999914e+01
-6.320190000000000197e+01
-6.311039999999999850e+01
-6.311039999999999850e+01
-6.307979999999999876e+01
-6.320190000000000197e+01
-6.329350000000000165e+01
-6.307979999999999876e+01
-6.338499999999999801e+01
-6.314090000000000202e+01
-6.298830000000000240e+01
-6.304930000000000234e+01
-6.292719999999999914e+01
-6.292719999999999914e+01
-6.314090000000000202e+01
-6.292719999999999914e+01
-6.317139999999999844e+01
-6.304930000000000234e+01
-6.317139999999999844e+01
-6.271359999999999957e+01
-6.314090000000000202e+01
-6.292719999999999914e+01
-6.320190000000000197e+01
-6.301879999999999882e+01
-6.311039999999999850e+01
-6.314090000000000202e+01
-6.332399999999999807e+01
-6.304930000000000234e+01
-6.347659999999999769e+01
-6.317139999999999844e+01
-6.320190000000000197e+01
-6.277470000000000283e+01
-6.301879999999999882e+01
-6.311039999999999850e+01
-6.289670000000000272e+01
-6.298830000000000240e+01
-6.286619999999999919e+01
-6.320190000000000197e+01
-6.298830000000000240e+01
-6.320190000000000197e+01
-6.277470000000000283e+01
-6.292719999999999914e+01
-6.280519999999999925e+01
-6.320190000000000197e+01
-6.298830000000000240e+01
-6.329350000000000165e+01
-6.317139999999999844e+01
-6.341550000000000153e+01
-6.307979999999999876e+01
-6.347659999999999769e+01
-6.298830000000000240e+01
-6.332399999999999807e+01
-6.311039999999999850e+01
-6.323239999999999839e+01
-6.295779999999999887e+01
-6.311039999999999850e+01
-6.289670000000000272e+01
-6.301879999999999882e+01
-6.307979999999999876e+01
-6.304930000000000234e+01
-6.292719999999999914e+01
-6.292719999999999914e+01
-6.283570000000000277e+01
-6.307979999999999876e+01
-6.307979999999999876e+01
-6.317139999999999844e+01
-6.326290000000000191e+01
-6.292719999999999914e+01
-6.314090000000000202e+01
-6.295779999999999887e+01
-6.323239999999999839e+01
-6.307979999999999876e+01
-6.326290000000000191e+01
-6.323239999999999839e+01
-6.329350000000000165e+01
-6.311039999999999850e+01
-6.311039999999999850e+01
-6.280519999999999925e+01
-6.323239999999999839e+01
-6.268310000000000315e+01
-6.323239999999999839e+01
-6.311039999999999850e+01
-6.329350000000000165e+01
-6.326290000000000191e+01
-6.335450000000000159e+01
-6.307979999999999876e+01
-6.320190000000000197e+01
-6.307979999999999876e+01
-6.314090000000000202e+01
-6.326290000000000191e+01
-6.329350000000000165e+01
-6.317139999999999844e+01
-6.326290000000000191e+01
-6.317139999999999844e+01
-6.311039999999999850e+01
-6.314090000000000202e+01
-6.304930000000000234e+01
-6.307979999999999876e+01
-6.240840000000000032e+01
-6.295779999999999887e+01
-6.283570000000000277e+01
-6.304930000000000234e+01
-6.286619999999999919e+01
-6.292719999999999914e+01
-6.286619999999999919e+01
-6.289670000000000272e+01
-6.292719999999999914e+01
-6.292719999999999914e+01
-6.304930000000000234e+01
-6.301879999999999882e+01
-6.292719999999999914e+01
-6.314090000000000202e+01
-6.311039999999999850e+01
-6.314090000000000202e+01
-6.311039999999999850e+01
-6.289670000000000272e+01
-6.304930000000000234e+01
-6.295779999999999887e+01
-6.301879999999999882e+01
-6.311039999999999850e+01
-6.307979999999999876e+01
-6.286619999999999919e+01
-6.277470000000000283e+01
-6.283570000000000277e+01
-6.271359999999999957e+01
-6.277470000000000283e+01
-6.280519999999999925e+01
-6.280519999999999925e+01
-6.301879999999999882e+01
-6.289670000000000272e+01
-6.298830000000000240e+01
-6.311039999999999850e+01
-6.304930000000000234e+01
-6.256099999999999994e+01
-6.301879999999999882e+01
-6.271359999999999957e+01
-6.289670000000000272e+01
-6.289670000000000272e+01
-6.268310000000000315e+01
-6.314090000000000202e+01
-6.283570000000000277e+01
-6.286619999999999919e+01
-6.292719999999999914e+01
-6.262210000000000321e+01
-6.274410000000000309e+01
-6.259159999999999968e+01
-6.268310000000000315e+01
-6.271359999999999957e+01
-6.277470000000000283e+01
-6.286619999999999919e+01
-6.280519999999999925e+01
-6.274410000000000309e+01
-6.268310000000000315e+01
-6.265259999999999962e+01
-6.271359999999999957e+01
-6.283570000000000277e+01
-6.286619999999999919e+01
-6.301879999999999882e+01
-6.286619999999999919e+01
-6.295779999999999887e+01
-6.265259999999999962e+01
-6.262210000000000321e+01
-6.265259999999999962e+01
-6.259159999999999968e+01
-6.259159999999999968e+01
-6.262210000000000321e+01
-6.259159999999999968e+01
-6.262210000000000321e+01
-6.253050000000000352e+01
-6.243900000000000006e+01
-6.262210000000000321e+01
-6.265259999999999962e+01
-6.301879999999999882e+01
-6.256099999999999994e+01
-6.256099999999999994e+01
-6.259159999999999968e+01
-6.250000000000000000e+01
-6.283570000000000277e+01
-6.280519999999999925e+01
-6.274410000000000309e+01
-6.283570000000000277e+01
-6.253050000000000352e+01
-6.250000000000000000e+01
-6.271359999999999957e+01
-6.268310000000000315e+01
-6.268310000000000315e+01
-6.256099999999999994e+01
-6.262210000000000321e+01
-6.243900000000000006e+01
-6.253050000000000352e+01
-6.240840000000000032e+01
-6.250000000000000000e+01
-6.262210000000000321e+01
-6.262210000000000321e+01
-6.289670000000000272e+01
-6.268310000000000315e+01
-6.262210000000000321e+01
-6.259159999999999968e+01
-6.268310000000000315e+01
-6.277470000000000283e+01
-6.243900000000000006e+01
-6.240840000000000032e+01
-6.246949999999999648e+01
-6.243900000000000006e+01
-6.250000000000000000e+01
-6.237789999999999679e+01
-6.259159999999999968e+01
-6.237789999999999679e+01
-6.259159999999999968e+01
-6.250000000000000000e+01
-6.253050000000000352e+01
-6.253050000000000352e+01
-6.265259999999999962e+01
-6.256099999999999994e+01
-6.274410000000000309e+01
-6.289670000000000272e+01
-6.253050000000000352e+01
-6.246949999999999648e+01
-6.265259999999999962e+01
-6.265259999999999962e+01
-6.280519999999999925e+01
-6.283570000000000277e+01
-6.256099999999999994e+01
-6.280519999999999925e+01
-6.262210000000000321e+01
-6.246949999999999648e+01
-6.250000000000000000e+01
-6.228640000000000043e+01
-6.259159999999999968e+01
-6.243900000000000006e+01
-6.256099999999999994e+01
-6.256099999999999994e+01
-6.253050000000000352e+01
-6.268310000000000315e+01
-6.240840000000000032e+01
-6.256099999999999994e+01
-6.240840000000000032e+01
-6.280519999999999925e+01
-6.262210000000000321e+01
-6.277470000000000283e+01
-6.265259999999999962e+01
-6.277470000000000283e+01
-6.262210000000000321e+01
-6.283570000000000277e+01
-6.265259999999999962e+01
-6.259159999999999968e+01
-6.243900000000000006e+01
-6.231689999999999685e+01
-6.231689999999999685e+01
-6.240840000000000032e+01
-6.240840000000000032e+01
-6.265259999999999962e+01
-6.259159999999999968e+01
-6.240840000000000032e+01
-6.240840000000000032e+01
-6.240840000000000032e+01
-6.234740000000000038e+01
-6.240840000000000032e+01
-6.256099999999999994e+01
-6.259159999999999968e+01
-6.274410000000000309e+01
-6.259159999999999968e+01
-6.259159999999999968e+01
-6.246949999999999648e+01
-6.253050000000000352e+01
-6.237789999999999679e+01
-6.256099999999999994e+01
-6.210329999999999728e+01
-6.250000000000000000e+01
-6.216429999999999723e+01
-6.243900000000000006e+01
-6.210329999999999728e+01
-6.222529999999999717e+01
-6.201169999999999760e+01
-6.225589999999999691e+01
-6.225589999999999691e+01
-6.237789999999999679e+01
-6.243900000000000006e+01
-6.253050000000000352e+01
-6.250000000000000000e+01
-6.262210000000000321e+01
-6.246949999999999648e+01
-6.271359999999999957e+01
-6.213380000000000081e+01
-6.234740000000000038e+01
-6.253050000000000352e+01
-6.250000000000000000e+01
-6.246949999999999648e+01
-6.240840000000000032e+01
-6.240840000000000032e+01
-6.222529999999999717e+01
-6.240840000000000032e+01
-6.210329999999999728e+01
-6.207280000000000086e+01
-6.179809999999999803e+01
-6.240840000000000032e+01
-6.216429999999999723e+01
-6.250000000000000000e+01
-6.225589999999999691e+01
-6.234740000000000038e+01
-6.246949999999999648e+01
-6.234740000000000038e+01
-6.213380000000000081e+01
-6.246949999999999648e+01
-6.228640000000000043e+01
-6.234740000000000038e+01
-6.250000000000000000e+01
-6.246949999999999648e+01
-6.237789999999999679e+01
-6.231689999999999685e+01
-6.219480000000000075e+01
-6.222529999999999717e+01
-6.237789999999999679e+01
-6.231689999999999685e+01
-6.222529999999999717e+01
-6.210329999999999728e+01
-6.222529999999999717e+01
-6.219480000000000075e+01
-6.231689999999999685e+01
-6.234740000000000038e+01
-6.231689999999999685e+01
-6.234740000000000038e+01
-6.256099999999999994e+01
-6.237789999999999679e+01
-6.243900000000000006e+01
-6.250000000000000000e+01
-6.250000000000000000e+01
-6.271359999999999957e+01
-6.231689999999999685e+01
-6.231689999999999685e+01
-6.222529999999999717e+01
-6.210329999999999728e+01
-6.210329999999999728e+01
-6.228640000000000043e+01
-6.246949999999999648e+01
-6.228640000000000043e+01
-6.213380000000000081e+01
-6.207280000000000086e+01
-6.188960000000000150e+01
-6.210329999999999728e+01
-6.198120000000000118e+01
-6.228640000000000043e+01
-6.225589999999999691e+01
-6.225589999999999691e+01
-6.237789999999999679e+01
-6.237789999999999679e+01
-6.234740000000000038e+01
-6.234740000000000038e+01
-6.237789999999999679e+01
-6.237789999999999679e+01
-6.234740000000000038e+01
-6.246949999999999648e+01
-6.240840000000000032e+01
-6.210329999999999728e+01
-6.201169999999999760e+01
-6.216429999999999723e+01
-6.210329999999999728e+01
-6.210329999999999728e+01
-6.213380000000000081e+01
-6.198120000000000118e+01
-6.188960000000000150e+01
-6.188960000000000150e+01
-6.192020000000000124e+01
-6.207280000000000086e+01
-6.207280000000000086e+01
-6.222529999999999717e+01
-6.188960000000000150e+01
-6.213380000000000081e+01
-6.195069999999999766e+01
-6.219480000000000075e+01
-6.207280000000000086e+01
-6.228640000000000043e+01
-6.204220000000000113e+01
-6.207280000000000086e+01
-6.207280000000000086e+01
-6.210329999999999728e+01
-6.182860000000000156e+01
-6.204220000000000113e+01
-6.198120000000000118e+01
-6.201169999999999760e+01
-6.207280000000000086e+01
-6.201169999999999760e+01
-6.195069999999999766e+01
-6.216429999999999723e+01
-6.195069999999999766e+01
-6.192020000000000124e+01
-6.198120000000000118e+01
-6.219480000000000075e+01
-6.204220000000000113e+01
-6.204220000000000113e+01
-6.213380000000000081e+01
-6.216429999999999723e+01
-6.219480000000000075e+01
-6.204220000000000113e+01
-6.216429999999999723e+01
-6.195069999999999766e+01
-6.198120000000000118e+01
-6.185909999999999798e+01
-6.198120000000000118e+01
-6.173709999999999809e+01
-6.192020000000000124e+01
-6.192020000000000124e+01
-6.188960000000000150e+01
-6.182860000000000156e+01
-6.195069999999999766e+01
-6.176760000000000161e+01
-6.188960000000000150e+01
-6.164549999999999841e+01
-6.210329999999999728e+01
-6.201169999999999760e+01
-6.213380000000000081e+01
-6.192020000000000124e+01
-6.213380000000000081e+01
-6.219480000000000075e+01
-6.213380000000000081e+01
-6.210329999999999728e+01
-6.207280000000000086e+01
-6.216429999999999723e+01
-6.213380000000000081e+01
-6.198120000000000118e+01
-6.170649999999999835e+01
-6.179809999999999803e+01
-6.170649999999999835e+01
-6.182860000000000156e+01
-6.182860000000000156e+01
-6.204220000000000113e+01
-6.185909999999999798e+01
-6.201169999999999760e+01
-6.204220000000000113e+01
-6.213380000000000081e+01
-6.185909999999999798e+01
-6.210329999999999728e+01
-6.195069999999999766e+01
-6.176760000000000161e+01
-6.185909999999999798e+01
-6.204220000000000113e+01
-6.195069999999999766e+01
-6.210329999999999728e+01
-6.216429999999999723e+01
-6.213380000000000081e+01
-6.173709999999999809e+01
-6.173709999999999809e+01
-6.167600000000000193e+01
-6.170649999999999835e+01
-6.192020000000000124e+01
-6.195069999999999766e+01
-6.198120000000000118e+01
-6.198120000000000118e+01
-6.201169999999999760e+01
-6.182860000000000156e+01
-6.213380000000000081e+01
-6.198120000000000118e+01
-6.210329999999999728e+01
-6.222529999999999717e+01
-6.213380000000000081e+01
-6.213380000000000081e+01
-6.225589999999999691e+01
-6.198120000000000118e+01
-6.216429999999999723e+01
-6.179809999999999803e+01
-6.213380000000000081e+01
-6.195069999999999766e+01
-6.219480000000000075e+01
-6.185909999999999798e+01
-6.179809999999999803e+01
-6.164549999999999841e+01
-6.170649999999999835e+01
-6.179809999999999803e+01
-6.173709999999999809e+01
-6.173709999999999809e+01
-6.188960000000000150e+01
-6.185909999999999798e+01
-6.185909999999999798e+01
-6.195069999999999766e+01
-6.219480000000000075e+01
-6.195069999999999766e+01
-6.201169999999999760e+01
-6.210329999999999728e+01
-6.188960000000000150e+01
-6.198120000000000118e+01
-6.201169999999999760e+01
-6.198120000000000118e+01
-6.192020000000000124e+01
-6.201169999999999760e+01
-6.192020000000000124e+01
-6.207280000000000086e+01
-6.173709999999999809e+01
-6.167600000000000193e+01
-6.173709999999999809e+01
-6.176760000000000161e+01
-6.170649999999999835e+01
-6.198120000000000118e+01
-6.179809999999999803e+01
-6.201169999999999760e+01
-6.176760000000000161e+01
-6.201169999999999760e+01
-6.192020000000000124e+01
-6.179809999999999803e+01
-6.213380000000000081e+01
-6.192020000000000124e+01
-6.201169999999999760e+01
-6.201169999999999760e+01
-6.195069999999999766e+01
-6.195069999999999766e+01
-6.185909999999999798e+01
-6.179809999999999803e+01
-6.173709999999999809e+01
-6.185909999999999798e+01
-6.179809999999999803e+01
-6.185909999999999798e+01
-6.176760000000000161e+01
-6.173709999999999809e+01
-6.179809999999999803e+01
-6.195069999999999766e+01
-6.195069999999999766e+01
-6.182860000000000156e+01
-6.173709999999999809e+01
-6.185909999999999798e+01
-6.179809999999999803e+01
-6.210329999999999728e+01
-6.207280000000000086e+01
-6.210329999999999728e+01
-6.179809999999999803e+01
-6.188960000000000150e+01
-6.204220000000000113e+01
-6.164549999999999841e+01
-6.173709999999999809e+01
-6.176760000000000161e+01
-6.167600000000000193e+01
-6.182860000000000156e+01
-6.152340000000000231e+01
-6.158449999999999847e+01
-6.155400000000000205e+01
-6.164549999999999841e+01
-6.164549999999999841e+01
-6.149289999999999878e+01
-6.182860000000000156e+01
-6.173709999999999809e+01
-6.192020000000000124e+01
-6.192020000000000124e+01
-6.185909999999999798e+01
-6.182860000000000156e+01
-6.173709999999999809e+01
-6.167600000000000193e+01
-6.198120000000000118e+01
-6.173709999999999809e+01
-6.164549999999999841e+01
-6.149289999999999878e+01
-6.170649999999999835e+01
-6.167600000000000193e+01
-6.179809999999999803e+01
-6.167600000000000193e+01
-6.170649999999999835e+01
-6.161500000000000199e+01
-6.161500000000000199e+01
-6.158449999999999847e+01
-6.167600000000000193e+01
-6.182860000000000156e+01
-6.188960000000000150e+01
-6.179809999999999803e+01
-6.173709999999999809e+01
-6.158449999999999847e+01
-6.167600000000000193e+01
-6.188960000000000150e+01
-6.182860000000000156e+01
-6.188960000000000150e+01
-6.182860000000000156e+01
-6.185909999999999798e+01
-6.164549999999999841e+01
-6.155400000000000205e+01
-6.152340000000000231e+01
-6.167600000000000193e+01
-6.170649999999999835e+01
-6.164549999999999841e+01
-6.170649999999999835e+01
-6.170649999999999835e+01
-6.158449999999999847e+01
-6.173709999999999809e+01
-6.161500000000000199e+01
-6.173709999999999809e+01
-6.167600000000000193e+01
-6.179809999999999803e+01
-6.182860000000000156e+01
-6.176760000000000161e+01
-6.173709999999999809e+01
-6.155400000000000205e+01
-6.185909999999999798e+01
-6.179809999999999803e+01
-6.179809999999999803e+01
-6.176760000000000161e+01
-6.134029999999999916e+01
-6.152340000000000231e+01
-6.140140000000000242e+01
-6.164549999999999841e+01
-6.164549999999999841e+01
-6.140140000000000242e+01
-6.173709999999999809e+01
-6.140140000000000242e+01
-6.158449999999999847e+01
-6.143189999999999884e+01
-6.170649999999999835e+01
-6.118769999999999953e+01
-6.173709999999999809e+01
-6.170649999999999835e+01
-6.179809999999999803e+01
-6.170649999999999835e+01
-6.170649999999999835e+01
-6.152340000000000231e+01
-6.161500000000000199e+01
-6.146240000000000236e+01
-6.161500000000000199e+01
-6.143189999999999884e+01
-6.167600000000000193e+01
-6.137080000000000268e+01
-6.134029999999999916e+01
-6.137080000000000268e+01
-6.149289999999999878e+01
-6.152340000000000231e+01
-6.143189999999999884e+01
-6.173709999999999809e+01
-6.179809999999999803e+01
-6.170649999999999835e+01
-6.134029999999999916e+01
-6.155400000000000205e+01
-6.176760000000000161e+01
-6.170649999999999835e+01
-6.158449999999999847e+01
-6.170649999999999835e+01
-6.143189999999999884e+01
-6.167600000000000193e+01
-6.143189999999999884e+01
-6.161500000000000199e+01
-6.143189999999999884e+01
-6.176760000000000161e+01
-6.143189999999999884e+01
-6.161500000000000199e+01
-6.115720000000000312e+01
-6.115720000000000312e+01
-6.121829999999999927e+01
-6.124880000000000280e+01
-6.158449999999999847e+01
-6.167600000000000193e+01
-6.152340000000000231e+01
-6.155400000000000205e+01
-6.161500000000000199e+01
-6.176760000000000161e+01
-6.170649999999999835e+01
-6.170649999999999835e+01
-6.188960000000000150e+01
-6.149289999999999878e+01
-6.158449999999999847e+01
-6.158449999999999847e+01
-6.164549999999999841e+01
-6.146240000000000236e+01
-6.137080000000000268e+01
-6.130980000000000274e+01
-6.161500000000000199e+01
-6.167600000000000193e+01
-6.130980000000000274e+01
-6.124880000000000280e+01
-6.152340000000000231e+01
-6.149289999999999878e+01
-6.170649999999999835e+01
-6.140140000000000242e+01
-6.158449999999999847e+01
-6.140140000000000242e+01
-6.158449999999999847e+01
-6.134029999999999916e+01
-6.149289999999999878e+01
-6.164549999999999841e+01
-6.161500000000000199e+01
-6.185909999999999798e+01
-6.152340000000000231e+01
-6.143189999999999884e+01
-6.134029999999999916e+01
-6.127929999999999922e+01
-6.146240000000000236e+01
-6.146240000000000236e+01
-6.152340000000000231e+01
-6.146240000000000236e+01
-6.134029999999999916e+01
-6.149289999999999878e+01
-6.137080000000000268e+01
-6.155400000000000205e+01
-6.152340000000000231e+01
-6.176760000000000161e+01
-6.161500000000000199e+01
-6.179809999999999803e+01
-6.155400000000000205e+01
-6.155400000000000205e+01
-6.161500000000000199e+01
-6.170649999999999835e+01
-6.170649999999999835e+01
-6.167600000000000193e+01
-6.140140000000000242e+01
-6.167600000000000193e+01
-6.140140000000000242e+01
-6.146240000000000236e+01
-6.137080000000000268e+01
-6.137080000000000268e+01
-6.143189999999999884e+01
-6.134029999999999916e+01
-6.130980000000000274e+01
-6.137080000000000268e+01
-6.140140000000000242e+01
-6.158449999999999847e+01
-6.158449999999999847e+01
-6.164549999999999841e+01
-6.167600000000000193e+01
-6.158449999999999847e+01
-6.155400000000000205e+01
-6.167600000000000193e+01
-6.179809999999999803e+01
-6.167600000000000193e+01
-6.182860000000000156e+01
-6.179809999999999803e+01
-6.164549999999999841e+01
-6.134029999999999916e+01
-6.149289999999999878e+01
-6.146240000000000236e+01
-6.143189999999999884e+01
-6.152340000000000231e+01
-6.134029999999999916e+01
-6.140140000000000242e+01
-6.152340000000000231e+01
-6.134029999999999916e+01
-6.161500000000000199e+01
-6.130980000000000274e+01
-6.140140000000000242e+01
-6.152340000000000231e+01
-6.152340000000000231e+01
-6.155400000000000205e+01
-6.158449999999999847e+01
-6.146240000000000236e+01
-6.155400000000000205e+01
-6.155400000000000205e+01
-6.170649999999999835e+01
-6.146240000000000236e+01
-6.149289999999999878e+01
-6.143189999999999884e+01
-6.161500000000000199e+01
-6.124880000000000280e+01
-6.127929999999999922e+01
-6.140140000000000242e+01
-6.134029999999999916e+01
-6.127929999999999922e+01
-6.140140000000000242e+01
-6.140140000000000242e+01
-6.137080000000000268e+01
-6.152340000000000231e+01
-6.155400000000000205e+01
-6.134029999999999916e+01
-6.170649999999999835e+01
-6.155400000000000205e+01
-6.155400000000000205e+01
-6.155400000000000205e+01
-6.155400000000000205e+01
-6.170649999999999835e+01
-6.155400000000000205e+01
-6.167600000000000193e+01
-6.167600000000000193e+01
-6.137080000000000268e+01
-6.124880000000000280e+01
-6.127929999999999922e+01
-6.112669999999999959e+01
-6.134029999999999916e+01
-6.121829999999999927e+01
-6.146240000000000236e+01
-6.124880000000000280e+01
-6.134029999999999916e+01
-6.121829999999999927e+01
-6.152340000000000231e+01
-6.118769999999999953e+01
-6.140140000000000242e+01
-6.152340000000000231e+01
-6.164549999999999841e+01
-6.149289999999999878e+01
-6.152340000000000231e+01
-6.161500000000000199e+01
-6.164549999999999841e+01
-6.137080000000000268e+01
-6.161500000000000199e+01
-6.146240000000000236e+01
-6.161500000000000199e+01
-6.130980000000000274e+01
-6.121829999999999927e+01
-6.106569999999999965e+01
-6.112669999999999959e+01
-6.137080000000000268e+01
-6.112669999999999959e+01
-6.127929999999999922e+01
-6.127929999999999922e+01
-6.130980000000000274e+01
-6.112669999999999959e+01
-6.134029999999999916e+01
-6.121829999999999927e+01
-6.149289999999999878e+01
-6.149289999999999878e+01
-6.152340000000000231e+01
-6.146240000000000236e+01
-6.140140000000000242e+01
-6.130980000000000274e+01
-6.127929999999999922e+01
-6.124880000000000280e+01
-6.149289999999999878e+01
-6.134029999999999916e+01
-6.127929999999999922e+01
-6.118769999999999953e+01
-6.100460000000000349e+01
-6.124880000000000280e+01
-6.106569999999999965e+01
-6.121829999999999927e+01
-6.140140000000000242e+01
-6.118769999999999953e+01
-6.134029999999999916e+01
-6.146240000000000236e+01
-6.137080000000000268e+01
-6.152340000000000231e+01
-6.127929999999999922e+01
-6.152340000000000231e+01
-6.124880000000000280e+01
-6.152340000000000231e+01
-6.109620000000000317e+01
-6.140140000000000242e+01
-6.112669999999999959e+01
-6.140140000000000242e+01
-6.130980000000000274e+01
-6.134029999999999916e+01
-6.115720000000000312e+01
-6.097409999999999997e+01
-6.097409999999999997e+01
-6.124880000000000280e+01
-6.076050000000000040e+01
-6.134029999999999916e+01
-6.115720000000000312e+01
-6.130980000000000274e+01
-6.118769999999999953e+01
-6.134029999999999916e+01
-6.112669999999999959e+01
-6.115720000000000312e+01
-6.137080000000000268e+01
-6.121829999999999927e+01
-6.167600000000000193e+01
-6.130980000000000274e+01
-6.130980000000000274e+01
-6.137080000000000268e+01
-6.118769999999999953e+01
-6.106569999999999965e+01
-6.112669999999999959e+01
-6.121829999999999927e+01
-6.152340000000000231e+01
-6.130980000000000274e+01
-6.146240000000000236e+01
-6.094360000000000355e+01
-6.115720000000000312e+01
-6.100460000000000349e+01
-6.130980000000000274e+01
-6.121829999999999927e+01
-6.137080000000000268e+01
-6.124880000000000280e+01
-6.152340000000000231e+01
-6.146240000000000236e+01
-6.158449999999999847e+01
-6.140140000000000242e+01
-6.149289999999999878e+01
-6.127929999999999922e+01
-6.121829999999999927e+01
-6.118769999999999953e+01
-6.124880000000000280e+01
-6.124880000000000280e+01
-6.121829999999999927e+01
-6.118769999999999953e+01
-6.118769999999999953e+01
-6.143189999999999884e+01
-6.106569999999999965e+01
-6.109620000000000317e+01
-6.094360000000000355e+01
-6.112669999999999959e+01
-6.121829999999999927e+01
-6.130980000000000274e+01
-6.112669999999999959e+01
-6.149289999999999878e+01
-6.109620000000000317e+01
-6.143189999999999884e+01
-6.127929999999999922e+01
-6.130980000000000274e+01
-6.134029999999999916e+01
-6.137080000000000268e+01
-6.146240000000000236e+01
-6.143189999999999884e+01
-6.115720000000000312e+01
-6.134029999999999916e+01
-6.115720000000000312e+01
-6.112669999999999959e+01
-6.103520000000000323e+01
-6.109620000000000317e+01
-6.088259999999999650e+01
-6.103520000000000323e+01
-6.103520000000000323e+01
-6.100460000000000349e+01
-6.118769999999999953e+01
-6.091310000000000002e+01
-6.112669999999999959e+01
-6.103520000000000323e+01
-6.112669999999999959e+01
-6.097409999999999997e+01
-6.115720000000000312e+01
-6.124880000000000280e+01
-6.106569999999999965e+01
-6.130980000000000274e+01
-6.115720000000000312e+01
-6.069950000000000045e+01
-6.094360000000000355e+01
-6.076050000000000040e+01
-6.094360000000000355e+01
-6.066890000000000072e+01
-6.094360000000000355e+01
-6.085210000000000008e+01
-6.091310000000000002e+01
-6.094360000000000355e+01
-6.072999999999999687e+01
-6.079099999999999682e+01
-6.063839999999999719e+01
-6.063839999999999719e+01
-6.082150000000000034e+01
-6.085210000000000008e+01
-6.079099999999999682e+01
-6.100460000000000349e+01
-6.079099999999999682e+01
-6.088259999999999650e+01
-6.069950000000000045e+01
-6.091310000000000002e+01
-6.097409999999999997e+01
-6.088259999999999650e+01
-6.063839999999999719e+01
-6.097409999999999997e+01
-6.066890000000000072e+01
-6.072999999999999687e+01
-6.057739999999999725e+01
-6.060790000000000077e+01
-6.079099999999999682e+01
-6.063839999999999719e+01
-6.063839999999999719e+01
-6.066890000000000072e+01
-6.076050000000000040e+01
-6.082150000000000034e+01
-6.094360000000000355e+01
-6.076050000000000040e+01
-6.088259999999999650e+01
-6.072999999999999687e+01
-6.069950000000000045e+01
-6.076050000000000040e+01
-6.072999999999999687e+01
-6.085210000000000008e+01
-6.085210000000000008e+01
-6.094360000000000355e+01
-6.066890000000000072e+01
-6.063839999999999719e+01
-6.036379999999999768e+01
-6.039430000000000121e+01
-6.042479999999999762e+01
-6.030270000000000152e+01
-6.060790000000000077e+01
-6.048579999999999757e+01
-6.048579999999999757e+01
-6.045530000000000115e+01
-6.048579999999999757e+01
-6.033330000000000126e+01
-6.054690000000000083e+01
-6.060790000000000077e+01
-6.051639999999999731e+01
-6.063839999999999719e+01
-6.060790000000000077e+01
-6.048579999999999757e+01
-6.063839999999999719e+01
-6.048579999999999757e+01
-6.057739999999999725e+01
-6.033330000000000126e+01
-6.036379999999999768e+01
-6.018070000000000164e+01
-6.027219999999999800e+01
-6.045530000000000115e+01
-6.033330000000000126e+01
-6.054690000000000083e+01
-6.036379999999999768e+01
-6.076050000000000040e+01
-6.036379999999999768e+01
-6.024170000000000158e+01
-6.057739999999999725e+01
-6.042479999999999762e+01
-6.066890000000000072e+01
-6.057739999999999725e+01
-6.045530000000000115e+01
-6.045530000000000115e+01
-6.011959999999999837e+01
-6.011959999999999837e+01
-6.021119999999999806e+01
-6.030270000000000152e+01
-6.030270000000000152e+01
-6.011959999999999837e+01
-6.033330000000000126e+01
-6.036379999999999768e+01
-6.018070000000000164e+01
-6.008910000000000196e+01
-6.018070000000000164e+01
-6.021119999999999806e+01
-6.024170000000000158e+01
-6.024170000000000158e+01
-6.024170000000000158e+01
-6.039430000000000121e+01
-6.021119999999999806e+01
-6.054690000000000083e+01
-6.039430000000000121e+01
-6.060790000000000077e+01
-6.045530000000000115e+01
-6.021119999999999806e+01
-6.030270000000000152e+01
-6.027219999999999800e+01
-6.008910000000000196e+01
-6.039430000000000121e+01
-6.021119999999999806e+01
-6.027219999999999800e+01
-5.999759999999999849e+01
-6.008910000000000196e+01
-5.987550000000000239e+01
-6.002810000000000201e+01
-6.005859999999999843e+01
-6.011959999999999837e+01
-6.002810000000000201e+01
-6.021119999999999806e+01
-5.999759999999999849e+01
-6.024170000000000158e+01
-5.999759999999999849e+01
-6.008910000000000196e+01
-6.008910000000000196e+01
-6.015010000000000190e+01
-6.005859999999999843e+01
-5.999759999999999849e+01
-6.021119999999999806e+01
-6.002810000000000201e+01
-6.005859999999999843e+01
-5.999759999999999849e+01
-6.005859999999999843e+01
-5.984499999999999886e+01
-5.999759999999999849e+01
-5.981450000000000244e+01
-5.996699999999999875e+01
-5.978390000000000271e+01
-6.005859999999999843e+01
-5.987550000000000239e+01
-6.018070000000000164e+01
-5.975339999999999918e+01
-6.018070000000000164e+01
-5.996699999999999875e+01
-6.005859999999999843e+01
-6.011959999999999837e+01
-6.005859999999999843e+01
-5.999759999999999849e+01
-6.018070000000000164e+01
-5.999759999999999849e+01
-6.024170000000000158e+01
-5.990599999999999881e+01
-5.963130000000000308e+01
-5.963130000000000308e+01
-5.969239999999999924e+01
-5.975339999999999918e+01
-5.987550000000000239e+01
-5.984499999999999886e+01
-5.987550000000000239e+01
-5.969239999999999924e+01
-5.941770000000000351e+01
-5.972290000000000276e+01
-5.957030000000000314e+01
-5.972290000000000276e+01
-5.984499999999999886e+01
-5.984499999999999886e+01
-5.978390000000000271e+01
-5.996699999999999875e+01
-5.978390000000000271e+01
-5.987550000000000239e+01
-5.978390000000000271e+01
-6.011959999999999837e+01
-5.969239999999999924e+01
-5.981450000000000244e+01
-5.957030000000000314e+01
-5.969239999999999924e+01
-5.966190000000000282e+01
-5.953979999999999961e+01
-5.957030000000000314e+01
-5.947879999999999967e+01
-5.966190000000000282e+01
-5.969239999999999924e+01
-5.944819999999999993e+01
-5.957030000000000314e+01
-5.960079999999999956e+01
-5.975339999999999918e+01
-5.996699999999999875e+01
-5.966190000000000282e+01
-5.993650000000000233e+01
-5.957030000000000314e+01
-5.969239999999999924e+01
-5.932620000000000005e+01
-5.963130000000000308e+01
-5.963130000000000308e+01
-5.993650000000000233e+01
-5.972290000000000276e+01
-5.963130000000000308e+01
-5.960079999999999956e+01
-5.953979999999999961e+01
-5.944819999999999993e+01
-5.963130000000000308e+01
-5.947879999999999967e+01
-5.963130000000000308e+01
-5.950930000000000319e+01
-5.960079999999999956e+01
-5.947879999999999967e+01
-5.966190000000000282e+01
-5.963130000000000308e+01
-5.938719999999999999e+01
-5.963130000000000308e+01
-5.972290000000000276e+01
-5.969239999999999924e+01
-5.969239999999999924e+01
-5.960079999999999956e+01
-5.984499999999999886e+01
-5.969239999999999924e+01
-5.990599999999999881e+01
-5.978390000000000271e+01
-5.926509999999999678e+01
-5.966190000000000282e+01
-5.914309999999999690e+01
-5.938719999999999999e+01
-5.932620000000000005e+01
-5.953979999999999961e+01
-5.935669999999999646e+01
-5.950930000000000319e+01
-5.929569999999999652e+01
-5.911249999999999716e+01
-5.917360000000000042e+01
-5.938719999999999999e+01
-5.944819999999999993e+01
-5.960079999999999956e+01
-5.953979999999999961e+01
-5.969239999999999924e+01
-5.957030000000000314e+01
-5.972290000000000276e+01
-5.960079999999999956e+01
-5.963130000000000308e+01
-5.987550000000000239e+01
-5.960079999999999956e+01
-5.941770000000000351e+01
-5.938719999999999999e+01
-5.947879999999999967e+01
-5.941770000000000351e+01
-5.929569999999999652e+01
-5.926509999999999678e+01
-5.929569999999999652e+01
-5.938719999999999999e+01
-5.944819999999999993e+01
-5.935669999999999646e+01
-5.929569999999999652e+01
-5.896000000000000085e+01
-5.957030000000000314e+01
-5.950930000000000319e+01
-5.935669999999999646e+01
-5.944819999999999993e+01
-5.917360000000000042e+01
-5.944819999999999993e+01
-5.938719999999999999e+01
-5.960079999999999956e+01
-5.950930000000000319e+01
-5.947879999999999967e+01
-5.950930000000000319e+01
-5.926509999999999678e+01
-5.914309999999999690e+01
-5.923460000000000036e+01
-5.923460000000000036e+01
-5.923460000000000036e+01
-5.929569999999999652e+01
-5.932620000000000005e+01
-5.920409999999999684e+01
-5.923460000000000036e+01
-5.914309999999999690e+01
-5.935669999999999646e+01
-5.941770000000000351e+01
-5.911249999999999716e+01
-5.944819999999999993e+01
-5.941770000000000351e+01
-5.941770000000000351e+01
-5.941770000000000351e+01
-5.932620000000000005e+01
-5.941770000000000351e+01
-5.926509999999999678e+01
-5.926509999999999678e+01
-5.914309999999999690e+01
-5.914309999999999690e+01
-5.935669999999999646e+01
-5.905149999999999721e+01
-5.914309999999999690e+01
-5.905149999999999721e+01
-5.902100000000000080e+01
-5.889889999999999759e+01
-5.905149999999999721e+01
-5.899049999999999727e+01
-5.889889999999999759e+01
-5.920409999999999684e+01
-5.908200000000000074e+01
-5.938719999999999999e+01
-5.938719999999999999e+01
-5.926509999999999678e+01
-5.926509999999999678e+01
-5.926509999999999678e+01
-5.923460000000000036e+01
-5.923460000000000036e+01
-5.935669999999999646e+01
-5.932620000000000005e+01
-5.923460000000000036e+01
-5.932620000000000005e+01
-5.923460000000000036e+01
-5.902100000000000080e+01
-5.896000000000000085e+01
-5.889889999999999759e+01
-5.862429999999999808e+01
-5.880740000000000123e+01
-5.902100000000000080e+01
-5.899049999999999727e+01
-5.902100000000000080e+01
-5.911249999999999716e+01
-5.880740000000000123e+01
-5.908200000000000074e+01
-5.899049999999999727e+01
-5.914309999999999690e+01
-5.923460000000000036e+01
-5.908200000000000074e+01
-5.899049999999999727e+01
-5.892940000000000111e+01
-5.892940000000000111e+01
-5.880740000000000123e+01
-5.905149999999999721e+01
-5.896000000000000085e+01
-5.917360000000000042e+01
-5.865480000000000160e+01
-5.865480000000000160e+01
-5.865480000000000160e+01
-5.892940000000000111e+01
-5.871580000000000155e+01
-5.905149999999999721e+01
-5.877689999999999770e+01
-5.905149999999999721e+01
-5.889889999999999759e+01
-5.899049999999999727e+01
-5.892940000000000111e+01
-5.935669999999999646e+01
-5.914309999999999690e+01
-5.914309999999999690e+01
-5.908200000000000074e+01
-5.899049999999999727e+01
-5.899049999999999727e+01
-5.902100000000000080e+01
-5.905149999999999721e+01
-5.917360000000000042e+01
-5.905149999999999721e+01
-5.883789999999999765e+01
-5.883789999999999765e+01
-5.862429999999999808e+01
-5.883789999999999765e+01
-5.853269999999999840e+01
-5.908200000000000074e+01
-5.880740000000000123e+01
-5.902100000000000080e+01
-5.871580000000000155e+01
-5.905149999999999721e+01
-5.880740000000000123e+01
-5.914309999999999690e+01
-5.908200000000000074e+01
-5.914309999999999690e+01
-5.902100000000000080e+01
-5.923460000000000036e+01
-5.889889999999999759e+01
-5.892940000000000111e+01
-5.883789999999999765e+01
-5.899049999999999727e+01
-5.883789999999999765e+01
-5.914309999999999690e+01
-5.905149999999999721e+01
-5.892940000000000111e+01
-5.889889999999999759e+01
-5.865480000000000160e+01
-5.899049999999999727e+01
-5.880740000000000123e+01
-5.883789999999999765e+01
-5.886840000000000117e+01
-5.883789999999999765e+01
-5.883789999999999765e+01
-5.886840000000000117e+01
-5.889889999999999759e+01
-5.911249999999999716e+01
-5.880740000000000123e+01
-5.905149999999999721e+01
-5.850220000000000198e+01
-5.889889999999999759e+01
-5.856320000000000192e+01
-5.883789999999999765e+01
-5.859380000000000166e+01
-5.874629999999999797e+01
-5.859380000000000166e+01
-5.874629999999999797e+01
-5.877689999999999770e+01
-5.871580000000000155e+01
-5.865480000000000160e+01
-5.877689999999999770e+01
-5.865480000000000160e+01
-5.899049999999999727e+01
-5.877689999999999770e+01
-5.899049999999999727e+01
-5.899049999999999727e+01
-5.899049999999999727e+01
-5.886840000000000117e+01
-5.883789999999999765e+01
-5.908200000000000074e+01
-5.902100000000000080e+01
-5.896000000000000085e+01
-5.886840000000000117e+01
-5.868529999999999802e+01
-5.880740000000000123e+01
-5.889889999999999759e+01
-5.862429999999999808e+01
-5.880740000000000123e+01
-5.862429999999999808e+01
-5.877689999999999770e+01
-5.856320000000000192e+01
-5.880740000000000123e+01
-5.862429999999999808e+01
-5.892940000000000111e+01
-5.856320000000000192e+01
-5.889889999999999759e+01
-5.865480000000000160e+01
-5.880740000000000123e+01
-5.892940000000000111e+01
-5.883789999999999765e+01
-5.874629999999999797e+01
-5.877689999999999770e+01
-5.886840000000000117e+01
-5.880740000000000123e+01
-5.868529999999999802e+01
-5.862429999999999808e+01
-5.847169999999999845e+01
-5.838009999999999877e+01
-5.859380000000000166e+01
-5.844120000000000203e+01
-5.871580000000000155e+01
-5.865480000000000160e+01
-5.877689999999999770e+01
-5.859380000000000166e+01
-5.874629999999999797e+01
-5.856320000000000192e+01
-5.880740000000000123e+01
-5.871580000000000155e+01
-5.905149999999999721e+01
-5.871580000000000155e+01
-5.880740000000000123e+01
-5.844120000000000203e+01
-5.859380000000000166e+01
-5.853269999999999840e+01
-5.850220000000000198e+01
-5.841060000000000230e+01
-5.877689999999999770e+01
-5.859380000000000166e+01
-5.853269999999999840e+01
-5.822749999999999915e+01
-5.838009999999999877e+01
-5.841060000000000230e+01
-5.865480000000000160e+01
-5.859380000000000166e+01
-5.862429999999999808e+01
-5.853269999999999840e+01
-5.841060000000000230e+01
-5.877689999999999770e+01
-5.868529999999999802e+01
-5.880740000000000123e+01
-5.871580000000000155e+01
-5.880740000000000123e+01
[truncated: 1,087,737 more chars]
