# Supplementary material for: Bursting Dynamics Based on the Persistent Na+ and Na+/K+ Pump Currents: A Dynamic Clamp Approach
Source: eNeuro. 2023 Aug 11;10(8):ENEURO.0331-22.2023. doi: 10.1523/ENEURO.0331-22.2023 (PMC10444573; doi:10.1523/ENEURO.0331-22.2023)
Supplement: Extended Data 1 — The extended data compressed file contains the experimental data for an experimental set and the Matlab code for the 2D model fitted to the data. The file also provides scripts for the analysis of the experimental data and outcome of the model. The scripts are listed in ReadMeFirst.txt. Download Extended Data 1, ZIP file. [file enu-eN-NWR-0331-22-s01.zip › CodeSubmitted/20n05001_traces/20n05001_gP6.0_ipm0.5_nm_Nai.txt]

1.156620000000000026e+01
1.156620000000000026e+01
1.159670000000000023e+01
1.156620000000000026e+01
1.156620000000000026e+01
1.150510000000000055e+01
1.156620000000000026e+01
1.153560000000000052e+01
1.153560000000000052e+01
1.153560000000000052e+01
1.153560000000000052e+01
1.153560000000000052e+01
1.153560000000000052e+01
1.150510000000000055e+01
1.153560000000000052e+01
1.150510000000000055e+01
1.156620000000000026e+01
1.153560000000000052e+01
1.156620000000000026e+01
1.159670000000000023e+01
1.150510000000000055e+01
1.156620000000000026e+01
1.153560000000000052e+01
1.153560000000000052e+01
1.156620000000000026e+01
1.150510000000000055e+01
1.153560000000000052e+01
1.150510000000000055e+01
1.153560000000000052e+01
1.150510000000000055e+01
1.153560000000000052e+01
1.153560000000000052e+01
1.150510000000000055e+01
1.147460000000000058e+01
1.153560000000000052e+01
1.153560000000000052e+01
1.153560000000000052e+01
1.153560000000000052e+01
1.147460000000000058e+01
1.159670000000000023e+01
1.147460000000000058e+01
1.153560000000000052e+01
1.153560000000000052e+01
1.153560000000000052e+01
1.153560000000000052e+01
1.153560000000000052e+01
1.153560000000000052e+01
1.153560000000000052e+01
1.150510000000000055e+01
1.147460000000000058e+01
1.153560000000000052e+01
1.150510000000000055e+01
1.150510000000000055e+01
1.153560000000000052e+01
1.153560000000000052e+01
1.150510000000000055e+01
1.153560000000000052e+01
1.153560000000000052e+01
1.156620000000000026e+01
1.153560000000000052e+01
1.150510000000000055e+01
1.150510000000000055e+01
1.150510000000000055e+01
1.150510000000000055e+01
1.153560000000000052e+01
1.150510000000000055e+01
1.141360000000000063e+01
1.150510000000000055e+01
1.147460000000000058e+01
1.150510000000000055e+01
1.147460000000000058e+01
1.147460000000000058e+01
1.153560000000000052e+01
1.147460000000000058e+01
1.153560000000000052e+01
1.147460000000000058e+01
1.147460000000000058e+01
1.150510000000000055e+01
1.150510000000000055e+01
1.147460000000000058e+01
1.153560000000000052e+01
1.147460000000000058e+01
1.153560000000000052e+01
1.147460000000000058e+01
1.150510000000000055e+01
1.147460000000000058e+01
1.144410000000000061e+01
1.144410000000000061e+01
1.147460000000000058e+01
1.150510000000000055e+01
1.153560000000000052e+01
1.150510000000000055e+01
1.153560000000000052e+01
1.147460000000000058e+01
1.147460000000000058e+01
1.150510000000000055e+01
1.147460000000000058e+01
1.147460000000000058e+01
1.150510000000000055e+01
1.147460000000000058e+01
1.150510000000000055e+01
1.144410000000000061e+01
1.147460000000000058e+01
1.144410000000000061e+01
1.147460000000000058e+01
1.150510000000000055e+01
1.147460000000000058e+01
1.147460000000000058e+01
1.147460000000000058e+01
1.150510000000000055e+01
1.147460000000000058e+01
1.150510000000000055e+01
1.150510000000000055e+01
1.147460000000000058e+01
1.147460000000000058e+01
1.153560000000000052e+01
1.147460000000000058e+01
1.141360000000000063e+01
1.144410000000000061e+01
1.144410000000000061e+01
1.147460000000000058e+01
1.144410000000000061e+01
1.147460000000000058e+01
1.144410000000000061e+01
1.147460000000000058e+01
1.150510000000000055e+01
1.141360000000000063e+01
1.144410000000000061e+01
1.147460000000000058e+01
1.147460000000000058e+01
1.144410000000000061e+01
1.144410000000000061e+01
1.147460000000000058e+01
1.141360000000000063e+01
1.147460000000000058e+01
1.144410000000000061e+01
1.144410000000000061e+01
1.144410000000000061e+01
1.144410000000000061e+01
1.144410000000000061e+01
1.147460000000000058e+01
1.144410000000000061e+01
1.147460000000000058e+01
1.144410000000000061e+01
1.144410000000000061e+01
1.147460000000000058e+01
1.144410000000000061e+01
1.150510000000000055e+01
1.144410000000000061e+01
1.141360000000000063e+01
1.147460000000000058e+01
1.144410000000000061e+01
1.150510000000000055e+01
1.150510000000000055e+01
1.144410000000000061e+01
1.147460000000000058e+01
1.147460000000000058e+01
1.147460000000000058e+01
1.144410000000000061e+01
1.147460000000000058e+01
1.147460000000000058e+01
1.147460000000000058e+01
1.147460000000000058e+01
1.147460000000000058e+01
1.147460000000000058e+01
1.147460000000000058e+01
1.144410000000000061e+01
1.144410000000000061e+01
1.147460000000000058e+01
1.144410000000000061e+01
1.147460000000000058e+01
1.144410000000000061e+01
1.147460000000000058e+01
1.141360000000000063e+01
1.141360000000000063e+01
1.141360000000000063e+01
1.141360000000000063e+01
1.147460000000000058e+01
1.144410000000000061e+01
1.138310000000000066e+01
1.144410000000000061e+01
1.144410000000000061e+01
1.144410000000000061e+01
1.141360000000000063e+01
1.141360000000000063e+01
1.141360000000000063e+01
1.141360000000000063e+01
1.144410000000000061e+01
1.141360000000000063e+01
1.144410000000000061e+01
1.144410000000000061e+01
1.138310000000000066e+01
1.141360000000000063e+01
1.144410000000000061e+01
1.144410000000000061e+01
1.141360000000000063e+01
1.144410000000000061e+01
1.141360000000000063e+01
1.144410000000000061e+01
1.141360000000000063e+01
1.141360000000000063e+01
1.144410000000000061e+01
1.144410000000000061e+01
1.147460000000000058e+01
1.144410000000000061e+01
1.141360000000000063e+01
1.141360000000000063e+01
1.147460000000000058e+01
1.144410000000000061e+01
1.144410000000000061e+01
1.141360000000000063e+01
1.144410000000000061e+01
1.141360000000000063e+01
1.144410000000000061e+01
1.141360000000000063e+01
1.141360000000000063e+01
1.141360000000000063e+01
1.141360000000000063e+01
1.144410000000000061e+01
1.141360000000000063e+01
1.144410000000000061e+01
1.141360000000000063e+01
1.144410000000000061e+01
1.144410000000000061e+01
1.147460000000000058e+01
1.141360000000000063e+01
1.141360000000000063e+01
1.141360000000000063e+01
1.147460000000000058e+01
1.144410000000000061e+01
1.138310000000000066e+01
1.141360000000000063e+01
1.141360000000000063e+01
1.141360000000000063e+01
1.138310000000000066e+01
1.141360000000000063e+01
1.141360000000000063e+01
1.138310000000000066e+01
1.138310000000000066e+01
1.135249999999999915e+01
1.144410000000000061e+01
1.144410000000000061e+01
1.141360000000000063e+01
1.141360000000000063e+01
1.141360000000000063e+01
1.138310000000000066e+01
1.141360000000000063e+01
1.141360000000000063e+01
1.141360000000000063e+01
1.141360000000000063e+01
1.141360000000000063e+01
1.141360000000000063e+01
1.135249999999999915e+01
1.138310000000000066e+01
1.135249999999999915e+01
1.138310000000000066e+01
1.144410000000000061e+01
1.141360000000000063e+01
1.141360000000000063e+01
1.141360000000000063e+01
1.138310000000000066e+01
1.138310000000000066e+01
1.138310000000000066e+01
1.138310000000000066e+01
1.141360000000000063e+01
1.135249999999999915e+01
1.141360000000000063e+01
1.135249999999999915e+01
1.138310000000000066e+01
1.141360000000000063e+01
1.135249999999999915e+01
1.138310000000000066e+01
1.138310000000000066e+01
1.135249999999999915e+01
1.138310000000000066e+01
1.138310000000000066e+01
1.141360000000000063e+01
1.141360000000000063e+01
1.138310000000000066e+01
1.138310000000000066e+01
1.138310000000000066e+01
1.141360000000000063e+01
1.138310000000000066e+01
1.138310000000000066e+01
1.141360000000000063e+01
1.138310000000000066e+01
1.141360000000000063e+01
1.138310000000000066e+01
1.135249999999999915e+01
1.138310000000000066e+01
1.141360000000000063e+01
1.135249999999999915e+01
1.138310000000000066e+01
1.138310000000000066e+01
1.135249999999999915e+01
1.138310000000000066e+01
1.138310000000000066e+01
1.135249999999999915e+01
1.138310000000000066e+01
1.135249999999999915e+01
1.135249999999999915e+01
1.135249999999999915e+01
1.138310000000000066e+01
1.141360000000000063e+01
1.135249999999999915e+01
1.138310000000000066e+01
1.138310000000000066e+01
1.132199999999999918e+01
1.135249999999999915e+01
1.135249999999999915e+01
1.132199999999999918e+01
1.135249999999999915e+01
1.138310000000000066e+01
1.141360000000000063e+01
1.141360000000000063e+01
1.135249999999999915e+01
1.138310000000000066e+01
1.138310000000000066e+01
1.135249999999999915e+01
1.138310000000000066e+01
1.132199999999999918e+01
1.141360000000000063e+01
1.138310000000000066e+01
1.135249999999999915e+01
1.138310000000000066e+01
1.138310000000000066e+01
1.135249999999999915e+01
1.135249999999999915e+01
1.138310000000000066e+01
1.138310000000000066e+01
1.138310000000000066e+01
1.135249999999999915e+01
1.138310000000000066e+01
1.135249999999999915e+01
1.135249999999999915e+01
1.135249999999999915e+01
1.141360000000000063e+01
1.135249999999999915e+01
1.138310000000000066e+01
1.138310000000000066e+01
1.135249999999999915e+01
1.138310000000000066e+01
1.135249999999999915e+01
1.138310000000000066e+01
1.138310000000000066e+01
1.138310000000000066e+01
1.135249999999999915e+01
1.135249999999999915e+01
1.135249999999999915e+01
1.129149999999999920e+01
1.129149999999999920e+01
1.132199999999999918e+01
1.132199999999999918e+01
1.132199999999999918e+01
1.132199999999999918e+01
1.135249999999999915e+01
1.135249999999999915e+01
1.132199999999999918e+01
1.135249999999999915e+01
1.132199999999999918e+01
1.132199999999999918e+01
1.132199999999999918e+01
1.135249999999999915e+01
1.135249999999999915e+01
1.135249999999999915e+01
1.138310000000000066e+01
1.135249999999999915e+01
1.135249999999999915e+01
1.135249999999999915e+01
1.135249999999999915e+01
1.132199999999999918e+01
1.132199999999999918e+01
1.135249999999999915e+01
1.129149999999999920e+01
1.135249999999999915e+01
1.135249999999999915e+01
1.132199999999999918e+01
1.132199999999999918e+01
1.135249999999999915e+01
1.135249999999999915e+01
1.132199999999999918e+01
1.132199999999999918e+01
1.135249999999999915e+01
1.135249999999999915e+01
1.138310000000000066e+01
1.132199999999999918e+01
1.138310000000000066e+01
1.135249999999999915e+01
1.135249999999999915e+01
1.138310000000000066e+01
1.135249999999999915e+01
1.135249999999999915e+01
1.135249999999999915e+01
1.138310000000000066e+01
1.138310000000000066e+01
1.132199999999999918e+01
1.135249999999999915e+01
1.132199999999999918e+01
1.138310000000000066e+01
1.138310000000000066e+01
1.138310000000000066e+01
1.138310000000000066e+01
1.135249999999999915e+01
1.135249999999999915e+01
1.132199999999999918e+01
1.132199999999999918e+01
1.135249999999999915e+01
1.132199999999999918e+01
1.129149999999999920e+01
1.132199999999999918e+01
1.129149999999999920e+01
1.129149999999999920e+01
1.129149999999999920e+01
1.132199999999999918e+01
1.135249999999999915e+01
1.129149999999999920e+01
1.132199999999999918e+01
1.129149999999999920e+01
1.135249999999999915e+01
1.132199999999999918e+01
1.132199999999999918e+01
1.132199999999999918e+01
1.132199999999999918e+01
1.126099999999999923e+01
1.135249999999999915e+01
1.132199999999999918e+01
1.132199999999999918e+01
1.132199999999999918e+01
1.132199999999999918e+01
1.132199999999999918e+01
1.132199999999999918e+01
1.135249999999999915e+01
1.132199999999999918e+01
1.135249999999999915e+01
1.132199999999999918e+01
1.129149999999999920e+01
1.129149999999999920e+01
1.135249999999999915e+01
1.132199999999999918e+01
1.132199999999999918e+01
1.135249999999999915e+01
1.129149999999999920e+01
1.135249999999999915e+01
1.129149999999999920e+01
1.132199999999999918e+01
1.132199999999999918e+01
1.129149999999999920e+01
1.132199999999999918e+01
1.135249999999999915e+01
1.132199999999999918e+01
1.132199999999999918e+01
1.129149999999999920e+01
1.129149999999999920e+01
1.135249999999999915e+01
1.132199999999999918e+01
1.135249999999999915e+01
1.132199999999999918e+01
1.135249999999999915e+01
1.132199999999999918e+01
1.129149999999999920e+01
1.129149999999999920e+01
1.129149999999999920e+01
1.129149999999999920e+01
1.135249999999999915e+01
1.126099999999999923e+01
1.132199999999999918e+01
1.132199999999999918e+01
1.135249999999999915e+01
1.126099999999999923e+01
1.132199999999999918e+01
1.129149999999999920e+01
1.123049999999999926e+01
1.129149999999999920e+01
1.126099999999999923e+01
1.132199999999999918e+01
1.129149999999999920e+01
1.126099999999999923e+01
1.123049999999999926e+01
1.129149999999999920e+01
1.129149999999999920e+01
1.132199999999999918e+01
1.126099999999999923e+01
1.132199999999999918e+01
1.126099999999999923e+01
1.126099999999999923e+01
1.126099999999999923e+01
1.129149999999999920e+01
1.132199999999999918e+01
1.129149999999999920e+01
1.129149999999999920e+01
1.126099999999999923e+01
1.126099999999999923e+01
1.129149999999999920e+01
1.126099999999999923e+01
1.129149999999999920e+01
1.126099999999999923e+01
1.129149999999999920e+01
1.129149999999999920e+01
1.129149999999999920e+01
1.129149999999999920e+01
1.132199999999999918e+01
1.129149999999999920e+01
1.129149999999999920e+01
1.129149999999999920e+01
1.126099999999999923e+01
1.129149999999999920e+01
1.126099999999999923e+01
1.129149999999999920e+01
1.129149999999999920e+01
1.126099999999999923e+01
1.129149999999999920e+01
1.126099999999999923e+01
1.126099999999999923e+01
1.129149999999999920e+01
1.129149999999999920e+01
1.129149999999999920e+01
1.126099999999999923e+01
1.135249999999999915e+01
1.129149999999999920e+01
1.129149999999999920e+01
1.129149999999999920e+01
1.123049999999999926e+01
1.129149999999999920e+01
1.132199999999999918e+01
1.126099999999999923e+01
1.126099999999999923e+01
1.129149999999999920e+01
1.129149999999999920e+01
1.126099999999999923e+01
1.129149999999999920e+01
1.119999999999999929e+01
1.129149999999999920e+01
1.129149999999999920e+01
1.119999999999999929e+01
1.126099999999999923e+01
1.126099999999999923e+01
1.119999999999999929e+01
1.123049999999999926e+01
1.129149999999999920e+01
1.123049999999999926e+01
1.126099999999999923e+01
1.126099999999999923e+01
1.126099999999999923e+01
1.123049999999999926e+01
1.123049999999999926e+01
1.126099999999999923e+01
1.126099999999999923e+01
1.126099999999999923e+01
1.123049999999999926e+01
1.126099999999999923e+01
1.123049999999999926e+01
1.129149999999999920e+01
1.126099999999999923e+01
1.123049999999999926e+01
1.126099999999999923e+01
1.129149999999999920e+01
1.123049999999999926e+01
1.132199999999999918e+01
1.129149999999999920e+01
1.123049999999999926e+01
1.126099999999999923e+01
1.123049999999999926e+01
1.126099999999999923e+01
1.126099999999999923e+01
1.129149999999999920e+01
1.126099999999999923e+01
1.126099999999999923e+01
1.126099999999999923e+01
1.129149999999999920e+01
1.129149999999999920e+01
1.129149999999999920e+01
1.126099999999999923e+01
1.119999999999999929e+01
1.126099999999999923e+01
1.123049999999999926e+01
1.119999999999999929e+01
1.119999999999999929e+01
1.123049999999999926e+01
1.123049999999999926e+01
1.126099999999999923e+01
1.123049999999999926e+01
1.129149999999999920e+01
1.123049999999999926e+01
1.129149999999999920e+01
1.126099999999999923e+01
1.126099999999999923e+01
1.126099999999999923e+01
1.129149999999999920e+01
1.129149999999999920e+01
1.129149999999999920e+01
1.123049999999999926e+01
1.126099999999999923e+01
1.129149999999999920e+01
1.129149999999999920e+01
1.123049999999999926e+01
1.119999999999999929e+01
1.119999999999999929e+01
1.119999999999999929e+01
1.126099999999999923e+01
1.123049999999999926e+01
1.119999999999999929e+01
1.123049999999999926e+01
1.126099999999999923e+01
1.116939999999999955e+01
1.116939999999999955e+01
1.123049999999999926e+01
1.126099999999999923e+01
1.123049999999999926e+01
1.123049999999999926e+01
1.119999999999999929e+01
1.116939999999999955e+01
1.119999999999999929e+01
1.126099999999999923e+01
1.123049999999999926e+01
1.123049999999999926e+01
1.123049999999999926e+01
1.123049999999999926e+01
1.119999999999999929e+01
1.119999999999999929e+01
1.119999999999999929e+01
1.119999999999999929e+01
1.126099999999999923e+01
1.123049999999999926e+01
1.126099999999999923e+01
1.123049999999999926e+01
1.123049999999999926e+01
1.123049999999999926e+01
1.119999999999999929e+01
1.123049999999999926e+01
1.123049999999999926e+01
1.123049999999999926e+01
1.123049999999999926e+01
1.119999999999999929e+01
1.123049999999999926e+01
1.123049999999999926e+01
1.123049999999999926e+01
1.119999999999999929e+01
1.116939999999999955e+01
1.123049999999999926e+01
1.123049999999999926e+01
1.119999999999999929e+01
1.123049999999999926e+01
1.126099999999999923e+01
1.119999999999999929e+01
1.126099999999999923e+01
1.119999999999999929e+01
1.119999999999999929e+01
1.119999999999999929e+01
1.123049999999999926e+01
1.123049999999999926e+01
1.119999999999999929e+01
1.123049999999999926e+01
1.123049999999999926e+01
1.123049999999999926e+01
1.123049999999999926e+01
1.116939999999999955e+01
1.119999999999999929e+01
1.123049999999999926e+01
1.119999999999999929e+01
1.116939999999999955e+01
1.116939999999999955e+01
1.119999999999999929e+01
1.119999999999999929e+01
1.116939999999999955e+01
1.123049999999999926e+01
1.116939999999999955e+01
1.119999999999999929e+01
1.119999999999999929e+01
1.116939999999999955e+01
1.116939999999999955e+01
1.113889999999999958e+01
1.119999999999999929e+01
1.116939999999999955e+01
1.113889999999999958e+01
1.119999999999999929e+01
1.113889999999999958e+01
1.119999999999999929e+01
1.119999999999999929e+01
1.119999999999999929e+01
1.116939999999999955e+01
1.119999999999999929e+01
1.116939999999999955e+01
1.123049999999999926e+01
1.116939999999999955e+01
1.116939999999999955e+01
1.116939999999999955e+01
1.119999999999999929e+01
1.110839999999999961e+01
1.113889999999999958e+01
1.119999999999999929e+01
1.116939999999999955e+01
1.116939999999999955e+01
1.119999999999999929e+01
1.119999999999999929e+01
1.113889999999999958e+01
1.119999999999999929e+01
1.116939999999999955e+01
1.119999999999999929e+01
1.119999999999999929e+01
1.119999999999999929e+01
1.116939999999999955e+01
1.116939999999999955e+01
1.116939999999999955e+01
1.116939999999999955e+01
1.116939999999999955e+01
1.116939999999999955e+01
1.119999999999999929e+01
1.110839999999999961e+01
1.116939999999999955e+01
1.123049999999999926e+01
1.119999999999999929e+01
1.119999999999999929e+01
1.116939999999999955e+01
1.116939999999999955e+01
1.119999999999999929e+01
1.116939999999999955e+01
1.119999999999999929e+01
1.116939999999999955e+01
1.123049999999999926e+01
1.116939999999999955e+01
1.119999999999999929e+01
1.116939999999999955e+01
1.119999999999999929e+01
1.113889999999999958e+01
1.116939999999999955e+01
1.116939999999999955e+01
1.113889999999999958e+01
1.116939999999999955e+01
1.113889999999999958e+01
1.116939999999999955e+01
1.116939999999999955e+01
1.110839999999999961e+01
1.113889999999999958e+01
1.113889999999999958e+01
1.116939999999999955e+01
1.116939999999999955e+01
1.116939999999999955e+01
1.113889999999999958e+01
1.116939999999999955e+01
1.116939999999999955e+01
1.113889999999999958e+01
1.116939999999999955e+01
1.116939999999999955e+01
1.110839999999999961e+01
1.116939999999999955e+01
1.116939999999999955e+01
1.123049999999999926e+01
1.119999999999999929e+01
1.113889999999999958e+01
1.116939999999999955e+01
1.116939999999999955e+01
1.116939999999999955e+01
1.110839999999999961e+01
1.116939999999999955e+01
1.116939999999999955e+01
1.110839999999999961e+01
1.113889999999999958e+01
1.113889999999999958e+01
1.116939999999999955e+01
1.116939999999999955e+01
1.113889999999999958e+01
1.116939999999999955e+01
1.116939999999999955e+01
1.116939999999999955e+01
1.116939999999999955e+01
1.116939999999999955e+01
1.113889999999999958e+01
1.116939999999999955e+01
1.116939999999999955e+01
1.116939999999999955e+01
1.110839999999999961e+01
1.113889999999999958e+01
1.116939999999999955e+01
1.116939999999999955e+01
1.116939999999999955e+01
1.113889999999999958e+01
1.113889999999999958e+01
1.110839999999999961e+01
1.116939999999999955e+01
1.116939999999999955e+01
1.116939999999999955e+01
1.116939999999999955e+01
1.119999999999999929e+01
1.113889999999999958e+01
1.116939999999999955e+01
1.113889999999999958e+01
1.113889999999999958e+01
1.116939999999999955e+01
1.116939999999999955e+01
1.116939999999999955e+01
1.110839999999999961e+01
1.110839999999999961e+01
1.113889999999999958e+01
1.110839999999999961e+01
1.110839999999999961e+01
1.116939999999999955e+01
1.113889999999999958e+01
1.110839999999999961e+01
1.113889999999999958e+01
1.110839999999999961e+01
1.110839999999999961e+01
1.107789999999999964e+01
1.113889999999999958e+01
1.113889999999999958e+01
1.116939999999999955e+01
1.107789999999999964e+01
1.113889999999999958e+01
1.110839999999999961e+01
1.110839999999999961e+01
1.110839999999999961e+01
1.113889999999999958e+01
1.110839999999999961e+01
1.113889999999999958e+01
1.110839999999999961e+01
1.113889999999999958e+01
1.110839999999999961e+01
1.107789999999999964e+01
1.110839999999999961e+01
1.110839999999999961e+01
1.110839999999999961e+01
1.110839999999999961e+01
1.110839999999999961e+01
1.110839999999999961e+01
1.110839999999999961e+01
1.113889999999999958e+01
1.110839999999999961e+01
1.113889999999999958e+01
1.113889999999999958e+01
1.113889999999999958e+01
1.110839999999999961e+01
1.110839999999999961e+01
1.113889999999999958e+01
1.107789999999999964e+01
1.107789999999999964e+01
1.110839999999999961e+01
1.113889999999999958e+01
1.110839999999999961e+01
1.110839999999999961e+01
1.107789999999999964e+01
1.110839999999999961e+01
1.110839999999999961e+01
1.110839999999999961e+01
1.113889999999999958e+01
1.113889999999999958e+01
1.110839999999999961e+01
1.110839999999999961e+01
1.110839999999999961e+01
1.107789999999999964e+01
1.110839999999999961e+01
1.110839999999999961e+01
1.113889999999999958e+01
1.107789999999999964e+01
1.113889999999999958e+01
1.110839999999999961e+01
1.110839999999999961e+01
1.110839999999999961e+01
1.107789999999999964e+01
1.110839999999999961e+01
1.107789999999999964e+01
1.107789999999999964e+01
1.110839999999999961e+01
1.110839999999999961e+01
1.104739999999999966e+01
1.113889999999999958e+01
1.110839999999999961e+01
1.110839999999999961e+01
1.107789999999999964e+01
1.107789999999999964e+01
1.107789999999999964e+01
1.107789999999999964e+01
1.113889999999999958e+01
1.107789999999999964e+01
1.113889999999999958e+01
1.107789999999999964e+01
1.101679999999999993e+01
1.113889999999999958e+01
1.110839999999999961e+01
1.110839999999999961e+01
1.110839999999999961e+01
1.107789999999999964e+01
1.110839999999999961e+01
1.104739999999999966e+01
1.110839999999999961e+01
1.113889999999999958e+01
1.110839999999999961e+01
1.104739999999999966e+01
1.107789999999999964e+01
1.107789999999999964e+01
1.104739999999999966e+01
1.107789999999999964e+01
1.110839999999999961e+01
1.110839999999999961e+01
1.110839999999999961e+01
1.104739999999999966e+01
1.110839999999999961e+01
1.107789999999999964e+01
1.107789999999999964e+01
1.110839999999999961e+01
1.113889999999999958e+01
1.104739999999999966e+01
1.107789999999999964e+01
1.104739999999999966e+01
1.107789999999999964e+01
1.107789999999999964e+01
1.107789999999999964e+01
1.110839999999999961e+01
1.107789999999999964e+01
1.113889999999999958e+01
1.107789999999999964e+01
1.107789999999999964e+01
1.110839999999999961e+01
1.104739999999999966e+01
1.104739999999999966e+01
1.110839999999999961e+01
1.107789999999999964e+01
1.107789999999999964e+01
1.107789999999999964e+01
1.107789999999999964e+01
1.110839999999999961e+01
1.104739999999999966e+01
1.110839999999999961e+01
1.104739999999999966e+01
1.107789999999999964e+01
1.107789999999999964e+01
1.107789999999999964e+01
1.110839999999999961e+01
1.110839999999999961e+01
1.107789999999999964e+01
1.101679999999999993e+01
1.104739999999999966e+01
1.104739999999999966e+01
1.107789999999999964e+01
1.107789999999999964e+01
1.104739999999999966e+01
1.101679999999999993e+01
1.104739999999999966e+01
1.107789999999999964e+01
1.107789999999999964e+01
1.104739999999999966e+01
1.107789999999999964e+01
1.107789999999999964e+01
1.104739999999999966e+01
1.104739999999999966e+01
1.104739999999999966e+01
1.104739999999999966e+01
1.107789999999999964e+01
1.101679999999999993e+01
1.104739999999999966e+01
1.110839999999999961e+01
1.107789999999999964e+01
1.104739999999999966e+01
1.104739999999999966e+01
1.107789999999999964e+01
1.107789999999999964e+01
1.107789999999999964e+01
1.107789999999999964e+01
1.104739999999999966e+01
1.104739999999999966e+01
1.104739999999999966e+01
1.104739999999999966e+01
1.101679999999999993e+01
1.107789999999999964e+01
1.104739999999999966e+01
1.104739999999999966e+01
1.110839999999999961e+01
1.107789999999999964e+01
1.107789999999999964e+01
1.107789999999999964e+01
1.107789999999999964e+01
1.104739999999999966e+01
1.104739999999999966e+01
1.104739999999999966e+01
1.107789999999999964e+01
1.104739999999999966e+01
1.104739999999999966e+01
1.110839999999999961e+01
1.104739999999999966e+01
1.104739999999999966e+01
1.107789999999999964e+01
1.104739999999999966e+01
1.101679999999999993e+01
1.104739999999999966e+01
1.104739999999999966e+01
1.104739999999999966e+01
1.110839999999999961e+01
1.104739999999999966e+01
1.104739999999999966e+01
1.104739999999999966e+01
1.104739999999999966e+01
1.104739999999999966e+01
1.104739999999999966e+01
1.113889999999999958e+01
1.110839999999999961e+01
1.107789999999999964e+01
1.107789999999999964e+01
1.107789999999999964e+01
1.110839999999999961e+01
1.101679999999999993e+01
1.104739999999999966e+01
1.101679999999999993e+01
1.104739999999999966e+01
1.101679999999999993e+01
1.101679999999999993e+01
1.101679999999999993e+01
1.104739999999999966e+01
1.101679999999999993e+01
1.101679999999999993e+01
1.101679999999999993e+01
1.101679999999999993e+01
1.101679999999999993e+01
1.104739999999999966e+01
1.104739999999999966e+01
1.104739999999999966e+01
1.107789999999999964e+01
1.107789999999999964e+01
1.104739999999999966e+01
1.101679999999999993e+01
1.101679999999999993e+01
1.104739999999999966e+01
1.101679999999999993e+01
1.104739999999999966e+01
1.107789999999999964e+01
1.101679999999999993e+01
1.104739999999999966e+01
1.104739999999999966e+01
1.101679999999999993e+01
1.104739999999999966e+01
1.104739999999999966e+01
1.104739999999999966e+01
1.104739999999999966e+01
1.101679999999999993e+01
1.104739999999999966e+01
1.104739999999999966e+01
1.101679999999999993e+01
1.101679999999999993e+01
1.104739999999999966e+01
1.104739999999999966e+01
1.107789999999999964e+01
1.104739999999999966e+01
1.101679999999999993e+01
1.095579999999999998e+01
1.101679999999999993e+01
1.101679999999999993e+01
1.101679999999999993e+01
1.104739999999999966e+01
1.101679999999999993e+01
1.107789999999999964e+01
1.104739999999999966e+01
1.101679999999999993e+01
1.101679999999999993e+01
1.098629999999999995e+01
1.098629999999999995e+01
1.098629999999999995e+01
1.101679999999999993e+01
1.101679999999999993e+01
1.104739999999999966e+01
1.098629999999999995e+01
1.104739999999999966e+01
1.104739999999999966e+01
1.101679999999999993e+01
1.101679999999999993e+01
1.098629999999999995e+01
1.101679999999999993e+01
1.107789999999999964e+01
1.107789999999999964e+01
1.101679999999999993e+01
1.101679999999999993e+01
1.104739999999999966e+01
1.098629999999999995e+01
1.104739999999999966e+01
1.098629999999999995e+01
1.101679999999999993e+01
1.095579999999999998e+01
1.098629999999999995e+01
1.101679999999999993e+01
1.101679999999999993e+01
1.104739999999999966e+01
1.101679999999999993e+01
1.101679999999999993e+01
1.098629999999999995e+01
1.098629999999999995e+01
1.098629999999999995e+01
1.101679999999999993e+01
1.101679999999999993e+01
1.104739999999999966e+01
1.095579999999999998e+01
1.104739999999999966e+01
1.098629999999999995e+01
1.095579999999999998e+01
1.107789999999999964e+01
1.098629999999999995e+01
1.098629999999999995e+01
1.098629999999999995e+01
1.098629999999999995e+01
1.098629999999999995e+01
1.098629999999999995e+01
1.101679999999999993e+01
1.098629999999999995e+01
1.098629999999999995e+01
1.104739999999999966e+01
1.101679999999999993e+01
1.104739999999999966e+01
1.101679999999999993e+01
1.098629999999999995e+01
1.098629999999999995e+01
1.098629999999999995e+01
1.101679999999999993e+01
1.101679999999999993e+01
1.098629999999999995e+01
1.098629999999999995e+01
1.104739999999999966e+01
1.101679999999999993e+01
1.104739999999999966e+01
1.098629999999999995e+01
1.101679999999999993e+01
1.101679999999999993e+01
1.101679999999999993e+01
1.095579999999999998e+01
1.098629999999999995e+01
1.101679999999999993e+01
1.098629999999999995e+01
1.098629999999999995e+01
1.098629999999999995e+01
1.095579999999999998e+01
1.098629999999999995e+01
1.104739999999999966e+01
1.101679999999999993e+01
1.098629999999999995e+01
1.098629999999999995e+01
1.098629999999999995e+01
1.098629999999999995e+01
1.095579999999999998e+01
1.101679999999999993e+01
1.095579999999999998e+01
1.098629999999999995e+01
1.098629999999999995e+01
1.101679999999999993e+01
1.098629999999999995e+01
1.095579999999999998e+01
1.098629999999999995e+01
1.095579999999999998e+01
1.101679999999999993e+01
1.098629999999999995e+01
1.098629999999999995e+01
1.098629999999999995e+01
1.095579999999999998e+01
1.095579999999999998e+01
1.092530000000000001e+01
1.098629999999999995e+01
1.098629999999999995e+01
1.098629999999999995e+01
1.092530000000000001e+01
1.095579999999999998e+01
1.098629999999999995e+01
1.095579999999999998e+01
1.095579999999999998e+01
1.095579999999999998e+01
1.098629999999999995e+01
1.095579999999999998e+01
1.098629999999999995e+01
1.092530000000000001e+01
1.095579999999999998e+01
1.095579999999999998e+01
1.095579999999999998e+01
1.095579999999999998e+01
1.098629999999999995e+01
1.098629999999999995e+01
1.095579999999999998e+01
1.095579999999999998e+01
1.092530000000000001e+01
1.098629999999999995e+01
1.092530000000000001e+01
1.098629999999999995e+01
1.095579999999999998e+01
1.098629999999999995e+01
1.098629999999999995e+01
1.092530000000000001e+01
1.098629999999999995e+01
1.098629999999999995e+01
1.098629999999999995e+01
1.098629999999999995e+01
1.095579999999999998e+01
1.098629999999999995e+01
1.095579999999999998e+01
1.095579999999999998e+01
1.095579999999999998e+01
1.098629999999999995e+01
1.098629999999999995e+01
1.098629999999999995e+01
1.098629999999999995e+01
1.098629999999999995e+01
1.095579999999999998e+01
1.104739999999999966e+01
1.098629999999999995e+01
1.098629999999999995e+01
1.095579999999999998e+01
1.098629999999999995e+01
1.095579999999999998e+01
1.098629999999999995e+01
1.095579999999999998e+01
1.098629999999999995e+01
1.092530000000000001e+01
1.104739999999999966e+01
1.098629999999999995e+01
1.095579999999999998e+01
1.098629999999999995e+01
1.098629999999999995e+01
1.101679999999999993e+01
1.092530000000000001e+01
1.092530000000000001e+01
1.095579999999999998e+01
1.095579999999999998e+01
1.098629999999999995e+01
1.098629999999999995e+01
1.101679999999999993e+01
1.098629999999999995e+01
1.095579999999999998e+01
1.098629999999999995e+01
1.095579999999999998e+01
1.095579999999999998e+01
1.098629999999999995e+01
1.092530000000000001e+01
1.092530000000000001e+01
1.095579999999999998e+01
1.092530000000000001e+01
1.095579999999999998e+01
1.089480000000000004e+01
1.089480000000000004e+01
1.098629999999999995e+01
1.092530000000000001e+01
1.092530000000000001e+01
1.092530000000000001e+01
1.095579999999999998e+01
1.092530000000000001e+01
1.092530000000000001e+01
1.095579999999999998e+01
1.086430000000000007e+01
1.092530000000000001e+01
1.092530000000000001e+01
1.092530000000000001e+01
1.089480000000000004e+01
1.095579999999999998e+01
1.095579999999999998e+01
1.092530000000000001e+01
1.092530000000000001e+01
1.092530000000000001e+01
1.092530000000000001e+01
1.092530000000000001e+01
1.089480000000000004e+01
1.089480000000000004e+01
1.095579999999999998e+01
1.089480000000000004e+01
1.092530000000000001e+01
1.092530000000000001e+01
1.095579999999999998e+01
1.095579999999999998e+01
1.095579999999999998e+01
1.089480000000000004e+01
1.092530000000000001e+01
1.089480000000000004e+01
1.092530000000000001e+01
1.095579999999999998e+01
1.098629999999999995e+01
1.089480000000000004e+01
1.092530000000000001e+01
1.098629999999999995e+01
1.095579999999999998e+01
1.095579999999999998e+01
1.095579999999999998e+01
1.092530000000000001e+01
1.095579999999999998e+01
1.092530000000000001e+01
1.095579999999999998e+01
1.092530000000000001e+01
1.095579999999999998e+01
1.092530000000000001e+01
1.092530000000000001e+01
1.092530000000000001e+01
1.092530000000000001e+01
1.092530000000000001e+01
1.092530000000000001e+01
1.095579999999999998e+01
1.095579999999999998e+01
1.092530000000000001e+01
1.089480000000000004e+01
1.089480000000000004e+01
1.095579999999999998e+01
1.095579999999999998e+01
1.095579999999999998e+01
1.095579999999999998e+01
1.095579999999999998e+01
1.092530000000000001e+01
1.092530000000000001e+01
1.092530000000000001e+01
1.092530000000000001e+01
1.095579999999999998e+01
1.095579999999999998e+01
1.092530000000000001e+01
1.092530000000000001e+01
1.092530000000000001e+01
1.089480000000000004e+01
1.089480000000000004e+01
1.086430000000000007e+01
1.092530000000000001e+01
1.092530000000000001e+01
1.089480000000000004e+01
1.086430000000000007e+01
1.092530000000000001e+01
1.092530000000000001e+01
1.089480000000000004e+01
1.089480000000000004e+01
1.092530000000000001e+01
1.089480000000000004e+01
1.092530000000000001e+01
1.089480000000000004e+01
1.089480000000000004e+01
1.086430000000000007e+01
1.086430000000000007e+01
1.092530000000000001e+01
1.089480000000000004e+01
1.092530000000000001e+01
1.089480000000000004e+01
1.086430000000000007e+01
1.089480000000000004e+01
1.086430000000000007e+01
1.089480000000000004e+01
1.092530000000000001e+01
1.092530000000000001e+01
1.092530000000000001e+01
1.092530000000000001e+01
1.089480000000000004e+01
1.092530000000000001e+01
1.089480000000000004e+01
1.092530000000000001e+01
1.092530000000000001e+01
1.092530000000000001e+01
1.086430000000000007e+01
1.092530000000000001e+01
1.086430000000000007e+01
1.089480000000000004e+01
1.089480000000000004e+01
1.092530000000000001e+01
1.086430000000000007e+01
1.092530000000000001e+01
1.089480000000000004e+01
1.089480000000000004e+01
1.092530000000000001e+01
1.089480000000000004e+01
1.092530000000000001e+01
1.092530000000000001e+01
1.086430000000000007e+01
1.092530000000000001e+01
1.086430000000000007e+01
1.092530000000000001e+01
1.092530000000000001e+01
1.089480000000000004e+01
1.092530000000000001e+01
1.086430000000000007e+01
1.086430000000000007e+01
1.095579999999999998e+01
1.086430000000000007e+01
1.089480000000000004e+01
1.089480000000000004e+01
1.095579999999999998e+01
1.092530000000000001e+01
1.089480000000000004e+01
1.092530000000000001e+01
1.089480000000000004e+01
1.089480000000000004e+01
1.092530000000000001e+01
1.092530000000000001e+01
1.095579999999999998e+01
1.086430000000000007e+01
1.089480000000000004e+01
1.095579999999999998e+01
1.086430000000000007e+01
1.089480000000000004e+01
1.092530000000000001e+01
1.092530000000000001e+01
1.095579999999999998e+01
1.089480000000000004e+01
1.092530000000000001e+01
1.089480000000000004e+01
1.086430000000000007e+01
1.086430000000000007e+01
1.086430000000000007e+01
1.089480000000000004e+01
1.086430000000000007e+01
1.086430000000000007e+01
1.089480000000000004e+01
1.086430000000000007e+01
1.089480000000000004e+01
1.089480000000000004e+01
1.086430000000000007e+01
1.089480000000000004e+01
1.086430000000000007e+01
1.086430000000000007e+01
1.089480000000000004e+01
1.083370000000000033e+01
1.092530000000000001e+01
1.086430000000000007e+01
1.086430000000000007e+01
1.089480000000000004e+01
1.089480000000000004e+01
1.086430000000000007e+01
1.083370000000000033e+01
1.086430000000000007e+01
1.086430000000000007e+01
1.083370000000000033e+01
1.083370000000000033e+01
1.086430000000000007e+01
1.083370000000000033e+01
1.086430000000000007e+01
1.086430000000000007e+01
1.089480000000000004e+01
1.086430000000000007e+01
1.089480000000000004e+01
1.089480000000000004e+01
1.083370000000000033e+01
1.092530000000000001e+01
1.089480000000000004e+01
1.089480000000000004e+01
1.089480000000000004e+01
1.089480000000000004e+01
1.089480000000000004e+01
1.083370000000000033e+01
1.089480000000000004e+01
1.086430000000000007e+01
1.089480000000000004e+01
1.083370000000000033e+01
1.086430000000000007e+01
1.083370000000000033e+01
1.089480000000000004e+01
1.086430000000000007e+01
1.086430000000000007e+01
1.083370000000000033e+01
1.083370000000000033e+01
1.083370000000000033e+01
1.083370000000000033e+01
1.086430000000000007e+01
1.083370000000000033e+01
1.083370000000000033e+01
1.086430000000000007e+01
1.083370000000000033e+01
1.080320000000000036e+01
1.083370000000000033e+01
1.086430000000000007e+01
1.086430000000000007e+01
1.089480000000000004e+01
1.086430000000000007e+01
1.083370000000000033e+01
1.077270000000000039e+01
1.089480000000000004e+01
1.086430000000000007e+01
1.086430000000000007e+01
1.086430000000000007e+01
1.086430000000000007e+01
1.089480000000000004e+01
1.083370000000000033e+01
1.083370000000000033e+01
1.089480000000000004e+01
1.086430000000000007e+01
1.089480000000000004e+01
1.089480000000000004e+01
1.089480000000000004e+01
1.089480000000000004e+01
1.086430000000000007e+01
1.092530000000000001e+01
1.083370000000000033e+01
1.086430000000000007e+01
1.086430000000000007e+01
1.083370000000000033e+01
1.086430000000000007e+01
1.083370000000000033e+01
1.083370000000000033e+01
1.086430000000000007e+01
1.089480000000000004e+01
1.083370000000000033e+01
1.086430000000000007e+01
1.083370000000000033e+01
1.089480000000000004e+01
1.083370000000000033e+01
1.083370000000000033e+01
1.083370000000000033e+01
1.080320000000000036e+01
1.089480000000000004e+01
1.089480000000000004e+01
1.086430000000000007e+01
1.086430000000000007e+01
1.086430000000000007e+01
1.086430000000000007e+01
1.080320000000000036e+01
1.083370000000000033e+01
1.080320000000000036e+01
1.086430000000000007e+01
1.089480000000000004e+01
1.083370000000000033e+01
1.083370000000000033e+01
1.086430000000000007e+01
1.083370000000000033e+01
1.086430000000000007e+01
1.086430000000000007e+01
1.083370000000000033e+01
1.086430000000000007e+01
1.083370000000000033e+01
1.083370000000000033e+01
1.086430000000000007e+01
1.086430000000000007e+01
1.083370000000000033e+01
1.089480000000000004e+01
1.086430000000000007e+01
1.083370000000000033e+01
1.086430000000000007e+01
1.083370000000000033e+01
1.086430000000000007e+01
1.083370000000000033e+01
1.083370000000000033e+01
1.083370000000000033e+01
1.086430000000000007e+01
1.086430000000000007e+01
1.083370000000000033e+01
1.086430000000000007e+01
1.086430000000000007e+01
1.089480000000000004e+01
1.083370000000000033e+01
1.083370000000000033e+01
1.086430000000000007e+01
1.086430000000000007e+01
1.086430000000000007e+01
1.089480000000000004e+01
1.089480000000000004e+01
1.083370000000000033e+01
1.086430000000000007e+01
1.086430000000000007e+01
1.080320000000000036e+01
1.080320000000000036e+01
1.089480000000000004e+01
1.083370000000000033e+01
1.086430000000000007e+01
1.083370000000000033e+01
1.086430000000000007e+01
1.086430000000000007e+01
1.086430000000000007e+01
1.083370000000000033e+01
1.086430000000000007e+01
1.083370000000000033e+01
1.086430000000000007e+01
1.083370000000000033e+01
1.086430000000000007e+01
1.086430000000000007e+01
1.086430000000000007e+01
1.089480000000000004e+01
1.086430000000000007e+01
1.083370000000000033e+01
1.089480000000000004e+01
1.083370000000000033e+01
1.086430000000000007e+01
1.083370000000000033e+01
1.089480000000000004e+01
1.077270000000000039e+01
1.080320000000000036e+01
1.080320000000000036e+01
1.083370000000000033e+01
1.083370000000000033e+01
1.077270000000000039e+01
1.080320000000000036e+01
1.083370000000000033e+01
1.083370000000000033e+01
1.083370000000000033e+01
1.083370000000000033e+01
1.083370000000000033e+01
1.080320000000000036e+01
1.080320000000000036e+01
1.080320000000000036e+01
1.086430000000000007e+01
1.083370000000000033e+01
1.080320000000000036e+01
1.086430000000000007e+01
1.083370000000000033e+01
1.080320000000000036e+01
1.077270000000000039e+01
1.080320000000000036e+01
1.080320000000000036e+01
1.083370000000000033e+01
1.080320000000000036e+01
1.080320000000000036e+01
1.080320000000000036e+01
1.080320000000000036e+01
1.080320000000000036e+01
1.083370000000000033e+01
1.083370000000000033e+01
1.080320000000000036e+01
1.083370000000000033e+01
1.083370000000000033e+01
1.080320000000000036e+01
1.080320000000000036e+01
1.086430000000000007e+01
1.080320000000000036e+01
1.080320000000000036e+01
1.086430000000000007e+01
1.080320000000000036e+01
1.080320000000000036e+01
1.083370000000000033e+01
1.080320000000000036e+01
1.080320000000000036e+01
1.080320000000000036e+01
1.083370000000000033e+01
1.080320000000000036e+01
1.089480000000000004e+01
1.083370000000000033e+01
1.086430000000000007e+01
1.080320000000000036e+01
1.080320000000000036e+01
1.080320000000000036e+01
1.083370000000000033e+01
1.080320000000000036e+01
1.083370000000000033e+01
1.083370000000000033e+01
1.080320000000000036e+01
1.080320000000000036e+01
1.080320000000000036e+01
1.080320000000000036e+01
1.080320000000000036e+01
1.080320000000000036e+01
1.086430000000000007e+01
1.083370000000000033e+01
1.083370000000000033e+01
1.080320000000000036e+01
1.080320000000000036e+01
1.080320000000000036e+01
1.083370000000000033e+01
1.083370000000000033e+01
1.089480000000000004e+01
1.089480000000000004e+01
1.083370000000000033e+01
1.083370000000000033e+01
1.080320000000000036e+01
1.083370000000000033e+01
1.083370000000000033e+01
1.083370000000000033e+01
1.080320000000000036e+01
1.080320000000000036e+01
1.083370000000000033e+01
1.080320000000000036e+01
1.080320000000000036e+01
1.080320000000000036e+01
1.080320000000000036e+01
1.080320000000000036e+01
1.080320000000000036e+01
1.083370000000000033e+01
1.080320000000000036e+01
1.083370000000000033e+01
1.080320000000000036e+01
1.077270000000000039e+01
1.083370000000000033e+01
1.083370000000000033e+01
1.077270000000000039e+01
1.077270000000000039e+01
1.080320000000000036e+01
1.080320000000000036e+01
1.083370000000000033e+01
1.080320000000000036e+01
1.080320000000000036e+01
1.080320000000000036e+01
1.080320000000000036e+01
1.077270000000000039e+01
1.080320000000000036e+01
1.080320000000000036e+01
1.080320000000000036e+01
1.080320000000000036e+01
1.077270000000000039e+01
1.077270000000000039e+01
1.080320000000000036e+01
1.083370000000000033e+01
1.074220000000000041e+01
1.083370000000000033e+01
1.080320000000000036e+01
1.086430000000000007e+01
1.080320000000000036e+01
1.083370000000000033e+01
1.083370000000000033e+01
1.086430000000000007e+01
1.083370000000000033e+01
1.083370000000000033e+01
1.080320000000000036e+01
1.080320000000000036e+01
1.080320000000000036e+01
1.077270000000000039e+01
1.083370000000000033e+01
1.086430000000000007e+01
1.083370000000000033e+01
1.086430000000000007e+01
1.080320000000000036e+01
1.080320000000000036e+01
1.080320000000000036e+01
1.083370000000000033e+01
1.083370000000000033e+01
1.080320000000000036e+01
1.086430000000000007e+01
1.083370000000000033e+01
1.077270000000000039e+01
1.083370000000000033e+01
1.083370000000000033e+01
1.086430000000000007e+01
1.083370000000000033e+01
1.083370000000000033e+01
1.077270000000000039e+01
1.080320000000000036e+01
1.083370000000000033e+01
1.083370000000000033e+01
1.077270000000000039e+01
1.086430000000000007e+01
1.080320000000000036e+01
1.083370000000000033e+01
1.086430000000000007e+01
1.080320000000000036e+01
1.080320000000000036e+01
1.080320000000000036e+01
1.083370000000000033e+01
1.083370000000000033e+01
1.080320000000000036e+01
1.086430000000000007e+01
1.080320000000000036e+01
1.083370000000000033e+01
1.083370000000000033e+01
1.083370000000000033e+01
1.083370000000000033e+01
1.083370000000000033e+01
1.086430000000000007e+01
1.080320000000000036e+01
1.083370000000000033e+01
1.080320000000000036e+01
1.083370000000000033e+01
1.083370000000000033e+01
1.083370000000000033e+01
1.086430000000000007e+01
1.086430000000000007e+01
1.080320000000000036e+01
1.083370000000000033e+01
1.077270000000000039e+01
1.083370000000000033e+01
1.086430000000000007e+01
1.077270000000000039e+01
1.083370000000000033e+01
1.080320000000000036e+01
1.083370000000000033e+01
1.083370000000000033e+01
1.083370000000000033e+01
1.083370000000000033e+01
1.083370000000000033e+01
1.080320000000000036e+01
1.083370000000000033e+01
1.080320000000000036e+01
1.080320000000000036e+01
1.077270000000000039e+01
1.077270000000000039e+01
1.080320000000000036e+01
1.080320000000000036e+01
1.083370000000000033e+01
1.083370000000000033e+01
1.086430000000000007e+01
1.077270000000000039e+01
1.083370000000000033e+01
1.086430000000000007e+01
1.083370000000000033e+01
1.083370000000000033e+01
1.086430000000000007e+01
1.083370000000000033e+01
1.080320000000000036e+01
1.083370000000000033e+01
1.080320000000000036e+01
1.080320000000000036e+01
1.083370000000000033e+01
1.083370000000000033e+01
1.086430000000000007e+01
1.083370000000000033e+01
1.080320000000000036e+01
1.083370000000000033e+01
1.080320000000000036e+01
1.083370000000000033e+01
1.083370000000000033e+01
1.083370000000000033e+01
1.074220000000000041e+01
1.077270000000000039e+01
1.080320000000000036e+01
1.080320000000000036e+01
1.080320000000000036e+01
1.080320000000000036e+01
1.083370000000000033e+01
1.086430000000000007e+01
1.080320000000000036e+01
1.083370000000000033e+01
1.086430000000000007e+01
1.086430000000000007e+01
1.083370000000000033e+01
1.080320000000000036e+01
1.077270000000000039e+01
1.080320000000000036e+01
1.080320000000000036e+01
1.077270000000000039e+01
1.083370000000000033e+01
1.077270000000000039e+01
1.083370000000000033e+01
1.083370000000000033e+01
1.080320000000000036e+01
1.077270000000000039e+01
1.083370000000000033e+01
1.080320000000000036e+01
1.080320000000000036e+01
1.080320000000000036e+01
1.083370000000000033e+01
1.080320000000000036e+01
1.086430000000000007e+01
1.086430000000000007e+01
1.089480000000000004e+01
1.086430000000000007e+01
1.086430000000000007e+01
1.089480000000000004e+01
1.080320000000000036e+01
1.086430000000000007e+01
1.083370000000000033e+01
1.083370000000000033e+01
1.086430000000000007e+01
1.086430000000000007e+01
1.083370000000000033e+01
1.080320000000000036e+01
1.080320000000000036e+01
1.083370000000000033e+01
1.083370000000000033e+01
1.086430000000000007e+01
1.086430000000000007e+01
1.083370000000000033e+01
1.086430000000000007e+01
1.086430000000000007e+01
1.083370000000000033e+01
1.089480000000000004e+01
1.086430000000000007e+01
1.086430000000000007e+01
1.086430000000000007e+01
1.083370000000000033e+01
1.086430000000000007e+01
1.086430000000000007e+01
1.086430000000000007e+01
1.080320000000000036e+01
1.083370000000000033e+01
1.086430000000000007e+01
1.086430000000000007e+01
1.086430000000000007e+01
1.086430000000000007e+01
1.086430000000000007e+01
1.080320000000000036e+01
1.083370000000000033e+01
1.086430000000000007e+01
1.083370000000000033e+01
1.089480000000000004e+01
1.083370000000000033e+01
1.083370000000000033e+01
1.089480000000000004e+01
1.083370000000000033e+01
1.083370000000000033e+01
1.086430000000000007e+01
1.086430000000000007e+01
1.086430000000000007e+01
1.083370000000000033e+01
1.083370000000000033e+01
1.083370000000000033e+01
1.086430000000000007e+01
1.089480000000000004e+01
1.086430000000000007e+01
1.083370000000000033e+01
1.086430000000000007e+01
1.080320000000000036e+01
1.089480000000000004e+01
1.080320000000000036e+01
1.083370000000000033e+01
1.089480000000000004e+01
1.080320000000000036e+01
1.083370000000000033e+01
1.083370000000000033e+01
1.083370000000000033e+01
1.083370000000000033e+01
1.080320000000000036e+01
1.089480000000000004e+01
1.083370000000000033e+01
1.086430000000000007e+01
1.083370000000000033e+01
1.083370000000000033e+01
1.083370000000000033e+01
1.086430000000000007e+01
1.086430000000000007e+01
1.089480000000000004e+01
1.086430000000000007e+01
1.086430000000000007e+01
1.092530000000000001e+01
1.089480000000000004e+01
1.086430000000000007e+01
1.083370000000000033e+01
1.086430000000000007e+01
1.080320000000000036e+01
1.083370000000000033e+01
1.080320000000000036e+01
1.086430000000000007e+01
1.083370000000000033e+01
1.086430000000000007e+01
1.092530000000000001e+01
1.080320000000000036e+01
1.086430000000000007e+01
1.086430000000000007e+01
1.089480000000000004e+01
1.083370000000000033e+01
1.086430000000000007e+01
1.089480000000000004e+01
1.083370000000000033e+01
1.089480000000000004e+01
1.083370000000000033e+01
1.083370000000000033e+01
1.089480000000000004e+01
1.089480000000000004e+01
1.083370000000000033e+01
1.089480000000000004e+01
1.095579999999999998e+01
1.086430000000000007e+01
1.095579999999999998e+01
1.092530000000000001e+01
1.095579999999999998e+01
1.086430000000000007e+01
1.089480000000000004e+01
1.089480000000000004e+01
1.089480000000000004e+01
1.089480000000000004e+01
1.089480000000000004e+01
1.092530000000000001e+01
1.092530000000000001e+01
1.092530000000000001e+01
1.092530000000000001e+01
1.092530000000000001e+01
1.089480000000000004e+01
1.086430000000000007e+01
1.089480000000000004e+01
1.092530000000000001e+01
1.095579999999999998e+01
1.092530000000000001e+01
1.095579999999999998e+01
1.092530000000000001e+01
1.089480000000000004e+01
1.089480000000000004e+01
1.092530000000000001e+01
1.086430000000000007e+01
1.089480000000000004e+01
1.089480000000000004e+01
1.092530000000000001e+01
1.086430000000000007e+01
1.089480000000000004e+01
1.089480000000000004e+01
1.092530000000000001e+01
1.089480000000000004e+01
1.092530000000000001e+01
1.086430000000000007e+01
1.092530000000000001e+01
1.089480000000000004e+01
1.092530000000000001e+01
1.089480000000000004e+01
1.089480000000000004e+01
1.089480000000000004e+01
1.092530000000000001e+01
1.086430000000000007e+01
1.089480000000000004e+01
1.092530000000000001e+01
1.089480000000000004e+01
1.089480000000000004e+01
1.092530000000000001e+01
1.089480000000000004e+01
1.086430000000000007e+01
1.092530000000000001e+01
1.095579999999999998e+01
1.089480000000000004e+01
1.089480000000000004e+01
1.095579999999999998e+01
1.092530000000000001e+01
1.089480000000000004e+01
1.086430000000000007e+01
1.092530000000000001e+01
1.089480000000000004e+01
1.089480000000000004e+01
1.095579999999999998e+01
1.086430000000000007e+01
1.089480000000000004e+01
1.092530000000000001e+01
1.089480000000000004e+01
1.089480000000000004e+01
1.089480000000000004e+01
1.089480000000000004e+01
1.089480000000000004e+01
1.089480000000000004e+01
1.095579999999999998e+01
1.092530000000000001e+01
1.095579999999999998e+01
1.092530000000000001e+01
1.092530000000000001e+01
1.092530000000000001e+01
1.092530000000000001e+01
1.089480000000000004e+01
1.095579999999999998e+01
1.086430000000000007e+01
1.095579999999999998e+01
1.092530000000000001e+01
1.092530000000000001e+01
1.095579999999999998e+01
1.095579999999999998e+01
1.095579999999999998e+01
1.089480000000000004e+01
1.095579999999999998e+01
1.095579999999999998e+01
1.089480000000000004e+01
1.095579999999999998e+01
1.089480000000000004e+01
1.089480000000000004e+01
1.095579999999999998e+01
1.092530000000000001e+01
1.095579999999999998e+01
1.092530000000000001e+01
1.092530000000000001e+01
1.092530000000000001e+01
1.092530000000000001e+01
1.092530000000000001e+01
1.092530000000000001e+01
1.092530000000000001e+01
1.092530000000000001e+01
1.095579999999999998e+01
1.092530000000000001e+01
1.089480000000000004e+01
1.089480000000000004e+01
1.089480000000000004e+01
1.089480000000000004e+01
1.095579999999999998e+01
1.095579999999999998e+01
1.092530000000000001e+01
1.095579999999999998e+01
1.092530000000000001e+01
1.092530000000000001e+01
1.095579999999999998e+01
1.092530000000000001e+01
1.092530000000000001e+01
1.092530000000000001e+01
1.095579999999999998e+01
1.098629999999999995e+01
1.095579999999999998e+01
1.101679999999999993e+01
1.092530000000000001e+01
1.092530000000000001e+01
1.095579999999999998e+01
1.095579999999999998e+01
1.098629999999999995e+01
1.092530000000000001e+01
1.095579999999999998e+01
1.098629999999999995e+01
1.095579999999999998e+01
1.098629999999999995e+01
1.098629999999999995e+01
1.101679999999999993e+01
1.095579999999999998e+01
1.095579999999999998e+01
1.098629999999999995e+01
1.098629999999999995e+01
1.098629999999999995e+01
1.098629999999999995e+01
1.092530000000000001e+01
1.098629999999999995e+01
1.095579999999999998e+01
1.101679999999999993e+01
1.098629999999999995e+01
1.098629999999999995e+01
1.098629999999999995e+01
1.098629999999999995e+01
1.101679999999999993e+01
1.101679999999999993e+01
1.095579999999999998e+01
1.098629999999999995e+01
1.098629999999999995e+01
1.101679999999999993e+01
1.101679999999999993e+01
1.098629999999999995e+01
1.101679999999999993e+01
1.098629999999999995e+01
1.101679999999999993e+01
1.101679999999999993e+01
1.098629999999999995e+01
1.101679999999999993e+01
1.098629999999999995e+01
1.101679999999999993e+01
1.101679999999999993e+01
1.098629999999999995e+01
1.101679999999999993e+01
1.101679999999999993e+01
1.098629999999999995e+01
1.098629999999999995e+01
1.095579999999999998e+01
1.098629999999999995e+01
1.101679999999999993e+01
1.098629999999999995e+01
1.101679999999999993e+01
1.101679999999999993e+01
1.101679999999999993e+01
1.101679999999999993e+01
1.095579999999999998e+01
1.098629999999999995e+01
1.101679999999999993e+01
1.101679999999999993e+01
1.095579999999999998e+01
1.101679999999999993e+01
1.101679999999999993e+01
1.107789999999999964e+01
1.101679999999999993e+01
1.107789999999999964e+01
1.104739999999999966e+01
1.104739999999999966e+01
1.104739999999999966e+01
1.101679999999999993e+01
1.104739999999999966e+01
1.101679999999999993e+01
1.101679999999999993e+01
1.101679999999999993e+01
1.101679999999999993e+01
1.101679999999999993e+01
1.104739999999999966e+01
1.107789999999999964e+01
1.098629999999999995e+01
1.104739999999999966e+01
1.101679999999999993e+01
1.098629999999999995e+01
1.104739999999999966e+01
1.104739999999999966e+01
1.098629999999999995e+01
1.104739999999999966e+01
1.101679999999999993e+01
1.104739999999999966e+01
1.104739999999999966e+01
1.101679999999999993e+01
1.101679999999999993e+01
1.104739999999999966e+01
1.101679999999999993e+01
1.101679999999999993e+01
1.101679999999999993e+01
1.098629999999999995e+01
1.101679999999999993e+01
1.104739999999999966e+01
1.104739999999999966e+01
1.098629999999999995e+01
1.104739999999999966e+01
1.107789999999999964e+01
1.104739999999999966e+01
1.107789999999999964e+01
1.107789999999999964e+01
1.104739999999999966e+01
1.110839999999999961e+01
1.104739999999999966e+01
1.107789999999999964e+01
1.107789999999999964e+01
1.110839999999999961e+01
1.107789999999999964e+01
1.107789999999999964e+01
1.110839999999999961e+01
1.107789999999999964e+01
1.107789999999999964e+01
1.107789999999999964e+01
1.110839999999999961e+01
1.110839999999999961e+01
1.104739999999999966e+01
1.110839999999999961e+01
1.116939999999999955e+01
1.104739999999999966e+01
1.107789999999999964e+01
1.110839999999999961e+01
1.107789999999999964e+01
1.113889999999999958e+01
1.104739999999999966e+01
1.110839999999999961e+01
1.116939999999999955e+01
1.110839999999999961e+01
1.110839999999999961e+01
1.104739999999999966e+01
1.107789999999999964e+01
1.110839999999999961e+01
1.107789999999999964e+01
1.113889999999999958e+01
1.104739999999999966e+01
1.113889999999999958e+01
1.107789999999999964e+01
1.110839999999999961e+01
1.116939999999999955e+01
1.110839999999999961e+01
1.110839999999999961e+01
1.110839999999999961e+01
1.113889999999999958e+01
1.107789999999999964e+01
1.116939999999999955e+01
1.110839999999999961e+01
1.110839999999999961e+01
1.110839999999999961e+01
1.110839999999999961e+01
1.113889999999999958e+01
1.110839999999999961e+01
1.113889999999999958e+01
1.107789999999999964e+01
1.110839999999999961e+01
1.107789999999999964e+01
1.110839999999999961e+01
1.110839999999999961e+01
1.107789999999999964e+01
1.110839999999999961e+01
1.107789999999999964e+01
1.110839999999999961e+01
1.113889999999999958e+01
1.113889999999999958e+01
1.116939999999999955e+01
1.113889999999999958e+01
1.110839999999999961e+01
1.110839999999999961e+01
1.110839999999999961e+01
1.116939999999999955e+01
1.113889999999999958e+01
1.113889999999999958e+01
1.116939999999999955e+01
1.110839999999999961e+01
1.116939999999999955e+01
1.113889999999999958e+01
1.113889999999999958e+01
1.116939999999999955e+01
1.119999999999999929e+01
1.107789999999999964e+01
1.116939999999999955e+01
1.116939999999999955e+01
1.110839999999999961e+01
1.113889999999999958e+01
1.113889999999999958e+01
1.113889999999999958e+01
1.116939999999999955e+01
1.113889999999999958e+01
1.110839999999999961e+01
1.116939999999999955e+01
1.113889999999999958e+01
1.116939999999999955e+01
1.113889999999999958e+01
1.116939999999999955e+01
1.113889999999999958e+01
1.113889999999999958e+01
1.110839999999999961e+01
1.113889999999999958e+01
1.113889999999999958e+01
1.113889999999999958e+01
1.116939999999999955e+01
1.110839999999999961e+01
1.116939999999999955e+01
1.113889999999999958e+01
1.113889999999999958e+01
1.113889999999999958e+01
1.110839999999999961e+01
1.113889999999999958e+01
1.113889999999999958e+01
1.113889999999999958e+01
1.113889999999999958e+01
1.110839999999999961e+01
1.110839999999999961e+01
1.113889999999999958e+01
1.116939999999999955e+01
1.116939999999999955e+01
1.113889999999999958e+01
1.113889999999999958e+01
1.116939999999999955e+01
1.113889999999999958e+01
1.113889999999999958e+01
1.116939999999999955e+01
1.110839999999999961e+01
1.113889999999999958e+01
1.113889999999999958e+01
1.116939999999999955e+01
1.116939999999999955e+01
1.116939999999999955e+01
1.116939999999999955e+01
1.116939999999999955e+01
1.116939999999999955e+01
1.113889999999999958e+01
1.119999999999999929e+01
1.119999999999999929e+01
1.116939999999999955e+01
1.116939999999999955e+01
1.116939999999999955e+01
1.116939999999999955e+01
1.119999999999999929e+01
1.123049999999999926e+01
1.123049999999999926e+01
1.123049999999999926e+01
1.126099999999999923e+01
1.119999999999999929e+01
1.123049999999999926e+01
1.123049999999999926e+01
1.123049999999999926e+01
1.123049999999999926e+01
1.123049999999999926e+01
1.119999999999999929e+01
1.126099999999999923e+01
1.119999999999999929e+01
1.123049999999999926e+01
1.126099999999999923e+01
1.123049999999999926e+01
1.123049999999999926e+01
1.119999999999999929e+01
1.123049999999999926e+01
1.126099999999999923e+01
1.119999999999999929e+01
1.119999999999999929e+01
1.119999999999999929e+01
1.126099999999999923e+01
1.126099999999999923e+01
1.126099999999999923e+01
1.126099999999999923e+01
1.126099999999999923e+01
1.132199999999999918e+01
1.132199999999999918e+01
1.126099999999999923e+01
1.126099999999999923e+01
1.126099999999999923e+01
1.126099999999999923e+01
1.129149999999999920e+01
1.132199999999999918e+01
1.126099999999999923e+01
1.129149999999999920e+01
1.126099999999999923e+01
1.126099999999999923e+01
1.126099999999999923e+01
1.126099999999999923e+01
1.129149999999999920e+01
1.129149999999999920e+01
1.126099999999999923e+01
1.126099999999999923e+01
1.129149999999999920e+01
1.123049999999999926e+01
1.126099999999999923e+01
1.129149999999999920e+01
1.132199999999999918e+01
1.129149999999999920e+01
1.123049999999999926e+01
1.123049999999999926e+01
1.123049999999999926e+01
1.126099999999999923e+01
1.126099999999999923e+01
1.129149999999999920e+01
1.123049999999999926e+01
1.129149999999999920e+01
1.119999999999999929e+01
1.126099999999999923e+01
1.123049999999999926e+01
1.126099999999999923e+01
1.129149999999999920e+01
1.119999999999999929e+01
1.126099999999999923e+01
1.129149999999999920e+01
1.129149999999999920e+01
1.129149999999999920e+01
1.129149999999999920e+01
1.132199999999999918e+01
1.129149999999999920e+01
1.129149999999999920e+01
1.129149999999999920e+01
1.129149999999999920e+01
1.132199999999999918e+01
1.132199999999999918e+01
1.129149999999999920e+01
1.132199999999999918e+01
1.129149999999999920e+01
1.129149999999999920e+01
1.129149999999999920e+01
1.129149999999999920e+01
1.132199999999999918e+01
1.129149999999999920e+01
1.132199999999999918e+01
1.129149999999999920e+01
1.126099999999999923e+01
1.129149999999999920e+01
1.129149999999999920e+01
1.132199999999999918e+01
1.129149999999999920e+01
1.132199999999999918e+01
1.129149999999999920e+01
1.129149999999999920e+01
1.126099999999999923e+01
1.132199999999999918e+01
1.132199999999999918e+01
1.129149999999999920e+01
1.126099999999999923e+01
1.129149999999999920e+01
1.132199999999999918e+01
1.129149999999999920e+01
1.126099999999999923e+01
1.129149999999999920e+01
1.132199999999999918e+01
1.129149999999999920e+01
1.129149999999999920e+01
1.135249999999999915e+01
1.129149999999999920e+01
1.129149999999999920e+01
1.132199999999999918e+01
1.129149999999999920e+01
1.132199999999999918e+01
1.126099999999999923e+01
1.132199999999999918e+01
1.132199999999999918e+01
1.126099999999999923e+01
1.132199999999999918e+01
1.132199999999999918e+01
1.132199999999999918e+01
1.129149999999999920e+01
1.126099999999999923e+01
1.129149999999999920e+01
1.138310000000000066e+01
1.132199999999999918e+01
1.135249999999999915e+01
1.135249999999999915e+01
1.132199999999999918e+01
1.132199999999999918e+01
1.135249999999999915e+01
1.132199999999999918e+01
1.138310000000000066e+01
1.132199999999999918e+01
1.135249999999999915e+01
1.129149999999999920e+01
1.135249999999999915e+01
1.138310000000000066e+01
1.135249999999999915e+01
1.135249999999999915e+01
1.135249999999999915e+01
1.135249999999999915e+01
1.132199999999999918e+01
1.138310000000000066e+01
1.150510000000000055e+01
1.135249999999999915e+01
1.135249999999999915e+01
1.132199999999999918e+01
1.132199999999999918e+01
1.138310000000000066e+01
1.141360000000000063e+01
1.138310000000000066e+01
1.144410000000000061e+01
1.135249999999999915e+01
1.144410000000000061e+01
1.141360000000000063e+01
1.141360000000000063e+01
1.150510000000000055e+01
1.138310000000000066e+01
1.141360000000000063e+01
1.138310000000000066e+01
1.138310000000000066e+01
1.135249999999999915e+01
1.138310000000000066e+01
1.141360000000000063e+01
1.138310000000000066e+01
1.141360000000000063e+01
1.141360000000000063e+01
1.141360000000000063e+01
1.141360000000000063e+01
1.141360000000000063e+01
1.138310000000000066e+01
1.138310000000000066e+01
1.138310000000000066e+01
1.144410000000000061e+01
1.141360000000000063e+01
1.138310000000000066e+01
1.141360000000000063e+01
1.138310000000000066e+01
1.138310000000000066e+01
1.138310000000000066e+01
1.138310000000000066e+01
1.144410000000000061e+01
1.138310000000000066e+01
1.141360000000000063e+01
1.135249999999999915e+01
1.138310000000000066e+01
1.138310000000000066e+01
1.144410000000000061e+01
1.138310000000000066e+01
1.141360000000000063e+01
1.138310000000000066e+01
1.141360000000000063e+01
1.138310000000000066e+01
1.141360000000000063e+01
1.135249999999999915e+01
1.138310000000000066e+01
1.141360000000000063e+01
1.135249999999999915e+01
1.141360000000000063e+01
1.141360000000000063e+01
1.138310000000000066e+01
1.138310000000000066e+01
1.135249999999999915e+01
1.138310000000000066e+01
1.144410000000000061e+01
1.141360000000000063e+01
1.141360000000000063e+01
1.141360000000000063e+01
1.141360000000000063e+01
1.144410000000000061e+01
1.141360000000000063e+01
1.141360000000000063e+01
1.138310000000000066e+01
1.138310000000000066e+01
1.144410000000000061e+01
1.141360000000000063e+01
1.144410000000000061e+01
1.144410000000000061e+01
1.141360000000000063e+01
1.144410000000000061e+01
1.144410000000000061e+01
1.147460000000000058e+01
1.144410000000000061e+01
1.144410000000000061e+01
1.147460000000000058e+01
1.147460000000000058e+01
1.144410000000000061e+01
1.144410000000000061e+01
1.144410000000000061e+01
1.144410000000000061e+01
1.144410000000000061e+01
1.147460000000000058e+01
1.144410000000000061e+01
1.144410000000000061e+01
1.144410000000000061e+01
1.144410000000000061e+01
1.147460000000000058e+01
1.144410000000000061e+01
1.147460000000000058e+01
1.150510000000000055e+01
1.153560000000000052e+01
1.147460000000000058e+01
1.147460000000000058e+01
1.147460000000000058e+01
1.150510000000000055e+01
1.150510000000000055e+01
1.150510000000000055e+01
1.153560000000000052e+01
1.147460000000000058e+01
1.147460000000000058e+01
1.147460000000000058e+01
1.147460000000000058e+01
1.150510000000000055e+01
1.147460000000000058e+01
1.147460000000000058e+01
1.147460000000000058e+01
1.147460000000000058e+01
1.150510000000000055e+01
1.147460000000000058e+01
1.150510000000000055e+01
1.147460000000000058e+01
1.147460000000000058e+01
1.147460000000000058e+01
1.147460000000000058e+01
1.147460000000000058e+01
1.144410000000000061e+01
1.147460000000000058e+01
1.153560000000000052e+01
1.147460000000000058e+01
1.150510000000000055e+01
1.153560000000000052e+01
1.147460000000000058e+01
1.147460000000000058e+01
1.147460000000000058e+01
1.147460000000000058e+01
1.147460000000000058e+01
1.144410000000000061e+01
1.153560000000000052e+01
1.144410000000000061e+01
1.147460000000000058e+01
1.150510000000000055e+01
1.144410000000000061e+01
1.150510000000000055e+01
1.144410000000000061e+01
1.150510000000000055e+01
1.150510000000000055e+01
1.147460000000000058e+01
1.147460000000000058e+01
1.147460000000000058e+01
1.150510000000000055e+01
1.150510000000000055e+01
1.147460000000000058e+01
1.153560000000000052e+01
1.150510000000000055e+01
1.153560000000000052e+01
1.153560000000000052e+01
1.150510000000000055e+01
1.153560000000000052e+01
1.156620000000000026e+01
1.156620000000000026e+01
1.153560000000000052e+01
1.156620000000000026e+01
1.156620000000000026e+01
1.156620000000000026e+01
1.156620000000000026e+01
1.153560000000000052e+01
1.153560000000000052e+01
1.156620000000000026e+01
1.153560000000000052e+01
1.156620000000000026e+01
1.156620000000000026e+01
1.156620000000000026e+01
1.156620000000000026e+01
1.156620000000000026e+01
1.153560000000000052e+01
1.156620000000000026e+01
1.156620000000000026e+01
1.156620000000000026e+01
1.153560000000000052e+01
1.150510000000000055e+01
1.159670000000000023e+01
1.150510000000000055e+01
1.159670000000000023e+01
1.156620000000000026e+01
1.156620000000000026e+01
1.153560000000000052e+01
1.153560000000000052e+01
1.156620000000000026e+01
1.156620000000000026e+01
1.156620000000000026e+01
1.156620000000000026e+01
1.150510000000000055e+01
1.153560000000000052e+01
1.153560000000000052e+01
1.156620000000000026e+01
1.159670000000000023e+01
1.156620000000000026e+01
1.156620000000000026e+01
1.153560000000000052e+01
1.156620000000000026e+01
1.153560000000000052e+01
1.159670000000000023e+01
1.156620000000000026e+01
1.159670000000000023e+01
1.153560000000000052e+01
1.162720000000000020e+01
1.159670000000000023e+01
1.162720000000000020e+01
1.156620000000000026e+01
1.156620000000000026e+01
1.156620000000000026e+01
1.156620000000000026e+01
1.156620000000000026e+01
1.162720000000000020e+01
1.159670000000000023e+01
1.159670000000000023e+01
1.162720000000000020e+01
1.153560000000000052e+01
1.156620000000000026e+01
1.159670000000000023e+01
1.156620000000000026e+01
1.159670000000000023e+01
1.159670000000000023e+01
1.156620000000000026e+01
1.159670000000000023e+01
1.159670000000000023e+01
1.156620000000000026e+01
1.156620000000000026e+01
1.159670000000000023e+01
1.159670000000000023e+01
1.153560000000000052e+01
1.162720000000000020e+01
1.159670000000000023e+01
1.162720000000000020e+01
1.159670000000000023e+01
1.156620000000000026e+01
1.162720000000000020e+01
1.153560000000000052e+01
1.165770000000000017e+01
1.159670000000000023e+01
1.159670000000000023e+01
1.159670000000000023e+01
1.159670000000000023e+01
1.162720000000000020e+01
1.162720000000000020e+01
1.165770000000000017e+01
1.162720000000000020e+01
1.165770000000000017e+01
1.162720000000000020e+01
1.165770000000000017e+01
1.165770000000000017e+01
1.168820000000000014e+01
1.165770000000000017e+01
1.165770000000000017e+01
1.162720000000000020e+01
1.165770000000000017e+01
1.165770000000000017e+01
1.159670000000000023e+01
1.168820000000000014e+01
1.162720000000000020e+01
1.159670000000000023e+01
1.165770000000000017e+01
1.162720000000000020e+01
1.162720000000000020e+01
1.165770000000000017e+01
1.162720000000000020e+01
1.165770000000000017e+01
1.162720000000000020e+01
1.165770000000000017e+01
1.165770000000000017e+01
1.162720000000000020e+01
1.168820000000000014e+01
1.159670000000000023e+01
1.168820000000000014e+01
1.159670000000000023e+01
1.165770000000000017e+01
1.165770000000000017e+01
1.162720000000000020e+01
1.162720000000000020e+01
1.162720000000000020e+01
1.165770000000000017e+01
1.162720000000000020e+01
1.165770000000000017e+01
1.162720000000000020e+01
1.165770000000000017e+01
1.165770000000000017e+01
1.165770000000000017e+01
1.159670000000000023e+01
1.168820000000000014e+01
1.162720000000000020e+01
1.165770000000000017e+01
1.162720000000000020e+01
1.162720000000000020e+01
1.171879999999999988e+01
1.165770000000000017e+01
1.171879999999999988e+01
1.165770000000000017e+01
1.165770000000000017e+01
1.162720000000000020e+01
1.162720000000000020e+01
1.162720000000000020e+01
1.168820000000000014e+01
1.165770000000000017e+01
1.165770000000000017e+01
1.165770000000000017e+01
1.165770000000000017e+01
1.165770000000000017e+01
1.165770000000000017e+01
1.162720000000000020e+01
1.162720000000000020e+01
1.165770000000000017e+01
1.165770000000000017e+01
1.165770000000000017e+01
1.168820000000000014e+01
1.165770000000000017e+01
1.165770000000000017e+01
1.165770000000000017e+01
1.168820000000000014e+01
1.168820000000000014e+01
1.168820000000000014e+01
1.165770000000000017e+01
1.165770000000000017e+01
1.168820000000000014e+01
1.168820000000000014e+01
1.165770000000000017e+01
1.165770000000000017e+01
1.168820000000000014e+01
1.168820000000000014e+01
1.168820000000000014e+01
1.168820000000000014e+01
1.171879999999999988e+01
1.171879999999999988e+01
1.171879999999999988e+01
1.174929999999999986e+01
1.171879999999999988e+01
1.171879999999999988e+01
1.174929999999999986e+01
1.171879999999999988e+01
1.174929999999999986e+01
1.171879999999999988e+01
1.171879999999999988e+01
1.177979999999999983e+01
1.174929999999999986e+01
1.177979999999999983e+01
1.168820000000000014e+01
1.174929999999999986e+01
1.174929999999999986e+01
1.177979999999999983e+01
1.174929999999999986e+01
1.177979999999999983e+01
1.171879999999999988e+01
1.174929999999999986e+01
1.174929999999999986e+01
1.177979999999999983e+01
1.168820000000000014e+01
1.174929999999999986e+01
1.174929999999999986e+01
1.174929999999999986e+01
1.177979999999999983e+01
1.174929999999999986e+01
1.171879999999999988e+01
1.177979999999999983e+01
1.177979999999999983e+01
1.177979999999999983e+01
1.174929999999999986e+01
1.171879999999999988e+01
1.174929999999999986e+01
1.174929999999999986e+01
1.177979999999999983e+01
1.171879999999999988e+01
1.174929999999999986e+01
1.174929999999999986e+01
1.177979999999999983e+01
1.177979999999999983e+01
1.174929999999999986e+01
1.174929999999999986e+01
1.171879999999999988e+01
1.174929999999999986e+01
1.171879999999999988e+01
1.174929999999999986e+01
1.174929999999999986e+01
1.174929999999999986e+01
1.174929999999999986e+01
1.171879999999999988e+01
1.174929999999999986e+01
1.174929999999999986e+01
1.171879999999999988e+01
1.174929999999999986e+01
1.174929999999999986e+01
1.171879999999999988e+01
1.168820000000000014e+01
1.174929999999999986e+01
1.171879999999999988e+01
1.174929999999999986e+01
1.174929999999999986e+01
1.171879999999999988e+01
1.171879999999999988e+01
1.168820000000000014e+01
1.171879999999999988e+01
1.171879999999999988e+01
1.174929999999999986e+01
1.174929999999999986e+01
1.174929999999999986e+01
1.171879999999999988e+01
1.177979999999999983e+01
1.171879999999999988e+01
1.171879999999999988e+01
1.174929999999999986e+01
1.177979999999999983e+01
1.174929999999999986e+01
1.171879999999999988e+01
1.174929999999999986e+01
1.174929999999999986e+01
1.171879999999999988e+01
1.174929999999999986e+01
1.171879999999999988e+01
1.171879999999999988e+01
1.177979999999999983e+01
1.168820000000000014e+01
1.177979999999999983e+01
1.174929999999999986e+01
1.177979999999999983e+01
1.174929999999999986e+01
1.181029999999999980e+01
1.174929999999999986e+01
1.174929999999999986e+01
1.177979999999999983e+01
1.177979999999999983e+01
1.177979999999999983e+01
1.174929999999999986e+01
1.177979999999999983e+01
1.174929999999999986e+01
1.181029999999999980e+01
1.177979999999999983e+01
1.184079999999999977e+01
1.181029999999999980e+01
1.181029999999999980e+01
1.181029999999999980e+01
1.177979999999999983e+01
1.177979999999999983e+01
1.184079999999999977e+01
1.181029999999999980e+01
1.177979999999999983e+01
1.181029999999999980e+01
1.174929999999999986e+01
1.181029999999999980e+01
1.177979999999999983e+01
1.174929999999999986e+01
1.177979999999999983e+01
1.184079999999999977e+01
1.181029999999999980e+01
1.177979999999999983e+01
1.177979999999999983e+01
1.184079999999999977e+01
1.181029999999999980e+01
1.177979999999999983e+01
1.181029999999999980e+01
1.181029999999999980e+01
1.181029999999999980e+01
1.177979999999999983e+01
1.181029999999999980e+01
1.181029999999999980e+01
1.184079999999999977e+01
1.181029999999999980e+01
1.181029999999999980e+01
1.181029999999999980e+01
1.174929999999999986e+01
1.184079999999999977e+01
1.171879999999999988e+01
1.181029999999999980e+01
1.177979999999999983e+01
1.177979999999999983e+01
1.184079999999999977e+01
1.184079999999999977e+01
1.181029999999999980e+01
1.184079999999999977e+01
1.177979999999999983e+01
1.181029999999999980e+01
1.184079999999999977e+01
1.181029999999999980e+01
1.184079999999999977e+01
1.187129999999999974e+01
1.184079999999999977e+01
1.184079999999999977e+01
1.181029999999999980e+01
1.184079999999999977e+01
1.184079999999999977e+01
1.184079999999999977e+01
1.187129999999999974e+01
1.181029999999999980e+01
1.184079999999999977e+01
1.181029999999999980e+01
1.184079999999999977e+01
1.187129999999999974e+01
1.181029999999999980e+01
1.184079999999999977e+01
1.187129999999999974e+01
1.184079999999999977e+01
1.187129999999999974e+01
1.181029999999999980e+01
1.187129999999999974e+01
1.184079999999999977e+01
1.181029999999999980e+01
1.181029999999999980e+01
1.181029999999999980e+01
1.184079999999999977e+01
1.184079999999999977e+01
1.187129999999999974e+01
1.181029999999999980e+01
1.187129999999999974e+01
1.187129999999999974e+01
1.184079999999999977e+01
1.190189999999999948e+01
1.190189999999999948e+01
1.181029999999999980e+01
1.187129999999999974e+01
1.181029999999999980e+01
1.181029999999999980e+01
1.184079999999999977e+01
1.187129999999999974e+01
1.187129999999999974e+01
1.187129999999999974e+01
1.190189999999999948e+01
1.187129999999999974e+01
1.184079999999999977e+01
1.193239999999999945e+01
1.190189999999999948e+01
1.190189999999999948e+01
1.193239999999999945e+01
1.190189999999999948e+01
1.190189999999999948e+01
1.190189999999999948e+01
1.187129999999999974e+01
1.190189999999999948e+01
1.187129999999999974e+01
1.190189999999999948e+01
1.193239999999999945e+01
1.187129999999999974e+01
1.190189999999999948e+01
1.187129999999999974e+01
1.190189999999999948e+01
1.187129999999999974e+01
1.187129999999999974e+01
1.190189999999999948e+01
1.190189999999999948e+01
1.190189999999999948e+01
1.184079999999999977e+01
1.187129999999999974e+01
1.184079999999999977e+01
1.187129999999999974e+01
1.190189999999999948e+01
1.187129999999999974e+01
1.187129999999999974e+01
1.193239999999999945e+01
1.196289999999999942e+01
1.190189999999999948e+01
1.190189999999999948e+01
1.184079999999999977e+01
1.187129999999999974e+01
1.184079999999999977e+01
1.187129999999999974e+01
1.190189999999999948e+01
1.187129999999999974e+01
1.190189999999999948e+01
1.187129999999999974e+01
1.190189999999999948e+01
1.187129999999999974e+01
1.190189999999999948e+01
1.190189999999999948e+01
1.190189999999999948e+01
1.190189999999999948e+01
1.187129999999999974e+01
1.187129999999999974e+01
1.187129999999999974e+01
1.190189999999999948e+01
1.190189999999999948e+01
1.187129999999999974e+01
1.184079999999999977e+01
1.193239999999999945e+01
1.193239999999999945e+01
1.190189999999999948e+01
1.190189999999999948e+01
1.184079999999999977e+01
1.190189999999999948e+01
1.187129999999999974e+01
1.190189999999999948e+01
1.190189999999999948e+01
1.187129999999999974e+01
1.187129999999999974e+01
1.187129999999999974e+01
1.187129999999999974e+01
1.193239999999999945e+01
1.184079999999999977e+01
1.187129999999999974e+01
1.181029999999999980e+01
1.187129999999999974e+01
1.187129999999999974e+01
1.190189999999999948e+01
1.190189999999999948e+01
1.190189999999999948e+01
1.187129999999999974e+01
1.190189999999999948e+01
1.187129999999999974e+01
1.193239999999999945e+01
1.196289999999999942e+01
1.193239999999999945e+01
1.196289999999999942e+01
1.190189999999999948e+01
1.193239999999999945e+01
1.190189999999999948e+01
1.190189999999999948e+01
1.193239999999999945e+01
1.193239999999999945e+01
1.190189999999999948e+01
1.190189999999999948e+01
1.190189999999999948e+01
1.190189999999999948e+01
1.193239999999999945e+01
1.190189999999999948e+01
1.193239999999999945e+01
1.196289999999999942e+01
1.196289999999999942e+01
1.193239999999999945e+01
1.196289999999999942e+01
1.193239999999999945e+01
1.190189999999999948e+01
1.193239999999999945e+01
1.196289999999999942e+01
1.196289999999999942e+01
1.202389999999999937e+01
1.196289999999999942e+01
1.196289999999999942e+01
1.196289999999999942e+01
1.196289999999999942e+01
1.199339999999999939e+01
1.196289999999999942e+01
1.196289999999999942e+01
1.190189999999999948e+01
1.193239999999999945e+01
1.196289999999999942e+01
1.193239999999999945e+01
1.196289999999999942e+01
1.199339999999999939e+01
1.202389999999999937e+01
1.196289999999999942e+01
1.199339999999999939e+01
1.196289999999999942e+01
1.199339999999999939e+01
1.199339999999999939e+01
1.199339999999999939e+01
1.193239999999999945e+01
1.199339999999999939e+01
1.199339999999999939e+01
1.199339999999999939e+01
1.193239999999999945e+01
1.196289999999999942e+01
1.199339999999999939e+01
1.196289999999999942e+01
1.202389999999999937e+01
1.199339999999999939e+01
1.196289999999999942e+01
1.199339999999999939e+01
1.199339999999999939e+01
1.196289999999999942e+01
1.196289999999999942e+01
1.196289999999999942e+01
1.199339999999999939e+01
1.205439999999999934e+01
1.196289999999999942e+01
1.196289999999999942e+01
1.193239999999999945e+01
1.199339999999999939e+01
1.199339999999999939e+01
1.196289999999999942e+01
1.199339999999999939e+01
1.196289999999999942e+01
1.199339999999999939e+01
1.199339999999999939e+01
1.196289999999999942e+01
1.202389999999999937e+01
1.199339999999999939e+01
1.196289999999999942e+01
1.199339999999999939e+01
1.199339999999999939e+01
1.199339999999999939e+01
1.196289999999999942e+01
1.196289999999999942e+01
1.202389999999999937e+01
1.196289999999999942e+01
1.202389999999999937e+01
1.196289999999999942e+01
1.196289999999999942e+01
1.199339999999999939e+01
1.196289999999999942e+01
1.199339999999999939e+01
1.199339999999999939e+01
1.196289999999999942e+01
1.196289999999999942e+01
1.196289999999999942e+01
1.196289999999999942e+01
1.199339999999999939e+01
1.199339999999999939e+01
1.199339999999999939e+01
1.196289999999999942e+01
1.199339999999999939e+01
1.199339999999999939e+01
1.196289999999999942e+01
1.202389999999999937e+01
1.196289999999999942e+01
1.196289999999999942e+01
1.196289999999999942e+01
1.196289999999999942e+01
1.196289999999999942e+01
1.199339999999999939e+01
1.196289999999999942e+01
1.196289999999999942e+01
1.199339999999999939e+01
1.202389999999999937e+01
1.190189999999999948e+01
1.196289999999999942e+01
1.202389999999999937e+01
1.193239999999999945e+01
1.199339999999999939e+01
1.202389999999999937e+01
1.199339999999999939e+01
1.205439999999999934e+01
1.199339999999999939e+01
1.205439999999999934e+01
1.205439999999999934e+01
1.202389999999999937e+01
1.205439999999999934e+01
1.202389999999999937e+01
1.205439999999999934e+01
1.202389999999999937e+01
1.208500000000000085e+01
1.205439999999999934e+01
1.202389999999999937e+01
1.208500000000000085e+01
1.202389999999999937e+01
1.205439999999999934e+01
1.208500000000000085e+01
1.202389999999999937e+01
1.205439999999999934e+01
1.205439999999999934e+01
1.205439999999999934e+01
1.208500000000000085e+01
1.202389999999999937e+01
1.205439999999999934e+01
1.205439999999999934e+01
1.202389999999999937e+01
1.205439999999999934e+01
1.202389999999999937e+01
1.199339999999999939e+01
1.205439999999999934e+01
1.205439999999999934e+01
1.208500000000000085e+01
1.205439999999999934e+01
1.205439999999999934e+01
1.205439999999999934e+01
1.202389999999999937e+01
1.205439999999999934e+01
1.202389999999999937e+01
1.208500000000000085e+01
1.205439999999999934e+01
1.205439999999999934e+01
1.208500000000000085e+01
1.202389999999999937e+01
1.208500000000000085e+01
1.208500000000000085e+01
1.205439999999999934e+01
1.205439999999999934e+01
1.205439999999999934e+01
1.205439999999999934e+01
1.208500000000000085e+01
1.208500000000000085e+01
1.208500000000000085e+01
1.205439999999999934e+01
1.202389999999999937e+01
1.205439999999999934e+01
1.208500000000000085e+01
1.202389999999999937e+01
1.202389999999999937e+01
1.199339999999999939e+01
1.211550000000000082e+01
1.199339999999999939e+01
1.205439999999999934e+01
1.208500000000000085e+01
1.199339999999999939e+01
1.208500000000000085e+01
1.205439999999999934e+01
1.205439999999999934e+01
1.208500000000000085e+01
1.199339999999999939e+01
1.205439999999999934e+01
1.202389999999999937e+01
1.199339999999999939e+01
1.205439999999999934e+01
1.205439999999999934e+01
1.205439999999999934e+01
1.202389999999999937e+01
1.202389999999999937e+01
1.205439999999999934e+01
1.205439999999999934e+01
1.202389999999999937e+01
1.205439999999999934e+01
1.202389999999999937e+01
1.205439999999999934e+01
1.205439999999999934e+01
1.202389999999999937e+01
1.199339999999999939e+01
1.202389999999999937e+01
1.199339999999999939e+01
1.202389999999999937e+01
1.205439999999999934e+01
1.202389999999999937e+01
1.205439999999999934e+01
1.208500000000000085e+01
1.202389999999999937e+01
1.202389999999999937e+01
1.202389999999999937e+01
1.202389999999999937e+01
1.208500000000000085e+01
1.199339999999999939e+01
1.205439999999999934e+01
1.208500000000000085e+01
1.202389999999999937e+01
1.205439999999999934e+01
1.205439999999999934e+01
1.205439999999999934e+01
1.211550000000000082e+01
1.211550000000000082e+01
1.208500000000000085e+01
1.208500000000000085e+01
1.214600000000000080e+01
1.208500000000000085e+01
1.211550000000000082e+01
1.211550000000000082e+01
1.211550000000000082e+01
1.211550000000000082e+01
1.214600000000000080e+01
1.208500000000000085e+01
1.214600000000000080e+01
1.208500000000000085e+01
1.211550000000000082e+01
1.211550000000000082e+01
1.208500000000000085e+01
1.211550000000000082e+01
1.208500000000000085e+01
1.211550000000000082e+01
1.205439999999999934e+01
1.205439999999999934e+01
1.208500000000000085e+01
1.208500000000000085e+01
1.211550000000000082e+01
1.211550000000000082e+01
1.208500000000000085e+01
1.214600000000000080e+01
1.208500000000000085e+01
1.214600000000000080e+01
1.214600000000000080e+01
1.211550000000000082e+01
1.208500000000000085e+01
1.211550000000000082e+01
1.211550000000000082e+01
1.208500000000000085e+01
1.208500000000000085e+01
1.211550000000000082e+01
1.211550000000000082e+01
1.208500000000000085e+01
1.214600000000000080e+01
1.208500000000000085e+01
1.214600000000000080e+01
1.211550000000000082e+01
1.208500000000000085e+01
1.214600000000000080e+01
1.208500000000000085e+01
1.211550000000000082e+01
1.211550000000000082e+01
1.211550000000000082e+01
1.211550000000000082e+01
1.214600000000000080e+01
1.211550000000000082e+01
1.208500000000000085e+01
1.214600000000000080e+01
1.211550000000000082e+01
1.208500000000000085e+01
1.211550000000000082e+01
1.211550000000000082e+01
1.208500000000000085e+01
1.214600000000000080e+01
1.205439999999999934e+01
1.214600000000000080e+01
1.211550000000000082e+01
1.211550000000000082e+01
1.208500000000000085e+01
1.208500000000000085e+01
1.205439999999999934e+01
1.208500000000000085e+01
1.211550000000000082e+01
1.214600000000000080e+01
1.205439999999999934e+01
1.214600000000000080e+01
1.208500000000000085e+01
1.211550000000000082e+01
1.208500000000000085e+01
1.211550000000000082e+01
1.205439999999999934e+01
1.208500000000000085e+01
1.214600000000000080e+01
1.211550000000000082e+01
1.208500000000000085e+01
1.211550000000000082e+01
1.211550000000000082e+01
1.208500000000000085e+01
1.208500000000000085e+01
1.208500000000000085e+01
1.208500000000000085e+01
1.208500000000000085e+01
1.205439999999999934e+01
1.211550000000000082e+01
1.202389999999999937e+01
1.208500000000000085e+01
1.208500000000000085e+01
1.205439999999999934e+01
1.208500000000000085e+01
1.208500000000000085e+01
1.208500000000000085e+01
1.208500000000000085e+01
1.211550000000000082e+01
1.211550000000000082e+01
1.211550000000000082e+01
1.211550000000000082e+01
1.208500000000000085e+01
1.205439999999999934e+01
1.211550000000000082e+01
1.208500000000000085e+01
1.208500000000000085e+01
1.208500000000000085e+01
1.208500000000000085e+01
1.214600000000000080e+01
1.208500000000000085e+01
1.211550000000000082e+01
1.208500000000000085e+01
1.208500000000000085e+01
1.208500000000000085e+01
1.208500000000000085e+01
1.211550000000000082e+01
1.214600000000000080e+01
1.208500000000000085e+01
1.214600000000000080e+01
1.211550000000000082e+01
1.214600000000000080e+01
1.211550000000000082e+01
1.208500000000000085e+01
1.211550000000000082e+01
1.205439999999999934e+01
1.208500000000000085e+01
1.211550000000000082e+01
1.211550000000000082e+01
1.211550000000000082e+01
1.205439999999999934e+01
1.208500000000000085e+01
1.208500000000000085e+01
1.217650000000000077e+01
1.214600000000000080e+01
1.214600000000000080e+01
1.217650000000000077e+01
1.217650000000000077e+01
1.214600000000000080e+01
1.217650000000000077e+01
1.211550000000000082e+01
1.217650000000000077e+01
1.220700000000000074e+01
1.214600000000000080e+01
1.220700000000000074e+01
1.217650000000000077e+01
1.220700000000000074e+01
1.217650000000000077e+01
1.214600000000000080e+01
1.217650000000000077e+01
1.217650000000000077e+01
1.214600000000000080e+01
1.214600000000000080e+01
1.217650000000000077e+01
1.220700000000000074e+01
1.220700000000000074e+01
1.214600000000000080e+01
1.220700000000000074e+01
1.214600000000000080e+01
1.217650000000000077e+01
1.220700000000000074e+01
1.220700000000000074e+01
1.217650000000000077e+01
1.214600000000000080e+01
1.214600000000000080e+01
1.214600000000000080e+01
1.217650000000000077e+01
1.220700000000000074e+01
1.214600000000000080e+01
1.211550000000000082e+01
1.211550000000000082e+01
1.217650000000000077e+01
1.217650000000000077e+01
1.217650000000000077e+01
1.217650000000000077e+01
1.223750000000000071e+01
1.217650000000000077e+01
1.217650000000000077e+01
1.217650000000000077e+01
1.220700000000000074e+01
1.217650000000000077e+01
1.214600000000000080e+01
1.214600000000000080e+01
1.217650000000000077e+01
1.214600000000000080e+01
1.217650000000000077e+01
1.217650000000000077e+01
1.217650000000000077e+01
1.217650000000000077e+01
1.214600000000000080e+01
1.217650000000000077e+01
1.214600000000000080e+01
1.220700000000000074e+01
1.220700000000000074e+01
1.220700000000000074e+01
1.214600000000000080e+01
1.217650000000000077e+01
1.217650000000000077e+01
1.214600000000000080e+01
1.217650000000000077e+01
1.214600000000000080e+01
1.214600000000000080e+01
1.217650000000000077e+01
1.214600000000000080e+01
1.214600000000000080e+01
1.217650000000000077e+01
1.217650000000000077e+01
1.217650000000000077e+01
1.217650000000000077e+01
1.217650000000000077e+01
1.214600000000000080e+01
1.217650000000000077e+01
1.217650000000000077e+01
1.214600000000000080e+01
1.217650000000000077e+01
1.217650000000000077e+01
1.217650000000000077e+01
1.214600000000000080e+01
1.217650000000000077e+01
1.211550000000000082e+01
1.217650000000000077e+01
1.214600000000000080e+01
1.217650000000000077e+01
1.217650000000000077e+01
1.211550000000000082e+01
1.217650000000000077e+01
1.211550000000000082e+01
1.220700000000000074e+01
1.217650000000000077e+01
1.214600000000000080e+01
1.217650000000000077e+01
1.214600000000000080e+01
1.214600000000000080e+01
1.220700000000000074e+01
1.214600000000000080e+01
1.217650000000000077e+01
1.217650000000000077e+01
1.214600000000000080e+01
1.217650000000000077e+01
1.214600000000000080e+01
1.217650000000000077e+01
1.214600000000000080e+01
1.217650000000000077e+01
1.217650000000000077e+01
1.214600000000000080e+01
1.220700000000000074e+01
1.217650000000000077e+01
1.217650000000000077e+01
1.214600000000000080e+01
1.217650000000000077e+01
1.217650000000000077e+01
1.217650000000000077e+01
1.214600000000000080e+01
1.223750000000000071e+01
1.223750000000000071e+01
1.220700000000000074e+01
1.226810000000000045e+01
1.220700000000000074e+01
1.229860000000000042e+01
1.223750000000000071e+01
1.223750000000000071e+01
1.226810000000000045e+01
1.217650000000000077e+01
1.223750000000000071e+01
1.217650000000000077e+01
1.223750000000000071e+01
1.223750000000000071e+01
1.223750000000000071e+01
1.223750000000000071e+01
1.223750000000000071e+01
1.226810000000000045e+01
1.229860000000000042e+01
1.217650000000000077e+01
1.226810000000000045e+01
1.214600000000000080e+01
1.226810000000000045e+01
1.220700000000000074e+01
1.220700000000000074e+01
1.220700000000000074e+01
1.223750000000000071e+01
1.220700000000000074e+01
1.220700000000000074e+01
1.223750000000000071e+01
1.223750000000000071e+01
1.226810000000000045e+01
1.226810000000000045e+01
1.226810000000000045e+01
1.229860000000000042e+01
1.223750000000000071e+01
1.223750000000000071e+01
1.226810000000000045e+01
1.226810000000000045e+01
1.220700000000000074e+01
1.229860000000000042e+01
1.220700000000000074e+01
1.220700000000000074e+01
1.220700000000000074e+01
1.226810000000000045e+01
1.226810000000000045e+01
1.226810000000000045e+01
1.220700000000000074e+01
1.226810000000000045e+01
1.223750000000000071e+01
1.223750000000000071e+01
1.223750000000000071e+01
1.223750000000000071e+01
1.226810000000000045e+01
1.226810000000000045e+01
1.223750000000000071e+01
1.223750000000000071e+01
1.220700000000000074e+01
1.226810000000000045e+01
1.223750000000000071e+01
1.226810000000000045e+01
1.220700000000000074e+01
1.220700000000000074e+01
1.220700000000000074e+01
1.226810000000000045e+01
1.220700000000000074e+01
1.226810000000000045e+01
1.223750000000000071e+01
1.223750000000000071e+01
1.220700000000000074e+01
1.223750000000000071e+01
1.223750000000000071e+01
1.220700000000000074e+01
1.223750000000000071e+01
1.220700000000000074e+01
1.220700000000000074e+01
1.217650000000000077e+01
1.223750000000000071e+01
1.226810000000000045e+01
1.223750000000000071e+01
1.220700000000000074e+01
1.223750000000000071e+01
1.226810000000000045e+01
1.220700000000000074e+01
1.223750000000000071e+01
1.226810000000000045e+01
1.226810000000000045e+01
1.223750000000000071e+01
1.226810000000000045e+01
1.223750000000000071e+01
1.223750000000000071e+01
1.223750000000000071e+01
1.226810000000000045e+01
1.220700000000000074e+01
1.223750000000000071e+01
1.223750000000000071e+01
1.226810000000000045e+01
1.226810000000000045e+01
1.220700000000000074e+01
1.220700000000000074e+01
1.226810000000000045e+01
1.223750000000000071e+01
1.223750000000000071e+01
1.223750000000000071e+01
1.223750000000000071e+01
1.223750000000000071e+01
1.226810000000000045e+01
1.223750000000000071e+01
1.223750000000000071e+01
1.223750000000000071e+01
1.220700000000000074e+01
1.223750000000000071e+01
1.223750000000000071e+01
1.223750000000000071e+01
1.223750000000000071e+01
1.220700000000000074e+01
1.223750000000000071e+01
1.223750000000000071e+01
1.223750000000000071e+01
1.220700000000000074e+01
1.223750000000000071e+01
1.223750000000000071e+01
1.226810000000000045e+01
1.223750000000000071e+01
1.223750000000000071e+01
1.223750000000000071e+01
1.226810000000000045e+01
1.223750000000000071e+01
1.226810000000000045e+01
1.220700000000000074e+01
1.223750000000000071e+01
1.220700000000000074e+01
1.220700000000000074e+01
1.226810000000000045e+01
1.223750000000000071e+01
1.223750000000000071e+01
1.226810000000000045e+01
1.220700000000000074e+01
1.220700000000000074e+01
1.220700000000000074e+01
1.217650000000000077e+01
1.217650000000000077e+01
1.220700000000000074e+01
1.217650000000000077e+01
1.217650000000000077e+01
1.220700000000000074e+01
1.220700000000000074e+01
1.220700000000000074e+01
1.220700000000000074e+01
1.220700000000000074e+01
1.220700000000000074e+01
1.220700000000000074e+01
1.220700000000000074e+01
1.223750000000000071e+01
1.223750000000000071e+01
1.217650000000000077e+01
1.217650000000000077e+01
1.217650000000000077e+01
1.220700000000000074e+01
1.220700000000000074e+01
1.217650000000000077e+01
1.220700000000000074e+01
1.223750000000000071e+01
1.220700000000000074e+01
1.229860000000000042e+01
1.226810000000000045e+01
1.229860000000000042e+01
1.223750000000000071e+01
1.226810000000000045e+01
1.229860000000000042e+01
1.229860000000000042e+01
1.229860000000000042e+01
1.229860000000000042e+01
1.226810000000000045e+01
1.226810000000000045e+01
1.226810000000000045e+01
1.229860000000000042e+01
1.229860000000000042e+01
1.226810000000000045e+01
1.226810000000000045e+01
1.229860000000000042e+01
1.226810000000000045e+01
1.226810000000000045e+01
1.229860000000000042e+01
1.229860000000000042e+01
1.226810000000000045e+01
1.226810000000000045e+01
1.226810000000000045e+01
1.226810000000000045e+01
1.229860000000000042e+01
1.226810000000000045e+01
1.226810000000000045e+01
1.226810000000000045e+01
1.229860000000000042e+01
1.229860000000000042e+01
1.229860000000000042e+01
1.223750000000000071e+01
1.226810000000000045e+01
1.226810000000000045e+01
1.226810000000000045e+01
1.226810000000000045e+01
1.229860000000000042e+01
1.223750000000000071e+01
1.226810000000000045e+01
1.226810000000000045e+01
1.226810000000000045e+01
1.232910000000000039e+01
1.223750000000000071e+01
1.229860000000000042e+01
1.229860000000000042e+01
1.229860000000000042e+01
1.226810000000000045e+01
1.226810000000000045e+01
1.223750000000000071e+01
1.226810000000000045e+01
1.223750000000000071e+01
1.229860000000000042e+01
1.226810000000000045e+01
1.226810000000000045e+01
1.229860000000000042e+01
1.226810000000000045e+01
1.226810000000000045e+01
1.229860000000000042e+01
1.226810000000000045e+01
1.226810000000000045e+01
1.226810000000000045e+01
1.223750000000000071e+01
1.223750000000000071e+01
1.223750000000000071e+01
1.226810000000000045e+01
1.229860000000000042e+01
1.229860000000000042e+01
1.229860000000000042e+01
1.229860000000000042e+01
1.226810000000000045e+01
1.229860000000000042e+01
1.226810000000000045e+01
1.220700000000000074e+01
1.229860000000000042e+01
1.226810000000000045e+01
1.229860000000000042e+01
1.226810000000000045e+01
1.223750000000000071e+01
1.226810000000000045e+01
1.229860000000000042e+01
1.226810000000000045e+01
1.229860000000000042e+01
1.223750000000000071e+01
1.226810000000000045e+01
1.223750000000000071e+01
1.223750000000000071e+01
1.223750000000000071e+01
1.226810000000000045e+01
1.226810000000000045e+01
1.226810000000000045e+01
1.226810000000000045e+01
1.229860000000000042e+01
1.226810000000000045e+01
1.226810000000000045e+01
1.226810000000000045e+01
1.232910000000000039e+01
1.226810000000000045e+01
1.226810000000000045e+01
1.226810000000000045e+01
1.226810000000000045e+01
1.223750000000000071e+01
1.229860000000000042e+01
1.229860000000000042e+01
1.229860000000000042e+01
1.232910000000000039e+01
1.223750000000000071e+01
1.217650000000000077e+01
1.223750000000000071e+01
1.226810000000000045e+01
1.229860000000000042e+01
1.220700000000000074e+01
1.226810000000000045e+01
1.232910000000000039e+01
1.229860000000000042e+01
1.232910000000000039e+01
1.226810000000000045e+01
1.226810000000000045e+01
1.223750000000000071e+01
1.226810000000000045e+01
1.229860000000000042e+01
1.226810000000000045e+01
1.226810000000000045e+01
1.229860000000000042e+01
1.223750000000000071e+01
1.229860000000000042e+01
1.229860000000000042e+01
1.226810000000000045e+01
1.229860000000000042e+01
1.226810000000000045e+01
1.223750000000000071e+01
1.220700000000000074e+01
1.226810000000000045e+01
1.229860000000000042e+01
1.226810000000000045e+01
1.229860000000000042e+01
1.226810000000000045e+01
1.226810000000000045e+01
1.229860000000000042e+01
1.226810000000000045e+01
1.226810000000000045e+01
1.229860000000000042e+01
1.226810000000000045e+01
1.232910000000000039e+01
1.226810000000000045e+01
1.226810000000000045e+01
1.229860000000000042e+01
1.223750000000000071e+01
1.229860000000000042e+01
1.229860000000000042e+01
1.232910000000000039e+01
1.232910000000000039e+01
1.232910000000000039e+01
1.232910000000000039e+01
1.235960000000000036e+01
1.232910000000000039e+01
1.232910000000000039e+01
1.232910000000000039e+01
1.235960000000000036e+01
1.232910000000000039e+01
1.229860000000000042e+01
1.235960000000000036e+01
1.239010000000000034e+01
1.235960000000000036e+01
1.232910000000000039e+01
1.232910000000000039e+01
1.232910000000000039e+01
1.226810000000000045e+01
1.235960000000000036e+01
1.232910000000000039e+01
1.232910000000000039e+01
1.232910000000000039e+01
1.229860000000000042e+01
1.239010000000000034e+01
1.232910000000000039e+01
1.229860000000000042e+01
1.229860000000000042e+01
1.229860000000000042e+01
1.232910000000000039e+01
1.229860000000000042e+01
1.232910000000000039e+01
1.232910000000000039e+01
1.235960000000000036e+01
1.226810000000000045e+01
1.235960000000000036e+01
1.232910000000000039e+01
1.235960000000000036e+01
1.232910000000000039e+01
1.235960000000000036e+01
1.229860000000000042e+01
1.232910000000000039e+01
1.232910000000000039e+01
1.232910000000000039e+01
1.232910000000000039e+01
1.229860000000000042e+01
1.232910000000000039e+01
1.232910000000000039e+01
1.232910000000000039e+01
1.235960000000000036e+01
1.235960000000000036e+01
1.235960000000000036e+01
1.232910000000000039e+01
1.235960000000000036e+01
1.229860000000000042e+01
1.232910000000000039e+01
1.232910000000000039e+01
1.235960000000000036e+01
1.232910000000000039e+01
1.232910000000000039e+01
1.232910000000000039e+01
1.232910000000000039e+01
1.239010000000000034e+01
1.226810000000000045e+01
1.226810000000000045e+01
1.229860000000000042e+01
1.226810000000000045e+01
1.229860000000000042e+01
1.229860000000000042e+01
1.232910000000000039e+01
1.229860000000000042e+01
1.229860000000000042e+01
1.229860000000000042e+01
1.229860000000000042e+01
1.229860000000000042e+01
1.232910000000000039e+01
1.226810000000000045e+01
1.229860000000000042e+01
1.232910000000000039e+01
1.226810000000000045e+01
1.229860000000000042e+01
1.226810000000000045e+01
1.229860000000000042e+01
1.229860000000000042e+01
1.229860000000000042e+01
1.232910000000000039e+01
1.226810000000000045e+01
1.229860000000000042e+01
1.226810000000000045e+01
1.226810000000000045e+01
1.229860000000000042e+01
1.229860000000000042e+01
1.226810000000000045e+01
1.232910000000000039e+01
1.229860000000000042e+01
1.229860000000000042e+01
1.229860000000000042e+01
1.232910000000000039e+01
1.226810000000000045e+01
1.229860000000000042e+01
1.232910000000000039e+01
1.229860000000000042e+01
1.229860000000000042e+01
1.232910000000000039e+01
1.226810000000000045e+01
1.229860000000000042e+01
1.232910000000000039e+01
1.229860000000000042e+01
1.229860000000000042e+01
1.229860000000000042e+01
1.232910000000000039e+01
1.232910000000000039e+01
1.229860000000000042e+01
1.226810000000000045e+01
1.229860000000000042e+01
1.226810000000000045e+01
1.232910000000000039e+01
1.226810000000000045e+01
1.232910000000000039e+01
1.229860000000000042e+01
1.226810000000000045e+01
1.232910000000000039e+01
1.229860000000000042e+01
1.235960000000000036e+01
1.226810000000000045e+01
1.232910000000000039e+01
1.232910000000000039e+01
1.232910000000000039e+01
1.229860000000000042e+01
1.229860000000000042e+01
1.229860000000000042e+01
1.232910000000000039e+01
1.229860000000000042e+01
1.229860000000000042e+01
1.232910000000000039e+01
1.229860000000000042e+01
1.229860000000000042e+01
1.229860000000000042e+01
1.232910000000000039e+01
1.232910000000000039e+01
1.229860000000000042e+01
1.229860000000000042e+01
1.229860000000000042e+01
1.232910000000000039e+01
1.229860000000000042e+01
1.229860000000000042e+01
1.229860000000000042e+01
1.232910000000000039e+01
1.226810000000000045e+01
1.229860000000000042e+01
1.229860000000000042e+01
1.232910000000000039e+01
1.229860000000000042e+01
1.232910000000000039e+01
1.229860000000000042e+01
1.229860000000000042e+01
1.226810000000000045e+01
1.232910000000000039e+01
1.232910000000000039e+01
1.229860000000000042e+01
1.235960000000000036e+01
1.235960000000000036e+01
1.235960000000000036e+01
1.239010000000000034e+01
1.232910000000000039e+01
1.232910000000000039e+01
1.235960000000000036e+01
1.235960000000000036e+01
1.235960000000000036e+01
1.235960000000000036e+01
1.235960000000000036e+01
1.239010000000000034e+01
1.235960000000000036e+01
1.239010000000000034e+01
1.235960000000000036e+01
1.235960000000000036e+01
1.235960000000000036e+01
1.229860000000000042e+01
1.232910000000000039e+01
1.232910000000000039e+01
1.229860000000000042e+01
1.239010000000000034e+01
1.232910000000000039e+01
1.232910000000000039e+01
1.235960000000000036e+01
1.232910000000000039e+01
1.232910000000000039e+01
1.229860000000000042e+01
1.232910000000000039e+01
1.235960000000000036e+01
1.235960000000000036e+01
1.232910000000000039e+01
1.235960000000000036e+01
1.235960000000000036e+01
1.232910000000000039e+01
1.232910000000000039e+01
1.235960000000000036e+01
1.232910000000000039e+01
1.235960000000000036e+01
1.239010000000000034e+01
1.235960000000000036e+01
1.235960000000000036e+01
1.232910000000000039e+01
1.235960000000000036e+01
1.235960000000000036e+01
1.232910000000000039e+01
1.235960000000000036e+01
1.235960000000000036e+01
1.235960000000000036e+01
1.232910000000000039e+01
1.235960000000000036e+01
1.239010000000000034e+01
1.229860000000000042e+01
1.232910000000000039e+01
1.235960000000000036e+01
1.235960000000000036e+01
1.239010000000000034e+01
1.235960000000000036e+01
1.235960000000000036e+01
1.239010000000000034e+01
1.232910000000000039e+01
1.235960000000000036e+01
1.235960000000000036e+01
1.235960000000000036e+01
1.235960000000000036e+01
1.235960000000000036e+01
1.239010000000000034e+01
1.232910000000000039e+01
1.239010000000000034e+01
1.235960000000000036e+01
1.232910000000000039e+01
1.235960000000000036e+01
1.229860000000000042e+01
1.235960000000000036e+01
1.235960000000000036e+01
1.235960000000000036e+01
1.239010000000000034e+01
1.232910000000000039e+01
1.232910000000000039e+01
1.239010000000000034e+01
1.232910000000000039e+01
1.235960000000000036e+01
1.235960000000000036e+01
1.235960000000000036e+01
1.232910000000000039e+01
1.232910000000000039e+01
1.229860000000000042e+01
1.232910000000000039e+01
1.232910000000000039e+01
1.235960000000000036e+01
1.232910000000000039e+01
1.232910000000000039e+01
1.232910000000000039e+01
1.232910000000000039e+01
1.239010000000000034e+01
1.229860000000000042e+01
1.229860000000000042e+01
1.229860000000000042e+01
1.232910000000000039e+01
1.235960000000000036e+01
1.229860000000000042e+01
1.235960000000000036e+01
1.235960000000000036e+01
1.232910000000000039e+01
1.235960000000000036e+01
1.232910000000000039e+01
1.232910000000000039e+01
1.235960000000000036e+01
1.229860000000000042e+01
1.232910000000000039e+01
1.229860000000000042e+01
1.232910000000000039e+01
1.232910000000000039e+01
1.235960000000000036e+01
1.239010000000000034e+01
1.232910000000000039e+01
1.229860000000000042e+01
1.235960000000000036e+01
1.232910000000000039e+01
1.235960000000000036e+01
1.232910000000000039e+01
1.232910000000000039e+01
1.232910000000000039e+01
1.232910000000000039e+01
1.232910000000000039e+01
1.235960000000000036e+01
1.232910000000000039e+01
1.232910000000000039e+01
1.232910000000000039e+01
1.232910000000000039e+01
1.235960000000000036e+01
1.229860000000000042e+01
1.235960000000000036e+01
1.232910000000000039e+01
1.232910000000000039e+01
1.232910000000000039e+01
1.229860000000000042e+01
1.232910000000000039e+01
1.229860000000000042e+01
1.235960000000000036e+01
1.232910000000000039e+01
1.235960000000000036e+01
1.232910000000000039e+01
1.229860000000000042e+01
1.229860000000000042e+01
1.232910000000000039e+01
1.229860000000000042e+01
1.235960000000000036e+01
1.239010000000000034e+01
1.239010000000000034e+01
1.229860000000000042e+01
1.232910000000000039e+01
1.229860000000000042e+01
1.232910000000000039e+01
1.232910000000000039e+01
1.229860000000000042e+01
1.229860000000000042e+01
1.235960000000000036e+01
1.232910000000000039e+01
1.229860000000000042e+01
1.232910000000000039e+01
1.232910000000000039e+01
1.235960000000000036e+01
1.232910000000000039e+01
1.235960000000000036e+01
1.232910000000000039e+01
1.239010000000000034e+01
1.235960000000000036e+01
1.235960000000000036e+01
1.232910000000000039e+01
1.232910000000000039e+01
1.239010000000000034e+01
1.235960000000000036e+01
1.239010000000000034e+01
1.239010000000000034e+01
1.235960000000000036e+01
1.235960000000000036e+01
1.235960000000000036e+01
1.235960000000000036e+01
1.235960000000000036e+01
1.239010000000000034e+01
1.239010000000000034e+01
1.239010000000000034e+01
1.239010000000000034e+01
1.239010000000000034e+01
1.235960000000000036e+01
1.235960000000000036e+01
1.239010000000000034e+01
1.232910000000000039e+01
1.232910000000000039e+01
1.239010000000000034e+01
1.235960000000000036e+01
1.235960000000000036e+01
1.235960000000000036e+01
1.239010000000000034e+01
1.239010000000000034e+01
1.242070000000000007e+01
1.239010000000000034e+01
1.239010000000000034e+01
1.242070000000000007e+01
1.239010000000000034e+01
1.235960000000000036e+01
1.235960000000000036e+01
1.235960000000000036e+01
1.239010000000000034e+01
1.242070000000000007e+01
1.239010000000000034e+01
1.235960000000000036e+01
1.239010000000000034e+01
1.232910000000000039e+01
1.242070000000000007e+01
1.242070000000000007e+01
1.239010000000000034e+01
1.239010000000000034e+01
1.239010000000000034e+01
1.242070000000000007e+01
1.239010000000000034e+01
1.239010000000000034e+01
1.235960000000000036e+01
1.239010000000000034e+01
1.239010000000000034e+01
1.239010000000000034e+01
1.239010000000000034e+01
1.239010000000000034e+01
1.239010000000000034e+01
1.242070000000000007e+01
1.229860000000000042e+01
1.242070000000000007e+01
1.239010000000000034e+01
1.235960000000000036e+01
1.242070000000000007e+01
1.239010000000000034e+01
1.235960000000000036e+01
1.235960000000000036e+01
1.239010000000000034e+01
1.239010000000000034e+01
1.235960000000000036e+01
1.235960000000000036e+01
1.239010000000000034e+01
1.239010000000000034e+01
1.242070000000000007e+01
1.242070000000000007e+01
1.239010000000000034e+01
1.239010000000000034e+01
1.239010000000000034e+01
1.239010000000000034e+01
1.239010000000000034e+01
1.242070000000000007e+01
1.239010000000000034e+01
1.235960000000000036e+01
1.235960000000000036e+01
1.235960000000000036e+01
1.229860000000000042e+01
1.235960000000000036e+01
1.232910000000000039e+01
1.232910000000000039e+01
1.235960000000000036e+01
1.235960000000000036e+01
1.239010000000000034e+01
1.232910000000000039e+01
1.235960000000000036e+01
1.235960000000000036e+01
1.235960000000000036e+01
1.239010000000000034e+01
1.232910000000000039e+01
1.235960000000000036e+01
1.232910000000000039e+01
1.235960000000000036e+01
1.235960000000000036e+01
1.232910000000000039e+01
1.235960000000000036e+01
1.235960000000000036e+01
1.232910000000000039e+01
1.232910000000000039e+01
1.232910000000000039e+01
1.239010000000000034e+01
1.232910000000000039e+01
1.235960000000000036e+01
1.235960000000000036e+01
1.235960000000000036e+01
1.239010000000000034e+01
1.239010000000000034e+01
1.232910000000000039e+01
1.235960000000000036e+01
1.232910000000000039e+01
1.235960000000000036e+01
1.232910000000000039e+01
1.239010000000000034e+01
1.232910000000000039e+01
1.239010000000000034e+01
1.235960000000000036e+01
1.235960000000000036e+01
1.232910000000000039e+01
1.235960000000000036e+01
1.232910000000000039e+01
1.239010000000000034e+01
1.235960000000000036e+01
1.235960000000000036e+01
1.235960000000000036e+01
1.229860000000000042e+01
1.239010000000000034e+01
1.239010000000000034e+01
1.235960000000000036e+01
1.239010000000000034e+01
1.235960000000000036e+01
1.235960000000000036e+01
1.239010000000000034e+01
1.239010000000000034e+01
1.232910000000000039e+01
1.232910000000000039e+01
1.232910000000000039e+01
1.235960000000000036e+01
1.235960000000000036e+01
1.235960000000000036e+01
1.235960000000000036e+01
1.235960000000000036e+01
1.235960000000000036e+01
1.232910000000000039e+01
1.235960000000000036e+01
1.232910000000000039e+01
1.235960000000000036e+01
1.232910000000000039e+01
1.235960000000000036e+01
1.242070000000000007e+01
1.235960000000000036e+01
1.232910000000000039e+01
1.239010000000000034e+01
1.235960000000000036e+01
1.235960000000000036e+01
1.232910000000000039e+01
1.232910000000000039e+01
1.239010000000000034e+01
1.232910000000000039e+01
1.239010000000000034e+01
1.235960000000000036e+01
1.239010000000000034e+01
1.232910000000000039e+01
1.232910000000000039e+01
1.235960000000000036e+01
1.232910000000000039e+01
1.239010000000000034e+01
1.235960000000000036e+01
1.232910000000000039e+01
1.239010000000000034e+01
1.232910000000000039e+01
1.239010000000000034e+01
1.242070000000000007e+01
1.239010000000000034e+01
1.239010000000000034e+01
1.239010000000000034e+01
1.239010000000000034e+01
1.239010000000000034e+01
1.239010000000000034e+01
1.239010000000000034e+01
1.239010000000000034e+01
1.242070000000000007e+01
1.239010000000000034e+01
1.239010000000000034e+01
1.239010000000000034e+01
1.242070000000000007e+01
1.235960000000000036e+01
1.239010000000000034e+01
1.239010000000000034e+01
1.235960000000000036e+01
1.242070000000000007e+01
1.235960000000000036e+01
1.242070000000000007e+01
1.239010000000000034e+01
1.242070000000000007e+01
1.235960000000000036e+01
1.235960000000000036e+01
1.242070000000000007e+01
1.239010000000000034e+01
1.242070000000000007e+01
1.239010000000000034e+01
1.235960000000000036e+01
1.248170000000000002e+01
1.235960000000000036e+01
1.239010000000000034e+01
1.242070000000000007e+01
1.239010000000000034e+01
1.242070000000000007e+01
1.229860000000000042e+01
1.235960000000000036e+01
1.235960000000000036e+01
1.239010000000000034e+01
1.235960000000000036e+01
1.239010000000000034e+01
1.242070000000000007e+01
1.239010000000000034e+01
1.242070000000000007e+01
1.239010000000000034e+01
1.239010000000000034e+01
1.242070000000000007e+01
1.242070000000000007e+01
1.239010000000000034e+01
1.242070000000000007e+01
1.242070000000000007e+01
1.235960000000000036e+01
1.239010000000000034e+01
1.239010000000000034e+01
1.239010000000000034e+01
1.235960000000000036e+01
1.235960000000000036e+01
1.242070000000000007e+01
1.235960000000000036e+01
1.239010000000000034e+01
1.235960000000000036e+01
1.235960000000000036e+01
1.239010000000000034e+01
1.235960000000000036e+01
1.239010000000000034e+01
1.239010000000000034e+01
1.239010000000000034e+01
1.242070000000000007e+01
1.239010000000000034e+01
1.239010000000000034e+01
1.239010000000000034e+01
1.232910000000000039e+01
1.239010000000000034e+01
1.235960000000000036e+01
1.242070000000000007e+01
1.239010000000000034e+01
1.239010000000000034e+01
1.239010000000000034e+01
1.239010000000000034e+01
1.235960000000000036e+01
1.239010000000000034e+01
1.232910000000000039e+01
1.242070000000000007e+01
1.239010000000000034e+01
1.235960000000000036e+01
1.239010000000000034e+01
1.235960000000000036e+01
1.242070000000000007e+01
1.239010000000000034e+01
1.239010000000000034e+01
1.239010000000000034e+01
1.239010000000000034e+01
1.239010000000000034e+01
1.235960000000000036e+01
1.239010000000000034e+01
1.235960000000000036e+01
1.239010000000000034e+01
1.239010000000000034e+01
1.239010000000000034e+01
1.239010000000000034e+01
1.239010000000000034e+01
1.235960000000000036e+01
1.239010000000000034e+01
1.235960000000000036e+01
1.239010000000000034e+01
1.235960000000000036e+01
1.235960000000000036e+01
1.235960000000000036e+01
1.232910000000000039e+01
1.235960000000000036e+01
1.242070000000000007e+01
1.235960000000000036e+01
1.239010000000000034e+01
1.239010000000000034e+01
1.242070000000000007e+01
1.242070000000000007e+01
1.239010000000000034e+01
1.235960000000000036e+01
1.239010000000000034e+01
1.229860000000000042e+01
1.235960000000000036e+01
1.235960000000000036e+01
1.232910000000000039e+01
1.232910000000000039e+01
1.235960000000000036e+01
1.232910000000000039e+01
1.235960000000000036e+01
1.235960000000000036e+01
1.235960000000000036e+01
1.235960000000000036e+01
1.239010000000000034e+01
1.232910000000000039e+01
1.235960000000000036e+01
1.239010000000000034e+01
1.226810000000000045e+01
1.235960000000000036e+01
1.235960000000000036e+01
1.232910000000000039e+01
1.232910000000000039e+01
1.232910000000000039e+01
1.235960000000000036e+01
1.232910000000000039e+01
1.232910000000000039e+01
1.232910000000000039e+01
1.235960000000000036e+01
1.232910000000000039e+01
1.235960000000000036e+01
1.232910000000000039e+01
1.232910000000000039e+01
1.232910000000000039e+01
1.235960000000000036e+01
1.232910000000000039e+01
1.239010000000000034e+01
1.239010000000000034e+01
1.235960000000000036e+01
1.232910000000000039e+01
1.235960000000000036e+01
1.235960000000000036e+01
1.239010000000000034e+01
1.235960000000000036e+01
1.232910000000000039e+01
1.235960000000000036e+01
1.232910000000000039e+01
1.239010000000000034e+01
1.235960000000000036e+01
1.239010000000000034e+01
1.232910000000000039e+01
1.232910000000000039e+01
1.239010000000000034e+01
1.232910000000000039e+01
1.235960000000000036e+01
1.232910000000000039e+01
1.229860000000000042e+01
1.235960000000000036e+01
1.232910000000000039e+01
1.235960000000000036e+01
1.235960000000000036e+01
1.232910000000000039e+01
1.239010000000000034e+01
1.232910000000000039e+01
1.235960000000000036e+01
1.235960000000000036e+01
1.235960000000000036e+01
1.239010000000000034e+01
1.235960000000000036e+01
1.232910000000000039e+01
1.235960000000000036e+01
1.232910000000000039e+01
1.239010000000000034e+01
1.232910000000000039e+01
1.235960000000000036e+01
1.232910000000000039e+01
1.232910000000000039e+01
1.235960000000000036e+01
1.239010000000000034e+01
1.229860000000000042e+01
1.232910000000000039e+01
1.232910000000000039e+01
1.232910000000000039e+01
1.235960000000000036e+01
1.235960000000000036e+01
1.239010000000000034e+01
1.235960000000000036e+01
1.235960000000000036e+01
1.232910000000000039e+01
1.232910000000000039e+01
1.229860000000000042e+01
1.232910000000000039e+01
1.229860000000000042e+01
1.229860000000000042e+01
1.232910000000000039e+01
1.232910000000000039e+01
1.232910000000000039e+01
1.235960000000000036e+01
1.232910000000000039e+01
1.229860000000000042e+01
1.235960000000000036e+01
1.229860000000000042e+01
1.235960000000000036e+01
1.232910000000000039e+01
1.232910000000000039e+01
1.235960000000000036e+01
1.232910000000000039e+01
1.232910000000000039e+01
1.232910000000000039e+01
1.235960000000000036e+01
1.239010000000000034e+01
1.235960000000000036e+01
1.235960000000000036e+01
1.232910000000000039e+01
1.232910000000000039e+01
1.232910000000000039e+01
1.235960000000000036e+01
1.232910000000000039e+01
1.229860000000000042e+01
1.232910000000000039e+01
1.232910000000000039e+01
1.232910000000000039e+01
1.239010000000000034e+01
1.229860000000000042e+01
1.232910000000000039e+01
1.232910000000000039e+01
1.232910000000000039e+01
1.235960000000000036e+01
1.232910000000000039e+01
1.232910000000000039e+01
1.232910000000000039e+01
1.229860000000000042e+01
1.232910000000000039e+01
1.232910000000000039e+01
1.232910000000000039e+01
1.232910000000000039e+01
1.226810000000000045e+01
1.229860000000000042e+01
1.229860000000000042e+01
1.229860000000000042e+01
1.232910000000000039e+01
1.226810000000000045e+01
1.232910000000000039e+01
1.229860000000000042e+01
1.229860000000000042e+01
1.232910000000000039e+01
1.229860000000000042e+01
1.223750000000000071e+01
1.226810000000000045e+01
1.229860000000000042e+01
1.229860000000000042e+01
1.226810000000000045e+01
1.229860000000000042e+01
1.226810000000000045e+01
1.226810000000000045e+01
1.229860000000000042e+01
1.223750000000000071e+01
1.232910000000000039e+01
1.229860000000000042e+01
1.229860000000000042e+01
1.232910000000000039e+01
1.232910000000000039e+01
1.232910000000000039e+01
1.226810000000000045e+01
1.229860000000000042e+01
1.232910000000000039e+01
1.229860000000000042e+01
1.229860000000000042e+01
1.229860000000000042e+01
1.232910000000000039e+01
1.229860000000000042e+01
1.223750000000000071e+01
1.232910000000000039e+01
1.229860000000000042e+01
1.226810000000000045e+01
1.229860000000000042e+01
1.229860000000000042e+01
1.229860000000000042e+01
1.229860000000000042e+01
1.229860000000000042e+01
1.229860000000000042e+01
1.226810000000000045e+01
1.229860000000000042e+01
1.229860000000000042e+01
1.229860000000000042e+01
1.229860000000000042e+01
1.229860000000000042e+01
1.232910000000000039e+01
1.229860000000000042e+01
1.232910000000000039e+01
1.229860000000000042e+01
1.220700000000000074e+01
1.229860000000000042e+01
1.226810000000000045e+01
1.226810000000000045e+01
1.226810000000000045e+01
1.226810000000000045e+01
1.226810000000000045e+01
1.229860000000000042e+01
1.226810000000000045e+01
1.226810000000000045e+01
1.229860000000000042e+01
1.223750000000000071e+01
1.226810000000000045e+01
1.226810000000000045e+01
1.229860000000000042e+01
1.226810000000000045e+01
1.229860000000000042e+01
1.226810000000000045e+01
1.226810000000000045e+01
1.226810000000000045e+01
1.226810000000000045e+01
1.226810000000000045e+01
1.226810000000000045e+01
1.226810000000000045e+01
1.229860000000000042e+01
1.226810000000000045e+01
1.223750000000000071e+01
1.229860000000000042e+01
1.223750000000000071e+01
1.229860000000000042e+01
1.229860000000000042e+01
1.226810000000000045e+01
1.226810000000000045e+01
1.226810000000000045e+01
1.223750000000000071e+01
1.229860000000000042e+01
1.223750000000000071e+01
1.226810000000000045e+01
1.226810000000000045e+01
1.226810000000000045e+01
1.229860000000000042e+01
1.226810000000000045e+01
1.226810000000000045e+01
1.226810000000000045e+01
1.229860000000000042e+01
1.226810000000000045e+01
1.226810000000000045e+01
1.226810000000000045e+01
1.223750000000000071e+01
1.226810000000000045e+01
1.226810000000000045e+01
1.226810000000000045e+01
1.229860000000000042e+01
1.223750000000000071e+01
1.226810000000000045e+01
1.223750000000000071e+01
1.223750000000000071e+01
1.223750000000000071e+01
1.226810000000000045e+01
1.223750000000000071e+01
1.223750000000000071e+01
1.226810000000000045e+01
1.223750000000000071e+01
1.223750000000000071e+01
1.223750000000000071e+01
1.226810000000000045e+01
1.220700000000000074e+01
1.226810000000000045e+01
1.223750000000000071e+01
1.220700000000000074e+01
1.226810000000000045e+01
1.220700000000000074e+01
1.223750000000000071e+01
1.229860000000000042e+01
1.220700000000000074e+01
1.226810000000000045e+01
1.226810000000000045e+01
1.220700000000000074e+01
1.226810000000000045e+01
1.226810000000000045e+01
1.226810000000000045e+01
1.220700000000000074e+01
1.220700000000000074e+01
1.220700000000000074e+01
1.223750000000000071e+01
1.223750000000000071e+01
1.223750000000000071e+01
1.223750000000000071e+01
1.223750000000000071e+01
1.226810000000000045e+01
1.226810000000000045e+01
1.226810000000000045e+01
1.229860000000000042e+01
1.223750000000000071e+01
1.223750000000000071e+01
1.220700000000000074e+01
1.223750000000000071e+01
1.223750000000000071e+01
1.223750000000000071e+01
1.220700000000000074e+01
1.223750000000000071e+01
1.223750000000000071e+01
1.223750000000000071e+01
1.223750000000000071e+01
1.220700000000000074e+01
1.229860000000000042e+01
1.223750000000000071e+01
1.223750000000000071e+01
1.220700000000000074e+01
1.217650000000000077e+01
1.220700000000000074e+01
1.220700000000000074e+01
1.217650000000000077e+01
1.217650000000000077e+01
1.217650000000000077e+01
1.220700000000000074e+01
1.217650000000000077e+01
1.223750000000000071e+01
1.223750000000000071e+01
1.217650000000000077e+01
1.223750000000000071e+01
1.223750000000000071e+01
1.220700000000000074e+01
1.220700000000000074e+01
1.220700000000000074e+01
1.220700000000000074e+01
1.220700000000000074e+01
1.223750000000000071e+01
1.220700000000000074e+01
1.223750000000000071e+01
1.220700000000000074e+01
1.220700000000000074e+01
1.217650000000000077e+01
1.217650000000000077e+01
1.217650000000000077e+01
1.217650000000000077e+01
1.220700000000000074e+01
1.217650000000000077e+01
1.220700000000000074e+01
1.220700000000000074e+01
1.223750000000000071e+01
1.220700000000000074e+01
1.223750000000000071e+01
1.223750000000000071e+01
1.220700000000000074e+01
1.217650000000000077e+01
1.220700000000000074e+01
1.220700000000000074e+01
1.220700000000000074e+01
1.220700000000000074e+01
1.220700000000000074e+01
1.220700000000000074e+01
1.217650000000000077e+01
1.223750000000000071e+01
1.217650000000000077e+01
1.220700000000000074e+01
1.220700000000000074e+01
1.217650000000000077e+01
1.220700000000000074e+01
1.220700000000000074e+01
1.217650000000000077e+01
1.214600000000000080e+01
1.217650000000000077e+01
1.217650000000000077e+01
1.211550000000000082e+01
1.214600000000000080e+01
1.214600000000000080e+01
1.220700000000000074e+01
1.214600000000000080e+01
1.214600000000000080e+01
1.217650000000000077e+01
1.217650000000000077e+01
1.214600000000000080e+01
1.217650000000000077e+01
1.217650000000000077e+01
1.217650000000000077e+01
1.214600000000000080e+01
1.214600000000000080e+01
1.214600000000000080e+01
1.214600000000000080e+01
1.217650000000000077e+01
1.214600000000000080e+01
1.217650000000000077e+01
1.214600000000000080e+01
1.220700000000000074e+01
1.217650000000000077e+01
1.217650000000000077e+01
1.214600000000000080e+01
1.211550000000000082e+01
1.217650000000000077e+01
1.217650000000000077e+01
1.214600000000000080e+01
1.214600000000000080e+01
1.220700000000000074e+01
1.214600000000000080e+01
1.220700000000000074e+01
1.214600000000000080e+01
1.220700000000000074e+01
1.217650000000000077e+01
1.217650000000000077e+01
1.217650000000000077e+01
1.214600000000000080e+01
1.217650000000000077e+01
1.217650000000000077e+01
1.217650000000000077e+01
1.217650000000000077e+01
1.217650000000000077e+01
1.217650000000000077e+01
1.214600000000000080e+01
1.211550000000000082e+01
1.217650000000000077e+01
1.211550000000000082e+01
1.211550000000000082e+01
1.214600000000000080e+01
1.211550000000000082e+01
1.214600000000000080e+01
1.214600000000000080e+01
1.211550000000000082e+01
1.217650000000000077e+01
1.220700000000000074e+01
1.214600000000000080e+01
1.211550000000000082e+01
1.214600000000000080e+01
1.214600000000000080e+01
1.214600000000000080e+01
1.211550000000000082e+01
1.208500000000000085e+01
1.211550000000000082e+01
1.214600000000000080e+01
1.211550000000000082e+01
1.211550000000000082e+01
1.214600000000000080e+01
1.214600000000000080e+01
1.211550000000000082e+01
1.211550000000000082e+01
1.214600000000000080e+01
1.211550000000000082e+01
1.214600000000000080e+01
1.214600000000000080e+01
1.211550000000000082e+01
1.211550000000000082e+01
1.217650000000000077e+01
1.211550000000000082e+01
1.214600000000000080e+01
1.208500000000000085e+01
1.217650000000000077e+01
1.217650000000000077e+01
1.211550000000000082e+01
1.211550000000000082e+01
1.214600000000000080e+01
1.208500000000000085e+01
1.214600000000000080e+01
1.214600000000000080e+01
1.214600000000000080e+01
1.214600000000000080e+01
1.214600000000000080e+01
1.214600000000000080e+01
1.211550000000000082e+01
1.217650000000000077e+01
1.214600000000000080e+01
1.211550000000000082e+01
1.211550000000000082e+01
1.214600000000000080e+01
1.208500000000000085e+01
1.208500000000000085e+01
1.211550000000000082e+01
1.211550000000000082e+01
1.208500000000000085e+01
1.208500000000000085e+01
1.211550000000000082e+01
1.208500000000000085e+01
1.211550000000000082e+01
1.208500000000000085e+01
1.211550000000000082e+01
1.211550000000000082e+01
1.211550000000000082e+01
1.211550000000000082e+01
1.205439999999999934e+01
1.211550000000000082e+01
1.208500000000000085e+01
1.211550000000000082e+01
1.211550000000000082e+01
1.208500000000000085e+01
1.211550000000000082e+01
1.208500000000000085e+01
1.214600000000000080e+01
1.211550000000000082e+01
1.211550000000000082e+01
1.214600000000000080e+01
1.214600000000000080e+01
1.211550000000000082e+01
1.214600000000000080e+01
1.211550000000000082e+01
1.211550000000000082e+01
1.208500000000000085e+01
1.211550000000000082e+01
1.208500000000000085e+01
1.208500000000000085e+01
1.211550000000000082e+01
1.214600000000000080e+01
1.214600000000000080e+01
1.208500000000000085e+01
1.211550000000000082e+01
1.211550000000000082e+01
1.211550000000000082e+01
1.211550000000000082e+01
1.205439999999999934e+01
1.208500000000000085e+01
1.214600000000000080e+01
1.208500000000000085e+01
1.211550000000000082e+01
1.208500000000000085e+01
1.208500000000000085e+01
1.208500000000000085e+01
1.205439999999999934e+01
1.211550000000000082e+01
1.211550000000000082e+01
1.214600000000000080e+01
1.205439999999999934e+01
1.208500000000000085e+01
1.202389999999999937e+01
1.211550000000000082e+01
1.208500000000000085e+01
1.208500000000000085e+01
1.208500000000000085e+01
1.211550000000000082e+01
1.205439999999999934e+01
1.205439999999999934e+01
1.208500000000000085e+01
1.205439999999999934e+01
1.211550000000000082e+01
1.205439999999999934e+01
1.208500000000000085e+01
1.208500000000000085e+01
1.208500000000000085e+01
1.205439999999999934e+01
1.205439999999999934e+01
1.205439999999999934e+01
1.208500000000000085e+01
1.202389999999999937e+01
1.208500000000000085e+01
1.205439999999999934e+01
1.208500000000000085e+01
1.205439999999999934e+01
1.208500000000000085e+01
1.205439999999999934e+01
1.208500000000000085e+01
1.205439999999999934e+01
1.211550000000000082e+01
1.208500000000000085e+01
1.214600000000000080e+01
1.208500000000000085e+01
1.202389999999999937e+01
1.214600000000000080e+01
1.205439999999999934e+01
1.211550000000000082e+01
1.208500000000000085e+01
1.205439999999999934e+01
1.211550000000000082e+01
1.211550000000000082e+01
1.211550000000000082e+01
1.208500000000000085e+01
1.205439999999999934e+01
1.208500000000000085e+01
1.205439999999999934e+01
1.199339999999999939e+01
1.205439999999999934e+01
1.202389999999999937e+01
1.202389999999999937e+01
1.202389999999999937e+01
1.205439999999999934e+01
1.205439999999999934e+01
1.208500000000000085e+01
1.205439999999999934e+01
1.199339999999999939e+01
1.202389999999999937e+01
1.208500000000000085e+01
1.205439999999999934e+01
1.205439999999999934e+01
1.205439999999999934e+01
1.202389999999999937e+01
1.205439999999999934e+01
1.205439999999999934e+01
1.205439999999999934e+01
1.205439999999999934e+01
1.202389999999999937e+01
1.202389999999999937e+01
1.199339999999999939e+01
1.208500000000000085e+01
1.199339999999999939e+01
1.202389999999999937e+01
1.205439999999999934e+01
1.205439999999999934e+01
1.205439999999999934e+01
1.205439999999999934e+01
1.205439999999999934e+01
1.208500000000000085e+01
1.202389999999999937e+01
1.205439999999999934e+01
1.205439999999999934e+01
1.202389999999999937e+01
1.208500000000000085e+01
1.205439999999999934e+01
1.202389999999999937e+01
1.208500000000000085e+01
1.202389999999999937e+01
1.205439999999999934e+01
1.205439999999999934e+01
1.205439999999999934e+01
1.202389999999999937e+01
1.205439999999999934e+01
1.205439999999999934e+01
1.202389999999999937e+01
1.202389999999999937e+01
1.205439999999999934e+01
1.199339999999999939e+01
1.205439999999999934e+01
1.202389999999999937e+01
1.202389999999999937e+01
1.196289999999999942e+01
1.196289999999999942e+01
1.202389999999999937e+01
1.202389999999999937e+01
1.199339999999999939e+01
1.199339999999999939e+01
1.202389999999999937e+01
1.199339999999999939e+01
1.199339999999999939e+01
1.199339999999999939e+01
1.202389999999999937e+01
1.199339999999999939e+01
1.202389999999999937e+01
1.199339999999999939e+01
1.199339999999999939e+01
1.205439999999999934e+01
1.199339999999999939e+01
1.199339999999999939e+01
1.202389999999999937e+01
1.202389999999999937e+01
1.205439999999999934e+01
1.199339999999999939e+01
1.199339999999999939e+01
1.202389999999999937e+01
1.199339999999999939e+01
1.199339999999999939e+01
1.199339999999999939e+01
1.202389999999999937e+01
1.202389999999999937e+01
1.205439999999999934e+01
1.199339999999999939e+01
1.202389999999999937e+01
1.202389999999999937e+01
1.205439999999999934e+01
1.202389999999999937e+01
1.202389999999999937e+01
1.199339999999999939e+01
1.199339999999999939e+01
1.202389999999999937e+01
1.202389999999999937e+01
1.202389999999999937e+01
1.202389999999999937e+01
1.202389999999999937e+01
1.199339999999999939e+01
1.202389999999999937e+01
1.202389999999999937e+01
1.199339999999999939e+01
1.199339999999999939e+01
1.196289999999999942e+01
1.199339999999999939e+01
1.199339999999999939e+01
1.199339999999999939e+01
1.199339999999999939e+01
1.196289999999999942e+01
1.196289999999999942e+01
1.202389999999999937e+01
1.199339999999999939e+01
1.199339999999999939e+01
1.193239999999999945e+01
1.199339999999999939e+01
1.199339999999999939e+01
1.199339999999999939e+01
1.199339999999999939e+01
1.199339999999999939e+01
1.199339999999999939e+01
1.199339999999999939e+01
1.199339999999999939e+01
1.196289999999999942e+01
1.196289999999999942e+01
1.199339999999999939e+01
1.199339999999999939e+01
1.196289999999999942e+01
1.202389999999999937e+01
1.199339999999999939e+01
1.196289999999999942e+01
1.196289999999999942e+01
1.199339999999999939e+01
1.196289999999999942e+01
1.199339999999999939e+01
1.199339999999999939e+01
1.196289999999999942e+01
1.199339999999999939e+01
1.196289999999999942e+01
1.202389999999999937e+01
1.199339999999999939e+01
1.199339999999999939e+01
1.202389999999999937e+01
1.196289999999999942e+01
1.199339999999999939e+01
1.193239999999999945e+01
1.199339999999999939e+01
1.196289999999999942e+01
1.202389999999999937e+01
1.196289999999999942e+01
1.202389999999999937e+01
1.196289999999999942e+01
1.202389999999999937e+01
1.196289999999999942e+01
1.190189999999999948e+01
1.196289999999999942e+01
1.196289999999999942e+01
1.193239999999999945e+01
1.199339999999999939e+01
1.199339999999999939e+01
1.196289999999999942e+01
1.196289999999999942e+01
1.196289999999999942e+01
1.199339999999999939e+01
1.193239999999999945e+01
1.193239999999999945e+01
1.196289999999999942e+01
1.199339999999999939e+01
1.193239999999999945e+01
1.196289999999999942e+01
1.196289999999999942e+01
1.193239999999999945e+01
1.193239999999999945e+01
1.196289999999999942e+01
1.190189999999999948e+01
1.196289999999999942e+01
1.196289999999999942e+01
1.199339999999999939e+01
1.202389999999999937e+01
1.202389999999999937e+01
1.196289999999999942e+01
1.196289999999999942e+01
1.193239999999999945e+01
1.196289999999999942e+01
1.196289999999999942e+01
1.196289999999999942e+01
1.196289999999999942e+01
1.199339999999999939e+01
1.199339999999999939e+01
1.193239999999999945e+01
1.199339999999999939e+01
1.199339999999999939e+01
1.196289999999999942e+01
1.196289999999999942e+01
1.199339999999999939e+01
1.196289999999999942e+01
1.196289999999999942e+01
1.193239999999999945e+01
1.193239999999999945e+01
1.196289999999999942e+01
1.193239999999999945e+01
1.196289999999999942e+01
1.193239999999999945e+01
1.190189999999999948e+01
1.190189999999999948e+01
1.193239999999999945e+01
1.193239999999999945e+01
1.193239999999999945e+01
1.190189999999999948e+01
1.193239999999999945e+01
1.190189999999999948e+01
1.193239999999999945e+01
1.190189999999999948e+01
1.190189999999999948e+01
1.190189999999999948e+01
1.196289999999999942e+01
1.193239999999999945e+01
1.190189999999999948e+01
1.193239999999999945e+01
1.193239999999999945e+01
1.190189999999999948e+01
1.193239999999999945e+01
1.190189999999999948e+01
1.196289999999999942e+01
1.190189999999999948e+01
1.190189999999999948e+01
1.193239999999999945e+01
1.196289999999999942e+01
1.190189999999999948e+01
1.187129999999999974e+01
1.193239999999999945e+01
1.190189999999999948e+01
1.190189999999999948e+01
1.193239999999999945e+01
1.190189999999999948e+01
1.193239999999999945e+01
1.187129999999999974e+01
1.196289999999999942e+01
1.190189999999999948e+01
1.193239999999999945e+01
1.190189999999999948e+01
1.190189999999999948e+01
1.193239999999999945e+01
1.193239999999999945e+01
1.196289999999999942e+01
1.196289999999999942e+01
1.196289999999999942e+01
1.196289999999999942e+01
1.190189999999999948e+01
1.196289999999999942e+01
1.193239999999999945e+01
1.196289999999999942e+01
1.193239999999999945e+01
1.187129999999999974e+01
1.193239999999999945e+01
1.187129999999999974e+01
1.190189999999999948e+01
1.187129999999999974e+01
1.187129999999999974e+01
1.190189999999999948e+01
1.190189999999999948e+01
1.190189999999999948e+01
1.190189999999999948e+01
1.193239999999999945e+01
1.190189999999999948e+01
1.190189999999999948e+01
1.190189999999999948e+01
1.187129999999999974e+01
1.187129999999999974e+01
1.187129999999999974e+01
1.190189999999999948e+01
1.190189999999999948e+01
1.190189999999999948e+01
1.184079999999999977e+01
1.190189999999999948e+01
1.187129999999999974e+01
1.187129999999999974e+01
1.190189999999999948e+01
1.190189999999999948e+01
1.193239999999999945e+01
1.190189999999999948e+01
1.187129999999999974e+01
1.193239999999999945e+01
1.187129999999999974e+01
1.187129999999999974e+01
1.190189999999999948e+01
1.187129999999999974e+01
1.193239999999999945e+01
1.187129999999999974e+01
1.187129999999999974e+01
1.187129999999999974e+01
1.187129999999999974e+01
1.190189999999999948e+01
1.187129999999999974e+01
1.190189999999999948e+01
1.190189999999999948e+01
1.187129999999999974e+01
1.193239999999999945e+01
1.187129999999999974e+01
1.190189999999999948e+01
1.193239999999999945e+01
1.187129999999999974e+01
1.190189999999999948e+01
1.184079999999999977e+01
1.187129999999999974e+01
1.184079999999999977e+01
1.184079999999999977e+01
1.187129999999999974e+01
1.187129999999999974e+01
1.184079999999999977e+01
1.187129999999999974e+01
1.187129999999999974e+01
1.187129999999999974e+01
1.184079999999999977e+01
1.184079999999999977e+01
1.190189999999999948e+01
1.187129999999999974e+01
1.190189999999999948e+01
1.184079999999999977e+01
1.187129999999999974e+01
1.187129999999999974e+01
1.184079999999999977e+01
1.184079999999999977e+01
1.187129999999999974e+01
1.187129999999999974e+01
1.187129999999999974e+01
1.184079999999999977e+01
1.187129999999999974e+01
1.187129999999999974e+01
1.184079999999999977e+01
1.184079999999999977e+01
1.187129999999999974e+01
1.184079999999999977e+01
1.181029999999999980e+01
1.187129999999999974e+01
1.184079999999999977e+01
1.181029999999999980e+01
1.184079999999999977e+01
1.184079999999999977e+01
1.190189999999999948e+01
1.184079999999999977e+01
1.184079999999999977e+01
1.190189999999999948e+01
1.187129999999999974e+01
1.187129999999999974e+01
1.184079999999999977e+01
1.184079999999999977e+01
1.184079999999999977e+01
1.187129999999999974e+01
1.187129999999999974e+01
1.190189999999999948e+01
1.184079999999999977e+01
1.184079999999999977e+01
1.177979999999999983e+01
1.184079999999999977e+01
1.187129999999999974e+01
1.184079999999999977e+01
1.184079999999999977e+01
1.184079999999999977e+01
1.187129999999999974e+01
1.184079999999999977e+01
1.187129999999999974e+01
1.184079999999999977e+01
1.184079999999999977e+01
1.181029999999999980e+01
1.181029999999999980e+01
1.184079999999999977e+01
1.184079999999999977e+01
1.181029999999999980e+01
1.187129999999999974e+01
1.184079999999999977e+01
1.181029999999999980e+01
1.181029999999999980e+01
1.187129999999999974e+01
1.184079999999999977e+01
1.177979999999999983e+01
1.184079999999999977e+01
1.181029999999999980e+01
1.181029999999999980e+01
1.181029999999999980e+01
1.187129999999999974e+01
1.184079999999999977e+01
1.181029999999999980e+01
1.184079999999999977e+01
1.184079999999999977e+01
1.181029999999999980e+01
1.187129999999999974e+01
1.187129999999999974e+01
1.184079999999999977e+01
1.184079999999999977e+01
1.184079999999999977e+01
1.184079999999999977e+01
1.184079999999999977e+01
1.184079999999999977e+01
1.190189999999999948e+01
1.184079999999999977e+01
1.184079999999999977e+01
1.187129999999999974e+01
1.177979999999999983e+01
1.181029999999999980e+01
1.181029999999999980e+01
1.187129999999999974e+01
1.181029999999999980e+01
1.184079999999999977e+01
1.184079999999999977e+01
1.177979999999999983e+01
1.177979999999999983e+01
1.181029999999999980e+01
1.181029999999999980e+01
1.181029999999999980e+01
1.177979999999999983e+01
1.177979999999999983e+01
1.181029999999999980e+01
1.177979999999999983e+01
1.181029999999999980e+01
1.177979999999999983e+01
1.181029999999999980e+01
1.184079999999999977e+01
1.177979999999999983e+01
1.181029999999999980e+01
1.181029999999999980e+01
1.177979999999999983e+01
1.177979999999999983e+01
1.181029999999999980e+01
1.177979999999999983e+01
1.181029999999999980e+01
1.177979999999999983e+01
1.181029999999999980e+01
1.181029999999999980e+01
1.177979999999999983e+01
1.181029999999999980e+01
1.181029999999999980e+01
1.181029999999999980e+01
1.184079999999999977e+01
1.181029999999999980e+01
1.181029999999999980e+01
1.174929999999999986e+01
1.177979999999999983e+01
1.174929999999999986e+01
1.181029999999999980e+01
1.181029999999999980e+01
1.177979999999999983e+01
1.181029999999999980e+01
1.181029999999999980e+01
1.181029999999999980e+01
1.184079999999999977e+01
1.177979999999999983e+01
1.181029999999999980e+01
1.184079999999999977e+01
1.181029999999999980e+01
1.177979999999999983e+01
1.181029999999999980e+01
1.181029999999999980e+01
1.181029999999999980e+01
1.177979999999999983e+01
1.174929999999999986e+01
1.177979999999999983e+01
1.177979999999999983e+01
1.177979999999999983e+01
1.174929999999999986e+01
1.184079999999999977e+01
1.177979999999999983e+01
1.177979999999999983e+01
1.174929999999999986e+01
1.177979999999999983e+01
1.177979999999999983e+01
1.174929999999999986e+01
1.174929999999999986e+01
1.177979999999999983e+01
1.177979999999999983e+01
1.177979999999999983e+01
1.174929999999999986e+01
1.174929999999999986e+01
1.181029999999999980e+01
1.181029999999999980e+01
1.181029999999999980e+01
1.177979999999999983e+01
1.177979999999999983e+01
1.181029999999999980e+01
1.171879999999999988e+01
1.181029999999999980e+01
1.177979999999999983e+01
1.177979999999999983e+01
1.177979999999999983e+01
1.177979999999999983e+01
1.174929999999999986e+01
1.174929999999999986e+01
1.177979999999999983e+01
1.181029999999999980e+01
1.177979999999999983e+01
1.177979999999999983e+01
1.177979999999999983e+01
1.177979999999999983e+01
1.177979999999999983e+01
1.177979999999999983e+01
1.184079999999999977e+01
1.174929999999999986e+01
1.177979999999999983e+01
1.177979999999999983e+01
1.177979999999999983e+01
1.181029999999999980e+01
1.177979999999999983e+01
1.177979999999999983e+01
1.177979999999999983e+01
1.174929999999999986e+01
1.177979999999999983e+01
1.177979999999999983e+01
1.171879999999999988e+01
1.177979999999999983e+01
1.174929999999999986e+01
1.177979999999999983e+01
1.171879999999999988e+01
1.174929999999999986e+01
1.177979999999999983e+01
1.174929999999999986e+01
1.174929999999999986e+01
1.171879999999999988e+01
1.174929999999999986e+01
1.174929999999999986e+01
1.174929999999999986e+01
1.171879999999999988e+01
1.174929999999999986e+01
1.177979999999999983e+01
1.171879999999999988e+01
1.174929999999999986e+01
1.171879999999999988e+01
1.171879999999999988e+01
1.174929999999999986e+01
1.177979999999999983e+01
1.174929999999999986e+01
1.171879999999999988e+01
1.171879999999999988e+01
1.174929999999999986e+01
1.174929999999999986e+01
1.171879999999999988e+01
1.174929999999999986e+01
1.171879999999999988e+01
1.171879999999999988e+01
1.177979999999999983e+01
1.174929999999999986e+01
1.174929999999999986e+01
1.174929999999999986e+01
1.171879999999999988e+01
1.174929999999999986e+01
1.174929999999999986e+01
1.177979999999999983e+01
1.174929999999999986e+01
1.171879999999999988e+01
1.177979999999999983e+01
1.171879999999999988e+01
1.174929999999999986e+01
1.174929999999999986e+01
1.171879999999999988e+01
1.174929999999999986e+01
1.174929999999999986e+01
1.174929999999999986e+01
1.171879999999999988e+01
1.168820000000000014e+01
1.174929999999999986e+01
1.171879999999999988e+01
1.171879999999999988e+01
1.174929999999999986e+01
1.171879999999999988e+01
1.174929999999999986e+01
1.171879999999999988e+01
1.168820000000000014e+01
1.174929999999999986e+01
1.171879999999999988e+01
1.174929999999999986e+01
1.174929999999999986e+01
1.171879999999999988e+01
1.171879999999999988e+01
1.168820000000000014e+01
1.168820000000000014e+01
1.171879999999999988e+01
1.171879999999999988e+01
1.171879999999999988e+01
1.168820000000000014e+01
1.168820000000000014e+01
1.168820000000000014e+01
1.174929999999999986e+01
1.171879999999999988e+01
1.168820000000000014e+01
1.174929999999999986e+01
1.168820000000000014e+01
1.177979999999999983e+01
1.171879999999999988e+01
1.171879999999999988e+01
1.171879999999999988e+01
1.171879999999999988e+01
1.171879999999999988e+01
1.174929999999999986e+01
1.168820000000000014e+01
1.171879999999999988e+01
1.171879999999999988e+01
1.168820000000000014e+01
1.171879999999999988e+01
1.171879999999999988e+01
1.174929999999999986e+01
1.171879999999999988e+01
1.171879999999999988e+01
1.171879999999999988e+01
1.168820000000000014e+01
1.171879999999999988e+01
1.174929999999999986e+01
1.171879999999999988e+01
1.171879999999999988e+01
1.174929999999999986e+01
1.168820000000000014e+01
1.165770000000000017e+01
1.165770000000000017e+01
1.168820000000000014e+01
1.168820000000000014e+01
1.165770000000000017e+01
1.168820000000000014e+01
1.168820000000000014e+01
1.168820000000000014e+01
1.168820000000000014e+01
1.168820000000000014e+01
1.165770000000000017e+01
1.168820000000000014e+01
1.168820000000000014e+01
1.168820000000000014e+01
1.165770000000000017e+01
1.165770000000000017e+01
1.165770000000000017e+01
1.168820000000000014e+01
1.171879999999999988e+01
1.168820000000000014e+01
1.171879999999999988e+01
1.168820000000000014e+01
1.165770000000000017e+01
1.168820000000000014e+01
1.168820000000000014e+01
1.162720000000000020e+01
1.168820000000000014e+01
1.171879999999999988e+01
1.162720000000000020e+01
1.168820000000000014e+01
1.165770000000000017e+01
1.165770000000000017e+01
1.171879999999999988e+01
1.165770000000000017e+01
1.168820000000000014e+01
1.168820000000000014e+01
1.165770000000000017e+01
1.171879999999999988e+01
1.168820000000000014e+01
1.168820000000000014e+01
1.168820000000000014e+01
1.165770000000000017e+01
1.165770000000000017e+01
1.165770000000000017e+01
1.171879999999999988e+01
1.171879999999999988e+01
1.168820000000000014e+01
1.168820000000000014e+01
1.168820000000000014e+01
1.168820000000000014e+01
1.168820000000000014e+01
1.162720000000000020e+01
1.165770000000000017e+01
1.162720000000000020e+01
1.165770000000000017e+01
1.165770000000000017e+01
1.162720000000000020e+01
1.168820000000000014e+01
1.162720000000000020e+01
1.162720000000000020e+01
1.162720000000000020e+01
1.165770000000000017e+01
1.162720000000000020e+01
1.162720000000000020e+01
1.165770000000000017e+01
1.165770000000000017e+01
1.162720000000000020e+01
1.165770000000000017e+01
1.165770000000000017e+01
1.165770000000000017e+01
1.168820000000000014e+01
1.162720000000000020e+01
1.165770000000000017e+01
1.162720000000000020e+01
1.165770000000000017e+01
1.165770000000000017e+01
1.165770000000000017e+01
1.165770000000000017e+01
1.165770000000000017e+01
1.165770000000000017e+01
1.168820000000000014e+01
1.165770000000000017e+01
1.162720000000000020e+01
1.162720000000000020e+01
1.168820000000000014e+01
1.168820000000000014e+01
1.165770000000000017e+01
1.162720000000000020e+01
1.165770000000000017e+01
1.168820000000000014e+01
1.162720000000000020e+01
1.162720000000000020e+01
1.162720000000000020e+01
1.165770000000000017e+01
1.165770000000000017e+01
1.162720000000000020e+01
1.159670000000000023e+01
1.165770000000000017e+01
1.162720000000000020e+01
1.168820000000000014e+01
1.162720000000000020e+01
1.165770000000000017e+01
1.165770000000000017e+01
1.165770000000000017e+01
1.162720000000000020e+01
1.162720000000000020e+01
1.156620000000000026e+01
1.156620000000000026e+01
1.159670000000000023e+01
1.159670000000000023e+01
1.162720000000000020e+01
1.159670000000000023e+01
1.159670000000000023e+01
1.162720000000000020e+01
1.162720000000000020e+01
1.165770000000000017e+01
1.162720000000000020e+01
1.165770000000000017e+01
1.165770000000000017e+01
1.159670000000000023e+01
1.162720000000000020e+01
1.162720000000000020e+01
1.162720000000000020e+01
1.156620000000000026e+01
1.159670000000000023e+01
1.162720000000000020e+01
1.159670000000000023e+01
1.159670000000000023e+01
1.162720000000000020e+01
1.159670000000000023e+01
1.159670000000000023e+01
1.159670000000000023e+01
1.159670000000000023e+01
1.162720000000000020e+01
1.159670000000000023e+01
1.159670000000000023e+01
1.159670000000000023e+01
1.159670000000000023e+01
1.159670000000000023e+01
1.162720000000000020e+01
1.162720000000000020e+01
1.159670000000000023e+01
1.159670000000000023e+01
1.159670000000000023e+01
1.159670000000000023e+01
1.159670000000000023e+01
1.162720000000000020e+01
1.162720000000000020e+01
1.159670000000000023e+01
1.159670000000000023e+01
1.165770000000000017e+01
1.162720000000000020e+01
1.156620000000000026e+01
1.159670000000000023e+01
1.159670000000000023e+01
1.162720000000000020e+01
1.162720000000000020e+01
1.159670000000000023e+01
1.156620000000000026e+01
1.156620000000000026e+01
1.159670000000000023e+01
1.156620000000000026e+01
1.159670000000000023e+01
1.159670000000000023e+01
1.156620000000000026e+01
1.159670000000000023e+01
1.156620000000000026e+01
1.162720000000000020e+01
1.162720000000000020e+01
1.156620000000000026e+01
1.162720000000000020e+01
1.159670000000000023e+01
1.159670000000000023e+01
1.159670000000000023e+01
1.156620000000000026e+01
1.159670000000000023e+01
1.162720000000000020e+01
1.156620000000000026e+01
1.162720000000000020e+01
1.156620000000000026e+01
1.156620000000000026e+01
1.159670000000000023e+01
1.159670000000000023e+01
1.162720000000000020e+01
1.159670000000000023e+01
1.159670000000000023e+01
1.159670000000000023e+01
1.159670000000000023e+01
1.162720000000000020e+01
1.156620000000000026e+01
1.156620000000000026e+01
1.156620000000000026e+01
1.153560000000000052e+01
1.159670000000000023e+01
1.156620000000000026e+01
1.159670000000000023e+01
1.159670000000000023e+01
1.159670000000000023e+01
1.162720000000000020e+01
1.156620000000000026e+01
1.159670000000000023e+01
1.159670000000000023e+01
1.156620000000000026e+01
1.159670000000000023e+01
1.159670000000000023e+01
1.156620000000000026e+01
1.159670000000000023e+01
1.159670000000000023e+01
1.162720000000000020e+01
1.156620000000000026e+01
1.159670000000000023e+01
1.159670000000000023e+01
1.150510000000000055e+01
1.156620000000000026e+01
1.153560000000000052e+01
1.150510000000000055e+01
1.156620000000000026e+01
1.150510000000000055e+01
1.153560000000000052e+01
1.153560000000000052e+01
1.153560000000000052e+01
1.153560000000000052e+01
1.150510000000000055e+01
1.159670000000000023e+01
1.153560000000000052e+01
1.156620000000000026e+01
1.153560000000000052e+01
1.159670000000000023e+01
1.156620000000000026e+01
1.156620000000000026e+01
1.156620000000000026e+01
1.153560000000000052e+01
1.153560000000000052e+01
1.153560000000000052e+01
1.156620000000000026e+01
1.150510000000000055e+01
1.159670000000000023e+01
1.150510000000000055e+01
1.159670000000000023e+01
1.150510000000000055e+01
1.153560000000000052e+01
1.156620000000000026e+01
1.153560000000000052e+01
1.156620000000000026e+01
1.156620000000000026e+01
1.156620000000000026e+01
1.156620000000000026e+01
1.156620000000000026e+01
1.156620000000000026e+01
1.153560000000000052e+01
1.153560000000000052e+01
1.156620000000000026e+01
1.153560000000000052e+01
1.153560000000000052e+01
1.153560000000000052e+01
1.159670000000000023e+01
1.153560000000000052e+01
1.153560000000000052e+01
1.159670000000000023e+01
1.156620000000000026e+01
1.156620000000000026e+01
1.156620000000000026e+01
1.156620000000000026e+01
1.156620000000000026e+01
1.153560000000000052e+01
1.153560000000000052e+01
1.150510000000000055e+01
1.150510000000000055e+01
1.153560000000000052e+01
1.150510000000000055e+01
1.153560000000000052e+01
1.156620000000000026e+01
1.150510000000000055e+01
1.153560000000000052e+01
1.150510000000000055e+01
1.153560000000000052e+01
1.156620000000000026e+01
1.150510000000000055e+01
1.153560000000000052e+01
1.153560000000000052e+01
1.153560000000000052e+01
1.150510000000000055e+01
1.156620000000000026e+01
1.153560000000000052e+01
1.153560000000000052e+01
1.150510000000000055e+01
1.156620000000000026e+01
1.150510000000000055e+01
1.150510000000000055e+01
1.150510000000000055e+01
1.150510000000000055e+01
1.153560000000000052e+01
1.150510000000000055e+01
1.156620000000000026e+01
1.153560000000000052e+01
1.147460000000000058e+01
1.150510000000000055e+01
1.156620000000000026e+01
1.153560000000000052e+01
1.156620000000000026e+01
1.147460000000000058e+01
1.156620000000000026e+01
1.153560000000000052e+01
1.153560000000000052e+01
1.147460000000000058e+01
1.150510000000000055e+01
1.153560000000000052e+01
1.156620000000000026e+01
1.156620000000000026e+01
1.150510000000000055e+01
1.150510000000000055e+01
1.156620000000000026e+01
1.156620000000000026e+01
1.153560000000000052e+01
1.153560000000000052e+01
1.153560000000000052e+01
1.153560000000000052e+01
1.150510000000000055e+01
1.153560000000000052e+01
1.150510000000000055e+01
1.150510000000000055e+01
1.147460000000000058e+01
1.147460000000000058e+01
1.150510000000000055e+01
1.150510000000000055e+01
1.147460000000000058e+01
1.147460000000000058e+01
1.150510000000000055e+01
1.150510000000000055e+01
1.144410000000000061e+01
1.153560000000000052e+01
1.150510000000000055e+01
1.147460000000000058e+01
1.147460000000000058e+01
1.153560000000000052e+01
1.147460000000000058e+01
1.147460000000000058e+01
1.147460000000000058e+01
1.153560000000000052e+01
1.153560000000000052e+01
1.147460000000000058e+01
1.150510000000000055e+01
1.150510000000000055e+01
1.150510000000000055e+01
1.150510000000000055e+01
1.147460000000000058e+01
1.150510000000000055e+01
1.147460000000000058e+01
1.147460000000000058e+01
1.150510000000000055e+01
1.150510000000000055e+01
1.150510000000000055e+01
1.144410000000000061e+01
1.147460000000000058e+01
1.150510000000000055e+01
1.147460000000000058e+01
1.150510000000000055e+01
1.147460000000000058e+01
1.147460000000000058e+01
1.150510000000000055e+01
1.150510000000000055e+01
1.150510000000000055e+01
1.147460000000000058e+01
1.150510000000000055e+01
1.153560000000000052e+01
1.147460000000000058e+01
1.147460000000000058e+01
1.153560000000000052e+01
1.150510000000000055e+01
1.150510000000000055e+01
1.150510000000000055e+01
1.150510000000000055e+01
1.150510000000000055e+01
1.147460000000000058e+01
1.150510000000000055e+01
1.141360000000000063e+01
1.150510000000000055e+01
1.141360000000000063e+01
1.147460000000000058e+01
1.150510000000000055e+01
1.147460000000000058e+01
1.147460000000000058e+01
1.144410000000000061e+01
1.147460000000000058e+01
1.147460000000000058e+01
1.147460000000000058e+01
1.150510000000000055e+01
1.147460000000000058e+01
1.144410000000000061e+01
1.147460000000000058e+01
1.147460000000000058e+01
1.144410000000000061e+01
1.147460000000000058e+01
1.144410000000000061e+01
1.144410000000000061e+01
1.144410000000000061e+01
1.147460000000000058e+01
1.144410000000000061e+01
1.147460000000000058e+01
1.147460000000000058e+01
1.147460000000000058e+01
1.153560000000000052e+01
1.150510000000000055e+01
1.144410000000000061e+01
1.150510000000000055e+01
1.147460000000000058e+01
1.141360000000000063e+01
1.147460000000000058e+01
1.147460000000000058e+01
1.144410000000000061e+01
1.147460000000000058e+01
1.144410000000000061e+01
1.147460000000000058e+01
1.144410000000000061e+01
1.147460000000000058e+01
1.147460000000000058e+01
1.150510000000000055e+01
1.147460000000000058e+01
1.147460000000000058e+01
1.147460000000000058e+01
1.144410000000000061e+01
1.147460000000000058e+01
1.150510000000000055e+01
1.144410000000000061e+01
1.147460000000000058e+01
1.147460000000000058e+01
1.141360000000000063e+01
1.147460000000000058e+01
1.147460000000000058e+01
1.144410000000000061e+01
1.147460000000000058e+01
1.147460000000000058e+01
1.147460000000000058e+01
1.141360000000000063e+01
1.141360000000000063e+01
1.147460000000000058e+01
1.138310000000000066e+01
1.141360000000000063e+01
1.141360000000000063e+01
1.138310000000000066e+01
1.147460000000000058e+01
1.144410000000000061e+01
1.135249999999999915e+01
1.147460000000000058e+01
1.147460000000000058e+01
1.144410000000000061e+01
1.141360000000000063e+01
1.144410000000000061e+01
1.147460000000000058e+01
1.144410000000000061e+01
1.147460000000000058e+01
1.141360000000000063e+01
1.141360000000000063e+01
1.141360000000000063e+01
1.141360000000000063e+01
1.138310000000000066e+01
1.144410000000000061e+01
1.144410000000000061e+01
1.141360000000000063e+01
1.141360000000000063e+01
1.141360000000000063e+01
1.144410000000000061e+01
1.138310000000000066e+01
1.141360000000000063e+01
1.141360000000000063e+01
1.141360000000000063e+01
1.144410000000000061e+01
1.141360000000000063e+01
1.144410000000000061e+01
1.141360000000000063e+01
1.141360000000000063e+01
1.144410000000000061e+01
1.138310000000000066e+01
1.144410000000000061e+01
1.138310000000000066e+01
1.141360000000000063e+01
1.138310000000000066e+01
1.144410000000000061e+01
1.141360000000000063e+01
1.144410000000000061e+01
1.141360000000000063e+01
1.141360000000000063e+01
1.138310000000000066e+01
1.144410000000000061e+01
1.144410000000000061e+01
1.141360000000000063e+01
1.138310000000000066e+01
1.141360000000000063e+01
1.138310000000000066e+01
1.141360000000000063e+01
1.141360000000000063e+01
1.138310000000000066e+01
1.138310000000000066e+01
1.138310000000000066e+01
1.138310000000000066e+01
1.138310000000000066e+01
1.135249999999999915e+01
1.135249999999999915e+01
1.141360000000000063e+01
1.138310000000000066e+01
1.141360000000000063e+01
1.138310000000000066e+01
1.138310000000000066e+01
1.138310000000000066e+01
1.138310000000000066e+01
1.141360000000000063e+01
1.138310000000000066e+01
1.144410000000000061e+01
1.138310000000000066e+01
1.135249999999999915e+01
1.141360000000000063e+01
1.138310000000000066e+01
1.138310000000000066e+01
1.135249999999999915e+01
1.138310000000000066e+01
1.135249999999999915e+01
1.138310000000000066e+01
1.144410000000000061e+01
1.141360000000000063e+01
1.135249999999999915e+01
1.141360000000000063e+01
1.141360000000000063e+01
1.138310000000000066e+01
1.141360000000000063e+01
1.135249999999999915e+01
1.141360000000000063e+01
1.138310000000000066e+01
1.138310000000000066e+01
1.138310000000000066e+01
1.135249999999999915e+01
1.141360000000000063e+01
1.138310000000000066e+01
1.135249999999999915e+01
1.138310000000000066e+01
1.138310000000000066e+01
1.141360000000000063e+01
1.141360000000000063e+01
1.138310000000000066e+01
1.144410000000000061e+01
1.135249999999999915e+01
1.141360000000000063e+01
1.138310000000000066e+01
1.141360000000000063e+01
1.141360000000000063e+01
1.138310000000000066e+01
1.141360000000000063e+01
1.141360000000000063e+01
1.141360000000000063e+01
1.141360000000000063e+01
1.132199999999999918e+01
1.135249999999999915e+01
1.138310000000000066e+01
1.135249999999999915e+01
1.135249999999999915e+01
1.138310000000000066e+01
1.138310000000000066e+01
1.135249999999999915e+01
1.135249999999999915e+01
1.135249999999999915e+01
1.138310000000000066e+01
1.129149999999999920e+01
1.138310000000000066e+01
1.135249999999999915e+01
1.135249999999999915e+01
1.138310000000000066e+01
1.135249999999999915e+01
1.138310000000000066e+01
1.135249999999999915e+01
1.138310000000000066e+01
1.135249999999999915e+01
1.138310000000000066e+01
1.135249999999999915e+01
1.135249999999999915e+01
1.135249999999999915e+01
1.132199999999999918e+01
1.135249999999999915e+01
1.135249999999999915e+01
1.135249999999999915e+01
1.135249999999999915e+01
1.141360000000000063e+01
1.135249999999999915e+01
1.141360000000000063e+01
1.138310000000000066e+01
1.135249999999999915e+01
1.135249999999999915e+01
1.135249999999999915e+01
1.135249999999999915e+01
1.135249999999999915e+01
1.138310000000000066e+01
1.138310000000000066e+01
1.138310000000000066e+01
1.138310000000000066e+01
1.135249999999999915e+01
1.135249999999999915e+01
1.138310000000000066e+01
1.138310000000000066e+01
1.135249999999999915e+01
1.138310000000000066e+01
1.135249999999999915e+01
1.135249999999999915e+01
1.135249999999999915e+01
1.138310000000000066e+01
1.135249999999999915e+01
1.138310000000000066e+01
1.132199999999999918e+01
1.135249999999999915e+01
1.135249999999999915e+01
1.138310000000000066e+01
1.135249999999999915e+01
1.135249999999999915e+01
1.135249999999999915e+01
1.132199999999999918e+01
1.132199999999999918e+01
1.135249999999999915e+01
1.132199999999999918e+01
1.138310000000000066e+01
1.135249999999999915e+01
1.135249999999999915e+01
1.138310000000000066e+01
1.135249999999999915e+01
1.138310000000000066e+01
1.135249999999999915e+01
1.138310000000000066e+01
1.135249999999999915e+01
1.135249999999999915e+01
1.138310000000000066e+01
1.132199999999999918e+01
1.132199999999999918e+01
1.135249999999999915e+01
1.129149999999999920e+01
1.135249999999999915e+01
1.132199999999999918e+01
1.132199999999999918e+01
1.135249999999999915e+01
1.132199999999999918e+01
1.135249999999999915e+01
1.135249999999999915e+01
1.135249999999999915e+01
1.138310000000000066e+01
1.132199999999999918e+01
1.135249999999999915e+01
1.132199999999999918e+01
1.135249999999999915e+01
1.132199999999999918e+01
1.132199999999999918e+01
1.138310000000000066e+01
1.138310000000000066e+01
1.135249999999999915e+01
1.135249999999999915e+01
1.132199999999999918e+01
1.135249999999999915e+01
1.138310000000000066e+01
1.132199999999999918e+01
1.141360000000000063e+01
1.132199999999999918e+01
1.135249999999999915e+01
1.138310000000000066e+01
1.135249999999999915e+01
1.135249999999999915e+01
1.132199999999999918e+01
1.138310000000000066e+01
1.132199999999999918e+01
1.135249999999999915e+01
1.138310000000000066e+01
1.135249999999999915e+01
1.132199999999999918e+01
1.135249999999999915e+01
1.138310000000000066e+01
1.132199999999999918e+01
1.129149999999999920e+01
1.132199999999999918e+01
1.132199999999999918e+01
1.132199999999999918e+01
1.129149999999999920e+01
1.129149999999999920e+01
1.135249999999999915e+01
1.132199999999999918e+01
1.132199999999999918e+01
1.132199999999999918e+01
1.132199999999999918e+01
1.129149999999999920e+01
1.132199999999999918e+01
1.132199999999999918e+01
1.132199999999999918e+01
1.132199999999999918e+01
1.132199999999999918e+01
1.132199999999999918e+01
1.129149999999999920e+01
1.132199999999999918e+01
1.129149999999999920e+01
1.132199999999999918e+01
1.129149999999999920e+01
1.129149999999999920e+01
1.135249999999999915e+01
1.135249999999999915e+01
1.129149999999999920e+01
1.132199999999999918e+01
1.129149999999999920e+01
1.132199999999999918e+01
1.132199999999999918e+01
1.129149999999999920e+01
1.132199999999999918e+01
1.129149999999999920e+01
1.135249999999999915e+01
1.132199999999999918e+01
1.132199999999999918e+01
1.132199999999999918e+01
1.129149999999999920e+01
1.132199999999999918e+01
1.129149999999999920e+01
1.132199999999999918e+01
1.132199999999999918e+01
1.129149999999999920e+01
1.132199999999999918e+01
1.132199999999999918e+01
1.132199999999999918e+01
1.135249999999999915e+01
1.129149999999999920e+01
1.129149999999999920e+01
1.129149999999999920e+01
1.132199999999999918e+01
1.132199999999999918e+01
1.129149999999999920e+01
1.129149999999999920e+01
1.129149999999999920e+01
1.129149999999999920e+01
1.129149999999999920e+01
1.132199999999999918e+01
1.129149999999999920e+01
1.129149999999999920e+01
1.129149999999999920e+01
1.126099999999999923e+01
1.129149999999999920e+01
1.132199999999999918e+01
1.129149999999999920e+01
1.129149999999999920e+01
1.129149999999999920e+01
1.129149999999999920e+01
1.129149999999999920e+01
1.129149999999999920e+01
1.123049999999999926e+01
1.126099999999999923e+01
1.126099999999999923e+01
1.129149999999999920e+01
1.129149999999999920e+01
1.129149999999999920e+01
1.132199999999999918e+01
1.132199999999999918e+01
1.132199999999999918e+01
1.129149999999999920e+01
1.123049999999999926e+01
1.129149999999999920e+01
1.129149999999999920e+01
1.126099999999999923e+01
1.123049999999999926e+01
1.129149999999999920e+01
1.129149999999999920e+01
1.126099999999999923e+01
1.129149999999999920e+01
1.129149999999999920e+01
1.123049999999999926e+01
1.129149999999999920e+01
1.126099999999999923e+01
1.126099999999999923e+01
1.129149999999999920e+01
1.126099999999999923e+01
1.132199999999999918e+01
1.129149999999999920e+01
1.119999999999999929e+01
1.129149999999999920e+01
1.129149999999999920e+01
1.129149999999999920e+01
1.126099999999999923e+01
1.129149999999999920e+01
1.129149999999999920e+01
1.129149999999999920e+01
1.129149999999999920e+01
1.123049999999999926e+01
1.129149999999999920e+01
1.132199999999999918e+01
1.129149999999999920e+01
1.129149999999999920e+01
1.126099999999999923e+01
1.129149999999999920e+01
1.129149999999999920e+01
1.126099999999999923e+01
1.129149999999999920e+01
1.126099999999999923e+01
1.126099999999999923e+01
1.132199999999999918e+01
1.126099999999999923e+01
1.126099999999999923e+01
1.126099999999999923e+01
1.123049999999999926e+01
1.126099999999999923e+01
1.123049999999999926e+01
1.123049999999999926e+01
1.129149999999999920e+01
1.123049999999999926e+01
1.123049999999999926e+01
1.129149999999999920e+01
1.126099999999999923e+01
1.126099999999999923e+01
1.123049999999999926e+01
1.129149999999999920e+01
1.126099999999999923e+01
1.123049999999999926e+01
1.126099999999999923e+01
1.123049999999999926e+01
1.129149999999999920e+01
1.123049999999999926e+01
1.123049999999999926e+01
1.129149999999999920e+01
1.126099999999999923e+01
1.126099999999999923e+01
1.126099999999999923e+01
1.129149999999999920e+01
1.126099999999999923e+01
1.126099999999999923e+01
1.129149999999999920e+01
1.126099999999999923e+01
1.126099999999999923e+01
1.126099999999999923e+01
1.126099999999999923e+01
1.123049999999999926e+01
1.126099999999999923e+01
1.126099999999999923e+01
1.123049999999999926e+01
1.126099999999999923e+01
1.126099999999999923e+01
1.123049999999999926e+01
1.126099999999999923e+01
1.126099999999999923e+01
1.126099999999999923e+01
1.129149999999999920e+01
1.126099999999999923e+01
1.126099999999999923e+01
1.129149999999999920e+01
1.123049999999999926e+01
1.126099999999999923e+01
1.123049999999999926e+01
1.126099999999999923e+01
1.126099999999999923e+01
1.126099999999999923e+01
1.123049999999999926e+01
1.126099999999999923e+01
1.126099999999999923e+01
1.126099999999999923e+01
1.123049999999999926e+01
1.129149999999999920e+01
1.123049999999999926e+01
1.126099999999999923e+01
1.126099999999999923e+01
1.119999999999999929e+01
1.123049999999999926e+01
1.129149999999999920e+01
1.123049999999999926e+01
1.126099999999999923e+01
1.119999999999999929e+01
1.123049999999999926e+01
1.119999999999999929e+01
1.123049999999999926e+01
1.119999999999999929e+01
1.123049999999999926e+01
1.126099999999999923e+01
1.119999999999999929e+01
1.123049999999999926e+01
1.119999999999999929e+01
1.123049999999999926e+01
1.123049999999999926e+01
1.119999999999999929e+01
1.123049999999999926e+01
1.123049999999999926e+01
1.123049999999999926e+01
1.123049999999999926e+01
1.119999999999999929e+01
1.123049999999999926e+01
1.116939999999999955e+01
1.123049999999999926e+01
1.123049999999999926e+01
1.119999999999999929e+01
1.119999999999999929e+01
1.116939999999999955e+01
1.116939999999999955e+01
1.123049999999999926e+01
1.123049999999999926e+01
1.123049999999999926e+01
1.119999999999999929e+01
1.123049999999999926e+01
1.123049999999999926e+01
1.116939999999999955e+01
1.126099999999999923e+01
1.119999999999999929e+01
1.119999999999999929e+01
1.119999999999999929e+01
1.119999999999999929e+01
1.119999999999999929e+01
1.116939999999999955e+01
1.126099999999999923e+01
1.123049999999999926e+01
1.123049999999999926e+01
1.123049999999999926e+01
1.126099999999999923e+01
1.119999999999999929e+01
1.123049999999999926e+01
1.119999999999999929e+01
1.119999999999999929e+01
1.119999999999999929e+01
1.123049999999999926e+01
1.123049999999999926e+01
1.123049999999999926e+01
1.119999999999999929e+01
1.123049999999999926e+01
1.119999999999999929e+01
1.126099999999999923e+01
1.123049999999999926e+01
1.119999999999999929e+01
1.123049999999999926e+01
1.116939999999999955e+01
1.123049999999999926e+01
1.119999999999999929e+01
1.116939999999999955e+01
1.123049999999999926e+01
1.116939999999999955e+01
1.119999999999999929e+01
1.116939999999999955e+01
1.119999999999999929e+01
1.116939999999999955e+01
1.116939999999999955e+01
1.116939999999999955e+01
1.113889999999999958e+01
1.113889999999999958e+01
1.116939999999999955e+01
1.116939999999999955e+01
1.116939999999999955e+01
1.119999999999999929e+01
1.119999999999999929e+01
1.119999999999999929e+01
1.116939999999999955e+01
1.116939999999999955e+01
1.113889999999999958e+01
1.123049999999999926e+01
1.116939999999999955e+01
1.116939999999999955e+01
1.119999999999999929e+01
1.116939999999999955e+01
1.119999999999999929e+01
1.119999999999999929e+01
1.119999999999999929e+01
1.119999999999999929e+01
1.123049999999999926e+01
1.116939999999999955e+01
1.119999999999999929e+01
1.113889999999999958e+01
1.123049999999999926e+01
1.123049999999999926e+01
1.119999999999999929e+01
1.116939999999999955e+01
1.113889999999999958e+01
1.119999999999999929e+01
1.113889999999999958e+01
1.113889999999999958e+01
1.116939999999999955e+01
1.116939999999999955e+01
1.119999999999999929e+01
1.116939999999999955e+01
1.119999999999999929e+01
1.123049999999999926e+01
1.116939999999999955e+01
1.116939999999999955e+01
1.119999999999999929e+01
1.119999999999999929e+01
1.123049999999999926e+01
1.113889999999999958e+01
1.116939999999999955e+01
1.119999999999999929e+01
1.119999999999999929e+01
1.116939999999999955e+01
1.119999999999999929e+01
1.116939999999999955e+01
1.119999999999999929e+01
1.119999999999999929e+01
1.123049999999999926e+01
1.116939999999999955e+01
1.116939999999999955e+01
1.113889999999999958e+01
1.113889999999999958e+01
1.116939999999999955e+01
1.113889999999999958e+01
1.113889999999999958e+01
1.113889999999999958e+01
1.116939999999999955e+01
1.116939999999999955e+01
1.116939999999999955e+01
1.119999999999999929e+01
1.113889999999999958e+01
1.116939999999999955e+01
1.119999999999999929e+01
1.116939999999999955e+01
1.113889999999999958e+01
1.113889999999999958e+01
1.116939999999999955e+01
1.116939999999999955e+01
1.113889999999999958e+01
1.113889999999999958e+01
1.110839999999999961e+01
1.110839999999999961e+01
1.113889999999999958e+01
1.110839999999999961e+01
1.113889999999999958e+01
1.116939999999999955e+01
1.116939999999999955e+01
1.110839999999999961e+01
1.113889999999999958e+01
1.116939999999999955e+01
1.116939999999999955e+01
1.113889999999999958e+01
1.119999999999999929e+01
1.113889999999999958e+01
1.110839999999999961e+01
1.113889999999999958e+01
1.113889999999999958e+01
1.113889999999999958e+01
1.116939999999999955e+01
1.113889999999999958e+01
1.113889999999999958e+01
1.113889999999999958e+01
1.113889999999999958e+01
1.110839999999999961e+01
1.110839999999999961e+01
1.110839999999999961e+01
1.113889999999999958e+01
1.113889999999999958e+01
1.113889999999999958e+01
1.110839999999999961e+01
1.113889999999999958e+01
1.116939999999999955e+01
1.113889999999999958e+01
1.113889999999999958e+01
1.113889999999999958e+01
1.116939999999999955e+01
1.113889999999999958e+01
1.119999999999999929e+01
1.116939999999999955e+01
1.113889999999999958e+01
1.116939999999999955e+01
1.113889999999999958e+01
1.116939999999999955e+01
1.119999999999999929e+01
1.113889999999999958e+01
1.113889999999999958e+01
1.113889999999999958e+01
1.110839999999999961e+01
1.113889999999999958e+01
1.110839999999999961e+01
1.110839999999999961e+01
1.110839999999999961e+01
1.110839999999999961e+01
1.107789999999999964e+01
1.107789999999999964e+01
1.104739999999999966e+01
1.113889999999999958e+01
1.110839999999999961e+01
1.110839999999999961e+01
1.110839999999999961e+01
1.110839999999999961e+01
1.110839999999999961e+01
1.113889999999999958e+01
1.110839999999999961e+01
1.107789999999999964e+01
1.110839999999999961e+01
1.107789999999999964e+01
1.113889999999999958e+01
1.107789999999999964e+01
1.113889999999999958e+01
1.107789999999999964e+01
1.113889999999999958e+01
1.113889999999999958e+01
1.113889999999999958e+01
1.110839999999999961e+01
1.113889999999999958e+01
1.113889999999999958e+01
1.110839999999999961e+01
1.110839999999999961e+01
1.110839999999999961e+01
1.110839999999999961e+01
1.113889999999999958e+01
1.113889999999999958e+01
1.110839999999999961e+01
1.113889999999999958e+01
1.113889999999999958e+01
1.110839999999999961e+01
1.110839999999999961e+01
1.110839999999999961e+01
1.110839999999999961e+01
1.110839999999999961e+01
1.110839999999999961e+01
1.110839999999999961e+01
1.110839999999999961e+01
1.110839999999999961e+01
1.110839999999999961e+01
1.113889999999999958e+01
1.113889999999999958e+01
1.110839999999999961e+01
1.110839999999999961e+01
1.110839999999999961e+01
1.113889999999999958e+01
1.107789999999999964e+01
1.107789999999999964e+01
1.113889999999999958e+01
1.107789999999999964e+01
1.113889999999999958e+01
1.110839999999999961e+01
1.110839999999999961e+01
1.113889999999999958e+01
1.113889999999999958e+01
1.110839999999999961e+01
1.110839999999999961e+01
1.110839999999999961e+01
1.107789999999999964e+01
1.110839999999999961e+01
1.110839999999999961e+01
1.110839999999999961e+01
1.104739999999999966e+01
1.107789999999999964e+01
1.107789999999999964e+01
1.113889999999999958e+01
1.110839999999999961e+01
1.107789999999999964e+01
1.110839999999999961e+01
1.110839999999999961e+01
1.107789999999999964e+01
1.113889999999999958e+01
1.104739999999999966e+01
1.107789999999999964e+01
1.113889999999999958e+01
1.110839999999999961e+01
1.113889999999999958e+01
1.101679999999999993e+01
1.110839999999999961e+01
1.110839999999999961e+01
1.110839999999999961e+01
1.113889999999999958e+01
1.104739999999999966e+01
1.107789999999999964e+01
1.113889999999999958e+01
1.110839999999999961e+01
1.110839999999999961e+01
1.107789999999999964e+01
1.110839999999999961e+01
1.107789999999999964e+01
1.107789999999999964e+01
1.110839999999999961e+01
1.107789999999999964e+01
1.107789999999999964e+01
1.107789999999999964e+01
1.110839999999999961e+01
1.110839999999999961e+01
1.107789999999999964e+01
1.107789999999999964e+01
1.104739999999999966e+01
1.107789999999999964e+01
1.110839999999999961e+01
1.110839999999999961e+01
1.107789999999999964e+01
1.107789999999999964e+01
1.107789999999999964e+01
1.107789999999999964e+01
1.107789999999999964e+01
1.107789999999999964e+01
1.110839999999999961e+01
1.107789999999999964e+01
1.107789999999999964e+01
1.107789999999999964e+01
1.107789999999999964e+01
1.107789999999999964e+01
1.110839999999999961e+01
1.113889999999999958e+01
1.110839999999999961e+01
1.110839999999999961e+01
1.110839999999999961e+01
1.113889999999999958e+01
1.107789999999999964e+01
1.107789999999999964e+01
1.110839999999999961e+01
1.110839999999999961e+01
1.107789999999999964e+01
1.113889999999999958e+01
1.107789999999999964e+01
1.110839999999999961e+01
1.107789999999999964e+01
1.104739999999999966e+01
1.107789999999999964e+01
1.104739999999999966e+01
1.104739999999999966e+01
1.107789999999999964e+01
1.104739999999999966e+01
1.104739999999999966e+01
1.104739999999999966e+01
1.104739999999999966e+01
1.107789999999999964e+01
1.101679999999999993e+01
1.110839999999999961e+01
1.104739999999999966e+01
1.107789999999999964e+01
1.107789999999999964e+01
1.107789999999999964e+01
1.104739999999999966e+01
1.107789999999999964e+01
1.104739999999999966e+01
1.104739999999999966e+01
1.104739999999999966e+01
1.107789999999999964e+01
1.107789999999999964e+01
1.101679999999999993e+01
1.107789999999999964e+01
1.104739999999999966e+01
1.104739999999999966e+01
1.107789999999999964e+01
1.104739999999999966e+01
1.104739999999999966e+01
1.104739999999999966e+01
1.107789999999999964e+01
1.107789999999999964e+01
1.104739999999999966e+01
1.107789999999999964e+01
1.110839999999999961e+01
1.104739999999999966e+01
1.107789999999999964e+01
1.104739999999999966e+01
1.107789999999999964e+01
1.104739999999999966e+01
1.110839999999999961e+01
1.110839999999999961e+01
1.107789999999999964e+01
1.107789999999999964e+01
1.107789999999999964e+01
1.104739999999999966e+01
1.104739999999999966e+01
1.107789999999999964e+01
1.104739999999999966e+01
1.104739999999999966e+01
1.107789999999999964e+01
1.104739999999999966e+01
1.104739999999999966e+01
1.107789999999999964e+01
1.104739999999999966e+01
1.104739999999999966e+01
1.104739999999999966e+01
1.107789999999999964e+01
1.104739999999999966e+01
1.101679999999999993e+01
1.104739999999999966e+01
1.107789999999999964e+01
1.101679999999999993e+01
1.107789999999999964e+01
1.104739999999999966e+01
1.104739999999999966e+01
1.104739999999999966e+01
1.101679999999999993e+01
1.104739999999999966e+01
1.110839999999999961e+01
1.101679999999999993e+01
1.101679999999999993e+01
1.104739999999999966e+01
1.098629999999999995e+01
1.101679999999999993e+01
1.101679999999999993e+01
1.101679999999999993e+01
1.098629999999999995e+01
1.101679999999999993e+01
1.101679999999999993e+01
1.104739999999999966e+01
1.098629999999999995e+01
1.104739999999999966e+01
1.104739999999999966e+01
1.098629999999999995e+01
1.104739999999999966e+01
1.107789999999999964e+01
1.104739999999999966e+01
1.107789999999999964e+01
1.101679999999999993e+01
1.101679999999999993e+01
1.104739999999999966e+01
1.101679999999999993e+01
1.104739999999999966e+01
1.104739999999999966e+01
1.101679999999999993e+01
1.104739999999999966e+01
1.101679999999999993e+01
1.101679999999999993e+01
1.101679999999999993e+01
1.101679999999999993e+01
1.101679999999999993e+01
1.104739999999999966e+01
1.104739999999999966e+01
1.101679999999999993e+01
1.101679999999999993e+01
1.101679999999999993e+01
1.101679999999999993e+01
1.104739999999999966e+01
1.101679999999999993e+01
1.098629999999999995e+01
1.104739999999999966e+01
1.104739999999999966e+01
1.101679999999999993e+01
1.104739999999999966e+01
1.101679999999999993e+01
1.104739999999999966e+01
1.104739999999999966e+01
1.104739999999999966e+01
1.101679999999999993e+01
1.104739999999999966e+01
1.101679999999999993e+01
1.101679999999999993e+01
1.101679999999999993e+01
1.104739999999999966e+01
1.104739999999999966e+01
1.104739999999999966e+01
1.104739999999999966e+01
1.101679999999999993e+01
1.104739999999999966e+01
1.101679999999999993e+01
1.101679999999999993e+01
1.101679999999999993e+01
1.101679999999999993e+01
1.104739999999999966e+01
1.098629999999999995e+01
1.104739999999999966e+01
1.098629999999999995e+01
1.104739999999999966e+01
1.104739999999999966e+01
1.098629999999999995e+01
1.101679999999999993e+01
1.104739999999999966e+01
1.101679999999999993e+01
1.101679999999999993e+01
1.098629999999999995e+01
1.104739999999999966e+01
1.098629999999999995e+01
1.101679999999999993e+01
1.101679999999999993e+01
1.098629999999999995e+01
1.101679999999999993e+01
1.095579999999999998e+01
1.101679999999999993e+01
1.101679999999999993e+01
1.098629999999999995e+01
1.098629999999999995e+01
1.101679999999999993e+01
1.098629999999999995e+01
1.098629999999999995e+01
1.101679999999999993e+01
1.098629999999999995e+01
1.098629999999999995e+01
1.101679999999999993e+01
1.101679999999999993e+01
1.098629999999999995e+01
1.098629999999999995e+01
1.101679999999999993e+01
1.101679999999999993e+01
1.098629999999999995e+01
1.098629999999999995e+01
1.098629999999999995e+01
1.104739999999999966e+01
1.098629999999999995e+01
1.104739999999999966e+01
1.104739999999999966e+01
1.098629999999999995e+01
1.098629999999999995e+01
1.098629999999999995e+01
1.098629999999999995e+01
1.098629999999999995e+01
1.101679999999999993e+01
1.101679999999999993e+01
1.095579999999999998e+01
1.098629999999999995e+01
1.098629999999999995e+01
1.098629999999999995e+01
1.098629999999999995e+01
1.098629999999999995e+01
1.101679999999999993e+01
1.101679999999999993e+01
1.101679999999999993e+01
1.098629999999999995e+01
1.101679999999999993e+01
1.104739999999999966e+01
1.098629999999999995e+01
1.104739999999999966e+01
1.098629999999999995e+01
1.098629999999999995e+01
1.101679999999999993e+01
1.098629999999999995e+01
1.098629999999999995e+01
1.101679999999999993e+01
1.098629999999999995e+01
1.098629999999999995e+01
1.101679999999999993e+01
1.101679999999999993e+01
1.098629999999999995e+01
1.098629999999999995e+01
1.101679999999999993e+01
1.098629999999999995e+01
1.104739999999999966e+01
1.101679999999999993e+01
1.095579999999999998e+01
1.101679999999999993e+01
1.098629999999999995e+01
1.101679999999999993e+01
1.101679999999999993e+01
1.095579999999999998e+01
1.095579999999999998e+01
1.095579999999999998e+01
1.095579999999999998e+01
1.095579999999999998e+01
1.092530000000000001e+01
1.098629999999999995e+01
1.095579999999999998e+01
1.098629999999999995e+01
1.098629999999999995e+01
1.092530000000000001e+01
1.101679999999999993e+01
1.098629999999999995e+01
1.095579999999999998e+01
1.098629999999999995e+01
1.098629999999999995e+01
1.098629999999999995e+01
1.098629999999999995e+01
1.095579999999999998e+01
1.095579999999999998e+01
1.095579999999999998e+01
1.092530000000000001e+01
1.095579999999999998e+01
1.095579999999999998e+01
1.095579999999999998e+01
1.095579999999999998e+01
1.101679999999999993e+01
1.098629999999999995e+01
1.098629999999999995e+01
1.098629999999999995e+01
1.098629999999999995e+01
1.095579999999999998e+01
1.095579999999999998e+01
1.104739999999999966e+01
1.098629999999999995e+01
1.095579999999999998e+01
1.098629999999999995e+01
1.095579999999999998e+01
1.101679999999999993e+01
1.095579999999999998e+01
1.095579999999999998e+01
1.095579999999999998e+01
1.095579999999999998e+01
1.098629999999999995e+01
1.095579999999999998e+01
1.095579999999999998e+01
1.098629999999999995e+01
1.095579999999999998e+01
1.095579999999999998e+01
1.098629999999999995e+01
1.095579999999999998e+01
1.095579999999999998e+01
1.095579999999999998e+01
1.098629999999999995e+01
1.092530000000000001e+01
1.092530000000000001e+01
1.098629999999999995e+01
1.095579999999999998e+01
1.095579999999999998e+01
1.101679999999999993e+01
1.098629999999999995e+01
1.098629999999999995e+01
1.101679999999999993e+01
1.092530000000000001e+01
1.095579999999999998e+01
1.095579999999999998e+01
1.101679999999999993e+01
1.095579999999999998e+01
1.092530000000000001e+01
1.095579999999999998e+01
1.101679999999999993e+01
1.095579999999999998e+01
1.095579999999999998e+01
1.095579999999999998e+01
1.095579999999999998e+01
1.095579999999999998e+01
1.098629999999999995e+01
1.098629999999999995e+01
1.098629999999999995e+01
1.092530000000000001e+01
1.095579999999999998e+01
1.095579999999999998e+01
1.089480000000000004e+01
1.095579999999999998e+01
1.095579999999999998e+01
1.095579999999999998e+01
1.095579999999999998e+01
1.092530000000000001e+01
1.092530000000000001e+01
1.095579999999999998e+01
1.095579999999999998e+01
1.095579999999999998e+01
1.092530000000000001e+01
1.092530000000000001e+01
1.092530000000000001e+01
1.092530000000000001e+01
1.095579999999999998e+01
1.095579999999999998e+01
1.092530000000000001e+01
1.095579999999999998e+01
1.092530000000000001e+01
1.095579999999999998e+01
1.089480000000000004e+01
1.095579999999999998e+01
1.092530000000000001e+01
1.092530000000000001e+01
1.095579999999999998e+01
1.089480000000000004e+01
1.092530000000000001e+01
1.095579999999999998e+01
1.092530000000000001e+01
1.092530000000000001e+01
1.089480000000000004e+01
1.092530000000000001e+01
1.095579999999999998e+01
1.092530000000000001e+01
1.095579999999999998e+01
1.092530000000000001e+01
1.092530000000000001e+01
1.089480000000000004e+01
1.092530000000000001e+01
1.095579999999999998e+01
1.095579999999999998e+01
1.092530000000000001e+01
1.095579999999999998e+01
1.089480000000000004e+01
1.092530000000000001e+01
1.089480000000000004e+01
1.095579999999999998e+01
1.092530000000000001e+01
1.095579999999999998e+01
1.095579999999999998e+01
1.092530000000000001e+01
1.095579999999999998e+01
1.086430000000000007e+01
1.095579999999999998e+01
1.092530000000000001e+01
1.095579999999999998e+01
1.095579999999999998e+01
1.092530000000000001e+01
1.092530000000000001e+01
1.095579999999999998e+01
1.095579999999999998e+01
1.095579999999999998e+01
1.095579999999999998e+01
1.092530000000000001e+01
1.089480000000000004e+01
1.098629999999999995e+01
1.095579999999999998e+01
1.098629999999999995e+01
1.092530000000000001e+01
1.092530000000000001e+01
1.092530000000000001e+01
1.095579999999999998e+01
1.092530000000000001e+01
1.092530000000000001e+01
1.092530000000000001e+01
1.092530000000000001e+01
1.098629999999999995e+01
1.089480000000000004e+01
1.092530000000000001e+01
1.092530000000000001e+01
1.092530000000000001e+01
1.086430000000000007e+01
1.092530000000000001e+01
1.089480000000000004e+01
1.092530000000000001e+01
1.092530000000000001e+01
1.089480000000000004e+01
1.092530000000000001e+01
1.092530000000000001e+01
1.089480000000000004e+01
1.089480000000000004e+01
1.092530000000000001e+01
1.092530000000000001e+01
1.089480000000000004e+01
1.089480000000000004e+01
1.089480000000000004e+01
1.089480000000000004e+01
1.089480000000000004e+01
1.086430000000000007e+01
1.089480000000000004e+01
1.086430000000000007e+01
1.089480000000000004e+01
1.095579999999999998e+01
1.092530000000000001e+01
1.086430000000000007e+01
1.092530000000000001e+01
1.086430000000000007e+01
1.092530000000000001e+01
1.089480000000000004e+01
1.095579999999999998e+01
1.092530000000000001e+01
1.086430000000000007e+01
1.092530000000000001e+01
1.086430000000000007e+01
1.089480000000000004e+01
1.092530000000000001e+01
1.089480000000000004e+01
1.092530000000000001e+01
1.092530000000000001e+01
1.089480000000000004e+01
1.092530000000000001e+01
1.089480000000000004e+01
1.092530000000000001e+01
1.092530000000000001e+01
1.092530000000000001e+01
1.092530000000000001e+01
1.092530000000000001e+01
1.095579999999999998e+01
1.089480000000000004e+01
1.089480000000000004e+01
1.092530000000000001e+01
1.092530000000000001e+01
1.092530000000000001e+01
1.089480000000000004e+01
1.089480000000000004e+01
1.086430000000000007e+01
1.089480000000000004e+01
1.089480000000000004e+01
1.092530000000000001e+01
1.092530000000000001e+01
1.086430000000000007e+01
1.092530000000000001e+01
1.089480000000000004e+01
1.092530000000000001e+01
1.089480000000000004e+01
1.092530000000000001e+01
1.086430000000000007e+01
1.089480000000000004e+01
1.086430000000000007e+01
1.089480000000000004e+01
1.089480000000000004e+01
1.092530000000000001e+01
1.089480000000000004e+01
1.086430000000000007e+01
1.092530000000000001e+01
1.092530000000000001e+01
1.086430000000000007e+01
1.092530000000000001e+01
1.089480000000000004e+01
1.089480000000000004e+01
1.092530000000000001e+01
1.092530000000000001e+01
1.086430000000000007e+01
1.086430000000000007e+01
1.086430000000000007e+01
1.086430000000000007e+01
1.086430000000000007e+01
1.086430000000000007e+01
1.086430000000000007e+01
1.086430000000000007e+01
1.089480000000000004e+01
1.089480000000000004e+01
1.086430000000000007e+01
1.086430000000000007e+01
1.092530000000000001e+01
1.089480000000000004e+01
1.092530000000000001e+01
1.086430000000000007e+01
1.086430000000000007e+01
1.083370000000000033e+01
1.089480000000000004e+01
1.089480000000000004e+01
1.086430000000000007e+01
1.086430000000000007e+01
1.089480000000000004e+01
1.086430000000000007e+01
1.089480000000000004e+01
1.086430000000000007e+01
1.086430000000000007e+01
1.089480000000000004e+01
1.092530000000000001e+01
1.089480000000000004e+01
1.086430000000000007e+01
1.083370000000000033e+01
1.089480000000000004e+01
1.086430000000000007e+01
1.083370000000000033e+01
1.089480000000000004e+01
1.083370000000000033e+01
1.089480000000000004e+01
1.089480000000000004e+01
1.086430000000000007e+01
1.089480000000000004e+01
1.086430000000000007e+01
1.086430000000000007e+01
1.089480000000000004e+01
1.083370000000000033e+01
1.089480000000000004e+01
1.086430000000000007e+01
1.089480000000000004e+01
1.089480000000000004e+01
1.086430000000000007e+01
1.089480000000000004e+01
1.089480000000000004e+01
1.086430000000000007e+01
1.089480000000000004e+01
1.086430000000000007e+01
1.092530000000000001e+01
1.086430000000000007e+01
1.086430000000000007e+01
1.083370000000000033e+01
1.089480000000000004e+01
1.086430000000000007e+01
1.086430000000000007e+01
1.086430000000000007e+01
1.089480000000000004e+01
1.086430000000000007e+01
1.086430000000000007e+01
1.086430000000000007e+01
1.083370000000000033e+01
1.089480000000000004e+01
1.086430000000000007e+01
1.086430000000000007e+01
1.089480000000000004e+01
1.083370000000000033e+01
1.086430000000000007e+01
1.086430000000000007e+01
1.086430000000000007e+01
1.089480000000000004e+01
1.083370000000000033e+01
1.089480000000000004e+01
1.086430000000000007e+01
1.086430000000000007e+01
1.083370000000000033e+01
1.089480000000000004e+01
1.089480000000000004e+01
1.086430000000000007e+01
1.083370000000000033e+01
1.089480000000000004e+01
1.089480000000000004e+01
1.086430000000000007e+01
1.086430000000000007e+01
1.092530000000000001e+01
1.089480000000000004e+01
1.086430000000000007e+01
1.086430000000000007e+01
1.083370000000000033e+01
1.089480000000000004e+01
1.086430000000000007e+01
1.086430000000000007e+01
1.092530000000000001e+01
1.086430000000000007e+01
1.089480000000000004e+01
1.080320000000000036e+01
1.086430000000000007e+01
1.083370000000000033e+01
1.086430000000000007e+01
1.083370000000000033e+01
1.083370000000000033e+01
1.086430000000000007e+01
1.086430000000000007e+01
1.089480000000000004e+01
1.086430000000000007e+01
1.083370000000000033e+01
1.083370000000000033e+01
1.086430000000000007e+01
1.083370000000000033e+01
1.086430000000000007e+01
1.083370000000000033e+01
1.083370000000000033e+01
1.083370000000000033e+01
1.083370000000000033e+01
1.080320000000000036e+01
1.080320000000000036e+01
1.086430000000000007e+01
1.086430000000000007e+01
1.083370000000000033e+01
1.083370000000000033e+01
1.086430000000000007e+01
1.086430000000000007e+01
1.083370000000000033e+01
1.086430000000000007e+01
1.083370000000000033e+01
1.089480000000000004e+01
1.080320000000000036e+01
1.086430000000000007e+01
1.083370000000000033e+01
1.083370000000000033e+01
1.083370000000000033e+01
1.086430000000000007e+01
1.089480000000000004e+01
1.083370000000000033e+01
1.083370000000000033e+01
1.083370000000000033e+01
1.083370000000000033e+01
1.083370000000000033e+01
1.089480000000000004e+01
1.083370000000000033e+01
1.086430000000000007e+01
1.080320000000000036e+01
1.086430000000000007e+01
1.083370000000000033e+01
1.083370000000000033e+01
1.086430000000000007e+01
1.083370000000000033e+01
1.086430000000000007e+01
1.083370000000000033e+01
1.089480000000000004e+01
1.089480000000000004e+01
1.086430000000000007e+01
1.083370000000000033e+01
1.083370000000000033e+01
1.083370000000000033e+01
1.086430000000000007e+01
1.089480000000000004e+01
1.086430000000000007e+01
1.083370000000000033e+01
1.086430000000000007e+01
1.083370000000000033e+01
1.083370000000000033e+01
1.089480000000000004e+01
1.086430000000000007e+01
1.086430000000000007e+01
1.086430000000000007e+01
1.089480000000000004e+01
1.089480000000000004e+01
1.086430000000000007e+01
1.086430000000000007e+01
1.083370000000000033e+01
1.086430000000000007e+01
1.089480000000000004e+01
1.086430000000000007e+01
1.089480000000000004e+01
1.089480000000000004e+01
1.089480000000000004e+01
1.089480000000000004e+01
1.083370000000000033e+01
1.083370000000000033e+01
1.086430000000000007e+01
1.086430000000000007e+01
1.089480000000000004e+01
1.086430000000000007e+01
1.086430000000000007e+01
1.086430000000000007e+01
1.089480000000000004e+01
1.086430000000000007e+01
1.083370000000000033e+01
1.089480000000000004e+01
1.089480000000000004e+01
1.086430000000000007e+01
1.086430000000000007e+01
1.089480000000000004e+01
1.086430000000000007e+01
1.086430000000000007e+01
1.089480000000000004e+01
1.089480000000000004e+01
1.086430000000000007e+01
1.089480000000000004e+01
1.083370000000000033e+01
1.089480000000000004e+01
1.089480000000000004e+01
1.086430000000000007e+01
1.086430000000000007e+01
1.086430000000000007e+01
1.086430000000000007e+01
1.086430000000000007e+01
1.086430000000000007e+01
1.086430000000000007e+01
1.086430000000000007e+01
1.086430000000000007e+01
1.089480000000000004e+01
1.086430000000000007e+01
1.086430000000000007e+01
1.086430000000000007e+01
1.083370000000000033e+01
1.092530000000000001e+01
1.086430000000000007e+01
1.080320000000000036e+01
1.089480000000000004e+01
1.086430000000000007e+01
1.089480000000000004e+01
1.083370000000000033e+01
1.089480000000000004e+01
1.089480000000000004e+01
1.092530000000000001e+01
1.086430000000000007e+01
1.086430000000000007e+01
1.086430000000000007e+01
1.086430000000000007e+01
1.092530000000000001e+01
1.092530000000000001e+01
1.083370000000000033e+01
1.086430000000000007e+01
1.089480000000000004e+01
1.086430000000000007e+01
1.083370000000000033e+01
1.086430000000000007e+01
1.086430000000000007e+01
1.086430000000000007e+01
1.086430000000000007e+01
1.092530000000000001e+01
1.086430000000000007e+01
1.089480000000000004e+01
1.089480000000000004e+01
1.086430000000000007e+01
1.092530000000000001e+01
1.086430000000000007e+01
1.086430000000000007e+01
1.086430000000000007e+01
1.086430000000000007e+01
1.086430000000000007e+01
1.083370000000000033e+01
1.086430000000000007e+01
1.086430000000000007e+01
1.086430000000000007e+01
1.083370000000000033e+01
1.083370000000000033e+01
1.083370000000000033e+01
1.089480000000000004e+01
1.086430000000000007e+01
1.086430000000000007e+01
1.086430000000000007e+01
1.083370000000000033e+01
1.083370000000000033e+01
1.086430000000000007e+01
1.086430000000000007e+01
1.086430000000000007e+01
1.086430000000000007e+01
1.086430000000000007e+01
1.086430000000000007e+01
1.083370000000000033e+01
1.083370000000000033e+01
1.083370000000000033e+01
1.089480000000000004e+01
1.086430000000000007e+01
1.083370000000000033e+01
1.086430000000000007e+01
1.089480000000000004e+01
1.089480000000000004e+01
1.086430000000000007e+01
1.089480000000000004e+01
1.092530000000000001e+01
1.092530000000000001e+01
1.092530000000000001e+01
1.089480000000000004e+01
1.089480000000000004e+01
1.095579999999999998e+01
1.089480000000000004e+01
1.089480000000000004e+01
1.089480000000000004e+01
1.089480000000000004e+01
1.092530000000000001e+01
1.089480000000000004e+01
1.086430000000000007e+01
1.092530000000000001e+01
1.092530000000000001e+01
1.092530000000000001e+01
1.089480000000000004e+01
1.092530000000000001e+01
1.092530000000000001e+01
1.092530000000000001e+01
1.092530000000000001e+01
1.089480000000000004e+01
1.092530000000000001e+01
1.089480000000000004e+01
1.092530000000000001e+01
1.092530000000000001e+01
1.089480000000000004e+01
1.095579999999999998e+01
1.092530000000000001e+01
1.092530000000000001e+01
1.095579999999999998e+01
1.086430000000000007e+01
1.089480000000000004e+01
1.092530000000000001e+01
1.089480000000000004e+01
1.092530000000000001e+01
1.092530000000000001e+01
1.092530000000000001e+01
1.089480000000000004e+01
1.089480000000000004e+01
1.092530000000000001e+01
1.089480000000000004e+01
1.092530000000000001e+01
1.092530000000000001e+01
1.095579999999999998e+01
1.089480000000000004e+01
1.089480000000000004e+01
1.092530000000000001e+01
1.089480000000000004e+01
1.089480000000000004e+01
1.092530000000000001e+01
1.092530000000000001e+01
1.089480000000000004e+01
1.092530000000000001e+01
1.089480000000000004e+01
1.095579999999999998e+01
1.092530000000000001e+01
1.092530000000000001e+01
1.095579999999999998e+01
1.092530000000000001e+01
1.092530000000000001e+01
1.089480000000000004e+01
1.086430000000000007e+01
1.089480000000000004e+01
1.092530000000000001e+01
1.092530000000000001e+01
1.089480000000000004e+01
1.086430000000000007e+01
1.092530000000000001e+01
1.095579999999999998e+01
1.095579999999999998e+01
1.092530000000000001e+01
1.092530000000000001e+01
1.089480000000000004e+01
1.089480000000000004e+01
1.089480000000000004e+01
1.086430000000000007e+01
1.092530000000000001e+01
1.092530000000000001e+01
1.089480000000000004e+01
1.089480000000000004e+01
1.086430000000000007e+01
1.095579999999999998e+01
1.089480000000000004e+01
1.095579999999999998e+01
1.092530000000000001e+01
1.089480000000000004e+01
1.092530000000000001e+01
1.092530000000000001e+01
1.095579999999999998e+01
1.095579999999999998e+01
1.092530000000000001e+01
1.092530000000000001e+01
1.092530000000000001e+01
1.095579999999999998e+01
1.095579999999999998e+01
1.092530000000000001e+01
1.095579999999999998e+01
1.095579999999999998e+01
1.092530000000000001e+01
1.095579999999999998e+01
1.092530000000000001e+01
1.095579999999999998e+01
1.095579999999999998e+01
1.092530000000000001e+01
1.092530000000000001e+01
1.092530000000000001e+01
1.098629999999999995e+01
1.095579999999999998e+01
1.095579999999999998e+01
1.098629999999999995e+01
1.092530000000000001e+01
1.092530000000000001e+01
1.095579999999999998e+01
1.095579999999999998e+01
1.092530000000000001e+01
1.092530000000000001e+01
1.095579999999999998e+01
1.095579999999999998e+01
1.095579999999999998e+01
1.095579999999999998e+01
1.092530000000000001e+01
1.092530000000000001e+01
1.095579999999999998e+01
1.092530000000000001e+01
1.095579999999999998e+01
1.089480000000000004e+01
1.095579999999999998e+01
1.092530000000000001e+01
1.092530000000000001e+01
1.095579999999999998e+01
1.092530000000000001e+01
1.098629999999999995e+01
1.101679999999999993e+01
1.089480000000000004e+01
1.095579999999999998e+01
1.095579999999999998e+01
1.092530000000000001e+01
1.098629999999999995e+01
1.092530000000000001e+01
1.095579999999999998e+01
1.092530000000000001e+01
1.095579999999999998e+01
1.092530000000000001e+01
1.092530000000000001e+01
1.095579999999999998e+01
1.092530000000000001e+01
1.092530000000000001e+01
1.092530000000000001e+01
1.095579999999999998e+01
1.092530000000000001e+01
1.092530000000000001e+01
1.095579999999999998e+01
1.092530000000000001e+01
1.092530000000000001e+01
1.092530000000000001e+01
1.092530000000000001e+01
1.095579999999999998e+01
1.089480000000000004e+01
1.092530000000000001e+01
1.089480000000000004e+01
1.095579999999999998e+01
1.092530000000000001e+01
1.092530000000000001e+01
1.092530000000000001e+01
1.098629999999999995e+01
1.098629999999999995e+01
1.098629999999999995e+01
1.095579999999999998e+01
1.095579999999999998e+01
1.098629999999999995e+01
1.095579999999999998e+01
1.098629999999999995e+01
1.095579999999999998e+01
1.101679999999999993e+01
1.101679999999999993e+01
1.101679999999999993e+01
1.101679999999999993e+01
1.101679999999999993e+01
1.098629999999999995e+01
1.101679999999999993e+01
1.095579999999999998e+01
1.095579999999999998e+01
1.095579999999999998e+01
1.098629999999999995e+01
1.101679999999999993e+01
1.098629999999999995e+01
1.101679999999999993e+01
1.101679999999999993e+01
1.098629999999999995e+01
1.101679999999999993e+01
1.101679999999999993e+01
1.098629999999999995e+01
1.104739999999999966e+01
1.095579999999999998e+01
1.098629999999999995e+01
1.098629999999999995e+01
1.098629999999999995e+01
1.098629999999999995e+01
1.101679999999999993e+01
1.098629999999999995e+01
1.095579999999999998e+01
1.098629999999999995e+01
1.098629999999999995e+01
1.104739999999999966e+01
1.101679999999999993e+01
1.101679999999999993e+01
1.098629999999999995e+01
1.104739999999999966e+01
1.095579999999999998e+01
1.101679999999999993e+01
1.098629999999999995e+01
1.101679999999999993e+01
1.101679999999999993e+01
1.098629999999999995e+01
1.101679999999999993e+01
1.098629999999999995e+01
1.098629999999999995e+01
1.098629999999999995e+01
1.101679999999999993e+01
1.101679999999999993e+01
1.101679999999999993e+01
1.101679999999999993e+01
1.101679999999999993e+01
1.098629999999999995e+01
1.098629999999999995e+01
1.101679999999999993e+01
1.098629999999999995e+01
1.101679999999999993e+01
1.098629999999999995e+01
1.104739999999999966e+01
1.098629999999999995e+01
1.101679999999999993e+01
1.101679999999999993e+01
1.098629999999999995e+01
1.101679999999999993e+01
1.104739999999999966e+01
1.101679999999999993e+01
1.101679999999999993e+01
1.092530000000000001e+01
1.104739999999999966e+01
1.098629999999999995e+01
1.098629999999999995e+01
1.098629999999999995e+01
1.098629999999999995e+01
1.107789999999999964e+01
1.104739999999999966e+01
1.104739999999999966e+01
1.107789999999999964e+01
1.098629999999999995e+01
1.104739999999999966e+01
1.104739999999999966e+01
1.101679999999999993e+01
1.107789999999999964e+01
1.104739999999999966e+01
1.104739999999999966e+01
1.104739999999999966e+01
1.104739999999999966e+01
1.104739999999999966e+01
1.101679999999999993e+01
1.107789999999999964e+01
1.104739999999999966e+01
1.104739999999999966e+01
1.107789999999999964e+01
1.104739999999999966e+01
1.107789999999999964e+01
1.104739999999999966e+01
1.107789999999999964e+01
1.110839999999999961e+01
1.107789999999999964e+01
1.101679999999999993e+01
1.107789999999999964e+01
1.104739999999999966e+01
1.104739999999999966e+01
1.104739999999999966e+01
1.104739999999999966e+01
1.101679999999999993e+01
1.104739999999999966e+01
1.110839999999999961e+01
1.104739999999999966e+01
1.104739999999999966e+01
1.107789999999999964e+01
1.104739999999999966e+01
1.107789999999999964e+01
1.107789999999999964e+01
1.110839999999999961e+01
1.101679999999999993e+01
1.101679999999999993e+01
1.104739999999999966e+01
1.107789999999999964e+01
1.107789999999999964e+01
1.107789999999999964e+01
1.104739999999999966e+01
1.107789999999999964e+01
1.104739999999999966e+01
1.104739999999999966e+01
1.104739999999999966e+01
1.104739999999999966e+01
1.110839999999999961e+01
1.104739999999999966e+01
1.107789999999999964e+01
1.107789999999999964e+01
1.107789999999999964e+01
1.107789999999999964e+01
1.110839999999999961e+01
1.107789999999999964e+01
1.107789999999999964e+01
1.107789999999999964e+01
1.110839999999999961e+01
1.107789999999999964e+01
1.107789999999999964e+01
1.104739999999999966e+01
1.107789999999999964e+01
1.107789999999999964e+01
1.104739999999999966e+01
1.107789999999999964e+01
1.104739999999999966e+01
1.107789999999999964e+01
1.110839999999999961e+01
1.110839999999999961e+01
1.110839999999999961e+01
1.113889999999999958e+01
1.107789999999999964e+01
1.113889999999999958e+01
1.104739999999999966e+01
1.110839999999999961e+01
1.110839999999999961e+01
1.113889999999999958e+01
1.113889999999999958e+01
1.110839999999999961e+01
1.116939999999999955e+01
1.113889999999999958e+01
1.113889999999999958e+01
1.113889999999999958e+01
1.104739999999999966e+01
1.113889999999999958e+01
1.110839999999999961e+01
1.107789999999999964e+01
1.107789999999999964e+01
1.110839999999999961e+01
1.110839999999999961e+01
1.110839999999999961e+01
1.113889999999999958e+01
1.113889999999999958e+01
1.116939999999999955e+01
1.113889999999999958e+01
1.107789999999999964e+01
1.107789999999999964e+01
1.110839999999999961e+01
1.107789999999999964e+01
1.104739999999999966e+01
1.107789999999999964e+01
1.110839999999999961e+01
1.116939999999999955e+01
1.110839999999999961e+01
1.110839999999999961e+01
1.110839999999999961e+01
1.107789999999999964e+01
1.116939999999999955e+01
1.116939999999999955e+01
1.110839999999999961e+01
1.113889999999999958e+01
1.107789999999999964e+01
1.110839999999999961e+01
1.113889999999999958e+01
1.113889999999999958e+01
1.110839999999999961e+01
1.113889999999999958e+01
1.113889999999999958e+01
1.110839999999999961e+01
1.113889999999999958e+01
1.113889999999999958e+01
1.113889999999999958e+01
1.110839999999999961e+01
1.113889999999999958e+01
1.107789999999999964e+01
1.110839999999999961e+01
1.110839999999999961e+01
1.113889999999999958e+01
1.113889999999999958e+01
1.113889999999999958e+01
1.116939999999999955e+01
1.116939999999999955e+01
1.116939999999999955e+01
1.113889999999999958e+01
1.116939999999999955e+01
1.113889999999999958e+01
1.116939999999999955e+01
1.113889999999999958e+01
1.116939999999999955e+01
1.113889999999999958e+01
1.113889999999999958e+01
1.113889999999999958e+01
1.113889999999999958e+01
1.110839999999999961e+01
1.110839999999999961e+01
1.116939999999999955e+01
1.113889999999999958e+01
1.119999999999999929e+01
1.119999999999999929e+01
1.116939999999999955e+01
1.119999999999999929e+01
1.116939999999999955e+01
1.116939999999999955e+01
1.119999999999999929e+01
1.116939999999999955e+01
1.119999999999999929e+01
1.116939999999999955e+01
1.119999999999999929e+01
1.119999999999999929e+01
1.116939999999999955e+01
1.116939999999999955e+01
1.116939999999999955e+01
1.123049999999999926e+01
1.119999999999999929e+01
1.123049999999999926e+01
1.126099999999999923e+01
1.116939999999999955e+01
1.126099999999999923e+01
1.119999999999999929e+01
1.126099999999999923e+01
1.119999999999999929e+01
1.119999999999999929e+01
1.123049999999999926e+01
1.119999999999999929e+01
1.123049999999999926e+01
1.126099999999999923e+01
1.119999999999999929e+01
1.123049999999999926e+01
1.123049999999999926e+01
1.119999999999999929e+01
1.119999999999999929e+01
1.119999999999999929e+01
1.126099999999999923e+01
1.123049999999999926e+01
1.123049999999999926e+01
1.123049999999999926e+01
1.119999999999999929e+01
1.119999999999999929e+01
1.119999999999999929e+01
1.119999999999999929e+01
1.123049999999999926e+01
1.123049999999999926e+01
1.116939999999999955e+01
1.119999999999999929e+01
1.123049999999999926e+01
1.126099999999999923e+01
1.119999999999999929e+01
1.126099999999999923e+01
1.119999999999999929e+01
1.116939999999999955e+01
1.123049999999999926e+01
1.119999999999999929e+01
1.119999999999999929e+01
1.123049999999999926e+01
1.119999999999999929e+01
1.119999999999999929e+01
1.123049999999999926e+01
1.116939999999999955e+01
1.126099999999999923e+01
1.119999999999999929e+01
1.119999999999999929e+01
1.123049999999999926e+01
1.119999999999999929e+01
1.126099999999999923e+01
1.119999999999999929e+01
1.129149999999999920e+01
1.126099999999999923e+01
1.123049999999999926e+01
1.126099999999999923e+01
1.126099999999999923e+01
1.129149999999999920e+01
1.126099999999999923e+01
1.129149999999999920e+01
1.126099999999999923e+01
1.126099999999999923e+01
1.126099999999999923e+01
1.129149999999999920e+01
1.129149999999999920e+01
1.129149999999999920e+01
1.129149999999999920e+01
1.129149999999999920e+01
1.129149999999999920e+01
1.129149999999999920e+01
1.129149999999999920e+01
1.126099999999999923e+01
1.129149999999999920e+01
1.126099999999999923e+01
1.123049999999999926e+01
1.129149999999999920e+01
1.132199999999999918e+01
1.132199999999999918e+01
1.132199999999999918e+01
1.126099999999999923e+01
1.129149999999999920e+01
1.123049999999999926e+01
1.129149999999999920e+01
1.123049999999999926e+01
1.132199999999999918e+01
1.132199999999999918e+01
1.129149999999999920e+01
1.129149999999999920e+01
1.129149999999999920e+01
1.132199999999999918e+01
1.129149999999999920e+01
1.129149999999999920e+01
1.129149999999999920e+01
1.129149999999999920e+01
1.129149999999999920e+01
1.129149999999999920e+01
1.129149999999999920e+01
1.126099999999999923e+01
1.129149999999999920e+01
1.129149999999999920e+01
1.129149999999999920e+01
1.129149999999999920e+01
1.129149999999999920e+01
1.129149999999999920e+01
1.129149999999999920e+01
1.129149999999999920e+01
1.129149999999999920e+01
1.129149999999999920e+01
1.129149999999999920e+01
1.132199999999999918e+01
1.135249999999999915e+01
1.129149999999999920e+01
1.132199999999999918e+01
1.132199999999999918e+01
1.129149999999999920e+01
1.135249999999999915e+01
1.126099999999999923e+01
1.129149999999999920e+01
1.129149999999999920e+01
1.132199999999999918e+01
1.135249999999999915e+01
1.129149999999999920e+01
1.132199999999999918e+01
1.132199999999999918e+01
1.129149999999999920e+01
1.132199999999999918e+01
1.135249999999999915e+01
1.135249999999999915e+01
1.135249999999999915e+01
1.129149999999999920e+01
1.135249999999999915e+01
1.138310000000000066e+01
1.135249999999999915e+01
1.138310000000000066e+01
1.132199999999999918e+01
1.135249999999999915e+01
1.132199999999999918e+01
1.135249999999999915e+01
1.138310000000000066e+01
1.135249999999999915e+01
1.135249999999999915e+01
1.135249999999999915e+01
1.138310000000000066e+01
1.138310000000000066e+01
1.129149999999999920e+01
1.135249999999999915e+01
1.135249999999999915e+01
1.135249999999999915e+01
1.135249999999999915e+01
1.132199999999999918e+01
1.138310000000000066e+01
1.135249999999999915e+01
1.135249999999999915e+01
1.138310000000000066e+01
1.135249999999999915e+01
1.138310000000000066e+01
1.138310000000000066e+01
1.135249999999999915e+01
1.138310000000000066e+01
1.138310000000000066e+01
1.135249999999999915e+01
1.135249999999999915e+01
1.138310000000000066e+01
1.138310000000000066e+01
1.135249999999999915e+01
1.135249999999999915e+01
1.141360000000000063e+01
1.135249999999999915e+01
1.138310000000000066e+01
1.135249999999999915e+01
1.138310000000000066e+01
1.138310000000000066e+01
1.135249999999999915e+01
1.132199999999999918e+01
1.135249999999999915e+01
1.138310000000000066e+01
1.135249999999999915e+01
1.132199999999999918e+01
1.138310000000000066e+01
1.135249999999999915e+01
1.138310000000000066e+01
1.135249999999999915e+01
1.132199999999999918e+01
1.138310000000000066e+01
1.141360000000000063e+01
1.141360000000000063e+01
1.135249999999999915e+01
1.138310000000000066e+01
1.138310000000000066e+01
1.135249999999999915e+01
1.135249999999999915e+01
1.141360000000000063e+01
1.135249999999999915e+01
1.138310000000000066e+01
1.141360000000000063e+01
1.138310000000000066e+01
1.138310000000000066e+01
1.141360000000000063e+01
1.138310000000000066e+01
1.135249999999999915e+01
1.138310000000000066e+01
1.135249999999999915e+01
1.135249999999999915e+01
1.138310000000000066e+01
1.141360000000000063e+01
1.147460000000000058e+01
1.144410000000000061e+01
1.150510000000000055e+01
1.144410000000000061e+01
1.144410000000000061e+01
1.141360000000000063e+01
1.144410000000000061e+01
1.141360000000000063e+01
1.141360000000000063e+01
1.144410000000000061e+01
1.144410000000000061e+01
1.141360000000000063e+01
1.141360000000000063e+01
1.144410000000000061e+01
1.144410000000000061e+01
1.144410000000000061e+01
1.141360000000000063e+01
1.141360000000000063e+01
1.144410000000000061e+01
1.141360000000000063e+01
1.141360000000000063e+01
1.147460000000000058e+01
1.141360000000000063e+01
1.144410000000000061e+01
1.144410000000000061e+01
1.141360000000000063e+01
1.144410000000000061e+01
1.141360000000000063e+01
1.141360000000000063e+01
1.144410000000000061e+01
1.141360000000000063e+01
1.144410000000000061e+01
1.141360000000000063e+01
1.141360000000000063e+01
1.147460000000000058e+01
1.144410000000000061e+01
1.147460000000000058e+01
1.144410000000000061e+01
1.141360000000000063e+01
1.147460000000000058e+01
1.147460000000000058e+01
1.147460000000000058e+01
1.144410000000000061e+01
1.147460000000000058e+01
1.147460000000000058e+01
1.147460000000000058e+01
1.147460000000000058e+01
1.144410000000000061e+01
1.147460000000000058e+01
1.150510000000000055e+01
1.147460000000000058e+01
1.144410000000000061e+01
1.144410000000000061e+01
1.147460000000000058e+01
1.147460000000000058e+01
1.150510000000000055e+01
1.147460000000000058e+01
1.147460000000000058e+01
1.147460000000000058e+01
1.144410000000000061e+01
1.150510000000000055e+01
1.147460000000000058e+01
1.147460000000000058e+01
1.144410000000000061e+01
1.147460000000000058e+01
1.144410000000000061e+01
1.147460000000000058e+01
1.144410000000000061e+01
1.144410000000000061e+01
1.150510000000000055e+01
1.141360000000000063e+01
1.147460000000000058e+01
1.153560000000000052e+01
1.147460000000000058e+01
1.150510000000000055e+01
1.147460000000000058e+01
1.147460000000000058e+01
1.147460000000000058e+01
1.147460000000000058e+01
1.153560000000000052e+01
1.153560000000000052e+01
1.153560000000000052e+01
1.150510000000000055e+01
1.156620000000000026e+01
1.150510000000000055e+01
1.153560000000000052e+01
1.150510000000000055e+01
1.150510000000000055e+01
1.153560000000000052e+01
1.153560000000000052e+01
1.150510000000000055e+01
1.150510000000000055e+01
1.153560000000000052e+01
1.153560000000000052e+01
1.153560000000000052e+01
1.150510000000000055e+01
1.144410000000000061e+01
1.150510000000000055e+01
1.153560000000000052e+01
1.156620000000000026e+01
1.153560000000000052e+01
1.147460000000000058e+01
1.150510000000000055e+01
1.153560000000000052e+01
1.153560000000000052e+01
1.153560000000000052e+01
1.150510000000000055e+01
1.150510000000000055e+01
1.153560000000000052e+01
1.156620000000000026e+01
1.153560000000000052e+01
1.153560000000000052e+01
1.153560000000000052e+01
1.147460000000000058e+01
1.156620000000000026e+01
1.153560000000000052e+01
1.153560000000000052e+01
1.156620000000000026e+01
1.156620000000000026e+01
1.153560000000000052e+01
1.153560000000000052e+01
1.153560000000000052e+01
1.156620000000000026e+01
1.150510000000000055e+01
1.153560000000000052e+01
1.150510000000000055e+01
1.156620000000000026e+01
1.153560000000000052e+01
1.147460000000000058e+01
1.153560000000000052e+01
1.147460000000000058e+01
1.153560000000000052e+01
1.153560000000000052e+01
1.153560000000000052e+01
1.159670000000000023e+01
1.156620000000000026e+01
1.153560000000000052e+01
1.156620000000000026e+01
1.156620000000000026e+01
1.156620000000000026e+01
1.156620000000000026e+01
1.156620000000000026e+01
1.153560000000000052e+01
1.159670000000000023e+01
1.153560000000000052e+01
1.150510000000000055e+01
1.150510000000000055e+01
1.156620000000000026e+01
1.153560000000000052e+01
1.156620000000000026e+01
1.156620000000000026e+01
1.159670000000000023e+01
1.156620000000000026e+01
1.159670000000000023e+01
1.156620000000000026e+01
1.156620000000000026e+01
1.156620000000000026e+01
1.159670000000000023e+01
1.159670000000000023e+01
1.162720000000000020e+01
1.159670000000000023e+01
1.159670000000000023e+01
1.156620000000000026e+01
1.159670000000000023e+01
1.159670000000000023e+01
1.156620000000000026e+01
1.159670000000000023e+01
1.159670000000000023e+01
1.159670000000000023e+01
1.165770000000000017e+01
1.162720000000000020e+01
1.159670000000000023e+01
1.162720000000000020e+01
1.165770000000000017e+01
1.162720000000000020e+01
1.162720000000000020e+01
1.162720000000000020e+01
1.159670000000000023e+01
1.159670000000000023e+01
1.162720000000000020e+01
1.159670000000000023e+01
1.159670000000000023e+01
1.165770000000000017e+01
1.159670000000000023e+01
1.162720000000000020e+01
1.165770000000000017e+01
1.159670000000000023e+01
1.162720000000000020e+01
1.159670000000000023e+01
1.156620000000000026e+01
1.159670000000000023e+01
1.162720000000000020e+01
1.159670000000000023e+01
1.156620000000000026e+01
1.162720000000000020e+01
1.159670000000000023e+01
1.159670000000000023e+01
1.159670000000000023e+01
1.159670000000000023e+01
1.165770000000000017e+01
1.162720000000000020e+01
1.159670000000000023e+01
1.159670000000000023e+01
1.162720000000000020e+01
1.159670000000000023e+01
1.159670000000000023e+01
1.156620000000000026e+01
1.156620000000000026e+01
1.159670000000000023e+01
1.162720000000000020e+01
1.165770000000000017e+01
1.159670000000000023e+01
1.162720000000000020e+01
1.159670000000000023e+01
1.165770000000000017e+01
1.159670000000000023e+01
1.162720000000000020e+01
1.159670000000000023e+01
1.162720000000000020e+01
1.156620000000000026e+01
1.162720000000000020e+01
1.162720000000000020e+01
1.162720000000000020e+01
1.162720000000000020e+01
1.156620000000000026e+01
1.159670000000000023e+01
1.162720000000000020e+01
1.159670000000000023e+01
1.162720000000000020e+01
1.165770000000000017e+01
1.165770000000000017e+01
1.165770000000000017e+01
1.162720000000000020e+01
1.159670000000000023e+01
1.165770000000000017e+01
1.162720000000000020e+01
1.165770000000000017e+01
1.165770000000000017e+01
1.165770000000000017e+01
1.165770000000000017e+01
1.168820000000000014e+01
1.168820000000000014e+01
1.168820000000000014e+01
1.165770000000000017e+01
1.168820000000000014e+01
1.165770000000000017e+01
1.165770000000000017e+01
1.168820000000000014e+01
1.168820000000000014e+01
1.168820000000000014e+01
1.165770000000000017e+01
1.168820000000000014e+01
1.168820000000000014e+01
1.165770000000000017e+01
1.168820000000000014e+01
1.168820000000000014e+01
1.168820000000000014e+01
1.165770000000000017e+01
1.171879999999999988e+01
1.168820000000000014e+01
1.168820000000000014e+01
1.165770000000000017e+01
1.168820000000000014e+01
1.165770000000000017e+01
1.168820000000000014e+01
1.168820000000000014e+01
1.171879999999999988e+01
1.168820000000000014e+01
1.168820000000000014e+01
1.168820000000000014e+01
1.165770000000000017e+01
1.171879999999999988e+01
1.168820000000000014e+01
1.174929999999999986e+01
1.165770000000000017e+01
1.168820000000000014e+01
1.168820000000000014e+01
1.168820000000000014e+01
1.168820000000000014e+01
1.171879999999999988e+01
1.177979999999999983e+01
1.171879999999999988e+01
1.174929999999999986e+01
1.171879999999999988e+01
1.174929999999999986e+01
1.168820000000000014e+01
1.174929999999999986e+01
1.162720000000000020e+01
1.174929999999999986e+01
1.171879999999999988e+01
1.168820000000000014e+01
1.171879999999999988e+01
1.174929999999999986e+01
1.174929999999999986e+01
1.171879999999999988e+01
1.174929999999999986e+01
1.171879999999999988e+01
1.168820000000000014e+01
1.168820000000000014e+01
1.171879999999999988e+01
1.168820000000000014e+01
1.168820000000000014e+01
1.171879999999999988e+01
1.171879999999999988e+01
1.171879999999999988e+01
1.171879999999999988e+01
1.168820000000000014e+01
1.168820000000000014e+01
1.171879999999999988e+01
1.171879999999999988e+01
1.171879999999999988e+01
1.171879999999999988e+01
1.168820000000000014e+01
1.174929999999999986e+01
1.171879999999999988e+01
1.174929999999999986e+01
1.168820000000000014e+01
1.168820000000000014e+01
1.171879999999999988e+01
1.171879999999999988e+01
1.171879999999999988e+01
1.174929999999999986e+01
1.174929999999999986e+01
1.174929999999999986e+01
1.171879999999999988e+01
1.174929999999999986e+01
1.177979999999999983e+01
1.177979999999999983e+01
1.174929999999999986e+01
1.177979999999999983e+01
1.171879999999999988e+01
1.171879999999999988e+01
1.177979999999999983e+01
1.177979999999999983e+01
1.174929999999999986e+01
1.174929999999999986e+01
1.174929999999999986e+01
1.171879999999999988e+01
1.177979999999999983e+01
1.174929999999999986e+01
1.181029999999999980e+01
1.171879999999999988e+01
1.181029999999999980e+01
1.174929999999999986e+01
1.181029999999999980e+01
1.174929999999999986e+01
1.177979999999999983e+01
1.177979999999999983e+01
1.174929999999999986e+01
1.181029999999999980e+01
1.181029999999999980e+01
1.181029999999999980e+01
1.177979999999999983e+01
1.181029999999999980e+01
1.177979999999999983e+01
1.174929999999999986e+01
1.177979999999999983e+01
1.174929999999999986e+01
1.177979999999999983e+01
1.181029999999999980e+01
1.177979999999999983e+01
1.171879999999999988e+01
1.174929999999999986e+01
1.181029999999999980e+01
1.181029999999999980e+01
1.181029999999999980e+01
1.174929999999999986e+01
1.174929999999999986e+01
1.184079999999999977e+01
1.177979999999999983e+01
1.177979999999999983e+01
1.177979999999999983e+01
1.174929999999999986e+01
1.177979999999999983e+01
1.177979999999999983e+01
1.171879999999999988e+01
1.181029999999999980e+01
1.177979999999999983e+01
1.177979999999999983e+01
1.177979999999999983e+01
1.174929999999999986e+01
1.177979999999999983e+01
1.177979999999999983e+01
1.177979999999999983e+01
1.177979999999999983e+01
1.177979999999999983e+01
1.177979999999999983e+01
1.177979999999999983e+01
1.181029999999999980e+01
1.177979999999999983e+01
1.177979999999999983e+01
1.177979999999999983e+01
1.174929999999999986e+01
1.177979999999999983e+01
1.174929999999999986e+01
1.177979999999999983e+01
1.177979999999999983e+01
1.181029999999999980e+01
1.181029999999999980e+01
1.181029999999999980e+01
1.181029999999999980e+01
1.177979999999999983e+01
1.184079999999999977e+01
1.181029999999999980e+01
1.181029999999999980e+01
1.181029999999999980e+01
1.181029999999999980e+01
1.181029999999999980e+01
1.181029999999999980e+01
1.177979999999999983e+01
1.181029999999999980e+01
1.177979999999999983e+01
1.181029999999999980e+01
1.177979999999999983e+01
1.184079999999999977e+01
1.177979999999999983e+01
1.181029999999999980e+01
1.184079999999999977e+01
1.177979999999999983e+01
1.187129999999999974e+01
1.184079999999999977e+01
1.184079999999999977e+01
1.184079999999999977e+01
1.187129999999999974e+01
1.184079999999999977e+01
1.184079999999999977e+01
1.190189999999999948e+01
1.187129999999999974e+01
1.184079999999999977e+01
1.184079999999999977e+01
1.184079999999999977e+01
1.187129999999999974e+01
1.184079999999999977e+01
1.181029999999999980e+01
1.187129999999999974e+01
1.184079999999999977e+01
1.187129999999999974e+01
1.187129999999999974e+01
1.184079999999999977e+01
1.187129999999999974e+01
1.184079999999999977e+01
1.187129999999999974e+01
1.187129999999999974e+01
1.181029999999999980e+01
1.190189999999999948e+01
1.184079999999999977e+01
1.190189999999999948e+01
1.190189999999999948e+01
1.187129999999999974e+01
1.190189999999999948e+01
1.190189999999999948e+01
1.181029999999999980e+01
1.190189999999999948e+01
1.187129999999999974e+01
1.181029999999999980e+01
1.184079999999999977e+01
1.187129999999999974e+01
1.187129999999999974e+01
1.184079999999999977e+01
1.184079999999999977e+01
1.184079999999999977e+01
1.184079999999999977e+01
1.187129999999999974e+01
1.187129999999999974e+01
1.181029999999999980e+01
1.184079999999999977e+01
1.184079999999999977e+01
1.187129999999999974e+01
1.187129999999999974e+01
1.187129999999999974e+01
1.190189999999999948e+01
1.187129999999999974e+01
1.184079999999999977e+01
1.187129999999999974e+01
1.187129999999999974e+01
1.190189999999999948e+01
1.187129999999999974e+01
1.190189999999999948e+01
1.187129999999999974e+01
1.184079999999999977e+01
1.184079999999999977e+01
1.187129999999999974e+01
1.187129999999999974e+01
1.187129999999999974e+01
1.181029999999999980e+01
1.187129999999999974e+01
1.187129999999999974e+01
1.187129999999999974e+01
1.187129999999999974e+01
1.187129999999999974e+01
1.181029999999999980e+01
1.187129999999999974e+01
1.184079999999999977e+01
1.187129999999999974e+01
1.187129999999999974e+01
1.187129999999999974e+01
1.187129999999999974e+01
1.184079999999999977e+01
1.181029999999999980e+01
1.187129999999999974e+01
1.187129999999999974e+01
1.184079999999999977e+01
1.187129999999999974e+01
1.184079999999999977e+01
1.184079999999999977e+01
1.184079999999999977e+01
1.184079999999999977e+01
1.187129999999999974e+01
1.187129999999999974e+01
1.187129999999999974e+01
1.187129999999999974e+01
1.184079999999999977e+01
1.184079999999999977e+01
1.190189999999999948e+01
1.187129999999999974e+01
1.193239999999999945e+01
1.190189999999999948e+01
1.190189999999999948e+01
1.187129999999999974e+01
1.193239999999999945e+01
1.190189999999999948e+01
1.190189999999999948e+01
1.196289999999999942e+01
1.196289999999999942e+01
1.193239999999999945e+01
1.193239999999999945e+01
1.193239999999999945e+01
1.193239999999999945e+01
1.190189999999999948e+01
1.193239999999999945e+01
1.190189999999999948e+01
1.196289999999999942e+01
1.196289999999999942e+01
1.193239999999999945e+01
1.190189999999999948e+01
1.190189999999999948e+01
1.187129999999999974e+01
1.196289999999999942e+01
1.202389999999999937e+01
1.196289999999999942e+01
1.190189999999999948e+01
1.190189999999999948e+01
1.190189999999999948e+01
1.190189999999999948e+01
1.193239999999999945e+01
1.196289999999999942e+01
1.193239999999999945e+01
1.193239999999999945e+01
1.193239999999999945e+01
1.190189999999999948e+01
1.190189999999999948e+01
1.193239999999999945e+01
1.193239999999999945e+01
1.193239999999999945e+01
1.193239999999999945e+01
1.193239999999999945e+01
1.196289999999999942e+01
1.196289999999999942e+01
1.190189999999999948e+01
1.199339999999999939e+01
1.190189999999999948e+01
1.193239999999999945e+01
1.193239999999999945e+01
1.190189999999999948e+01
1.193239999999999945e+01
1.187129999999999974e+01
1.190189999999999948e+01
1.193239999999999945e+01
1.193239999999999945e+01
1.190189999999999948e+01
1.190189999999999948e+01
1.190189999999999948e+01
1.190189999999999948e+01
1.196289999999999942e+01
1.190189999999999948e+01
1.187129999999999974e+01
1.193239999999999945e+01
1.196289999999999942e+01
1.193239999999999945e+01
1.190189999999999948e+01
1.190189999999999948e+01
1.196289999999999942e+01
1.193239999999999945e+01
1.193239999999999945e+01
1.193239999999999945e+01
1.190189999999999948e+01
1.190189999999999948e+01
1.193239999999999945e+01
1.190189999999999948e+01
1.190189999999999948e+01
1.190189999999999948e+01
1.190189999999999948e+01
1.190189999999999948e+01
1.193239999999999945e+01
1.190189999999999948e+01
1.190189999999999948e+01
1.196289999999999942e+01
1.196289999999999942e+01
1.196289999999999942e+01
1.199339999999999939e+01
1.193239999999999945e+01
1.196289999999999942e+01
1.196289999999999942e+01
1.193239999999999945e+01
1.196289999999999942e+01
1.193239999999999945e+01
1.202389999999999937e+01
1.196289999999999942e+01
1.193239999999999945e+01
1.199339999999999939e+01
1.193239999999999945e+01
1.193239999999999945e+01
1.196289999999999942e+01
1.190189999999999948e+01
1.196289999999999942e+01
1.193239999999999945e+01
1.202389999999999937e+01
1.196289999999999942e+01
1.193239999999999945e+01
1.202389999999999937e+01
1.196289999999999942e+01
1.196289999999999942e+01
1.196289999999999942e+01
1.196289999999999942e+01
1.199339999999999939e+01
1.196289999999999942e+01
1.196289999999999942e+01
1.199339999999999939e+01
1.202389999999999937e+01
1.202389999999999937e+01
1.196289999999999942e+01
1.202389999999999937e+01
1.199339999999999939e+01
1.196289999999999942e+01
1.199339999999999939e+01
1.199339999999999939e+01
1.205439999999999934e+01
1.202389999999999937e+01
1.202389999999999937e+01
1.196289999999999942e+01
1.202389999999999937e+01
1.202389999999999937e+01
1.205439999999999934e+01
1.202389999999999937e+01
1.202389999999999937e+01
1.202389999999999937e+01
1.202389999999999937e+01
1.202389999999999937e+01
1.199339999999999939e+01
1.199339999999999939e+01
1.199339999999999939e+01
1.202389999999999937e+01
1.199339999999999939e+01
1.199339999999999939e+01
1.202389999999999937e+01
1.202389999999999937e+01
1.202389999999999937e+01
1.202389999999999937e+01
1.202389999999999937e+01
1.202389999999999937e+01
1.196289999999999942e+01
1.196289999999999942e+01
1.202389999999999937e+01
1.202389999999999937e+01
1.205439999999999934e+01
1.199339999999999939e+01
1.202389999999999937e+01
1.199339999999999939e+01
1.199339999999999939e+01
1.202389999999999937e+01
1.202389999999999937e+01
1.202389999999999937e+01
1.199339999999999939e+01
1.199339999999999939e+01
1.199339999999999939e+01
1.199339999999999939e+01
1.202389999999999937e+01
1.202389999999999937e+01
1.202389999999999937e+01
1.199339999999999939e+01
1.202389999999999937e+01
1.202389999999999937e+01
1.202389999999999937e+01
1.202389999999999937e+01
1.202389999999999937e+01
1.202389999999999937e+01
1.202389999999999937e+01
1.208500000000000085e+01
1.202389999999999937e+01
1.205439999999999934e+01
1.205439999999999934e+01
1.202389999999999937e+01
1.202389999999999937e+01
1.199339999999999939e+01
1.202389999999999937e+01
1.196289999999999942e+01
1.199339999999999939e+01
1.205439999999999934e+01
1.202389999999999937e+01
1.202389999999999937e+01
1.202389999999999937e+01
1.202389999999999937e+01
1.202389999999999937e+01
1.202389999999999937e+01
1.202389999999999937e+01
1.199339999999999939e+01
1.202389999999999937e+01
1.205439999999999934e+01
1.202389999999999937e+01
1.205439999999999934e+01
1.199339999999999939e+01
1.202389999999999937e+01
1.205439999999999934e+01
1.202389999999999937e+01
1.202389999999999937e+01
1.199339999999999939e+01
1.202389999999999937e+01
1.199339999999999939e+01
1.199339999999999939e+01
1.202389999999999937e+01
1.202389999999999937e+01
1.202389999999999937e+01
1.202389999999999937e+01
1.202389999999999937e+01
1.205439999999999934e+01
1.202389999999999937e+01
1.202389999999999937e+01
1.202389999999999937e+01
1.202389999999999937e+01
1.199339999999999939e+01
1.202389999999999937e+01
1.202389999999999937e+01
1.205439999999999934e+01
1.205439999999999934e+01
1.205439999999999934e+01
1.205439999999999934e+01
1.202389999999999937e+01
1.205439999999999934e+01
1.205439999999999934e+01
1.208500000000000085e+01
1.208500000000000085e+01
1.208500000000000085e+01
1.211550000000000082e+01
1.205439999999999934e+01
1.211550000000000082e+01
1.205439999999999934e+01
1.205439999999999934e+01
1.211550000000000082e+01
1.208500000000000085e+01
1.211550000000000082e+01
1.211550000000000082e+01
1.205439999999999934e+01
1.211550000000000082e+01
1.211550000000000082e+01
1.211550000000000082e+01
1.208500000000000085e+01
1.208500000000000085e+01
1.208500000000000085e+01
1.208500000000000085e+01
1.214600000000000080e+01
1.208500000000000085e+01
1.211550000000000082e+01
1.211550000000000082e+01
1.211550000000000082e+01
1.211550000000000082e+01
1.208500000000000085e+01
1.205439999999999934e+01
1.211550000000000082e+01
1.211550000000000082e+01
1.208500000000000085e+01
1.208500000000000085e+01
1.205439999999999934e+01
1.208500000000000085e+01
1.211550000000000082e+01
1.208500000000000085e+01
1.208500000000000085e+01
1.205439999999999934e+01
1.205439999999999934e+01
1.205439999999999934e+01
1.208500000000000085e+01
1.208500000000000085e+01
1.205439999999999934e+01
1.214600000000000080e+01
1.208500000000000085e+01
1.208500000000000085e+01
1.205439999999999934e+01
1.208500000000000085e+01
1.205439999999999934e+01
1.208500000000000085e+01
1.205439999999999934e+01
1.208500000000000085e+01
1.208500000000000085e+01
1.208500000000000085e+01
1.205439999999999934e+01
1.208500000000000085e+01
1.208500000000000085e+01
1.205439999999999934e+01
1.211550000000000082e+01
1.211550000000000082e+01
1.208500000000000085e+01
1.208500000000000085e+01
1.205439999999999934e+01
1.208500000000000085e+01
1.208500000000000085e+01
1.205439999999999934e+01
1.208500000000000085e+01
1.208500000000000085e+01
1.211550000000000082e+01
1.211550000000000082e+01
1.208500000000000085e+01
1.205439999999999934e+01
1.208500000000000085e+01
1.211550000000000082e+01
1.211550000000000082e+01
1.211550000000000082e+01
1.208500000000000085e+01
1.205439999999999934e+01
1.208500000000000085e+01
1.211550000000000082e+01
1.202389999999999937e+01
1.211550000000000082e+01
1.208500000000000085e+01
1.211550000000000082e+01
1.205439999999999934e+01
1.211550000000000082e+01
1.211550000000000082e+01
1.211550000000000082e+01
1.208500000000000085e+01
1.208500000000000085e+01
1.214600000000000080e+01
1.211550000000000082e+01
1.205439999999999934e+01
1.211550000000000082e+01
1.211550000000000082e+01
1.208500000000000085e+01
1.202389999999999937e+01
1.208500000000000085e+01
1.211550000000000082e+01
1.208500000000000085e+01
1.211550000000000082e+01
1.211550000000000082e+01
1.208500000000000085e+01
1.208500000000000085e+01
1.205439999999999934e+01
1.211550000000000082e+01
1.211550000000000082e+01
1.214600000000000080e+01
1.217650000000000077e+01
1.211550000000000082e+01
1.214600000000000080e+01
1.214600000000000080e+01
1.214600000000000080e+01
1.211550000000000082e+01
1.211550000000000082e+01
1.214600000000000080e+01
1.214600000000000080e+01
1.214600000000000080e+01
1.211550000000000082e+01
1.214600000000000080e+01
1.214600000000000080e+01
1.217650000000000077e+01
1.214600000000000080e+01
1.217650000000000077e+01
1.214600000000000080e+01
1.208500000000000085e+01
1.214600000000000080e+01
1.211550000000000082e+01
1.217650000000000077e+01
1.217650000000000077e+01
1.211550000000000082e+01
1.217650000000000077e+01
1.214600000000000080e+01
1.217650000000000077e+01
1.214600000000000080e+01
1.211550000000000082e+01
1.214600000000000080e+01
1.211550000000000082e+01
1.211550000000000082e+01
1.214600000000000080e+01
1.217650000000000077e+01
1.211550000000000082e+01
1.214600000000000080e+01
1.214600000000000080e+01
1.214600000000000080e+01
1.217650000000000077e+01
1.214600000000000080e+01
1.211550000000000082e+01
1.214600000000000080e+01
1.214600000000000080e+01
1.220700000000000074e+01
1.217650000000000077e+01
1.214600000000000080e+01
1.208500000000000085e+01
1.217650000000000077e+01
1.214600000000000080e+01
1.214600000000000080e+01
1.214600000000000080e+01
1.211550000000000082e+01
1.217650000000000077e+01
1.214600000000000080e+01
1.214600000000000080e+01
1.211550000000000082e+01
1.214600000000000080e+01
1.214600000000000080e+01
1.214600000000000080e+01
1.214600000000000080e+01
1.214600000000000080e+01
1.211550000000000082e+01
1.211550000000000082e+01
1.214600000000000080e+01
1.214600000000000080e+01
1.211550000000000082e+01
1.214600000000000080e+01
1.214600000000000080e+01
1.211550000000000082e+01
1.214600000000000080e+01
1.214600000000000080e+01
1.217650000000000077e+01
1.211550000000000082e+01
1.214600000000000080e+01
1.211550000000000082e+01
1.214600000000000080e+01
1.211550000000000082e+01
1.211550000000000082e+01
1.214600000000000080e+01
1.214600000000000080e+01
1.214600000000000080e+01
1.211550000000000082e+01
1.214600000000000080e+01
1.211550000000000082e+01
1.211550000000000082e+01
1.217650000000000077e+01
1.211550000000000082e+01
1.214600000000000080e+01
1.214600000000000080e+01
1.211550000000000082e+01
1.214600000000000080e+01
1.211550000000000082e+01
1.217650000000000077e+01
1.211550000000000082e+01
1.214600000000000080e+01
1.211550000000000082e+01
1.214600000000000080e+01
1.208500000000000085e+01
1.214600000000000080e+01
1.214600000000000080e+01
1.217650000000000077e+01
1.214600000000000080e+01
1.214600000000000080e+01
1.211550000000000082e+01
1.214600000000000080e+01
1.214600000000000080e+01
1.214600000000000080e+01
1.220700000000000074e+01
1.214600000000000080e+01
1.217650000000000077e+01
1.217650000000000077e+01
1.214600000000000080e+01
1.217650000000000077e+01
1.214600000000000080e+01
1.217650000000000077e+01
1.217650000000000077e+01
1.217650000000000077e+01
1.220700000000000074e+01
1.220700000000000074e+01
1.214600000000000080e+01
1.223750000000000071e+01
1.217650000000000077e+01
1.217650000000000077e+01
1.223750000000000071e+01
1.217650000000000077e+01
1.223750000000000071e+01
1.220700000000000074e+01
1.217650000000000077e+01
1.223750000000000071e+01
1.220700000000000074e+01
1.220700000000000074e+01
1.223750000000000071e+01
1.220700000000000074e+01
1.223750000000000071e+01
1.220700000000000074e+01
1.223750000000000071e+01
1.223750000000000071e+01
1.220700000000000074e+01
1.223750000000000071e+01
1.220700000000000074e+01
1.226810000000000045e+01
1.220700000000000074e+01
1.220700000000000074e+01
1.226810000000000045e+01
1.217650000000000077e+01
1.220700000000000074e+01
1.223750000000000071e+01
1.220700000000000074e+01
1.220700000000000074e+01
1.220700000000000074e+01
1.220700000000000074e+01
1.220700000000000074e+01
1.220700000000000074e+01
1.223750000000000071e+01
1.223750000000000071e+01
1.220700000000000074e+01
1.220700000000000074e+01
1.220700000000000074e+01
1.220700000000000074e+01
1.217650000000000077e+01
1.226810000000000045e+01
1.223750000000000071e+01
1.217650000000000077e+01
1.223750000000000071e+01
1.220700000000000074e+01
1.217650000000000077e+01
1.223750000000000071e+01
1.220700000000000074e+01
1.223750000000000071e+01
1.220700000000000074e+01
1.223750000000000071e+01
1.223750000000000071e+01
1.220700000000000074e+01
1.220700000000000074e+01
1.217650000000000077e+01
1.223750000000000071e+01
1.220700000000000074e+01
1.220700000000000074e+01
1.220700000000000074e+01
1.217650000000000077e+01
1.223750000000000071e+01
1.220700000000000074e+01
1.217650000000000077e+01
1.223750000000000071e+01
1.217650000000000077e+01
1.223750000000000071e+01
1.217650000000000077e+01
1.226810000000000045e+01
1.223750000000000071e+01
1.220700000000000074e+01
1.220700000000000074e+01
1.220700000000000074e+01
1.217650000000000077e+01
1.220700000000000074e+01
1.217650000000000077e+01
1.220700000000000074e+01
1.217650000000000077e+01
1.214600000000000080e+01
1.223750000000000071e+01
1.220700000000000074e+01
1.220700000000000074e+01
1.223750000000000071e+01
1.223750000000000071e+01
1.223750000000000071e+01
1.220700000000000074e+01
1.217650000000000077e+01
1.220700000000000074e+01
1.226810000000000045e+01
1.220700000000000074e+01
1.220700000000000074e+01
1.220700000000000074e+01
1.226810000000000045e+01
1.223750000000000071e+01
1.226810000000000045e+01
1.220700000000000074e+01
1.220700000000000074e+01
1.220700000000000074e+01
1.217650000000000077e+01
1.220700000000000074e+01
1.220700000000000074e+01
1.220700000000000074e+01
1.217650000000000077e+01
1.217650000000000077e+01
1.217650000000000077e+01
1.223750000000000071e+01
1.220700000000000074e+01
1.220700000000000074e+01
1.220700000000000074e+01
1.217650000000000077e+01
1.220700000000000074e+01
1.223750000000000071e+01
1.217650000000000077e+01
1.220700000000000074e+01
1.226810000000000045e+01
1.223750000000000071e+01
1.223750000000000071e+01
1.217650000000000077e+01
1.226810000000000045e+01
1.220700000000000074e+01
1.220700000000000074e+01
1.223750000000000071e+01
1.223750000000000071e+01
1.220700000000000074e+01
1.223750000000000071e+01
1.217650000000000077e+01
1.220700000000000074e+01
1.220700000000000074e+01
1.217650000000000077e+01
1.220700000000000074e+01
1.220700000000000074e+01
1.220700000000000074e+01
1.220700000000000074e+01
1.217650000000000077e+01
1.226810000000000045e+01
1.220700000000000074e+01
1.220700000000000074e+01
1.217650000000000077e+01
1.220700000000000074e+01
1.226810000000000045e+01
1.223750000000000071e+01
1.223750000000000071e+01
1.226810000000000045e+01
1.229860000000000042e+01
1.229860000000000042e+01
1.229860000000000042e+01
1.226810000000000045e+01
1.226810000000000045e+01
1.229860000000000042e+01
1.229860000000000042e+01
1.226810000000000045e+01
1.229860000000000042e+01
1.226810000000000045e+01
1.223750000000000071e+01
1.226810000000000045e+01
1.226810000000000045e+01
1.226810000000000045e+01
1.229860000000000042e+01
1.229860000000000042e+01
1.226810000000000045e+01
1.229860000000000042e+01
1.229860000000000042e+01
1.232910000000000039e+01
1.226810000000000045e+01
1.226810000000000045e+01
1.229860000000000042e+01
1.223750000000000071e+01
1.229860000000000042e+01
1.223750000000000071e+01
1.229860000000000042e+01
1.232910000000000039e+01
1.223750000000000071e+01
1.229860000000000042e+01
1.226810000000000045e+01
1.229860000000000042e+01
1.229860000000000042e+01
1.229860000000000042e+01
1.226810000000000045e+01
1.226810000000000045e+01
1.229860000000000042e+01
1.232910000000000039e+01
1.226810000000000045e+01
1.232910000000000039e+01
1.226810000000000045e+01
1.229860000000000042e+01
1.226810000000000045e+01
1.229860000000000042e+01
1.229860000000000042e+01
1.226810000000000045e+01
1.229860000000000042e+01
1.229860000000000042e+01
1.226810000000000045e+01
1.229860000000000042e+01
1.229860000000000042e+01
1.229860000000000042e+01
1.229860000000000042e+01
1.226810000000000045e+01
1.232910000000000039e+01
1.226810000000000045e+01
1.226810000000000045e+01
1.226810000000000045e+01
1.223750000000000071e+01
1.226810000000000045e+01
1.229860000000000042e+01
1.226810000000000045e+01
1.229860000000000042e+01
1.229860000000000042e+01
1.229860000000000042e+01
1.223750000000000071e+01
1.229860000000000042e+01
1.229860000000000042e+01
1.226810000000000045e+01
1.226810000000000045e+01
1.226810000000000045e+01
1.229860000000000042e+01
1.232910000000000039e+01
1.226810000000000045e+01
1.226810000000000045e+01
1.226810000000000045e+01
1.226810000000000045e+01
1.223750000000000071e+01
1.229860000000000042e+01
1.232910000000000039e+01
1.226810000000000045e+01
1.229860000000000042e+01
1.226810000000000045e+01
1.226810000000000045e+01
1.226810000000000045e+01
1.226810000000000045e+01
1.223750000000000071e+01
1.226810000000000045e+01
1.226810000000000045e+01
1.223750000000000071e+01
1.229860000000000042e+01
1.223750000000000071e+01
1.226810000000000045e+01
1.226810000000000045e+01
1.226810000000000045e+01
1.226810000000000045e+01
1.223750000000000071e+01
1.226810000000000045e+01
1.226810000000000045e+01
1.229860000000000042e+01
1.226810000000000045e+01
1.229860000000000042e+01
1.229860000000000042e+01
1.226810000000000045e+01
1.229860000000000042e+01
1.229860000000000042e+01
1.226810000000000045e+01
1.226810000000000045e+01
1.223750000000000071e+01
1.226810000000000045e+01
1.223750000000000071e+01
1.223750000000000071e+01
1.229860000000000042e+01
1.226810000000000045e+01
1.223750000000000071e+01
1.226810000000000045e+01
1.226810000000000045e+01
1.232910000000000039e+01
1.226810000000000045e+01
1.229860000000000042e+01
1.229860000000000042e+01
1.229860000000000042e+01
1.229860000000000042e+01
1.229860000000000042e+01
1.232910000000000039e+01
1.229860000000000042e+01
1.229860000000000042e+01
1.235960000000000036e+01
1.232910000000000039e+01
1.235960000000000036e+01
1.235960000000000036e+01
1.229860000000000042e+01
1.232910000000000039e+01
1.232910000000000039e+01
1.235960000000000036e+01
1.232910000000000039e+01
1.232910000000000039e+01
1.232910000000000039e+01
1.235960000000000036e+01
1.232910000000000039e+01
1.239010000000000034e+01
1.235960000000000036e+01
1.235960000000000036e+01
1.232910000000000039e+01
1.235960000000000036e+01
1.229860000000000042e+01
1.232910000000000039e+01
1.235960000000000036e+01
1.232910000000000039e+01
1.229860000000000042e+01
1.235960000000000036e+01
1.232910000000000039e+01
1.235960000000000036e+01
1.229860000000000042e+01
1.232910000000000039e+01
1.235960000000000036e+01
1.232910000000000039e+01
1.235960000000000036e+01
1.239010000000000034e+01
1.232910000000000039e+01
1.235960000000000036e+01
1.235960000000000036e+01
1.235960000000000036e+01
1.235960000000000036e+01
1.235960000000000036e+01
1.235960000000000036e+01
1.229860000000000042e+01
1.235960000000000036e+01
1.229860000000000042e+01
1.232910000000000039e+01
1.232910000000000039e+01
1.229860000000000042e+01
1.235960000000000036e+01
1.235960000000000036e+01
1.232910000000000039e+01
1.229860000000000042e+01
1.239010000000000034e+01
1.232910000000000039e+01
1.232910000000000039e+01
1.232910000000000039e+01
1.232910000000000039e+01
1.232910000000000039e+01
1.239010000000000034e+01
1.232910000000000039e+01
1.229860000000000042e+01
1.235960000000000036e+01
1.232910000000000039e+01
1.235960000000000036e+01
1.229860000000000042e+01
1.229860000000000042e+01
1.232910000000000039e+01
1.235960000000000036e+01
1.232910000000000039e+01
1.232910000000000039e+01
1.235960000000000036e+01
1.232910000000000039e+01
1.226810000000000045e+01
1.232910000000000039e+01
1.229860000000000042e+01
1.226810000000000045e+01
1.232910000000000039e+01
1.226810000000000045e+01
1.232910000000000039e+01
1.229860000000000042e+01
1.229860000000000042e+01
1.232910000000000039e+01
1.226810000000000045e+01
1.229860000000000042e+01
1.226810000000000045e+01
1.232910000000000039e+01
1.229860000000000042e+01
1.232910000000000039e+01
1.232910000000000039e+01
1.232910000000000039e+01
1.229860000000000042e+01
1.232910000000000039e+01
1.229860000000000042e+01
1.229860000000000042e+01
1.229860000000000042e+01
1.226810000000000045e+01
1.232910000000000039e+01
1.229860000000000042e+01
1.229860000000000042e+01
1.226810000000000045e+01
1.226810000000000045e+01
1.229860000000000042e+01
1.232910000000000039e+01
1.229860000000000042e+01
1.232910000000000039e+01
1.229860000000000042e+01
1.232910000000000039e+01
1.226810000000000045e+01
1.232910000000000039e+01
1.232910000000000039e+01
1.226810000000000045e+01
1.229860000000000042e+01
1.232910000000000039e+01
1.229860000000000042e+01
1.229860000000000042e+01
1.226810000000000045e+01
1.232910000000000039e+01
1.229860000000000042e+01
1.229860000000000042e+01
1.232910000000000039e+01
1.235960000000000036e+01
1.226810000000000045e+01
1.232910000000000039e+01
1.235960000000000036e+01
1.232910000000000039e+01
1.226810000000000045e+01
1.235960000000000036e+01
1.229860000000000042e+01
1.229860000000000042e+01
1.232910000000000039e+01
1.232910000000000039e+01
1.235960000000000036e+01
1.229860000000000042e+01
1.235960000000000036e+01
1.232910000000000039e+01
1.232910000000000039e+01
1.232910000000000039e+01
1.235960000000000036e+01
1.235960000000000036e+01
1.232910000000000039e+01
1.235960000000000036e+01
1.232910000000000039e+01
1.239010000000000034e+01
1.235960000000000036e+01
1.229860000000000042e+01
1.232910000000000039e+01
1.235960000000000036e+01
1.239010000000000034e+01
1.232910000000000039e+01
1.242070000000000007e+01
1.235960000000000036e+01
1.239010000000000034e+01
1.232910000000000039e+01
1.239010000000000034e+01
1.239010000000000034e+01
1.235960000000000036e+01
1.239010000000000034e+01
1.235960000000000036e+01
1.235960000000000036e+01
1.235960000000000036e+01
1.239010000000000034e+01
1.239010000000000034e+01
1.239010000000000034e+01
1.235960000000000036e+01
1.232910000000000039e+01
1.235960000000000036e+01
1.232910000000000039e+01
1.232910000000000039e+01
1.235960000000000036e+01
1.235960000000000036e+01
1.232910000000000039e+01
1.239010000000000034e+01
1.239010000000000034e+01
1.235960000000000036e+01
1.239010000000000034e+01
1.232910000000000039e+01
1.235960000000000036e+01
1.235960000000000036e+01
1.239010000000000034e+01
1.235960000000000036e+01
1.235960000000000036e+01
1.239010000000000034e+01
1.232910000000000039e+01
1.235960000000000036e+01
1.235960000000000036e+01
1.235960000000000036e+01
1.235960000000000036e+01
1.235960000000000036e+01
1.229860000000000042e+01
1.235960000000000036e+01
1.235960000000000036e+01
1.235960000000000036e+01
1.235960000000000036e+01
1.235960000000000036e+01
1.239010000000000034e+01
1.235960000000000036e+01
1.235960000000000036e+01
1.229860000000000042e+01
1.235960000000000036e+01
1.232910000000000039e+01
1.232910000000000039e+01
1.235960000000000036e+01
1.235960000000000036e+01
1.232910000000000039e+01
1.232910000000000039e+01
1.232910000000000039e+01
1.232910000000000039e+01
1.232910000000000039e+01
1.239010000000000034e+01
1.235960000000000036e+01
1.235960000000000036e+01
1.235960000000000036e+01
1.229860000000000042e+01
1.235960000000000036e+01
1.235960000000000036e+01
1.232910000000000039e+01
1.239010000000000034e+01
1.232910000000000039e+01
1.235960000000000036e+01
1.235960000000000036e+01
1.232910000000000039e+01
1.235960000000000036e+01
1.226810000000000045e+01
1.235960000000000036e+01
1.235960000000000036e+01
1.232910000000000039e+01
1.235960000000000036e+01
1.232910000000000039e+01
1.232910000000000039e+01
1.232910000000000039e+01
1.235960000000000036e+01
1.235960000000000036e+01
1.232910000000000039e+01
1.235960000000000036e+01
1.232910000000000039e+01
1.232910000000000039e+01
1.232910000000000039e+01
1.232910000000000039e+01
1.235960000000000036e+01
1.239010000000000034e+01
1.232910000000000039e+01
1.239010000000000034e+01
1.232910000000000039e+01
1.239010000000000034e+01
1.229860000000000042e+01
1.235960000000000036e+01
1.235960000000000036e+01
1.235960000000000036e+01
1.232910000000000039e+01
1.235960000000000036e+01
1.235960000000000036e+01
1.239010000000000034e+01
1.239010000000000034e+01
1.235960000000000036e+01
1.232910000000000039e+01
1.232910000000000039e+01
1.235960000000000036e+01
1.232910000000000039e+01
1.235960000000000036e+01
1.232910000000000039e+01
1.235960000000000036e+01
1.235960000000000036e+01
1.235960000000000036e+01
1.239010000000000034e+01
1.235960000000000036e+01
1.232910000000000039e+01
1.239010000000000034e+01
1.232910000000000039e+01
1.235960000000000036e+01
1.235960000000000036e+01
1.239010000000000034e+01
1.235960000000000036e+01
1.235960000000000036e+01
1.232910000000000039e+01
1.235960000000000036e+01
1.235960000000000036e+01
1.232910000000000039e+01
1.235960000000000036e+01
1.235960000000000036e+01
1.235960000000000036e+01
1.232910000000000039e+01
1.239010000000000034e+01
1.235960000000000036e+01
1.235960000000000036e+01
1.239010000000000034e+01
1.239010000000000034e+01
1.242070000000000007e+01
1.239010000000000034e+01
1.239010000000000034e+01
1.239010000000000034e+01
1.235960000000000036e+01
1.239010000000000034e+01
1.239010000000000034e+01
1.242070000000000007e+01
1.239010000000000034e+01
1.242070000000000007e+01
1.242070000000000007e+01
1.239010000000000034e+01
1.242070000000000007e+01
1.239010000000000034e+01
1.239010000000000034e+01
1.242070000000000007e+01
1.239010000000000034e+01
1.239010000000000034e+01
1.242070000000000007e+01
1.242070000000000007e+01
1.239010000000000034e+01
1.242070000000000007e+01
1.239010000000000034e+01
1.242070000000000007e+01
1.235960000000000036e+01
1.235960000000000036e+01
1.242070000000000007e+01
1.235960000000000036e+01
1.239010000000000034e+01
1.235960000000000036e+01
1.239010000000000034e+01
1.239010000000000034e+01
1.239010000000000034e+01
1.242070000000000007e+01
1.239010000000000034e+01
1.239010000000000034e+01
1.239010000000000034e+01
1.235960000000000036e+01
1.235960000000000036e+01
1.239010000000000034e+01
1.235960000000000036e+01
1.239010000000000034e+01
1.239010000000000034e+01
1.242070000000000007e+01
1.232910000000000039e+01
1.242070000000000007e+01
1.235960000000000036e+01
1.242070000000000007e+01
1.242070000000000007e+01
1.239010000000000034e+01
1.242070000000000007e+01
1.239010000000000034e+01
1.239010000000000034e+01
1.242070000000000007e+01
1.235960000000000036e+01
1.242070000000000007e+01
1.242070000000000007e+01
1.239010000000000034e+01
1.239010000000000034e+01
1.235960000000000036e+01
1.239010000000000034e+01
1.242070000000000007e+01
1.239010000000000034e+01
1.242070000000000007e+01
1.239010000000000034e+01
1.239010000000000034e+01
1.235960000000000036e+01
1.239010000000000034e+01
1.235960000000000036e+01
1.239010000000000034e+01
1.239010000000000034e+01
1.239010000000000034e+01
1.239010000000000034e+01
1.239010000000000034e+01
1.239010000000000034e+01
1.239010000000000034e+01
1.235960000000000036e+01
1.242070000000000007e+01
1.239010000000000034e+01
1.232910000000000039e+01
1.239010000000000034e+01
1.239010000000000034e+01
1.239010000000000034e+01
1.235960000000000036e+01
1.242070000000000007e+01
1.235960000000000036e+01
1.235960000000000036e+01
1.242070000000000007e+01
1.242070000000000007e+01
1.239010000000000034e+01
1.239010000000000034e+01
1.242070000000000007e+01
1.235960000000000036e+01
1.239010000000000034e+01
1.242070000000000007e+01
1.239010000000000034e+01
1.242070000000000007e+01
1.242070000000000007e+01
1.239010000000000034e+01
1.239010000000000034e+01
1.239010000000000034e+01
1.242070000000000007e+01
1.239010000000000034e+01
1.235960000000000036e+01
1.235960000000000036e+01
1.235960000000000036e+01
1.242070000000000007e+01
1.232910000000000039e+01
1.242070000000000007e+01
1.239010000000000034e+01
1.239010000000000034e+01
1.242070000000000007e+01
1.239010000000000034e+01
1.239010000000000034e+01
1.232910000000000039e+01
1.235960000000000036e+01
1.242070000000000007e+01
1.242070000000000007e+01
1.239010000000000034e+01
1.239010000000000034e+01
1.239010000000000034e+01
1.242070000000000007e+01
1.235960000000000036e+01
1.235960000000000036e+01
1.242070000000000007e+01
1.239010000000000034e+01
1.242070000000000007e+01
1.242070000000000007e+01
1.239010000000000034e+01
1.239010000000000034e+01
1.239010000000000034e+01
1.239010000000000034e+01
1.239010000000000034e+01
1.235960000000000036e+01
1.239010000000000034e+01
1.239010000000000034e+01
1.242070000000000007e+01
1.239010000000000034e+01
1.242070000000000007e+01
1.242070000000000007e+01
1.235960000000000036e+01
1.242070000000000007e+01
1.235960000000000036e+01
1.245120000000000005e+01
1.239010000000000034e+01
1.235960000000000036e+01
1.239010000000000034e+01
1.235960000000000036e+01
1.239010000000000034e+01
1.235960000000000036e+01
1.239010000000000034e+01
1.242070000000000007e+01
1.239010000000000034e+01
1.235960000000000036e+01
1.239010000000000034e+01
1.239010000000000034e+01
1.245120000000000005e+01
1.235960000000000036e+01
1.239010000000000034e+01
1.239010000000000034e+01
1.239010000000000034e+01
1.239010000000000034e+01
1.235960000000000036e+01
1.242070000000000007e+01
1.242070000000000007e+01
1.239010000000000034e+01
1.242070000000000007e+01
1.242070000000000007e+01
1.242070000000000007e+01
1.245120000000000005e+01
1.239010000000000034e+01
1.242070000000000007e+01
1.235960000000000036e+01
1.239010000000000034e+01
1.248170000000000002e+01
1.242070000000000007e+01
1.242070000000000007e+01
1.239010000000000034e+01
1.242070000000000007e+01
1.239010000000000034e+01
1.239010000000000034e+01
1.245120000000000005e+01
1.239010000000000034e+01
1.245120000000000005e+01
1.239010000000000034e+01
1.242070000000000007e+01
1.239010000000000034e+01
1.242070000000000007e+01
1.245120000000000005e+01
1.242070000000000007e+01
1.242070000000000007e+01
1.239010000000000034e+01
1.242070000000000007e+01
1.242070000000000007e+01
1.242070000000000007e+01
1.239010000000000034e+01
1.242070000000000007e+01
1.239010000000000034e+01
1.242070000000000007e+01
1.245120000000000005e+01
1.242070000000000007e+01
1.245120000000000005e+01
1.239010000000000034e+01
1.239010000000000034e+01
1.242070000000000007e+01
1.242070000000000007e+01
1.242070000000000007e+01
1.242070000000000007e+01
1.242070000000000007e+01
1.242070000000000007e+01
1.239010000000000034e+01
1.242070000000000007e+01
1.239010000000000034e+01
1.242070000000000007e+01
1.239010000000000034e+01
1.242070000000000007e+01
1.239010000000000034e+01
1.242070000000000007e+01
1.242070000000000007e+01
1.242070000000000007e+01
1.245120000000000005e+01
1.242070000000000007e+01
1.242070000000000007e+01
1.239010000000000034e+01
1.245120000000000005e+01
1.239010000000000034e+01
1.242070000000000007e+01
1.242070000000000007e+01
1.242070000000000007e+01
1.242070000000000007e+01
1.242070000000000007e+01
1.242070000000000007e+01
1.245120000000000005e+01
1.245120000000000005e+01
1.242070000000000007e+01
1.242070000000000007e+01
1.242070000000000007e+01
1.242070000000000007e+01
1.239010000000000034e+01
1.239010000000000034e+01
1.239010000000000034e+01
1.245120000000000005e+01
1.235960000000000036e+01
1.242070000000000007e+01
1.239010000000000034e+01
1.239010000000000034e+01
1.242070000000000007e+01
1.235960000000000036e+01
1.242070000000000007e+01
1.242070000000000007e+01
1.239010000000000034e+01
1.242070000000000007e+01
1.242070000000000007e+01
1.239010000000000034e+01
1.242070000000000007e+01
1.245120000000000005e+01
1.242070000000000007e+01
1.245120000000000005e+01
1.239010000000000034e+01
1.239010000000000034e+01
1.239010000000000034e+01
1.248170000000000002e+01
1.242070000000000007e+01
1.239010000000000034e+01
1.242070000000000007e+01
1.239010000000000034e+01
1.242070000000000007e+01
1.239010000000000034e+01
1.242070000000000007e+01
1.242070000000000007e+01
1.242070000000000007e+01
1.242070000000000007e+01
1.242070000000000007e+01
1.242070000000000007e+01
1.242070000000000007e+01
1.239010000000000034e+01
1.245120000000000005e+01
1.242070000000000007e+01
1.239010000000000034e+01
1.245120000000000005e+01
1.239010000000000034e+01
1.239010000000000034e+01
1.245120000000000005e+01
1.242070000000000007e+01
1.242070000000000007e+01
1.242070000000000007e+01
1.242070000000000007e+01
1.239010000000000034e+01
1.239010000000000034e+01
1.242070000000000007e+01
1.239010000000000034e+01
1.242070000000000007e+01
1.242070000000000007e+01
1.239010000000000034e+01
1.245120000000000005e+01
1.239010000000000034e+01
1.242070000000000007e+01
1.239010000000000034e+01
1.245120000000000005e+01
1.242070000000000007e+01
1.242070000000000007e+01
1.239010000000000034e+01
1.242070000000000007e+01
1.242070000000000007e+01
1.242070000000000007e+01
1.239010000000000034e+01
1.245120000000000005e+01
1.245120000000000005e+01
1.239010000000000034e+01
1.248170000000000002e+01
1.242070000000000007e+01
1.239010000000000034e+01
1.242070000000000007e+01
1.242070000000000007e+01
1.242070000000000007e+01
1.242070000000000007e+01
1.239010000000000034e+01
1.239010000000000034e+01
1.245120000000000005e+01
1.242070000000000007e+01
1.242070000000000007e+01
1.245120000000000005e+01
1.245120000000000005e+01
1.245120000000000005e+01
1.242070000000000007e+01
1.245120000000000005e+01
1.248170000000000002e+01
1.248170000000000002e+01
1.245120000000000005e+01
1.245120000000000005e+01
1.245120000000000005e+01
1.245120000000000005e+01
1.245120000000000005e+01
1.245120000000000005e+01
1.245120000000000005e+01
1.245120000000000005e+01
1.245120000000000005e+01
1.251219999999999999e+01
1.245120000000000005e+01
1.248170000000000002e+01
1.245120000000000005e+01
1.248170000000000002e+01
1.248170000000000002e+01
1.245120000000000005e+01
1.245120000000000005e+01
1.248170000000000002e+01
1.242070000000000007e+01
1.245120000000000005e+01
1.245120000000000005e+01
1.242070000000000007e+01
1.245120000000000005e+01
1.245120000000000005e+01
1.248170000000000002e+01
1.242070000000000007e+01
1.245120000000000005e+01
1.242070000000000007e+01
1.242070000000000007e+01
1.245120000000000005e+01
1.245120000000000005e+01
1.245120000000000005e+01
1.245120000000000005e+01
1.245120000000000005e+01
1.248170000000000002e+01
1.242070000000000007e+01
1.245120000000000005e+01
1.245120000000000005e+01
1.248170000000000002e+01
1.242070000000000007e+01
1.245120000000000005e+01
1.245120000000000005e+01
1.245120000000000005e+01
1.248170000000000002e+01
1.242070000000000007e+01
1.245120000000000005e+01
1.248170000000000002e+01
1.242070000000000007e+01
1.245120000000000005e+01
1.245120000000000005e+01
1.245120000000000005e+01
1.248170000000000002e+01
1.245120000000000005e+01
1.242070000000000007e+01
1.245120000000000005e+01
1.245120000000000005e+01
1.242070000000000007e+01
1.245120000000000005e+01
1.242070000000000007e+01
1.245120000000000005e+01
1.245120000000000005e+01
1.254269999999999996e+01
1.248170000000000002e+01
1.248170000000000002e+01
1.245120000000000005e+01
1.245120000000000005e+01
1.245120000000000005e+01
1.245120000000000005e+01
1.245120000000000005e+01
1.245120000000000005e+01
1.245120000000000005e+01
1.245120000000000005e+01
1.242070000000000007e+01
1.242070000000000007e+01
1.245120000000000005e+01
1.245120000000000005e+01
1.248170000000000002e+01
1.248170000000000002e+01
1.248170000000000002e+01
1.245120000000000005e+01
1.248170000000000002e+01
1.248170000000000002e+01
1.245120000000000005e+01
1.242070000000000007e+01
1.245120000000000005e+01
1.239010000000000034e+01
1.245120000000000005e+01
1.245120000000000005e+01
1.245120000000000005e+01
1.245120000000000005e+01
1.248170000000000002e+01
1.248170000000000002e+01
1.248170000000000002e+01
1.242070000000000007e+01
1.251219999999999999e+01
1.245120000000000005e+01
1.245120000000000005e+01
1.248170000000000002e+01
1.248170000000000002e+01
1.248170000000000002e+01
1.242070000000000007e+01
1.248170000000000002e+01
1.245120000000000005e+01
1.245120000000000005e+01
1.245120000000000005e+01
1.245120000000000005e+01
1.248170000000000002e+01
1.242070000000000007e+01
1.248170000000000002e+01
1.245120000000000005e+01
1.245120000000000005e+01
1.242070000000000007e+01
1.245120000000000005e+01
1.239010000000000034e+01
1.239010000000000034e+01
1.239010000000000034e+01
1.242070000000000007e+01
1.239010000000000034e+01
1.239010000000000034e+01
1.242070000000000007e+01
1.239010000000000034e+01
1.242070000000000007e+01
1.242070000000000007e+01
1.242070000000000007e+01
1.242070000000000007e+01
1.242070000000000007e+01
1.239010000000000034e+01
1.242070000000000007e+01
1.239010000000000034e+01
1.242070000000000007e+01
1.242070000000000007e+01
1.242070000000000007e+01
1.245120000000000005e+01
1.235960000000000036e+01
1.245120000000000005e+01
1.239010000000000034e+01
1.242070000000000007e+01
1.242070000000000007e+01
1.242070000000000007e+01
1.242070000000000007e+01
1.242070000000000007e+01
1.242070000000000007e+01
1.245120000000000005e+01
1.239010000000000034e+01
1.242070000000000007e+01
1.239010000000000034e+01
1.242070000000000007e+01
1.239010000000000034e+01
1.242070000000000007e+01
1.239010000000000034e+01
1.239010000000000034e+01
1.245120000000000005e+01
1.242070000000000007e+01
1.239010000000000034e+01
1.235960000000000036e+01
1.242070000000000007e+01
1.242070000000000007e+01
1.242070000000000007e+01
1.239010000000000034e+01
1.242070000000000007e+01
1.239010000000000034e+01
1.242070000000000007e+01
1.239010000000000034e+01
1.242070000000000007e+01
1.242070000000000007e+01
1.239010000000000034e+01
1.239010000000000034e+01
1.242070000000000007e+01
1.242070000000000007e+01
1.242070000000000007e+01
1.242070000000000007e+01
1.242070000000000007e+01
1.242070000000000007e+01
1.242070000000000007e+01
1.239010000000000034e+01
1.242070000000000007e+01
1.239010000000000034e+01
1.245120000000000005e+01
1.242070000000000007e+01
1.235960000000000036e+01
1.239010000000000034e+01
1.239010000000000034e+01
1.242070000000000007e+01
1.239010000000000034e+01
1.245120000000000005e+01
1.239010000000000034e+01
1.242070000000000007e+01
1.242070000000000007e+01
1.235960000000000036e+01
1.239010000000000034e+01
1.235960000000000036e+01
1.239010000000000034e+01
1.235960000000000036e+01
1.232910000000000039e+01
1.242070000000000007e+01
1.235960000000000036e+01
1.235960000000000036e+01
1.239010000000000034e+01
1.235960000000000036e+01
1.239010000000000034e+01
1.239010000000000034e+01
1.239010000000000034e+01
1.239010000000000034e+01
1.235960000000000036e+01
1.239010000000000034e+01
1.239010000000000034e+01
1.242070000000000007e+01
1.239010000000000034e+01
1.235960000000000036e+01
1.239010000000000034e+01
1.239010000000000034e+01
1.239010000000000034e+01
1.239010000000000034e+01
1.239010000000000034e+01
1.239010000000000034e+01
1.239010000000000034e+01
1.239010000000000034e+01
1.235960000000000036e+01
1.235960000000000036e+01
1.239010000000000034e+01
1.235960000000000036e+01
1.235960000000000036e+01
1.239010000000000034e+01
1.239010000000000034e+01
1.235960000000000036e+01
1.235960000000000036e+01
1.235960000000000036e+01
1.242070000000000007e+01
1.239010000000000034e+01
1.239010000000000034e+01
1.239010000000000034e+01
1.235960000000000036e+01
1.239010000000000034e+01
1.235960000000000036e+01
1.239010000000000034e+01
1.239010000000000034e+01
1.242070000000000007e+01
1.239010000000000034e+01
1.235960000000000036e+01
1.242070000000000007e+01
1.239010000000000034e+01
1.242070000000000007e+01
1.242070000000000007e+01
1.239010000000000034e+01
1.239010000000000034e+01
1.242070000000000007e+01
1.239010000000000034e+01
1.239010000000000034e+01
1.235960000000000036e+01
1.235960000000000036e+01
1.239010000000000034e+01
1.239010000000000034e+01
1.235960000000000036e+01
1.239010000000000034e+01
1.239010000000000034e+01
1.239010000000000034e+01
1.239010000000000034e+01
1.235960000000000036e+01
1.239010000000000034e+01
1.239010000000000034e+01
1.239010000000000034e+01
1.235960000000000036e+01
1.239010000000000034e+01
1.239010000000000034e+01
1.239010000000000034e+01
1.245120000000000005e+01
1.239010000000000034e+01
1.235960000000000036e+01
1.235960000000000036e+01
1.235960000000000036e+01
1.235960000000000036e+01
1.239010000000000034e+01
1.232910000000000039e+01
1.235960000000000036e+01
1.239010000000000034e+01
1.235960000000000036e+01
1.239010000000000034e+01
1.235960000000000036e+01
1.235960000000000036e+01
1.239010000000000034e+01
1.235960000000000036e+01
1.232910000000000039e+01
1.235960000000000036e+01
1.229860000000000042e+01
1.232910000000000039e+01
1.235960000000000036e+01
1.232910000000000039e+01
1.235960000000000036e+01
1.232910000000000039e+01
1.232910000000000039e+01
1.239010000000000034e+01
1.235960000000000036e+01
1.239010000000000034e+01
1.232910000000000039e+01
1.239010000000000034e+01
1.239010000000000034e+01
1.239010000000000034e+01
1.239010000000000034e+01
1.242070000000000007e+01
1.242070000000000007e+01
1.245120000000000005e+01
1.242070000000000007e+01
1.248170000000000002e+01
1.242070000000000007e+01
1.242070000000000007e+01
1.242070000000000007e+01
1.245120000000000005e+01
1.242070000000000007e+01
1.239010000000000034e+01
1.242070000000000007e+01
1.239010000000000034e+01
1.239010000000000034e+01
1.245120000000000005e+01
1.239010000000000034e+01
1.242070000000000007e+01
1.242070000000000007e+01
1.245120000000000005e+01
1.239010000000000034e+01
1.239010000000000034e+01
1.239010000000000034e+01
1.242070000000000007e+01
1.245120000000000005e+01
1.242070000000000007e+01
1.245120000000000005e+01
1.239010000000000034e+01
1.235960000000000036e+01
1.239010000000000034e+01
1.235960000000000036e+01
1.245120000000000005e+01
1.239010000000000034e+01
1.242070000000000007e+01
1.239010000000000034e+01
1.248170000000000002e+01
1.242070000000000007e+01
1.239010000000000034e+01
1.242070000000000007e+01
1.242070000000000007e+01
1.242070000000000007e+01
1.242070000000000007e+01
1.245120000000000005e+01
1.242070000000000007e+01
1.242070000000000007e+01
1.242070000000000007e+01
1.245120000000000005e+01
1.239010000000000034e+01
1.245120000000000005e+01
1.248170000000000002e+01
1.242070000000000007e+01
1.248170000000000002e+01
1.242070000000000007e+01
1.239010000000000034e+01
1.239010000000000034e+01
1.232910000000000039e+01
1.239010000000000034e+01
1.239010000000000034e+01
1.245120000000000005e+01
1.235960000000000036e+01
1.239010000000000034e+01
1.242070000000000007e+01
1.242070000000000007e+01
1.242070000000000007e+01
1.245120000000000005e+01
1.242070000000000007e+01
1.239010000000000034e+01
1.242070000000000007e+01
1.235960000000000036e+01
1.242070000000000007e+01
1.239010000000000034e+01
1.242070000000000007e+01
1.239010000000000034e+01
1.239010000000000034e+01
1.235960000000000036e+01
1.235960000000000036e+01
1.239010000000000034e+01
1.239010000000000034e+01
1.239010000000000034e+01
1.239010000000000034e+01
1.242070000000000007e+01
1.242070000000000007e+01
1.239010000000000034e+01
1.239010000000000034e+01
1.242070000000000007e+01
1.239010000000000034e+01
1.239010000000000034e+01
1.239010000000000034e+01
1.239010000000000034e+01
1.235960000000000036e+01
1.239010000000000034e+01
1.239010000000000034e+01
1.239010000000000034e+01
1.242070000000000007e+01
1.239010000000000034e+01
1.235960000000000036e+01
1.239010000000000034e+01
1.239010000000000034e+01
1.242070000000000007e+01
1.242070000000000007e+01
1.239010000000000034e+01
1.242070000000000007e+01
1.232910000000000039e+01
1.239010000000000034e+01
1.232910000000000039e+01
1.239010000000000034e+01
1.235960000000000036e+01
1.239010000000000034e+01
1.245120000000000005e+01
1.235960000000000036e+01
1.235960000000000036e+01
1.239010000000000034e+01
1.239010000000000034e+01
1.242070000000000007e+01
1.242070000000000007e+01
1.239010000000000034e+01
1.239010000000000034e+01
1.239010000000000034e+01
1.242070000000000007e+01
1.235960000000000036e+01
1.242070000000000007e+01
1.239010000000000034e+01
1.239010000000000034e+01
1.239010000000000034e+01
1.232910000000000039e+01
1.239010000000000034e+01
1.239010000000000034e+01
1.235960000000000036e+01
1.239010000000000034e+01
1.239010000000000034e+01
1.232910000000000039e+01
1.239010000000000034e+01
1.239010000000000034e+01
1.242070000000000007e+01
1.239010000000000034e+01
1.235960000000000036e+01
1.239010000000000034e+01
1.235960000000000036e+01
1.239010000000000034e+01
1.239010000000000034e+01
1.239010000000000034e+01
1.239010000000000034e+01
1.239010000000000034e+01
1.235960000000000036e+01
1.235960000000000036e+01
1.232910000000000039e+01
1.232910000000000039e+01
1.232910000000000039e+01
1.235960000000000036e+01
1.232910000000000039e+01
1.235960000000000036e+01
1.239010000000000034e+01
1.235960000000000036e+01
1.235960000000000036e+01
1.232910000000000039e+01
1.232910000000000039e+01
1.235960000000000036e+01
1.235960000000000036e+01
1.232910000000000039e+01
1.239010000000000034e+01
1.235960000000000036e+01
1.235960000000000036e+01
1.232910000000000039e+01
1.235960000000000036e+01
1.235960000000000036e+01
1.232910000000000039e+01
1.235960000000000036e+01
1.232910000000000039e+01
1.232910000000000039e+01
1.235960000000000036e+01
1.235960000000000036e+01
1.232910000000000039e+01
1.235960000000000036e+01
1.239010000000000034e+01
1.235960000000000036e+01
1.232910000000000039e+01
1.235960000000000036e+01
1.232910000000000039e+01
1.232910000000000039e+01
1.232910000000000039e+01
1.232910000000000039e+01
1.239010000000000034e+01
1.232910000000000039e+01
1.235960000000000036e+01
1.232910000000000039e+01
1.235960000000000036e+01
1.239010000000000034e+01
1.235960000000000036e+01
1.232910000000000039e+01
1.232910000000000039e+01
1.229860000000000042e+01
1.235960000000000036e+01
1.235960000000000036e+01
1.229860000000000042e+01
1.232910000000000039e+01
1.232910000000000039e+01
1.239010000000000034e+01
1.235960000000000036e+01
1.232910000000000039e+01
1.232910000000000039e+01
1.232910000000000039e+01
1.239010000000000034e+01
1.232910000000000039e+01
1.235960000000000036e+01
1.235960000000000036e+01
1.235960000000000036e+01
1.235960000000000036e+01
1.235960000000000036e+01
1.235960000000000036e+01
1.235960000000000036e+01
1.232910000000000039e+01
1.239010000000000034e+01
1.232910000000000039e+01
1.229860000000000042e+01
1.232910000000000039e+01
1.229860000000000042e+01
1.235960000000000036e+01
1.235960000000000036e+01
1.232910000000000039e+01
1.235960000000000036e+01
1.229860000000000042e+01
1.232910000000000039e+01
1.232910000000000039e+01
1.226810000000000045e+01
1.235960000000000036e+01
1.229860000000000042e+01
1.235960000000000036e+01
1.232910000000000039e+01
1.229860000000000042e+01
1.235960000000000036e+01
1.232910000000000039e+01
1.232910000000000039e+01
1.235960000000000036e+01
1.235960000000000036e+01
1.232910000000000039e+01
1.232910000000000039e+01
1.232910000000000039e+01
1.229860000000000042e+01
1.229860000000000042e+01
1.232910000000000039e+01
1.232910000000000039e+01
1.229860000000000042e+01
1.235960000000000036e+01
1.232910000000000039e+01
1.239010000000000034e+01
1.239010000000000034e+01
1.232910000000000039e+01
1.232910000000000039e+01
1.232910000000000039e+01
1.235960000000000036e+01
1.229860000000000042e+01
1.235960000000000036e+01
1.235960000000000036e+01
1.229860000000000042e+01
1.239010000000000034e+01
1.235960000000000036e+01
1.232910000000000039e+01
1.229860000000000042e+01
1.232910000000000039e+01
1.235960000000000036e+01
1.232910000000000039e+01
1.235960000000000036e+01
1.239010000000000034e+01
1.232910000000000039e+01
1.235960000000000036e+01
1.235960000000000036e+01
1.235960000000000036e+01
1.232910000000000039e+01
1.232910000000000039e+01
1.232910000000000039e+01
1.232910000000000039e+01
1.235960000000000036e+01
1.235960000000000036e+01
1.232910000000000039e+01
1.232910000000000039e+01
1.229860000000000042e+01
1.229860000000000042e+01
1.232910000000000039e+01
1.229860000000000042e+01
1.232910000000000039e+01
1.232910000000000039e+01
1.229860000000000042e+01
1.229860000000000042e+01
1.229860000000000042e+01
1.229860000000000042e+01
1.232910000000000039e+01
1.232910000000000039e+01
1.232910000000000039e+01
1.229860000000000042e+01
1.229860000000000042e+01
1.229860000000000042e+01
1.229860000000000042e+01
1.229860000000000042e+01
1.232910000000000039e+01
1.232910000000000039e+01
1.226810000000000045e+01
1.232910000000000039e+01
1.232910000000000039e+01
1.229860000000000042e+01
1.229860000000000042e+01
1.229860000000000042e+01
1.229860000000000042e+01
1.229860000000000042e+01
1.229860000000000042e+01
1.229860000000000042e+01
1.226810000000000045e+01
1.232910000000000039e+01
1.229860000000000042e+01
1.229860000000000042e+01
1.229860000000000042e+01
1.232910000000000039e+01
1.235960000000000036e+01
1.232910000000000039e+01
1.232910000000000039e+01
1.229860000000000042e+01
1.223750000000000071e+01
1.226810000000000045e+01
1.232910000000000039e+01
1.229860000000000042e+01
1.232910000000000039e+01
1.232910000000000039e+01
1.229860000000000042e+01
1.239010000000000034e+01
1.229860000000000042e+01
1.226810000000000045e+01
1.232910000000000039e+01
1.232910000000000039e+01
1.229860000000000042e+01
1.226810000000000045e+01
1.232910000000000039e+01
1.235960000000000036e+01
1.232910000000000039e+01
1.232910000000000039e+01
1.229860000000000042e+01
1.229860000000000042e+01
1.229860000000000042e+01
1.226810000000000045e+01
1.232910000000000039e+01
1.226810000000000045e+01
1.229860000000000042e+01
1.229860000000000042e+01
1.229860000000000042e+01
1.226810000000000045e+01
1.223750000000000071e+01
1.229860000000000042e+01
1.229860000000000042e+01
1.226810000000000045e+01
1.226810000000000045e+01
1.229860000000000042e+01
1.226810000000000045e+01
1.226810000000000045e+01
1.223750000000000071e+01
1.229860000000000042e+01
1.229860000000000042e+01
1.229860000000000042e+01
1.229860000000000042e+01
1.226810000000000045e+01
1.223750000000000071e+01
1.223750000000000071e+01
1.223750000000000071e+01
1.229860000000000042e+01
1.223750000000000071e+01
1.229860000000000042e+01
1.226810000000000045e+01
1.232910000000000039e+01
1.226810000000000045e+01
1.226810000000000045e+01
1.229860000000000042e+01
1.223750000000000071e+01
1.229860000000000042e+01
1.223750000000000071e+01
1.229860000000000042e+01
1.229860000000000042e+01
1.226810000000000045e+01
1.226810000000000045e+01
1.226810000000000045e+01
1.226810000000000045e+01
1.223750000000000071e+01
1.223750000000000071e+01
1.226810000000000045e+01
1.226810000000000045e+01
1.226810000000000045e+01
1.232910000000000039e+01
1.223750000000000071e+01
1.229860000000000042e+01
1.229860000000000042e+01
1.226810000000000045e+01
1.226810000000000045e+01
1.223750000000000071e+01
1.232910000000000039e+01
1.226810000000000045e+01
1.229860000000000042e+01
1.226810000000000045e+01
1.223750000000000071e+01
1.223750000000000071e+01
1.223750000000000071e+01
1.223750000000000071e+01
1.223750000000000071e+01
1.220700000000000074e+01
1.223750000000000071e+01
1.220700000000000074e+01
1.226810000000000045e+01
1.226810000000000045e+01
1.217650000000000077e+01
1.226810000000000045e+01
1.223750000000000071e+01
1.223750000000000071e+01
1.226810000000000045e+01
1.223750000000000071e+01
1.220700000000000074e+01
1.220700000000000074e+01
1.223750000000000071e+01
1.223750000000000071e+01
1.223750000000000071e+01
1.223750000000000071e+01
1.223750000000000071e+01
1.223750000000000071e+01
1.223750000000000071e+01
1.223750000000000071e+01
1.220700000000000074e+01
1.223750000000000071e+01
1.223750000000000071e+01
1.223750000000000071e+01
1.226810000000000045e+01
1.223750000000000071e+01
1.226810000000000045e+01
1.220700000000000074e+01
1.223750000000000071e+01
1.223750000000000071e+01
1.223750000000000071e+01
1.226810000000000045e+01
1.226810000000000045e+01
1.223750000000000071e+01
1.223750000000000071e+01
1.226810000000000045e+01
1.220700000000000074e+01
1.223750000000000071e+01
1.220700000000000074e+01
1.223750000000000071e+01
1.223750000000000071e+01
1.223750000000000071e+01
1.226810000000000045e+01
1.223750000000000071e+01
1.226810000000000045e+01
1.226810000000000045e+01
1.220700000000000074e+01
1.220700000000000074e+01
1.217650000000000077e+01
1.217650000000000077e+01
1.217650000000000077e+01
1.220700000000000074e+01
1.217650000000000077e+01
1.217650000000000077e+01
1.220700000000000074e+01
1.220700000000000074e+01
1.217650000000000077e+01
1.223750000000000071e+01
1.220700000000000074e+01
1.220700000000000074e+01
1.217650000000000077e+01
1.220700000000000074e+01
1.220700000000000074e+01
1.217650000000000077e+01
1.217650000000000077e+01
1.220700000000000074e+01
1.220700000000000074e+01
1.217650000000000077e+01
1.223750000000000071e+01
1.223750000000000071e+01
1.220700000000000074e+01
1.220700000000000074e+01
1.220700000000000074e+01
1.220700000000000074e+01
1.220700000000000074e+01
1.220700000000000074e+01
1.223750000000000071e+01
1.220700000000000074e+01
1.217650000000000077e+01
1.226810000000000045e+01
1.220700000000000074e+01
1.223750000000000071e+01
1.217650000000000077e+01
1.220700000000000074e+01
1.220700000000000074e+01
1.223750000000000071e+01
1.217650000000000077e+01
1.220700000000000074e+01
1.223750000000000071e+01
1.217650000000000077e+01
1.220700000000000074e+01
1.217650000000000077e+01
1.223750000000000071e+01
1.220700000000000074e+01
1.217650000000000077e+01
1.217650000000000077e+01
1.223750000000000071e+01
1.220700000000000074e+01
1.223750000000000071e+01
1.223750000000000071e+01
1.223750000000000071e+01
1.217650000000000077e+01
1.214600000000000080e+01
1.217650000000000077e+01
1.214600000000000080e+01
1.220700000000000074e+01
1.217650000000000077e+01
1.217650000000000077e+01
1.220700000000000074e+01
1.214600000000000080e+01
1.214600000000000080e+01
1.214600000000000080e+01
1.214600000000000080e+01
1.214600000000000080e+01
1.214600000000000080e+01
1.220700000000000074e+01
1.217650000000000077e+01
1.217650000000000077e+01
1.217650000000000077e+01
1.217650000000000077e+01
1.220700000000000074e+01
1.214600000000000080e+01
1.217650000000000077e+01
1.214600000000000080e+01
1.214600000000000080e+01
1.217650000000000077e+01
1.220700000000000074e+01
1.214600000000000080e+01
1.217650000000000077e+01
1.217650000000000077e+01
1.217650000000000077e+01
1.217650000000000077e+01
1.217650000000000077e+01
1.220700000000000074e+01
1.214600000000000080e+01
1.214600000000000080e+01
1.211550000000000082e+01
1.220700000000000074e+01
1.220700000000000074e+01
1.217650000000000077e+01
1.220700000000000074e+01
1.217650000000000077e+01
1.214600000000000080e+01
1.214600000000000080e+01
1.214600000000000080e+01
1.220700000000000074e+01
1.214600000000000080e+01
1.220700000000000074e+01
1.214600000000000080e+01
1.214600000000000080e+01
1.220700000000000074e+01
1.214600000000000080e+01
1.217650000000000077e+01
1.214600000000000080e+01
1.208500000000000085e+01
1.211550000000000082e+01
1.214600000000000080e+01
1.217650000000000077e+01
1.214600000000000080e+01
1.214600000000000080e+01
1.211550000000000082e+01
1.211550000000000082e+01
1.211550000000000082e+01
1.214600000000000080e+01
1.214600000000000080e+01
1.214600000000000080e+01
1.211550000000000082e+01
1.214600000000000080e+01
1.208500000000000085e+01
1.211550000000000082e+01
1.214600000000000080e+01
1.214600000000000080e+01
1.214600000000000080e+01
1.217650000000000077e+01
1.217650000000000077e+01
1.214600000000000080e+01
1.214600000000000080e+01
1.214600000000000080e+01
1.214600000000000080e+01
1.211550000000000082e+01
1.214600000000000080e+01
1.211550000000000082e+01
1.211550000000000082e+01
1.217650000000000077e+01
1.217650000000000077e+01
1.217650000000000077e+01
1.208500000000000085e+01
1.217650000000000077e+01
1.214600000000000080e+01
1.214600000000000080e+01
1.214600000000000080e+01
1.217650000000000077e+01
1.205439999999999934e+01
1.211550000000000082e+01
1.211550000000000082e+01
1.217650000000000077e+01
1.217650000000000077e+01
1.214600000000000080e+01
1.217650000000000077e+01
1.214600000000000080e+01
1.214600000000000080e+01
1.214600000000000080e+01
1.214600000000000080e+01
1.211550000000000082e+01
1.214600000000000080e+01
1.217650000000000077e+01
1.208500000000000085e+01
1.211550000000000082e+01
1.211550000000000082e+01
1.205439999999999934e+01
1.205439999999999934e+01
1.211550000000000082e+01
1.211550000000000082e+01
1.214600000000000080e+01
1.208500000000000085e+01
1.214600000000000080e+01
1.208500000000000085e+01
1.211550000000000082e+01
1.211550000000000082e+01
1.208500000000000085e+01
1.211550000000000082e+01
1.208500000000000085e+01
1.208500000000000085e+01
1.211550000000000082e+01
1.205439999999999934e+01
1.208500000000000085e+01
1.208500000000000085e+01
1.208500000000000085e+01
1.211550000000000082e+01
1.208500000000000085e+01
1.214600000000000080e+01
1.205439999999999934e+01
1.211550000000000082e+01
1.211550000000000082e+01
1.208500000000000085e+01
1.208500000000000085e+01
1.211550000000000082e+01
1.211550000000000082e+01
1.208500000000000085e+01
1.208500000000000085e+01
1.214600000000000080e+01
1.211550000000000082e+01
1.214600000000000080e+01
1.205439999999999934e+01
1.211550000000000082e+01
1.211550000000000082e+01
1.211550000000000082e+01
1.208500000000000085e+01
1.211550000000000082e+01
1.211550000000000082e+01
1.208500000000000085e+01
1.211550000000000082e+01
1.211550000000000082e+01
1.211550000000000082e+01
1.208500000000000085e+01
1.208500000000000085e+01
1.208500000000000085e+01
1.208500000000000085e+01
1.208500000000000085e+01
1.208500000000000085e+01
1.205439999999999934e+01
1.211550000000000082e+01
1.208500000000000085e+01
1.211550000000000082e+01
1.205439999999999934e+01
1.211550000000000082e+01
1.208500000000000085e+01
1.211550000000000082e+01
1.208500000000000085e+01
1.202389999999999937e+01
1.208500000000000085e+01
1.208500000000000085e+01
1.208500000000000085e+01
1.208500000000000085e+01
1.208500000000000085e+01
1.208500000000000085e+01
1.208500000000000085e+01
1.208500000000000085e+01
1.208500000000000085e+01
1.205439999999999934e+01
1.211550000000000082e+01
1.202389999999999937e+01
1.208500000000000085e+01
1.211550000000000082e+01
1.208500000000000085e+01
1.208500000000000085e+01
1.208500000000000085e+01
1.208500000000000085e+01
1.208500000000000085e+01
1.205439999999999934e+01
1.205439999999999934e+01
1.208500000000000085e+01
1.208500000000000085e+01
1.208500000000000085e+01
1.205439999999999934e+01
1.208500000000000085e+01
1.208500000000000085e+01
1.208500000000000085e+01
1.211550000000000082e+01
1.205439999999999934e+01
1.214600000000000080e+01
1.208500000000000085e+01
1.208500000000000085e+01
1.208500000000000085e+01
1.208500000000000085e+01
1.205439999999999934e+01
1.208500000000000085e+01
1.205439999999999934e+01
1.205439999999999934e+01
1.205439999999999934e+01
1.205439999999999934e+01
1.208500000000000085e+01
1.205439999999999934e+01
1.205439999999999934e+01
1.205439999999999934e+01
1.208500000000000085e+01
1.202389999999999937e+01
1.205439999999999934e+01
1.205439999999999934e+01
1.202389999999999937e+01
1.205439999999999934e+01
1.205439999999999934e+01
1.205439999999999934e+01
1.205439999999999934e+01
1.202389999999999937e+01
1.202389999999999937e+01
1.205439999999999934e+01
1.205439999999999934e+01
1.202389999999999937e+01
1.202389999999999937e+01
1.205439999999999934e+01
1.202389999999999937e+01
1.205439999999999934e+01
1.202389999999999937e+01
1.205439999999999934e+01
1.199339999999999939e+01
1.202389999999999937e+01
1.202389999999999937e+01
1.208500000000000085e+01
1.205439999999999934e+01
1.205439999999999934e+01
1.208500000000000085e+01
1.202389999999999937e+01
1.205439999999999934e+01
1.205439999999999934e+01
1.205439999999999934e+01
1.208500000000000085e+01
1.208500000000000085e+01
1.205439999999999934e+01
1.202389999999999937e+01
1.211550000000000082e+01
1.205439999999999934e+01
1.202389999999999937e+01
1.202389999999999937e+01
1.199339999999999939e+01
1.202389999999999937e+01
1.202389999999999937e+01
1.202389999999999937e+01
1.208500000000000085e+01
1.202389999999999937e+01
1.202389999999999937e+01
1.202389999999999937e+01
1.202389999999999937e+01
1.202389999999999937e+01
1.199339999999999939e+01
1.202389999999999937e+01
1.202389999999999937e+01
1.202389999999999937e+01
1.205439999999999934e+01
1.199339999999999939e+01
1.205439999999999934e+01
1.199339999999999939e+01
1.202389999999999937e+01
1.199339999999999939e+01
1.199339999999999939e+01
1.202389999999999937e+01
1.199339999999999939e+01
1.202389999999999937e+01
1.202389999999999937e+01
1.199339999999999939e+01
1.199339999999999939e+01
1.202389999999999937e+01
1.202389999999999937e+01
1.208500000000000085e+01
1.196289999999999942e+01
1.205439999999999934e+01
1.202389999999999937e+01
1.202389999999999937e+01
1.202389999999999937e+01
1.205439999999999934e+01
1.202389999999999937e+01
1.205439999999999934e+01
1.202389999999999937e+01
1.202389999999999937e+01
1.199339999999999939e+01
1.205439999999999934e+01
1.205439999999999934e+01
1.196289999999999942e+01
1.202389999999999937e+01
1.196289999999999942e+01
1.202389999999999937e+01
1.199339999999999939e+01
1.202389999999999937e+01
1.202389999999999937e+01
1.199339999999999939e+01
1.199339999999999939e+01
1.202389999999999937e+01
1.205439999999999934e+01
1.202389999999999937e+01
1.202389999999999937e+01
1.208500000000000085e+01
1.202389999999999937e+01
1.196289999999999942e+01
1.196289999999999942e+01
1.199339999999999939e+01
1.202389999999999937e+01
1.199339999999999939e+01
1.199339999999999939e+01
1.202389999999999937e+01
1.196289999999999942e+01
1.199339999999999939e+01
1.196289999999999942e+01
1.193239999999999945e+01
1.196289999999999942e+01
1.199339999999999939e+01
1.196289999999999942e+01
1.196289999999999942e+01
1.196289999999999942e+01
1.199339999999999939e+01
1.196289999999999942e+01
1.196289999999999942e+01
1.196289999999999942e+01
1.196289999999999942e+01
1.202389999999999937e+01
1.199339999999999939e+01
1.199339999999999939e+01
1.199339999999999939e+01
1.202389999999999937e+01
1.199339999999999939e+01
1.196289999999999942e+01
1.199339999999999939e+01
1.199339999999999939e+01
1.199339999999999939e+01
1.199339999999999939e+01
1.196289999999999942e+01
1.199339999999999939e+01
1.196289999999999942e+01
1.196289999999999942e+01
1.199339999999999939e+01
1.202389999999999937e+01
1.196289999999999942e+01
1.196289999999999942e+01
1.196289999999999942e+01
1.196289999999999942e+01
1.199339999999999939e+01
1.199339999999999939e+01
1.199339999999999939e+01
1.199339999999999939e+01
1.196289999999999942e+01
1.199339999999999939e+01
1.199339999999999939e+01
1.196289999999999942e+01
1.196289999999999942e+01
1.196289999999999942e+01
1.196289999999999942e+01
1.199339999999999939e+01
1.199339999999999939e+01
1.199339999999999939e+01
1.199339999999999939e+01
1.199339999999999939e+01
1.199339999999999939e+01
1.196289999999999942e+01
1.193239999999999945e+01
1.199339999999999939e+01
1.199339999999999939e+01
1.193239999999999945e+01
1.199339999999999939e+01
1.196289999999999942e+01
1.199339999999999939e+01
1.193239999999999945e+01
1.199339999999999939e+01
1.196289999999999942e+01
1.196289999999999942e+01
1.196289999999999942e+01
1.196289999999999942e+01
1.196289999999999942e+01
1.196289999999999942e+01
1.196289999999999942e+01
1.196289999999999942e+01
1.193239999999999945e+01
1.199339999999999939e+01
1.196289999999999942e+01
1.193239999999999945e+01
1.193239999999999945e+01
1.196289999999999942e+01
1.196289999999999942e+01
1.190189999999999948e+01
1.193239999999999945e+01
1.199339999999999939e+01
1.196289999999999942e+01
1.199339999999999939e+01
1.196289999999999942e+01
1.199339999999999939e+01
1.196289999999999942e+01
1.196289999999999942e+01
1.199339999999999939e+01
1.199339999999999939e+01
1.193239999999999945e+01
1.199339999999999939e+01
1.193239999999999945e+01
1.196289999999999942e+01
1.196289999999999942e+01
1.190189999999999948e+01
1.196289999999999942e+01
1.190189999999999948e+01
1.193239999999999945e+01
1.190189999999999948e+01
1.193239999999999945e+01
1.190189999999999948e+01
1.193239999999999945e+01
1.193239999999999945e+01
1.193239999999999945e+01
1.193239999999999945e+01
1.193239999999999945e+01
1.190189999999999948e+01
1.190189999999999948e+01
1.190189999999999948e+01
1.190189999999999948e+01
1.193239999999999945e+01
1.190189999999999948e+01
1.193239999999999945e+01
1.193239999999999945e+01
1.190189999999999948e+01
1.196289999999999942e+01
1.190189999999999948e+01
1.193239999999999945e+01
1.190189999999999948e+01
1.193239999999999945e+01
1.193239999999999945e+01
1.190189999999999948e+01
1.190189999999999948e+01
1.190189999999999948e+01
1.193239999999999945e+01
1.193239999999999945e+01
1.190189999999999948e+01
1.187129999999999974e+01
1.193239999999999945e+01
1.196289999999999942e+01
1.190189999999999948e+01
1.187129999999999974e+01
1.193239999999999945e+01
1.193239999999999945e+01
1.190189999999999948e+01
1.190189999999999948e+01
1.193239999999999945e+01
1.190189999999999948e+01
1.187129999999999974e+01
1.190189999999999948e+01
1.193239999999999945e+01
1.190189999999999948e+01
1.190189999999999948e+01
1.193239999999999945e+01
1.184079999999999977e+01
1.190189999999999948e+01
1.184079999999999977e+01
1.190189999999999948e+01
1.187129999999999974e+01
1.193239999999999945e+01
1.190189999999999948e+01
1.187129999999999974e+01
1.193239999999999945e+01
1.187129999999999974e+01
1.187129999999999974e+01
1.190189999999999948e+01
1.190189999999999948e+01
1.190189999999999948e+01
1.187129999999999974e+01
1.190189999999999948e+01
1.187129999999999974e+01
1.190189999999999948e+01
1.190189999999999948e+01
1.190189999999999948e+01
1.187129999999999974e+01
1.193239999999999945e+01
1.190189999999999948e+01
1.190189999999999948e+01
1.190189999999999948e+01
1.190189999999999948e+01
1.184079999999999977e+01
1.184079999999999977e+01
1.187129999999999974e+01
1.187129999999999974e+01
1.190189999999999948e+01
1.187129999999999974e+01
1.193239999999999945e+01
1.190189999999999948e+01
1.193239999999999945e+01
1.187129999999999974e+01
1.190189999999999948e+01
1.187129999999999974e+01
1.187129999999999974e+01
1.187129999999999974e+01
1.187129999999999974e+01
1.187129999999999974e+01
1.190189999999999948e+01
1.190189999999999948e+01
1.187129999999999974e+01
1.190189999999999948e+01
1.190189999999999948e+01
1.187129999999999974e+01
1.190189999999999948e+01
1.184079999999999977e+01
1.190189999999999948e+01
1.190189999999999948e+01
1.181029999999999980e+01
1.184079999999999977e+01
1.184079999999999977e+01
1.177979999999999983e+01
1.187129999999999974e+01
1.181029999999999980e+01
1.181029999999999980e+01
1.187129999999999974e+01
1.184079999999999977e+01
1.184079999999999977e+01
1.184079999999999977e+01
1.187129999999999974e+01
1.184079999999999977e+01
1.181029999999999980e+01
1.181029999999999980e+01
1.187129999999999974e+01
1.187129999999999974e+01
1.184079999999999977e+01
1.190189999999999948e+01
1.184079999999999977e+01
1.187129999999999974e+01
1.187129999999999974e+01
1.190189999999999948e+01
1.187129999999999974e+01
1.190189999999999948e+01
1.181029999999999980e+01
1.190189999999999948e+01
1.187129999999999974e+01
1.187129999999999974e+01
1.184079999999999977e+01
1.184079999999999977e+01
1.184079999999999977e+01
1.184079999999999977e+01
1.184079999999999977e+01
1.184079999999999977e+01
1.187129999999999974e+01
1.187129999999999974e+01
1.187129999999999974e+01
1.187129999999999974e+01
1.181029999999999980e+01
1.187129999999999974e+01
1.187129999999999974e+01
1.190189999999999948e+01
1.190189999999999948e+01
1.184079999999999977e+01
1.187129999999999974e+01
1.190189999999999948e+01
1.187129999999999974e+01
1.184079999999999977e+01
1.187129999999999974e+01
1.184079999999999977e+01
1.181029999999999980e+01
1.184079999999999977e+01
1.184079999999999977e+01
1.187129999999999974e+01
1.181029999999999980e+01
1.181029999999999980e+01
1.181029999999999980e+01
1.187129999999999974e+01
1.184079999999999977e+01
1.190189999999999948e+01
1.181029999999999980e+01
1.184079999999999977e+01
1.184079999999999977e+01
1.184079999999999977e+01
1.184079999999999977e+01
1.184079999999999977e+01
1.187129999999999974e+01
1.184079999999999977e+01
1.184079999999999977e+01
1.181029999999999980e+01
1.177979999999999983e+01
1.184079999999999977e+01
1.181029999999999980e+01
1.187129999999999974e+01
1.184079999999999977e+01
1.184079999999999977e+01
1.187129999999999974e+01
1.187129999999999974e+01
1.177979999999999983e+01
1.184079999999999977e+01
1.184079999999999977e+01
1.181029999999999980e+01
1.184079999999999977e+01
1.181029999999999980e+01
1.181029999999999980e+01
1.184079999999999977e+01
1.181029999999999980e+01
1.190189999999999948e+01
1.187129999999999974e+01
1.184079999999999977e+01
1.184079999999999977e+01
1.184079999999999977e+01
1.187129999999999974e+01
1.187129999999999974e+01
1.184079999999999977e+01
1.184079999999999977e+01
1.184079999999999977e+01
1.181029999999999980e+01
1.184079999999999977e+01
1.181029999999999980e+01
1.181029999999999980e+01
1.181029999999999980e+01
1.177979999999999983e+01
1.181029999999999980e+01
1.181029999999999980e+01
1.181029999999999980e+01
1.181029999999999980e+01
1.181029999999999980e+01
1.181029999999999980e+01
1.181029999999999980e+01
1.184079999999999977e+01
1.181029999999999980e+01
1.177979999999999983e+01
1.181029999999999980e+01
1.184079999999999977e+01
1.177979999999999983e+01
1.181029999999999980e+01
1.177979999999999983e+01
1.177979999999999983e+01
1.181029999999999980e+01
1.174929999999999986e+01
1.181029999999999980e+01
1.177979999999999983e+01
1.174929999999999986e+01
1.177979999999999983e+01
1.177979999999999983e+01
1.181029999999999980e+01
1.181029999999999980e+01
1.181029999999999980e+01
1.177979999999999983e+01
1.181029999999999980e+01
1.181029999999999980e+01
1.177979999999999983e+01
1.181029999999999980e+01
1.181029999999999980e+01
1.177979999999999983e+01
1.184079999999999977e+01
1.177979999999999983e+01
1.181029999999999980e+01
1.181029999999999980e+01
1.181029999999999980e+01
1.184079999999999977e+01
1.177979999999999983e+01
1.184079999999999977e+01
1.184079999999999977e+01
1.184079999999999977e+01
1.184079999999999977e+01
1.181029999999999980e+01
1.187129999999999974e+01
1.181029999999999980e+01
1.177979999999999983e+01
1.181029999999999980e+01
1.174929999999999986e+01
1.177979999999999983e+01
1.177979999999999983e+01
1.184079999999999977e+01
1.177979999999999983e+01
1.177979999999999983e+01
1.177979999999999983e+01
1.181029999999999980e+01
1.177979999999999983e+01
1.181029999999999980e+01
1.177979999999999983e+01
1.177979999999999983e+01
1.177979999999999983e+01
1.177979999999999983e+01
1.177979999999999983e+01
1.177979999999999983e+01
1.181029999999999980e+01
1.177979999999999983e+01
1.177979999999999983e+01
1.184079999999999977e+01
1.177979999999999983e+01
1.177979999999999983e+01
1.177979999999999983e+01
1.181029999999999980e+01
1.177979999999999983e+01
1.177979999999999983e+01
1.177979999999999983e+01
1.181029999999999980e+01
1.181029999999999980e+01
1.177979999999999983e+01
1.177979999999999983e+01
1.174929999999999986e+01
1.174929999999999986e+01
1.177979999999999983e+01
1.174929999999999986e+01
1.177979999999999983e+01
1.177979999999999983e+01
1.177979999999999983e+01
1.177979999999999983e+01
1.181029999999999980e+01
1.177979999999999983e+01
1.177979999999999983e+01
1.181029999999999980e+01
1.177979999999999983e+01
1.177979999999999983e+01
1.177979999999999983e+01
1.174929999999999986e+01
1.177979999999999983e+01
1.174929999999999986e+01
1.171879999999999988e+01
1.181029999999999980e+01
1.174929999999999986e+01
1.177979999999999983e+01
1.171879999999999988e+01
1.174929999999999986e+01
1.174929999999999986e+01
1.171879999999999988e+01
1.171879999999999988e+01
1.174929999999999986e+01
1.171879999999999988e+01
1.174929999999999986e+01
1.174929999999999986e+01
1.174929999999999986e+01
1.174929999999999986e+01
1.171879999999999988e+01
1.174929999999999986e+01
1.171879999999999988e+01
1.177979999999999983e+01
1.168820000000000014e+01
1.171879999999999988e+01
1.177979999999999983e+01
1.171879999999999988e+01
1.177979999999999983e+01
1.168820000000000014e+01
1.171879999999999988e+01
1.171879999999999988e+01
1.168820000000000014e+01
1.171879999999999988e+01
1.174929999999999986e+01
1.177979999999999983e+01
1.171879999999999988e+01
1.171879999999999988e+01
1.177979999999999983e+01
1.174929999999999986e+01
1.174929999999999986e+01
1.174929999999999986e+01
1.177979999999999983e+01
1.171879999999999988e+01
1.177979999999999983e+01
1.174929999999999986e+01
1.174929999999999986e+01
1.174929999999999986e+01
1.174929999999999986e+01
1.171879999999999988e+01
1.174929999999999986e+01
1.171879999999999988e+01
1.174929999999999986e+01
1.177979999999999983e+01
1.171879999999999988e+01
1.171879999999999988e+01
1.181029999999999980e+01
1.168820000000000014e+01
1.174929999999999986e+01
1.168820000000000014e+01
1.171879999999999988e+01
1.171879999999999988e+01
1.168820000000000014e+01
1.171879999999999988e+01
1.168820000000000014e+01
1.168820000000000014e+01
1.168820000000000014e+01
1.174929999999999986e+01
1.168820000000000014e+01
1.168820000000000014e+01
1.165770000000000017e+01
1.177979999999999983e+01
1.168820000000000014e+01
1.171879999999999988e+01
1.171879999999999988e+01
1.174929999999999986e+01
1.165770000000000017e+01
1.168820000000000014e+01
1.168820000000000014e+01
1.168820000000000014e+01
1.171879999999999988e+01
1.171879999999999988e+01
1.168820000000000014e+01
1.174929999999999986e+01
1.168820000000000014e+01
1.171879999999999988e+01
1.171879999999999988e+01
1.171879999999999988e+01
1.174929999999999986e+01
1.171879999999999988e+01
1.168820000000000014e+01
1.171879999999999988e+01
1.171879999999999988e+01
1.168820000000000014e+01
1.171879999999999988e+01
1.168820000000000014e+01
1.165770000000000017e+01
1.174929999999999986e+01
1.171879999999999988e+01
1.174929999999999986e+01
1.174929999999999986e+01
1.171879999999999988e+01
1.174929999999999986e+01
1.171879999999999988e+01
1.168820000000000014e+01
1.171879999999999988e+01
1.171879999999999988e+01
1.171879999999999988e+01
1.171879999999999988e+01
1.165770000000000017e+01
1.162720000000000020e+01
1.168820000000000014e+01
1.162720000000000020e+01
1.165770000000000017e+01
1.165770000000000017e+01
1.171879999999999988e+01
1.168820000000000014e+01
1.159670000000000023e+01
1.165770000000000017e+01
1.165770000000000017e+01
1.168820000000000014e+01
1.171879999999999988e+01
1.162720000000000020e+01
1.165770000000000017e+01
1.165770000000000017e+01
1.165770000000000017e+01
1.162720000000000020e+01
1.165770000000000017e+01
1.162720000000000020e+01
1.165770000000000017e+01
1.165770000000000017e+01
1.165770000000000017e+01
1.168820000000000014e+01
1.162720000000000020e+01
1.168820000000000014e+01
1.165770000000000017e+01
1.165770000000000017e+01
1.165770000000000017e+01
1.168820000000000014e+01
1.165770000000000017e+01
1.165770000000000017e+01
1.165770000000000017e+01
1.168820000000000014e+01
1.165770000000000017e+01
1.165770000000000017e+01
1.168820000000000014e+01
1.168820000000000014e+01
1.168820000000000014e+01
1.168820000000000014e+01
1.171879999999999988e+01
1.165770000000000017e+01
1.171879999999999988e+01
1.165770000000000017e+01
1.165770000000000017e+01
1.165770000000000017e+01
1.162720000000000020e+01
1.168820000000000014e+01
1.165770000000000017e+01
1.165770000000000017e+01
1.168820000000000014e+01
1.162720000000000020e+01
1.168820000000000014e+01
1.165770000000000017e+01
1.165770000000000017e+01
1.165770000000000017e+01
1.165770000000000017e+01
1.165770000000000017e+01
1.162720000000000020e+01
1.162720000000000020e+01
1.165770000000000017e+01
1.162720000000000020e+01
1.168820000000000014e+01
1.165770000000000017e+01
1.168820000000000014e+01
1.165770000000000017e+01
1.162720000000000020e+01
1.162720000000000020e+01
1.165770000000000017e+01
1.168820000000000014e+01
1.165770000000000017e+01
1.165770000000000017e+01
1.159670000000000023e+01
1.162720000000000020e+01
1.162720000000000020e+01
1.165770000000000017e+01
1.162720000000000020e+01
1.162720000000000020e+01
1.162720000000000020e+01
1.165770000000000017e+01
1.165770000000000017e+01
1.162720000000000020e+01
1.162720000000000020e+01
1.159670000000000023e+01
1.156620000000000026e+01
1.168820000000000014e+01
1.162720000000000020e+01
1.162720000000000020e+01
1.165770000000000017e+01
1.165770000000000017e+01
1.162720000000000020e+01
1.162720000000000020e+01
1.165770000000000017e+01
1.171879999999999988e+01
1.165770000000000017e+01
1.162720000000000020e+01
1.162720000000000020e+01
1.162720000000000020e+01
1.162720000000000020e+01
1.165770000000000017e+01
1.162720000000000020e+01
1.162720000000000020e+01
1.168820000000000014e+01
1.165770000000000017e+01
1.162720000000000020e+01
1.156620000000000026e+01
1.162720000000000020e+01
1.159670000000000023e+01
1.159670000000000023e+01
1.165770000000000017e+01
1.159670000000000023e+01
1.159670000000000023e+01
1.162720000000000020e+01
1.162720000000000020e+01
1.159670000000000023e+01
1.162720000000000020e+01
1.159670000000000023e+01
1.159670000000000023e+01
1.162720000000000020e+01
1.162720000000000020e+01
1.159670000000000023e+01
1.162720000000000020e+01
1.159670000000000023e+01
1.162720000000000020e+01
1.159670000000000023e+01
1.162720000000000020e+01
1.159670000000000023e+01
1.162720000000000020e+01
1.156620000000000026e+01
1.159670000000000023e+01
1.162720000000000020e+01
1.159670000000000023e+01
1.159670000000000023e+01
1.162720000000000020e+01
1.162720000000000020e+01
1.159670000000000023e+01
1.159670000000000023e+01
1.159670000000000023e+01
1.159670000000000023e+01
1.159670000000000023e+01
1.162720000000000020e+01
1.165770000000000017e+01
1.159670000000000023e+01
1.162720000000000020e+01
1.159670000000000023e+01
1.159670000000000023e+01
1.159670000000000023e+01
1.162720000000000020e+01
1.156620000000000026e+01
1.156620000000000026e+01
1.159670000000000023e+01
1.159670000000000023e+01
1.162720000000000020e+01
1.159670000000000023e+01
1.159670000000000023e+01
1.159670000000000023e+01
1.159670000000000023e+01
1.159670000000000023e+01
1.159670000000000023e+01
1.159670000000000023e+01
1.159670000000000023e+01
1.159670000000000023e+01
1.165770000000000017e+01
1.159670000000000023e+01
1.162720000000000020e+01
1.156620000000000026e+01
1.159670000000000023e+01
1.159670000000000023e+01
1.156620000000000026e+01
1.153560000000000052e+01
1.159670000000000023e+01
1.156620000000000026e+01
1.159670000000000023e+01
1.159670000000000023e+01
1.159670000000000023e+01
1.159670000000000023e+01
1.159670000000000023e+01
1.159670000000000023e+01
1.159670000000000023e+01
1.156620000000000026e+01
1.159670000000000023e+01
1.156620000000000026e+01
1.159670000000000023e+01
1.156620000000000026e+01
1.159670000000000023e+01
1.159670000000000023e+01
1.159670000000000023e+01
1.159670000000000023e+01
1.159670000000000023e+01
1.156620000000000026e+01
1.162720000000000020e+01
1.159670000000000023e+01
1.156620000000000026e+01
1.156620000000000026e+01
1.156620000000000026e+01
1.156620000000000026e+01
1.156620000000000026e+01
1.159670000000000023e+01
1.159670000000000023e+01
1.156620000000000026e+01
1.156620000000000026e+01
1.153560000000000052e+01
1.153560000000000052e+01
1.156620000000000026e+01
1.156620000000000026e+01
1.156620000000000026e+01
1.159670000000000023e+01
1.159670000000000023e+01
1.162720000000000020e+01
1.156620000000000026e+01
1.159670000000000023e+01
1.159670000000000023e+01
1.159670000000000023e+01
1.156620000000000026e+01
1.156620000000000026e+01
1.153560000000000052e+01
1.150510000000000055e+01
1.156620000000000026e+01
1.153560000000000052e+01
1.159670000000000023e+01
1.156620000000000026e+01
1.156620000000000026e+01
1.156620000000000026e+01
1.150510000000000055e+01
1.153560000000000052e+01
1.156620000000000026e+01
1.156620000000000026e+01
1.156620000000000026e+01
1.156620000000000026e+01
1.156620000000000026e+01
1.156620000000000026e+01
1.156620000000000026e+01
1.153560000000000052e+01
1.156620000000000026e+01
1.153560000000000052e+01
1.159670000000000023e+01
1.153560000000000052e+01
1.156620000000000026e+01
1.153560000000000052e+01
1.153560000000000052e+01
1.153560000000000052e+01
1.153560000000000052e+01
1.156620000000000026e+01
1.159670000000000023e+01
1.153560000000000052e+01
1.156620000000000026e+01
1.153560000000000052e+01
1.156620000000000026e+01
1.153560000000000052e+01
1.150510000000000055e+01
1.156620000000000026e+01
1.159670000000000023e+01
1.156620000000000026e+01
1.156620000000000026e+01
1.153560000000000052e+01
1.156620000000000026e+01
1.159670000000000023e+01
1.156620000000000026e+01
1.153560000000000052e+01
1.159670000000000023e+01
1.156620000000000026e+01
1.156620000000000026e+01
1.156620000000000026e+01
1.153560000000000052e+01
1.153560000000000052e+01
1.153560000000000052e+01
1.156620000000000026e+01
1.153560000000000052e+01
1.156620000000000026e+01
1.153560000000000052e+01
1.150510000000000055e+01
1.156620000000000026e+01
1.153560000000000052e+01
1.153560000000000052e+01
1.153560000000000052e+01
1.153560000000000052e+01
1.153560000000000052e+01
1.147460000000000058e+01
1.150510000000000055e+01
1.150510000000000055e+01
1.153560000000000052e+01
1.147460000000000058e+01
1.153560000000000052e+01
1.153560000000000052e+01
1.150510000000000055e+01
1.153560000000000052e+01
1.147460000000000058e+01
1.156620000000000026e+01
1.153560000000000052e+01
1.153560000000000052e+01
1.156620000000000026e+01
1.153560000000000052e+01
1.153560000000000052e+01
1.156620000000000026e+01
1.150510000000000055e+01
1.153560000000000052e+01
1.153560000000000052e+01
1.150510000000000055e+01
1.153560000000000052e+01
1.150510000000000055e+01
1.153560000000000052e+01
1.153560000000000052e+01
1.156620000000000026e+01
1.153560000000000052e+01
1.150510000000000055e+01
1.150510000000000055e+01
1.153560000000000052e+01
1.153560000000000052e+01
1.153560000000000052e+01
1.147460000000000058e+01
1.156620000000000026e+01
1.153560000000000052e+01
1.153560000000000052e+01
1.150510000000000055e+01
1.150510000000000055e+01
1.153560000000000052e+01
1.153560000000000052e+01
1.153560000000000052e+01
1.156620000000000026e+01
1.153560000000000052e+01
1.153560000000000052e+01
1.156620000000000026e+01
1.147460000000000058e+01
1.150510000000000055e+01
1.150510000000000055e+01
1.147460000000000058e+01
1.147460000000000058e+01
1.147460000000000058e+01
1.150510000000000055e+01
1.147460000000000058e+01
1.153560000000000052e+01
1.144410000000000061e+01
1.150510000000000055e+01
1.147460000000000058e+01
1.147460000000000058e+01
1.150510000000000055e+01
1.147460000000000058e+01
1.147460000000000058e+01
1.150510000000000055e+01
1.150510000000000055e+01
1.150510000000000055e+01
1.150510000000000055e+01
1.147460000000000058e+01
1.150510000000000055e+01
1.150510000000000055e+01
1.153560000000000052e+01
1.150510000000000055e+01
1.147460000000000058e+01
1.150510000000000055e+01
1.150510000000000055e+01
1.150510000000000055e+01
1.147460000000000058e+01
1.147460000000000058e+01
1.153560000000000052e+01
1.144410000000000061e+01
1.150510000000000055e+01
1.150510000000000055e+01
1.150510000000000055e+01
1.147460000000000058e+01
1.150510000000000055e+01
1.150510000000000055e+01
1.147460000000000058e+01
1.150510000000000055e+01
1.150510000000000055e+01
1.147460000000000058e+01
1.147460000000000058e+01
1.153560000000000052e+01
1.150510000000000055e+01
1.147460000000000058e+01
1.141360000000000063e+01
1.150510000000000055e+01
1.147460000000000058e+01
1.147460000000000058e+01
1.147460000000000058e+01
1.150510000000000055e+01
1.147460000000000058e+01
1.150510000000000055e+01
1.147460000000000058e+01
1.147460000000000058e+01
1.141360000000000063e+01
1.147460000000000058e+01
1.144410000000000061e+01
1.147460000000000058e+01
1.147460000000000058e+01
1.144410000000000061e+01
1.147460000000000058e+01
1.147460000000000058e+01
1.144410000000000061e+01
1.147460000000000058e+01
1.147460000000000058e+01
1.147460000000000058e+01
1.144410000000000061e+01
1.144410000000000061e+01
1.144410000000000061e+01
1.144410000000000061e+01
1.141360000000000063e+01
1.144410000000000061e+01
1.144410000000000061e+01
1.144410000000000061e+01
1.147460000000000058e+01
1.141360000000000063e+01
1.144410000000000061e+01
1.147460000000000058e+01
1.147460000000000058e+01
1.144410000000000061e+01
1.144410000000000061e+01
1.147460000000000058e+01
1.141360000000000063e+01
1.147460000000000058e+01
1.144410000000000061e+01
1.147460000000000058e+01
1.144410000000000061e+01
1.144410000000000061e+01
1.150510000000000055e+01
1.147460000000000058e+01
1.144410000000000061e+01
1.144410000000000061e+01
1.144410000000000061e+01
1.147460000000000058e+01
1.144410000000000061e+01
1.147460000000000058e+01
1.144410000000000061e+01
1.147460000000000058e+01
1.147460000000000058e+01
1.141360000000000063e+01
1.147460000000000058e+01
1.147460000000000058e+01
1.144410000000000061e+01
1.147460000000000058e+01
1.141360000000000063e+01
1.147460000000000058e+01
1.147460000000000058e+01
1.147460000000000058e+01
1.150510000000000055e+01
1.141360000000000063e+01
1.144410000000000061e+01
1.141360000000000063e+01
1.141360000000000063e+01
1.141360000000000063e+01
1.141360000000000063e+01
1.144410000000000061e+01
1.141360000000000063e+01
1.141360000000000063e+01
1.147460000000000058e+01
1.141360000000000063e+01
1.144410000000000061e+01
1.141360000000000063e+01
1.138310000000000066e+01
1.141360000000000063e+01
1.141360000000000063e+01
1.141360000000000063e+01
1.141360000000000063e+01
1.141360000000000063e+01
1.144410000000000061e+01
1.141360000000000063e+01
1.144410000000000061e+01
1.144410000000000061e+01
1.141360000000000063e+01
1.141360000000000063e+01
1.141360000000000063e+01
1.138310000000000066e+01
1.138310000000000066e+01
1.138310000000000066e+01
1.144410000000000061e+01
1.144410000000000061e+01
1.141360000000000063e+01
1.141360000000000063e+01
1.141360000000000063e+01
1.147460000000000058e+01
1.147460000000000058e+01
1.141360000000000063e+01
1.144410000000000061e+01
1.144410000000000061e+01
1.144410000000000061e+01
1.141360000000000063e+01
1.141360000000000063e+01
1.144410000000000061e+01
1.141360000000000063e+01
1.150510000000000055e+01
1.141360000000000063e+01
1.138310000000000066e+01
1.141360000000000063e+01
1.141360000000000063e+01
1.147460000000000058e+01
1.141360000000000063e+01
1.141360000000000063e+01
1.144410000000000061e+01
1.141360000000000063e+01
1.144410000000000061e+01
1.141360000000000063e+01
1.141360000000000063e+01
1.138310000000000066e+01
1.138310000000000066e+01
1.141360000000000063e+01
1.138310000000000066e+01
1.135249999999999915e+01
1.141360000000000063e+01
1.141360000000000063e+01
1.141360000000000063e+01
1.138310000000000066e+01
1.141360000000000063e+01
1.144410000000000061e+01
1.138310000000000066e+01
1.138310000000000066e+01
1.135249999999999915e+01
1.138310000000000066e+01
1.141360000000000063e+01
1.141360000000000063e+01
1.141360000000000063e+01
1.141360000000000063e+01
1.141360000000000063e+01
1.141360000000000063e+01
1.141360000000000063e+01
1.138310000000000066e+01
1.138310000000000066e+01
1.138310000000000066e+01
1.141360000000000063e+01
1.138310000000000066e+01
1.144410000000000061e+01
1.141360000000000063e+01
1.141360000000000063e+01
1.138310000000000066e+01
1.141360000000000063e+01
1.138310000000000066e+01
1.141360000000000063e+01
1.138310000000000066e+01
1.144410000000000061e+01
1.138310000000000066e+01
1.141360000000000063e+01
1.138310000000000066e+01
1.141360000000000063e+01
1.144410000000000061e+01
1.141360000000000063e+01
1.138310000000000066e+01
1.141360000000000063e+01
1.135249999999999915e+01
1.138310000000000066e+01
1.135249999999999915e+01
1.138310000000000066e+01
1.141360000000000063e+01
1.141360000000000063e+01
1.138310000000000066e+01
1.138310000000000066e+01
1.138310000000000066e+01
1.141360000000000063e+01
1.138310000000000066e+01
1.141360000000000063e+01
1.141360000000000063e+01
1.141360000000000063e+01
1.144410000000000061e+01
1.135249999999999915e+01
1.138310000000000066e+01
1.135249999999999915e+01
1.132199999999999918e+01
1.135249999999999915e+01
1.138310000000000066e+01
1.138310000000000066e+01
1.138310000000000066e+01
1.135249999999999915e+01
1.138310000000000066e+01
1.135249999999999915e+01
1.138310000000000066e+01
1.138310000000000066e+01
1.135249999999999915e+01
1.138310000000000066e+01
1.135249999999999915e+01
1.138310000000000066e+01
1.135249999999999915e+01
1.132199999999999918e+01
1.132199999999999918e+01
1.135249999999999915e+01
1.135249999999999915e+01
1.135249999999999915e+01
1.138310000000000066e+01
1.138310000000000066e+01
1.135249999999999915e+01
1.141360000000000063e+01
1.138310000000000066e+01
1.138310000000000066e+01
1.138310000000000066e+01
1.135249999999999915e+01
1.135249999999999915e+01
1.138310000000000066e+01
1.138310000000000066e+01
1.132199999999999918e+01
1.135249999999999915e+01
1.132199999999999918e+01
1.132199999999999918e+01
1.138310000000000066e+01
1.135249999999999915e+01
1.132199999999999918e+01
1.135249999999999915e+01
1.135249999999999915e+01
1.138310000000000066e+01
1.141360000000000063e+01
1.138310000000000066e+01
1.141360000000000063e+01
1.135249999999999915e+01
1.135249999999999915e+01
1.135249999999999915e+01
1.135249999999999915e+01
1.138310000000000066e+01
1.132199999999999918e+01
1.132199999999999918e+01
1.135249999999999915e+01
1.138310000000000066e+01
1.141360000000000063e+01
1.138310000000000066e+01
1.135249999999999915e+01
1.141360000000000063e+01
1.135249999999999915e+01
1.135249999999999915e+01
1.132199999999999918e+01
1.135249999999999915e+01
1.135249999999999915e+01
1.132199999999999918e+01
1.135249999999999915e+01
1.135249999999999915e+01
1.138310000000000066e+01
1.132199999999999918e+01
1.135249999999999915e+01
1.135249999999999915e+01
1.135249999999999915e+01
1.138310000000000066e+01
1.135249999999999915e+01
1.132199999999999918e+01
1.135249999999999915e+01
1.132199999999999918e+01
1.132199999999999918e+01
1.135249999999999915e+01
1.132199999999999918e+01
1.132199999999999918e+01
1.135249999999999915e+01
1.135249999999999915e+01
1.132199999999999918e+01
1.132199999999999918e+01
1.132199999999999918e+01
1.129149999999999920e+01
1.135249999999999915e+01
1.135249999999999915e+01
1.135249999999999915e+01
1.135249999999999915e+01
1.135249999999999915e+01
1.138310000000000066e+01
1.138310000000000066e+01
1.129149999999999920e+01
1.132199999999999918e+01
1.129149999999999920e+01
1.135249999999999915e+01
1.135249999999999915e+01
1.138310000000000066e+01
1.135249999999999915e+01
1.132199999999999918e+01
1.132199999999999918e+01
1.138310000000000066e+01
1.132199999999999918e+01
1.135249999999999915e+01
1.135249999999999915e+01
1.138310000000000066e+01
1.132199999999999918e+01
1.132199999999999918e+01
1.135249999999999915e+01
1.135249999999999915e+01
1.138310000000000066e+01
1.135249999999999915e+01
1.135249999999999915e+01
1.135249999999999915e+01
1.135249999999999915e+01
1.135249999999999915e+01
1.135249999999999915e+01
1.129149999999999920e+01
1.129149999999999920e+01
1.135249999999999915e+01
1.129149999999999920e+01
1.135249999999999915e+01
1.129149999999999920e+01
1.132199999999999918e+01
1.132199999999999918e+01
1.135249999999999915e+01
1.135249999999999915e+01
1.129149999999999920e+01
1.126099999999999923e+01
1.129149999999999920e+01
1.129149999999999920e+01
1.132199999999999918e+01
1.129149999999999920e+01
1.132199999999999918e+01
1.132199999999999918e+01
1.135249999999999915e+01
1.132199999999999918e+01
1.135249999999999915e+01
1.129149999999999920e+01
1.135249999999999915e+01
1.129149999999999920e+01
1.129149999999999920e+01
1.126099999999999923e+01
1.135249999999999915e+01
1.129149999999999920e+01
1.126099999999999923e+01
1.132199999999999918e+01
1.132199999999999918e+01
1.129149999999999920e+01
1.132199999999999918e+01
1.132199999999999918e+01
1.129149999999999920e+01
1.129149999999999920e+01
1.132199999999999918e+01
1.132199999999999918e+01
1.132199999999999918e+01
1.129149999999999920e+01
1.135249999999999915e+01
1.129149999999999920e+01
1.132199999999999918e+01
1.129149999999999920e+01
1.132199999999999918e+01
1.126099999999999923e+01
1.132199999999999918e+01
1.132199999999999918e+01
1.132199999999999918e+01
1.132199999999999918e+01
1.129149999999999920e+01
1.132199999999999918e+01
1.132199999999999918e+01
1.132199999999999918e+01
1.132199999999999918e+01
1.135249999999999915e+01
1.132199999999999918e+01
1.132199999999999918e+01
1.132199999999999918e+01
1.129149999999999920e+01
1.129149999999999920e+01
1.126099999999999923e+01
1.129149999999999920e+01
1.129149999999999920e+01
1.126099999999999923e+01
1.126099999999999923e+01
1.129149999999999920e+01
1.129149999999999920e+01
1.132199999999999918e+01
1.129149999999999920e+01
1.126099999999999923e+01
1.132199999999999918e+01
1.132199999999999918e+01
1.126099999999999923e+01
1.129149999999999920e+01
1.129149999999999920e+01
1.129149999999999920e+01
1.132199999999999918e+01
1.129149999999999920e+01
1.129149999999999920e+01
1.129149999999999920e+01
1.132199999999999918e+01
1.126099999999999923e+01
1.123049999999999926e+01
1.129149999999999920e+01
1.126099999999999923e+01
1.132199999999999918e+01
1.129149999999999920e+01
1.126099999999999923e+01
1.129149999999999920e+01
1.126099999999999923e+01
1.129149999999999920e+01
1.126099999999999923e+01
1.129149999999999920e+01
1.129149999999999920e+01
1.123049999999999926e+01
1.129149999999999920e+01
1.129149999999999920e+01
1.129149999999999920e+01
1.126099999999999923e+01
1.129149999999999920e+01
1.129149999999999920e+01
1.132199999999999918e+01
1.129149999999999920e+01
1.129149999999999920e+01
1.129149999999999920e+01
1.129149999999999920e+01
1.135249999999999915e+01
1.129149999999999920e+01
1.129149999999999920e+01
1.126099999999999923e+01
1.129149999999999920e+01
1.129149999999999920e+01
1.135249999999999915e+01
1.129149999999999920e+01
1.129149999999999920e+01
1.129149999999999920e+01
1.129149999999999920e+01
1.129149999999999920e+01
1.129149999999999920e+01
1.126099999999999923e+01
1.132199999999999918e+01
1.126099999999999923e+01
1.126099999999999923e+01
1.129149999999999920e+01
1.123049999999999926e+01
1.126099999999999923e+01
1.123049999999999926e+01
1.126099999999999923e+01
1.123049999999999926e+01
1.126099999999999923e+01
1.129149999999999920e+01
1.123049999999999926e+01
1.123049999999999926e+01
1.123049999999999926e+01
1.126099999999999923e+01
1.129149999999999920e+01
1.126099999999999923e+01
1.126099999999999923e+01
1.129149999999999920e+01
1.123049999999999926e+01
1.129149999999999920e+01
1.129149999999999920e+01
1.126099999999999923e+01
1.129149999999999920e+01
1.126099999999999923e+01
1.129149999999999920e+01
1.123049999999999926e+01
1.129149999999999920e+01
1.129149999999999920e+01
1.126099999999999923e+01
1.126099999999999923e+01
1.126099999999999923e+01
1.126099999999999923e+01
1.126099999999999923e+01
1.123049999999999926e+01
1.129149999999999920e+01
1.126099999999999923e+01
1.123049999999999926e+01
1.126099999999999923e+01
1.123049999999999926e+01
1.123049999999999926e+01
1.129149999999999920e+01
1.126099999999999923e+01
1.129149999999999920e+01
1.123049999999999926e+01
1.129149999999999920e+01
1.123049999999999926e+01
1.126099999999999923e+01
1.126099999999999923e+01
1.123049999999999926e+01
1.126099999999999923e+01
1.126099999999999923e+01
1.123049999999999926e+01
1.126099999999999923e+01
1.123049999999999926e+01
1.126099999999999923e+01
1.126099999999999923e+01
1.126099999999999923e+01
1.123049999999999926e+01
1.126099999999999923e+01
1.126099999999999923e+01
1.123049999999999926e+01
1.126099999999999923e+01
1.129149999999999920e+01
1.119999999999999929e+01
1.126099999999999923e+01
1.119999999999999929e+01
1.119999999999999929e+01
1.123049999999999926e+01
1.123049999999999926e+01
1.126099999999999923e+01
1.126099999999999923e+01
1.123049999999999926e+01
1.126099999999999923e+01
1.119999999999999929e+01
1.119999999999999929e+01
1.123049999999999926e+01
1.123049999999999926e+01
1.119999999999999929e+01
1.119999999999999929e+01
1.116939999999999955e+01
1.119999999999999929e+01
1.119999999999999929e+01
1.126099999999999923e+01
1.123049999999999926e+01
1.123049999999999926e+01
1.123049999999999926e+01
1.119999999999999929e+01
1.123049999999999926e+01
1.119999999999999929e+01
1.123049999999999926e+01
1.123049999999999926e+01
1.123049999999999926e+01
1.123049999999999926e+01
1.119999999999999929e+01
1.119999999999999929e+01
1.126099999999999923e+01
1.123049999999999926e+01
1.119999999999999929e+01
1.116939999999999955e+01
1.123049999999999926e+01
1.119999999999999929e+01
1.123049999999999926e+01
1.123049999999999926e+01
1.126099999999999923e+01
1.126099999999999923e+01
1.119999999999999929e+01
1.119999999999999929e+01
1.123049999999999926e+01
1.123049999999999926e+01
1.119999999999999929e+01
1.119999999999999929e+01
1.119999999999999929e+01
1.119999999999999929e+01
1.119999999999999929e+01
1.119999999999999929e+01
1.123049999999999926e+01
1.119999999999999929e+01
1.123049999999999926e+01
1.119999999999999929e+01
1.126099999999999923e+01
1.129149999999999920e+01
1.116939999999999955e+01
1.123049999999999926e+01
1.119999999999999929e+01
1.123049999999999926e+01
1.126099999999999923e+01
1.123049999999999926e+01
1.119999999999999929e+01
1.116939999999999955e+01
1.119999999999999929e+01
1.116939999999999955e+01
1.119999999999999929e+01
1.116939999999999955e+01
1.116939999999999955e+01
1.116939999999999955e+01
1.116939999999999955e+01
1.113889999999999958e+01
1.119999999999999929e+01
1.113889999999999958e+01
1.119999999999999929e+01
1.119999999999999929e+01
1.110839999999999961e+01
1.116939999999999955e+01
1.119999999999999929e+01
1.119999999999999929e+01
1.119999999999999929e+01
1.116939999999999955e+01
1.113889999999999958e+01
1.116939999999999955e+01
1.116939999999999955e+01
1.119999999999999929e+01
1.119999999999999929e+01
1.116939999999999955e+01
1.119999999999999929e+01
1.119999999999999929e+01
1.119999999999999929e+01
1.116939999999999955e+01
1.119999999999999929e+01
1.119999999999999929e+01
1.113889999999999958e+01
1.116939999999999955e+01
1.116939999999999955e+01
1.119999999999999929e+01
1.116939999999999955e+01
1.119999999999999929e+01
1.113889999999999958e+01
1.116939999999999955e+01
1.116939999999999955e+01
1.116939999999999955e+01
1.116939999999999955e+01
1.119999999999999929e+01
1.116939999999999955e+01
1.116939999999999955e+01
1.119999999999999929e+01
1.116939999999999955e+01
1.119999999999999929e+01
1.116939999999999955e+01
1.116939999999999955e+01
1.116939999999999955e+01
1.116939999999999955e+01
1.119999999999999929e+01
1.113889999999999958e+01
1.119999999999999929e+01
1.113889999999999958e+01
1.116939999999999955e+01
1.119999999999999929e+01
1.116939999999999955e+01
1.123049999999999926e+01
1.119999999999999929e+01
1.113889999999999958e+01
1.116939999999999955e+01
1.116939999999999955e+01
1.113889999999999958e+01
1.116939999999999955e+01
1.113889999999999958e+01
1.116939999999999955e+01
1.113889999999999958e+01
1.113889999999999958e+01
1.116939999999999955e+01
1.110839999999999961e+01
1.119999999999999929e+01
1.113889999999999958e+01
1.113889999999999958e+01
1.116939999999999955e+01
1.113889999999999958e+01
1.116939999999999955e+01
1.110839999999999961e+01
1.116939999999999955e+01
1.113889999999999958e+01
1.113889999999999958e+01
1.116939999999999955e+01
1.110839999999999961e+01
1.113889999999999958e+01
1.116939999999999955e+01
1.107789999999999964e+01
1.113889999999999958e+01
1.116939999999999955e+01
1.113889999999999958e+01
1.116939999999999955e+01
1.113889999999999958e+01
1.119999999999999929e+01
1.110839999999999961e+01
1.110839999999999961e+01
1.116939999999999955e+01
1.110839999999999961e+01
1.113889999999999958e+01
1.110839999999999961e+01
1.113889999999999958e+01
1.116939999999999955e+01
1.113889999999999958e+01
1.113889999999999958e+01
1.116939999999999955e+01
1.116939999999999955e+01
1.113889999999999958e+01
1.113889999999999958e+01
1.116939999999999955e+01
1.116939999999999955e+01
1.113889999999999958e+01
1.116939999999999955e+01
1.110839999999999961e+01
1.116939999999999955e+01
1.110839999999999961e+01
1.113889999999999958e+01
1.113889999999999958e+01
1.116939999999999955e+01
1.116939999999999955e+01
1.116939999999999955e+01
1.116939999999999955e+01
1.116939999999999955e+01
1.116939999999999955e+01
1.110839999999999961e+01
1.113889999999999958e+01
1.116939999999999955e+01
1.116939999999999955e+01
1.107789999999999964e+01
1.113889999999999958e+01
1.116939999999999955e+01
1.110839999999999961e+01
1.116939999999999955e+01
1.113889999999999958e+01
1.107789999999999964e+01
1.113889999999999958e+01
1.110839999999999961e+01
1.110839999999999961e+01
1.113889999999999958e+01
1.110839999999999961e+01
1.113889999999999958e+01
1.113889999999999958e+01
1.113889999999999958e+01
1.113889999999999958e+01
1.107789999999999964e+01
1.107789999999999964e+01
1.110839999999999961e+01
1.116939999999999955e+01
1.110839999999999961e+01
1.113889999999999958e+01
1.110839999999999961e+01
1.113889999999999958e+01
1.110839999999999961e+01
1.107789999999999964e+01
1.110839999999999961e+01
1.110839999999999961e+01
1.110839999999999961e+01
1.113889999999999958e+01
1.107789999999999964e+01
1.113889999999999958e+01
1.110839999999999961e+01
1.110839999999999961e+01
1.110839999999999961e+01
1.110839999999999961e+01
1.113889999999999958e+01
1.113889999999999958e+01
1.116939999999999955e+01
1.110839999999999961e+01
1.113889999999999958e+01
1.110839999999999961e+01
1.113889999999999958e+01
1.107789999999999964e+01
1.113889999999999958e+01
1.113889999999999958e+01
1.110839999999999961e+01
1.110839999999999961e+01
1.107789999999999964e+01
1.113889999999999958e+01
1.113889999999999958e+01
1.110839999999999961e+01
1.110839999999999961e+01
1.110839999999999961e+01
1.116939999999999955e+01
1.113889999999999958e+01
1.107789999999999964e+01
1.110839999999999961e+01
1.110839999999999961e+01
1.110839999999999961e+01
1.104739999999999966e+01
1.110839999999999961e+01
1.116939999999999955e+01
1.107789999999999964e+01
1.113889999999999958e+01
1.110839999999999961e+01
1.113889999999999958e+01
1.113889999999999958e+01
1.110839999999999961e+01
1.119999999999999929e+01
1.110839999999999961e+01
1.110839999999999961e+01
1.116939999999999955e+01
1.113889999999999958e+01
1.110839999999999961e+01
1.107789999999999964e+01
1.107789999999999964e+01
1.104739999999999966e+01
1.104739999999999966e+01
1.110839999999999961e+01
1.110839999999999961e+01
1.113889999999999958e+01
1.110839999999999961e+01
1.110839999999999961e+01
1.110839999999999961e+01
1.110839999999999961e+01
1.110839999999999961e+01
1.107789999999999964e+01
1.107789999999999964e+01
1.110839999999999961e+01
1.107789999999999964e+01
1.107789999999999964e+01
1.110839999999999961e+01
1.107789999999999964e+01
1.113889999999999958e+01
1.107789999999999964e+01
1.110839999999999961e+01
1.110839999999999961e+01
1.107789999999999964e+01
1.107789999999999964e+01
1.104739999999999966e+01
1.107789999999999964e+01
1.113889999999999958e+01
1.104739999999999966e+01
1.107789999999999964e+01
1.113889999999999958e+01
1.107789999999999964e+01
1.110839999999999961e+01
1.107789999999999964e+01
1.110839999999999961e+01
1.110839999999999961e+01
1.107789999999999964e+01
1.107789999999999964e+01
1.107789999999999964e+01
1.104739999999999966e+01
1.107789999999999964e+01
1.107789999999999964e+01
1.107789999999999964e+01
1.107789999999999964e+01
1.107789999999999964e+01
1.107789999999999964e+01
1.113889999999999958e+01
1.107789999999999964e+01
1.104739999999999966e+01
1.110839999999999961e+01
1.107789999999999964e+01
1.110839999999999961e+01
1.107789999999999964e+01
1.107789999999999964e+01
1.113889999999999958e+01
1.110839999999999961e+01
1.110839999999999961e+01
1.110839999999999961e+01
1.107789999999999964e+01
1.107789999999999964e+01
1.110839999999999961e+01
1.110839999999999961e+01
1.107789999999999964e+01
1.107789999999999964e+01
1.110839999999999961e+01
1.113889999999999958e+01
1.110839999999999961e+01
1.110839999999999961e+01
1.107789999999999964e+01
1.104739999999999966e+01
1.107789999999999964e+01
1.104739999999999966e+01
1.104739999999999966e+01
1.104739999999999966e+01
1.104739999999999966e+01
1.107789999999999964e+01
1.107789999999999964e+01
1.110839999999999961e+01
1.104739999999999966e+01
1.101679999999999993e+01
1.107789999999999964e+01
1.104739999999999966e+01
1.110839999999999961e+01
1.101679999999999993e+01
1.107789999999999964e+01
1.107789999999999964e+01
1.107789999999999964e+01
1.104739999999999966e+01
1.104739999999999966e+01
1.107789999999999964e+01
1.104739999999999966e+01
1.104739999999999966e+01
1.107789999999999964e+01
1.104739999999999966e+01
1.107789999999999964e+01
1.104739999999999966e+01
1.104739999999999966e+01
1.104739999999999966e+01
1.101679999999999993e+01
1.110839999999999961e+01
1.104739999999999966e+01
1.104739999999999966e+01
1.107789999999999964e+01
1.101679999999999993e+01
1.107789999999999964e+01
1.107789999999999964e+01
1.107789999999999964e+01
1.107789999999999964e+01
1.104739999999999966e+01
1.104739999999999966e+01
1.107789999999999964e+01
1.107789999999999964e+01
1.107789999999999964e+01
1.107789999999999964e+01
1.107789999999999964e+01
1.107789999999999964e+01
1.098629999999999995e+01
1.107789999999999964e+01
1.104739999999999966e+01
1.104739999999999966e+01
1.110839999999999961e+01
1.104739999999999966e+01
1.104739999999999966e+01
1.104739999999999966e+01
1.104739999999999966e+01
1.104739999999999966e+01
1.104739999999999966e+01
1.110839999999999961e+01
1.107789999999999964e+01
1.107789999999999964e+01
1.104739999999999966e+01
1.107789999999999964e+01
1.107789999999999964e+01
1.107789999999999964e+01
1.104739999999999966e+01
1.107789999999999964e+01
1.104739999999999966e+01
1.107789999999999964e+01
1.110839999999999961e+01
1.110839999999999961e+01
1.107789999999999964e+01
1.098629999999999995e+01
1.101679999999999993e+01
1.104739999999999966e+01
1.101679999999999993e+01
1.104739999999999966e+01
1.101679999999999993e+01
1.107789999999999964e+01
1.101679999999999993e+01
1.104739999999999966e+01
1.104739999999999966e+01
1.104739999999999966e+01
1.101679999999999993e+01
1.104739999999999966e+01
1.101679999999999993e+01
1.104739999999999966e+01
1.101679999999999993e+01
1.101679999999999993e+01
1.104739999999999966e+01
1.098629999999999995e+01
1.104739999999999966e+01
1.101679999999999993e+01
1.101679999999999993e+01
1.101679999999999993e+01
1.104739999999999966e+01
1.104739999999999966e+01
1.098629999999999995e+01
1.101679999999999993e+01
1.107789999999999964e+01
1.098629999999999995e+01
1.104739999999999966e+01
1.101679999999999993e+01
1.101679999999999993e+01
1.104739999999999966e+01
1.101679999999999993e+01
1.098629999999999995e+01
1.104739999999999966e+01
1.101679999999999993e+01
1.104739999999999966e+01
1.104739999999999966e+01
1.104739999999999966e+01
1.101679999999999993e+01
1.101679999999999993e+01
1.107789999999999964e+01
1.104739999999999966e+01
1.101679999999999993e+01
1.098629999999999995e+01
1.104739999999999966e+01
1.104739999999999966e+01
1.104739999999999966e+01
1.101679999999999993e+01
1.107789999999999964e+01
1.098629999999999995e+01
1.098629999999999995e+01
1.101679999999999993e+01
1.104739999999999966e+01
1.101679999999999993e+01
1.104739999999999966e+01
1.104739999999999966e+01
1.104739999999999966e+01
1.104739999999999966e+01
1.104739999999999966e+01
1.101679999999999993e+01
1.101679999999999993e+01
1.098629999999999995e+01
1.101679999999999993e+01
1.101679999999999993e+01
1.104739999999999966e+01
1.104739999999999966e+01
1.098629999999999995e+01
1.101679999999999993e+01
1.101679999999999993e+01
1.104739999999999966e+01
1.104739999999999966e+01
1.098629999999999995e+01
1.101679999999999993e+01
1.098629999999999995e+01
1.098629999999999995e+01
1.101679999999999993e+01
1.101679999999999993e+01
1.098629999999999995e+01
1.098629999999999995e+01
1.095579999999999998e+01
1.101679999999999993e+01
1.098629999999999995e+01
1.098629999999999995e+01
1.098629999999999995e+01
1.098629999999999995e+01
1.101679999999999993e+01
1.101679999999999993e+01
1.101679999999999993e+01
1.101679999999999993e+01
1.098629999999999995e+01
1.098629999999999995e+01
1.095579999999999998e+01
1.101679999999999993e+01
1.098629999999999995e+01
1.092530000000000001e+01
1.098629999999999995e+01
1.098629999999999995e+01
1.098629999999999995e+01
1.098629999999999995e+01
1.098629999999999995e+01
1.095579999999999998e+01
1.104739999999999966e+01
1.101679999999999993e+01
1.101679999999999993e+01
1.098629999999999995e+01
1.098629999999999995e+01
1.098629999999999995e+01
1.101679999999999993e+01
1.098629999999999995e+01
1.098629999999999995e+01
1.101679999999999993e+01
1.098629999999999995e+01
1.098629999999999995e+01
1.101679999999999993e+01
1.101679999999999993e+01
1.098629999999999995e+01
1.098629999999999995e+01
1.095579999999999998e+01
1.098629999999999995e+01
1.095579999999999998e+01
1.101679999999999993e+01
1.101679999999999993e+01
1.098629999999999995e+01
1.098629999999999995e+01
1.101679999999999993e+01
1.101679999999999993e+01
1.098629999999999995e+01
1.098629999999999995e+01
1.101679999999999993e+01
1.101679999999999993e+01
1.101679999999999993e+01
1.095579999999999998e+01
1.098629999999999995e+01
1.107789999999999964e+01
1.104739999999999966e+01
1.104739999999999966e+01
1.101679999999999993e+01
1.098629999999999995e+01
1.098629999999999995e+01
1.098629999999999995e+01
1.098629999999999995e+01
1.098629999999999995e+01
1.101679999999999993e+01
1.104739999999999966e+01
1.101679999999999993e+01
1.101679999999999993e+01
1.098629999999999995e+01
1.098629999999999995e+01
1.098629999999999995e+01
1.092530000000000001e+01
1.098629999999999995e+01
1.098629999999999995e+01
1.098629999999999995e+01
1.098629999999999995e+01
1.095579999999999998e+01
1.095579999999999998e+01
1.095579999999999998e+01
1.098629999999999995e+01
1.095579999999999998e+01
1.101679999999999993e+01
1.098629999999999995e+01
1.098629999999999995e+01
1.095579999999999998e+01
1.098629999999999995e+01
1.101679999999999993e+01
1.101679999999999993e+01
1.101679999999999993e+01
1.098629999999999995e+01
1.104739999999999966e+01
1.095579999999999998e+01
1.095579999999999998e+01
1.095579999999999998e+01
1.095579999999999998e+01
1.092530000000000001e+01
1.095579999999999998e+01
1.095579999999999998e+01
1.095579999999999998e+01
1.098629999999999995e+01
1.095579999999999998e+01
1.092530000000000001e+01
1.098629999999999995e+01
1.098629999999999995e+01
1.095579999999999998e+01
1.098629999999999995e+01
1.098629999999999995e+01
1.095579999999999998e+01
1.098629999999999995e+01
1.095579999999999998e+01
1.095579999999999998e+01
1.098629999999999995e+01
1.095579999999999998e+01
1.092530000000000001e+01
1.095579999999999998e+01
1.101679999999999993e+01
1.098629999999999995e+01
1.095579999999999998e+01
1.101679999999999993e+01
1.095579999999999998e+01
1.098629999999999995e+01
1.098629999999999995e+01
1.098629999999999995e+01
1.098629999999999995e+01
1.095579999999999998e+01
1.098629999999999995e+01
1.095579999999999998e+01
1.095579999999999998e+01
1.101679999999999993e+01
1.095579999999999998e+01
1.095579999999999998e+01
1.101679999999999993e+01
1.095579999999999998e+01
1.101679999999999993e+01
1.095579999999999998e+01
1.095579999999999998e+01
1.098629999999999995e+01
1.098629999999999995e+01
1.095579999999999998e+01
1.095579999999999998e+01
1.098629999999999995e+01
1.098629999999999995e+01
1.098629999999999995e+01
1.098629999999999995e+01
1.098629999999999995e+01
1.098629999999999995e+01
1.098629999999999995e+01
1.095579999999999998e+01
1.095579999999999998e+01
1.095579999999999998e+01
1.092530000000000001e+01
1.092530000000000001e+01
1.092530000000000001e+01
1.095579999999999998e+01
1.092530000000000001e+01
1.092530000000000001e+01
1.092530000000000001e+01
1.089480000000000004e+01
1.095579999999999998e+01
1.092530000000000001e+01
1.092530000000000001e+01
1.092530000000000001e+01
1.092530000000000001e+01
1.095579999999999998e+01
1.095579999999999998e+01
1.095579999999999998e+01
1.095579999999999998e+01
1.089480000000000004e+01
1.095579999999999998e+01
1.089480000000000004e+01
1.095579999999999998e+01
1.092530000000000001e+01
1.092530000000000001e+01
1.092530000000000001e+01
1.086430000000000007e+01
1.092530000000000001e+01
1.092530000000000001e+01
1.089480000000000004e+01
1.086430000000000007e+01
1.092530000000000001e+01
1.092530000000000001e+01
1.089480000000000004e+01
1.092530000000000001e+01
1.095579999999999998e+01
1.089480000000000004e+01
1.092530000000000001e+01
1.092530000000000001e+01
1.092530000000000001e+01
1.092530000000000001e+01
1.092530000000000001e+01
1.089480000000000004e+01
1.092530000000000001e+01
1.092530000000000001e+01
1.092530000000000001e+01
1.092530000000000001e+01
1.089480000000000004e+01
1.092530000000000001e+01
1.092530000000000001e+01
1.089480000000000004e+01
1.092530000000000001e+01
1.089480000000000004e+01
1.089480000000000004e+01
1.092530000000000001e+01
1.095579999999999998e+01
1.092530000000000001e+01
1.092530000000000001e+01
1.095579999999999998e+01
1.089480000000000004e+01
1.095579999999999998e+01
1.095579999999999998e+01
1.095579999999999998e+01
1.092530000000000001e+01
1.086430000000000007e+01
1.092530000000000001e+01
1.092530000000000001e+01
1.092530000000000001e+01
1.098629999999999995e+01
1.089480000000000004e+01
1.089480000000000004e+01
1.095579999999999998e+01
1.092530000000000001e+01
1.092530000000000001e+01
1.089480000000000004e+01
1.092530000000000001e+01
1.095579999999999998e+01
1.092530000000000001e+01
1.098629999999999995e+01
1.092530000000000001e+01
1.089480000000000004e+01
1.089480000000000004e+01
1.092530000000000001e+01
1.092530000000000001e+01
1.089480000000000004e+01
1.092530000000000001e+01
1.086430000000000007e+01
1.086430000000000007e+01
1.089480000000000004e+01
1.089480000000000004e+01
1.092530000000000001e+01
1.092530000000000001e+01
1.092530000000000001e+01
1.092530000000000001e+01
1.089480000000000004e+01
1.095579999999999998e+01
1.086430000000000007e+01
1.092530000000000001e+01
1.089480000000000004e+01
1.092530000000000001e+01
1.092530000000000001e+01
1.089480000000000004e+01
1.092530000000000001e+01
1.086430000000000007e+01
1.092530000000000001e+01
1.092530000000000001e+01
1.092530000000000001e+01
1.089480000000000004e+01
1.092530000000000001e+01
1.092530000000000001e+01
1.092530000000000001e+01
1.092530000000000001e+01
1.089480000000000004e+01
1.089480000000000004e+01
1.089480000000000004e+01
1.092530000000000001e+01
1.095579999999999998e+01
1.092530000000000001e+01
1.095579999999999998e+01
1.089480000000000004e+01
1.086430000000000007e+01
1.089480000000000004e+01
1.092530000000000001e+01
1.092530000000000001e+01
1.092530000000000001e+01
1.089480000000000004e+01
1.092530000000000001e+01
1.089480000000000004e+01
1.095579999999999998e+01
1.089480000000000004e+01
1.089480000000000004e+01
1.089480000000000004e+01
1.092530000000000001e+01
1.086430000000000007e+01
1.086430000000000007e+01
1.089480000000000004e+01
1.095579999999999998e+01
1.092530000000000001e+01
1.089480000000000004e+01
1.092530000000000001e+01
1.092530000000000001e+01
1.089480000000000004e+01
1.092530000000000001e+01
1.092530000000000001e+01
1.089480000000000004e+01
1.092530000000000001e+01
1.089480000000000004e+01
1.089480000000000004e+01
1.092530000000000001e+01
1.092530000000000001e+01
1.092530000000000001e+01
1.092530000000000001e+01
1.089480000000000004e+01
1.089480000000000004e+01
1.092530000000000001e+01
1.092530000000000001e+01
1.092530000000000001e+01
1.089480000000000004e+01
1.092530000000000001e+01
1.086430000000000007e+01
1.086430000000000007e+01
1.089480000000000004e+01
1.089480000000000004e+01
1.089480000000000004e+01
1.086430000000000007e+01
1.089480000000000004e+01
1.089480000000000004e+01
1.086430000000000007e+01
1.089480000000000004e+01
1.086430000000000007e+01
1.083370000000000033e+01
1.089480000000000004e+01
1.086430000000000007e+01
1.089480000000000004e+01
1.089480000000000004e+01
1.086430000000000007e+01
1.086430000000000007e+01
1.086430000000000007e+01
1.089480000000000004e+01
1.086430000000000007e+01
1.086430000000000007e+01
1.083370000000000033e+01
1.086430000000000007e+01
1.089480000000000004e+01
1.092530000000000001e+01
1.092530000000000001e+01
1.089480000000000004e+01
1.089480000000000004e+01
1.086430000000000007e+01
1.089480000000000004e+01
1.086430000000000007e+01
1.086430000000000007e+01
1.086430000000000007e+01
1.089480000000000004e+01
1.089480000000000004e+01
1.086430000000000007e+01
1.092530000000000001e+01
1.086430000000000007e+01
1.089480000000000004e+01
1.089480000000000004e+01
1.086430000000000007e+01
1.089480000000000004e+01
1.086430000000000007e+01
1.083370000000000033e+01
1.089480000000000004e+01
1.083370000000000033e+01
1.089480000000000004e+01
1.086430000000000007e+01
1.089480000000000004e+01
1.089480000000000004e+01
1.083370000000000033e+01
1.086430000000000007e+01
1.089480000000000004e+01
1.089480000000000004e+01
1.089480000000000004e+01
1.083370000000000033e+01
1.089480000000000004e+01
1.089480000000000004e+01
1.086430000000000007e+01
1.086430000000000007e+01
1.086430000000000007e+01
1.092530000000000001e+01
1.083370000000000033e+01
1.089480000000000004e+01
1.089480000000000004e+01
1.080320000000000036e+01
1.086430000000000007e+01
1.086430000000000007e+01
1.086430000000000007e+01
1.086430000000000007e+01
1.086430000000000007e+01
1.086430000000000007e+01
1.089480000000000004e+01
1.086430000000000007e+01
1.092530000000000001e+01
1.089480000000000004e+01
1.086430000000000007e+01
1.089480000000000004e+01
1.086430000000000007e+01
1.086430000000000007e+01
1.089480000000000004e+01
1.086430000000000007e+01
1.083370000000000033e+01
1.089480000000000004e+01
1.086430000000000007e+01
1.086430000000000007e+01
1.089480000000000004e+01
1.086430000000000007e+01
1.083370000000000033e+01
1.083370000000000033e+01
1.086430000000000007e+01
1.086430000000000007e+01
1.089480000000000004e+01
1.083370000000000033e+01
1.083370000000000033e+01
1.080320000000000036e+01
1.086430000000000007e+01
1.083370000000000033e+01
1.083370000000000033e+01
1.083370000000000033e+01
1.086430000000000007e+01
1.083370000000000033e+01
1.083370000000000033e+01
1.086430000000000007e+01
1.083370000000000033e+01
1.089480000000000004e+01
1.089480000000000004e+01
1.086430000000000007e+01
1.083370000000000033e+01
1.092530000000000001e+01
1.083370000000000033e+01
1.086430000000000007e+01
1.083370000000000033e+01
1.086430000000000007e+01
1.083370000000000033e+01
1.086430000000000007e+01
1.086430000000000007e+01
1.086430000000000007e+01
1.086430000000000007e+01
1.083370000000000033e+01
1.083370000000000033e+01
1.083370000000000033e+01
1.083370000000000033e+01
1.089480000000000004e+01
1.086430000000000007e+01
1.083370000000000033e+01
1.086430000000000007e+01
1.083370000000000033e+01
1.086430000000000007e+01
1.086430000000000007e+01
1.083370000000000033e+01
1.086430000000000007e+01
1.083370000000000033e+01
1.083370000000000033e+01
1.086430000000000007e+01
1.083370000000000033e+01
1.089480000000000004e+01
1.086430000000000007e+01
1.083370000000000033e+01
1.086430000000000007e+01
1.086430000000000007e+01
1.086430000000000007e+01
1.086430000000000007e+01
1.080320000000000036e+01
1.086430000000000007e+01
1.083370000000000033e+01
1.080320000000000036e+01
1.086430000000000007e+01
1.086430000000000007e+01
1.083370000000000033e+01
1.086430000000000007e+01
1.089480000000000004e+01
1.083370000000000033e+01
1.083370000000000033e+01
1.086430000000000007e+01
1.083370000000000033e+01
1.083370000000000033e+01
1.083370000000000033e+01
1.083370000000000033e+01
1.089480000000000004e+01
1.083370000000000033e+01
1.083370000000000033e+01
1.083370000000000033e+01
1.083370000000000033e+01
1.086430000000000007e+01
1.083370000000000033e+01
1.086430000000000007e+01
1.083370000000000033e+01
1.083370000000000033e+01
1.089480000000000004e+01
1.086430000000000007e+01
1.086430000000000007e+01
1.086430000000000007e+01
1.083370000000000033e+01
1.083370000000000033e+01
1.080320000000000036e+01
1.086430000000000007e+01
1.083370000000000033e+01
1.080320000000000036e+01
1.080320000000000036e+01
1.080320000000000036e+01
1.083370000000000033e+01
1.080320000000000036e+01
1.083370000000000033e+01
1.080320000000000036e+01
1.083370000000000033e+01
1.083370000000000033e+01
1.080320000000000036e+01
1.080320000000000036e+01
1.083370000000000033e+01
1.083370000000000033e+01
1.083370000000000033e+01
1.080320000000000036e+01
1.083370000000000033e+01
1.086430000000000007e+01
1.083370000000000033e+01
1.083370000000000033e+01
1.080320000000000036e+01
1.083370000000000033e+01
1.080320000000000036e+01
1.080320000000000036e+01
1.083370000000000033e+01
1.086430000000000007e+01
1.080320000000000036e+01
1.086430000000000007e+01
1.080320000000000036e+01
1.083370000000000033e+01
1.086430000000000007e+01
1.080320000000000036e+01
1.080320000000000036e+01
1.086430000000000007e+01
1.083370000000000033e+01
1.080320000000000036e+01
1.077270000000000039e+01
1.080320000000000036e+01
1.083370000000000033e+01
1.083370000000000033e+01
1.080320000000000036e+01
1.080320000000000036e+01
1.080320000000000036e+01
1.077270000000000039e+01
1.083370000000000033e+01
1.080320000000000036e+01
1.077270000000000039e+01
1.080320000000000036e+01
1.083370000000000033e+01
1.080320000000000036e+01
1.083370000000000033e+01
1.080320000000000036e+01
1.080320000000000036e+01
1.080320000000000036e+01
1.077270000000000039e+01
1.080320000000000036e+01
1.083370000000000033e+01
1.083370000000000033e+01
1.077270000000000039e+01
1.080320000000000036e+01
1.083370000000000033e+01
1.083370000000000033e+01
1.077270000000000039e+01
1.080320000000000036e+01
1.083370000000000033e+01
1.080320000000000036e+01
1.083370000000000033e+01
1.083370000000000033e+01
1.080320000000000036e+01
1.080320000000000036e+01
1.083370000000000033e+01
1.083370000000000033e+01
1.083370000000000033e+01
1.086430000000000007e+01
1.083370000000000033e+01
1.083370000000000033e+01
1.083370000000000033e+01
1.080320000000000036e+01
1.080320000000000036e+01
1.080320000000000036e+01
1.083370000000000033e+01
1.080320000000000036e+01
1.080320000000000036e+01
1.083370000000000033e+01
1.083370000000000033e+01
1.083370000000000033e+01
1.080320000000000036e+01
1.083370000000000033e+01
1.080320000000000036e+01
1.080320000000000036e+01
1.080320000000000036e+01
1.086430000000000007e+01
1.083370000000000033e+01
1.083370000000000033e+01
1.083370000000000033e+01
1.083370000000000033e+01
1.080320000000000036e+01
1.083370000000000033e+01
1.080320000000000036e+01
1.080320000000000036e+01
1.083370000000000033e+01
1.080320000000000036e+01
1.080320000000000036e+01
1.083370000000000033e+01
1.086430000000000007e+01
1.077270000000000039e+01
1.077270000000000039e+01
1.080320000000000036e+01
1.080320000000000036e+01
1.077270000000000039e+01
1.080320000000000036e+01
1.080320000000000036e+01
1.080320000000000036e+01
1.080320000000000036e+01
1.080320000000000036e+01
1.080320000000000036e+01
1.080320000000000036e+01
1.077270000000000039e+01
1.083370000000000033e+01
1.080320000000000036e+01
1.083370000000000033e+01
1.080320000000000036e+01
1.077270000000000039e+01
1.083370000000000033e+01
1.080320000000000036e+01
1.080320000000000036e+01
1.077270000000000039e+01
1.080320000000000036e+01
1.077270000000000039e+01
1.080320000000000036e+01
1.080320000000000036e+01
1.080320000000000036e+01
1.080320000000000036e+01
1.083370000000000033e+01
1.080320000000000036e+01
1.083370000000000033e+01
1.080320000000000036e+01
1.077270000000000039e+01
1.083370000000000033e+01
1.077270000000000039e+01
1.086430000000000007e+01
1.077270000000000039e+01
1.077270000000000039e+01
1.080320000000000036e+01
1.077270000000000039e+01
1.083370000000000033e+01
1.083370000000000033e+01
1.080320000000000036e+01
1.083370000000000033e+01
1.077270000000000039e+01
1.083370000000000033e+01
1.077270000000000039e+01
1.077270000000000039e+01
1.083370000000000033e+01
1.077270000000000039e+01
1.083370000000000033e+01
1.080320000000000036e+01
1.080320000000000036e+01
1.080320000000000036e+01
1.080320000000000036e+01
1.077270000000000039e+01
1.077270000000000039e+01
1.077270000000000039e+01
1.077270000000000039e+01
1.077270000000000039e+01
1.083370000000000033e+01
1.074220000000000041e+01
1.080320000000000036e+01
1.077270000000000039e+01
1.077270000000000039e+01
1.080320000000000036e+01
1.080320000000000036e+01
1.080320000000000036e+01
1.077270000000000039e+01
1.080320000000000036e+01
1.083370000000000033e+01
1.083370000000000033e+01
1.083370000000000033e+01
1.083370000000000033e+01
1.083370000000000033e+01
1.083370000000000033e+01
1.080320000000000036e+01
1.083370000000000033e+01
1.083370000000000033e+01
1.080320000000000036e+01
1.086430000000000007e+01
1.080320000000000036e+01
1.080320000000000036e+01
1.077270000000000039e+01
1.080320000000000036e+01
1.080320000000000036e+01
1.080320000000000036e+01
1.083370000000000033e+01
1.080320000000000036e+01
1.083370000000000033e+01
1.080320000000000036e+01
1.080320000000000036e+01
1.077270000000000039e+01
1.083370000000000033e+01
1.077270000000000039e+01
1.083370000000000033e+01
1.083370000000000033e+01
1.083370000000000033e+01
1.086430000000000007e+01
1.077270000000000039e+01
1.083370000000000033e+01
1.080320000000000036e+01
1.083370000000000033e+01
1.083370000000000033e+01
1.080320000000000036e+01
1.080320000000000036e+01
1.083370000000000033e+01
1.083370000000000033e+01
1.080320000000000036e+01
1.086430000000000007e+01
1.083370000000000033e+01
1.083370000000000033e+01
1.083370000000000033e+01
1.080320000000000036e+01
1.077270000000000039e+01
1.080320000000000036e+01
1.080320000000000036e+01
1.080320000000000036e+01
1.086430000000000007e+01
1.083370000000000033e+01
1.083370000000000033e+01
1.083370000000000033e+01
1.083370000000000033e+01
1.080320000000000036e+01
1.080320000000000036e+01
1.086430000000000007e+01
1.083370000000000033e+01
1.083370000000000033e+01
1.080320000000000036e+01
1.080320000000000036e+01
1.080320000000000036e+01
1.077270000000000039e+01
1.083370000000000033e+01
1.080320000000000036e+01
1.083370000000000033e+01
1.083370000000000033e+01
1.080320000000000036e+01
1.080320000000000036e+01
1.083370000000000033e+01
1.080320000000000036e+01
1.083370000000000033e+01
1.080320000000000036e+01
1.083370000000000033e+01
1.083370000000000033e+01
1.083370000000000033e+01
1.080320000000000036e+01
1.080320000000000036e+01
1.080320000000000036e+01
1.080320000000000036e+01
1.080320000000000036e+01
1.083370000000000033e+01
1.080320000000000036e+01
1.083370000000000033e+01
1.083370000000000033e+01
1.086430000000000007e+01
1.080320000000000036e+01
1.077270000000000039e+01
1.083370000000000033e+01
1.080320000000000036e+01
1.083370000000000033e+01
1.083370000000000033e+01
1.083370000000000033e+01
1.083370000000000033e+01
1.083370000000000033e+01
1.074220000000000041e+01
1.080320000000000036e+01
1.077270000000000039e+01
1.077270000000000039e+01
1.077270000000000039e+01
1.074220000000000041e+01
1.080320000000000036e+01
1.074220000000000041e+01
1.080320000000000036e+01
1.077270000000000039e+01
1.080320000000000036e+01
1.080320000000000036e+01
1.077270000000000039e+01
1.077270000000000039e+01
1.080320000000000036e+01
1.080320000000000036e+01
1.080320000000000036e+01
1.077270000000000039e+01
1.080320000000000036e+01
1.080320000000000036e+01
1.077270000000000039e+01
1.080320000000000036e+01
1.077270000000000039e+01
1.083370000000000033e+01
1.080320000000000036e+01
1.077270000000000039e+01
1.080320000000000036e+01
1.080320000000000036e+01
1.077270000000000039e+01
1.080320000000000036e+01
1.077270000000000039e+01
1.083370000000000033e+01
1.080320000000000036e+01
1.083370000000000033e+01
1.086430000000000007e+01
1.080320000000000036e+01
1.083370000000000033e+01
1.080320000000000036e+01
1.080320000000000036e+01
1.080320000000000036e+01
1.080320000000000036e+01
1.083370000000000033e+01
1.086430000000000007e+01
1.086430000000000007e+01
1.083370000000000033e+01
1.083370000000000033e+01
1.086430000000000007e+01
1.083370000000000033e+01
1.089480000000000004e+01
1.083370000000000033e+01
1.083370000000000033e+01
1.089480000000000004e+01
1.086430000000000007e+01
1.083370000000000033e+01
1.086430000000000007e+01
1.083370000000000033e+01
1.089480000000000004e+01
1.086430000000000007e+01
1.086430000000000007e+01
1.086430000000000007e+01
1.083370000000000033e+01
1.083370000000000033e+01
1.083370000000000033e+01
1.086430000000000007e+01
1.083370000000000033e+01
1.083370000000000033e+01
1.086430000000000007e+01
1.083370000000000033e+01
1.086430000000000007e+01
1.083370000000000033e+01
1.086430000000000007e+01
1.080320000000000036e+01
1.086430000000000007e+01
1.083370000000000033e+01
1.086430000000000007e+01
1.083370000000000033e+01
1.086430000000000007e+01
1.089480000000000004e+01
1.086430000000000007e+01
1.086430000000000007e+01
1.089480000000000004e+01
1.086430000000000007e+01
1.086430000000000007e+01
1.083370000000000033e+01
1.083370000000000033e+01
1.086430000000000007e+01
1.086430000000000007e+01
1.089480000000000004e+01
1.089480000000000004e+01
1.089480000000000004e+01
1.083370000000000033e+01
1.086430000000000007e+01
1.080320000000000036e+01
1.083370000000000033e+01
1.086430000000000007e+01
1.083370000000000033e+01
1.083370000000000033e+01
1.086430000000000007e+01
1.086430000000000007e+01
1.086430000000000007e+01
1.086430000000000007e+01
1.083370000000000033e+01
1.086430000000000007e+01
1.083370000000000033e+01
1.083370000000000033e+01
1.086430000000000007e+01
1.083370000000000033e+01
1.089480000000000004e+01
1.089480000000000004e+01
1.086430000000000007e+01
1.086430000000000007e+01
1.080320000000000036e+01
1.086430000000000007e+01
1.086430000000000007e+01
1.083370000000000033e+01
1.086430000000000007e+01
1.083370000000000033e+01
1.086430000000000007e+01
1.083370000000000033e+01
1.086430000000000007e+01
1.086430000000000007e+01
1.083370000000000033e+01
1.086430000000000007e+01
1.083370000000000033e+01
1.089480000000000004e+01
1.080320000000000036e+01
1.086430000000000007e+01
1.083370000000000033e+01
1.083370000000000033e+01
1.083370000000000033e+01
1.086430000000000007e+01
1.086430000000000007e+01
1.089480000000000004e+01
1.089480000000000004e+01
1.086430000000000007e+01
1.086430000000000007e+01
1.086430000000000007e+01
1.086430000000000007e+01
1.086430000000000007e+01
1.086430000000000007e+01
1.086430000000000007e+01
1.086430000000000007e+01
1.086430000000000007e+01
1.089480000000000004e+01
1.086430000000000007e+01
1.086430000000000007e+01
1.086430000000000007e+01
1.092530000000000001e+01
1.089480000000000004e+01
1.086430000000000007e+01
1.089480000000000004e+01
1.083370000000000033e+01
1.086430000000000007e+01
1.083370000000000033e+01
1.086430000000000007e+01
1.089480000000000004e+01
1.086430000000000007e+01
1.092530000000000001e+01
1.086430000000000007e+01
1.089480000000000004e+01
1.089480000000000004e+01
1.083370000000000033e+01
1.086430000000000007e+01
1.086430000000000007e+01
1.086430000000000007e+01
1.092530000000000001e+01
1.089480000000000004e+01
1.092530000000000001e+01
1.086430000000000007e+01
1.086430000000000007e+01
1.086430000000000007e+01
1.092530000000000001e+01
1.089480000000000004e+01
1.089480000000000004e+01
1.089480000000000004e+01
1.089480000000000004e+01
1.086430000000000007e+01
1.086430000000000007e+01
1.083370000000000033e+01
1.086430000000000007e+01
1.086430000000000007e+01
1.092530000000000001e+01
1.083370000000000033e+01
1.086430000000000007e+01
1.089480000000000004e+01
1.089480000000000004e+01
1.089480000000000004e+01
1.089480000000000004e+01
1.086430000000000007e+01
1.083370000000000033e+01
1.086430000000000007e+01
1.083370000000000033e+01
1.086430000000000007e+01
1.089480000000000004e+01
1.086430000000000007e+01
1.086430000000000007e+01
1.089480000000000004e+01
1.086430000000000007e+01
1.086430000000000007e+01
1.083370000000000033e+01
1.089480000000000004e+01
1.083370000000000033e+01
1.089480000000000004e+01
1.092530000000000001e+01
1.086430000000000007e+01
1.086430000000000007e+01
1.089480000000000004e+01
1.089480000000000004e+01
1.089480000000000004e+01
1.086430000000000007e+01
1.089480000000000004e+01
1.092530000000000001e+01
1.086430000000000007e+01
1.086430000000000007e+01
1.083370000000000033e+01
1.089480000000000004e+01
1.089480000000000004e+01
1.089480000000000004e+01
1.092530000000000001e+01
1.086430000000000007e+01
1.089480000000000004e+01
1.092530000000000001e+01
1.089480000000000004e+01
1.092530000000000001e+01
1.089480000000000004e+01
1.089480000000000004e+01
1.098629999999999995e+01
1.089480000000000004e+01
1.095579999999999998e+01
1.095579999999999998e+01
1.095579999999999998e+01
1.092530000000000001e+01
1.092530000000000001e+01
1.095579999999999998e+01
1.089480000000000004e+01
1.095579999999999998e+01
1.089480000000000004e+01
1.092530000000000001e+01
1.095579999999999998e+01
1.092530000000000001e+01
1.095579999999999998e+01
1.095579999999999998e+01
1.092530000000000001e+01
1.092530000000000001e+01
1.095579999999999998e+01
1.098629999999999995e+01
1.095579999999999998e+01
1.092530000000000001e+01
1.095579999999999998e+01
1.092530000000000001e+01
1.092530000000000001e+01
1.089480000000000004e+01
1.092530000000000001e+01
1.092530000000000001e+01
1.089480000000000004e+01
1.092530000000000001e+01
1.092530000000000001e+01
1.089480000000000004e+01
1.092530000000000001e+01
1.089480000000000004e+01
1.095579999999999998e+01
1.092530000000000001e+01
1.092530000000000001e+01
1.092530000000000001e+01
1.095579999999999998e+01
1.092530000000000001e+01
1.095579999999999998e+01
1.092530000000000001e+01
1.092530000000000001e+01
1.089480000000000004e+01
1.095579999999999998e+01
1.095579999999999998e+01
1.095579999999999998e+01
1.092530000000000001e+01
1.095579999999999998e+01
1.095579999999999998e+01
1.095579999999999998e+01
1.095579999999999998e+01
1.092530000000000001e+01
1.089480000000000004e+01
1.095579999999999998e+01
1.089480000000000004e+01
1.092530000000000001e+01
1.089480000000000004e+01
1.092530000000000001e+01
1.089480000000000004e+01
1.092530000000000001e+01
1.089480000000000004e+01
1.089480000000000004e+01
1.092530000000000001e+01
1.095579999999999998e+01
1.095579999999999998e+01
1.095579999999999998e+01
1.095579999999999998e+01
1.092530000000000001e+01
1.092530000000000001e+01
1.095579999999999998e+01
1.089480000000000004e+01
1.098629999999999995e+01
1.092530000000000001e+01
1.098629999999999995e+01
1.095579999999999998e+01
1.095579999999999998e+01
1.095579999999999998e+01
1.095579999999999998e+01
1.092530000000000001e+01
1.095579999999999998e+01
1.095579999999999998e+01
1.098629999999999995e+01
1.098629999999999995e+01
1.098629999999999995e+01
1.101679999999999993e+01
1.098629999999999995e+01
1.098629999999999995e+01
1.101679999999999993e+01
1.095579999999999998e+01
1.101679999999999993e+01
1.098629999999999995e+01
1.101679999999999993e+01
1.098629999999999995e+01
1.098629999999999995e+01
1.098629999999999995e+01
1.098629999999999995e+01
1.098629999999999995e+01
1.104739999999999966e+01
1.095579999999999998e+01
1.098629999999999995e+01
1.101679999999999993e+01
1.101679999999999993e+01
1.101679999999999993e+01
1.098629999999999995e+01
1.104739999999999966e+01
1.098629999999999995e+01
1.101679999999999993e+01
1.101679999999999993e+01
1.095579999999999998e+01
1.104739999999999966e+01
1.098629999999999995e+01
1.101679999999999993e+01
1.098629999999999995e+01
1.098629999999999995e+01
1.101679999999999993e+01
1.101679999999999993e+01
1.101679999999999993e+01
1.101679999999999993e+01
1.101679999999999993e+01
1.101679999999999993e+01
1.101679999999999993e+01
1.098629999999999995e+01
1.104739999999999966e+01
1.101679999999999993e+01
1.098629999999999995e+01
1.101679999999999993e+01
1.098629999999999995e+01
1.101679999999999993e+01
1.098629999999999995e+01
1.101679999999999993e+01
1.101679999999999993e+01
1.098629999999999995e+01
1.095579999999999998e+01
1.098629999999999995e+01
1.098629999999999995e+01
1.101679999999999993e+01
1.101679999999999993e+01
1.098629999999999995e+01
1.101679999999999993e+01
1.101679999999999993e+01
1.104739999999999966e+01
1.098629999999999995e+01
1.095579999999999998e+01
1.101679999999999993e+01
1.104739999999999966e+01
1.101679999999999993e+01
1.101679999999999993e+01
1.101679999999999993e+01
1.104739999999999966e+01
1.107789999999999964e+01
1.104739999999999966e+01
1.104739999999999966e+01
1.104739999999999966e+01
1.098629999999999995e+01
1.104739999999999966e+01
1.110839999999999961e+01
1.101679999999999993e+01
1.107789999999999964e+01
1.104739999999999966e+01
1.107789999999999964e+01
1.104739999999999966e+01
1.107789999999999964e+01
1.107789999999999964e+01
1.110839999999999961e+01
1.104739999999999966e+01
1.104739999999999966e+01
1.104739999999999966e+01
1.107789999999999964e+01
1.107789999999999964e+01
1.104739999999999966e+01
1.107789999999999964e+01
1.107789999999999964e+01
1.107789999999999964e+01
1.104739999999999966e+01
1.107789999999999964e+01
1.104739999999999966e+01
1.104739999999999966e+01
1.104739999999999966e+01
1.104739999999999966e+01
1.107789999999999964e+01
1.107789999999999964e+01
1.107789999999999964e+01
1.104739999999999966e+01
1.107789999999999964e+01
1.107789999999999964e+01
1.107789999999999964e+01
1.107789999999999964e+01
1.104739999999999966e+01
1.107789999999999964e+01
1.113889999999999958e+01
1.101679999999999993e+01
1.110839999999999961e+01
1.107789999999999964e+01
1.101679999999999993e+01
1.107789999999999964e+01
1.113889999999999958e+01
1.107789999999999964e+01
1.113889999999999958e+01
1.110839999999999961e+01
1.107789999999999964e+01
1.107789999999999964e+01
1.110839999999999961e+01
1.110839999999999961e+01
1.113889999999999958e+01
1.113889999999999958e+01
1.110839999999999961e+01
1.110839999999999961e+01
1.107789999999999964e+01
1.110839999999999961e+01
1.110839999999999961e+01
1.107789999999999964e+01
1.107789999999999964e+01
1.104739999999999966e+01
1.110839999999999961e+01
1.107789999999999964e+01
1.110839999999999961e+01
1.104739999999999966e+01
1.110839999999999961e+01
1.110839999999999961e+01
1.107789999999999964e+01
1.113889999999999958e+01
1.104739999999999966e+01
1.110839999999999961e+01
1.107789999999999964e+01
1.107789999999999964e+01
1.110839999999999961e+01
1.107789999999999964e+01
1.113889999999999958e+01
1.110839999999999961e+01
1.113889999999999958e+01
1.110839999999999961e+01
1.113889999999999958e+01
1.113889999999999958e+01
1.113889999999999958e+01
1.116939999999999955e+01
1.113889999999999958e+01
1.116939999999999955e+01
1.116939999999999955e+01
1.116939999999999955e+01
1.116939999999999955e+01
1.116939999999999955e+01
1.116939999999999955e+01
1.113889999999999958e+01
1.113889999999999958e+01
1.116939999999999955e+01
1.119999999999999929e+01
1.110839999999999961e+01
1.116939999999999955e+01
1.116939999999999955e+01
1.119999999999999929e+01
1.119999999999999929e+01
1.110839999999999961e+01
1.113889999999999958e+01
1.119999999999999929e+01
1.113889999999999958e+01
1.116939999999999955e+01
1.113889999999999958e+01
1.113889999999999958e+01
1.110839999999999961e+01
1.113889999999999958e+01
1.116939999999999955e+01
1.110839999999999961e+01
1.116939999999999955e+01
1.113889999999999958e+01
1.116939999999999955e+01
1.119999999999999929e+01
1.113889999999999958e+01
1.116939999999999955e+01
1.113889999999999958e+01
1.116939999999999955e+01
1.116939999999999955e+01
1.116939999999999955e+01
1.113889999999999958e+01
1.113889999999999958e+01
1.113889999999999958e+01
1.113889999999999958e+01
1.113889999999999958e+01
1.116939999999999955e+01
1.116939999999999955e+01
1.116939999999999955e+01
1.110839999999999961e+01
1.116939999999999955e+01
1.113889999999999958e+01
1.113889999999999958e+01
1.113889999999999958e+01
1.116939999999999955e+01
1.113889999999999958e+01
1.116939999999999955e+01
1.116939999999999955e+01
1.107789999999999964e+01
1.119999999999999929e+01
1.113889999999999958e+01
1.113889999999999958e+01
1.116939999999999955e+01
1.119999999999999929e+01
1.113889999999999958e+01
1.116939999999999955e+01
1.123049999999999926e+01
1.119999999999999929e+01
1.119999999999999929e+01
1.113889999999999958e+01
1.116939999999999955e+01
1.123049999999999926e+01
1.119999999999999929e+01
1.116939999999999955e+01
1.119999999999999929e+01
1.123049999999999926e+01
1.126099999999999923e+01
1.129149999999999920e+01
1.116939999999999955e+01
1.119999999999999929e+01
1.123049999999999926e+01
1.119999999999999929e+01
1.119999999999999929e+01
1.119999999999999929e+01
1.119999999999999929e+01
1.119999999999999929e+01
1.119999999999999929e+01
1.123049999999999926e+01
1.126099999999999923e+01
1.126099999999999923e+01
1.119999999999999929e+01
1.123049999999999926e+01
1.116939999999999955e+01
1.119999999999999929e+01
1.123049999999999926e+01
1.123049999999999926e+01
1.123049999999999926e+01
1.119999999999999929e+01
1.123049999999999926e+01
1.123049999999999926e+01
1.119999999999999929e+01
1.126099999999999923e+01
1.123049999999999926e+01
1.123049999999999926e+01
1.126099999999999923e+01
1.119999999999999929e+01
1.123049999999999926e+01
1.129149999999999920e+01
1.126099999999999923e+01
1.126099999999999923e+01
1.119999999999999929e+01
1.123049999999999926e+01
1.126099999999999923e+01
1.126099999999999923e+01
1.129149999999999920e+01
1.126099999999999923e+01
1.126099999999999923e+01
1.123049999999999926e+01
1.123049999999999926e+01
1.126099999999999923e+01
1.123049999999999926e+01
1.126099999999999923e+01
1.129149999999999920e+01
1.123049999999999926e+01
1.129149999999999920e+01
1.126099999999999923e+01
1.129149999999999920e+01
1.126099999999999923e+01
1.123049999999999926e+01
1.123049999999999926e+01
1.126099999999999923e+01
1.126099999999999923e+01
1.126099999999999923e+01
1.123049999999999926e+01
1.129149999999999920e+01
1.126099999999999923e+01
1.129149999999999920e+01
1.129149999999999920e+01
1.126099999999999923e+01
1.123049999999999926e+01
1.126099999999999923e+01
1.126099999999999923e+01
1.123049999999999926e+01
1.123049999999999926e+01
1.123049999999999926e+01
1.123049999999999926e+01
1.129149999999999920e+01
1.129149999999999920e+01
1.126099999999999923e+01
1.126099999999999923e+01
1.129149999999999920e+01
1.132199999999999918e+01
1.132199999999999918e+01
1.132199999999999918e+01
1.132199999999999918e+01
1.132199999999999918e+01
1.135249999999999915e+01
1.129149999999999920e+01
1.132199999999999918e+01
1.129149999999999920e+01
1.129149999999999920e+01
1.132199999999999918e+01
1.129149999999999920e+01
1.129149999999999920e+01
1.132199999999999918e+01
1.129149999999999920e+01
1.132199999999999918e+01
1.132199999999999918e+01
1.132199999999999918e+01
1.129149999999999920e+01
1.132199999999999918e+01
1.132199999999999918e+01
1.129149999999999920e+01
1.129149999999999920e+01
1.129149999999999920e+01
1.132199999999999918e+01
1.132199999999999918e+01
1.129149999999999920e+01
1.129149999999999920e+01
1.132199999999999918e+01
1.129149999999999920e+01
1.135249999999999915e+01
1.129149999999999920e+01
1.129149999999999920e+01
1.135249999999999915e+01
1.132199999999999918e+01
1.132199999999999918e+01
1.129149999999999920e+01
1.129149999999999920e+01
1.132199999999999918e+01
1.135249999999999915e+01
1.132199999999999918e+01
1.132199999999999918e+01
1.129149999999999920e+01
1.132199999999999918e+01
1.129149999999999920e+01
1.129149999999999920e+01
1.132199999999999918e+01
1.132199999999999918e+01
1.129149999999999920e+01
1.129149999999999920e+01
1.135249999999999915e+01
1.135249999999999915e+01
1.126099999999999923e+01
1.132199999999999918e+01
1.135249999999999915e+01
1.132199999999999918e+01
1.132199999999999918e+01
1.135249999999999915e+01
1.132199999999999918e+01
1.135249999999999915e+01
1.135249999999999915e+01
1.135249999999999915e+01
1.135249999999999915e+01
1.138310000000000066e+01
1.132199999999999918e+01
1.135249999999999915e+01
1.132199999999999918e+01
1.138310000000000066e+01
1.129149999999999920e+01
1.135249999999999915e+01
1.135249999999999915e+01
1.132199999999999918e+01
1.135249999999999915e+01
1.135249999999999915e+01
1.132199999999999918e+01
1.132199999999999918e+01
1.135249999999999915e+01
1.135249999999999915e+01
1.138310000000000066e+01
1.135249999999999915e+01
1.138310000000000066e+01
1.141360000000000063e+01
1.138310000000000066e+01
1.135249999999999915e+01
1.138310000000000066e+01
1.141360000000000063e+01
1.138310000000000066e+01
1.138310000000000066e+01
1.141360000000000063e+01
1.135249999999999915e+01
1.138310000000000066e+01
1.135249999999999915e+01
1.141360000000000063e+01
1.141360000000000063e+01
1.135249999999999915e+01
1.141360000000000063e+01
1.135249999999999915e+01
1.144410000000000061e+01
1.138310000000000066e+01
1.141360000000000063e+01
1.135249999999999915e+01
1.138310000000000066e+01
1.141360000000000063e+01
1.141360000000000063e+01
1.141360000000000063e+01
1.138310000000000066e+01
1.138310000000000066e+01
1.141360000000000063e+01
1.141360000000000063e+01
1.135249999999999915e+01
1.141360000000000063e+01
1.138310000000000066e+01
1.138310000000000066e+01
1.141360000000000063e+01
1.138310000000000066e+01
1.138310000000000066e+01
1.141360000000000063e+01
1.135249999999999915e+01
1.135249999999999915e+01
1.138310000000000066e+01
1.141360000000000063e+01
1.144410000000000061e+01
1.138310000000000066e+01
1.141360000000000063e+01
1.141360000000000063e+01
1.144410000000000061e+01
1.138310000000000066e+01
1.138310000000000066e+01
1.138310000000000066e+01
1.138310000000000066e+01
1.141360000000000063e+01
1.144410000000000061e+01
1.135249999999999915e+01
1.144410000000000061e+01
1.141360000000000063e+01
1.141360000000000063e+01
1.144410000000000061e+01
1.138310000000000066e+01
1.138310000000000066e+01
1.141360000000000063e+01
1.138310000000000066e+01
1.138310000000000066e+01
1.138310000000000066e+01
1.141360000000000063e+01
1.138310000000000066e+01
1.141360000000000063e+01
1.147460000000000058e+01
1.144410000000000061e+01
1.144410000000000061e+01
1.147460000000000058e+01
1.141360000000000063e+01
1.144410000000000061e+01
1.144410000000000061e+01
1.141360000000000063e+01
1.144410000000000061e+01
1.141360000000000063e+01
1.144410000000000061e+01
1.141360000000000063e+01
1.144410000000000061e+01
1.141360000000000063e+01
1.144410000000000061e+01
1.147460000000000058e+01
1.150510000000000055e+01
1.150510000000000055e+01
1.147460000000000058e+01
1.144410000000000061e+01
1.147460000000000058e+01
1.144410000000000061e+01
1.144410000000000061e+01
1.147460000000000058e+01
1.150510000000000055e+01
1.153560000000000052e+01
1.147460000000000058e+01
1.150510000000000055e+01
1.150510000000000055e+01
1.147460000000000058e+01
1.144410000000000061e+01
1.150510000000000055e+01
1.144410000000000061e+01
1.147460000000000058e+01
1.153560000000000052e+01
1.147460000000000058e+01
1.150510000000000055e+01
1.144410000000000061e+01
1.147460000000000058e+01
1.150510000000000055e+01
1.147460000000000058e+01
1.147460000000000058e+01
1.147460000000000058e+01
1.147460000000000058e+01
1.144410000000000061e+01
1.150510000000000055e+01
1.147460000000000058e+01
1.147460000000000058e+01
1.144410000000000061e+01
1.147460000000000058e+01
1.150510000000000055e+01
1.147460000000000058e+01
1.147460000000000058e+01
1.150510000000000055e+01
1.144410000000000061e+01
1.150510000000000055e+01
1.147460000000000058e+01
1.147460000000000058e+01
1.147460000000000058e+01
1.147460000000000058e+01
1.150510000000000055e+01
1.147460000000000058e+01
1.150510000000000055e+01
1.147460000000000058e+01
1.144410000000000061e+01
1.153560000000000052e+01
1.147460000000000058e+01
1.150510000000000055e+01
1.147460000000000058e+01
1.153560000000000052e+01
1.147460000000000058e+01
1.150510000000000055e+01
1.147460000000000058e+01
1.150510000000000055e+01
1.150510000000000055e+01
1.153560000000000052e+01
1.147460000000000058e+01
1.150510000000000055e+01
1.150510000000000055e+01
1.147460000000000058e+01
1.150510000000000055e+01
1.147460000000000058e+01
1.150510000000000055e+01
1.147460000000000058e+01
1.147460000000000058e+01
1.147460000000000058e+01
1.150510000000000055e+01
1.150510000000000055e+01
1.153560000000000052e+01
1.147460000000000058e+01
1.153560000000000052e+01
1.153560000000000052e+01
1.150510000000000055e+01
1.153560000000000052e+01
1.150510000000000055e+01
1.150510000000000055e+01
1.147460000000000058e+01
1.153560000000000052e+01
1.150510000000000055e+01
1.156620000000000026e+01
1.156620000000000026e+01
1.156620000000000026e+01
1.156620000000000026e+01
1.156620000000000026e+01
1.156620000000000026e+01
1.159670000000000023e+01
1.153560000000000052e+01
1.153560000000000052e+01
1.156620000000000026e+01
1.150510000000000055e+01
1.150510000000000055e+01
1.156620000000000026e+01
1.156620000000000026e+01
1.156620000000000026e+01
1.156620000000000026e+01
1.153560000000000052e+01
1.153560000000000052e+01
1.159670000000000023e+01
1.153560000000000052e+01
1.156620000000000026e+01
1.153560000000000052e+01
1.153560000000000052e+01
1.156620000000000026e+01
1.153560000000000052e+01
1.159670000000000023e+01
1.162720000000000020e+01
1.159670000000000023e+01
1.159670000000000023e+01
1.159670000000000023e+01
1.156620000000000026e+01
1.159670000000000023e+01
1.156620000000000026e+01
1.159670000000000023e+01
1.162720000000000020e+01
1.156620000000000026e+01
1.159670000000000023e+01
1.153560000000000052e+01
1.159670000000000023e+01
1.159670000000000023e+01
1.156620000000000026e+01
1.156620000000000026e+01
1.156620000000000026e+01
1.159670000000000023e+01
1.162720000000000020e+01
1.159670000000000023e+01
1.159670000000000023e+01
1.159670000000000023e+01
1.159670000000000023e+01
1.156620000000000026e+01
1.159670000000000023e+01
1.159670000000000023e+01
1.159670000000000023e+01
1.159670000000000023e+01
1.156620000000000026e+01
1.156620000000000026e+01
1.153560000000000052e+01
1.162720000000000020e+01
1.156620000000000026e+01
1.159670000000000023e+01
1.159670000000000023e+01
1.159670000000000023e+01
1.156620000000000026e+01
1.162720000000000020e+01
1.165770000000000017e+01
1.156620000000000026e+01
1.159670000000000023e+01
1.156620000000000026e+01
1.159670000000000023e+01
1.159670000000000023e+01
1.156620000000000026e+01
1.159670000000000023e+01
1.159670000000000023e+01
1.159670000000000023e+01
1.156620000000000026e+01
1.159670000000000023e+01
1.159670000000000023e+01
1.153560000000000052e+01
1.159670000000000023e+01
1.159670000000000023e+01
1.159670000000000023e+01
1.159670000000000023e+01
1.159670000000000023e+01
1.159670000000000023e+01
1.162720000000000020e+01
1.162720000000000020e+01
1.159670000000000023e+01
1.162720000000000020e+01
1.156620000000000026e+01
1.159670000000000023e+01
1.159670000000000023e+01
1.162720000000000020e+01
1.156620000000000026e+01
1.159670000000000023e+01
1.165770000000000017e+01
1.162720000000000020e+01
1.165770000000000017e+01
1.162720000000000020e+01
1.162720000000000020e+01
1.165770000000000017e+01
1.165770000000000017e+01
1.165770000000000017e+01
1.162720000000000020e+01
1.165770000000000017e+01
1.168820000000000014e+01
1.168820000000000014e+01
1.165770000000000017e+01
1.162720000000000020e+01
1.165770000000000017e+01
1.165770000000000017e+01
1.165770000000000017e+01
1.162720000000000020e+01
1.162720000000000020e+01
1.162720000000000020e+01
1.162720000000000020e+01
1.162720000000000020e+01
1.162720000000000020e+01
1.165770000000000017e+01
1.165770000000000017e+01
1.165770000000000017e+01
1.162720000000000020e+01
1.162720000000000020e+01
1.165770000000000017e+01
1.165770000000000017e+01
1.162720000000000020e+01
1.159670000000000023e+01
1.162720000000000020e+01
1.162720000000000020e+01
1.168820000000000014e+01
1.162720000000000020e+01
1.162720000000000020e+01
1.165770000000000017e+01
1.162720000000000020e+01
1.168820000000000014e+01
1.165770000000000017e+01
1.162720000000000020e+01
1.165770000000000017e+01
1.165770000000000017e+01
1.168820000000000014e+01
1.165770000000000017e+01
1.168820000000000014e+01
1.162720000000000020e+01
1.168820000000000014e+01
1.171879999999999988e+01
1.165770000000000017e+01
1.171879999999999988e+01
1.171879999999999988e+01
1.165770000000000017e+01
1.168820000000000014e+01
1.165770000000000017e+01
1.165770000000000017e+01
1.171879999999999988e+01
1.168820000000000014e+01
1.168820000000000014e+01
1.165770000000000017e+01
1.162720000000000020e+01
1.165770000000000017e+01
1.168820000000000014e+01
1.165770000000000017e+01
1.168820000000000014e+01
1.165770000000000017e+01
1.168820000000000014e+01
1.165770000000000017e+01
1.165770000000000017e+01
1.168820000000000014e+01
1.165770000000000017e+01
1.168820000000000014e+01
1.165770000000000017e+01
1.168820000000000014e+01
1.171879999999999988e+01
1.162720000000000020e+01
1.168820000000000014e+01
1.165770000000000017e+01
1.168820000000000014e+01
1.159670000000000023e+01
1.165770000000000017e+01
1.165770000000000017e+01
1.165770000000000017e+01
1.168820000000000014e+01
1.168820000000000014e+01
1.168820000000000014e+01
1.168820000000000014e+01
1.165770000000000017e+01
1.168820000000000014e+01
1.168820000000000014e+01
1.162720000000000020e+01
1.168820000000000014e+01
1.165770000000000017e+01
1.171879999999999988e+01
1.168820000000000014e+01
1.165770000000000017e+01
1.171879999999999988e+01
1.171879999999999988e+01
1.168820000000000014e+01
1.177979999999999983e+01
1.177979999999999983e+01
1.171879999999999988e+01
1.171879999999999988e+01
1.171879999999999988e+01
1.177979999999999983e+01
1.171879999999999988e+01
1.174929999999999986e+01
1.174929999999999986e+01
1.171879999999999988e+01
1.174929999999999986e+01
1.171879999999999988e+01
1.174929999999999986e+01
1.174929999999999986e+01
1.171879999999999988e+01
1.177979999999999983e+01
1.171879999999999988e+01
1.174929999999999986e+01
1.177979999999999983e+01
1.174929999999999986e+01
1.177979999999999983e+01
1.171879999999999988e+01
1.171879999999999988e+01
1.171879999999999988e+01
1.174929999999999986e+01
1.174929999999999986e+01
1.174929999999999986e+01
1.168820000000000014e+01
1.177979999999999983e+01
1.174929999999999986e+01
1.177979999999999983e+01
1.171879999999999988e+01
1.174929999999999986e+01
1.174929999999999986e+01
1.174929999999999986e+01
1.177979999999999983e+01
1.174929999999999986e+01
1.174929999999999986e+01
1.171879999999999988e+01
1.174929999999999986e+01
1.177979999999999983e+01
1.171879999999999988e+01
1.174929999999999986e+01
1.174929999999999986e+01
1.174929999999999986e+01
1.174929999999999986e+01
1.174929999999999986e+01
1.171879999999999988e+01
1.174929999999999986e+01
1.171879999999999988e+01
1.174929999999999986e+01
1.174929999999999986e+01
1.171879999999999988e+01
1.174929999999999986e+01
1.171879999999999988e+01
1.174929999999999986e+01
1.171879999999999988e+01
1.171879999999999988e+01
1.168820000000000014e+01
1.174929999999999986e+01
1.168820000000000014e+01
1.168820000000000014e+01
1.171879999999999988e+01
1.171879999999999988e+01
1.174929999999999986e+01
1.174929999999999986e+01
1.174929999999999986e+01
1.174929999999999986e+01
1.171879999999999988e+01
1.171879999999999988e+01
1.174929999999999986e+01
1.171879999999999988e+01
1.177979999999999983e+01
1.174929999999999986e+01
1.174929999999999986e+01
1.177979999999999983e+01
1.174929999999999986e+01
1.177979999999999983e+01
1.181029999999999980e+01
1.177979999999999983e+01
1.174929999999999986e+01
1.174929999999999986e+01
1.177979999999999983e+01
1.174929999999999986e+01
1.174929999999999986e+01
1.174929999999999986e+01
1.177979999999999983e+01
1.181029999999999980e+01
1.177979999999999983e+01
1.181029999999999980e+01
1.181029999999999980e+01
1.174929999999999986e+01
1.181029999999999980e+01
1.174929999999999986e+01
1.174929999999999986e+01
1.181029999999999980e+01
1.184079999999999977e+01
1.174929999999999986e+01
1.174929999999999986e+01
1.177979999999999983e+01
1.177979999999999983e+01
1.174929999999999986e+01
1.181029999999999980e+01
1.177979999999999983e+01
1.181029999999999980e+01
1.181029999999999980e+01
1.184079999999999977e+01
1.181029999999999980e+01
1.181029999999999980e+01
1.181029999999999980e+01
1.181029999999999980e+01
1.181029999999999980e+01
1.184079999999999977e+01
1.177979999999999983e+01
1.184079999999999977e+01
1.184079999999999977e+01
1.184079999999999977e+01
1.187129999999999974e+01
1.184079999999999977e+01
1.184079999999999977e+01
1.184079999999999977e+01
1.181029999999999980e+01
1.184079999999999977e+01
1.184079999999999977e+01
1.187129999999999974e+01
1.184079999999999977e+01
1.184079999999999977e+01
1.184079999999999977e+01
1.181029999999999980e+01
1.177979999999999983e+01
1.187129999999999974e+01
1.184079999999999977e+01
1.184079999999999977e+01
1.187129999999999974e+01
1.187129999999999974e+01
1.184079999999999977e+01
1.184079999999999977e+01
1.184079999999999977e+01
1.184079999999999977e+01
1.181029999999999980e+01
1.187129999999999974e+01
1.177979999999999983e+01
1.187129999999999974e+01
1.184079999999999977e+01
1.187129999999999974e+01
1.184079999999999977e+01
1.184079999999999977e+01
1.184079999999999977e+01
1.184079999999999977e+01
1.181029999999999980e+01
1.187129999999999974e+01
1.181029999999999980e+01
1.181029999999999980e+01
1.184079999999999977e+01
1.184079999999999977e+01
1.184079999999999977e+01
1.181029999999999980e+01
1.190189999999999948e+01
1.181029999999999980e+01
1.184079999999999977e+01
1.184079999999999977e+01
1.181029999999999980e+01
1.181029999999999980e+01
1.184079999999999977e+01
1.177979999999999983e+01
1.187129999999999974e+01
1.181029999999999980e+01
1.187129999999999974e+01
1.181029999999999980e+01
1.181029999999999980e+01
1.190189999999999948e+01
1.184079999999999977e+01
1.184079999999999977e+01
1.184079999999999977e+01
1.187129999999999974e+01
1.184079999999999977e+01
1.184079999999999977e+01
1.187129999999999974e+01
1.181029999999999980e+01
1.184079999999999977e+01
1.187129999999999974e+01
1.181029999999999980e+01
1.184079999999999977e+01
1.184079999999999977e+01
1.181029999999999980e+01
1.184079999999999977e+01
1.184079999999999977e+01
1.184079999999999977e+01
1.190189999999999948e+01
1.184079999999999977e+01
1.187129999999999974e+01
1.181029999999999980e+01
1.187129999999999974e+01
1.184079999999999977e+01
1.184079999999999977e+01
1.184079999999999977e+01
1.184079999999999977e+01
1.187129999999999974e+01
1.187129999999999974e+01
1.181029999999999980e+01
1.187129999999999974e+01
1.184079999999999977e+01
1.184079999999999977e+01
1.190189999999999948e+01
1.187129999999999974e+01
1.193239999999999945e+01
1.187129999999999974e+01
1.184079999999999977e+01
1.190189999999999948e+01
1.187129999999999974e+01
1.187129999999999974e+01
1.184079999999999977e+01
1.193239999999999945e+01
1.190189999999999948e+01
1.187129999999999974e+01
1.187129999999999974e+01
1.190189999999999948e+01
1.193239999999999945e+01
1.190189999999999948e+01
1.190189999999999948e+01
1.190189999999999948e+01
1.187129999999999974e+01
1.187129999999999974e+01
1.187129999999999974e+01
1.190189999999999948e+01
1.190189999999999948e+01
1.190189999999999948e+01
1.187129999999999974e+01
1.184079999999999977e+01
1.196289999999999942e+01
1.187129999999999974e+01
1.181029999999999980e+01
1.187129999999999974e+01
1.181029999999999980e+01
1.190189999999999948e+01
1.184079999999999977e+01
1.187129999999999974e+01
1.190189999999999948e+01
1.187129999999999974e+01
1.190189999999999948e+01
1.187129999999999974e+01
1.190189999999999948e+01
1.190189999999999948e+01
1.187129999999999974e+01
1.190189999999999948e+01
1.190189999999999948e+01
1.190189999999999948e+01
1.187129999999999974e+01
1.190189999999999948e+01
1.187129999999999974e+01
1.190189999999999948e+01
1.190189999999999948e+01
1.193239999999999945e+01
1.193239999999999945e+01
1.190189999999999948e+01
1.190189999999999948e+01
1.190189999999999948e+01
1.190189999999999948e+01
1.193239999999999945e+01
1.184079999999999977e+01
1.193239999999999945e+01
1.190189999999999948e+01
1.196289999999999942e+01
1.193239999999999945e+01
1.193239999999999945e+01
1.193239999999999945e+01
1.190189999999999948e+01
1.187129999999999974e+01
1.190189999999999948e+01
1.187129999999999974e+01
1.187129999999999974e+01
1.190189999999999948e+01
1.193239999999999945e+01
1.193239999999999945e+01
1.190189999999999948e+01
1.193239999999999945e+01
1.193239999999999945e+01
1.196289999999999942e+01
1.190189999999999948e+01
1.190189999999999948e+01
1.193239999999999945e+01
1.190189999999999948e+01
1.187129999999999974e+01
1.193239999999999945e+01
1.193239999999999945e+01
1.193239999999999945e+01
1.190189999999999948e+01
1.190189999999999948e+01
1.190189999999999948e+01
1.196289999999999942e+01
1.196289999999999942e+01
1.193239999999999945e+01
1.190189999999999948e+01
1.193239999999999945e+01
1.196289999999999942e+01
1.187129999999999974e+01
1.190189999999999948e+01
1.190189999999999948e+01
1.193239999999999945e+01
1.187129999999999974e+01
1.193239999999999945e+01
1.193239999999999945e+01
1.193239999999999945e+01
1.190189999999999948e+01
1.193239999999999945e+01
1.190189999999999948e+01
1.190189999999999948e+01
1.187129999999999974e+01
1.190189999999999948e+01
1.190189999999999948e+01
1.193239999999999945e+01
1.190189999999999948e+01
1.190189999999999948e+01
1.193239999999999945e+01
1.196289999999999942e+01
1.199339999999999939e+01
1.196289999999999942e+01
1.193239999999999945e+01
1.196289999999999942e+01
1.199339999999999939e+01
1.199339999999999939e+01
1.196289999999999942e+01
1.196289999999999942e+01
1.193239999999999945e+01
1.202389999999999937e+01
1.199339999999999939e+01
1.196289999999999942e+01
1.196289999999999942e+01
1.199339999999999939e+01
1.196289999999999942e+01
1.199339999999999939e+01
1.199339999999999939e+01
1.199339999999999939e+01
1.196289999999999942e+01
1.196289999999999942e+01
1.196289999999999942e+01
1.196289999999999942e+01
1.199339999999999939e+01
1.199339999999999939e+01
1.199339999999999939e+01
1.199339999999999939e+01
1.196289999999999942e+01
1.202389999999999937e+01
1.196289999999999942e+01
1.199339999999999939e+01
1.196289999999999942e+01
1.202389999999999937e+01
1.196289999999999942e+01
1.196289999999999942e+01
1.199339999999999939e+01
1.199339999999999939e+01
1.196289999999999942e+01
1.196289999999999942e+01
1.193239999999999945e+01
1.196289999999999942e+01
1.196289999999999942e+01
1.199339999999999939e+01
1.193239999999999945e+01
1.199339999999999939e+01
1.193239999999999945e+01
1.199339999999999939e+01
1.196289999999999942e+01
1.199339999999999939e+01
1.196289999999999942e+01
1.199339999999999939e+01
1.196289999999999942e+01
1.196289999999999942e+01
1.196289999999999942e+01
1.199339999999999939e+01
1.196289999999999942e+01
1.190189999999999948e+01
1.196289999999999942e+01
1.199339999999999939e+01
1.199339999999999939e+01
1.196289999999999942e+01
1.196289999999999942e+01
1.202389999999999937e+01
1.196289999999999942e+01
1.199339999999999939e+01
1.199339999999999939e+01
1.202389999999999937e+01
1.196289999999999942e+01
1.199339999999999939e+01
1.202389999999999937e+01
1.196289999999999942e+01
1.202389999999999937e+01
1.199339999999999939e+01
1.196289999999999942e+01
1.199339999999999939e+01
1.196289999999999942e+01
1.193239999999999945e+01
1.196289999999999942e+01
1.196289999999999942e+01
1.196289999999999942e+01
1.199339999999999939e+01
1.196289999999999942e+01
1.202389999999999937e+01
1.196289999999999942e+01
1.202389999999999937e+01
1.199339999999999939e+01
1.199339999999999939e+01
1.199339999999999939e+01
1.196289999999999942e+01
1.199339999999999939e+01
1.199339999999999939e+01
1.199339999999999939e+01
1.202389999999999937e+01
1.196289999999999942e+01
1.202389999999999937e+01
1.199339999999999939e+01
1.199339999999999939e+01
1.199339999999999939e+01
1.196289999999999942e+01
1.199339999999999939e+01
1.205439999999999934e+01
1.199339999999999939e+01
1.208500000000000085e+01
1.202389999999999937e+01
1.202389999999999937e+01
1.202389999999999937e+01
1.199339999999999939e+01
1.205439999999999934e+01
1.202389999999999937e+01
1.202389999999999937e+01
1.208500000000000085e+01
1.205439999999999934e+01
1.205439999999999934e+01
1.205439999999999934e+01
1.202389999999999937e+01
1.202389999999999937e+01
1.208500000000000085e+01
1.205439999999999934e+01
1.205439999999999934e+01
1.205439999999999934e+01
1.205439999999999934e+01
1.205439999999999934e+01
1.205439999999999934e+01
1.199339999999999939e+01
1.208500000000000085e+01
1.205439999999999934e+01
1.202389999999999937e+01
1.202389999999999937e+01
1.208500000000000085e+01
1.202389999999999937e+01
1.202389999999999937e+01
1.202389999999999937e+01
1.208500000000000085e+01
1.202389999999999937e+01
1.202389999999999937e+01
1.205439999999999934e+01
1.205439999999999934e+01
1.208500000000000085e+01
1.208500000000000085e+01
1.205439999999999934e+01
1.205439999999999934e+01
1.202389999999999937e+01
1.205439999999999934e+01
1.202389999999999937e+01
1.208500000000000085e+01
1.205439999999999934e+01
1.205439999999999934e+01
1.202389999999999937e+01
1.205439999999999934e+01
1.202389999999999937e+01
1.205439999999999934e+01
1.208500000000000085e+01
1.211550000000000082e+01
1.202389999999999937e+01
1.202389999999999937e+01
1.205439999999999934e+01
1.205439999999999934e+01
1.199339999999999939e+01
1.205439999999999934e+01
1.202389999999999937e+01
1.205439999999999934e+01
1.205439999999999934e+01
1.208500000000000085e+01
1.202389999999999937e+01
1.202389999999999937e+01
1.202389999999999937e+01
1.202389999999999937e+01
1.205439999999999934e+01
1.205439999999999934e+01
1.199339999999999939e+01
1.208500000000000085e+01
1.202389999999999937e+01
1.211550000000000082e+01
1.211550000000000082e+01
1.214600000000000080e+01
1.202389999999999937e+01
1.202389999999999937e+01
1.205439999999999934e+01
1.205439999999999934e+01
1.205439999999999934e+01
1.202389999999999937e+01
1.202389999999999937e+01
1.202389999999999937e+01
1.208500000000000085e+01
1.208500000000000085e+01
1.202389999999999937e+01
1.208500000000000085e+01
1.205439999999999934e+01
1.205439999999999934e+01
1.202389999999999937e+01
1.208500000000000085e+01
1.202389999999999937e+01
1.205439999999999934e+01
1.202389999999999937e+01
1.208500000000000085e+01
1.202389999999999937e+01
1.202389999999999937e+01
1.205439999999999934e+01
1.205439999999999934e+01
1.202389999999999937e+01
1.205439999999999934e+01
1.205439999999999934e+01
1.199339999999999939e+01
1.208500000000000085e+01
1.208500000000000085e+01
1.205439999999999934e+01
1.205439999999999934e+01
1.205439999999999934e+01
1.205439999999999934e+01
1.202389999999999937e+01
1.205439999999999934e+01
1.202389999999999937e+01
1.205439999999999934e+01
1.199339999999999939e+01
1.202389999999999937e+01
1.208500000000000085e+01
1.208500000000000085e+01
1.211550000000000082e+01
1.208500000000000085e+01
1.205439999999999934e+01
1.211550000000000082e+01
1.205439999999999934e+01
1.211550000000000082e+01
1.208500000000000085e+01
1.205439999999999934e+01
1.208500000000000085e+01
1.208500000000000085e+01
1.208500000000000085e+01
1.211550000000000082e+01
1.208500000000000085e+01
1.208500000000000085e+01
1.205439999999999934e+01
1.214600000000000080e+01
1.211550000000000082e+01
1.208500000000000085e+01
1.214600000000000080e+01
1.208500000000000085e+01
1.211550000000000082e+01
1.208500000000000085e+01
1.208500000000000085e+01
1.211550000000000082e+01
1.205439999999999934e+01
1.208500000000000085e+01
1.208500000000000085e+01
1.208500000000000085e+01
1.214600000000000080e+01
1.208500000000000085e+01
1.205439999999999934e+01
1.208500000000000085e+01
1.208500000000000085e+01
1.214600000000000080e+01
1.211550000000000082e+01
1.211550000000000082e+01
1.211550000000000082e+01
1.205439999999999934e+01
1.214600000000000080e+01
1.211550000000000082e+01
1.208500000000000085e+01
1.211550000000000082e+01
1.208500000000000085e+01
1.211550000000000082e+01
1.211550000000000082e+01
1.211550000000000082e+01
1.208500000000000085e+01
1.211550000000000082e+01
1.208500000000000085e+01
1.214600000000000080e+01
1.208500000000000085e+01
1.214600000000000080e+01
1.202389999999999937e+01
1.211550000000000082e+01
1.211550000000000082e+01
1.211550000000000082e+01
1.208500000000000085e+01
1.208500000000000085e+01
1.208500000000000085e+01
1.208500000000000085e+01
1.208500000000000085e+01
1.208500000000000085e+01
1.208500000000000085e+01
1.208500000000000085e+01
1.211550000000000082e+01
1.208500000000000085e+01
1.208500000000000085e+01
1.208500000000000085e+01
1.211550000000000082e+01
1.211550000000000082e+01
1.208500000000000085e+01
1.208500000000000085e+01
1.211550000000000082e+01
1.211550000000000082e+01
1.211550000000000082e+01
1.208500000000000085e+01
1.211550000000000082e+01
1.208500000000000085e+01
1.208500000000000085e+01
1.205439999999999934e+01
1.208500000000000085e+01
1.208500000000000085e+01
1.211550000000000082e+01
1.211550000000000082e+01
1.208500000000000085e+01
1.208500000000000085e+01
1.208500000000000085e+01
1.208500000000000085e+01
1.208500000000000085e+01
1.211550000000000082e+01
1.208500000000000085e+01
1.211550000000000082e+01
1.205439999999999934e+01
1.208500000000000085e+01
1.208500000000000085e+01
1.211550000000000082e+01
1.208500000000000085e+01
1.211550000000000082e+01
1.208500000000000085e+01
1.208500000000000085e+01
1.208500000000000085e+01
1.211550000000000082e+01
1.208500000000000085e+01
1.208500000000000085e+01
1.211550000000000082e+01
1.208500000000000085e+01
1.211550000000000082e+01
1.208500000000000085e+01
1.208500000000000085e+01
1.211550000000000082e+01
1.208500000000000085e+01
1.211550000000000082e+01
1.208500000000000085e+01
1.208500000000000085e+01
1.211550000000000082e+01
1.211550000000000082e+01
1.211550000000000082e+01
1.208500000000000085e+01
1.208500000000000085e+01
1.208500000000000085e+01
1.211550000000000082e+01
1.211550000000000082e+01
1.208500000000000085e+01
1.208500000000000085e+01
1.208500000000000085e+01
1.208500000000000085e+01
1.211550000000000082e+01
1.211550000000000082e+01
1.208500000000000085e+01
1.208500000000000085e+01
1.208500000000000085e+01
1.214600000000000080e+01
1.208500000000000085e+01
1.211550000000000082e+01
1.208500000000000085e+01
1.208500000000000085e+01
1.211550000000000082e+01
1.214600000000000080e+01
1.211550000000000082e+01
1.211550000000000082e+01
1.211550000000000082e+01
1.211550000000000082e+01
1.208500000000000085e+01
1.208500000000000085e+01
1.208500000000000085e+01
1.208500000000000085e+01
1.211550000000000082e+01
1.211550000000000082e+01
1.211550000000000082e+01
1.208500000000000085e+01
1.208500000000000085e+01
1.208500000000000085e+01
1.211550000000000082e+01
1.214600000000000080e+01
1.214600000000000080e+01
1.214600000000000080e+01
1.214600000000000080e+01
1.214600000000000080e+01
1.211550000000000082e+01
1.217650000000000077e+01
1.208500000000000085e+01
1.211550000000000082e+01
1.211550000000000082e+01
1.217650000000000077e+01
1.214600000000000080e+01
1.217650000000000077e+01
1.217650000000000077e+01
1.217650000000000077e+01
1.217650000000000077e+01
1.217650000000000077e+01
1.220700000000000074e+01
1.217650000000000077e+01
1.214600000000000080e+01
1.220700000000000074e+01
1.217650000000000077e+01
1.214600000000000080e+01
1.217650000000000077e+01
1.217650000000000077e+01
1.214600000000000080e+01
1.217650000000000077e+01
1.220700000000000074e+01
1.214600000000000080e+01
1.217650000000000077e+01
1.217650000000000077e+01
1.217650000000000077e+01
1.217650000000000077e+01
1.214600000000000080e+01
1.220700000000000074e+01
1.214600000000000080e+01
1.214600000000000080e+01
1.214600000000000080e+01
1.220700000000000074e+01
1.220700000000000074e+01
1.217650000000000077e+01
1.217650000000000077e+01
1.214600000000000080e+01
1.217650000000000077e+01
1.214600000000000080e+01
1.214600000000000080e+01
1.217650000000000077e+01
1.214600000000000080e+01
1.217650000000000077e+01
1.214600000000000080e+01
1.220700000000000074e+01
1.214600000000000080e+01
1.214600000000000080e+01
1.217650000000000077e+01
1.214600000000000080e+01
1.211550000000000082e+01
1.217650000000000077e+01
1.214600000000000080e+01
1.217650000000000077e+01
1.217650000000000077e+01
1.211550000000000082e+01
1.220700000000000074e+01
1.217650000000000077e+01
1.214600000000000080e+01
1.217650000000000077e+01
1.217650000000000077e+01
1.217650000000000077e+01
1.220700000000000074e+01
1.217650000000000077e+01
1.217650000000000077e+01
1.214600000000000080e+01
1.217650000000000077e+01
1.217650000000000077e+01
1.214600000000000080e+01
1.217650000000000077e+01
1.217650000000000077e+01
1.220700000000000074e+01
1.217650000000000077e+01
1.220700000000000074e+01
1.217650000000000077e+01
1.217650000000000077e+01
1.220700000000000074e+01
1.214600000000000080e+01
1.217650000000000077e+01
1.211550000000000082e+01
1.217650000000000077e+01
1.217650000000000077e+01
1.217650000000000077e+01
1.217650000000000077e+01
1.217650000000000077e+01
1.226810000000000045e+01
1.217650000000000077e+01
1.214600000000000080e+01
1.217650000000000077e+01
1.214600000000000080e+01
1.214600000000000080e+01
1.217650000000000077e+01
1.214600000000000080e+01
1.217650000000000077e+01
1.217650000000000077e+01
1.217650000000000077e+01
1.217650000000000077e+01
1.214600000000000080e+01
1.211550000000000082e+01
1.220700000000000074e+01
1.211550000000000082e+01
1.214600000000000080e+01
1.220700000000000074e+01
1.214600000000000080e+01
1.220700000000000074e+01
1.220700000000000074e+01
1.214600000000000080e+01
1.217650000000000077e+01
1.217650000000000077e+01
1.217650000000000077e+01
1.217650000000000077e+01
1.217650000000000077e+01
1.217650000000000077e+01
1.217650000000000077e+01
1.211550000000000082e+01
1.223750000000000071e+01
1.217650000000000077e+01
1.217650000000000077e+01
1.217650000000000077e+01
1.220700000000000074e+01
1.217650000000000077e+01
1.220700000000000074e+01
1.214600000000000080e+01
1.217650000000000077e+01
1.217650000000000077e+01
1.214600000000000080e+01
1.214600000000000080e+01
1.217650000000000077e+01
1.214600000000000080e+01
1.214600000000000080e+01
1.217650000000000077e+01
1.217650000000000077e+01
1.214600000000000080e+01
1.214600000000000080e+01
1.220700000000000074e+01
1.217650000000000077e+01
1.220700000000000074e+01
1.220700000000000074e+01
1.220700000000000074e+01
1.226810000000000045e+01
1.220700000000000074e+01
1.223750000000000071e+01
1.223750000000000071e+01
1.220700000000000074e+01
1.226810000000000045e+01
1.226810000000000045e+01
1.223750000000000071e+01
1.226810000000000045e+01
1.220700000000000074e+01
1.223750000000000071e+01
1.223750000000000071e+01
1.223750000000000071e+01
1.223750000000000071e+01
1.226810000000000045e+01
1.223750000000000071e+01
1.226810000000000045e+01
1.223750000000000071e+01
1.220700000000000074e+01
1.217650000000000077e+01
1.223750000000000071e+01
1.223750000000000071e+01
1.223750000000000071e+01
1.226810000000000045e+01
1.220700000000000074e+01
1.226810000000000045e+01
1.223750000000000071e+01
1.223750000000000071e+01
1.223750000000000071e+01
1.220700000000000074e+01
1.223750000000000071e+01
1.220700000000000074e+01
1.226810000000000045e+01
1.223750000000000071e+01
1.220700000000000074e+01
1.223750000000000071e+01
1.226810000000000045e+01
1.220700000000000074e+01
1.229860000000000042e+01
1.220700000000000074e+01
1.226810000000000045e+01
1.220700000000000074e+01
1.223750000000000071e+01
1.220700000000000074e+01
1.223750000000000071e+01
1.223750000000000071e+01
1.223750000000000071e+01
1.220700000000000074e+01
1.223750000000000071e+01
1.220700000000000074e+01
1.220700000000000074e+01
1.226810000000000045e+01
1.220700000000000074e+01
1.223750000000000071e+01
1.223750000000000071e+01
1.223750000000000071e+01
1.226810000000000045e+01
1.223750000000000071e+01
1.226810000000000045e+01
1.220700000000000074e+01
1.223750000000000071e+01
1.223750000000000071e+01
1.223750000000000071e+01
1.223750000000000071e+01
1.220700000000000074e+01
1.223750000000000071e+01
1.223750000000000071e+01
1.223750000000000071e+01
1.226810000000000045e+01
1.226810000000000045e+01
1.223750000000000071e+01
1.223750000000000071e+01
1.220700000000000074e+01
1.223750000000000071e+01
1.226810000000000045e+01
1.223750000000000071e+01
1.226810000000000045e+01
1.220700000000000074e+01
1.229860000000000042e+01
1.223750000000000071e+01
1.226810000000000045e+01
1.223750000000000071e+01
1.223750000000000071e+01
1.226810000000000045e+01
1.226810000000000045e+01
1.223750000000000071e+01
1.226810000000000045e+01
1.226810000000000045e+01
1.226810000000000045e+01
1.226810000000000045e+01
1.223750000000000071e+01
1.223750000000000071e+01
1.223750000000000071e+01
1.223750000000000071e+01
1.223750000000000071e+01
1.223750000000000071e+01
1.226810000000000045e+01
1.220700000000000074e+01
1.226810000000000045e+01
1.226810000000000045e+01
1.226810000000000045e+01
1.220700000000000074e+01
1.220700000000000074e+01
1.223750000000000071e+01
1.229860000000000042e+01
1.223750000000000071e+01
1.226810000000000045e+01
1.220700000000000074e+01
1.226810000000000045e+01
1.226810000000000045e+01
1.220700000000000074e+01
1.226810000000000045e+01
1.226810000000000045e+01
1.223750000000000071e+01
1.223750000000000071e+01
1.223750000000000071e+01
1.223750000000000071e+01
1.223750000000000071e+01
1.223750000000000071e+01
1.226810000000000045e+01
1.223750000000000071e+01
1.223750000000000071e+01
1.223750000000000071e+01
1.226810000000000045e+01
1.220700000000000074e+01
1.226810000000000045e+01
1.223750000000000071e+01
1.226810000000000045e+01
1.220700000000000074e+01
1.226810000000000045e+01
1.226810000000000045e+01
1.223750000000000071e+01
1.223750000000000071e+01
1.220700000000000074e+01
1.226810000000000045e+01
1.217650000000000077e+01
1.229860000000000042e+01
1.223750000000000071e+01
1.223750000000000071e+01
1.223750000000000071e+01
1.223750000000000071e+01
1.223750000000000071e+01
1.220700000000000074e+01
1.220700000000000074e+01
1.229860000000000042e+01
1.226810000000000045e+01
1.232910000000000039e+01
1.226810000000000045e+01
1.229860000000000042e+01
1.229860000000000042e+01
1.229860000000000042e+01
1.229860000000000042e+01
1.223750000000000071e+01
1.229860000000000042e+01
1.232910000000000039e+01
1.229860000000000042e+01
1.232910000000000039e+01
1.232910000000000039e+01
1.232910000000000039e+01
1.229860000000000042e+01
1.229860000000000042e+01
1.229860000000000042e+01
1.232910000000000039e+01
1.229860000000000042e+01
1.229860000000000042e+01
1.226810000000000045e+01
1.229860000000000042e+01
1.229860000000000042e+01
1.226810000000000045e+01
1.229860000000000042e+01
1.229860000000000042e+01
1.232910000000000039e+01
1.232910000000000039e+01
1.226810000000000045e+01
1.232910000000000039e+01
1.229860000000000042e+01
1.232910000000000039e+01
1.229860000000000042e+01
1.226810000000000045e+01
1.226810000000000045e+01
1.229860000000000042e+01
1.229860000000000042e+01
1.226810000000000045e+01
1.229860000000000042e+01
1.229860000000000042e+01
1.229860000000000042e+01
1.229860000000000042e+01
1.232910000000000039e+01
1.229860000000000042e+01
1.229860000000000042e+01
1.229860000000000042e+01
1.229860000000000042e+01
1.229860000000000042e+01
1.226810000000000045e+01
1.229860000000000042e+01
1.223750000000000071e+01
1.226810000000000045e+01
1.229860000000000042e+01
1.226810000000000045e+01
1.226810000000000045e+01
1.223750000000000071e+01
1.226810000000000045e+01
1.232910000000000039e+01
1.229860000000000042e+01
1.226810000000000045e+01
1.226810000000000045e+01
1.235960000000000036e+01
1.239010000000000034e+01
1.232910000000000039e+01
1.229860000000000042e+01
1.223750000000000071e+01
1.220700000000000074e+01
1.223750000000000071e+01
1.229860000000000042e+01
1.229860000000000042e+01
1.226810000000000045e+01
1.229860000000000042e+01
1.226810000000000045e+01
1.226810000000000045e+01
1.223750000000000071e+01
1.229860000000000042e+01
1.229860000000000042e+01
1.226810000000000045e+01
1.223750000000000071e+01
1.229860000000000042e+01
1.226810000000000045e+01
1.226810000000000045e+01
1.223750000000000071e+01
1.223750000000000071e+01
1.226810000000000045e+01
1.223750000000000071e+01
1.229860000000000042e+01
1.226810000000000045e+01
1.226810000000000045e+01
1.226810000000000045e+01
1.226810000000000045e+01
1.223750000000000071e+01
1.229860000000000042e+01
1.226810000000000045e+01
1.226810000000000045e+01
1.229860000000000042e+01
1.223750000000000071e+01
1.226810000000000045e+01
1.229860000000000042e+01
1.232910000000000039e+01
1.226810000000000045e+01
1.223750000000000071e+01
1.229860000000000042e+01
1.226810000000000045e+01
1.232910000000000039e+01
1.226810000000000045e+01
1.226810000000000045e+01
1.229860000000000042e+01
1.223750000000000071e+01
1.232910000000000039e+01
1.229860000000000042e+01
1.229860000000000042e+01
1.232910000000000039e+01
1.229860000000000042e+01
1.226810000000000045e+01
1.226810000000000045e+01
1.223750000000000071e+01
1.226810000000000045e+01
1.223750000000000071e+01
1.220700000000000074e+01
1.223750000000000071e+01
1.223750000000000071e+01
1.226810000000000045e+01
1.226810000000000045e+01
1.229860000000000042e+01
1.226810000000000045e+01
1.229860000000000042e+01
1.220700000000000074e+01
1.223750000000000071e+01
1.229860000000000042e+01
1.223750000000000071e+01
1.229860000000000042e+01
1.223750000000000071e+01
1.226810000000000045e+01
1.226810000000000045e+01
1.229860000000000042e+01
1.229860000000000042e+01
1.226810000000000045e+01
1.226810000000000045e+01
1.226810000000000045e+01
1.223750000000000071e+01
1.226810000000000045e+01
1.229860000000000042e+01
1.226810000000000045e+01
1.223750000000000071e+01
1.223750000000000071e+01
1.226810000000000045e+01
1.226810000000000045e+01
1.220700000000000074e+01
1.229860000000000042e+01
1.226810000000000045e+01
1.226810000000000045e+01
1.226810000000000045e+01
1.229860000000000042e+01
1.223750000000000071e+01
1.226810000000000045e+01
1.223750000000000071e+01
1.229860000000000042e+01
1.226810000000000045e+01
1.226810000000000045e+01
1.229860000000000042e+01
1.226810000000000045e+01
1.229860000000000042e+01
1.229860000000000042e+01
1.229860000000000042e+01
1.223750000000000071e+01
1.226810000000000045e+01
1.229860000000000042e+01
1.223750000000000071e+01
1.226810000000000045e+01
1.229860000000000042e+01
1.226810000000000045e+01
1.226810000000000045e+01
1.226810000000000045e+01
1.229860000000000042e+01
1.229860000000000042e+01
1.226810000000000045e+01
1.223750000000000071e+01
1.223750000000000071e+01
1.226810000000000045e+01
1.226810000000000045e+01
1.226810000000000045e+01
1.226810000000000045e+01
1.223750000000000071e+01
1.223750000000000071e+01
1.226810000000000045e+01
1.223750000000000071e+01
1.223750000000000071e+01
1.220700000000000074e+01
1.226810000000000045e+01
1.223750000000000071e+01
1.226810000000000045e+01
1.223750000000000071e+01
1.223750000000000071e+01
1.223750000000000071e+01
1.226810000000000045e+01
1.223750000000000071e+01
1.226810000000000045e+01
1.226810000000000045e+01
1.226810000000000045e+01
1.223750000000000071e+01
1.223750000000000071e+01
1.226810000000000045e+01
1.226810000000000045e+01
1.223750000000000071e+01
1.229860000000000042e+01
1.229860000000000042e+01
1.226810000000000045e+01
1.232910000000000039e+01
1.229860000000000042e+01
1.226810000000000045e+01
1.226810000000000045e+01
1.229860000000000042e+01
1.229860000000000042e+01
1.229860000000000042e+01
1.232910000000000039e+01
1.229860000000000042e+01
1.229860000000000042e+01
1.226810000000000045e+01
1.232910000000000039e+01
1.229860000000000042e+01
1.229860000000000042e+01
1.226810000000000045e+01
1.229860000000000042e+01
1.229860000000000042e+01
1.232910000000000039e+01
1.229860000000000042e+01
1.229860000000000042e+01
1.229860000000000042e+01
1.229860000000000042e+01
1.229860000000000042e+01
1.232910000000000039e+01
1.232910000000000039e+01
1.226810000000000045e+01
1.229860000000000042e+01
1.232910000000000039e+01
1.226810000000000045e+01
1.232910000000000039e+01
1.226810000000000045e+01
1.232910000000000039e+01
1.229860000000000042e+01
1.226810000000000045e+01
1.232910000000000039e+01
1.232910000000000039e+01
1.229860000000000042e+01
1.232910000000000039e+01
[truncated: 920,001 more chars]
