# Supplementary material for: Bursting Dynamics Based on the Persistent Na+ and Na+/K+ Pump Currents: A Dynamic Clamp Approach
Source: eNeuro. 2023 Aug 11;10(8):ENEURO.0331-22.2023. doi: 10.1523/ENEURO.0331-22.2023 (PMC10444573; doi:10.1523/ENEURO.0331-22.2023)
Supplement: Extended Data 1 — The extended data compressed file contains the experimental data for an experimental set and the Matlab code for the 2D model fitted to the data. The file also provides scripts for the analysis of the experimental data and outcome of the model. The scripts are listed in ReadMeFirst.txt. Download Extended Data 1, ZIP file. [file enu-eN-NWR-0331-22-s01.zip › CodeSubmitted/20n05001_traces/20n05001_gP6.0_ipm0.5_nm_time.txt]

0.000000000000000000e+00
5.000000001018634066e-04
9.999999999763531378e-04
1.500000000078216544e-03
1.999999999952706276e-03
2.500000000054569682e-03
2.999999999929059413e-03
3.500000000030922820e-03
3.999999999905412551e-03
4.500000000007275958e-03
5.000000000109139364e-03
5.499999999983629095e-03
6.000000000085492502e-03
6.499999999959982233e-03
7.000000000061845640e-03
7.499999999936335371e-03
8.000000000038198777e-03
8.499999999912688509e-03
9.000000000014551915e-03
9.500000000116415322e-03
9.999999999990905053e-03
1.050000000009276846e-02
1.099999999996725819e-02
1.150000000006912160e-02
1.199999999994361133e-02
1.250000000004547474e-02
1.299999999991996447e-02
1.350000000002182787e-02
1.400000000012369128e-02
1.449999999999818101e-02
1.500000999999429041e-02
1.550001000009615382e-02
1.600000999997064355e-02
1.650001000007250695e-02
1.700000999994699669e-02
1.750001000004886009e-02
1.800000999992334982e-02
1.850001000002521323e-02
1.900000999989970296e-02
1.950001000000156637e-02
2.000001000010342977e-02
2.050000999997791951e-02
2.100001000007978291e-02
2.150000999995427264e-02
2.200001000005613605e-02
2.250000999993062578e-02
2.300001000003248919e-02
2.350000999990697892e-02
2.400001000000884233e-02
2.450001000011070573e-02
2.500000999998519546e-02
2.550001000008705887e-02
2.600000999996154860e-02
2.650001000006341201e-02
2.700000999993790174e-02
2.750001000003976515e-02
2.800000999991425488e-02
2.850001000001611828e-02
2.900001000011798169e-02
2.950000999999247142e-02
3.000001000009433483e-02
3.050000999996882456e-02
3.100001000007068797e-02
3.150000999994517770e-02
3.200001000004704110e-02
3.250000999992153083e-02
3.300001000002339424e-02
3.350000999989788397e-02
3.400000999999974738e-02
3.450001000010161079e-02
3.500000999997610052e-02
3.550001000007796392e-02
3.600000999995245365e-02
3.650001000005431706e-02
3.700000999992880679e-02
3.750001000003067020e-02
3.800000999990515993e-02
3.850001000000702334e-02
3.900001000010888674e-02
3.950000999998337647e-02
4.000001000008523988e-02
4.050000999995972961e-02
4.100001000006159302e-02
4.150000999993608275e-02
4.200001000003794616e-02
4.250000999991243589e-02
4.300001000001429929e-02
4.350001000011616270e-02
4.400000999999065243e-02
4.450001000009251584e-02
4.500000999996700557e-02
4.550001000006886898e-02
4.600000999994335871e-02
4.650001000004522211e-02
4.700000999991971184e-02
4.750001000002157525e-02
4.800001000012343866e-02
4.850000999999792839e-02
4.900001000009979180e-02
4.950000999997428153e-02
5.000001000007614493e-02
5.050000999995063466e-02
5.100001000005249807e-02
5.150000999992698780e-02
5.200001000002885121e-02
5.250000999990334094e-02
5.300001000000520435e-02
5.350001000010706775e-02
5.400000999998155748e-02
5.450001000008342089e-02
5.500000999995791062e-02
5.550001000005977403e-02
5.600000999993426376e-02
5.650001000003612717e-02
5.700000999991061690e-02
5.750001000001248030e-02
5.800001000011434371e-02
5.850000999998883344e-02
5.900001000009069685e-02
5.950000999996518658e-02
6.000001000006704999e-02
6.050000999994153972e-02
6.100001000004340312e-02
6.150000999991789286e-02
6.200001000001975626e-02
6.250001000012161967e-02
6.300000999999610940e-02
6.350001000009797281e-02
6.400000999997246254e-02
6.450001000007432594e-02
6.500000999994881568e-02
6.550001000005067908e-02
6.600000999992516881e-02
6.650001000002703222e-02
6.700000999990152195e-02
6.750001000000338536e-02
6.800001000010524876e-02
6.850000999997973850e-02
6.900001000008160190e-02
6.950000999995609163e-02
7.000001000005795504e-02
7.050000999993244477e-02
7.100001000003430818e-02
7.150000999990879791e-02
7.200001000001066132e-02
7.250001000011252472e-02
7.300000999998701445e-02
7.350001000008887786e-02
7.400000999996336759e-02
7.450001000006523100e-02
7.500000999993972073e-02
7.550001000004158414e-02
7.600000999991607387e-02
7.650001000001793727e-02
7.700001000011980068e-02
7.750000999999429041e-02
7.800001000009615382e-02
7.850000999997064355e-02
7.900001000007250695e-02
7.950000999994699669e-02
8.000001000004886009e-02
8.050000999992334982e-02
8.100001000002521323e-02
8.150000999989970296e-02
8.200001000000156637e-02
8.250001000010342977e-02
8.300000999997791951e-02
8.350001000007978291e-02
8.400000999995427264e-02
8.450001000005613605e-02
8.500000999993062578e-02
8.550001000003248919e-02
8.600000999990697892e-02
8.650001000000884233e-02
8.700001000011070573e-02
8.750000999998519546e-02
8.800001000008705887e-02
8.850000999996154860e-02
8.900001000006341201e-02
8.950000999993790174e-02
9.000001000003976515e-02
9.050000999991425488e-02
9.100001000001611828e-02
9.150001000011798169e-02
9.200000999999247142e-02
9.250001000009433483e-02
9.300000999996882456e-02
9.350001000007068797e-02
9.400000999994517770e-02
9.450001000004704110e-02
9.500000999992153083e-02
9.550001000002339424e-02
9.600000999989788397e-02
9.650000999999974738e-02
9.700001000010161079e-02
9.750000999997610052e-02
9.800001000007796392e-02
9.850000999995245365e-02
9.900001000005431706e-02
9.950000999992880679e-02
1.000000100000306702e-01
1.005000099999051599e-01
1.010000100000070233e-01
1.015000100001088867e-01
1.020000099999833765e-01
1.025000100000852399e-01
1.030000099999597296e-01
1.035000100000615930e-01
1.040000099999360827e-01
1.045000100000379462e-01
1.050000099999124359e-01
1.055000100000142993e-01
1.060000100001161627e-01
1.065000099999906524e-01
1.070000100000925158e-01
1.075000099999670056e-01
1.080000100000688690e-01
1.085000099999433587e-01
1.090000100000452221e-01
1.095000099999197118e-01
1.100000100000215753e-01
1.105000100001234387e-01
1.110000099999979284e-01
1.115000100000997918e-01
1.120000099999742815e-01
1.125000100000761449e-01
1.130000099999506347e-01
1.135000100000524981e-01
1.140000099999269878e-01
1.145000100000288512e-01
1.150000099999033409e-01
1.155000100000052043e-01
1.160000100001070678e-01
1.165000099999815575e-01
1.170000100000834209e-01
1.175000099999579106e-01
1.180000100000597740e-01
1.185000099999342638e-01
1.190000100000361272e-01
1.195000099999106169e-01
1.200000100000124803e-01
1.205000100001143437e-01
1.210000099999888334e-01
1.215000100000906968e-01
1.220000099999651866e-01
1.225000100000670500e-01
1.230000099999415397e-01
1.235000100000434031e-01
1.240000099999178929e-01
1.245000100000197563e-01
1.250000100001216197e-01
1.255000099999961094e-01
1.260000100000979728e-01
1.265000099999724625e-01
1.270000100000743259e-01
1.275000099999488157e-01
1.280000100000506791e-01
1.285000099999251688e-01
1.290000100000270322e-01
1.295000099999015220e-01
1.300000100000033854e-01
1.305000100001052488e-01
1.310000099999797385e-01
1.315000100000816019e-01
1.320000099999560916e-01
1.325000100000579550e-01
1.330000099999324448e-01
1.335000100000343082e-01
1.340000099999087979e-01
1.345000100000106613e-01
1.350000100001125247e-01
1.355000099999870145e-01
1.360000100000888779e-01
1.365000099999633676e-01
1.370000100000652310e-01
1.375000099999397207e-01
1.380000100000415841e-01
1.385000099999160739e-01
1.390000100000179373e-01
1.395000100001198007e-01
1.400000099999942904e-01
1.405000100000961538e-01
1.410000099999706435e-01
1.415000100000725070e-01
1.420000099999469967e-01
1.425000100000488601e-01
1.430000099999233498e-01
1.435000100000252132e-01
1.440000099998997030e-01
1.445000100000015664e-01
1.450000100001034298e-01
1.455000099999779195e-01
1.460000100000797829e-01
1.465000099999542726e-01
1.470000100000561361e-01
1.475000099999306258e-01
1.480000100000324892e-01
1.485000099999069789e-01
1.490000100000088423e-01
1.495000100001107057e-01
1.500000099999851955e-01
1.505000100000870589e-01
1.510000099999615486e-01
1.515000100000634120e-01
1.520000099999379017e-01
1.525000100000397651e-01
1.530000099999142549e-01
1.535000100000161183e-01
1.540000100001179817e-01
1.545000099999924714e-01
1.550000100000943348e-01
1.555000099999688246e-01
1.560000100000706880e-01
1.565000099999451777e-01
1.570000100000470411e-01
1.575000099999215308e-01
1.580000100000233942e-01
1.585000099998978840e-01
1.590000099999997474e-01
1.595000100001016108e-01
1.600000099999761005e-01
1.605000100000779639e-01
1.610000099999524537e-01
1.615000100000543171e-01
1.620000099999288068e-01
1.625000100000306702e-01
1.630000099999051599e-01
1.635000100000070233e-01
1.640000100001088867e-01
1.645000099999833765e-01
1.650000100000852399e-01
1.655000099999597296e-01
1.660000100000615930e-01
1.665000099999360827e-01
1.670000100000379462e-01
1.675000099999124359e-01
1.680000100000142993e-01
1.685000100001161627e-01
1.690000099999906524e-01
1.695000100000925158e-01
1.700000099999670056e-01
1.705000100000688690e-01
1.710000099999433587e-01
1.715000100000452221e-01
1.720000099999197118e-01
1.725000100000215753e-01
1.730000100001234387e-01
1.735000099999979284e-01
1.740000100000997918e-01
1.745000099999742815e-01
1.750000100000761449e-01
1.755000099999506347e-01
1.760000100000524981e-01
1.765000099999269878e-01
1.770000100000288512e-01
1.775000099999033409e-01
1.780000100000052043e-01
1.785000100001070678e-01
1.790000200001031772e-01
1.795000199999776669e-01
1.800000200000795303e-01
1.805000199999540200e-01
1.810000200000558834e-01
1.815000199999303732e-01
1.820000200000322366e-01
1.825000199999067263e-01
1.830000200000085897e-01
1.835000200001104531e-01
1.840000199999849428e-01
1.845000200000868062e-01
1.850000199999612960e-01
1.855000200000631594e-01
1.860000199999376491e-01
1.865000200000395125e-01
1.870000199999140023e-01
1.875000200000158657e-01
1.880000200001177291e-01
1.885000199999922188e-01
1.890000200000940822e-01
1.895000199999685719e-01
1.900000200000704353e-01
1.905000199999449251e-01
1.910000200000467885e-01
1.915000199999212782e-01
1.920000200000231416e-01
1.925000199998976314e-01
1.930000199999994948e-01
1.935000200001013582e-01
1.940000199999758479e-01
1.945000200000777113e-01
1.950000199999522010e-01
1.955000200000540644e-01
1.960000199999285542e-01
1.965000200000304176e-01
1.970000199999049073e-01
1.975000200000067707e-01
1.980000200001086341e-01
1.985000199999831239e-01
1.990000200000849873e-01
1.995000199999594770e-01
2.000000200000613404e-01
2.005000199999358301e-01
2.010000200000376935e-01
2.015000199999121833e-01
2.020000200000140467e-01
2.025000200001159101e-01
2.030000199999903998e-01
2.035000200000922632e-01
2.040000199999667529e-01
2.045000200000686164e-01
2.050000199999431061e-01
2.055000200000449695e-01
2.060000199999194592e-01
2.065000200000213226e-01
2.070000200001231860e-01
2.075000199999976758e-01
2.080000200000995392e-01
2.085000199999740289e-01
2.090000200000758923e-01
2.095000199999503820e-01
2.100000200000522455e-01
2.105000199999267352e-01
2.110000200000285986e-01
2.115000199999030883e-01
2.120000200000049517e-01
2.125000200001068151e-01
2.130000199999813049e-01
2.135000200000831683e-01
2.140000199999576580e-01
2.145000200000595214e-01
2.150000199999340111e-01
2.155000200000358745e-01
2.160000199999103643e-01
2.165000200000122277e-01
2.170000200001140911e-01
2.175000199999885808e-01
2.180000200000904442e-01
2.185000199999649340e-01
2.190000200000667974e-01
2.195000199999412871e-01
2.200000200000431505e-01
2.205000199999176402e-01
2.210000200000195036e-01
2.215000200001213670e-01
2.220000199999958568e-01
2.225000200000977202e-01
2.230000199999722099e-01
2.235000200000740733e-01
2.240000199999485631e-01
2.245000200000504265e-01
2.250000199999249162e-01
2.255000200000267796e-01
2.260000199999012693e-01
2.265000200000031327e-01
2.270000200001049961e-01
2.275000199999794859e-01
2.280000200000813493e-01
2.285000199999558390e-01
2.290000200000577024e-01
2.295000199999321921e-01
2.300000200000340556e-01
2.305000199999085453e-01
2.310000200000104087e-01
2.315000200001122721e-01
2.320000199999867618e-01
2.325000200000886252e-01
2.330000199999631150e-01
2.335000200000649784e-01
2.340000199999394681e-01
2.345000200000413315e-01
2.350000199999158212e-01
2.355000200000176847e-01
2.360000200001195481e-01
2.365000199999940378e-01
2.370000200000959012e-01
2.375000199999703909e-01
2.380000200000722543e-01
2.385000199999467441e-01
2.390000200000486075e-01
2.395000199999230972e-01
2.400000200000249606e-01
2.405000199998994503e-01
2.410000200000013137e-01
2.415000200001031772e-01
2.420000199999776669e-01
2.425000200000795303e-01
2.430000199999540200e-01
2.435000200000558834e-01
2.440000199999303732e-01
2.445000200000322366e-01
2.450000199999067263e-01
2.455000200000085897e-01
2.460000200001104531e-01
2.465000199999849428e-01
2.470000200000868062e-01
2.475000199999612960e-01
2.480000200000631594e-01
2.485000199999376491e-01
2.490000200000395125e-01
2.495000199999140023e-01
2.500000200000158657e-01
2.505000200001177291e-01
2.510000199999922188e-01
2.515000200000940822e-01
2.520000199999685719e-01
2.525000200000704353e-01
2.530000199999449251e-01
2.535000200000467885e-01
2.540000199999212782e-01
2.545000200000231416e-01
2.550000199998976314e-01
2.555000199999994948e-01
2.560000200001013582e-01
2.565000199999758479e-01
2.570000200000777113e-01
2.575000199999522010e-01
2.580000200000540644e-01
2.585000199999285542e-01
2.590000200000304176e-01
2.595000199999049073e-01
2.600000200000067707e-01
2.605000200001086341e-01
2.610000199999831239e-01
2.615000200000849873e-01
2.620000199999594770e-01
2.625000200000613404e-01
2.630000199999358301e-01
2.635000200000376935e-01
2.640000199999121833e-01
2.645000200000140467e-01
2.650000200001159101e-01
2.655000199999903998e-01
2.660000200000922632e-01
2.665000199999667529e-01
2.670000200000686164e-01
2.675000199999431061e-01
2.680000200000449695e-01
2.685000199999194592e-01
2.690000200000213226e-01
2.695000200001231860e-01
2.700000199999976758e-01
2.705000200000995392e-01
2.710000199999740289e-01
2.715000200000758923e-01
2.720000199999503820e-01
2.725000200000522455e-01
2.730000199999267352e-01
2.735000200000285986e-01
2.740000199999030883e-01
2.745000200000049517e-01
2.750000200001068151e-01
2.755000199999813049e-01
2.760000200000831683e-01
2.765000199999576580e-01
2.770000200000595214e-01
2.775000199999340111e-01
2.780000200000358745e-01
2.785000199999103643e-01
2.790000200000122277e-01
2.795000200001140911e-01
2.800000199999885808e-01
2.805000200000904442e-01
2.810000199999649340e-01
2.815000200000667974e-01
2.820000199999412871e-01
2.825000200000431505e-01
2.830000199999176402e-01
2.835000200000195036e-01
2.840000200001213670e-01
2.845000199999958568e-01
2.850000200000977202e-01
2.855000199999722099e-01
2.860000200000740733e-01
2.865000199999485631e-01
2.870000200000504265e-01
2.875000199999249162e-01
2.880000200000267796e-01
2.885000199999012693e-01
2.890000200000031327e-01
2.895000200001049961e-01
2.900000199999794859e-01
2.905000200000813493e-01
2.910000199999558390e-01
2.915000200000577024e-01
2.920000199999321921e-01
2.925000200000340556e-01
2.930000199999085453e-01
2.935000200000104087e-01
2.940000200001122721e-01
2.945000199999867618e-01
2.950000200000886252e-01
2.955000199999631150e-01
2.960000200000649784e-01
2.965000199999394681e-01
2.970000200000413315e-01
2.975000199999158212e-01
2.980000200000176847e-01
2.985000200001195481e-01
2.990000199999940378e-01
2.995000200000959012e-01
3.000000199999703909e-01
3.005000200000722543e-01
3.010000199999467441e-01
3.015000200000486075e-01
3.020000199999230972e-01
3.025000200000249606e-01
3.030000199998994503e-01
3.035000200000013137e-01
3.040000200001031772e-01
3.045000199999776669e-01
3.050000200000795303e-01
3.055000199999540200e-01
3.060000200000558834e-01
3.065000199999303732e-01
3.070000200000322366e-01
3.075000199999067263e-01
3.080000200000085897e-01
3.085000200001104531e-01
3.090000199999849428e-01
3.095000200000868062e-01
3.100000199999612960e-01
3.105000200000631594e-01
3.110000199999376491e-01
3.115000200000395125e-01
3.120000199999140023e-01
3.125000200000158657e-01
3.130000200001177291e-01
3.135000199999922188e-01
3.140000200000940822e-01
3.145000199999685719e-01
3.150000200000704353e-01
3.155000199999449251e-01
3.160000200000467885e-01
3.165000199999212782e-01
3.170000200000231416e-01
3.175000199998976314e-01
3.180000199999994948e-01
3.185000200001013582e-01
3.190000199999758479e-01
3.195000200000777113e-01
3.200000199999522010e-01
3.205000200000540644e-01
3.210000199999285542e-01
3.215000200000304176e-01
3.220000199999049073e-01
3.225000200000067707e-01
3.230000200001086341e-01
3.235000199999831239e-01
3.240000200000849873e-01
3.245000199999594770e-01
3.250000200000613404e-01
3.255000199999358301e-01
3.260000200000376935e-01
3.265000199999121833e-01
3.270000200000140467e-01
3.275000200001159101e-01
3.280000199999903998e-01
3.285000200000922632e-01
3.290000199999667529e-01
3.295000200000686164e-01
3.300000199999431061e-01
3.305000200000449695e-01
3.310000199999194592e-01
3.315000200000213226e-01
3.320000200001231860e-01
3.325000199999976758e-01
3.330000200000995392e-01
3.335000199999740289e-01
3.340000200000758923e-01
3.345000199999503820e-01
3.350000200000522455e-01
3.355000199999267352e-01
3.360000200000285986e-01
3.365000199999030883e-01
3.370000200000049517e-01
3.375000200001068151e-01
3.380000199999813049e-01
3.385000200000831683e-01
3.390000199999576580e-01
3.395000200000595214e-01
3.400000199999340111e-01
3.405000200000358745e-01
3.410000199999103643e-01
3.415000200000122277e-01
3.420000200001140911e-01
3.425000199999885808e-01
3.430000299999846902e-01
3.435000300000865536e-01
3.440000299999610434e-01
3.445000300000629068e-01
3.450000299999373965e-01
3.455000300000392599e-01
3.460000299999137496e-01
3.465000300000156130e-01
3.470000300001174764e-01
3.475000299999919662e-01
3.480000300000938296e-01
3.485000299999683193e-01
3.490000300000701827e-01
3.495000299999446725e-01
3.500000300000465359e-01
3.505000299999210256e-01
3.510000300000228890e-01
3.515000299998973787e-01
3.520000299999992421e-01
3.525000300001011055e-01
3.530000299999755953e-01
3.535000300000774587e-01
3.540000299999519484e-01
3.545000300000538118e-01
3.550000299999283015e-01
3.555000300000301650e-01
3.560000299999046547e-01
3.565000300000065181e-01
3.570000300001083815e-01
3.575000299999828712e-01
3.580000300000847346e-01
3.585000299999592244e-01
3.590000300000610878e-01
3.595000299999355775e-01
3.600000300000374409e-01
3.605000299999119306e-01
3.610000300000137941e-01
3.615000300001156575e-01
3.620000299999901472e-01
3.625000300000920106e-01
3.630000299999665003e-01
3.635000300000683637e-01
3.640000299999428535e-01
3.645000300000447169e-01
3.650000299999192066e-01
3.655000300000210700e-01
3.660000300001229334e-01
3.665000299999974231e-01
3.670000300000992866e-01
3.675000299999737763e-01
3.680000300000756397e-01
3.685000299999501294e-01
3.690000300000519928e-01
3.695000299999264826e-01
3.700000300000283460e-01
3.705000299999028357e-01
3.710000300000046991e-01
3.715000300001065625e-01
3.720000299999810522e-01
3.725000300000829156e-01
3.730000299999574054e-01
3.735000300000592688e-01
3.740000299999337585e-01
3.745000300000356219e-01
3.750000299999101117e-01
3.755000300000119751e-01
3.760000300001138385e-01
3.765000299999883282e-01
3.770000300000901916e-01
3.775000299999646813e-01
3.780000300000665447e-01
3.785000299999410345e-01
3.790000300000428979e-01
3.795000299999173876e-01
3.800000300000192510e-01
3.805000300001211144e-01
3.810000299999956042e-01
3.815000300000974676e-01
3.820000299999719573e-01
3.825000300000738207e-01
3.830000299999483104e-01
3.835000300000501738e-01
3.840000299999246636e-01
3.845000300000265270e-01
3.850000299999010167e-01
3.855000300000028801e-01
3.860000300001047435e-01
3.865000299999792333e-01
3.870000300000810967e-01
3.875000299999555864e-01
3.880000300000574498e-01
3.885000299999319395e-01
3.890000300000338029e-01
3.895000299999082927e-01
3.900000300000101561e-01
3.905000300001120195e-01
3.910000299999865092e-01
3.915000300000883726e-01
3.920000299999628623e-01
3.925000300000647258e-01
3.930000299999392155e-01
3.935000300000410789e-01
3.940000299999155686e-01
3.945000300000174320e-01
3.950000300001192954e-01
3.955000299999937852e-01
3.960000300000956486e-01
3.965000299999701383e-01
3.970000300000720017e-01
3.975000299999464914e-01
3.980000300000483549e-01
3.985000299999228446e-01
3.990000300000247080e-01
3.995000299998991977e-01
4.000000300000010611e-01
4.005000300001029245e-01
4.010000299999774143e-01
4.015000300000792777e-01
4.020000299999537674e-01
4.025000300000556308e-01
4.030000299999301205e-01
4.035000300000319839e-01
4.040000299999064737e-01
4.045000300000083371e-01
4.050000300001102005e-01
4.055000299999846902e-01
4.060000300000865536e-01
4.065000299999610434e-01
4.070000300000629068e-01
4.075000299999373965e-01
4.080000300000392599e-01
4.085000299999137496e-01
4.090000300000156130e-01
4.095000300001174764e-01
4.100000299999919662e-01
4.105000300000938296e-01
4.110000299999683193e-01
4.115000300000701827e-01
4.120000299999446725e-01
4.125000300000465359e-01
4.130000299999210256e-01
4.135000300000228890e-01
4.140000299998973787e-01
4.145000299999992421e-01
4.150000300001011055e-01
4.155000299999755953e-01
4.160000300000774587e-01
4.165000299999519484e-01
4.170000300000538118e-01
4.175000299999283015e-01
4.180000300000301650e-01
4.185000299999046547e-01
4.190000300000065181e-01
4.195000300001083815e-01
4.200000299999828712e-01
4.205000300000847346e-01
4.210000299999592244e-01
4.215000300000610878e-01
4.220000299999355775e-01
4.225000300000374409e-01
4.230000299999119306e-01
4.235000300000137941e-01
4.240000300001156575e-01
4.245000299999901472e-01
4.250000300000920106e-01
4.255000299999665003e-01
4.260000300000683637e-01
4.265000299999428535e-01
4.270000300000447169e-01
4.275000299999192066e-01
4.280000300000210700e-01
4.285000300001229334e-01
4.290000299999974231e-01
4.295000300000992866e-01
4.300000299999737763e-01
4.305000300000756397e-01
4.310000299999501294e-01
4.315000300000519928e-01
4.320000299999264826e-01
4.325000300000283460e-01
4.330000299999028357e-01
4.335000300000046991e-01
4.340000300001065625e-01
4.345000299999810522e-01
4.350000300000829156e-01
4.355000299999574054e-01
4.360000300000592688e-01
4.365000299999337585e-01
4.370000300000356219e-01
4.375000299999101117e-01
4.380000300000119751e-01
4.385000300001138385e-01
4.390000299999883282e-01
4.395000300000901916e-01
4.400000299999646813e-01
4.405000300000665447e-01
4.410000299999410345e-01
4.415000300000428979e-01
4.420000299999173876e-01
4.425000300000192510e-01
4.430000300001211144e-01
4.435000299999956042e-01
4.440000300000974676e-01
4.445000299999719573e-01
4.450000300000738207e-01
4.455000299999483104e-01
4.460000300000501738e-01
4.465000299999246636e-01
4.470000300000265270e-01
4.475000299999010167e-01
4.480000300000028801e-01
4.485000300001047435e-01
4.490000299999792333e-01
4.495000300000810967e-01
4.500000299999555864e-01
4.505000300000574498e-01
4.510000299999319395e-01
4.515000300000338029e-01
4.520000299999082927e-01
4.525000300000101561e-01
4.530000300001120195e-01
4.535000299999865092e-01
4.540000300000883726e-01
4.545000299999628623e-01
4.550000300000647258e-01
4.555000299999392155e-01
4.560000300000410789e-01
4.565000299999155686e-01
4.570000300000174320e-01
4.575000300001192954e-01
4.580000299999937852e-01
4.585000300000956486e-01
4.590000299999701383e-01
4.595000300000720017e-01
4.600000299999464914e-01
4.605000300000483549e-01
4.610000299999228446e-01
4.615000300000247080e-01
4.620000299998991977e-01
4.625000300000010611e-01
4.630000300001029245e-01
4.635000299999774143e-01
4.640000300000792777e-01
4.645000299999537674e-01
4.650000300000556308e-01
4.655000299999301205e-01
4.660000300000319839e-01
4.665000299999064737e-01
4.670000300000083371e-01
4.675000300001102005e-01
4.680000299999846902e-01
4.685000300000865536e-01
4.690000299999610434e-01
4.695000300000629068e-01
4.700000299999373965e-01
4.705000300000392599e-01
4.710000299999137496e-01
4.715000300000156130e-01
4.720000300001174764e-01
4.725000299999919662e-01
4.730000300000938296e-01
4.735000299999683193e-01
4.740000300000701827e-01
4.745000299999446725e-01
4.750000300000465359e-01
4.755000299999210256e-01
4.760000300000228890e-01
4.765000299998973787e-01
4.770000299999992421e-01
4.775000300001011055e-01
4.780000299999755953e-01
4.785000300000774587e-01
4.790000299999519484e-01
4.795000300000538118e-01
4.800000299999283015e-01
4.805000300000301650e-01
4.810000299999046547e-01
4.815000300000065181e-01
4.820000300001083815e-01
4.825000299999828712e-01
4.830000300000847346e-01
4.835000299999592244e-01
4.840000300000610878e-01
4.845000299999355775e-01
4.850000300000374409e-01
4.855000299999119306e-01
4.860000300000137941e-01
4.865000300001156575e-01
4.870000299999901472e-01
4.875000300000920106e-01
4.880000299999665003e-01
4.885000300000683637e-01
4.890000299999428535e-01
4.895000300000447169e-01
4.900000299999192066e-01
4.905000300000210700e-01
4.910000300001229334e-01
4.915000299999974231e-01
4.920000300000992866e-01
4.925000299999737763e-01
4.930000300000756397e-01
4.935000299999501294e-01
4.940000300000519928e-01
4.945000299999264826e-01
4.950000300000283460e-01
4.955000299999028357e-01
4.960000300000046991e-01
4.965000300001065625e-01
4.970000299999810522e-01
4.975000300000829156e-01
4.980000299999574054e-01
4.985000300000592688e-01
4.990000299999337585e-01
4.995000300000356219e-01
5.000000299999101117e-01
5.005000300000119751e-01
5.010000300001138385e-01
5.015000299999883282e-01
5.020000300000901916e-01
5.025000299999646813e-01
5.030000300000665447e-01
5.035000299999410345e-01
5.040000300000428979e-01
5.045000299999173876e-01
5.050000300000192510e-01
5.055000300001211144e-01
5.060000299999956042e-01
5.065000300000974676e-01
5.070000400000935770e-01
5.075000399999680667e-01
5.080000400000699301e-01
5.085000399999444198e-01
5.090000400000462832e-01
5.095000399999207730e-01
5.100000400000226364e-01
5.105000399998971261e-01
5.110000399999989895e-01
5.115000400001008529e-01
5.120000399999753427e-01
5.125000400000772061e-01
5.130000399999516958e-01
5.135000400000535592e-01
5.140000399999280489e-01
5.145000400000299123e-01
5.150000399999044021e-01
5.155000400000062655e-01
5.160000400001081289e-01
5.165000399999826186e-01
5.170000400000844820e-01
5.175000399999589717e-01
5.180000400000608352e-01
5.185000399999353249e-01
5.190000400000371883e-01
5.195000399999116780e-01
5.200000400000135414e-01
5.205000400001154048e-01
5.210000399999898946e-01
5.215000400000917580e-01
5.220000399999662477e-01
5.225000400000681111e-01
5.230000399999426008e-01
5.235000400000444643e-01
5.240000399999189540e-01
5.245000400000208174e-01
5.250000400001226808e-01
5.255000399999971705e-01
5.260000400000990339e-01
5.265000399999735237e-01
5.270000400000753871e-01
5.275000399999498768e-01
5.280000400000517402e-01
5.285000399999262299e-01
5.290000400000280933e-01
5.295000399999025831e-01
5.300000400000044465e-01
5.305000400001063099e-01
5.310000399999807996e-01
5.315000400000826630e-01
5.320000399999571528e-01
5.325000400000590162e-01
5.330000399999335059e-01
5.335000400000353693e-01
5.340000399999098590e-01
5.345000400000117224e-01
5.350000400001135858e-01
5.355000399999880756e-01
5.360000400000899390e-01
5.365000399999644287e-01
5.370000400000662921e-01
5.375000399999407819e-01
5.380000400000426453e-01
5.385000399999171350e-01
5.390000400000189984e-01
5.395000400001208618e-01
5.400000399999953515e-01
5.405000400000972149e-01
5.410000399999717047e-01
5.415000400000735681e-01
5.420000399999480578e-01
5.425000400000499212e-01
5.430000399999244109e-01
5.435000400000262744e-01
5.440000399999007641e-01
5.445000400000026275e-01
5.450000400001044909e-01
5.455000399999789806e-01
5.460000400000808440e-01
5.465000399999553338e-01
5.470000400000571972e-01
5.475000399999316869e-01
5.480000400000335503e-01
5.485000399999080400e-01
5.490000400000099035e-01
5.495000400001117669e-01
5.500000399999862566e-01
5.505000400000881200e-01
5.510000399999626097e-01
5.515000400000644731e-01
5.520000399999389629e-01
5.525000400000408263e-01
5.530000399999153160e-01
5.535000400000171794e-01
5.540000400001190428e-01
5.545000399999935325e-01
5.550000400000953960e-01
5.555000399999698857e-01
5.560000400000717491e-01
5.565000399999462388e-01
5.570000400000481022e-01
5.575000399999225920e-01
5.580000400000244554e-01
5.585000399998989451e-01
5.590000400000008085e-01
5.595000400001026719e-01
5.600000399999771616e-01
5.605000400000790250e-01
5.610000399999535148e-01
5.615000400000553782e-01
5.620000399999298679e-01
5.625000400000317313e-01
5.630000399999062211e-01
5.635000400000080845e-01
5.640000400001099479e-01
5.645000399999844376e-01
5.650000400000863010e-01
5.655000399999607907e-01
5.660000400000626541e-01
5.665000399999371439e-01
5.670000400000390073e-01
5.675000399999134970e-01
5.680000400000153604e-01
5.685000400001172238e-01
5.690000399999917136e-01
5.695000400000935770e-01
5.700000399999680667e-01
5.705000400000699301e-01
5.710000399999444198e-01
5.715000400000462832e-01
5.720000399999207730e-01
5.725000400000226364e-01
5.730000399998971261e-01
5.735000399999989895e-01
5.740000400001008529e-01
5.745000399999753427e-01
5.750000400000772061e-01
5.755000399999516958e-01
5.760000400000535592e-01
5.765000399999280489e-01
5.770000400000299123e-01
5.775000399999044021e-01
5.780000400000062655e-01
5.785000400001081289e-01
5.790000399999826186e-01
5.795000400000844820e-01
5.800000399999589717e-01
5.805000400000608352e-01
5.810000399999353249e-01
5.815000400000371883e-01
5.820000399999116780e-01
5.825000400000135414e-01
5.830000400001154048e-01
5.835000399999898946e-01
5.840000400000917580e-01
5.845000399999662477e-01
5.850000400000681111e-01
5.855000399999426008e-01
5.860000400000444643e-01
5.865000399999189540e-01
5.870000400000208174e-01
5.875000400001226808e-01
5.880000399999971705e-01
5.885000400000990339e-01
5.890000399999735237e-01
5.895000400000753871e-01
5.900000399999498768e-01
5.905000400000517402e-01
5.910000399999262299e-01
5.915000400000280933e-01
5.920000399999025831e-01
5.925000400000044465e-01
5.930000400001063099e-01
5.935000399999807996e-01
5.940000400000826630e-01
5.945000399999571528e-01
5.950000400000590162e-01
5.955000399999335059e-01
5.960000400000353693e-01
5.965000399999098590e-01
5.970000400000117224e-01
5.975000400001135858e-01
5.980000399999880756e-01
5.985000400000899390e-01
5.990000399999644287e-01
5.995000400000662921e-01
6.000000399999407819e-01
6.005000400000426453e-01
6.010000399999171350e-01
6.015000400000189984e-01
6.020000400001208618e-01
6.025000399999953515e-01
6.030000400000972149e-01
6.035000399999717047e-01
6.040000400000735681e-01
6.045000399999480578e-01
6.050000400000499212e-01
6.055000399999244109e-01
6.060000400000262744e-01
6.065000399999007641e-01
6.070000400000026275e-01
6.075000400001044909e-01
6.080000399999789806e-01
6.085000400000808440e-01
6.090000399999553338e-01
6.095000400000571972e-01
6.100000399999316869e-01
6.105000400000335503e-01
6.110000399999080400e-01
6.115000400000099035e-01
6.120000400001117669e-01
6.125000399999862566e-01
6.130000400000881200e-01
6.135000399999626097e-01
6.140000400000644731e-01
6.145000399999389629e-01
6.150000400000408263e-01
6.155000399999153160e-01
6.160000400000171794e-01
6.165000400001190428e-01
6.170000399999935325e-01
6.175000400000953960e-01
6.180000399999698857e-01
6.185000400000717491e-01
6.190000399999462388e-01
6.195000400000481022e-01
6.200000399999225920e-01
6.205000400000244554e-01
6.210000399998989451e-01
6.215000400000008085e-01
6.220000400001026719e-01
6.225000399999771616e-01
6.230000400000790250e-01
6.235000399999535148e-01
6.240000400000553782e-01
6.245000399999298679e-01
6.250000400000317313e-01
6.255000399999062211e-01
6.260000400000080845e-01
6.265000400001099479e-01
6.270000399999844376e-01
6.275000400000863010e-01
6.280000399999607907e-01
6.285000400000626541e-01
6.290000399999371439e-01
6.295000400000390073e-01
6.300000399999134970e-01
6.305000400000153604e-01
6.310000400001172238e-01
6.315000399999917136e-01
6.320000400000935770e-01
6.325000399999680667e-01
6.330000400000699301e-01
6.335000399999444198e-01
6.340000400000462832e-01
6.345000399999207730e-01
6.350000400000226364e-01
6.355000399998971261e-01
6.360000399999989895e-01
6.365000400001008529e-01
6.370000399999753427e-01
6.375000400000772061e-01
6.380000399999516958e-01
6.385000400000535592e-01
6.390000399999280489e-01
6.395000400000299123e-01
6.400000399999044021e-01
6.405000400000062655e-01
6.410000400001081289e-01
6.415000399999826186e-01
6.420000400000844820e-01
6.425000399999589717e-01
6.430000400000608352e-01
6.435000399999353249e-01
6.440000400000371883e-01
6.445000399999116780e-01
6.450000400000135414e-01
6.455000400001154048e-01
6.460000399999898946e-01
6.465000400000917580e-01
6.470000399999662477e-01
6.475000400000681111e-01
6.480000399999426008e-01
6.485000400000444643e-01
6.490000399999189540e-01
6.495000400000208174e-01
6.500000400001226808e-01
6.505000399999971705e-01
6.510000400000990339e-01
6.515000399999735237e-01
6.520000400000753871e-01
6.525000399999498768e-01
6.530000400000517402e-01
6.535000399999262299e-01
6.540000400000280933e-01
6.545000399999025831e-01
6.550000400000044465e-01
6.555000400001063099e-01
6.560000399999807996e-01
6.565000400000826630e-01
6.570000399999571528e-01
6.575000400000590162e-01
6.580000399999335059e-01
6.585000400000353693e-01
6.590000399999098590e-01
6.595000400000117224e-01
6.600000400001135858e-01
6.605000399999880756e-01
6.610000400000899390e-01
6.615000399999644287e-01
6.620000400000662921e-01
6.625000399999407819e-01
6.630000400000426453e-01
6.635000399999171350e-01
6.640000400000189984e-01
6.645000400001208618e-01
6.650000399999953515e-01
6.655000400000972149e-01
6.660000399999717047e-01
6.665000400000735681e-01
6.670000399999480578e-01
6.675000400000499212e-01
6.680000399999244109e-01
6.685000400000262744e-01
6.690000399999007641e-01
6.695000400000026275e-01
6.700000400001044909e-01
6.705000399999789806e-01
6.710000499999750900e-01
6.715000500000769534e-01
6.720000499999514432e-01
6.725000500000533066e-01
6.730000499999277963e-01
6.735000500000296597e-01
6.740000499999041494e-01
6.745000500000060129e-01
6.750000500001078763e-01
6.755000499999823660e-01
6.760000500000842294e-01
6.765000499999587191e-01
6.770000500000605825e-01
6.775000499999350723e-01
6.780000500000369357e-01
6.785000499999114254e-01
6.790000500000132888e-01
6.795000500001151522e-01
6.800000499999896419e-01
6.805000500000915054e-01
6.810000499999659951e-01
6.815000500000678585e-01
6.820000499999423482e-01
6.825000500000442116e-01
6.830000499999187014e-01
6.835000500000205648e-01
6.840000500001224282e-01
6.845000499999969179e-01
6.850000500000987813e-01
6.855000499999732710e-01
6.860000500000751344e-01
6.865000499999496242e-01
6.870000500000514876e-01
6.875000499999259773e-01
6.880000500000278407e-01
6.885000499999023305e-01
6.890000500000041939e-01
6.895000500001060573e-01
6.900000499999805470e-01
6.905000500000824104e-01
6.910000499999569001e-01
6.915000500000587635e-01
6.920000499999332533e-01
6.925000500000351167e-01
6.930000499999096064e-01
6.935000500000114698e-01
6.940000500001133332e-01
6.945000499999878230e-01
6.950000500000896864e-01
6.955000499999641761e-01
6.960000500000660395e-01
6.965000499999405292e-01
6.970000500000423926e-01
6.975000499999168824e-01
6.980000500000187458e-01
6.985000500001206092e-01
6.990000499999950989e-01
6.995000500000969623e-01
7.000000499999714521e-01
7.005000500000733155e-01
7.010000499999478052e-01
7.015000500000496686e-01
7.020000499999241583e-01
7.025000500000260217e-01
7.030000499999005115e-01
7.035000500000023749e-01
7.040000500001042383e-01
7.045000499999787280e-01
7.050000500000805914e-01
7.055000499999550811e-01
7.060000500000569446e-01
7.065000499999314343e-01
7.070000500000332977e-01
7.075000499999077874e-01
7.080000500000096508e-01
7.085000500001115142e-01
7.090000499999860040e-01
7.095000500000878674e-01
7.100000499999623571e-01
7.105000500000642205e-01
7.110000499999387102e-01
7.115000500000405737e-01
7.120000499999150634e-01
7.125000500000169268e-01
7.130000500001187902e-01
7.135000499999932799e-01
7.140000500000951433e-01
7.145000499999696331e-01
7.150000500000714965e-01
7.155000499999459862e-01
7.160000500000478496e-01
7.165000499999223393e-01
7.170000500000242027e-01
7.175000499998986925e-01
7.180000500000005559e-01
7.185000500001024193e-01
7.190000499999769090e-01
7.195000500000787724e-01
7.200000499999532622e-01
7.205000500000551256e-01
7.210000499999296153e-01
7.215000500000314787e-01
7.220000499999059684e-01
7.225000500000078318e-01
7.230000500001096952e-01
7.235000499999841850e-01
7.240000500000860484e-01
7.245000499999605381e-01
7.250000500000624015e-01
7.255000499999368913e-01
7.260000500000387547e-01
7.265000499999132444e-01
7.270000500000151078e-01
7.275000500001169712e-01
7.280000499999914609e-01
7.285000500000933243e-01
7.290000499999678141e-01
7.295000500000696775e-01
7.300000499999441672e-01
7.305000500000460306e-01
7.310000499999205203e-01
7.315000500000223838e-01
7.320000499998968735e-01
7.325000499999987369e-01
7.330000500001006003e-01
7.335000499999750900e-01
7.340000500000769534e-01
7.345000499999514432e-01
7.350000500000533066e-01
7.355000499999277963e-01
7.360000500000296597e-01
7.365000499999041494e-01
7.370000500000060129e-01
7.375000500001078763e-01
7.380000499999823660e-01
7.385000500000842294e-01
7.390000499999587191e-01
7.395000500000605825e-01
7.400000499999350723e-01
7.405000500000369357e-01
7.410000499999114254e-01
7.415000500000132888e-01
7.420000500001151522e-01
7.425000499999896419e-01
7.430000500000915054e-01
7.435000499999659951e-01
7.440000500000678585e-01
7.445000499999423482e-01
7.450000500000442116e-01
7.455000499999187014e-01
7.460000500000205648e-01
7.465000500001224282e-01
7.470000499999969179e-01
7.475000500000987813e-01
7.480000499999732710e-01
7.485000500000751344e-01
7.490000499999496242e-01
7.495000500000514876e-01
7.500000499999259773e-01
7.505000500000278407e-01
7.510000499999023305e-01
7.515000500000041939e-01
7.520000500001060573e-01
7.525000499999805470e-01
7.530000500000824104e-01
7.535000499999569001e-01
7.540000500000587635e-01
7.545000499999332533e-01
7.550000500000351167e-01
7.555000499999096064e-01
7.560000500000114698e-01
7.565000500001133332e-01
7.570000499999878230e-01
7.575000500000896864e-01
7.580000499999641761e-01
7.585000500000660395e-01
7.590000499999405292e-01
7.595000500000423926e-01
7.600000499999168824e-01
7.605000500000187458e-01
7.610000500001206092e-01
7.615000499999950989e-01
7.620000500000969623e-01
7.625000499999714521e-01
7.630000500000733155e-01
7.635000499999478052e-01
7.640000500000496686e-01
7.645000499999241583e-01
7.650000500000260217e-01
7.655000499999005115e-01
7.660000500000023749e-01
7.665000500001042383e-01
7.670000499999787280e-01
7.675000500000805914e-01
7.680000499999550811e-01
7.685000500000569446e-01
7.690000499999314343e-01
7.695000500000332977e-01
7.700000499999077874e-01
7.705000500000096508e-01
7.710000500001115142e-01
7.715000499999860040e-01
7.720000500000878674e-01
7.725000499999623571e-01
7.730000500000642205e-01
7.735000499999387102e-01
7.740000500000405737e-01
7.745000499999150634e-01
7.750000500000169268e-01
7.755000500001187902e-01
7.760000499999932799e-01
7.765000500000951433e-01
7.770000499999696331e-01
7.775000500000714965e-01
7.780000499999459862e-01
7.785000500000478496e-01
7.790000499999223393e-01
7.795000500000242027e-01
7.800000499998986925e-01
7.805000500000005559e-01
7.810000500001024193e-01
7.815000499999769090e-01
7.820000500000787724e-01
7.825000499999532622e-01
7.830000500000551256e-01
7.835000499999296153e-01
7.840000500000314787e-01
7.845000499999059684e-01
7.850000500000078318e-01
7.855000500001096952e-01
7.860000499999841850e-01
7.865000500000860484e-01
7.870000499999605381e-01
7.875000500000624015e-01
7.880000499999368913e-01
7.885000500000387547e-01
7.890000499999132444e-01
7.895000500000151078e-01
7.900000500001169712e-01
7.905000499999914609e-01
7.910000500000933243e-01
7.915000499999678141e-01
7.920000500000696775e-01
7.925000499999441672e-01
7.930000500000460306e-01
7.935000499999205203e-01
7.940000500000223838e-01
7.945000499998968735e-01
7.950000499999987369e-01
7.955000500001006003e-01
7.960000499999750900e-01
7.965000500000769534e-01
7.970000499999514432e-01
7.975000500000533066e-01
7.980000499999277963e-01
7.985000500000296597e-01
7.990000499999041494e-01
7.995000500000060129e-01
8.000000500001078763e-01
8.005000499999823660e-01
8.010000500000842294e-01
8.015000499999587191e-01
8.020000500000605825e-01
8.025000499999350723e-01
8.030000500000369357e-01
8.035000499999114254e-01
8.040000500000132888e-01
8.045000500001151522e-01
8.050000499999896419e-01
8.055000500000915054e-01
8.060000499999659951e-01
8.065000500000678585e-01
8.070000499999423482e-01
8.075000500000442116e-01
8.080000499999187014e-01
8.085000500000205648e-01
8.090000500001224282e-01
8.095000499999969179e-01
8.100000500000987813e-01
8.105000499999732710e-01
8.110000500000751344e-01
8.115000499999496242e-01
8.120000500000514876e-01
8.125000499999259773e-01
8.130000500000278407e-01
8.135000499999023305e-01
8.140000500000041939e-01
8.145000500001060573e-01
8.150000499999805470e-01
8.155000500000824104e-01
8.160000499999569001e-01
8.165000500000587635e-01
8.170000499999332533e-01
8.175000500000351167e-01
8.180000499999096064e-01
8.185000500000114698e-01
8.190000500001133332e-01
8.195000499999878230e-01
8.200000500000896864e-01
8.205000499999641761e-01
8.210000500000660395e-01
8.215000499999405292e-01
8.220000500000423926e-01
8.225000499999168824e-01
8.230000500000187458e-01
8.235000500001206092e-01
8.240000499999950989e-01
8.245000500000969623e-01
8.250000499999714521e-01
8.255000500000733155e-01
8.260000499999478052e-01
8.265000500000496686e-01
8.270000499999241583e-01
8.275000500000260217e-01
8.280000499999005115e-01
8.285000500000023749e-01
8.290000500001042383e-01
8.295000499999787280e-01
8.300000500000805914e-01
8.305000499999550811e-01
8.310000500000569446e-01
8.315000499999314343e-01
8.320000500000332977e-01
8.325000499999077874e-01
8.330000500000096508e-01
8.335000500001115142e-01
8.340000600001076236e-01
8.345000599999821134e-01
8.350000600000839768e-01
8.355000599999584665e-01
8.360000600000603299e-01
8.365000599999348196e-01
8.370000600000366830e-01
8.375000599999111728e-01
8.380000600000130362e-01
8.385000600001148996e-01
8.390000599999893893e-01
8.395000600000912527e-01
8.400000599999657425e-01
8.405000600000676059e-01
8.410000599999420956e-01
8.415000600000439590e-01
8.420000599999184487e-01
8.425000600000203121e-01
8.430000600001221756e-01
8.435000599999966653e-01
8.440000600000985287e-01
8.445000599999730184e-01
8.450000600000748818e-01
8.455000599999493716e-01
8.460000600000512350e-01
8.465000599999257247e-01
8.470000600000275881e-01
8.475000599999020778e-01
8.480000600000039412e-01
8.485000600001058046e-01
8.490000599999802944e-01
8.495000600000821578e-01
8.500000599999566475e-01
8.505000600000585109e-01
8.510000599999330007e-01
8.515000600000348641e-01
8.520000599999093538e-01
8.525000600000112172e-01
8.530000600001130806e-01
8.535000599999875703e-01
8.540000600000894337e-01
8.545000599999639235e-01
8.550000600000657869e-01
8.555000599999402766e-01
8.560000600000421400e-01
8.565000599999166297e-01
8.570000600000184932e-01
8.575000600001203566e-01
8.580000599999948463e-01
8.585000600000967097e-01
8.590000599999711994e-01
8.595000600000730628e-01
8.600000599999475526e-01
8.605000600000494160e-01
8.610000599999239057e-01
8.615000600000257691e-01
8.620000599999002588e-01
8.625000600000021223e-01
8.630000600001039857e-01
8.635000599999784754e-01
8.640000600000803388e-01
8.645000599999548285e-01
8.650000600000566919e-01
8.655000599999311817e-01
8.660000600000330451e-01
8.665000599999075348e-01
8.670000600000093982e-01
8.675000600001112616e-01
8.680000599999857513e-01
8.685000600000876148e-01
8.690000599999621045e-01
8.695000600000639679e-01
8.700000599999384576e-01
8.705000600000403210e-01
8.710000599999148108e-01
8.715000600000166742e-01
8.720000600001185376e-01
8.725000599999930273e-01
8.730000600000948907e-01
8.735000599999693804e-01
8.740000600000712438e-01
8.745000599999457336e-01
8.750000600000475970e-01
8.755000599999220867e-01
8.760000600000239501e-01
8.765000599998984399e-01
8.770000600000003033e-01
8.775000600001021667e-01
8.780000599999766564e-01
8.785000600000785198e-01
8.790000599999530095e-01
8.795000600000548729e-01
8.800000599999293627e-01
8.805000600000312261e-01
8.810000599999057158e-01
8.815000600000075792e-01
8.820000600001094426e-01
8.825000599999839324e-01
8.830000600000857958e-01
8.835000599999602855e-01
8.840000600000621489e-01
8.845000599999366386e-01
8.850000600000385020e-01
8.855000599999129918e-01
8.860000600000148552e-01
8.865000600001167186e-01
8.870000599999912083e-01
8.875000600000930717e-01
8.880000599999675615e-01
8.885000600000694249e-01
8.890000599999439146e-01
8.895000600000457780e-01
8.900000599999202677e-01
8.905000600000221311e-01
8.910000600001239945e-01
8.915000599999984843e-01
8.920000600001003477e-01
8.925000599999748374e-01
8.930000600000767008e-01
8.935000599999511905e-01
8.940000600000530540e-01
8.945000599999275437e-01
8.950000600000294071e-01
8.955000599999038968e-01
8.960000600000057602e-01
8.965000600001076236e-01
8.970000599999821134e-01
8.975000600000839768e-01
8.980000599999584665e-01
8.985000600000603299e-01
8.990000599999348196e-01
8.995000600000366830e-01
9.000000599999111728e-01
9.005000600000130362e-01
9.010000600001148996e-01
9.015000599999893893e-01
9.020000600000912527e-01
9.025000599999657425e-01
9.030000600000676059e-01
9.035000599999420956e-01
9.040000600000439590e-01
9.045000599999184487e-01
9.050000600000203121e-01
9.055000600001221756e-01
9.060000599999966653e-01
9.065000600000985287e-01
9.070000599999730184e-01
9.075000600000748818e-01
9.080000599999493716e-01
9.085000600000512350e-01
9.090000599999257247e-01
9.095000600000275881e-01
9.100000599999020778e-01
9.105000600000039412e-01
9.110000600001058046e-01
9.115000599999802944e-01
9.120000600000821578e-01
9.125000599999566475e-01
9.130000600000585109e-01
9.135000599999330007e-01
9.140000600000348641e-01
9.145000599999093538e-01
9.150000600000112172e-01
9.155000600001130806e-01
9.160000599999875703e-01
9.165000600000894337e-01
9.170000599999639235e-01
9.175000600000657869e-01
9.180000599999402766e-01
9.185000600000421400e-01
9.190000599999166297e-01
9.195000600000184932e-01
9.200000600001203566e-01
9.205000599999948463e-01
9.210000600000967097e-01
9.215000599999711994e-01
9.220000600000730628e-01
9.225000599999475526e-01
9.230000600000494160e-01
9.235000599999239057e-01
9.240000600000257691e-01
9.245000599999002588e-01
9.250000600000021223e-01
9.255000600001039857e-01
9.260000599999784754e-01
9.265000600000803388e-01
9.270000599999548285e-01
9.275000600000566919e-01
9.280000599999311817e-01
9.285000600000330451e-01
9.290000599999075348e-01
9.295000600000093982e-01
9.300000600001112616e-01
9.305000599999857513e-01
9.310000600000876148e-01
9.315000599999621045e-01
9.320000600000639679e-01
9.325000599999384576e-01
9.330000600000403210e-01
9.335000599999148108e-01
9.340000600000166742e-01
9.345000600001185376e-01
9.350000599999930273e-01
9.355000600000948907e-01
9.360000599999693804e-01
9.365000600000712438e-01
9.370000599999457336e-01
9.375000600000475970e-01
9.380000599999220867e-01
9.385000600000239501e-01
9.390000599998984399e-01
9.395000600000003033e-01
9.400000600001021667e-01
9.405000599999766564e-01
9.410000600000785198e-01
9.415000599999530095e-01
9.420000600000548729e-01
9.425000599999293627e-01
9.430000600000312261e-01
9.435000599999057158e-01
9.440000600000075792e-01
9.445000600001094426e-01
9.450000599999839324e-01
9.455000600000857958e-01
9.460000599999602855e-01
9.465000600000621489e-01
9.470000599999366386e-01
9.475000600000385020e-01
9.480000599999129918e-01
9.485000600000148552e-01
9.490000600001167186e-01
9.495000599999912083e-01
9.500000600000930717e-01
9.505000599999675615e-01
9.510000600000694249e-01
9.515000599999439146e-01
9.520000600000457780e-01
9.525000599999202677e-01
9.530000600000221311e-01
9.535000600001239945e-01
9.540000599999984843e-01
9.545000600001003477e-01
9.550000599999748374e-01
9.555000600000767008e-01
9.560000599999511905e-01
9.565000600000530540e-01
9.570000599999275437e-01
9.575000600000294071e-01
9.580000599999038968e-01
9.585000600000057602e-01
9.590000600001076236e-01
9.595000599999821134e-01
9.600000600000839768e-01
9.605000599999584665e-01
9.610000600000603299e-01
9.615000599999348196e-01
9.620000600000366830e-01
9.625000599999111728e-01
9.630000600000130362e-01
9.635000600001148996e-01
9.640000599999893893e-01
9.645000600000912527e-01
9.650000599999657425e-01
9.655000600000676059e-01
9.660000599999420956e-01
9.665000600000439590e-01
9.670000599999184487e-01
9.675000600000203121e-01
9.680000600001221756e-01
9.685000599999966653e-01
9.690000600000985287e-01
9.695000599999730184e-01
9.700000600000748818e-01
9.705000599999493716e-01
9.710000600000512350e-01
9.715000599999257247e-01
9.720000600000275881e-01
9.725000599999020778e-01
9.730000600000039412e-01
9.735000600001058046e-01
9.740000599999802944e-01
9.745000600000821578e-01
9.750000599999566475e-01
9.755000600000585109e-01
9.760000599999330007e-01
9.765000600000348641e-01
9.770000599999093538e-01
9.775000600000112172e-01
9.780000600001130806e-01
9.785000599999875703e-01
9.790000600000894337e-01
9.795000599999639235e-01
9.800000600000657869e-01
9.805000599999402766e-01
9.810000600000421400e-01
9.815000599999166297e-01
9.820000600000184932e-01
9.825000600001203566e-01
9.830000599999948463e-01
9.835000600000967097e-01
9.840000599999711994e-01
9.845000600000730628e-01
9.850000599999475526e-01
9.855000600000494160e-01
9.860000599999239057e-01
9.865000600000257691e-01
9.870000599999002588e-01
9.875000600000021223e-01
9.880000600001039857e-01
9.885000599999784754e-01
9.890000600000803388e-01
9.895000599999548285e-01
9.900000600000566919e-01
9.905000599999311817e-01
9.910000600000330451e-01
9.915000599999075348e-01
9.920000600000093982e-01
9.925000600001112616e-01
9.930000599999857513e-01
9.935000600000876148e-01
9.940000599999621045e-01
9.945000600000639679e-01
9.950000599999384576e-01
9.955000600000403210e-01
9.960000599999148108e-01
9.965000600000166742e-01
9.970000600001185376e-01
9.975000599999930273e-01
9.980000699999891367e-01
9.985000700000910001e-01
9.990000699999654898e-01
9.995000700000673532e-01
1.000000069999941843e+00
1.000500070000043706e+00
1.001000069999918196e+00
1.001500070000020060e+00
1.002000070000121923e+00
1.002500069999996413e+00
1.003000070000098276e+00
1.003500069999972766e+00
1.004000070000074629e+00
1.004500069999949119e+00
1.005000070000050982e+00
1.005500069999925472e+00
1.006000070000027335e+00
1.006500069999901825e+00
1.007000070000003689e+00
1.007500070000105552e+00
1.008000069999980042e+00
1.008500070000081905e+00
1.009000069999956395e+00
1.009500070000058258e+00
1.010000069999932748e+00
1.010500070000034611e+00
1.011000069999909101e+00
1.011500070000010965e+00
1.012000070000112828e+00
1.012500069999987318e+00
1.013000070000089181e+00
1.013500069999963671e+00
1.014000070000065534e+00
1.014500069999940024e+00
1.015000070000041887e+00
1.015500069999916377e+00
1.016000070000018241e+00
1.016500070000120104e+00
1.017000069999994594e+00
1.017500070000096457e+00
1.018000069999970947e+00
1.018500070000072810e+00
1.019000069999947300e+00
1.019500070000049163e+00
1.020000069999923653e+00
1.020500070000025516e+00
1.021000069999900006e+00
1.021500070000001870e+00
1.022000070000103733e+00
1.022500069999978223e+00
1.023000070000080086e+00
1.023500069999954576e+00
1.024000070000056439e+00
1.024500069999930929e+00
1.025000070000032792e+00
1.025500069999907282e+00
1.026000070000009146e+00
1.026500070000111009e+00
1.027000069999985499e+00
1.027500070000087362e+00
1.028000069999961852e+00
1.028500070000063715e+00
1.029000069999938205e+00
1.029500070000040068e+00
1.030000069999914558e+00
1.030500070000016422e+00
1.031000070000118285e+00
1.031500069999992775e+00
1.032000070000094638e+00
1.032500069999969128e+00
1.033000070000070991e+00
1.033500069999945481e+00
1.034000070000047344e+00
1.034500069999921834e+00
1.035000070000023698e+00
1.035500069999898187e+00
1.036000070000000051e+00
1.036500070000101914e+00
1.037000069999976404e+00
1.037500070000078267e+00
1.038000069999952757e+00
1.038500070000054620e+00
1.039000069999929110e+00
1.039500070000030973e+00
1.040000069999905463e+00
1.040500070000007327e+00
1.041000070000109190e+00
1.041500069999983680e+00
1.042000070000085543e+00
1.042500069999960033e+00
1.043000070000061896e+00
1.043500069999936386e+00
1.044000070000038249e+00
1.044500069999912739e+00
1.045000070000014603e+00
1.045500070000116466e+00
1.046000069999990956e+00
1.046500070000092819e+00
1.047000069999967309e+00
1.047500070000069172e+00
1.048000069999943662e+00
1.048500070000045525e+00
1.049000069999920015e+00
1.049500070000021879e+00
1.050000070000123742e+00
1.050500069999998232e+00
1.051000070000100095e+00
1.051500069999974585e+00
1.052000070000076448e+00
1.052500069999950938e+00
1.053000070000052801e+00
1.053500069999927291e+00
1.054000070000029154e+00
1.054500069999903644e+00
1.055000070000005508e+00
1.055500070000107371e+00
1.056000069999981861e+00
1.056500070000083724e+00
1.057000069999958214e+00
1.057500070000060077e+00
1.058000069999934567e+00
1.058500070000036430e+00
1.059000069999910920e+00
1.059500070000012784e+00
1.060000070000114647e+00
1.060500069999989137e+00
1.061000070000091000e+00
1.061500069999965490e+00
1.062000070000067353e+00
1.062500069999941843e+00
1.063000070000043706e+00
1.063500069999918196e+00
1.064000070000020060e+00
1.064500070000121923e+00
1.065000069999996413e+00
1.065500070000098276e+00
1.066000069999972766e+00
1.066500070000074629e+00
1.067000069999949119e+00
1.067500070000050982e+00
1.068000069999925472e+00
1.068500070000027335e+00
1.069000069999901825e+00
1.069500070000003689e+00
1.070000070000105552e+00
1.070500069999980042e+00
1.071000070000081905e+00
1.071500069999956395e+00
1.072000070000058258e+00
1.072500069999932748e+00
1.073000070000034611e+00
1.073500069999909101e+00
1.074000070000010965e+00
1.074500070000112828e+00
1.075000069999987318e+00
1.075500070000089181e+00
1.076000069999963671e+00
1.076500070000065534e+00
1.077000069999940024e+00
1.077500070000041887e+00
1.078000069999916377e+00
1.078500070000018241e+00
1.079000070000120104e+00
1.079500069999994594e+00
1.080000070000096457e+00
1.080500069999970947e+00
1.081000070000072810e+00
1.081500069999947300e+00
1.082000070000049163e+00
1.082500069999923653e+00
1.083000070000025516e+00
1.083500069999900006e+00
1.084000070000001870e+00
1.084500070000103733e+00
1.085000069999978223e+00
1.085500070000080086e+00
1.086000069999954576e+00
1.086500070000056439e+00
1.087000069999930929e+00
1.087500070000032792e+00
1.088000069999907282e+00
1.088500070000009146e+00
1.089000070000111009e+00
1.089500069999985499e+00
1.090000070000087362e+00
1.090500069999961852e+00
1.091000070000063715e+00
1.091500069999938205e+00
1.092000070000040068e+00
1.092500069999914558e+00
1.093000070000016422e+00
1.093500070000118285e+00
1.094000069999992775e+00
1.094500070000094638e+00
1.095000069999969128e+00
1.095500070000070991e+00
1.096000069999945481e+00
1.096500070000047344e+00
1.097000069999921834e+00
1.097500070000023698e+00
1.098000069999898187e+00
1.098500070000000051e+00
1.099000070000101914e+00
1.099500069999976404e+00
1.100000070000078267e+00
1.100500069999952757e+00
1.101000070000054620e+00
1.101500069999929110e+00
1.102000070000030973e+00
1.102500069999905463e+00
1.103000070000007327e+00
1.103500070000109190e+00
1.104000069999983680e+00
1.104500070000085543e+00
1.105000069999960033e+00
1.105500070000061896e+00
1.106000069999936386e+00
1.106500070000038249e+00
1.107000069999912739e+00
1.107500070000014603e+00
1.108000070000116466e+00
1.108500069999990956e+00
1.109000070000092819e+00
1.109500069999967309e+00
1.110000070000069172e+00
1.110500069999943662e+00
1.111000070000045525e+00
1.111500069999920015e+00
1.112000070000021879e+00
1.112500070000123742e+00
1.113000069999998232e+00
1.113500070000100095e+00
1.114000069999974585e+00
1.114500070000076448e+00
1.115000069999950938e+00
1.115500070000052801e+00
1.116000069999927291e+00
1.116500070000029154e+00
1.117000069999903644e+00
1.117500070000005508e+00
1.118000070000107371e+00
1.118500069999981861e+00
1.119000070000083724e+00
1.119500069999958214e+00
1.120000070000060077e+00
1.120500069999934567e+00
1.121000070000036430e+00
1.121500069999910920e+00
1.122000070000012784e+00
1.122500070000114647e+00
1.123000069999989137e+00
1.123500070000091000e+00
1.124000069999965490e+00
1.124500070000067353e+00
1.125000069999941843e+00
1.125500070000043706e+00
1.126000069999918196e+00
1.126500070000020060e+00
1.127000070000121923e+00
1.127500069999996413e+00
1.128000070000098276e+00
1.128500069999972766e+00
1.129000070000074629e+00
1.129500069999949119e+00
1.130000070000050982e+00
1.130500069999925472e+00
1.131000070000027335e+00
1.131500069999901825e+00
1.132000070000003689e+00
1.132500070000105552e+00
1.133000069999980042e+00
1.133500070000081905e+00
1.134000069999956395e+00
1.134500070000058258e+00
1.135000069999932748e+00
1.135500070000034611e+00
1.136000069999909101e+00
1.136500070000010965e+00
1.137000070000112828e+00
1.137500069999987318e+00
1.138000070000089181e+00
1.138500069999963671e+00
1.139000070000065534e+00
1.139500069999940024e+00
1.140000070000041887e+00
1.140500069999916377e+00
1.141000070000018241e+00
1.141500070000120104e+00
1.142000069999994594e+00
1.142500070000096457e+00
1.143000069999970947e+00
1.143500070000072810e+00
1.144000069999947300e+00
1.144500070000049163e+00
1.145000069999923653e+00
1.145500070000025516e+00
1.146000069999900006e+00
1.146500070000001870e+00
1.147000070000103733e+00
1.147500069999978223e+00
1.148000070000080086e+00
1.148500069999954576e+00
1.149000070000056439e+00
1.149500069999930929e+00
1.150000070000032792e+00
1.150500069999907282e+00
1.151000070000009146e+00
1.151500070000111009e+00
1.152000069999985499e+00
1.152500070000087362e+00
1.153000069999961852e+00
1.153500070000063715e+00
1.154000069999938205e+00
1.154500070000040068e+00
1.155000069999914558e+00
1.155500070000016422e+00
1.156000070000118285e+00
1.156500069999992775e+00
1.157000070000094638e+00
1.157500069999969128e+00
1.158000070000070991e+00
1.158500069999945481e+00
1.159000070000047344e+00
1.159500069999921834e+00
1.160000070000023698e+00
1.160500069999898187e+00
1.161000070000000051e+00
1.161500070000101914e+00
1.162000080000098023e+00
1.162500079999972513e+00
1.163000080000074377e+00
1.163500079999948866e+00
1.164000080000050730e+00
1.164500079999925219e+00
1.165000080000027083e+00
1.165500079999901573e+00
1.166000080000003436e+00
1.166500080000105299e+00
1.167000079999979789e+00
1.167500080000081653e+00
1.168000079999956142e+00
1.168500080000058006e+00
1.169000079999932495e+00
1.169500080000034359e+00
1.170000079999908849e+00
1.170500080000010712e+00
1.171000080000112575e+00
1.171500079999987065e+00
1.172000080000088929e+00
1.172500079999963418e+00
1.173000080000065282e+00
1.173500079999939771e+00
1.174000080000041635e+00
1.174500079999916125e+00
1.175000080000017988e+00
1.175500080000119851e+00
1.176000079999994341e+00
1.176500080000096204e+00
1.177000079999970694e+00
1.177500080000072558e+00
1.178000079999947047e+00
1.178500080000048911e+00
1.179000079999923400e+00
1.179500080000025264e+00
1.180000079999899754e+00
1.180500080000001617e+00
1.181000080000103480e+00
1.181500079999977970e+00
1.182000080000079834e+00
1.182500079999954323e+00
1.183000080000056187e+00
1.183500079999930676e+00
1.184000080000032540e+00
1.184500079999907030e+00
1.185000080000008893e+00
1.185500080000110756e+00
1.186000079999985246e+00
1.186500080000087110e+00
1.187000079999961599e+00
1.187500080000063463e+00
1.188000079999937952e+00
1.188500080000039816e+00
1.189000079999914306e+00
1.189500080000016169e+00
1.190000080000118032e+00
1.190500079999992522e+00
1.191000080000094385e+00
1.191500079999968875e+00
1.192000080000070739e+00
1.192500079999945228e+00
1.193000080000047092e+00
1.193500079999921581e+00
1.194000080000023445e+00
1.194500079999897935e+00
1.195000079999999798e+00
1.195500080000101661e+00
1.196000079999976151e+00
1.196500080000078015e+00
1.197000079999952504e+00
1.197500080000054368e+00
1.198000079999928857e+00
1.198500080000030721e+00
1.199000079999905211e+00
1.199500080000007074e+00
1.200000080000108937e+00
1.200500079999983427e+00
1.201000080000085291e+00
1.201500079999959780e+00
1.202000080000061644e+00
1.202500079999936133e+00
1.203000080000037997e+00
1.203500079999912487e+00
1.204000080000014350e+00
1.204500080000116213e+00
1.205000079999990703e+00
1.205500080000092566e+00
1.206000079999967056e+00
1.206500080000068920e+00
1.207000079999943409e+00
1.207500080000045273e+00
1.208000079999919762e+00
1.208500080000021626e+00
1.209000080000123489e+00
1.209500079999997979e+00
1.210000080000099842e+00
1.210500079999974332e+00
1.211000080000076196e+00
1.211500079999950685e+00
1.212000080000052549e+00
1.212500079999927038e+00
1.213000080000028902e+00
1.213500079999903392e+00
1.214000080000005255e+00
1.214500080000107118e+00
1.215000079999981608e+00
1.215500080000083472e+00
1.216000079999957961e+00
1.216500080000059825e+00
1.217000079999934314e+00
1.217500080000036178e+00
1.218000079999910668e+00
1.218500080000012531e+00
1.219000080000114394e+00
1.219500079999988884e+00
1.220000080000090747e+00
1.220500079999965237e+00
1.221000080000067101e+00
1.221500079999941590e+00
1.222000080000043454e+00
1.222500079999917943e+00
1.223000080000019807e+00
1.223500080000121670e+00
1.224000079999996160e+00
1.224500080000098023e+00
1.225000079999972513e+00
1.225500080000074377e+00
1.226000079999948866e+00
1.226500080000050730e+00
1.227000079999925219e+00
1.227500080000027083e+00
1.228000079999901573e+00
1.228500080000003436e+00
1.229000080000105299e+00
1.229500079999979789e+00
1.230000080000081653e+00
1.230500079999956142e+00
1.231000080000058006e+00
1.231500079999932495e+00
1.232000080000034359e+00
1.232500079999908849e+00
1.233000080000010712e+00
1.233500080000112575e+00
1.234000079999987065e+00
1.234500080000088929e+00
1.235000079999963418e+00
1.235500080000065282e+00
1.236000079999939771e+00
1.236500080000041635e+00
1.237000079999916125e+00
1.237500080000017988e+00
1.238000080000119851e+00
1.238500079999994341e+00
1.239000080000096204e+00
1.239500079999970694e+00
1.240000080000072558e+00
1.240500079999947047e+00
1.241000080000048911e+00
1.241500079999923400e+00
1.242000080000025264e+00
1.242500079999899754e+00
1.243000080000001617e+00
1.243500080000103480e+00
1.244000079999977970e+00
1.244500080000079834e+00
1.245000079999954323e+00
1.245500080000056187e+00
1.246000079999930676e+00
1.246500080000032540e+00
1.247000079999907030e+00
1.247500080000008893e+00
1.248000080000110756e+00
1.248500079999985246e+00
1.249000080000087110e+00
1.249500079999961599e+00
1.250000080000063463e+00
1.250500079999937952e+00
1.251000080000039816e+00
1.251500079999914306e+00
1.252000080000016169e+00
1.252500080000118032e+00
1.253000079999992522e+00
1.253500080000094385e+00
1.254000079999968875e+00
1.254500080000070739e+00
1.255000079999945228e+00
1.255500080000047092e+00
1.256000079999921581e+00
1.256500080000023445e+00
1.257000079999897935e+00
1.257500079999999798e+00
1.258000080000101661e+00
1.258500079999976151e+00
1.259000080000078015e+00
1.259500079999952504e+00
1.260000080000054368e+00
1.260500079999928857e+00
1.261000080000030721e+00
1.261500079999905211e+00
1.262000080000007074e+00
1.262500080000108937e+00
1.263000079999983427e+00
1.263500080000085291e+00
1.264000079999959780e+00
1.264500080000061644e+00
1.265000079999936133e+00
1.265500080000037997e+00
1.266000079999912487e+00
1.266500080000014350e+00
1.267000080000116213e+00
1.267500079999990703e+00
1.268000080000092566e+00
1.268500079999967056e+00
1.269000080000068920e+00
1.269500079999943409e+00
1.270000080000045273e+00
1.270500079999919762e+00
1.271000080000021626e+00
1.271500080000123489e+00
1.272000079999997979e+00
1.272500080000099842e+00
1.273000079999974332e+00
1.273500080000076196e+00
1.274000079999950685e+00
1.274500080000052549e+00
1.275000079999927038e+00
1.275500080000028902e+00
1.276000079999903392e+00
1.276500080000005255e+00
1.277000080000107118e+00
1.277500079999981608e+00
1.278000080000083472e+00
1.278500079999957961e+00
1.279000080000059825e+00
1.279500079999934314e+00
1.280000080000036178e+00
1.280500079999910668e+00
1.281000080000012531e+00
1.281500080000114394e+00
1.282000079999988884e+00
1.282500080000090747e+00
1.283000079999965237e+00
1.283500080000067101e+00
1.284000079999941590e+00
1.284500080000043454e+00
1.285000079999917943e+00
1.285500080000019807e+00
1.286000080000121670e+00
1.286500079999996160e+00
1.287000080000098023e+00
1.287500079999972513e+00
1.288000080000074377e+00
1.288500079999948866e+00
1.289000080000050730e+00
1.289500079999925219e+00
1.290000080000027083e+00
1.290500079999901573e+00
1.291000080000003436e+00
1.291500080000105299e+00
1.292000079999979789e+00
1.292500080000081653e+00
1.293000079999956142e+00
1.293500080000058006e+00
1.294000079999932495e+00
1.294500080000034359e+00
1.295000079999908849e+00
1.295500080000010712e+00
1.296000080000112575e+00
1.296500079999987065e+00
1.297000080000088929e+00
1.297500079999963418e+00
1.298000080000065282e+00
1.298500079999939771e+00
1.299000080000041635e+00
1.299500079999916125e+00
1.300000080000017988e+00
1.300500080000119851e+00
1.301000079999994341e+00
1.301500080000096204e+00
1.302000079999970694e+00
1.302500080000072558e+00
1.303000079999947047e+00
1.303500080000048911e+00
1.304000079999923400e+00
1.304500080000025264e+00
1.305000079999899754e+00
1.305500080000001617e+00
1.306000080000103480e+00
1.306500079999977970e+00
1.307000080000079834e+00
1.307500079999954323e+00
1.308000080000056187e+00
1.308500079999930676e+00
1.309000080000032540e+00
1.309500079999907030e+00
1.310000080000008893e+00
1.310500080000110756e+00
1.311000079999985246e+00
1.311500080000087110e+00
1.312000079999961599e+00
1.312500080000063463e+00
1.313000079999937952e+00
1.313500080000039816e+00
1.314000079999914306e+00
1.314500080000016169e+00
1.315000080000118032e+00
1.315500079999992522e+00
1.316000080000094385e+00
1.316500079999968875e+00
1.317000080000070739e+00
1.317500079999945228e+00
1.318000080000047092e+00
1.318500079999921581e+00
1.319000080000023445e+00
1.319500079999897935e+00
1.320000079999999798e+00
1.320500080000101661e+00
1.321000079999976151e+00
1.321500080000078015e+00
1.322000079999952504e+00
1.322500080000054368e+00
1.323000079999928857e+00
1.323500080000030721e+00
1.324000079999905211e+00
1.324500080000007074e+00
1.325000080000108937e+00
1.325500079999983427e+00
1.326000089999979537e+00
1.326500090000081400e+00
1.327000089999955890e+00
1.327500090000057753e+00
1.328000089999932243e+00
1.328500090000034106e+00
1.329000089999908596e+00
1.329500090000010459e+00
1.330000090000112323e+00
1.330500089999986812e+00
1.331000090000088676e+00
1.331500089999963166e+00
1.332000090000065029e+00
1.332500089999939519e+00
1.333000090000041382e+00
1.333500089999915872e+00
1.334000090000017735e+00
1.334500090000119599e+00
1.335000089999994088e+00
1.335500090000095952e+00
1.336000089999970442e+00
1.336500090000072305e+00
1.337000089999946795e+00
1.337500090000048658e+00
1.338000089999923148e+00
1.338500090000025011e+00
1.339000089999899501e+00
1.339500090000001364e+00
1.340000090000103228e+00
1.340500089999977718e+00
1.341000090000079581e+00
1.341500089999954071e+00
1.342000090000055934e+00
1.342500089999930424e+00
1.343000090000032287e+00
1.343500089999906777e+00
1.344000090000008640e+00
1.344500090000110504e+00
1.345000089999984993e+00
1.345500090000086857e+00
1.346000089999961347e+00
1.346500090000063210e+00
1.347000089999937700e+00
1.347500090000039563e+00
1.348000089999914053e+00
1.348500090000015916e+00
1.349000090000117780e+00
1.349500089999992269e+00
1.350000090000094133e+00
1.350500089999968623e+00
1.351000090000070486e+00
1.351500089999944976e+00
1.352000090000046839e+00
1.352500089999921329e+00
1.353000090000023192e+00
1.353500089999897682e+00
1.354000089999999545e+00
1.354500090000101409e+00
1.355000089999975899e+00
1.355500090000077762e+00
1.356000089999952252e+00
1.356500090000054115e+00
1.357000089999928605e+00
1.357500090000030468e+00
1.358000089999904958e+00
1.358500090000006821e+00
1.359000090000108685e+00
1.359500089999983174e+00
1.360000090000085038e+00
1.360500089999959528e+00
1.361000090000061391e+00
1.361500089999935881e+00
1.362000090000037744e+00
1.362500089999912234e+00
1.363000090000014097e+00
1.363500090000115961e+00
1.364000089999990450e+00
1.364500090000092314e+00
1.365000089999966804e+00
1.365500090000068667e+00
1.366000089999943157e+00
1.366500090000045020e+00
1.367000089999919510e+00
1.367500090000021373e+00
1.368000090000123237e+00
1.368500089999997726e+00
1.369000090000099590e+00
1.369500089999974080e+00
1.370000090000075943e+00
1.370500089999950433e+00
1.371000090000052296e+00
1.371500089999926786e+00
1.372000090000028649e+00
1.372500089999903139e+00
1.373000090000005002e+00
1.373500090000106866e+00
1.374000089999981356e+00
1.374500090000083219e+00
1.375000089999957709e+00
1.375500090000059572e+00
1.376000089999934062e+00
1.376500090000035925e+00
1.377000089999910415e+00
1.377500090000012278e+00
1.378000090000114142e+00
1.378500089999988631e+00
1.379000090000090495e+00
1.379500089999964985e+00
1.380000090000066848e+00
1.380500089999941338e+00
1.381000090000043201e+00
1.381500089999917691e+00
1.382000090000019554e+00
1.382500090000121418e+00
1.383000089999995907e+00
1.383500090000097771e+00
1.384000089999972261e+00
1.384500090000074124e+00
1.385000089999948614e+00
1.385500090000050477e+00
1.386000089999924967e+00
1.386500090000026830e+00
1.387000089999901320e+00
1.387500090000003183e+00
1.388000090000105047e+00
1.388500089999979537e+00
1.389000090000081400e+00
1.389500089999955890e+00
1.390000090000057753e+00
1.390500089999932243e+00
1.391000090000034106e+00
1.391500089999908596e+00
1.392000090000010459e+00
1.392500090000112323e+00
1.393000089999986812e+00
1.393500090000088676e+00
1.394000089999963166e+00
1.394500090000065029e+00
1.395000089999939519e+00
1.395500090000041382e+00
1.396000089999915872e+00
1.396500090000017735e+00
1.397000090000119599e+00
1.397500089999994088e+00
1.398000090000095952e+00
1.398500089999970442e+00
1.399000090000072305e+00
1.399500089999946795e+00
1.400000090000048658e+00
1.400500089999923148e+00
1.401000090000025011e+00
1.401500089999899501e+00
1.402000090000001364e+00
1.402500090000103228e+00
1.403000089999977718e+00
1.403500090000079581e+00
1.404000089999954071e+00
1.404500090000055934e+00
1.405000089999930424e+00
1.405500090000032287e+00
1.406000089999906777e+00
1.406500090000008640e+00
1.407000090000110504e+00
1.407500089999984993e+00
1.408000090000086857e+00
1.408500089999961347e+00
1.409000090000063210e+00
1.409500089999937700e+00
1.410000090000039563e+00
1.410500089999914053e+00
1.411000090000015916e+00
1.411500090000117780e+00
1.412000089999992269e+00
1.412500090000094133e+00
1.413000089999968623e+00
1.413500090000070486e+00
1.414000089999944976e+00
1.414500090000046839e+00
1.415000089999921329e+00
1.415500090000023192e+00
1.416000089999897682e+00
1.416500089999999545e+00
1.417000090000101409e+00
1.417500089999975899e+00
1.418000090000077762e+00
1.418500089999952252e+00
1.419000090000054115e+00
1.419500089999928605e+00
1.420000090000030468e+00
1.420500089999904958e+00
1.421000090000006821e+00
1.421500090000108685e+00
1.422000089999983174e+00
1.422500090000085038e+00
1.423000089999959528e+00
1.423500090000061391e+00
1.424000089999935881e+00
1.424500090000037744e+00
1.425000089999912234e+00
1.425500090000014097e+00
1.426000090000115961e+00
1.426500089999990450e+00
1.427000090000092314e+00
1.427500089999966804e+00
1.428000090000068667e+00
1.428500089999943157e+00
1.429000090000045020e+00
1.429500089999919510e+00
1.430000090000021373e+00
1.430500090000123237e+00
1.431000089999997726e+00
1.431500090000099590e+00
1.432000089999974080e+00
1.432500090000075943e+00
1.433000089999950433e+00
1.433500090000052296e+00
1.434000089999926786e+00
1.434500090000028649e+00
1.435000089999903139e+00
1.435500090000005002e+00
1.436000090000106866e+00
1.436500089999981356e+00
1.437000090000083219e+00
1.437500089999957709e+00
1.438000090000059572e+00
1.438500089999934062e+00
1.439000090000035925e+00
1.439500089999910415e+00
1.440000090000012278e+00
1.440500090000114142e+00
1.441000089999988631e+00
1.441500090000090495e+00
1.442000089999964985e+00
1.442500090000066848e+00
1.443000089999941338e+00
1.443500090000043201e+00
1.444000089999917691e+00
1.444500090000019554e+00
1.445000090000121418e+00
1.445500089999995907e+00
1.446000090000097771e+00
1.446500089999972261e+00
1.447000090000074124e+00
1.447500089999948614e+00
1.448000090000050477e+00
1.448500089999924967e+00
1.449000090000026830e+00
1.449500089999901320e+00
1.450000090000003183e+00
1.450500090000105047e+00
1.451000089999979537e+00
1.451500090000081400e+00
1.452000089999955890e+00
1.452500090000057753e+00
1.453000089999932243e+00
1.453500090000034106e+00
1.454000089999908596e+00
1.454500090000010459e+00
1.455000090000112323e+00
1.455500089999986812e+00
1.456000090000088676e+00
1.456500089999963166e+00
1.457000090000065029e+00
1.457500089999939519e+00
1.458000090000041382e+00
1.458500089999915872e+00
1.459000090000017735e+00
1.459500090000119599e+00
1.460000089999994088e+00
1.460500090000095952e+00
1.461000089999970442e+00
1.461500090000072305e+00
1.462000089999946795e+00
1.462500090000048658e+00
1.463000089999923148e+00
1.463500090000025011e+00
1.464000089999899501e+00
1.464500090000001364e+00
1.465000090000103228e+00
1.465500089999977718e+00
1.466000090000079581e+00
1.466500089999954071e+00
1.467000090000055934e+00
1.467500089999930424e+00
1.468000090000032287e+00
1.468500089999906777e+00
1.469000090000008640e+00
1.469500090000110504e+00
1.470000089999984993e+00
1.470500090000086857e+00
1.471000089999961347e+00
1.471500090000063210e+00
1.472000089999937700e+00
1.472500090000039563e+00
1.473000089999914053e+00
1.473500090000015916e+00
1.474000090000117780e+00
1.474500089999992269e+00
1.475000090000094133e+00
1.475500089999968623e+00
1.476000090000070486e+00
1.476500089999944976e+00
1.477000090000046839e+00
1.477500089999921329e+00
1.478000090000023192e+00
1.478500089999897682e+00
1.479000089999999545e+00
1.479500090000101409e+00
1.480000089999975899e+00
1.480500090000077762e+00
1.481000089999952252e+00
1.481500090000054115e+00
1.482000089999928605e+00
1.482500090000030468e+00
1.483000089999904958e+00
1.483500090000006821e+00
1.484000090000108685e+00
1.484500089999983174e+00
1.485000090000085038e+00
1.485500089999959528e+00
1.486000090000061391e+00
1.486500089999935881e+00
1.487000090000037744e+00
1.487500089999912234e+00
1.488000090000014097e+00
1.488500090000115961e+00
1.489000089999990450e+00
1.489500090000092314e+00
1.490000100000088423e+00
1.490500099999962913e+00
1.491000100000064776e+00
1.491500099999939266e+00
1.492000100000041130e+00
1.492500099999915619e+00
1.493000100000017483e+00
1.493500100000119346e+00
1.494000099999993836e+00
1.494500100000095699e+00
1.495000099999970189e+00
1.495500100000072052e+00
1.496000099999946542e+00
1.496500100000048405e+00
1.497000099999922895e+00
1.497500100000024759e+00
1.498000099999899248e+00
1.498500100000001112e+00
1.499000100000102975e+00
1.499500099999977465e+00
1.500000100000079328e+00
1.500500099999953818e+00
1.501000100000055681e+00
1.501500099999930171e+00
1.502000100000032035e+00
1.502500099999906524e+00
1.503000100000008388e+00
1.503500100000110251e+00
1.504000099999984741e+00
1.504500100000086604e+00
1.505000099999961094e+00
1.505500100000062957e+00
1.506000099999937447e+00
1.506500100000039311e+00
1.507000099999913800e+00
1.507500100000015664e+00
1.508000100000117527e+00
1.508500099999992017e+00
1.509000100000093880e+00
1.509500099999968370e+00
1.510000100000070233e+00
1.510500099999944723e+00
1.511000100000046587e+00
1.511500099999921076e+00
1.512000100000022940e+00
1.512500099999897429e+00
1.513000099999999293e+00
1.513500100000101156e+00
1.514000099999975646e+00
1.514500100000077509e+00
1.515000099999951999e+00
1.515500100000053862e+00
1.516000099999928352e+00
1.516500100000030216e+00
1.517000099999904705e+00
1.517500100000006569e+00
1.518000100000108432e+00
1.518500099999982922e+00
1.519000100000084785e+00
1.519500099999959275e+00
1.520000100000061138e+00
1.520500099999935628e+00
1.521000100000037492e+00
1.521500099999911981e+00
1.522000100000013845e+00
1.522500100000115708e+00
1.523000099999990198e+00
1.523500100000092061e+00
1.524000099999966551e+00
1.524500100000068414e+00
1.525000099999942904e+00
1.525500100000044768e+00
1.526000099999919257e+00
1.526500100000021121e+00
1.527000100000122984e+00
1.527500099999997474e+00
1.528000100000099337e+00
1.528500099999973827e+00
1.529000100000075690e+00
1.529500099999950180e+00
1.530000100000052043e+00
1.530500099999926533e+00
1.531000100000028397e+00
1.531500099999902886e+00
1.532000100000004750e+00
1.532500100000106613e+00
1.533000099999981103e+00
1.533500100000082966e+00
1.534000099999957456e+00
1.534500100000059319e+00
1.535000099999933809e+00
1.535500100000035673e+00
1.536000099999910162e+00
1.536500100000012026e+00
1.537000100000113889e+00
1.537500099999988379e+00
1.538000100000090242e+00
1.538500099999964732e+00
1.539000100000066595e+00
1.539500099999941085e+00
1.540000100000042949e+00
1.540500099999917438e+00
1.541000100000019302e+00
1.541500100000121165e+00
1.542000099999995655e+00
1.542500100000097518e+00
1.543000099999972008e+00
1.543500100000073871e+00
1.544000099999948361e+00
1.544500100000050224e+00
1.545000099999924714e+00
1.545500100000026578e+00
1.546000099999901067e+00
1.546500100000002931e+00
1.547000100000104794e+00
1.547500099999979284e+00
1.548000100000081147e+00
1.548500099999955637e+00
1.549000100000057500e+00
1.549500099999931990e+00
1.550000100000033854e+00
1.550500099999908343e+00
1.551000100000010207e+00
1.551500100000112070e+00
1.552000099999986560e+00
1.552500100000088423e+00
1.553000099999962913e+00
1.553500100000064776e+00
1.554000099999939266e+00
1.554500100000041130e+00
1.555000099999915619e+00
1.555500100000017483e+00
1.556000100000119346e+00
1.556500099999993836e+00
1.557000100000095699e+00
1.557500099999970189e+00
1.558000100000072052e+00
1.558500099999946542e+00
1.559000100000048405e+00
1.559500099999922895e+00
1.560000100000024759e+00
1.560500099999899248e+00
1.561000100000001112e+00
1.561500100000102975e+00
1.562000099999977465e+00
1.562500100000079328e+00
1.563000099999953818e+00
1.563500100000055681e+00
1.564000099999930171e+00
1.564500100000032035e+00
1.565000099999906524e+00
1.565500100000008388e+00
1.566000100000110251e+00
1.566500099999984741e+00
1.567000100000086604e+00
1.567500099999961094e+00
1.568000100000062957e+00
1.568500099999937447e+00
1.569000100000039311e+00
1.569500099999913800e+00
1.570000100000015664e+00
1.570500100000117527e+00
1.571000099999992017e+00
1.571500100000093880e+00
1.572000099999968370e+00
1.572500100000070233e+00
1.573000099999944723e+00
1.573500100000046587e+00
1.574000099999921076e+00
1.574500100000022940e+00
1.575000099999897429e+00
1.575500099999999293e+00
1.576000100000101156e+00
1.576500099999975646e+00
1.577000100000077509e+00
1.577500099999951999e+00
1.578000100000053862e+00
1.578500099999928352e+00
1.579000100000030216e+00
1.579500099999904705e+00
1.580000100000006569e+00
1.580500100000108432e+00
1.581000099999982922e+00
1.581500100000084785e+00
1.582000099999959275e+00
1.582500100000061138e+00
1.583000099999935628e+00
1.583500100000037492e+00
1.584000099999911981e+00
1.584500100000013845e+00
1.585000100000115708e+00
1.585500099999990198e+00
1.586000100000092061e+00
1.586500099999966551e+00
1.587000100000068414e+00
1.587500099999942904e+00
1.588000100000044768e+00
1.588500099999919257e+00
1.589000100000021121e+00
1.589500100000122984e+00
1.590000099999997474e+00
1.590500100000099337e+00
1.591000099999973827e+00
1.591500100000075690e+00
1.592000099999950180e+00
1.592500100000052043e+00
1.593000099999926533e+00
1.593500100000028397e+00
1.594000099999902886e+00
1.594500100000004750e+00
1.595000100000106613e+00
1.595500099999981103e+00
1.596000100000082966e+00
1.596500099999957456e+00
1.597000100000059319e+00
1.597500099999933809e+00
1.598000100000035673e+00
1.598500099999910162e+00
1.599000100000012026e+00
1.599500100000113889e+00
1.600000099999988379e+00
1.600500100000090242e+00
1.601000099999964732e+00
1.601500100000066595e+00
1.602000099999941085e+00
1.602500100000042949e+00
1.603000099999917438e+00
1.603500100000019302e+00
1.604000100000121165e+00
1.604500099999995655e+00
1.605000100000097518e+00
1.605500099999972008e+00
1.606000100000073871e+00
1.606500099999948361e+00
1.607000100000050224e+00
1.607500099999924714e+00
1.608000100000026578e+00
1.608500099999901067e+00
1.609000100000002931e+00
1.609500100000104794e+00
1.610000099999979284e+00
1.610500100000081147e+00
1.611000099999955637e+00
1.611500100000057500e+00
1.612000099999931990e+00
1.612500100000033854e+00
1.613000099999908343e+00
1.613500100000010207e+00
1.614000100000112070e+00
1.614500099999986560e+00
1.615000100000088423e+00
1.615500099999962913e+00
1.616000100000064776e+00
1.616500099999939266e+00
1.617000100000041130e+00
1.617500099999915619e+00
1.618000100000017483e+00
1.618500100000119346e+00
1.619000099999993836e+00
1.619500100000095699e+00
1.620000099999970189e+00
1.620500100000072052e+00
1.621000099999946542e+00
1.621500100000048405e+00
1.622000099999922895e+00
1.622500100000024759e+00
1.623000099999899248e+00
1.623500100000001112e+00
1.624000100000102975e+00
1.624500099999977465e+00
1.625000100000079328e+00
1.625500099999953818e+00
1.626000100000055681e+00
1.626500099999930171e+00
1.627000100000032035e+00
1.627500099999906524e+00
1.628000100000008388e+00
1.628500100000110251e+00
1.629000099999984741e+00
1.629500100000086604e+00
1.630000099999961094e+00
1.630500100000062957e+00
1.631000099999937447e+00
1.631500100000039311e+00
1.632000099999913800e+00
1.632500100000015664e+00
1.633000100000117527e+00
1.633500099999992017e+00
1.634000100000093880e+00
1.634500099999968370e+00
1.635000100000070233e+00
1.635500099999944723e+00
1.636000100000046587e+00
1.636500099999921076e+00
1.637000100000022940e+00
1.637500099999897429e+00
1.638000099999999293e+00
1.638500100000101156e+00
1.639000099999975646e+00
1.639500100000077509e+00
1.640000099999951999e+00
1.640500100000053862e+00
1.641000099999928352e+00
1.641500100000030216e+00
1.642000099999904705e+00
1.642500100000006569e+00
1.643000100000108432e+00
1.643500099999982922e+00
1.644000100000084785e+00
1.644500099999959275e+00
1.645000100000061138e+00
1.645500099999935628e+00
1.646000100000037492e+00
1.646500099999911981e+00
1.647000100000013845e+00
1.647500100000115708e+00
1.648000099999990198e+00
1.648500100000092061e+00
1.649000099999966551e+00
1.649500100000068414e+00
1.650000099999942904e+00
1.650500100000044768e+00
1.651000099999919257e+00
1.651500100000021121e+00
1.652000100000122984e+00
1.652500099999997474e+00
1.653000100000099337e+00
1.653500099999973827e+00
1.654000109999969936e+00
1.654500110000071800e+00
1.655000109999946289e+00
1.655500110000048153e+00
1.656000109999922643e+00
1.656500110000024506e+00
1.657000109999898996e+00
1.657500110000000859e+00
1.658000110000102723e+00
1.658500109999977212e+00
1.659000110000079076e+00
1.659500109999953565e+00
1.660000110000055429e+00
1.660500109999929919e+00
1.661000110000031782e+00
1.661500109999906272e+00
1.662000110000008135e+00
1.662500110000109999e+00
1.663000109999984488e+00
1.663500110000086352e+00
1.664000109999960841e+00
1.664500110000062705e+00
1.665000109999937195e+00
1.665500110000039058e+00
1.666000109999913548e+00
1.666500110000015411e+00
1.667000110000117274e+00
1.667500109999991764e+00
1.668000110000093628e+00
1.668500109999968117e+00
1.669000110000069981e+00
1.669500109999944470e+00
1.670000110000046334e+00
1.670500109999920824e+00
1.671000110000022687e+00
1.671500109999897177e+00
1.672000109999999040e+00
1.672500110000100904e+00
1.673000109999975393e+00
1.673500110000077257e+00
1.674000109999951746e+00
1.674500110000053610e+00
1.675000109999928100e+00
1.675500110000029963e+00
1.676000109999904453e+00
1.676500110000006316e+00
1.677000110000108180e+00
1.677500109999982669e+00
1.678000110000084533e+00
1.678500109999959022e+00
1.679000110000060886e+00
1.679500109999935376e+00
1.680000110000037239e+00
1.680500109999911729e+00
1.681000110000013592e+00
1.681500110000115455e+00
1.682000109999989945e+00
1.682500110000091809e+00
1.683000109999966298e+00
1.683500110000068162e+00
1.684000109999942651e+00
1.684500110000044515e+00
1.685000109999919005e+00
1.685500110000020868e+00
1.686000110000122731e+00
1.686500109999997221e+00
1.687000110000099085e+00
1.687500109999973574e+00
1.688000110000075438e+00
1.688500109999949927e+00
1.689000110000051791e+00
1.689500109999926281e+00
1.690000110000028144e+00
1.690500109999902634e+00
1.691000110000004497e+00
1.691500110000106361e+00
1.692000109999980850e+00
1.692500110000082714e+00
1.693000109999957203e+00
1.693500110000059067e+00
1.694000109999933557e+00
1.694500110000035420e+00
1.695000109999909910e+00
1.695500110000011773e+00
1.696000110000113636e+00
1.696500109999988126e+00
1.697000110000089990e+00
1.697500109999964479e+00
1.698000110000066343e+00
1.698500109999940832e+00
1.699000110000042696e+00
1.699500109999917186e+00
1.700000110000019049e+00
1.700500110000120912e+00
1.701000109999995402e+00
1.701500110000097266e+00
1.702000109999971755e+00
1.702500110000073619e+00
1.703000109999948108e+00
1.703500110000049972e+00
1.704000109999924462e+00
1.704500110000026325e+00
1.705000109999900815e+00
1.705500110000002678e+00
1.706000110000104542e+00
1.706500109999979031e+00
1.707000110000080895e+00
1.707500109999955384e+00
1.708000110000057248e+00
1.708500109999931738e+00
1.709000110000033601e+00
1.709500109999908091e+00
1.710000110000009954e+00
1.710500110000111817e+00
1.711000109999986307e+00
1.711500110000088171e+00
1.712000109999962660e+00
1.712500110000064524e+00
1.713000109999939014e+00
1.713500110000040877e+00
1.714000109999915367e+00
1.714500110000017230e+00
1.715000110000119093e+00
1.715500109999993583e+00
1.716000110000095447e+00
1.716500109999969936e+00
1.717000110000071800e+00
1.717500109999946289e+00
1.718000110000048153e+00
1.718500109999922643e+00
1.719000110000024506e+00
1.719500109999898996e+00
1.720000110000000859e+00
1.720500110000102723e+00
1.721000109999977212e+00
1.721500110000079076e+00
1.722000109999953565e+00
1.722500110000055429e+00
1.723000109999929919e+00
1.723500110000031782e+00
1.724000109999906272e+00
1.724500110000008135e+00
1.725000110000109999e+00
1.725500109999984488e+00
1.726000110000086352e+00
1.726500109999960841e+00
1.727000110000062705e+00
1.727500109999937195e+00
1.728000110000039058e+00
1.728500109999913548e+00
1.729000110000015411e+00
1.729500110000117274e+00
1.730000109999991764e+00
1.730500110000093628e+00
1.731000109999968117e+00
1.731500110000069981e+00
1.732000109999944470e+00
1.732500110000046334e+00
1.733000109999920824e+00
1.733500110000022687e+00
1.734000109999897177e+00
1.734500109999999040e+00
1.735000110000100904e+00
1.735500109999975393e+00
1.736000110000077257e+00
1.736500109999951746e+00
1.737000110000053610e+00
1.737500109999928100e+00
1.738000110000029963e+00
1.738500109999904453e+00
1.739000110000006316e+00
1.739500110000108180e+00
1.740000109999982669e+00
1.740500110000084533e+00
1.741000109999959022e+00
1.741500110000060886e+00
1.742000109999935376e+00
1.742500110000037239e+00
1.743000109999911729e+00
1.743500110000013592e+00
1.744000110000115455e+00
1.744500109999989945e+00
1.745000110000091809e+00
1.745500109999966298e+00
1.746000110000068162e+00
1.746500109999942651e+00
1.747000110000044515e+00
1.747500109999919005e+00
1.748000110000020868e+00
1.748500110000122731e+00
1.749000109999997221e+00
1.749500110000099085e+00
1.750000109999973574e+00
1.750500110000075438e+00
1.751000109999949927e+00
1.751500110000051791e+00
1.752000109999926281e+00
1.752500110000028144e+00
1.753000109999902634e+00
1.753500110000004497e+00
1.754000110000106361e+00
1.754500109999980850e+00
1.755000110000082714e+00
1.755500109999957203e+00
1.756000110000059067e+00
1.756500109999933557e+00
1.757000110000035420e+00
1.757500109999909910e+00
1.758000110000011773e+00
1.758500110000113636e+00
1.759000109999988126e+00
1.759500110000089990e+00
1.760000109999964479e+00
1.760500110000066343e+00
1.761000109999940832e+00
1.761500110000042696e+00
1.762000109999917186e+00
1.762500110000019049e+00
1.763000110000120912e+00
1.763500109999995402e+00
1.764000110000097266e+00
1.764500109999971755e+00
1.765000110000073619e+00
1.765500109999948108e+00
1.766000110000049972e+00
1.766500109999924462e+00
1.767000110000026325e+00
1.767500109999900815e+00
1.768000110000002678e+00
1.768500110000104542e+00
1.769000109999979031e+00
1.769500110000080895e+00
1.770000109999955384e+00
1.770500110000057248e+00
1.771000109999931738e+00
1.771500110000033601e+00
1.772000109999908091e+00
1.772500110000009954e+00
1.773000110000111817e+00
1.773500109999986307e+00
1.774000110000088171e+00
1.774500109999962660e+00
1.775000110000064524e+00
1.775500109999939014e+00
1.776000110000040877e+00
1.776500109999915367e+00
1.777000110000017230e+00
1.777500110000119093e+00
1.778000109999993583e+00
1.778500110000095447e+00
1.779000109999969936e+00
1.779500110000071800e+00
1.780000109999946289e+00
1.780500110000048153e+00
1.781000109999922643e+00
1.781500110000024506e+00
1.782000109999898996e+00
1.782500110000000859e+00
1.783000110000102723e+00
1.783500109999977212e+00
1.784000110000079076e+00
1.784500109999953565e+00
1.785000110000055429e+00
1.785500109999929919e+00
1.786000110000031782e+00
1.786500109999906272e+00
1.787000110000008135e+00
1.787500110000109999e+00
1.788000109999984488e+00
1.788500110000086352e+00
1.789000109999960841e+00
1.789500110000062705e+00
1.790000109999937195e+00
1.790500110000039058e+00
1.791000109999913548e+00
1.791500110000015411e+00
1.792000110000117274e+00
1.792500109999991764e+00
1.793000110000093628e+00
1.793500109999968117e+00
1.794000110000069981e+00
1.794500109999944470e+00
1.795000110000046334e+00
1.795500109999920824e+00
1.796000110000022687e+00
1.796500109999897177e+00
1.797000109999999040e+00
1.797500110000100904e+00
1.798000109999975393e+00
1.798500110000077257e+00
1.799000109999951746e+00
1.799500110000053610e+00
1.800000109999928100e+00
1.800500110000029963e+00
1.801000109999904453e+00
1.801500110000006316e+00
1.802000110000108180e+00
1.802500109999982669e+00
1.803000110000084533e+00
1.803500109999959022e+00
1.804000110000060886e+00
1.804500109999935376e+00
1.805000110000037239e+00
1.805500109999911729e+00
1.806000110000013592e+00
1.806500110000115455e+00
1.807000109999989945e+00
1.807500110000091809e+00
1.808000109999966298e+00
1.808500110000068162e+00
1.809000109999942651e+00
1.809500110000044515e+00
1.810000109999919005e+00
1.810500110000020868e+00
1.811000110000122731e+00
1.811500109999997221e+00
1.812000110000099085e+00
1.812500109999973574e+00
1.813000110000075438e+00
1.813500109999949927e+00
1.814000110000051791e+00
1.814500109999926281e+00
1.815000110000028144e+00
1.815500109999902634e+00
1.816000110000004497e+00
1.816500110000106361e+00
1.817000120000102470e+00
1.817500119999976960e+00
1.818000120000078823e+00
1.818500119999953313e+00
1.819000120000055176e+00
1.819500119999929666e+00
1.820000120000031529e+00
1.820500119999906019e+00
1.821000120000007882e+00
1.821500120000109746e+00
1.822000119999984236e+00
1.822500120000086099e+00
1.823000119999960589e+00
1.823500120000062452e+00
1.824000119999936942e+00
1.824500120000038805e+00
1.825000119999913295e+00
1.825500120000015158e+00
1.826000120000117022e+00
1.826500119999991512e+00
1.827000120000093375e+00
1.827500119999967865e+00
1.828000120000069728e+00
1.828500119999944218e+00
1.829000120000046081e+00
1.829500119999920571e+00
1.830000120000022434e+00
1.830500119999896924e+00
1.831000119999998788e+00
1.831500120000100651e+00
1.832000119999975141e+00
1.832500120000077004e+00
1.833000119999951494e+00
1.833500120000053357e+00
1.834000119999927847e+00
1.834500120000029710e+00
1.835000119999904200e+00
1.835500120000006063e+00
1.836000120000107927e+00
1.836500119999982417e+00
1.837000120000084280e+00
1.837500119999958770e+00
1.838000120000060633e+00
1.838500119999935123e+00
1.839000120000036986e+00
1.839500119999911476e+00
1.840000120000013339e+00
1.840500120000115203e+00
1.841000119999989693e+00
1.841500120000091556e+00
1.842000119999966046e+00
1.842500120000067909e+00
1.843000119999942399e+00
1.843500120000044262e+00
1.844000119999918752e+00
1.844500120000020615e+00
1.845000120000122479e+00
1.845500119999996969e+00
1.846000120000098832e+00
1.846500119999973322e+00
1.847000120000075185e+00
1.847500119999949675e+00
1.848000120000051538e+00
1.848500119999926028e+00
1.849000120000027891e+00
1.849500119999902381e+00
1.850000120000004245e+00
1.850500120000106108e+00
1.851000119999980598e+00
1.851500120000082461e+00
1.852000119999956951e+00
1.852500120000058814e+00
1.853000119999933304e+00
1.853500120000035167e+00
1.854000119999909657e+00
1.854500120000011520e+00
1.855000120000113384e+00
1.855500119999987874e+00
1.856000120000089737e+00
1.856500119999964227e+00
1.857000120000066090e+00
1.857500119999940580e+00
1.858000120000042443e+00
1.858500119999916933e+00
1.859000120000018796e+00
1.859500120000120660e+00
1.860000119999995150e+00
1.860500120000097013e+00
1.861000119999971503e+00
1.861500120000073366e+00
1.862000119999947856e+00
1.862500120000049719e+00
1.863000119999924209e+00
1.863500120000026072e+00
1.864000119999900562e+00
1.864500120000002426e+00
1.865000120000104289e+00
1.865500119999978779e+00
1.866000120000080642e+00
1.866500119999955132e+00
1.867000120000056995e+00
1.867500119999931485e+00
1.868000120000033348e+00
1.868500119999907838e+00
1.869000120000009701e+00
1.869500120000111565e+00
1.870000119999986055e+00
1.870500120000087918e+00
1.871000119999962408e+00
1.871500120000064271e+00
1.872000119999938761e+00
1.872500120000040624e+00
1.873000119999915114e+00
1.873500120000016977e+00
1.874000120000118841e+00
1.874500119999993331e+00
1.875000120000095194e+00
1.875500119999969684e+00
1.876000120000071547e+00
1.876500119999946037e+00
1.877000120000047900e+00
1.877500119999922390e+00
1.878000120000024253e+00
1.878500119999898743e+00
1.879000120000000607e+00
1.879500120000102470e+00
1.880000119999976960e+00
1.880500120000078823e+00
1.881000119999953313e+00
1.881500120000055176e+00
1.882000119999929666e+00
1.882500120000031529e+00
1.883000119999906019e+00
1.883500120000007882e+00
1.884000120000109746e+00
1.884500119999984236e+00
1.885000120000086099e+00
1.885500119999960589e+00
1.886000120000062452e+00
1.886500119999936942e+00
1.887000120000038805e+00
1.887500119999913295e+00
1.888000120000015158e+00
1.888500120000117022e+00
1.889000119999991512e+00
1.889500120000093375e+00
1.890000119999967865e+00
1.890500120000069728e+00
1.891000119999944218e+00
1.891500120000046081e+00
1.892000119999920571e+00
1.892500120000022434e+00
1.893000119999896924e+00
1.893500119999998788e+00
1.894000120000100651e+00
1.894500119999975141e+00
1.895000120000077004e+00
1.895500119999951494e+00
1.896000120000053357e+00
1.896500119999927847e+00
1.897000120000029710e+00
1.897500119999904200e+00
1.898000120000006063e+00
1.898500120000107927e+00
1.899000119999982417e+00
1.899500120000084280e+00
1.900000119999958770e+00
1.900500120000060633e+00
1.901000119999935123e+00
1.901500120000036986e+00
1.902000119999911476e+00
1.902500120000013339e+00
1.903000120000115203e+00
1.903500119999989693e+00
1.904000120000091556e+00
1.904500119999966046e+00
1.905000120000067909e+00
1.905500119999942399e+00
1.906000120000044262e+00
1.906500119999918752e+00
1.907000120000020615e+00
1.907500120000122479e+00
1.908000119999996969e+00
1.908500120000098832e+00
1.909000119999973322e+00
1.909500120000075185e+00
1.910000119999949675e+00
1.910500120000051538e+00
1.911000119999926028e+00
1.911500120000027891e+00
1.912000119999902381e+00
1.912500120000004245e+00
1.913000120000106108e+00
1.913500119999980598e+00
1.914000120000082461e+00
1.914500119999956951e+00
1.915000120000058814e+00
1.915500119999933304e+00
1.916000120000035167e+00
1.916500119999909657e+00
1.917000120000011520e+00
1.917500120000113384e+00
1.918000119999987874e+00
1.918500120000089737e+00
1.919000119999964227e+00
1.919500120000066090e+00
1.920000119999940580e+00
1.920500120000042443e+00
1.921000119999916933e+00
1.921500120000018796e+00
1.922000120000120660e+00
1.922500119999995150e+00
1.923000120000097013e+00
1.923500119999971503e+00
1.924000120000073366e+00
1.924500119999947856e+00
1.925000120000049719e+00
1.925500119999924209e+00
1.926000120000026072e+00
1.926500119999900562e+00
1.927000120000002426e+00
1.927500120000104289e+00
1.928000119999978779e+00
1.928500120000080642e+00
1.929000119999955132e+00
1.929500120000056995e+00
1.930000119999931485e+00
1.930500120000033348e+00
1.931000119999907838e+00
1.931500120000009701e+00
1.932000120000111565e+00
1.932500119999986055e+00
1.933000120000087918e+00
1.933500119999962408e+00
1.934000120000064271e+00
1.934500119999938761e+00
1.935000120000040624e+00
1.935500119999915114e+00
1.936000120000016977e+00
1.936500120000118841e+00
1.937000119999993331e+00
1.937500120000095194e+00
1.938000119999969684e+00
1.938500120000071547e+00
1.939000119999946037e+00
1.939500120000047900e+00
1.940000119999922390e+00
1.940500120000024253e+00
1.941000119999898743e+00
1.941500120000000607e+00
1.942000120000102470e+00
1.942500119999976960e+00
1.943000120000078823e+00
1.943500119999953313e+00
1.944000120000055176e+00
1.944500119999929666e+00
1.945000120000031529e+00
1.945500119999906019e+00
1.946000120000007882e+00
1.946500120000109746e+00
1.947000119999984236e+00
1.947500120000086099e+00
1.948000119999960589e+00
1.948500120000062452e+00
1.949000119999936942e+00
1.949500120000038805e+00
1.950000119999913295e+00
1.950500120000015158e+00
1.951000120000117022e+00
1.951500119999991512e+00
1.952000120000093375e+00
1.952500119999967865e+00
1.953000120000069728e+00
1.953500119999944218e+00
1.954000120000046081e+00
1.954500119999920571e+00
1.955000120000022434e+00
1.955500119999896924e+00
1.956000119999998788e+00
1.956500120000100651e+00
1.957000119999975141e+00
1.957500120000077004e+00
1.958000119999951494e+00
1.958500120000053357e+00
1.959000119999927847e+00
1.959500120000029710e+00
1.960000119999904200e+00
1.960500120000006063e+00
1.961000120000107927e+00
1.961500119999982417e+00
1.962000120000084280e+00
1.962500119999958770e+00
1.963000120000060633e+00
1.963500119999935123e+00
1.964000120000036986e+00
1.964500119999911476e+00
1.965000120000013339e+00
1.965500120000115203e+00
1.966000119999989693e+00
1.966500120000091556e+00
1.967000119999966046e+00
1.967500120000067909e+00
1.968000119999942399e+00
1.968500120000044262e+00
1.969000119999918752e+00
1.969500120000020615e+00
1.970000120000122479e+00
1.970500119999996969e+00
1.971000120000098832e+00
1.971500119999973322e+00
1.972000120000075185e+00
1.972500119999949675e+00
1.973000120000051538e+00
1.973500119999926028e+00
1.974000120000027891e+00
1.974500119999902381e+00
1.975000120000004245e+00
1.975500120000106108e+00
1.976000119999980598e+00
1.976500120000082461e+00
1.977000119999956951e+00
1.977500120000058814e+00
1.978000119999933304e+00
1.978500120000035167e+00
1.979000119999909657e+00
1.979500120000011520e+00
1.980000120000113384e+00
1.980500119999987874e+00
1.981000129999983983e+00
1.981500130000085846e+00
1.982000129999960336e+00
1.982500130000062200e+00
1.983000129999936689e+00
1.983500130000038553e+00
1.984000129999913042e+00
1.984500130000014906e+00
1.985000130000116769e+00
1.985500129999991259e+00
1.986000130000093122e+00
1.986500129999967612e+00
1.987000130000069475e+00
1.987500129999943965e+00
1.988000130000045829e+00
1.988500129999920318e+00
1.989000130000022182e+00
1.989500130000124045e+00
1.990000129999998535e+00
1.990500130000100398e+00
1.991000129999974888e+00
1.991500130000076751e+00
1.992000129999951241e+00
1.992500130000053105e+00
1.993000129999927594e+00
1.993500130000029458e+00
1.994000129999903947e+00
1.994500130000005811e+00
1.995000130000107674e+00
1.995500129999982164e+00
1.996000130000084027e+00
1.996500129999958517e+00
1.997000130000060381e+00
1.997500129999934870e+00
1.998000130000036734e+00
1.998500129999911223e+00
1.999000130000013087e+00
1.999500130000114950e+00
2.000000129999989440e+00
2.000500130000091303e+00
2.001000129999965793e+00
2.001500130000067657e+00
2.002000129999942146e+00
2.002500130000044010e+00
2.003000129999918499e+00
2.003500130000020363e+00
2.004000130000122226e+00
2.004500129999996716e+00
2.005000130000098579e+00
2.005500129999973069e+00
2.006000130000074932e+00
2.006500129999949422e+00
2.007000130000051286e+00
2.007500129999925775e+00
2.008000130000027639e+00
2.008500129999902128e+00
2.009000130000003992e+00
2.009500130000105855e+00
2.010000129999980345e+00
2.010500130000082208e+00
2.011000129999956698e+00
2.011500130000058562e+00
2.012000129999933051e+00
2.012500130000034915e+00
2.013000129999909404e+00
2.013500130000011268e+00
2.014000130000113131e+00
2.014500129999987621e+00
2.015000130000089484e+00
2.015500129999963974e+00
2.016000130000065838e+00
2.016500129999940327e+00
2.017000130000042191e+00
2.017500129999916680e+00
2.018000130000018544e+00
2.018500130000120407e+00
2.019000129999994897e+00
2.019500130000096760e+00
2.020000129999971250e+00
2.020500130000073113e+00
2.021000129999947603e+00
2.021500130000049467e+00
2.022000129999923956e+00
2.022500130000025820e+00
2.023000129999900309e+00
2.023500130000002173e+00
2.024000130000104036e+00
2.024500129999978526e+00
2.025000130000080389e+00
2.025500129999954879e+00
2.026000130000056743e+00
2.026500129999931232e+00
2.027000130000033096e+00
2.027500129999907585e+00
2.028000130000009449e+00
2.028500130000111312e+00
2.029000129999985802e+00
2.029500130000087665e+00
2.030000129999962155e+00
2.030500130000064019e+00
2.031000129999938508e+00
2.031500130000040372e+00
2.032000129999914861e+00
2.032500130000016725e+00
2.033000130000118588e+00
2.033500129999993078e+00
2.034000130000094941e+00
2.034500129999969431e+00
2.035000130000071294e+00
2.035500129999945784e+00
2.036000130000047648e+00
2.036500129999922137e+00
2.037000130000024001e+00
2.037500129999898490e+00
2.038000130000000354e+00
2.038500130000102217e+00
2.039000129999976707e+00
2.039500130000078570e+00
2.040000129999953060e+00
2.040500130000054924e+00
2.041000129999929413e+00
2.041500130000031277e+00
2.042000129999905766e+00
2.042500130000007630e+00
2.043000130000109493e+00
2.043500129999983983e+00
2.044000130000085846e+00
2.044500129999960336e+00
2.045000130000062200e+00
2.045500129999936689e+00
2.046000130000038553e+00
2.046500129999913042e+00
2.047000130000014906e+00
2.047500130000116769e+00
2.048000129999991259e+00
2.048500130000093122e+00
2.049000129999967612e+00
2.049500130000069475e+00
2.050000129999943965e+00
2.050500130000045829e+00
2.051000129999920318e+00
2.051500130000022182e+00
2.052000130000124045e+00
2.052500129999998535e+00
2.053000130000100398e+00
2.053500129999974888e+00
2.054000130000076751e+00
2.054500129999951241e+00
2.055000130000053105e+00
2.055500129999927594e+00
2.056000130000029458e+00
2.056500129999903947e+00
2.057000130000005811e+00
2.057500130000107674e+00
2.058000129999982164e+00
2.058500130000084027e+00
2.059000129999958517e+00
2.059500130000060381e+00
2.060000129999934870e+00
2.060500130000036734e+00
2.061000129999911223e+00
2.061500130000013087e+00
2.062000130000114950e+00
2.062500129999989440e+00
2.063000130000091303e+00
2.063500129999965793e+00
2.064000130000067657e+00
2.064500129999942146e+00
2.065000130000044010e+00
2.065500129999918499e+00
2.066000130000020363e+00
2.066500130000122226e+00
2.067000129999996716e+00
2.067500130000098579e+00
2.068000129999973069e+00
2.068500130000074932e+00
2.069000129999949422e+00
2.069500130000051286e+00
2.070000129999925775e+00
2.070500130000027639e+00
2.071000129999902128e+00
2.071500130000003992e+00
2.072000130000105855e+00
2.072500129999980345e+00
2.073000130000082208e+00
2.073500129999956698e+00
2.074000130000058562e+00
2.074500129999933051e+00
2.075000130000034915e+00
2.075500129999909404e+00
2.076000130000011268e+00
2.076500130000113131e+00
2.077000129999987621e+00
2.077500130000089484e+00
2.078000129999963974e+00
2.078500130000065838e+00
2.079000129999940327e+00
2.079500130000042191e+00
2.080000129999916680e+00
2.080500130000018544e+00
2.081000130000120407e+00
2.081500129999994897e+00
2.082000130000096760e+00
2.082500129999971250e+00
2.083000130000073113e+00
2.083500129999947603e+00
2.084000130000049467e+00
2.084500129999923956e+00
2.085000130000025820e+00
2.085500129999900309e+00
2.086000130000002173e+00
2.086500130000104036e+00
2.087000129999978526e+00
2.087500130000080389e+00
2.088000129999954879e+00
2.088500130000056743e+00
2.089000129999931232e+00
2.089500130000033096e+00
2.090000129999907585e+00
2.090500130000009449e+00
2.091000130000111312e+00
2.091500129999985802e+00
2.092000130000087665e+00
2.092500129999962155e+00
2.093000130000064019e+00
2.093500129999938508e+00
2.094000130000040372e+00
2.094500129999914861e+00
2.095000130000016725e+00
2.095500130000118588e+00
2.096000129999993078e+00
2.096500130000094941e+00
2.097000129999969431e+00
2.097500130000071294e+00
2.098000129999945784e+00
2.098500130000047648e+00
2.099000129999922137e+00
2.099500130000024001e+00
2.100000129999898490e+00
2.100500130000000354e+00
2.101000130000102217e+00
2.101500129999976707e+00
2.102000130000078570e+00
2.102500129999953060e+00
2.103000130000054924e+00
2.103500129999929413e+00
2.104000130000031277e+00
2.104500129999905766e+00
2.105000130000007630e+00
2.105500130000109493e+00
2.106000129999983983e+00
2.106500130000085846e+00
2.107000129999960336e+00
2.107500130000062200e+00
2.108000129999936689e+00
2.108500130000038553e+00
2.109000129999913042e+00
2.109500130000014906e+00
2.110000130000116769e+00
2.110500129999991259e+00
2.111000130000093122e+00
2.111500129999967612e+00
2.112000130000069475e+00
2.112500129999943965e+00
2.113000130000045829e+00
2.113500129999920318e+00
2.114000130000022182e+00
2.114500130000124045e+00
2.115000129999998535e+00
2.115500130000100398e+00
2.116000129999974888e+00
2.116500130000076751e+00
2.117000129999951241e+00
2.117500130000053105e+00
2.118000129999927594e+00
2.118500130000029458e+00
2.119000129999903947e+00
2.119500130000005811e+00
2.120000130000107674e+00
2.120500129999982164e+00
2.121000130000084027e+00
2.121500129999958517e+00
2.122000130000060381e+00
2.122500129999934870e+00
2.123000130000036734e+00
2.123500129999911223e+00
2.124000130000013087e+00
2.124500130000114950e+00
2.125000129999989440e+00
2.125500130000091303e+00
2.126000129999965793e+00
2.126500130000067657e+00
2.127000129999942146e+00
2.127500130000044010e+00
2.128000129999918499e+00
2.128500130000020363e+00
2.129000130000122226e+00
2.129500129999996716e+00
2.130000130000098579e+00
2.130500129999973069e+00
2.131000130000074932e+00
2.131500129999949422e+00
2.132000130000051286e+00
2.132500129999925775e+00
2.133000130000027639e+00
2.133500129999902128e+00
2.134000130000003992e+00
2.134500130000105855e+00
2.135000129999980345e+00
2.135500130000082208e+00
2.136000129999956698e+00
2.136500130000058562e+00
2.137000129999933051e+00
2.137500130000034915e+00
2.138000129999909404e+00
2.138500130000011268e+00
2.139000130000113131e+00
2.139500129999987621e+00
2.140000130000089484e+00
2.140500129999963974e+00
2.141000130000065838e+00
2.141500129999940327e+00
2.142000130000042191e+00
2.142500129999916680e+00
2.143000130000018544e+00
2.143500130000120407e+00
2.144000129999994897e+00
2.144500130000096760e+00
2.145000140000092870e+00
2.145500139999967359e+00
2.146000140000069223e+00
2.146500139999943713e+00
2.147000140000045576e+00
2.147500139999920066e+00
2.148000140000021929e+00
2.148500140000123793e+00
2.149000139999998282e+00
2.149500140000100146e+00
2.150000139999974635e+00
2.150500140000076499e+00
2.151000139999950989e+00
2.151500140000052852e+00
2.152000139999927342e+00
2.152500140000029205e+00
2.153000139999903695e+00
2.153500140000005558e+00
2.154000140000107422e+00
2.154500139999981911e+00
2.155000140000083775e+00
2.155500139999958265e+00
2.156000140000060128e+00
2.156500139999934618e+00
2.157000140000036481e+00
2.157500139999910971e+00
2.158000140000012834e+00
2.158500140000114698e+00
2.159000139999989187e+00
2.159500140000091051e+00
2.160000139999965540e+00
2.160500140000067404e+00
2.161000139999941894e+00
2.161500140000043757e+00
2.162000139999918247e+00
2.162500140000020110e+00
2.163000140000121974e+00
2.163500139999996463e+00
2.164000140000098327e+00
2.164500139999972816e+00
2.165000140000074680e+00
2.165500139999949170e+00
2.166000140000051033e+00
2.166500139999925523e+00
2.167000140000027386e+00
2.167500139999901876e+00
2.168000140000003739e+00
2.168500140000105603e+00
2.169000139999980092e+00
2.169500140000081956e+00
2.170000139999956446e+00
2.170500140000058309e+00
2.171000139999932799e+00
2.171500140000034662e+00
2.172000139999909152e+00
2.172500140000011015e+00
2.173000140000112879e+00
2.173500139999987368e+00
2.174000140000089232e+00
2.174500139999963721e+00
2.175000140000065585e+00
2.175500139999940075e+00
2.176000140000041938e+00
2.176500139999916428e+00
2.177000140000018291e+00
2.177500140000120155e+00
2.178000139999994644e+00
2.178500140000096508e+00
2.179000139999970997e+00
2.179500140000072861e+00
2.180000139999947351e+00
2.180500140000049214e+00
2.181000139999923704e+00
2.181500140000025567e+00
2.182000139999900057e+00
2.182500140000001920e+00
2.183000140000103784e+00
2.183500139999978273e+00
2.184000140000080137e+00
2.184500139999954627e+00
2.185000140000056490e+00
2.185500139999930980e+00
2.186000140000032843e+00
2.186500139999907333e+00
2.187000140000009196e+00
2.187500140000111060e+00
2.188000139999985549e+00
2.188500140000087413e+00
2.189000139999961903e+00
2.189500140000063766e+00
2.190000139999938256e+00
2.190500140000040119e+00
2.191000139999914609e+00
2.191500140000016472e+00
2.192000140000118336e+00
2.192500139999992825e+00
2.193000140000094689e+00
2.193500139999969178e+00
2.194000140000071042e+00
2.194500139999945532e+00
2.195000140000047395e+00
2.195500139999921885e+00
2.196000140000023748e+00
2.196500139999898238e+00
2.197000140000000101e+00
2.197500140000101965e+00
2.198000139999976454e+00
2.198500140000078318e+00
2.199000139999952808e+00
2.199500140000054671e+00
2.200000139999929161e+00
2.200500140000031024e+00
2.201000139999905514e+00
2.201500140000007377e+00
2.202000140000109241e+00
2.202500139999983730e+00
2.203000140000085594e+00
2.203500139999960084e+00
2.204000140000061947e+00
2.204500139999936437e+00
2.205000140000038300e+00
2.205500139999912790e+00
2.206000140000014653e+00
2.206500140000116517e+00
2.207000139999991006e+00
2.207500140000092870e+00
2.208000139999967359e+00
2.208500140000069223e+00
2.209000139999943713e+00
2.209500140000045576e+00
2.210000139999920066e+00
2.210500140000021929e+00
2.211000140000123793e+00
2.211500139999998282e+00
2.212000140000100146e+00
2.212500139999974635e+00
2.213000140000076499e+00
2.213500139999950989e+00
2.214000140000052852e+00
2.214500139999927342e+00
2.215000140000029205e+00
2.215500139999903695e+00
2.216000140000005558e+00
2.216500140000107422e+00
2.217000139999981911e+00
2.217500140000083775e+00
2.218000139999958265e+00
2.218500140000060128e+00
2.219000139999934618e+00
2.219500140000036481e+00
2.220000139999910971e+00
2.220500140000012834e+00
2.221000140000114698e+00
2.221500139999989187e+00
2.222000140000091051e+00
2.222500139999965540e+00
2.223000140000067404e+00
2.223500139999941894e+00
2.224000140000043757e+00
2.224500139999918247e+00
2.225000140000020110e+00
2.225500140000121974e+00
2.226000139999996463e+00
2.226500140000098327e+00
2.227000139999972816e+00
2.227500140000074680e+00
2.228000139999949170e+00
2.228500140000051033e+00
2.229000139999925523e+00
2.229500140000027386e+00
2.230000139999901876e+00
2.230500140000003739e+00
2.231000140000105603e+00
2.231500139999980092e+00
2.232000140000081956e+00
2.232500139999956446e+00
2.233000140000058309e+00
2.233500139999932799e+00
2.234000140000034662e+00
2.234500139999909152e+00
2.235000140000011015e+00
2.235500140000112879e+00
2.236000139999987368e+00
2.236500140000089232e+00
2.237000139999963721e+00
2.237500140000065585e+00
2.238000139999940075e+00
2.238500140000041938e+00
2.239000139999916428e+00
2.239500140000018291e+00
2.240000140000120155e+00
2.240500139999994644e+00
2.241000140000096508e+00
2.241500139999970997e+00
2.242000140000072861e+00
2.242500139999947351e+00
2.243000140000049214e+00
2.243500139999923704e+00
2.244000140000025567e+00
2.244500139999900057e+00
2.245000140000001920e+00
2.245500140000103784e+00
2.246000139999978273e+00
2.246500140000080137e+00
2.247000139999954627e+00
2.247500140000056490e+00
2.248000139999930980e+00
2.248500140000032843e+00
2.249000139999907333e+00
2.249500140000009196e+00
2.250000140000111060e+00
2.250500139999985549e+00
2.251000140000087413e+00
2.251500139999961903e+00
2.252000140000063766e+00
2.252500139999938256e+00
2.253000140000040119e+00
2.253500139999914609e+00
2.254000140000016472e+00
2.254500140000118336e+00
2.255000139999992825e+00
2.255500140000094689e+00
2.256000139999969178e+00
2.256500140000071042e+00
2.257000139999945532e+00
2.257500140000047395e+00
2.258000139999921885e+00
2.258500140000023748e+00
2.259000139999898238e+00
2.259500140000000101e+00
2.260000140000101965e+00
2.260500139999976454e+00
2.261000140000078318e+00
2.261500139999952808e+00
2.262000140000054671e+00
2.262500139999929161e+00
2.263000140000031024e+00
2.263500139999905514e+00
2.264000140000007377e+00
2.264500140000109241e+00
2.265000139999983730e+00
2.265500140000085594e+00
2.266000139999960084e+00
2.266500140000061947e+00
2.267000139999936437e+00
2.267500140000038300e+00
2.268000139999912790e+00
2.268500140000014653e+00
2.269000140000116517e+00
2.269500139999991006e+00
2.270000140000092870e+00
2.270500139999967359e+00
2.271000140000069223e+00
2.271500139999943713e+00
2.272000140000045576e+00
2.272500139999920066e+00
2.273000140000021929e+00
2.273500140000123793e+00
2.274000139999998282e+00
2.274500140000100146e+00
2.275000139999974635e+00
2.275500140000076499e+00
2.276000139999950989e+00
2.276500140000052852e+00
2.277000139999927342e+00
2.277500140000029205e+00
2.278000139999903695e+00
2.278500140000005558e+00
2.279000140000107422e+00
2.279500139999981911e+00
2.280000140000083775e+00
2.280500139999958265e+00
2.281000140000060128e+00
2.281500139999934618e+00
2.282000140000036481e+00
2.282500139999910971e+00
2.283000140000012834e+00
2.283500140000114698e+00
2.284000139999989187e+00
2.284500140000091051e+00
2.285000139999965540e+00
2.285500140000067404e+00
2.286000139999941894e+00
2.286500140000043757e+00
2.287000139999918247e+00
2.287500140000020110e+00
2.288000140000121974e+00
2.288500139999996463e+00
2.289000140000098327e+00
2.289500139999972816e+00
2.290000140000074680e+00
2.290500139999949170e+00
2.291000140000051033e+00
2.291500139999925523e+00
2.292000140000027386e+00
2.292500139999901876e+00
2.293000140000003739e+00
2.293500140000105603e+00
2.294000139999980092e+00
2.294500140000081956e+00
2.295000139999956446e+00
2.295500140000058309e+00
2.296000139999932799e+00
2.296500140000034662e+00
2.297000139999909152e+00
2.297500140000011015e+00
2.298000140000112879e+00
2.298500139999987368e+00
2.299000140000089232e+00
2.299500139999963721e+00
2.300000140000065585e+00
2.300500139999940075e+00
2.301000140000041938e+00
2.301500139999916428e+00
2.302000140000018291e+00
2.302500140000120155e+00
2.303000139999994644e+00
2.303500140000096508e+00
2.304000139999970997e+00
2.304500140000072861e+00
2.305000139999947351e+00
2.305500140000049214e+00
2.306000139999923704e+00
2.306500140000025567e+00
2.307000139999900057e+00
2.307500140000001920e+00
2.308000140000103784e+00
2.308500139999978273e+00
2.309000149999974383e+00
2.309500150000076246e+00
2.310000149999950736e+00
2.310500150000052599e+00
2.311000149999927089e+00
2.311500150000028952e+00
2.312000149999903442e+00
2.312500150000005306e+00
2.313000150000107169e+00
2.313500149999981659e+00
2.314000150000083522e+00
2.314500149999958012e+00
2.315000150000059875e+00
2.315500149999934365e+00
2.316000150000036228e+00
2.316500149999910718e+00
2.317000150000012582e+00
2.317500150000114445e+00
2.318000149999988935e+00
2.318500150000090798e+00
2.319000149999965288e+00
2.319500150000067151e+00
2.320000149999941641e+00
2.320500150000043504e+00
2.321000149999917994e+00
2.321500150000019858e+00
2.322000150000121721e+00
2.322500149999996211e+00
2.323000150000098074e+00
2.323500149999972564e+00
2.324000150000074427e+00
2.324500149999948917e+00
2.325000150000050780e+00
2.325500149999925270e+00
2.326000150000027134e+00
2.326500149999901623e+00
2.327000150000003487e+00
2.327500150000105350e+00
2.328000149999979840e+00
2.328500150000081703e+00
2.329000149999956193e+00
2.329500150000058056e+00
2.330000149999932546e+00
2.330500150000034409e+00
2.331000149999908899e+00
2.331500150000010763e+00
2.332000150000112626e+00
2.332500149999987116e+00
2.333000150000088979e+00
2.333500149999963469e+00
2.334000150000065332e+00
2.334500149999939822e+00
2.335000150000041685e+00
2.335500149999916175e+00
2.336000150000018039e+00
2.336500150000119902e+00
2.337000149999994392e+00
2.337500150000096255e+00
2.338000149999970745e+00
2.338500150000072608e+00
2.339000149999947098e+00
2.339500150000048961e+00
2.340000149999923451e+00
2.340500150000025315e+00
2.341000149999899804e+00
2.341500150000001668e+00
2.342000150000103531e+00
2.342500149999978021e+00
2.343000150000079884e+00
2.343500149999954374e+00
2.344000150000056237e+00
2.344500149999930727e+00
2.345000150000032590e+00
2.345500149999907080e+00
2.346000150000008944e+00
2.346500150000110807e+00
2.347000149999985297e+00
2.347500150000087160e+00
2.348000149999961650e+00
2.348500150000063513e+00
2.349000149999938003e+00
2.349500150000039866e+00
2.350000149999914356e+00
2.350500150000016220e+00
2.351000150000118083e+00
2.351500149999992573e+00
2.352000150000094436e+00
2.352500149999968926e+00
2.353000150000070789e+00
2.353500149999945279e+00
2.354000150000047142e+00
2.354500149999921632e+00
2.355000150000023496e+00
2.355500149999897985e+00
2.356000149999999849e+00
2.356500150000101712e+00
2.357000149999976202e+00
2.357500150000078065e+00
2.358000149999952555e+00
2.358500150000054418e+00
2.359000149999928908e+00
2.359500150000030771e+00
2.360000149999905261e+00
2.360500150000007125e+00
2.361000150000108988e+00
2.361500149999983478e+00
2.362000150000085341e+00
2.362500149999959831e+00
2.363000150000061694e+00
2.363500149999936184e+00
2.364000150000038047e+00
2.364500149999912537e+00
2.365000150000014401e+00
2.365500150000116264e+00
2.366000149999990754e+00
2.366500150000092617e+00
2.367000149999967107e+00
2.367500150000068970e+00
2.368000149999943460e+00
2.368500150000045323e+00
2.369000149999919813e+00
2.369500150000021677e+00
2.370000150000123540e+00
2.370500149999998030e+00
2.371000150000099893e+00
2.371500149999974383e+00
2.372000150000076246e+00
2.372500149999950736e+00
2.373000150000052599e+00
2.373500149999927089e+00
2.374000150000028952e+00
2.374500149999903442e+00
2.375000150000005306e+00
2.375500150000107169e+00
2.376000149999981659e+00
2.376500150000083522e+00
2.377000149999958012e+00
2.377500150000059875e+00
2.378000149999934365e+00
2.378500150000036228e+00
2.379000149999910718e+00
2.379500150000012582e+00
2.380000150000114445e+00
2.380500149999988935e+00
2.381000150000090798e+00
2.381500149999965288e+00
2.382000150000067151e+00
2.382500149999941641e+00
2.383000150000043504e+00
2.383500149999917994e+00
2.384000150000019858e+00
2.384500150000121721e+00
2.385000149999996211e+00
2.385500150000098074e+00
2.386000149999972564e+00
2.386500150000074427e+00
2.387000149999948917e+00
2.387500150000050780e+00
2.388000149999925270e+00
2.388500150000027134e+00
2.389000149999901623e+00
2.389500150000003487e+00
2.390000150000105350e+00
2.390500149999979840e+00
2.391000150000081703e+00
2.391500149999956193e+00
2.392000150000058056e+00
2.392500149999932546e+00
2.393000150000034409e+00
2.393500149999908899e+00
2.394000150000010763e+00
2.394500150000112626e+00
2.395000149999987116e+00
2.395500150000088979e+00
2.396000149999963469e+00
2.396500150000065332e+00
2.397000149999939822e+00
2.397500150000041685e+00
2.398000149999916175e+00
2.398500150000018039e+00
2.399000150000119902e+00
2.399500149999994392e+00
2.400000150000096255e+00
2.400500149999970745e+00
2.401000150000072608e+00
2.401500149999947098e+00
2.402000150000048961e+00
2.402500149999923451e+00
2.403000150000025315e+00
2.403500149999899804e+00
2.404000150000001668e+00
2.404500150000103531e+00
2.405000149999978021e+00
2.405500150000079884e+00
2.406000149999954374e+00
2.406500150000056237e+00
2.407000149999930727e+00
2.407500150000032590e+00
2.408000149999907080e+00
2.408500150000008944e+00
2.409000150000110807e+00
2.409500149999985297e+00
2.410000150000087160e+00
2.410500149999961650e+00
2.411000150000063513e+00
2.411500149999938003e+00
2.412000150000039866e+00
2.412500149999914356e+00
2.413000150000016220e+00
2.413500150000118083e+00
2.414000149999992573e+00
2.414500150000094436e+00
2.415000149999968926e+00
2.415500150000070789e+00
2.416000149999945279e+00
2.416500150000047142e+00
2.417000149999921632e+00
2.417500150000023496e+00
2.418000149999897985e+00
2.418500149999999849e+00
2.419000150000101712e+00
2.419500149999976202e+00
2.420000150000078065e+00
2.420500149999952555e+00
2.421000150000054418e+00
2.421500149999928908e+00
2.422000150000030771e+00
2.422500149999905261e+00
2.423000150000007125e+00
2.423500150000108988e+00
2.424000149999983478e+00
2.424500150000085341e+00
2.425000149999959831e+00
2.425500150000061694e+00
2.426000149999936184e+00
2.426500150000038047e+00
2.427000149999912537e+00
2.427500150000014401e+00
2.428000150000116264e+00
2.428500149999990754e+00
2.429000150000092617e+00
2.429500149999967107e+00
2.430000150000068970e+00
2.430500149999943460e+00
2.431000150000045323e+00
2.431500149999919813e+00
2.432000150000021677e+00
2.432500150000123540e+00
2.433000149999998030e+00
2.433500150000099893e+00
2.434000149999974383e+00
2.434500150000076246e+00
2.435000149999950736e+00
2.435500150000052599e+00
2.436000149999927089e+00
2.436500150000028952e+00
2.437000149999903442e+00
2.437500150000005306e+00
2.438000150000107169e+00
2.438500149999981659e+00
2.439000150000083522e+00
2.439500149999958012e+00
2.440000150000059875e+00
2.440500149999934365e+00
2.441000150000036228e+00
2.441500149999910718e+00
2.442000150000012582e+00
2.442500150000114445e+00
2.443000149999988935e+00
2.443500150000090798e+00
2.444000149999965288e+00
2.444500150000067151e+00
2.445000149999941641e+00
2.445500150000043504e+00
2.446000149999917994e+00
2.446500150000019858e+00
2.447000150000121721e+00
2.447500149999996211e+00
2.448000150000098074e+00
2.448500149999972564e+00
2.449000150000074427e+00
2.449500149999948917e+00
2.450000150000050780e+00
2.450500149999925270e+00
2.451000150000027134e+00
2.451500149999901623e+00
2.452000150000003487e+00
2.452500150000105350e+00
2.453000149999979840e+00
2.453500150000081703e+00
2.454000149999956193e+00
2.454500150000058056e+00
2.455000149999932546e+00
2.455500150000034409e+00
2.456000149999908899e+00
2.456500150000010763e+00
2.457000150000112626e+00
2.457500149999987116e+00
2.458000150000088979e+00
2.458500149999963469e+00
2.459000150000065332e+00
2.459500149999939822e+00
2.460000150000041685e+00
2.460500149999916175e+00
2.461000150000018039e+00
2.461500150000119902e+00
2.462000149999994392e+00
2.462500150000096255e+00
2.463000149999970745e+00
2.463500150000072608e+00
2.464000149999947098e+00
2.464500150000048961e+00
2.465000149999923451e+00
2.465500150000025315e+00
2.466000149999899804e+00
2.466500150000001668e+00
2.467000150000103531e+00
2.467500149999978021e+00
2.468000150000079884e+00
2.468500149999954374e+00
2.469000150000056237e+00
2.469500149999930727e+00
2.470000150000032590e+00
2.470500149999907080e+00
2.471000150000008944e+00
2.471500150000110807e+00
2.472000149999985297e+00
2.472500150000087160e+00
2.473000160000083270e+00
2.473500159999957759e+00
2.474000160000059623e+00
2.474500159999934112e+00
2.475000160000035976e+00
2.475500159999910466e+00
2.476000160000012329e+00
2.476500160000114192e+00
2.477000159999988682e+00
2.477500160000090546e+00
2.478000159999965035e+00
2.478500160000066899e+00
2.479000159999941388e+00
2.479500160000043252e+00
2.480000159999917742e+00
2.480500160000019605e+00
2.481000160000121468e+00
2.481500159999995958e+00
2.482000160000097821e+00
2.482500159999972311e+00
2.483000160000074175e+00
2.483500159999948664e+00
2.484000160000050528e+00
2.484500159999925017e+00
2.485000160000026881e+00
2.485500159999901371e+00
2.486000160000003234e+00
2.486500160000105097e+00
2.487000159999979587e+00
2.487500160000081451e+00
2.488000159999955940e+00
2.488500160000057804e+00
2.489000159999932293e+00
2.489500160000034157e+00
2.490000159999908647e+00
2.490500160000010510e+00
2.491000160000112373e+00
2.491500159999986863e+00
2.492000160000088727e+00
2.492500159999963216e+00
2.493000160000065080e+00
2.493500159999939569e+00
2.494000160000041433e+00
2.494500159999915923e+00
2.495000160000017786e+00
2.495500160000119649e+00
2.496000159999994139e+00
2.496500160000096002e+00
2.497000159999970492e+00
2.497500160000072356e+00
2.498000159999946845e+00
2.498500160000048709e+00
2.499000159999923198e+00
2.499500160000025062e+00
2.500000159999899552e+00
2.500500160000001415e+00
2.501000160000103278e+00
2.501500159999977768e+00
2.502000160000079632e+00
2.502500159999954121e+00
2.503000160000055985e+00
2.503500159999930474e+00
2.504000160000032338e+00
2.504500159999906828e+00
2.505000160000008691e+00
2.505500160000110554e+00
2.506000159999985044e+00
2.506500160000086908e+00
2.507000159999961397e+00
2.507500160000063261e+00
2.508000159999937750e+00
2.508500160000039614e+00
2.509000159999914104e+00
2.509500160000015967e+00
2.510000160000117830e+00
2.510500159999992320e+00
2.511000160000094183e+00
2.511500159999968673e+00
2.512000160000070537e+00
2.512500159999945026e+00
2.513000160000046890e+00
2.513500159999921379e+00
2.514000160000023243e+00
2.514500159999897733e+00
2.515000159999999596e+00
2.515500160000101459e+00
2.516000159999975949e+00
2.516500160000077813e+00
2.517000159999952302e+00
2.517500160000054166e+00
2.518000159999928655e+00
2.518500160000030519e+00
2.519000159999905009e+00
2.519500160000006872e+00
2.520000160000108735e+00
2.520500159999983225e+00
2.521000160000085089e+00
2.521500159999959578e+00
2.522000160000061442e+00
2.522500159999935931e+00
2.523000160000037795e+00
2.523500159999912285e+00
2.524000160000014148e+00
2.524500160000116011e+00
2.525000159999990501e+00
2.525500160000092364e+00
2.526000159999966854e+00
2.526500160000068718e+00
2.527000159999943207e+00
2.527500160000045071e+00
2.528000159999919561e+00
2.528500160000021424e+00
2.529000160000123287e+00
2.529500159999997777e+00
2.530000160000099640e+00
2.530500159999974130e+00
2.531000160000075994e+00
2.531500159999950483e+00
2.532000160000052347e+00
2.532500159999926836e+00
2.533000160000028700e+00
2.533500159999903190e+00
2.534000160000005053e+00
2.534500160000106916e+00
2.535000159999981406e+00
2.535500160000083270e+00
2.536000159999957759e+00
2.536500160000059623e+00
2.537000159999934112e+00
2.537500160000035976e+00
2.538000159999910466e+00
2.538500160000012329e+00
2.539000160000114192e+00
2.539500159999988682e+00
2.540000160000090546e+00
2.540500159999965035e+00
2.541000160000066899e+00
2.541500159999941388e+00
2.542000160000043252e+00
2.542500159999917742e+00
2.543000160000019605e+00
2.543500160000121468e+00
2.544000159999995958e+00
2.544500160000097821e+00
2.545000159999972311e+00
2.545500160000074175e+00
2.546000159999948664e+00
2.546500160000050528e+00
2.547000159999925017e+00
2.547500160000026881e+00
2.548000159999901371e+00
2.548500160000003234e+00
2.549000160000105097e+00
2.549500159999979587e+00
2.550000160000081451e+00
2.550500159999955940e+00
2.551000160000057804e+00
2.551500159999932293e+00
2.552000160000034157e+00
2.552500159999908647e+00
2.553000160000010510e+00
2.553500160000112373e+00
2.554000159999986863e+00
2.554500160000088727e+00
2.555000159999963216e+00
2.555500160000065080e+00
2.556000159999939569e+00
2.556500160000041433e+00
2.557000159999915923e+00
2.557500160000017786e+00
2.558000160000119649e+00
2.558500159999994139e+00
2.559000160000096002e+00
2.559500159999970492e+00
2.560000160000072356e+00
2.560500159999946845e+00
2.561000160000048709e+00
2.561500159999923198e+00
2.562000160000025062e+00
2.562500159999899552e+00
2.563000160000001415e+00
2.563500160000103278e+00
2.564000159999977768e+00
2.564500160000079632e+00
2.565000159999954121e+00
2.565500160000055985e+00
2.566000159999930474e+00
2.566500160000032338e+00
2.567000159999906828e+00
2.567500160000008691e+00
2.568000160000110554e+00
2.568500159999985044e+00
2.569000160000086908e+00
2.569500159999961397e+00
2.570000160000063261e+00
2.570500159999937750e+00
2.571000160000039614e+00
2.571500159999914104e+00
2.572000160000015967e+00
2.572500160000117830e+00
2.573000159999992320e+00
2.573500160000094183e+00
2.574000159999968673e+00
2.574500160000070537e+00
2.575000159999945026e+00
2.575500160000046890e+00
2.576000159999921379e+00
2.576500160000023243e+00
2.577000159999897733e+00
2.577500159999999596e+00
2.578000160000101459e+00
2.578500159999975949e+00
2.579000160000077813e+00
2.579500159999952302e+00
2.580000160000054166e+00
2.580500159999928655e+00
2.581000160000030519e+00
2.581500159999905009e+00
2.582000160000006872e+00
2.582500160000108735e+00
2.583000159999983225e+00
2.583500160000085089e+00
2.584000159999959578e+00
2.584500160000061442e+00
2.585000159999935931e+00
2.585500160000037795e+00
2.586000159999912285e+00
2.586500160000014148e+00
2.587000160000116011e+00
2.587500159999990501e+00
2.588000160000092364e+00
2.588500159999966854e+00
2.589000160000068718e+00
2.589500159999943207e+00
2.590000160000045071e+00
2.590500159999919561e+00
2.591000160000021424e+00
2.591500160000123287e+00
2.592000159999997777e+00
2.592500160000099640e+00
2.593000159999974130e+00
2.593500160000075994e+00
2.594000159999950483e+00
2.594500160000052347e+00
2.595000159999926836e+00
2.595500160000028700e+00
2.596000159999903190e+00
2.596500160000005053e+00
2.597000160000106916e+00
2.597500159999981406e+00
2.598000160000083270e+00
2.598500159999957759e+00
2.599000160000059623e+00
2.599500159999934112e+00
2.600000160000035976e+00
2.600500159999910466e+00
2.601000160000012329e+00
2.601500160000114192e+00
2.602000159999988682e+00
2.602500160000090546e+00
2.603000159999965035e+00
2.603500160000066899e+00
2.604000159999941388e+00
2.604500160000043252e+00
2.605000159999917742e+00
2.605500160000019605e+00
2.606000160000121468e+00
2.606500159999995958e+00
2.607000160000097821e+00
2.607500159999972311e+00
2.608000160000074175e+00
2.608500159999948664e+00
2.609000160000050528e+00
2.609500159999925017e+00
2.610000160000026881e+00
2.610500159999901371e+00
2.611000160000003234e+00
2.611500160000105097e+00
2.612000159999979587e+00
2.612500160000081451e+00
2.613000159999955940e+00
2.613500160000057804e+00
2.614000159999932293e+00
2.614500160000034157e+00
2.615000159999908647e+00
2.615500160000010510e+00
2.616000160000112373e+00
2.616500159999986863e+00
2.617000160000088727e+00
2.617500159999963216e+00
2.618000160000065080e+00
2.618500159999939569e+00
2.619000160000041433e+00
2.619500159999915923e+00
2.620000160000017786e+00
2.620500160000119649e+00
2.621000159999994139e+00
2.621500160000096002e+00
2.622000159999970492e+00
2.622500160000072356e+00
2.623000159999946845e+00
2.623500160000048709e+00
2.624000159999923198e+00
2.624500160000025062e+00
2.625000159999899552e+00
2.625500160000001415e+00
2.626000160000103278e+00
2.626500159999977768e+00
2.627000160000079632e+00
2.627500159999954121e+00
2.628000160000055985e+00
2.628500159999930474e+00
2.629000160000032338e+00
2.629500159999906828e+00
2.630000160000008691e+00
2.630500160000110554e+00
2.631000159999985044e+00
2.631500160000086908e+00
2.632000159999961397e+00
2.632500160000063261e+00
2.633000159999937750e+00
2.633500160000039614e+00
2.634000159999914104e+00
2.634500160000015967e+00
2.635000160000117830e+00
2.635500159999992320e+00
2.636000160000094183e+00
2.636500159999968673e+00
2.637000169999964783e+00
2.637500170000066646e+00
2.638000169999941136e+00
2.638500170000042999e+00
2.639000169999917489e+00
2.639500170000019352e+00
2.640000170000121216e+00
2.640500169999995705e+00
2.641000170000097569e+00
2.641500169999972059e+00
2.642000170000073922e+00
2.642500169999948412e+00
2.643000170000050275e+00
2.643500169999924765e+00
2.644000170000026628e+00
2.644500169999901118e+00
2.645000170000002981e+00
2.645500170000104845e+00
2.646000169999979335e+00
2.646500170000081198e+00
2.647000169999955688e+00
2.647500170000057551e+00
2.648000169999932041e+00
2.648500170000033904e+00
2.649000169999908394e+00
2.649500170000010257e+00
2.650000170000112121e+00
2.650500169999986610e+00
2.651000170000088474e+00
2.651500169999962964e+00
2.652000170000064827e+00
2.652500169999939317e+00
2.653000170000041180e+00
2.653500169999915670e+00
2.654000170000017533e+00
2.654500170000119397e+00
2.655000169999993886e+00
2.655500170000095750e+00
2.656000169999970240e+00
2.656500170000072103e+00
2.657000169999946593e+00
2.657500170000048456e+00
2.658000169999922946e+00
2.658500170000024809e+00
2.659000169999899299e+00
2.659500170000001162e+00
2.660000170000103026e+00
2.660500169999977516e+00
2.661000170000079379e+00
2.661500169999953869e+00
2.662000170000055732e+00
2.662500169999930222e+00
2.663000170000032085e+00
2.663500169999906575e+00
2.664000170000008438e+00
2.664500170000110302e+00
2.665000169999984792e+00
2.665500170000086655e+00
2.666000169999961145e+00
2.666500170000063008e+00
2.667000169999937498e+00
2.667500170000039361e+00
2.668000169999913851e+00
2.668500170000015714e+00
2.669000170000117578e+00
2.669500169999992067e+00
2.670000170000093931e+00
2.670500169999968421e+00
2.671000170000070284e+00
2.671500169999944774e+00
2.672000170000046637e+00
2.672500169999921127e+00
2.673000170000022990e+00
2.673500169999897480e+00
2.674000169999999343e+00
2.674500170000101207e+00
2.675000169999975697e+00
2.675500170000077560e+00
2.676000169999952050e+00
2.676500170000053913e+00
2.677000169999928403e+00
2.677500170000030266e+00
2.678000169999904756e+00
2.678500170000006619e+00
2.679000170000108483e+00
2.679500169999982973e+00
2.680000170000084836e+00
2.680500169999959326e+00
2.681000170000061189e+00
2.681500169999935679e+00
2.682000170000037542e+00
2.682500169999912032e+00
2.683000170000013895e+00
2.683500170000115759e+00
2.684000169999990248e+00
2.684500170000092112e+00
2.685000169999966602e+00
2.685500170000068465e+00
2.686000169999942955e+00
2.686500170000044818e+00
2.687000169999919308e+00
2.687500170000021171e+00
2.688000170000123035e+00
2.688500169999997524e+00
2.689000170000099388e+00
2.689500169999973878e+00
2.690000170000075741e+00
2.690500169999950231e+00
2.691000170000052094e+00
2.691500169999926584e+00
2.692000170000028447e+00
2.692500169999902937e+00
2.693000170000004800e+00
2.693500170000106664e+00
2.694000169999981154e+00
2.694500170000083017e+00
2.695000169999957507e+00
2.695500170000059370e+00
2.696000169999933860e+00
2.696500170000035723e+00
2.697000169999910213e+00
2.697500170000012076e+00
2.698000170000113940e+00
2.698500169999988429e+00
2.699000170000090293e+00
2.699500169999964783e+00
2.700000170000066646e+00
2.700500169999941136e+00
2.701000170000042999e+00
2.701500169999917489e+00
2.702000170000019352e+00
2.702500170000121216e+00
2.703000169999995705e+00
2.703500170000097569e+00
2.704000169999972059e+00
2.704500170000073922e+00
2.705000169999948412e+00
2.705500170000050275e+00
2.706000169999924765e+00
2.706500170000026628e+00
2.707000169999901118e+00
2.707500170000002981e+00
2.708000170000104845e+00
2.708500169999979335e+00
2.709000170000081198e+00
2.709500169999955688e+00
2.710000170000057551e+00
2.710500169999932041e+00
2.711000170000033904e+00
2.711500169999908394e+00
2.712000170000010257e+00
2.712500170000112121e+00
2.713000169999986610e+00
2.713500170000088474e+00
2.714000169999962964e+00
2.714500170000064827e+00
2.715000169999939317e+00
2.715500170000041180e+00
2.716000169999915670e+00
2.716500170000017533e+00
2.717000170000119397e+00
2.717500169999993886e+00
2.718000170000095750e+00
2.718500169999970240e+00
2.719000170000072103e+00
2.719500169999946593e+00
2.720000170000048456e+00
2.720500169999922946e+00
2.721000170000024809e+00
2.721500169999899299e+00
2.722000170000001162e+00
2.722500170000103026e+00
2.723000169999977516e+00
2.723500170000079379e+00
2.724000169999953869e+00
2.724500170000055732e+00
2.725000169999930222e+00
2.725500170000032085e+00
2.726000169999906575e+00
2.726500170000008438e+00
2.727000170000110302e+00
2.727500169999984792e+00
2.728000170000086655e+00
2.728500169999961145e+00
2.729000170000063008e+00
2.729500169999937498e+00
2.730000170000039361e+00
2.730500169999913851e+00
2.731000170000015714e+00
2.731500170000117578e+00
2.732000169999992067e+00
2.732500170000093931e+00
2.733000169999968421e+00
2.733500170000070284e+00
2.734000169999944774e+00
2.734500170000046637e+00
2.735000169999921127e+00
2.735500170000022990e+00
2.736000169999897480e+00
2.736500169999999343e+00
2.737000170000101207e+00
2.737500169999975697e+00
2.738000170000077560e+00
2.738500169999952050e+00
2.739000170000053913e+00
2.739500169999928403e+00
2.740000170000030266e+00
2.740500169999904756e+00
2.741000170000006619e+00
2.741500170000108483e+00
2.742000169999982973e+00
2.742500170000084836e+00
2.743000169999959326e+00
2.743500170000061189e+00
2.744000169999935679e+00
2.744500170000037542e+00
2.745000169999912032e+00
2.745500170000013895e+00
2.746000170000115759e+00
2.746500169999990248e+00
2.747000170000092112e+00
2.747500169999966602e+00
2.748000170000068465e+00
2.748500169999942955e+00
2.749000170000044818e+00
2.749500169999919308e+00
2.750000170000021171e+00
2.750500170000123035e+00
2.751000169999997524e+00
2.751500170000099388e+00
2.752000169999973878e+00
2.752500170000075741e+00
2.753000169999950231e+00
2.753500170000052094e+00
2.754000169999926584e+00
2.754500170000028447e+00
2.755000169999902937e+00
2.755500170000004800e+00
2.756000170000106664e+00
2.756500169999981154e+00
2.757000170000083017e+00
2.757500169999957507e+00
2.758000170000059370e+00
2.758500169999933860e+00
2.759000170000035723e+00
2.759500169999910213e+00
2.760000170000012076e+00
2.760500170000113940e+00
2.761000169999988429e+00
2.761500170000090293e+00
2.762000169999964783e+00
2.762500170000066646e+00
2.763000169999941136e+00
2.763500170000042999e+00
2.764000169999917489e+00
2.764500170000019352e+00
2.765000170000121216e+00
2.765500169999995705e+00
2.766000170000097569e+00
2.766500169999972059e+00
2.767000170000073922e+00
2.767500169999948412e+00
2.768000170000050275e+00
2.768500169999924765e+00
2.769000170000026628e+00
2.769500169999901118e+00
2.770000170000002981e+00
2.770500170000104845e+00
2.771000169999979335e+00
2.771500170000081198e+00
2.772000169999955688e+00
2.772500170000057551e+00
2.773000169999932041e+00
2.773500170000033904e+00
2.774000169999908394e+00
2.774500170000010257e+00
2.775000170000112121e+00
2.775500169999986610e+00
2.776000170000088474e+00
2.776500169999962964e+00
2.777000170000064827e+00
2.777500169999939317e+00
2.778000170000041180e+00
2.778500169999915670e+00
2.779000170000017533e+00
2.779500170000119397e+00
2.780000169999993886e+00
2.780500170000095750e+00
2.781000169999970240e+00
2.781500170000072103e+00
2.782000169999946593e+00
2.782500170000048456e+00
2.783000169999922946e+00
2.783500170000024809e+00
2.784000169999899299e+00
2.784500170000001162e+00
2.785000170000103026e+00
2.785500169999977516e+00
2.786000170000079379e+00
2.786500169999953869e+00
2.787000170000055732e+00
2.787500169999930222e+00
2.788000170000032085e+00
2.788500169999906575e+00
2.789000170000008438e+00
2.789500170000110302e+00
2.790000169999984792e+00
2.790500170000086655e+00
2.791000169999961145e+00
2.791500170000063008e+00
2.792000169999937498e+00
2.792500170000039361e+00
2.793000169999913851e+00
2.793500170000015714e+00
2.794000170000117578e+00
2.794500169999992067e+00
2.795000170000093931e+00
2.795500169999968421e+00
2.796000170000070284e+00
2.796500169999944774e+00
2.797000170000046637e+00
2.797500169999921127e+00
2.798000170000022990e+00
2.798500169999897480e+00
2.799000169999999343e+00
2.799500170000101207e+00
2.800000169999975697e+00
2.800500179999971806e+00
2.801000180000073669e+00
2.801500179999948159e+00
2.802000180000050022e+00
2.802500179999924512e+00
2.803000180000026376e+00
2.803500179999900865e+00
2.804000180000002729e+00
2.804500180000104592e+00
2.805000179999979082e+00
2.805500180000080945e+00
2.806000179999955435e+00
2.806500180000057298e+00
2.807000179999931788e+00
2.807500180000033652e+00
2.808000179999908141e+00
2.808500180000010005e+00
2.809000180000111868e+00
2.809500179999986358e+00
2.810000180000088221e+00
2.810500179999962711e+00
2.811000180000064574e+00
2.811500179999939064e+00
2.812000180000040928e+00
2.812500179999915417e+00
2.813000180000017281e+00
2.813500180000119144e+00
2.814000179999993634e+00
2.814500180000095497e+00
2.815000179999969987e+00
2.815500180000071850e+00
2.816000179999946340e+00
2.816500180000048204e+00
2.817000179999922693e+00
2.817500180000024557e+00
2.818000179999899046e+00
2.818500180000000910e+00
2.819000180000102773e+00
2.819500179999977263e+00
2.820000180000079126e+00
2.820500179999953616e+00
2.821000180000055479e+00
2.821500179999929969e+00
2.822000180000031833e+00
2.822500179999906322e+00
2.823000180000008186e+00
2.823500180000110049e+00
2.824000179999984539e+00
2.824500180000086402e+00
2.825000179999960892e+00
2.825500180000062755e+00
2.826000179999937245e+00
2.826500180000039109e+00
2.827000179999913598e+00
2.827500180000015462e+00
2.828000180000117325e+00
2.828500179999991815e+00
2.829000180000093678e+00
2.829500179999968168e+00
2.830000180000070031e+00
2.830500179999944521e+00
2.831000180000046385e+00
2.831500179999920874e+00
2.832000180000022738e+00
2.832500179999897227e+00
2.833000179999999091e+00
2.833500180000100954e+00
2.834000179999975444e+00
2.834500180000077307e+00
2.835000179999951797e+00
2.835500180000053660e+00
2.836000179999928150e+00
2.836500180000030014e+00
2.837000179999904503e+00
2.837500180000006367e+00
2.838000180000108230e+00
2.838500179999982720e+00
2.839000180000084583e+00
2.839500179999959073e+00
2.840000180000060936e+00
2.840500179999935426e+00
2.841000180000037290e+00
2.841500179999911779e+00
2.842000180000013643e+00
2.842500180000115506e+00
2.843000179999989996e+00
2.843500180000091859e+00
2.844000179999966349e+00
2.844500180000068212e+00
2.845000179999942702e+00
2.845500180000044566e+00
2.846000179999919055e+00
2.846500180000020919e+00
2.847000180000122782e+00
2.847500179999997272e+00
2.848000180000099135e+00
2.848500179999973625e+00
2.849000180000075488e+00
2.849500179999949978e+00
2.850000180000051841e+00
2.850500179999926331e+00
2.851000180000028195e+00
2.851500179999902684e+00
2.852000180000004548e+00
2.852500180000106411e+00
2.853000179999980901e+00
2.853500180000082764e+00
2.854000179999957254e+00
2.854500180000059117e+00
2.855000179999933607e+00
2.855500180000035471e+00
2.856000179999909960e+00
2.856500180000011824e+00
2.857000180000113687e+00
2.857500179999988177e+00
2.858000180000090040e+00
2.858500179999964530e+00
2.859000180000066393e+00
2.859500179999940883e+00
2.860000180000042747e+00
2.860500179999917236e+00
2.861000180000019100e+00
2.861500180000120963e+00
2.862000179999995453e+00
2.862500180000097316e+00
2.863000179999971806e+00
2.863500180000073669e+00
2.864000179999948159e+00
2.864500180000050022e+00
2.865000179999924512e+00
2.865500180000026376e+00
2.866000179999900865e+00
2.866500180000002729e+00
2.867000180000104592e+00
2.867500179999979082e+00
2.868000180000080945e+00
2.868500179999955435e+00
2.869000180000057298e+00
2.869500179999931788e+00
2.870000180000033652e+00
2.870500179999908141e+00
2.871000180000010005e+00
2.871500180000111868e+00
2.872000179999986358e+00
2.872500180000088221e+00
2.873000179999962711e+00
2.873500180000064574e+00
2.874000179999939064e+00
2.874500180000040928e+00
2.875000179999915417e+00
2.875500180000017281e+00
2.876000180000119144e+00
2.876500179999993634e+00
2.877000180000095497e+00
2.877500179999969987e+00
2.878000180000071850e+00
2.878500179999946340e+00
2.879000180000048204e+00
2.879500179999922693e+00
2.880000180000024557e+00
2.880500179999899046e+00
2.881000180000000910e+00
2.881500180000102773e+00
2.882000179999977263e+00
2.882500180000079126e+00
2.883000179999953616e+00
2.883500180000055479e+00
2.884000179999929969e+00
2.884500180000031833e+00
2.885000179999906322e+00
2.885500180000008186e+00
2.886000180000110049e+00
2.886500179999984539e+00
2.887000180000086402e+00
2.887500179999960892e+00
2.888000180000062755e+00
2.888500179999937245e+00
2.889000180000039109e+00
2.889500179999913598e+00
2.890000180000015462e+00
2.890500180000117325e+00
2.891000179999991815e+00
2.891500180000093678e+00
2.892000179999968168e+00
2.892500180000070031e+00
2.893000179999944521e+00
2.893500180000046385e+00
2.894000179999920874e+00
2.894500180000022738e+00
2.895000179999897227e+00
2.895500179999999091e+00
2.896000180000100954e+00
2.896500179999975444e+00
2.897000180000077307e+00
2.897500179999951797e+00
2.898000180000053660e+00
2.898500179999928150e+00
2.899000180000030014e+00
2.899500179999904503e+00
2.900000180000006367e+00
2.900500180000108230e+00
2.901000179999982720e+00
2.901500180000084583e+00
2.902000179999959073e+00
2.902500180000060936e+00
2.903000179999935426e+00
2.903500180000037290e+00
2.904000179999911779e+00
2.904500180000013643e+00
2.905000180000115506e+00
2.905500179999989996e+00
2.906000180000091859e+00
2.906500179999966349e+00
2.907000180000068212e+00
2.907500179999942702e+00
2.908000180000044566e+00
2.908500179999919055e+00
2.909000180000020919e+00
2.909500180000122782e+00
2.910000179999997272e+00
2.910500180000099135e+00
2.911000179999973625e+00
2.911500180000075488e+00
2.912000179999949978e+00
2.912500180000051841e+00
2.913000179999926331e+00
2.913500180000028195e+00
2.914000179999902684e+00
2.914500180000004548e+00
2.915000180000106411e+00
2.915500179999980901e+00
2.916000180000082764e+00
2.916500179999957254e+00
2.917000180000059117e+00
2.917500179999933607e+00
2.918000180000035471e+00
2.918500179999909960e+00
2.919000180000011824e+00
2.919500180000113687e+00
2.920000179999988177e+00
2.920500180000090040e+00
2.921000179999964530e+00
2.921500180000066393e+00
2.922000179999940883e+00
2.922500180000042747e+00
2.923000179999917236e+00
2.923500180000019100e+00
2.924000180000120963e+00
2.924500179999995453e+00
2.925000180000097316e+00
2.925500179999971806e+00
2.926000180000073669e+00
2.926500179999948159e+00
2.927000180000050022e+00
2.927500179999924512e+00
2.928000180000026376e+00
2.928500179999900865e+00
2.929000180000002729e+00
2.929500180000104592e+00
2.930000179999979082e+00
2.930500180000080945e+00
2.931000179999955435e+00
2.931500180000057298e+00
2.932000179999931788e+00
2.932500180000033652e+00
2.933000179999908141e+00
2.933500180000010005e+00
2.934000180000111868e+00
2.934500179999986358e+00
2.935000180000088221e+00
2.935500179999962711e+00
2.936000180000064574e+00
2.936500179999939064e+00
2.937000180000040928e+00
2.937500179999915417e+00
2.938000180000017281e+00
2.938500180000119144e+00
2.939000179999993634e+00
2.939500180000095497e+00
2.940000179999969987e+00
2.940500180000071850e+00
2.941000179999946340e+00
2.941500180000048204e+00
2.942000179999922693e+00
2.942500180000024557e+00
2.943000179999899046e+00
2.943500180000000910e+00
2.944000180000102773e+00
2.944500179999977263e+00
2.945000180000079126e+00
2.945500179999953616e+00
2.946000180000055479e+00
2.946500179999929969e+00
2.947000180000031833e+00
2.947500179999906322e+00
2.948000180000008186e+00
2.948500180000110049e+00
2.949000179999984539e+00
2.949500180000086402e+00
2.950000179999960892e+00
2.950500180000062755e+00
2.951000179999937245e+00
2.951500180000039109e+00
2.952000179999913598e+00
2.952500180000015462e+00
2.953000180000117325e+00
2.953500179999991815e+00
2.954000180000093678e+00
2.954500179999968168e+00
2.955000180000070031e+00
2.955500179999944521e+00
2.956000180000046385e+00
2.956500179999920874e+00
2.957000180000022738e+00
2.957500179999897227e+00
2.958000179999999091e+00
2.958500180000100954e+00
2.959000179999975444e+00
2.959500180000077307e+00
2.960000179999951797e+00
2.960500180000053660e+00
2.961000179999928150e+00
2.961500180000030014e+00
2.962000179999904503e+00
2.962500180000006367e+00
2.963000180000108230e+00
2.963500179999982720e+00
2.964000189999978829e+00
2.964500190000080693e+00
2.965000189999955182e+00
2.965500190000057046e+00
2.966000189999931536e+00
2.966500190000033399e+00
2.967000189999907889e+00
2.967500190000009752e+00
2.968000190000111616e+00
2.968500189999986105e+00
2.969000190000087969e+00
2.969500189999962458e+00
2.970000190000064322e+00
2.970500189999938812e+00
2.971000190000040675e+00
2.971500189999915165e+00
2.972000190000017028e+00
2.972500190000118891e+00
2.973000189999993381e+00
2.973500190000095245e+00
2.974000189999969734e+00
2.974500190000071598e+00
2.975000189999946087e+00
2.975500190000047951e+00
2.976000189999922441e+00
2.976500190000024304e+00
2.977000189999898794e+00
2.977500190000000657e+00
2.978000190000102521e+00
2.978500189999977010e+00
2.979000190000078874e+00
2.979500189999953363e+00
2.980000190000055227e+00
2.980500189999929717e+00
2.981000190000031580e+00
2.981500189999906070e+00
2.982000190000007933e+00
2.982500190000109797e+00
2.983000189999984286e+00
2.983500190000086150e+00
2.984000189999960639e+00
2.984500190000062503e+00
2.985000189999936993e+00
2.985500190000038856e+00
2.986000189999913346e+00
2.986500190000015209e+00
2.987000190000117072e+00
2.987500189999991562e+00
2.988000190000093426e+00
2.988500189999967915e+00
2.989000190000069779e+00
2.989500189999944268e+00
2.990000190000046132e+00
2.990500189999920622e+00
2.991000190000022485e+00
2.991500189999896975e+00
2.992000189999998838e+00
2.992500190000100702e+00
2.993000189999975191e+00
2.993500190000077055e+00
2.994000189999951544e+00
2.994500190000053408e+00
2.995000189999927898e+00
2.995500190000029761e+00
2.996000189999904251e+00
2.996500190000006114e+00
2.997000190000107978e+00
2.997500189999982467e+00
2.998000190000084331e+00
2.998500189999958820e+00
2.999000190000060684e+00
2.999500189999935174e+00
3.000000190000037037e+00
3.000500189999911527e+00
3.001000190000013390e+00
3.001500190000115253e+00
3.002000189999989743e+00
3.002500190000091607e+00
3.003000189999966096e+00
3.003500190000067960e+00
3.004000189999942450e+00
3.004500190000044313e+00
3.005000189999918803e+00
3.005500190000020666e+00
3.006000190000122529e+00
3.006500189999997019e+00
3.007000190000098883e+00
3.007500189999973372e+00
3.008000190000075236e+00
3.008500189999949725e+00
3.009000190000051589e+00
3.009500189999926079e+00
3.010000190000027942e+00
3.010500189999902432e+00
3.011000190000004295e+00
3.011500190000106159e+00
3.012000189999980648e+00
3.012500190000082512e+00
3.013000189999957001e+00
3.013500190000058865e+00
3.014000189999933355e+00
3.014500190000035218e+00
3.015000189999909708e+00
3.015500190000011571e+00
3.016000190000113435e+00
3.016500189999987924e+00
3.017000190000089788e+00
3.017500189999964277e+00
3.018000190000066141e+00
3.018500189999940631e+00
3.019000190000042494e+00
3.019500189999916984e+00
3.020000190000018847e+00
3.020500190000120710e+00
3.021000189999995200e+00
3.021500190000097064e+00
3.022000189999971553e+00
3.022500190000073417e+00
3.023000189999947906e+00
3.023500190000049770e+00
3.024000189999924260e+00
3.024500190000026123e+00
3.025000189999900613e+00
3.025500190000002476e+00
3.026000190000104340e+00
3.026500189999978829e+00
3.027000190000080693e+00
3.027500189999955182e+00
3.028000190000057046e+00
3.028500189999931536e+00
3.029000190000033399e+00
3.029500189999907889e+00
3.030000190000009752e+00
3.030500190000111616e+00
3.031000189999986105e+00
3.031500190000087969e+00
3.032000189999962458e+00
3.032500190000064322e+00
3.033000189999938812e+00
3.033500190000040675e+00
3.034000189999915165e+00
3.034500190000017028e+00
3.035000190000118891e+00
3.035500189999993381e+00
3.036000190000095245e+00
3.036500189999969734e+00
3.037000190000071598e+00
3.037500189999946087e+00
3.038000190000047951e+00
3.038500189999922441e+00
3.039000190000024304e+00
3.039500189999898794e+00
3.040000190000000657e+00
3.040500190000102521e+00
3.041000189999977010e+00
3.041500190000078874e+00
3.042000189999953363e+00
3.042500190000055227e+00
3.043000189999929717e+00
3.043500190000031580e+00
3.044000189999906070e+00
3.044500190000007933e+00
3.045000190000109797e+00
3.045500189999984286e+00
3.046000190000086150e+00
3.046500189999960639e+00
3.047000190000062503e+00
3.047500189999936993e+00
3.048000190000038856e+00
3.048500189999913346e+00
3.049000190000015209e+00
3.049500190000117072e+00
3.050000189999991562e+00
3.050500190000093426e+00
3.051000189999967915e+00
3.051500190000069779e+00
3.052000189999944268e+00
3.052500190000046132e+00
3.053000189999920622e+00
3.053500190000022485e+00
3.054000189999896975e+00
3.054500189999998838e+00
3.055000190000100702e+00
3.055500189999975191e+00
3.056000190000077055e+00
3.056500189999951544e+00
3.057000190000053408e+00
3.057500189999927898e+00
3.058000190000029761e+00
3.058500189999904251e+00
3.059000190000006114e+00
3.059500190000107978e+00
3.060000189999982467e+00
3.060500190000084331e+00
3.061000189999958820e+00
3.061500190000060684e+00
3.062000189999935174e+00
3.062500190000037037e+00
3.063000189999911527e+00
3.063500190000013390e+00
3.064000190000115253e+00
3.064500189999989743e+00
3.065000190000091607e+00
3.065500189999966096e+00
3.066000190000067960e+00
3.066500189999942450e+00
3.067000190000044313e+00
3.067500189999918803e+00
3.068000190000020666e+00
3.068500190000122529e+00
3.069000189999997019e+00
3.069500190000098883e+00
3.070000189999973372e+00
3.070500190000075236e+00
3.071000189999949725e+00
3.071500190000051589e+00
3.072000189999926079e+00
3.072500190000027942e+00
3.073000189999902432e+00
3.073500190000004295e+00
3.074000190000106159e+00
3.074500189999980648e+00
3.075000190000082512e+00
3.075500189999957001e+00
3.076000190000058865e+00
3.076500189999933355e+00
3.077000190000035218e+00
3.077500189999909708e+00
3.078000190000011571e+00
3.078500190000113435e+00
3.079000189999987924e+00
3.079500190000089788e+00
3.080000189999964277e+00
3.080500190000066141e+00
3.081000189999940631e+00
3.081500190000042494e+00
3.082000189999916984e+00
3.082500190000018847e+00
3.083000190000120710e+00
3.083500189999995200e+00
3.084000190000097064e+00
3.084500189999971553e+00
3.085000190000073417e+00
3.085500189999947906e+00
3.086000190000049770e+00
3.086500189999924260e+00
3.087000190000026123e+00
3.087500189999900613e+00
3.088000190000002476e+00
3.088500190000104340e+00
3.089000189999978829e+00
3.089500190000080693e+00
3.090000189999955182e+00
3.090500190000057046e+00
3.091000189999931536e+00
3.091500190000033399e+00
3.092000189999907889e+00
3.092500190000009752e+00
3.093000190000111616e+00
3.093500189999986105e+00
3.094000190000087969e+00
3.094500189999962458e+00
3.095000190000064322e+00
3.095500189999938812e+00
3.096000190000040675e+00
3.096500189999915165e+00
3.097000190000017028e+00
3.097500190000118891e+00
3.098000189999993381e+00
3.098500190000095245e+00
3.099000189999969734e+00
3.099500190000071598e+00
3.100000189999946087e+00
3.100500190000047951e+00
3.101000189999922441e+00
3.101500190000024304e+00
3.102000189999898794e+00
3.102500190000000657e+00
3.103000190000102521e+00
3.103500189999977010e+00
3.104000190000078874e+00
3.104500189999953363e+00
3.105000190000055227e+00
3.105500189999929717e+00
3.106000190000031580e+00
3.106500189999906070e+00
3.107000190000007933e+00
3.107500190000109797e+00
3.108000189999984286e+00
3.108500190000086150e+00
3.109000189999960639e+00
3.109500190000062503e+00
3.110000189999936993e+00
3.110500190000038856e+00
3.111000189999913346e+00
3.111500190000015209e+00
3.112000190000117072e+00
3.112500189999991562e+00
3.113000190000093426e+00
3.113500189999967915e+00
3.114000190000069779e+00
3.114500189999944268e+00
3.115000190000046132e+00
3.115500189999920622e+00
3.116000190000022485e+00
3.116500189999896975e+00
3.117000189999998838e+00
3.117500190000100702e+00
3.118000189999975191e+00
3.118500190000077055e+00
3.119000189999951544e+00
3.119500190000053408e+00
3.120000189999927898e+00
3.120500190000029761e+00
3.121000189999904251e+00
3.121500190000006114e+00
3.122000190000107978e+00
3.122500189999982467e+00
3.123000190000084331e+00
3.123500189999958820e+00
3.124000190000060684e+00
3.124500189999935174e+00
3.125000190000037037e+00
3.125500189999911527e+00
3.126000190000013390e+00
3.126500190000115253e+00
3.127000189999989743e+00
3.127500190000091607e+00
3.128000200000087716e+00
3.128500199999962206e+00
3.129000200000064069e+00
3.129500199999938559e+00
3.130000200000040422e+00
3.130500199999914912e+00
3.131000200000016775e+00
3.131500200000118639e+00
3.132000199999993129e+00
3.132500200000094992e+00
3.133000199999969482e+00
3.133500200000071345e+00
3.134000199999945835e+00
3.134500200000047698e+00
3.135000199999922188e+00
3.135500200000024051e+00
3.136000199999898541e+00
3.136500200000000405e+00
3.137000200000102268e+00
3.137500199999976758e+00
3.138000200000078621e+00
3.138500199999953111e+00
3.139000200000054974e+00
3.139500199999929464e+00
3.140000200000031327e+00
3.140500199999905817e+00
3.141000200000007681e+00
3.141500200000109544e+00
3.142000199999984034e+00
3.142500200000085897e+00
3.143000199999960387e+00
3.143500200000062250e+00
3.144000199999936740e+00
3.144500200000038603e+00
3.145000199999913093e+00
3.145500200000014956e+00
3.146000200000116820e+00
3.146500199999991310e+00
3.147000200000093173e+00
3.147500199999967663e+00
3.148000200000069526e+00
3.148500199999944016e+00
3.149000200000045879e+00
3.149500199999920369e+00
3.150000200000022232e+00
3.150500200000124096e+00
3.151000199999998586e+00
3.151500200000100449e+00
3.152000199999974939e+00
3.152500200000076802e+00
3.153000199999951292e+00
3.153500200000053155e+00
3.154000199999927645e+00
3.154500200000029508e+00
3.155000199999903998e+00
3.155500200000005862e+00
3.156000200000107725e+00
3.156500199999982215e+00
3.157000200000084078e+00
3.157500199999958568e+00
3.158000200000060431e+00
3.158500199999934921e+00
3.159000200000036784e+00
3.159500199999911274e+00
3.160000200000013137e+00
3.160500200000115001e+00
3.161000199999989491e+00
3.161500200000091354e+00
3.162000199999965844e+00
3.162500200000067707e+00
3.163000199999942197e+00
3.163500200000044060e+00
3.164000199999918550e+00
3.164500200000020413e+00
3.165000200000122277e+00
3.165500199999996767e+00
3.166000200000098630e+00
3.166500199999973120e+00
3.167000200000074983e+00
3.167500199999949473e+00
3.168000200000051336e+00
3.168500199999925826e+00
3.169000200000027689e+00
3.169500199999902179e+00
3.170000200000004043e+00
3.170500200000105906e+00
3.171000199999980396e+00
3.171500200000082259e+00
3.172000199999956749e+00
3.172500200000058612e+00
3.173000199999933102e+00
3.173500200000034965e+00
3.174000199999909455e+00
3.174500200000011318e+00
3.175000200000113182e+00
3.175500199999987672e+00
3.176000200000089535e+00
3.176500199999964025e+00
3.177000200000065888e+00
3.177500199999940378e+00
3.178000200000042241e+00
3.178500199999916731e+00
3.179000200000018594e+00
3.179500200000120458e+00
3.180000199999994948e+00
3.180500200000096811e+00
3.181000199999971301e+00
3.181500200000073164e+00
3.182000199999947654e+00
3.182500200000049517e+00
3.183000199999924007e+00
3.183500200000025870e+00
3.184000199999900360e+00
3.184500200000002224e+00
3.185000200000104087e+00
3.185500199999978577e+00
3.186000200000080440e+00
3.186500199999954930e+00
3.187000200000056793e+00
3.187500199999931283e+00
3.188000200000033146e+00
3.188500199999907636e+00
3.189000200000009499e+00
3.189500200000111363e+00
3.190000199999985853e+00
3.190500200000087716e+00
3.191000199999962206e+00
3.191500200000064069e+00
3.192000199999938559e+00
3.192500200000040422e+00
3.193000199999914912e+00
3.193500200000016775e+00
3.194000200000118639e+00
3.194500199999993129e+00
3.195000200000094992e+00
3.195500199999969482e+00
3.196000200000071345e+00
3.196500199999945835e+00
3.197000200000047698e+00
3.197500199999922188e+00
3.198000200000024051e+00
3.198500199999898541e+00
3.199000200000000405e+00
3.199500200000102268e+00
3.200000199999976758e+00
3.200500200000078621e+00
3.201000199999953111e+00
3.201500200000054974e+00
3.202000199999929464e+00
3.202500200000031327e+00
3.203000199999905817e+00
3.203500200000007681e+00
3.204000200000109544e+00
3.204500199999984034e+00
3.205000200000085897e+00
3.205500199999960387e+00
3.206000200000062250e+00
3.206500199999936740e+00
3.207000200000038603e+00
3.207500199999913093e+00
3.208000200000014956e+00
3.208500200000116820e+00
3.209000199999991310e+00
3.209500200000093173e+00
3.210000199999967663e+00
3.210500200000069526e+00
3.211000199999944016e+00
3.211500200000045879e+00
3.212000199999920369e+00
3.212500200000022232e+00
3.213000200000124096e+00
3.213500199999998586e+00
3.214000200000100449e+00
3.214500199999974939e+00
3.215000200000076802e+00
3.215500199999951292e+00
3.216000200000053155e+00
3.216500199999927645e+00
3.217000200000029508e+00
3.217500199999903998e+00
3.218000200000005862e+00
3.218500200000107725e+00
3.219000199999982215e+00
3.219500200000084078e+00
3.220000199999958568e+00
3.220500200000060431e+00
3.221000199999934921e+00
3.221500200000036784e+00
3.222000199999911274e+00
3.222500200000013137e+00
3.223000200000115001e+00
3.223500199999989491e+00
3.224000200000091354e+00
3.224500199999965844e+00
3.225000200000067707e+00
3.225500199999942197e+00
3.226000200000044060e+00
3.226500199999918550e+00
3.227000200000020413e+00
3.227500200000122277e+00
3.228000199999996767e+00
3.228500200000098630e+00
3.229000199999973120e+00
3.229500200000074983e+00
3.230000199999949473e+00
3.230500200000051336e+00
3.231000199999925826e+00
3.231500200000027689e+00
3.232000199999902179e+00
3.232500200000004043e+00
3.233000200000105906e+00
3.233500199999980396e+00
3.234000200000082259e+00
3.234500199999956749e+00
3.235000200000058612e+00
3.235500199999933102e+00
3.236000200000034965e+00
3.236500199999909455e+00
3.237000200000011318e+00
3.237500200000113182e+00
3.238000199999987672e+00
3.238500200000089535e+00
3.239000199999964025e+00
3.239500200000065888e+00
3.240000199999940378e+00
3.240500200000042241e+00
3.241000199999916731e+00
3.241500200000018594e+00
3.242000200000120458e+00
3.242500199999994948e+00
3.243000200000096811e+00
3.243500199999971301e+00
3.244000200000073164e+00
3.244500199999947654e+00
3.245000200000049517e+00
3.245500199999924007e+00
3.246000200000025870e+00
3.246500199999900360e+00
3.247000200000002224e+00
3.247500200000104087e+00
3.248000199999978577e+00
3.248500200000080440e+00
3.249000199999954930e+00
3.249500200000056793e+00
3.250000199999931283e+00
3.250500200000033146e+00
3.251000199999907636e+00
3.251500200000009499e+00
3.252000200000111363e+00
3.252500199999985853e+00
3.253000200000087716e+00
3.253500199999962206e+00
3.254000200000064069e+00
3.254500199999938559e+00
3.255000200000040422e+00
3.255500199999914912e+00
3.256000200000016775e+00
3.256500200000118639e+00
3.257000199999993129e+00
3.257500200000094992e+00
3.258000199999969482e+00
3.258500200000071345e+00
3.259000199999945835e+00
3.259500200000047698e+00
3.260000199999922188e+00
3.260500200000024051e+00
3.261000199999898541e+00
3.261500200000000405e+00
3.262000200000102268e+00
3.262500199999976758e+00
3.263000200000078621e+00
3.263500199999953111e+00
3.264000200000054974e+00
3.264500199999929464e+00
3.265000200000031327e+00
3.265500199999905817e+00
3.266000200000007681e+00
3.266500200000109544e+00
3.267000199999984034e+00
3.267500200000085897e+00
3.268000199999960387e+00
3.268500200000062250e+00
3.269000199999936740e+00
3.269500200000038603e+00
3.270000199999913093e+00
3.270500200000014956e+00
3.271000200000116820e+00
3.271500199999991310e+00
3.272000200000093173e+00
3.272500199999967663e+00
3.273000200000069526e+00
3.273500199999944016e+00
3.274000200000045879e+00
3.274500199999920369e+00
3.275000200000022232e+00
3.275500200000124096e+00
3.276000199999998586e+00
3.276500200000100449e+00
3.277000199999974939e+00
3.277500200000076802e+00
3.278000199999951292e+00
3.278500200000053155e+00
3.279000199999927645e+00
3.279500200000029508e+00
3.280000199999903998e+00
3.280500200000005862e+00
3.281000200000107725e+00
3.281500199999982215e+00
3.282000200000084078e+00
3.282500199999958568e+00
3.283000200000060431e+00
3.283500199999934921e+00
3.284000200000036784e+00
3.284500199999911274e+00
3.285000200000013137e+00
3.285500200000115001e+00
3.286000199999989491e+00
3.286500200000091354e+00
3.287000199999965844e+00
3.287500200000067707e+00
3.288000199999942197e+00
3.288500200000044060e+00
3.289000199999918550e+00
3.289500200000020413e+00
3.290000200000122277e+00
3.290500199999996767e+00
3.291000200000098630e+00
3.291500199999973120e+00
3.292000209999969229e+00
3.292500210000071093e+00
3.293000209999945582e+00
3.293500210000047446e+00
3.294000209999921935e+00
3.294500210000023799e+00
3.295000209999898289e+00
3.295500210000000152e+00
3.296000210000102015e+00
3.296500209999976505e+00
3.297000210000078368e+00
3.297500209999952858e+00
3.298000210000054722e+00
3.298500209999929211e+00
3.299000210000031075e+00
3.299500209999905564e+00
3.300000210000007428e+00
3.300500210000109291e+00
3.301000209999983781e+00
3.301500210000085644e+00
3.302000209999960134e+00
3.302500210000061998e+00
3.303000209999936487e+00
3.303500210000038351e+00
3.304000209999912840e+00
3.304500210000014704e+00
3.305000210000116567e+00
3.305500209999991057e+00
3.306000210000092920e+00
3.306500209999967410e+00
3.307000210000069274e+00
3.307500209999943763e+00
3.308000210000045627e+00
3.308500209999920116e+00
3.309000210000021980e+00
3.309500210000123843e+00
3.310000209999998333e+00
3.310500210000100196e+00
3.311000209999974686e+00
3.311500210000076549e+00
3.312000209999951039e+00
3.312500210000052903e+00
3.313000209999927392e+00
3.313500210000029256e+00
3.314000209999903745e+00
3.314500210000005609e+00
3.315000210000107472e+00
3.315500209999981962e+00
3.316000210000083825e+00
3.316500209999958315e+00
3.317000210000060179e+00
3.317500209999934668e+00
3.318000210000036532e+00
3.318500209999911021e+00
3.319000210000012885e+00
3.319500210000114748e+00
3.320000209999989238e+00
3.320500210000091101e+00
3.321000209999965591e+00
3.321500210000067455e+00
3.322000209999941944e+00
3.322500210000043808e+00
3.323000209999918297e+00
3.323500210000020161e+00
3.324000210000122024e+00
3.324500209999996514e+00
3.325000210000098377e+00
3.325500209999972867e+00
3.326000210000074730e+00
3.326500209999949220e+00
3.327000210000051084e+00
3.327500209999925573e+00
3.328000210000027437e+00
3.328500209999901926e+00
3.329000210000003790e+00
3.329500210000105653e+00
3.330000209999980143e+00
3.330500210000082006e+00
3.331000209999956496e+00
3.331500210000058360e+00
3.332000209999932849e+00
3.332500210000034713e+00
3.333000209999909202e+00
3.333500210000011066e+00
3.334000210000112929e+00
3.334500209999987419e+00
3.335000210000089282e+00
3.335500209999963772e+00
3.336000210000065636e+00
3.336500209999940125e+00
3.337000210000041989e+00
3.337500209999916478e+00
3.338000210000018342e+00
3.338500210000120205e+00
3.339000209999994695e+00
3.339500210000096558e+00
3.340000209999971048e+00
3.340500210000072911e+00
3.341000209999947401e+00
3.341500210000049265e+00
3.342000209999923754e+00
3.342500210000025618e+00
3.343000209999900108e+00
3.343500210000001971e+00
3.344000210000103834e+00
3.344500209999978324e+00
3.345000210000080187e+00
3.345500209999954677e+00
3.346000210000056541e+00
3.346500209999931030e+00
3.347000210000032894e+00
3.347500209999907383e+00
3.348000210000009247e+00
3.348500210000111110e+00
3.349000209999985600e+00
3.349500210000087463e+00
3.350000209999961953e+00
3.350500210000063817e+00
3.351000209999938306e+00
3.351500210000040170e+00
3.352000209999914659e+00
3.352500210000016523e+00
3.353000210000118386e+00
3.353500209999992876e+00
3.354000210000094739e+00
3.354500209999969229e+00
3.355000210000071093e+00
3.355500209999945582e+00
3.356000210000047446e+00
3.356500209999921935e+00
3.357000210000023799e+00
3.357500209999898289e+00
3.358000210000000152e+00
3.358500210000102015e+00
3.359000209999976505e+00
3.359500210000078368e+00
3.360000209999952858e+00
3.360500210000054722e+00
3.361000209999929211e+00
3.361500210000031075e+00
3.362000209999905564e+00
3.362500210000007428e+00
3.363000210000109291e+00
3.363500209999983781e+00
3.364000210000085644e+00
3.364500209999960134e+00
3.365000210000061998e+00
3.365500209999936487e+00
3.366000210000038351e+00
3.366500209999912840e+00
3.367000210000014704e+00
3.367500210000116567e+00
3.368000209999991057e+00
3.368500210000092920e+00
3.369000209999967410e+00
3.369500210000069274e+00
3.370000209999943763e+00
3.370500210000045627e+00
3.371000209999920116e+00
3.371500210000021980e+00
3.372000210000123843e+00
3.372500209999998333e+00
3.373000210000100196e+00
3.373500209999974686e+00
3.374000210000076549e+00
3.374500209999951039e+00
3.375000210000052903e+00
3.375500209999927392e+00
3.376000210000029256e+00
3.376500209999903745e+00
3.377000210000005609e+00
3.377500210000107472e+00
3.378000209999981962e+00
3.378500210000083825e+00
3.379000209999958315e+00
3.379500210000060179e+00
3.380000209999934668e+00
3.380500210000036532e+00
3.381000209999911021e+00
3.381500210000012885e+00
3.382000210000114748e+00
3.382500209999989238e+00
3.383000210000091101e+00
3.383500209999965591e+00
3.384000210000067455e+00
3.384500209999941944e+00
3.385000210000043808e+00
3.385500209999918297e+00
3.386000210000020161e+00
3.386500210000122024e+00
3.387000209999996514e+00
3.387500210000098377e+00
3.388000209999972867e+00
3.388500210000074730e+00
3.389000209999949220e+00
3.389500210000051084e+00
3.390000209999925573e+00
3.390500210000027437e+00
3.391000209999901926e+00
3.391500210000003790e+00
3.392000210000105653e+00
3.392500209999980143e+00
3.393000210000082006e+00
3.393500209999956496e+00
3.394000210000058360e+00
3.394500209999932849e+00
3.395000210000034713e+00
3.395500209999909202e+00
3.396000210000011066e+00
3.396500210000112929e+00
3.397000209999987419e+00
3.397500210000089282e+00
3.398000209999963772e+00
3.398500210000065636e+00
3.399000209999940125e+00
3.399500210000041989e+00
3.400000209999916478e+00
3.400500210000018342e+00
3.401000210000120205e+00
3.401500209999994695e+00
3.402000210000096558e+00
3.402500209999971048e+00
3.403000210000072911e+00
3.403500209999947401e+00
3.404000210000049265e+00
3.404500209999923754e+00
3.405000210000025618e+00
3.405500209999900108e+00
3.406000210000001971e+00
3.406500210000103834e+00
3.407000209999978324e+00
3.407500210000080187e+00
3.408000209999954677e+00
3.408500210000056541e+00
3.409000209999931030e+00
3.409500210000032894e+00
3.410000209999907383e+00
3.410500210000009247e+00
3.411000210000111110e+00
3.411500209999985600e+00
3.412000210000087463e+00
3.412500209999961953e+00
3.413000210000063817e+00
3.413500209999938306e+00
3.414000210000040170e+00
3.414500209999914659e+00
3.415000210000016523e+00
3.415500210000118386e+00
3.416000209999992876e+00
3.416500210000094739e+00
3.417000209999969229e+00
3.417500210000071093e+00
3.418000209999945582e+00
3.418500210000047446e+00
3.419000209999921935e+00
3.419500210000023799e+00
3.420000209999898289e+00
3.420500210000000152e+00
3.421000210000102015e+00
3.421500209999976505e+00
3.422000210000078368e+00
3.422500209999952858e+00
3.423000210000054722e+00
3.423500209999929211e+00
3.424000210000031075e+00
3.424500209999905564e+00
3.425000210000007428e+00
3.425500210000109291e+00
3.426000209999983781e+00
3.426500210000085644e+00
3.427000209999960134e+00
3.427500210000061998e+00
3.428000209999936487e+00
3.428500210000038351e+00
3.429000209999912840e+00
3.429500210000014704e+00
3.430000210000116567e+00
3.430500209999991057e+00
3.431000210000092920e+00
3.431500209999967410e+00
3.432000210000069274e+00
3.432500209999943763e+00
3.433000210000045627e+00
3.433500209999920116e+00
3.434000210000021980e+00
3.434500210000123843e+00
3.435000209999998333e+00
3.435500210000100196e+00
3.436000209999974686e+00
3.436500210000076549e+00
3.437000209999951039e+00
3.437500210000052903e+00
3.438000209999927392e+00
3.438500210000029256e+00
3.439000209999903745e+00
3.439500210000005609e+00
3.440000210000107472e+00
3.440500209999981962e+00
3.441000210000083825e+00
3.441500209999958315e+00
3.442000210000060179e+00
3.442500209999934668e+00
3.443000210000036532e+00
3.443500209999911021e+00
3.444000210000012885e+00
3.444500210000114748e+00
3.445000209999989238e+00
3.445500210000091101e+00
3.446000209999965591e+00
3.446500210000067455e+00
3.447000209999941944e+00
3.447500210000043808e+00
3.448000209999918297e+00
3.448500210000020161e+00
3.449000210000122024e+00
3.449500209999996514e+00
3.450000210000098377e+00
3.450500209999972867e+00
3.451000210000074730e+00
3.451500209999949220e+00
3.452000210000051084e+00
3.452500209999925573e+00
3.453000210000027437e+00
3.453500209999901926e+00
3.454000210000003790e+00
3.454500210000105653e+00
3.455000209999980143e+00
3.455500210000082006e+00
3.456000220000078116e+00
3.456500219999952606e+00
3.457000220000054469e+00
3.457500219999928959e+00
3.458000220000030822e+00
3.458500219999905312e+00
3.459000220000007175e+00
3.459500220000109039e+00
3.460000219999983528e+00
3.460500220000085392e+00
3.461000219999959882e+00
3.461500220000061745e+00
3.462000219999936235e+00
3.462500220000038098e+00
3.463000219999912588e+00
3.463500220000014451e+00
3.464000220000116315e+00
3.464500219999990804e+00
3.465000220000092668e+00
3.465500219999967157e+00
3.466000220000069021e+00
3.466500219999943511e+00
3.467000220000045374e+00
3.467500219999919864e+00
3.468000220000021727e+00
3.468500220000123591e+00
3.469000219999998080e+00
3.469500220000099944e+00
3.470000219999974433e+00
3.470500220000076297e+00
3.471000219999950787e+00
3.471500220000052650e+00
3.472000219999927140e+00
3.472500220000029003e+00
3.473000219999903493e+00
3.473500220000005356e+00
3.474000220000107220e+00
3.474500219999981709e+00
3.475000220000083573e+00
3.475500219999958063e+00
3.476000220000059926e+00
3.476500219999934416e+00
3.477000220000036279e+00
3.477500219999910769e+00
3.478000220000012632e+00
3.478500220000114496e+00
3.479000219999988985e+00
3.479500220000090849e+00
3.480000219999965339e+00
3.480500220000067202e+00
3.481000219999941692e+00
3.481500220000043555e+00
3.482000219999918045e+00
3.482500220000019908e+00
3.483000220000121772e+00
3.483500219999996261e+00
3.484000220000098125e+00
3.484500219999972614e+00
3.485000220000074478e+00
3.485500219999948968e+00
3.486000220000050831e+00
3.486500219999925321e+00
3.487000220000027184e+00
3.487500219999901674e+00
3.488000220000003537e+00
3.488500220000105401e+00
3.489000219999979890e+00
3.489500220000081754e+00
3.490000219999956244e+00
3.490500220000058107e+00
3.491000219999932597e+00
3.491500220000034460e+00
3.492000219999908950e+00
3.492500220000010813e+00
3.493000220000112677e+00
3.493500219999987166e+00
3.494000220000089030e+00
3.494500219999963520e+00
3.495000220000065383e+00
3.495500219999939873e+00
3.496000220000041736e+00
3.496500219999916226e+00
3.497000220000018089e+00
3.497500220000119953e+00
3.498000219999994442e+00
3.498500220000096306e+00
3.499000219999970795e+00
3.499500220000072659e+00
3.500000219999947149e+00
3.500500220000049012e+00
3.501000219999923502e+00
3.501500220000025365e+00
3.502000219999899855e+00
3.502500220000001718e+00
3.503000220000103582e+00
3.503500219999978071e+00
3.504000220000079935e+00
3.504500219999954425e+00
3.505000220000056288e+00
3.505500219999930778e+00
3.506000220000032641e+00
3.506500219999907131e+00
3.507000220000008994e+00
3.507500220000110858e+00
3.508000219999985347e+00
3.508500220000087211e+00
3.509000219999961701e+00
3.509500220000063564e+00
3.510000219999938054e+00
3.510500220000039917e+00
3.511000219999914407e+00
3.511500220000016270e+00
3.512000220000118134e+00
3.512500219999992623e+00
3.513000220000094487e+00
3.513500219999968976e+00
3.514000220000070840e+00
3.514500219999945330e+00
3.515000220000047193e+00
3.515500219999921683e+00
3.516000220000023546e+00
3.516500219999898036e+00
3.517000219999999899e+00
3.517500220000101763e+00
3.518000219999976252e+00
3.518500220000078116e+00
3.519000219999952606e+00
3.519500220000054469e+00
3.520000219999928959e+00
3.520500220000030822e+00
3.521000219999905312e+00
3.521500220000007175e+00
3.522000220000109039e+00
3.522500219999983528e+00
3.523000220000085392e+00
3.523500219999959882e+00
3.524000220000061745e+00
3.524500219999936235e+00
3.525000220000038098e+00
3.525500219999912588e+00
3.526000220000014451e+00
3.526500220000116315e+00
3.527000219999990804e+00
3.527500220000092668e+00
3.528000219999967157e+00
3.528500220000069021e+00
3.529000219999943511e+00
3.529500220000045374e+00
3.530000219999919864e+00
3.530500220000021727e+00
3.531000220000123591e+00
3.531500219999998080e+00
3.532000220000099944e+00
3.532500219999974433e+00
3.533000220000076297e+00
3.533500219999950787e+00
3.534000220000052650e+00
3.534500219999927140e+00
3.535000220000029003e+00
3.535500219999903493e+00
3.536000220000005356e+00
3.536500220000107220e+00
3.537000219999981709e+00
3.537500220000083573e+00
3.538000219999958063e+00
3.538500220000059926e+00
3.539000219999934416e+00
3.539500220000036279e+00
3.540000219999910769e+00
3.540500220000012632e+00
3.541000220000114496e+00
3.541500219999988985e+00
3.542000220000090849e+00
3.542500219999965339e+00
3.543000220000067202e+00
3.543500219999941692e+00
3.544000220000043555e+00
3.544500219999918045e+00
3.545000220000019908e+00
3.545500220000121772e+00
3.546000219999996261e+00
3.546500220000098125e+00
3.547000219999972614e+00
3.547500220000074478e+00
3.548000219999948968e+00
3.548500220000050831e+00
3.549000219999925321e+00
3.549500220000027184e+00
3.550000219999901674e+00
3.550500220000003537e+00
3.551000220000105401e+00
3.551500219999979890e+00
3.552000220000081754e+00
3.552500219999956244e+00
3.553000220000058107e+00
3.553500219999932597e+00
3.554000220000034460e+00
3.554500219999908950e+00
3.555000220000010813e+00
3.555500220000112677e+00
3.556000219999987166e+00
3.556500220000089030e+00
3.557000219999963520e+00
3.557500220000065383e+00
3.558000219999939873e+00
3.558500220000041736e+00
3.559000219999916226e+00
3.559500220000018089e+00
3.560000220000119953e+00
3.560500219999994442e+00
3.561000220000096306e+00
3.561500219999970795e+00
3.562000220000072659e+00
3.562500219999947149e+00
3.563000220000049012e+00
3.563500219999923502e+00
3.564000220000025365e+00
3.564500219999899855e+00
3.565000220000001718e+00
3.565500220000103582e+00
3.566000219999978071e+00
3.566500220000079935e+00
3.567000219999954425e+00
3.567500220000056288e+00
3.568000219999930778e+00
3.568500220000032641e+00
3.569000219999907131e+00
3.569500220000008994e+00
3.570000220000110858e+00
3.570500219999985347e+00
3.571000220000087211e+00
3.571500219999961701e+00
3.572000220000063564e+00
3.572500219999938054e+00
3.573000220000039917e+00
3.573500219999914407e+00
3.574000220000016270e+00
3.574500220000118134e+00
3.575000219999992623e+00
3.575500220000094487e+00
3.576000219999968976e+00
3.576500220000070840e+00
3.577000219999945330e+00
3.577500220000047193e+00
3.578000219999921683e+00
3.578500220000023546e+00
3.579000219999898036e+00
3.579500219999999899e+00
3.580000220000101763e+00
3.580500219999976252e+00
3.581000220000078116e+00
3.581500219999952606e+00
3.582000220000054469e+00
3.582500219999928959e+00
3.583000220000030822e+00
3.583500219999905312e+00
3.584000220000007175e+00
3.584500220000109039e+00
3.585000219999983528e+00
3.585500220000085392e+00
3.586000219999959882e+00
3.586500220000061745e+00
3.587000219999936235e+00
3.587500220000038098e+00
3.588000219999912588e+00
3.588500220000014451e+00
3.589000220000116315e+00
3.589500219999990804e+00
3.590000220000092668e+00
3.590500219999967157e+00
3.591000220000069021e+00
3.591500219999943511e+00
3.592000220000045374e+00
3.592500219999919864e+00
3.593000220000021727e+00
3.593500220000123591e+00
3.594000219999998080e+00
3.594500220000099944e+00
3.595000219999974433e+00
3.595500220000076297e+00
3.596000219999950787e+00
3.596500220000052650e+00
3.597000219999927140e+00
3.597500220000029003e+00
3.598000219999903493e+00
3.598500220000005356e+00
3.599000220000107220e+00
3.599500219999981709e+00
3.600000220000083573e+00
3.600500219999958063e+00
3.601000220000059926e+00
3.601500219999934416e+00
3.602000220000036279e+00
3.602500219999910769e+00
3.603000220000012632e+00
3.603500220000114496e+00
3.604000219999988985e+00
3.604500220000090849e+00
3.605000219999965339e+00
3.605500220000067202e+00
3.606000219999941692e+00
3.606500220000043555e+00
3.607000219999918045e+00
3.607500220000019908e+00
3.608000220000121772e+00
3.608500219999996261e+00
3.609000220000098125e+00
3.609500219999972614e+00
3.610000220000074478e+00
3.610500219999948968e+00
3.611000220000050831e+00
3.611500219999925321e+00
3.612000220000027184e+00
3.612500219999901674e+00
3.613000220000003537e+00
3.613500220000105401e+00
3.614000219999979890e+00
3.614500220000081754e+00
3.615000219999956244e+00
3.615500220000058107e+00
3.616000219999932597e+00
3.616500220000034460e+00
3.617000219999908950e+00
3.617500220000010813e+00
3.618000220000112677e+00
3.618500219999987166e+00
3.619000220000089030e+00
3.619500219999963520e+00
3.620000229999959629e+00
3.620500230000061492e+00
3.621000229999935982e+00
3.621500230000037845e+00
3.622000229999912335e+00
3.622500230000014199e+00
3.623000230000116062e+00
3.623500229999990552e+00
3.624000230000092415e+00
3.624500229999966905e+00
3.625000230000068768e+00
3.625500229999943258e+00
3.626000230000045121e+00
3.626500229999919611e+00
3.627000230000021475e+00
3.627500230000123338e+00
3.628000229999997828e+00
3.628500230000099691e+00
3.629000229999974181e+00
3.629500230000076044e+00
3.630000229999950534e+00
3.630500230000052397e+00
3.631000229999926887e+00
3.631500230000028751e+00
3.632000229999903240e+00
3.632500230000005104e+00
3.633000230000106967e+00
3.633500229999981457e+00
3.634000230000083320e+00
3.634500229999957810e+00
3.635000230000059673e+00
3.635500229999934163e+00
3.636000230000036026e+00
3.636500229999910516e+00
3.637000230000012380e+00
3.637500230000114243e+00
3.638000229999988733e+00
3.638500230000090596e+00
3.639000229999965086e+00
3.639500230000066949e+00
3.640000229999941439e+00
3.640500230000043302e+00
3.641000229999917792e+00
3.641500230000019656e+00
3.642000230000121519e+00
3.642500229999996009e+00
3.643000230000097872e+00
3.643500229999972362e+00
3.644000230000074225e+00
3.644500229999948715e+00
3.645000230000050578e+00
3.645500229999925068e+00
3.646000230000026932e+00
3.646500229999901421e+00
3.647000230000003285e+00
3.647500230000105148e+00
3.648000229999979638e+00
3.648500230000081501e+00
3.649000229999955991e+00
3.649500230000057854e+00
3.650000229999932344e+00
3.650500230000034207e+00
3.651000229999908697e+00
3.651500230000010561e+00
3.652000230000112424e+00
3.652500229999986914e+00
3.653000230000088777e+00
3.653500229999963267e+00
3.654000230000065130e+00
3.654500229999939620e+00
3.655000230000041483e+00
3.655500229999915973e+00
3.656000230000017837e+00
3.656500230000119700e+00
3.657000229999994190e+00
3.657500230000096053e+00
3.658000229999970543e+00
3.658500230000072406e+00
3.659000229999946896e+00
3.659500230000048759e+00
3.660000229999923249e+00
3.660500230000025113e+00
3.661000229999899602e+00
3.661500230000001466e+00
3.662000230000103329e+00
3.662500229999977819e+00
3.663000230000079682e+00
3.663500229999954172e+00
3.664000230000056035e+00
3.664500229999930525e+00
3.665000230000032388e+00
3.665500229999906878e+00
3.666000230000008742e+00
3.666500230000110605e+00
3.667000229999985095e+00
3.667500230000086958e+00
3.668000229999961448e+00
3.668500230000063311e+00
3.669000229999937801e+00
3.669500230000039664e+00
3.670000229999914154e+00
3.670500230000016018e+00
3.671000230000117881e+00
3.671500229999992371e+00
3.672000230000094234e+00
3.672500229999968724e+00
3.673000230000070587e+00
3.673500229999945077e+00
3.674000230000046940e+00
3.674500229999921430e+00
3.675000230000023294e+00
3.675500229999897783e+00
3.676000229999999647e+00
3.676500230000101510e+00
3.677000229999976000e+00
3.677500230000077863e+00
3.678000229999952353e+00
3.678500230000054216e+00
3.679000229999928706e+00
3.679500230000030569e+00
3.680000229999905059e+00
3.680500230000006923e+00
3.681000230000108786e+00
3.681500229999983276e+00
3.682000230000085139e+00
3.682500229999959629e+00
3.683000230000061492e+00
3.683500229999935982e+00
3.684000230000037845e+00
3.684500229999912335e+00
3.685000230000014199e+00
3.685500230000116062e+00
3.686000229999990552e+00
3.686500230000092415e+00
3.687000229999966905e+00
3.687500230000068768e+00
3.688000229999943258e+00
3.688500230000045121e+00
3.689000229999919611e+00
3.689500230000021475e+00
3.690000230000123338e+00
3.690500229999997828e+00
3.691000230000099691e+00
3.691500229999974181e+00
3.692000230000076044e+00
3.692500229999950534e+00
3.693000230000052397e+00
3.693500229999926887e+00
3.694000230000028751e+00
3.694500229999903240e+00
3.695000230000005104e+00
3.695500230000106967e+00
3.696000229999981457e+00
3.696500230000083320e+00
3.697000229999957810e+00
3.697500230000059673e+00
3.698000229999934163e+00
3.698500230000036026e+00
3.699000229999910516e+00
3.699500230000012380e+00
3.700000230000114243e+00
3.700500229999988733e+00
3.701000230000090596e+00
3.701500229999965086e+00
3.702000230000066949e+00
3.702500229999941439e+00
3.703000230000043302e+00
3.703500229999917792e+00
3.704000230000019656e+00
3.704500230000121519e+00
3.705000229999996009e+00
3.705500230000097872e+00
3.706000229999972362e+00
3.706500230000074225e+00
3.707000229999948715e+00
3.707500230000050578e+00
3.708000229999925068e+00
3.708500230000026932e+00
3.709000229999901421e+00
3.709500230000003285e+00
3.710000230000105148e+00
3.710500229999979638e+00
3.711000230000081501e+00
3.711500229999955991e+00
3.712000230000057854e+00
3.712500229999932344e+00
3.713000230000034207e+00
3.713500229999908697e+00
3.714000230000010561e+00
3.714500230000112424e+00
3.715000229999986914e+00
3.715500230000088777e+00
3.716000229999963267e+00
3.716500230000065130e+00
3.717000229999939620e+00
3.717500230000041483e+00
3.718000229999915973e+00
3.718500230000017837e+00
3.719000230000119700e+00
3.719500229999994190e+00
3.720000230000096053e+00
3.720500229999970543e+00
3.721000230000072406e+00
3.721500229999946896e+00
3.722000230000048759e+00
3.722500229999923249e+00
3.723000230000025113e+00
3.723500229999899602e+00
3.724000230000001466e+00
3.724500230000103329e+00
3.725000229999977819e+00
3.725500230000079682e+00
3.726000229999954172e+00
3.726500230000056035e+00
3.727000229999930525e+00
3.727500230000032388e+00
3.728000229999906878e+00
3.728500230000008742e+00
3.729000230000110605e+00
3.729500229999985095e+00
3.730000230000086958e+00
3.730500229999961448e+00
3.731000230000063311e+00
3.731500229999937801e+00
3.732000230000039664e+00
3.732500229999914154e+00
3.733000230000016018e+00
3.733500230000117881e+00
3.734000229999992371e+00
3.734500230000094234e+00
3.735000229999968724e+00
3.735500230000070587e+00
3.736000229999945077e+00
3.736500230000046940e+00
3.737000229999921430e+00
3.737500230000023294e+00
3.738000229999897783e+00
3.738500229999999647e+00
3.739000230000101510e+00
3.739500229999976000e+00
3.740000230000077863e+00
3.740500229999952353e+00
3.741000230000054216e+00
3.741500229999928706e+00
3.742000230000030569e+00
3.742500229999905059e+00
3.743000230000006923e+00
3.743500230000108786e+00
3.744000229999983276e+00
3.744500230000085139e+00
3.745000229999959629e+00
3.745500230000061492e+00
3.746000229999935982e+00
3.746500230000037845e+00
3.747000229999912335e+00
3.747500230000014199e+00
3.748000230000116062e+00
3.748500229999990552e+00
3.749000230000092415e+00
3.749500229999966905e+00
3.750000230000068768e+00
3.750500229999943258e+00
3.751000230000045121e+00
3.751500229999919611e+00
3.752000230000021475e+00
3.752500230000123338e+00
3.753000229999997828e+00
3.753500230000099691e+00
3.754000229999974181e+00
3.754500230000076044e+00
3.755000229999950534e+00
3.755500230000052397e+00
3.756000229999926887e+00
3.756500230000028751e+00
3.757000229999903240e+00
3.757500230000005104e+00
3.758000230000106967e+00
3.758500229999981457e+00
3.759000230000083320e+00
3.759500229999957810e+00
3.760000230000059673e+00
3.760500229999934163e+00
3.761000230000036026e+00
3.761500229999910516e+00
3.762000230000012380e+00
3.762500230000114243e+00
3.763000229999988733e+00
3.763500230000090596e+00
3.764000229999965086e+00
3.764500230000066949e+00
3.765000229999941439e+00
3.765500230000043302e+00
3.766000229999917792e+00
3.766500230000019656e+00
3.767000230000121519e+00
3.767500229999996009e+00
3.768000230000097872e+00
3.768500229999972362e+00
3.769000230000074225e+00
3.769500229999948715e+00
3.770000230000050578e+00
3.770500229999925068e+00
3.771000230000026932e+00
3.771500229999901421e+00
3.772000230000003285e+00
3.772500230000105148e+00
3.773000229999979638e+00
3.773500230000081501e+00
3.774000229999955991e+00
3.774500230000057854e+00
3.775000229999932344e+00
3.775500230000034207e+00
3.776000229999908697e+00
3.776500230000010561e+00
3.777000230000112424e+00
3.777500229999986914e+00
3.778000230000088777e+00
3.778500229999963267e+00
3.779000230000065130e+00
3.779500229999939620e+00
3.780000230000041483e+00
3.780500229999915973e+00
3.781000230000017837e+00
3.781500230000119700e+00
3.782000229999994190e+00
3.782500230000096053e+00
3.783000229999970543e+00
3.783500230000072406e+00
3.784000240000068516e+00
3.784500239999943005e+00
3.785000240000044869e+00
3.785500239999919359e+00
3.786000240000021222e+00
3.786500240000123085e+00
3.787000239999997575e+00
3.787500240000099438e+00
3.788000239999973928e+00
3.788500240000075792e+00
3.789000239999950281e+00
3.789500240000052145e+00
3.790000239999926634e+00
3.790500240000028498e+00
3.791000239999902988e+00
3.791500240000004851e+00
3.792000240000106714e+00
3.792500239999981204e+00
3.793000240000083068e+00
3.793500239999957557e+00
3.794000240000059421e+00
3.794500239999933910e+00
3.795000240000035774e+00
3.795500239999910264e+00
3.796000240000012127e+00
3.796500240000113990e+00
3.797000239999988480e+00
3.797500240000090344e+00
3.798000239999964833e+00
3.798500240000066697e+00
3.799000239999941186e+00
3.799500240000043050e+00
3.800000239999917540e+00
3.800500240000019403e+00
3.801000240000121266e+00
3.801500239999995756e+00
3.802000240000097619e+00
3.802500239999972109e+00
3.803000240000073973e+00
3.803500239999948462e+00
3.804000240000050326e+00
3.804500239999924815e+00
3.805000240000026679e+00
3.805500239999901169e+00
3.806000240000003032e+00
3.806500240000104895e+00
3.807000239999979385e+00
3.807500240000081249e+00
3.808000239999955738e+00
3.808500240000057602e+00
3.809000239999932091e+00
3.809500240000033955e+00
3.810000239999908445e+00
3.810500240000010308e+00
3.811000240000112171e+00
3.811500239999986661e+00
3.812000240000088525e+00
3.812500239999963014e+00
3.813000240000064878e+00
3.813500239999939367e+00
3.814000240000041231e+00
3.814500239999915721e+00
3.815000240000017584e+00
3.815500240000119447e+00
3.816000239999993937e+00
3.816500240000095800e+00
3.817000239999970290e+00
3.817500240000072154e+00
3.818000239999946643e+00
3.818500240000048507e+00
3.819000239999922997e+00
3.819500240000024860e+00
3.820000239999899350e+00
3.820500240000001213e+00
3.821000240000103076e+00
3.821500239999977566e+00
3.822000240000079430e+00
3.822500239999953919e+00
3.823000240000055783e+00
3.823500239999930272e+00
3.824000240000032136e+00
3.824500239999906626e+00
3.825000240000008489e+00
3.825500240000110352e+00
3.826000239999984842e+00
3.826500240000086706e+00
3.827000239999961195e+00
3.827500240000063059e+00
3.828000239999937548e+00
3.828500240000039412e+00
3.829000239999913902e+00
3.829500240000015765e+00
3.830000240000117628e+00
3.830500239999992118e+00
3.831000240000093982e+00
3.831500239999968471e+00
3.832000240000070335e+00
3.832500239999944824e+00
3.833000240000046688e+00
3.833500239999921178e+00
3.834000240000023041e+00
3.834500239999897531e+00
3.835000239999999394e+00
3.835500240000101257e+00
3.836000239999975747e+00
3.836500240000077611e+00
3.837000239999952100e+00
3.837500240000053964e+00
3.838000239999928453e+00
3.838500240000030317e+00
3.839000239999904807e+00
3.839500240000006670e+00
3.840000240000108533e+00
3.840500239999983023e+00
3.841000240000084887e+00
3.841500239999959376e+00
3.842000240000061240e+00
3.842500239999935729e+00
3.843000240000037593e+00
3.843500239999912083e+00
3.844000240000013946e+00
3.844500240000115809e+00
3.845000239999990299e+00
3.845500240000092163e+00
3.846000239999966652e+00
3.846500240000068516e+00
3.847000239999943005e+00
3.847500240000044869e+00
3.848000239999919359e+00
3.848500240000021222e+00
3.849000240000123085e+00
3.849500239999997575e+00
3.850000240000099438e+00
3.850500239999973928e+00
3.851000240000075792e+00
3.851500239999950281e+00
3.852000240000052145e+00
3.852500239999926634e+00
3.853000240000028498e+00
3.853500239999902988e+00
3.854000240000004851e+00
3.854500240000106714e+00
3.855000239999981204e+00
3.855500240000083068e+00
3.856000239999957557e+00
3.856500240000059421e+00
3.857000239999933910e+00
3.857500240000035774e+00
3.858000239999910264e+00
3.858500240000012127e+00
3.859000240000113990e+00
3.859500239999988480e+00
3.860000240000090344e+00
3.860500239999964833e+00
3.861000240000066697e+00
3.861500239999941186e+00
3.862000240000043050e+00
3.862500239999917540e+00
3.863000240000019403e+00
3.863500240000121266e+00
3.864000239999995756e+00
3.864500240000097619e+00
3.865000239999972109e+00
3.865500240000073973e+00
3.866000239999948462e+00
3.866500240000050326e+00
3.867000239999924815e+00
3.867500240000026679e+00
3.868000239999901169e+00
3.868500240000003032e+00
3.869000240000104895e+00
3.869500239999979385e+00
3.870000240000081249e+00
3.870500239999955738e+00
3.871000240000057602e+00
3.871500239999932091e+00
3.872000240000033955e+00
3.872500239999908445e+00
3.873000240000010308e+00
3.873500240000112171e+00
3.874000239999986661e+00
3.874500240000088525e+00
3.875000239999963014e+00
3.875500240000064878e+00
3.876000239999939367e+00
3.876500240000041231e+00
3.877000239999915721e+00
3.877500240000017584e+00
3.878000240000119447e+00
3.878500239999993937e+00
3.879000240000095800e+00
3.879500239999970290e+00
3.880000240000072154e+00
3.880500239999946643e+00
3.881000240000048507e+00
3.881500239999922997e+00
3.882000240000024860e+00
3.882500239999899350e+00
3.883000240000001213e+00
3.883500240000103076e+00
3.884000239999977566e+00
3.884500240000079430e+00
3.885000239999953919e+00
3.885500240000055783e+00
3.886000239999930272e+00
3.886500240000032136e+00
3.887000239999906626e+00
3.887500240000008489e+00
3.888000240000110352e+00
3.888500239999984842e+00
3.889000240000086706e+00
3.889500239999961195e+00
3.890000240000063059e+00
3.890500239999937548e+00
3.891000240000039412e+00
3.891500239999913902e+00
3.892000240000015765e+00
3.892500240000117628e+00
3.893000239999992118e+00
3.893500240000093982e+00
3.894000239999968471e+00
3.894500240000070335e+00
3.895000239999944824e+00
3.895500240000046688e+00
3.896000239999921178e+00
3.896500240000023041e+00
3.897000239999897531e+00
3.897500239999999394e+00
3.898000240000101257e+00
3.898500239999975747e+00
3.899000240000077611e+00
3.899500239999952100e+00
3.900000240000053964e+00
3.900500239999928453e+00
3.901000240000030317e+00
3.901500239999904807e+00
3.902000240000006670e+00
3.902500240000108533e+00
3.903000239999983023e+00
3.903500240000084887e+00
3.904000239999959376e+00
3.904500240000061240e+00
3.905000239999935729e+00
3.905500240000037593e+00
3.906000239999912083e+00
3.906500240000013946e+00
3.907000240000115809e+00
3.907500239999990299e+00
3.908000240000092163e+00
3.908500239999966652e+00
3.909000240000068516e+00
3.909500239999943005e+00
3.910000240000044869e+00
3.910500239999919359e+00
3.911000240000021222e+00
3.911500240000123085e+00
3.912000239999997575e+00
3.912500240000099438e+00
3.913000239999973928e+00
3.913500240000075792e+00
3.914000239999950281e+00
3.914500240000052145e+00
3.915000239999926634e+00
3.915500240000028498e+00
3.916000239999902988e+00
3.916500240000004851e+00
3.917000240000106714e+00
3.917500239999981204e+00
3.918000240000083068e+00
3.918500239999957557e+00
3.919000240000059421e+00
3.919500239999933910e+00
3.920000240000035774e+00
3.920500239999910264e+00
3.921000240000012127e+00
3.921500240000113990e+00
3.922000239999988480e+00
3.922500240000090344e+00
3.923000239999964833e+00
3.923500240000066697e+00
3.924000239999941186e+00
3.924500240000043050e+00
3.925000239999917540e+00
3.925500240000019403e+00
3.926000240000121266e+00
3.926500239999995756e+00
3.927000240000097619e+00
3.927500239999972109e+00
3.928000240000073973e+00
3.928500239999948462e+00
3.929000240000050326e+00
3.929500239999924815e+00
3.930000240000026679e+00
3.930500239999901169e+00
3.931000240000003032e+00
3.931500240000104895e+00
3.932000239999979385e+00
3.932500240000081249e+00
3.933000239999955738e+00
3.933500240000057602e+00
3.934000239999932091e+00
3.934500240000033955e+00
3.935000239999908445e+00
3.935500240000010308e+00
3.936000240000112171e+00
3.936500239999986661e+00
3.937000240000088525e+00
3.937500239999963014e+00
3.938000240000064878e+00
3.938500239999939367e+00
3.939000240000041231e+00
3.939500239999915721e+00
3.940000240000017584e+00
3.940500240000119447e+00
3.941000239999993937e+00
3.941500240000095800e+00
3.942000239999970290e+00
3.942500240000072154e+00
3.943000239999946643e+00
3.943500240000048507e+00
3.944000239999922997e+00
3.944500240000024860e+00
3.945000239999899350e+00
3.945500240000001213e+00
3.946000240000103076e+00
3.946500239999977566e+00
3.947000249999973676e+00
3.947500250000075539e+00
3.948000249999950029e+00
3.948500250000051892e+00
3.949000249999926382e+00
3.949500250000028245e+00
3.950000249999902735e+00
3.950500250000004598e+00
3.951000250000106462e+00
3.951500249999980952e+00
3.952000250000082815e+00
3.952500249999957305e+00
3.953000250000059168e+00
3.953500249999933658e+00
3.954000250000035521e+00
3.954500249999910011e+00
3.955000250000011874e+00
3.955500250000113738e+00
3.956000249999988228e+00
3.956500250000090091e+00
3.957000249999964581e+00
3.957500250000066444e+00
3.958000249999940934e+00
3.958500250000042797e+00
3.959000249999917287e+00
3.959500250000019150e+00
3.960000250000121014e+00
3.960500249999995503e+00
3.961000250000097367e+00
3.961500249999971857e+00
3.962000250000073720e+00
3.962500249999948210e+00
3.963000250000050073e+00
3.963500249999924563e+00
3.964000250000026426e+00
3.964500249999900916e+00
3.965000250000002779e+00
3.965500250000104643e+00
3.966000249999979133e+00
3.966500250000080996e+00
3.967000249999955486e+00
3.967500250000057349e+00
3.968000249999931839e+00
3.968500250000033702e+00
3.969000249999908192e+00
3.969500250000010055e+00
3.970000250000111919e+00
3.970500249999986409e+00
3.971000250000088272e+00
3.971500249999962762e+00
3.972000250000064625e+00
3.972500249999939115e+00
3.973000250000040978e+00
3.973500249999915468e+00
3.974000250000017331e+00
3.974500250000119195e+00
3.975000249999993684e+00
3.975500250000095548e+00
3.976000249999970038e+00
3.976500250000071901e+00
3.977000249999946391e+00
3.977500250000048254e+00
3.978000249999922744e+00
3.978500250000024607e+00
3.979000249999899097e+00
3.979500250000000960e+00
3.980000250000102824e+00
3.980500249999977314e+00
3.981000250000079177e+00
3.981500249999953667e+00
3.982000250000055530e+00
3.982500249999930020e+00
3.983000250000031883e+00
3.983500249999906373e+00
3.984000250000008236e+00
3.984500250000110100e+00
3.985000249999984590e+00
3.985500250000086453e+00
3.986000249999960943e+00
3.986500250000062806e+00
3.987000249999937296e+00
3.987500250000039159e+00
3.988000249999913649e+00
3.988500250000015512e+00
3.989000250000117376e+00
3.989500249999991865e+00
3.990000250000093729e+00
3.990500249999968219e+00
3.991000250000070082e+00
3.991500249999944572e+00
3.992000250000046435e+00
3.992500249999920925e+00
3.993000250000022788e+00
3.993500249999897278e+00
3.994000249999999141e+00
3.994500250000101005e+00
3.995000249999975495e+00
3.995500250000077358e+00
3.996000249999951848e+00
3.996500250000053711e+00
3.997000249999928201e+00
3.997500250000030064e+00
3.998000249999904554e+00
3.998500250000006417e+00
3.999000250000108281e+00
3.999500249999982771e+00
4.000000250000084634e+00
4.000500249999959124e+00
4.001000250000060987e+00
4.001500249999935477e+00
4.002000250000037340e+00
4.002500249999911830e+00
4.003000250000013693e+00
4.003500250000115557e+00
4.004000249999990046e+00
4.004500250000091910e+00
4.005000249999966400e+00
4.005500250000068263e+00
4.006000249999942753e+00
4.006500250000044616e+00
4.007000249999919106e+00
4.007500250000020969e+00
4.008000250000122833e+00
4.008500249999997322e+00
4.009000250000099186e+00
4.009500249999973676e+00
4.010000250000075539e+00
4.010500249999950029e+00
4.011000250000051892e+00
4.011500249999926382e+00
4.012000250000028245e+00
4.012500249999902735e+00
4.013000250000004598e+00
4.013500250000106462e+00
4.014000249999980952e+00
4.014500250000082815e+00
4.015000249999957305e+00
4.015500250000059168e+00
4.016000249999933658e+00
4.016500250000035521e+00
4.017000249999910011e+00
4.017500250000011874e+00
4.018000250000113738e+00
4.018500249999988228e+00
4.019000250000090091e+00
4.019500249999964581e+00
4.020000250000066444e+00
4.020500249999940934e+00
4.021000250000042797e+00
4.021500249999917287e+00
4.022000250000019150e+00
4.022500250000121014e+00
4.023000249999995503e+00
4.023500250000097367e+00
4.024000249999971857e+00
4.024500250000073720e+00
4.025000249999948210e+00
4.025500250000050073e+00
4.026000249999924563e+00
4.026500250000026426e+00
4.027000249999900916e+00
4.027500250000002779e+00
4.028000250000104643e+00
4.028500249999979133e+00
4.029000250000080996e+00
4.029500249999955486e+00
4.030000250000057349e+00
4.030500249999931839e+00
4.031000250000033702e+00
4.031500249999908192e+00
4.032000250000010055e+00
4.032500250000111919e+00
4.033000249999986409e+00
4.033500250000088272e+00
4.034000249999962762e+00
4.034500250000064625e+00
4.035000249999939115e+00
4.035500250000040978e+00
4.036000249999915468e+00
4.036500250000017331e+00
4.037000250000119195e+00
4.037500249999993684e+00
4.038000250000095548e+00
4.038500249999970038e+00
4.039000250000071901e+00
4.039500249999946391e+00
4.040000250000048254e+00
4.040500249999922744e+00
4.041000250000024607e+00
4.041500249999899097e+00
4.042000250000000960e+00
4.042500250000102824e+00
4.043000249999977314e+00
4.043500250000079177e+00
4.044000249999953667e+00
4.044500250000055530e+00
4.045000249999930020e+00
4.045500250000031883e+00
4.046000249999906373e+00
4.046500250000008236e+00
4.047000250000110100e+00
4.047500249999984590e+00
4.048000250000086453e+00
4.048500249999960943e+00
4.049000250000062806e+00
4.049500249999937296e+00
4.050000250000039159e+00
4.050500249999913649e+00
4.051000250000015512e+00
4.051500250000117376e+00
4.052000249999991865e+00
4.052500250000093729e+00
4.053000249999968219e+00
4.053500250000070082e+00
4.054000249999944572e+00
4.054500250000046435e+00
4.055000249999920925e+00
4.055500250000022788e+00
4.056000249999897278e+00
4.056500249999999141e+00
4.057000250000101005e+00
4.057500249999975495e+00
4.058000250000077358e+00
4.058500249999951848e+00
4.059000250000053711e+00
4.059500249999928201e+00
4.060000250000030064e+00
4.060500249999904554e+00
4.061000250000006417e+00
4.061500250000108281e+00
4.062000249999982771e+00
4.062500250000084634e+00
4.063000249999959124e+00
4.063500250000060987e+00
4.064000249999935477e+00
4.064500250000037340e+00
4.065000249999911830e+00
4.065500250000013693e+00
4.066000250000115557e+00
4.066500249999990046e+00
4.067000250000091910e+00
4.067500249999966400e+00
4.068000250000068263e+00
4.068500249999942753e+00
4.069000250000044616e+00
4.069500249999919106e+00
4.070000250000020969e+00
4.070500250000122833e+00
4.071000249999997322e+00
4.071500250000099186e+00
4.072000249999973676e+00
4.072500250000075539e+00
4.073000249999950029e+00
4.073500250000051892e+00
4.074000249999926382e+00
4.074500250000028245e+00
4.075000249999902735e+00
4.075500250000004598e+00
4.076000250000106462e+00
4.076500249999980952e+00
4.077000250000082815e+00
4.077500249999957305e+00
4.078000250000059168e+00
4.078500249999933658e+00
4.079000250000035521e+00
4.079500249999910011e+00
4.080000250000011874e+00
4.080500250000113738e+00
4.081000249999988228e+00
4.081500250000090091e+00
4.082000249999964581e+00
4.082500250000066444e+00
4.083000249999940934e+00
4.083500250000042797e+00
4.084000249999917287e+00
4.084500250000019150e+00
4.085000250000121014e+00
4.085500249999995503e+00
4.086000250000097367e+00
4.086500249999971857e+00
4.087000250000073720e+00
4.087500249999948210e+00
4.088000250000050073e+00
4.088500249999924563e+00
4.089000250000026426e+00
4.089500249999900916e+00
4.090000250000002779e+00
4.090500250000104643e+00
4.091000249999979133e+00
4.091500250000080996e+00
4.092000249999955486e+00
4.092500250000057349e+00
4.093000249999931839e+00
4.093500250000033702e+00
4.094000249999908192e+00
4.094500250000010055e+00
4.095000250000111919e+00
4.095500249999986409e+00
4.096000250000088272e+00
4.096500249999962762e+00
4.097000250000064625e+00
4.097500249999939115e+00
4.098000250000040978e+00
4.098500249999915468e+00
4.099000250000017331e+00
4.099500250000119195e+00
4.100000249999993684e+00
4.100500250000095548e+00
4.101000249999970038e+00
4.101500250000071901e+00
4.102000249999946391e+00
4.102500250000048254e+00
4.103000249999922744e+00
4.103500250000024607e+00
4.104000249999899097e+00
4.104500250000000960e+00
4.105000250000102824e+00
4.105500249999977314e+00
4.106000250000079177e+00
4.106500249999953667e+00
4.107000250000055530e+00
4.107500249999930020e+00
4.108000250000031883e+00
4.108500249999906373e+00
4.109000250000008236e+00
4.109500250000110100e+00
4.110000249999984590e+00
4.110500250000086453e+00
4.111000260000082562e+00
4.111500259999957052e+00
4.112000260000058915e+00
4.112500259999933405e+00
4.113000260000035269e+00
4.113500259999909758e+00
4.114000260000011622e+00
4.114500260000113485e+00
4.115000259999987975e+00
4.115500260000089838e+00
4.116000259999964328e+00
4.116500260000066191e+00
4.117000259999940681e+00
4.117500260000042545e+00
4.118000259999917034e+00
4.118500260000018898e+00
4.119000260000120761e+00
4.119500259999995251e+00
4.120000260000097114e+00
4.120500259999971604e+00
4.121000260000073467e+00
4.121500259999947957e+00
4.122000260000049821e+00
4.122500259999924310e+00
4.123000260000026174e+00
4.123500259999900663e+00
4.124000260000002527e+00
4.124500260000104390e+00
4.125000259999978880e+00
4.125500260000080743e+00
4.126000259999955233e+00
4.126500260000057096e+00
4.127000259999931586e+00
4.127500260000033450e+00
4.128000259999907939e+00
4.128500260000009803e+00
4.129000260000111666e+00
4.129500259999986156e+00
4.130000260000088019e+00
4.130500259999962509e+00
4.131000260000064372e+00
4.131500259999938862e+00
4.132000260000040726e+00
4.132500259999915215e+00
4.133000260000017079e+00
4.133500260000118942e+00
4.134000259999993432e+00
4.134500260000095295e+00
4.135000259999969785e+00
4.135500260000071648e+00
4.136000259999946138e+00
4.136500260000048002e+00
4.137000259999922491e+00
4.137500260000024355e+00
4.138000259999898844e+00
4.138500260000000708e+00
4.139000260000102571e+00
4.139500259999977061e+00
4.140000260000078924e+00
4.140500259999953414e+00
4.141000260000055277e+00
4.141500259999929767e+00
4.142000260000031631e+00
4.142500259999906120e+00
4.143000260000007984e+00
4.143500260000109847e+00
4.144000259999984337e+00
4.144500260000086200e+00
4.145000259999960690e+00
4.145500260000062553e+00
4.146000259999937043e+00
4.146500260000038907e+00
4.147000259999913396e+00
4.147500260000015260e+00
4.148000260000117123e+00
4.148500259999991613e+00
4.149000260000093476e+00
4.149500259999967966e+00
4.150000260000069829e+00
4.150500259999944319e+00
4.151000260000046183e+00
4.151500259999920672e+00
4.152000260000022536e+00
4.152500259999897025e+00
4.153000259999998889e+00
4.153500260000100752e+00
4.154000259999975242e+00
4.154500260000077105e+00
4.155000259999951595e+00
4.155500260000053458e+00
4.156000259999927948e+00
4.156500260000029812e+00
4.157000259999904301e+00
4.157500260000006165e+00
4.158000260000108028e+00
4.158500259999982518e+00
4.159000260000084381e+00
4.159500259999958871e+00
4.160000260000060734e+00
4.160500259999935224e+00
4.161000260000037088e+00
4.161500259999911577e+00
4.162000260000013441e+00
4.162500260000115304e+00
4.163000259999989794e+00
4.163500260000091657e+00
4.164000259999966147e+00
4.164500260000068010e+00
4.165000259999942500e+00
4.165500260000044364e+00
4.166000259999918853e+00
4.166500260000020717e+00
4.167000260000122580e+00
4.167500259999997070e+00
4.168000260000098933e+00
4.168500259999973423e+00
4.169000260000075286e+00
4.169500259999949776e+00
4.170000260000051640e+00
4.170500259999926129e+00
4.171000260000027993e+00
4.171500259999902482e+00
4.172000260000004346e+00
4.172500260000106209e+00
4.173000259999980699e+00
4.173500260000082562e+00
4.174000259999957052e+00
4.174500260000058915e+00
4.175000259999933405e+00
4.175500260000035269e+00
4.176000259999909758e+00
4.176500260000011622e+00
4.177000260000113485e+00
4.177500259999987975e+00
4.178000260000089838e+00
4.178500259999964328e+00
4.179000260000066191e+00
4.179500259999940681e+00
4.180000260000042545e+00
4.180500259999917034e+00
4.181000260000018898e+00
4.181500260000120761e+00
4.182000259999995251e+00
4.182500260000097114e+00
4.183000259999971604e+00
4.183500260000073467e+00
4.184000259999947957e+00
4.184500260000049821e+00
4.185000259999924310e+00
4.185500260000026174e+00
4.186000259999900663e+00
4.186500260000002527e+00
4.187000260000104390e+00
4.187500259999978880e+00
4.188000260000080743e+00
4.188500259999955233e+00
4.189000260000057096e+00
4.189500259999931586e+00
4.190000260000033450e+00
4.190500259999907939e+00
4.191000260000009803e+00
4.191500260000111666e+00
4.192000259999986156e+00
4.192500260000088019e+00
4.193000259999962509e+00
4.193500260000064372e+00
4.194000259999938862e+00
4.194500260000040726e+00
4.195000259999915215e+00
4.195500260000017079e+00
4.196000260000118942e+00
4.196500259999993432e+00
4.197000260000095295e+00
4.197500259999969785e+00
4.198000260000071648e+00
4.198500259999946138e+00
4.199000260000048002e+00
4.199500259999922491e+00
4.200000260000024355e+00
4.200500259999898844e+00
4.201000260000000708e+00
4.201500260000102571e+00
4.202000259999977061e+00
4.202500260000078924e+00
4.203000259999953414e+00
4.203500260000055277e+00
4.204000259999929767e+00
4.204500260000031631e+00
4.205000259999906120e+00
4.205500260000007984e+00
4.206000260000109847e+00
4.206500259999984337e+00
4.207000260000086200e+00
4.207500259999960690e+00
4.208000260000062553e+00
4.208500259999937043e+00
4.209000260000038907e+00
4.209500259999913396e+00
4.210000260000015260e+00
4.210500260000117123e+00
4.211000259999991613e+00
4.211500260000093476e+00
4.212000259999967966e+00
4.212500260000069829e+00
4.213000259999944319e+00
4.213500260000046183e+00
4.214000259999920672e+00
4.214500260000022536e+00
4.215000259999897025e+00
4.215500259999998889e+00
4.216000260000100752e+00
4.216500259999975242e+00
4.217000260000077105e+00
4.217500259999951595e+00
4.218000260000053458e+00
4.218500259999927948e+00
4.219000260000029812e+00
4.219500259999904301e+00
4.220000260000006165e+00
4.220500260000108028e+00
4.221000259999982518e+00
4.221500260000084381e+00
4.222000259999958871e+00
4.222500260000060734e+00
4.223000259999935224e+00
4.223500260000037088e+00
4.224000259999911577e+00
4.224500260000013441e+00
4.225000260000115304e+00
4.225500259999989794e+00
4.226000260000091657e+00
4.226500259999966147e+00
4.227000260000068010e+00
4.227500259999942500e+00
4.228000260000044364e+00
4.228500259999918853e+00
4.229000260000020717e+00
4.229500260000122580e+00
4.230000259999997070e+00
4.230500260000098933e+00
4.231000259999973423e+00
4.231500260000075286e+00
4.232000259999949776e+00
4.232500260000051640e+00
4.233000259999926129e+00
4.233500260000027993e+00
4.234000259999902482e+00
4.234500260000004346e+00
4.235000260000106209e+00
4.235500259999980699e+00
4.236000260000082562e+00
4.236500259999957052e+00
4.237000260000058915e+00
4.237500259999933405e+00
4.238000260000035269e+00
4.238500259999909758e+00
4.239000260000011622e+00
4.239500260000113485e+00
4.240000259999987975e+00
4.240500260000089838e+00
4.241000259999964328e+00
4.241500260000066191e+00
4.242000259999940681e+00
4.242500260000042545e+00
4.243000259999917034e+00
4.243500260000018898e+00
4.244000260000120761e+00
4.244500259999995251e+00
4.245000260000097114e+00
4.245500259999971604e+00
4.246000260000073467e+00
4.246500259999947957e+00
4.247000260000049821e+00
4.247500259999924310e+00
4.248000260000026174e+00
4.248500259999900663e+00
4.249000260000002527e+00
4.249500260000104390e+00
4.250000259999978880e+00
4.250500260000080743e+00
4.251000259999955233e+00
4.251500260000057096e+00
4.252000259999931586e+00
4.252500260000033450e+00
4.253000259999907939e+00
4.253500260000009803e+00
4.254000260000111666e+00
4.254500259999986156e+00
4.255000260000088019e+00
4.255500259999962509e+00
4.256000260000064372e+00
4.256500259999938862e+00
4.257000260000040726e+00
4.257500259999915215e+00
4.258000260000017079e+00
4.258500260000118942e+00
4.259000259999993432e+00
4.259500260000095295e+00
4.260000259999969785e+00
4.260500260000071648e+00
4.261000259999946138e+00
4.261500260000048002e+00
4.262000259999922491e+00
4.262500260000024355e+00
4.263000259999898844e+00
4.263500260000000708e+00
4.264000260000102571e+00
4.264500259999977061e+00
4.265000260000078924e+00
4.265500259999953414e+00
4.266000260000055277e+00
4.266500259999929767e+00
4.267000260000031631e+00
4.267500259999906120e+00
4.268000260000007984e+00
4.268500260000109847e+00
4.269000259999984337e+00
4.269500260000086200e+00
4.270000259999960690e+00
4.270500260000062553e+00
4.271000259999937043e+00
4.271500260000038907e+00
4.272000259999913396e+00
4.272500260000015260e+00
4.273000260000117123e+00
4.273500259999991613e+00
4.274000260000093476e+00
4.274500259999967966e+00
4.275000269999964075e+00
4.275500270000065939e+00
4.276000269999940429e+00
4.276500270000042292e+00
4.277000269999916782e+00
4.277500270000018645e+00
4.278000270000120508e+00
4.278500269999994998e+00
4.279000270000096862e+00
4.279500269999971351e+00
4.280000270000073215e+00
4.280500269999947704e+00
4.281000270000049568e+00
4.281500269999924058e+00
4.282000270000025921e+00
4.282500269999900411e+00
4.283000270000002274e+00
4.283500270000104138e+00
4.284000269999978627e+00
4.284500270000080491e+00
4.285000269999954980e+00
4.285500270000056844e+00
4.286000269999931334e+00
4.286500270000033197e+00
4.287000269999907687e+00
4.287500270000009550e+00
4.288000270000111414e+00
4.288500269999985903e+00
4.289000270000087767e+00
4.289500269999962256e+00
4.290000270000064120e+00
4.290500269999938610e+00
4.291000270000040473e+00
4.291500269999914963e+00
4.292000270000016826e+00
4.292500270000118689e+00
4.293000269999993179e+00
4.293500270000095043e+00
4.294000269999969532e+00
4.294500270000071396e+00
4.295000269999945886e+00
4.295500270000047749e+00
4.296000269999922239e+00
4.296500270000024102e+00
4.297000269999898592e+00
4.297500270000000455e+00
4.298000270000102319e+00
4.298500269999976808e+00
4.299000270000078672e+00
4.299500269999953161e+00
4.300000270000055025e+00
4.300500269999929515e+00
4.301000270000031378e+00
4.301500269999905868e+00
4.302000270000007731e+00
4.302500270000109595e+00
4.303000269999984084e+00
4.303500270000085948e+00
4.304000269999960437e+00
4.304500270000062301e+00
4.305000269999936791e+00
4.305500270000038654e+00
4.306000269999913144e+00
4.306500270000015007e+00
4.307000270000116871e+00
4.307500269999991360e+00
4.308000270000093224e+00
4.308500269999967713e+00
4.309000270000069577e+00
4.309500269999944067e+00
4.310000270000045930e+00
4.310500269999920420e+00
4.311000270000022283e+00
4.311500270000124146e+00
4.312000269999998636e+00
4.312500270000100500e+00
4.313000269999974989e+00
4.313500270000076853e+00
4.314000269999951342e+00
4.314500270000053206e+00
4.315000269999927696e+00
4.315500270000029559e+00
4.316000269999904049e+00
4.316500270000005912e+00
4.317000270000107776e+00
4.317500269999982265e+00
4.318000270000084129e+00
4.318500269999958618e+00
4.319000270000060482e+00
4.319500269999934972e+00
4.320000270000036835e+00
4.320500269999911325e+00
4.321000270000013188e+00
4.321500270000115052e+00
4.322000269999989541e+00
4.322500270000091405e+00
4.323000269999965894e+00
4.323500270000067758e+00
4.324000269999942248e+00
4.324500270000044111e+00
4.325000269999918601e+00
4.325500270000020464e+00
4.326000270000122327e+00
4.326500269999996817e+00
4.327000270000098681e+00
4.327500269999973170e+00
4.328000270000075034e+00
4.328500269999949523e+00
4.329000270000051387e+00
4.329500269999925877e+00
4.330000270000027740e+00
4.330500269999902230e+00
4.331000270000004093e+00
4.331500270000105957e+00
4.332000269999980446e+00
4.332500270000082310e+00
4.333000269999956799e+00
4.333500270000058663e+00
4.334000269999933153e+00
4.334500270000035016e+00
4.335000269999909506e+00
4.335500270000011369e+00
4.336000270000113233e+00
4.336500269999987722e+00
4.337000270000089586e+00
4.337500269999964075e+00
4.338000270000065939e+00
4.338500269999940429e+00
4.339000270000042292e+00
4.339500269999916782e+00
4.340000270000018645e+00
4.340500270000120508e+00
4.341000269999994998e+00
4.341500270000096862e+00
4.342000269999971351e+00
4.342500270000073215e+00
4.343000269999947704e+00
4.343500270000049568e+00
4.344000269999924058e+00
4.344500270000025921e+00
4.345000269999900411e+00
4.345500270000002274e+00
4.346000270000104138e+00
4.346500269999978627e+00
4.347000270000080491e+00
4.347500269999954980e+00
4.348000270000056844e+00
4.348500269999931334e+00
4.349000270000033197e+00
4.349500269999907687e+00
4.350000270000009550e+00
4.350500270000111414e+00
4.351000269999985903e+00
4.351500270000087767e+00
4.352000269999962256e+00
4.352500270000064120e+00
4.353000269999938610e+00
4.353500270000040473e+00
4.354000269999914963e+00
4.354500270000016826e+00
4.355000270000118689e+00
4.355500269999993179e+00
4.356000270000095043e+00
4.356500269999969532e+00
4.357000270000071396e+00
4.357500269999945886e+00
4.358000270000047749e+00
4.358500269999922239e+00
4.359000270000024102e+00
4.359500269999898592e+00
4.360000270000000455e+00
4.360500270000102319e+00
4.361000269999976808e+00
4.361500270000078672e+00
4.362000269999953161e+00
4.362500270000055025e+00
4.363000269999929515e+00
4.363500270000031378e+00
4.364000269999905868e+00
4.364500270000007731e+00
4.365000270000109595e+00
4.365500269999984084e+00
4.366000270000085948e+00
4.366500269999960437e+00
4.367000270000062301e+00
4.367500269999936791e+00
4.368000270000038654e+00
4.368500269999913144e+00
4.369000270000015007e+00
4.369500270000116871e+00
4.370000269999991360e+00
4.370500270000093224e+00
4.371000269999967713e+00
4.371500270000069577e+00
4.372000269999944067e+00
4.372500270000045930e+00
4.373000269999920420e+00
4.373500270000022283e+00
4.374000270000124146e+00
4.374500269999998636e+00
4.375000270000100500e+00
4.375500269999974989e+00
4.376000270000076853e+00
4.376500269999951342e+00
4.377000270000053206e+00
4.377500269999927696e+00
4.378000270000029559e+00
4.378500269999904049e+00
4.379000270000005912e+00
4.379500270000107776e+00
4.380000269999982265e+00
4.380500270000084129e+00
4.381000269999958618e+00
4.381500270000060482e+00
4.382000269999934972e+00
4.382500270000036835e+00
4.383000269999911325e+00
4.383500270000013188e+00
4.384000270000115052e+00
4.384500269999989541e+00
4.385000270000091405e+00
4.385500269999965894e+00
4.386000270000067758e+00
4.386500269999942248e+00
4.387000270000044111e+00
4.387500269999918601e+00
4.388000270000020464e+00
4.388500270000122327e+00
4.389000269999996817e+00
4.389500270000098681e+00
4.390000269999973170e+00
4.390500270000075034e+00
4.391000269999949523e+00
4.391500270000051387e+00
4.392000269999925877e+00
4.392500270000027740e+00
4.393000269999902230e+00
4.393500270000004093e+00
4.394000270000105957e+00
4.394500269999980446e+00
4.395000270000082310e+00
4.395500269999956799e+00
4.396000270000058663e+00
4.396500269999933153e+00
4.397000270000035016e+00
4.397500269999909506e+00
4.398000270000011369e+00
4.398500270000113233e+00
4.399000269999987722e+00
4.399500270000089586e+00
4.400000269999964075e+00
4.400500270000065939e+00
4.401000269999940429e+00
4.401500270000042292e+00
4.402000269999916782e+00
4.402500270000018645e+00
4.403000270000120508e+00
4.403500269999994998e+00
4.404000270000096862e+00
4.404500269999971351e+00
4.405000270000073215e+00
4.405500269999947704e+00
4.406000270000049568e+00
4.406500269999924058e+00
4.407000270000025921e+00
4.407500269999900411e+00
4.408000270000002274e+00
4.408500270000104138e+00
4.409000269999978627e+00
4.409500270000080491e+00
4.410000269999954980e+00
4.410500270000056844e+00
4.411000269999931334e+00
4.411500270000033197e+00
4.412000269999907687e+00
4.412500270000009550e+00
4.413000270000111414e+00
4.413500269999985903e+00
4.414000270000087767e+00
4.414500269999962256e+00
4.415000270000064120e+00
4.415500269999938610e+00
4.416000270000040473e+00
4.416500269999914963e+00
4.417000270000016826e+00
4.417500270000118689e+00
4.418000269999993179e+00
4.418500270000095043e+00
4.419000269999969532e+00
4.419500270000071396e+00
4.420000269999945886e+00
4.420500270000047749e+00
4.421000269999922239e+00
4.421500270000024102e+00
4.422000269999898592e+00
4.422500270000000455e+00
4.423000270000102319e+00
4.423500269999976808e+00
4.424000270000078672e+00
4.424500269999953161e+00
4.425000270000055025e+00
4.425500269999929515e+00
4.426000270000031378e+00
4.426500269999905868e+00
4.427000270000007731e+00
4.427500270000109595e+00
4.428000269999984084e+00
4.428500270000085948e+00
4.429000269999960437e+00
4.429500270000062301e+00
4.430000269999936791e+00
4.430500270000038654e+00
4.431000269999913144e+00
4.431500270000015007e+00
4.432000270000116871e+00
4.432500269999991360e+00
4.433000270000093224e+00
4.433500269999967713e+00
4.434000270000069577e+00
4.434500269999944067e+00
4.435000270000045930e+00
4.435500269999920420e+00
4.436000270000022283e+00
4.436500270000124146e+00
4.437000269999998636e+00
4.437500270000100500e+00
4.438000269999974989e+00
4.438500270000076853e+00
4.439000280000072962e+00
4.439500279999947452e+00
4.440000280000049315e+00
4.440500279999923805e+00
4.441000280000025668e+00
4.441500279999900158e+00
4.442000280000002022e+00
4.442500280000103885e+00
4.443000279999978375e+00
4.443500280000080238e+00
4.444000279999954728e+00
4.444500280000056591e+00
4.445000279999931081e+00
4.445500280000032944e+00
4.446000279999907434e+00
4.446500280000009298e+00
4.447000280000111161e+00
4.447500279999985651e+00
4.448000280000087514e+00
4.448500279999962004e+00
4.449000280000063867e+00
4.449500279999938357e+00
4.450000280000040220e+00
4.450500279999914710e+00
4.451000280000016573e+00
4.451500280000118437e+00
4.452000279999992927e+00
4.452500280000094790e+00
4.453000279999969280e+00
4.453500280000071143e+00
4.454000279999945633e+00
4.454500280000047496e+00
4.455000279999921986e+00
4.455500280000023849e+00
4.456000279999898339e+00
4.456500280000000203e+00
4.457000280000102066e+00
4.457500279999976556e+00
4.458000280000078419e+00
4.458500279999952909e+00
4.459000280000054772e+00
4.459500279999929262e+00
4.460000280000031125e+00
4.460500279999905615e+00
4.461000280000007479e+00
4.461500280000109342e+00
4.462000279999983832e+00
4.462500280000085695e+00
4.463000279999960185e+00
4.463500280000062048e+00
4.464000279999936538e+00
4.464500280000038401e+00
4.465000279999912891e+00
4.465500280000014754e+00
4.466000280000116618e+00
4.466500279999991108e+00
4.467000280000092971e+00
4.467500279999967461e+00
4.468000280000069324e+00
4.468500279999943814e+00
4.469000280000045677e+00
4.469500279999920167e+00
4.470000280000022030e+00
4.470500280000123894e+00
4.471000279999998384e+00
4.471500280000100247e+00
4.472000279999974737e+00
4.472500280000076600e+00
4.473000279999951090e+00
4.473500280000052953e+00
4.474000279999927443e+00
4.474500280000029306e+00
4.475000279999903796e+00
4.475500280000005660e+00
4.476000280000107523e+00
4.476500279999982013e+00
4.477000280000083876e+00
4.477500279999958366e+00
4.478000280000060229e+00
4.478500279999934719e+00
4.479000280000036582e+00
4.479500279999911072e+00
4.480000280000012935e+00
4.480500280000114799e+00
4.481000279999989289e+00
4.481500280000091152e+00
4.482000279999965642e+00
4.482500280000067505e+00
4.483000279999941995e+00
4.483500280000043858e+00
4.484000279999918348e+00
4.484500280000020211e+00
4.485000280000122075e+00
4.485500279999996565e+00
4.486000280000098428e+00
4.486500279999972918e+00
4.487000280000074781e+00
4.487500279999949271e+00
4.488000280000051134e+00
4.488500279999925624e+00
4.489000280000027487e+00
4.489500279999901977e+00
4.490000280000003841e+00
4.490500280000105704e+00
4.491000279999980194e+00
4.491500280000082057e+00
4.492000279999956547e+00
4.492500280000058410e+00
4.493000279999932900e+00
4.493500280000034763e+00
4.494000279999909253e+00
4.494500280000011116e+00
4.495000280000112980e+00
4.495500279999987470e+00
4.496000280000089333e+00
4.496500279999963823e+00
4.497000280000065686e+00
4.497500279999940176e+00
4.498000280000042039e+00
4.498500279999916529e+00
4.499000280000018392e+00
4.499500280000120256e+00
4.500000279999994746e+00
4.500500280000096609e+00
4.501000279999971099e+00
4.501500280000072962e+00
4.502000279999947452e+00
4.502500280000049315e+00
4.503000279999923805e+00
4.503500280000025668e+00
4.504000279999900158e+00
4.504500280000002022e+00
4.505000280000103885e+00
4.505500279999978375e+00
4.506000280000080238e+00
4.506500279999954728e+00
4.507000280000056591e+00
4.507500279999931081e+00
4.508000280000032944e+00
4.508500279999907434e+00
4.509000280000009298e+00
4.509500280000111161e+00
4.510000279999985651e+00
4.510500280000087514e+00
4.511000279999962004e+00
4.511500280000063867e+00
4.512000279999938357e+00
4.512500280000040220e+00
4.513000279999914710e+00
4.513500280000016573e+00
4.514000280000118437e+00
4.514500279999992927e+00
4.515000280000094790e+00
4.515500279999969280e+00
4.516000280000071143e+00
4.516500279999945633e+00
4.517000280000047496e+00
4.517500279999921986e+00
4.518000280000023849e+00
4.518500279999898339e+00
4.519000280000000203e+00
4.519500280000102066e+00
4.520000279999976556e+00
4.520500280000078419e+00
4.521000279999952909e+00
4.521500280000054772e+00
4.522000279999929262e+00
4.522500280000031125e+00
4.523000279999905615e+00
4.523500280000007479e+00
4.524000280000109342e+00
4.524500279999983832e+00
4.525000280000085695e+00
4.525500279999960185e+00
4.526000280000062048e+00
4.526500279999936538e+00
4.527000280000038401e+00
4.527500279999912891e+00
4.528000280000014754e+00
4.528500280000116618e+00
4.529000279999991108e+00
4.529500280000092971e+00
4.530000279999967461e+00
4.530500280000069324e+00
4.531000279999943814e+00
4.531500280000045677e+00
4.532000279999920167e+00
4.532500280000022030e+00
4.533000280000123894e+00
4.533500279999998384e+00
4.534000280000100247e+00
4.534500279999974737e+00
4.535000280000076600e+00
4.535500279999951090e+00
4.536000280000052953e+00
4.536500279999927443e+00
4.537000280000029306e+00
4.537500279999903796e+00
4.538000280000005660e+00
4.538500280000107523e+00
4.539000279999982013e+00
4.539500280000083876e+00
4.540000279999958366e+00
4.540500280000060229e+00
4.541000279999934719e+00
4.541500280000036582e+00
4.542000279999911072e+00
4.542500280000012935e+00
4.543000280000114799e+00
4.543500279999989289e+00
4.544000280000091152e+00
4.544500279999965642e+00
4.545000280000067505e+00
4.545500279999941995e+00
4.546000280000043858e+00
4.546500279999918348e+00
4.547000280000020211e+00
4.547500280000122075e+00
4.548000279999996565e+00
4.548500280000098428e+00
4.549000279999972918e+00
4.549500280000074781e+00
4.550000279999949271e+00
4.550500280000051134e+00
4.551000279999925624e+00
4.551500280000027487e+00
4.552000279999901977e+00
4.552500280000003841e+00
4.553000280000105704e+00
4.553500279999980194e+00
4.554000280000082057e+00
4.554500279999956547e+00
4.555000280000058410e+00
4.555500279999932900e+00
4.556000280000034763e+00
4.556500279999909253e+00
4.557000280000011116e+00
4.557500280000112980e+00
4.558000279999987470e+00
4.558500280000089333e+00
4.559000279999963823e+00
4.559500280000065686e+00
4.560000279999940176e+00
4.560500280000042039e+00
4.561000279999916529e+00
4.561500280000018392e+00
4.562000280000120256e+00
4.562500279999994746e+00
4.563000280000096609e+00
4.563500279999971099e+00
4.564000280000072962e+00
4.564500279999947452e+00
4.565000280000049315e+00
4.565500279999923805e+00
4.566000280000025668e+00
4.566500279999900158e+00
4.567000280000002022e+00
4.567500280000103885e+00
4.568000279999978375e+00
4.568500280000080238e+00
4.569000279999954728e+00
4.569500280000056591e+00
4.570000279999931081e+00
4.570500280000032944e+00
4.571000279999907434e+00
4.571500280000009298e+00
4.572000280000111161e+00
4.572500279999985651e+00
4.573000280000087514e+00
4.573500279999962004e+00
4.574000280000063867e+00
4.574500279999938357e+00
4.575000280000040220e+00
4.575500279999914710e+00
4.576000280000016573e+00
4.576500280000118437e+00
4.577000279999992927e+00
4.577500280000094790e+00
4.578000279999969280e+00
4.578500280000071143e+00
4.579000279999945633e+00
4.579500280000047496e+00
4.580000279999921986e+00
4.580500280000023849e+00
4.581000279999898339e+00
4.581500280000000203e+00
4.582000280000102066e+00
4.582500279999976556e+00
4.583000280000078419e+00
4.583500279999952909e+00
4.584000280000054772e+00
4.584500279999929262e+00
4.585000280000031125e+00
4.585500279999905615e+00
4.586000280000007479e+00
4.586500280000109342e+00
4.587000279999983832e+00
4.587500280000085695e+00
4.588000279999960185e+00
4.588500280000062048e+00
4.589000279999936538e+00
4.589500280000038401e+00
4.590000279999912891e+00
4.590500280000014754e+00
4.591000280000116618e+00
4.591500279999991108e+00
4.592000280000092971e+00
4.592500279999967461e+00
4.593000280000069324e+00
4.593500279999943814e+00
4.594000280000045677e+00
4.594500279999920167e+00
4.595000280000022030e+00
4.595500280000123894e+00
4.596000279999998384e+00
4.596500280000100247e+00
4.597000279999974737e+00
4.597500280000076600e+00
4.598000279999951090e+00
4.598500280000052953e+00
4.599000279999927443e+00
4.599500280000029306e+00
4.600000279999903796e+00
4.600500280000005660e+00
4.601000280000107523e+00
4.601500279999982013e+00
4.602000280000083876e+00
4.602500279999958366e+00
4.603000289999954475e+00
4.603500290000056339e+00
4.604000289999930828e+00
4.604500290000032692e+00
4.605000289999907181e+00
4.605500290000009045e+00
4.606000290000110908e+00
4.606500289999985398e+00
4.607000290000087261e+00
4.607500289999961751e+00
4.608000290000063615e+00
4.608500289999938104e+00
4.609000290000039968e+00
4.609500289999914457e+00
4.610000290000016321e+00
4.610500290000118184e+00
4.611000289999992674e+00
4.611500290000094537e+00
4.612000289999969027e+00
4.612500290000070891e+00
4.613000289999945380e+00
4.613500290000047244e+00
4.614000289999921733e+00
4.614500290000023597e+00
4.615000289999898087e+00
4.615500289999999950e+00
4.616000290000101813e+00
4.616500289999976303e+00
4.617000290000078166e+00
4.617500289999952656e+00
4.618000290000054520e+00
4.618500289999929009e+00
4.619000290000030873e+00
4.619500289999905362e+00
4.620000290000007226e+00
4.620500290000109089e+00
4.621000289999983579e+00
4.621500290000085442e+00
4.622000289999959932e+00
4.622500290000061796e+00
4.623000289999936285e+00
4.623500290000038149e+00
4.624000289999912638e+00
4.624500290000014502e+00
4.625000290000116365e+00
4.625500289999990855e+00
4.626000290000092718e+00
4.626500289999967208e+00
4.627000290000069072e+00
4.627500289999943561e+00
4.628000290000045425e+00
4.628500289999919914e+00
4.629000290000021778e+00
4.629500290000123641e+00
4.630000289999998131e+00
4.630500290000099994e+00
4.631000289999974484e+00
4.631500290000076347e+00
4.632000289999950837e+00
4.632500290000052701e+00
4.633000289999927190e+00
4.633500290000029054e+00
4.634000289999903544e+00
4.634500290000005407e+00
4.635000290000107270e+00
4.635500289999981760e+00
4.636000290000083623e+00
4.636500289999958113e+00
4.637000290000059977e+00
4.637500289999934466e+00
4.638000290000036330e+00
4.638500289999910819e+00
4.639000290000012683e+00
4.639500290000114546e+00
4.640000289999989036e+00
4.640500290000090899e+00
4.641000289999965389e+00
4.641500290000067253e+00
4.642000289999941742e+00
4.642500290000043606e+00
4.643000289999918095e+00
4.643500290000019959e+00
4.644000290000121822e+00
4.644500289999996312e+00
4.645000290000098175e+00
4.645500289999972665e+00
4.646000290000074529e+00
4.646500289999949018e+00
4.647000290000050882e+00
4.647500289999925371e+00
4.648000290000027235e+00
4.648500289999901725e+00
4.649000290000003588e+00
4.649500290000105451e+00
4.650000289999979941e+00
4.650500290000081804e+00
4.651000289999956294e+00
4.651500290000058158e+00
4.652000289999932647e+00
4.652500290000034511e+00
4.653000289999909000e+00
4.653500290000010864e+00
4.654000290000112727e+00
4.654500289999987217e+00
4.655000290000089080e+00
4.655500289999963570e+00
4.656000290000065434e+00
4.656500289999939923e+00
4.657000290000041787e+00
4.657500289999916276e+00
4.658000290000018140e+00
4.658500290000120003e+00
4.659000289999994493e+00
4.659500290000096356e+00
4.660000289999970846e+00
4.660500290000072710e+00
4.661000289999947199e+00
4.661500290000049063e+00
4.662000289999923552e+00
4.662500290000025416e+00
4.663000289999899906e+00
4.663500290000001769e+00
4.664000290000103632e+00
4.664500289999978122e+00
4.665000290000079985e+00
4.665500289999954475e+00
4.666000290000056339e+00
4.666500289999930828e+00
4.667000290000032692e+00
4.667500289999907181e+00
4.668000290000009045e+00
4.668500290000110908e+00
4.669000289999985398e+00
4.669500290000087261e+00
4.670000289999961751e+00
4.670500290000063615e+00
4.671000289999938104e+00
4.671500290000039968e+00
4.672000289999914457e+00
4.672500290000016321e+00
4.673000290000118184e+00
4.673500289999992674e+00
4.674000290000094537e+00
4.674500289999969027e+00
4.675000290000070891e+00
4.675500289999945380e+00
4.676000290000047244e+00
4.676500289999921733e+00
4.677000290000023597e+00
4.677500289999898087e+00
4.678000289999999950e+00
4.678500290000101813e+00
4.679000289999976303e+00
4.679500290000078166e+00
4.680000289999952656e+00
4.680500290000054520e+00
4.681000289999929009e+00
4.681500290000030873e+00
4.682000289999905362e+00
4.682500290000007226e+00
4.683000290000109089e+00
4.683500289999983579e+00
4.684000290000085442e+00
4.684500289999959932e+00
4.685000290000061796e+00
4.685500289999936285e+00
4.686000290000038149e+00
4.686500289999912638e+00
4.687000290000014502e+00
4.687500290000116365e+00
4.688000289999990855e+00
4.688500290000092718e+00
4.689000289999967208e+00
4.689500290000069072e+00
4.690000289999943561e+00
4.690500290000045425e+00
4.691000289999919914e+00
4.691500290000021778e+00
4.692000290000123641e+00
4.692500289999998131e+00
4.693000290000099994e+00
4.693500289999974484e+00
4.694000290000076347e+00
4.694500289999950837e+00
4.695000290000052701e+00
4.695500289999927190e+00
4.696000290000029054e+00
4.696500289999903544e+00
4.697000290000005407e+00
4.697500290000107270e+00
4.698000289999981760e+00
4.698500290000083623e+00
4.699000289999958113e+00
4.699500290000059977e+00
4.700000289999934466e+00
4.700500290000036330e+00
4.701000289999910819e+00
4.701500290000012683e+00
4.702000290000114546e+00
4.702500289999989036e+00
4.703000290000090899e+00
4.703500289999965389e+00
4.704000290000067253e+00
4.704500289999941742e+00
4.705000290000043606e+00
4.705500289999918095e+00
4.706000290000019959e+00
4.706500290000121822e+00
4.707000289999996312e+00
4.707500290000098175e+00
4.708000289999972665e+00
4.708500290000074529e+00
4.709000289999949018e+00
4.709500290000050882e+00
4.710000289999925371e+00
4.710500290000027235e+00
4.711000289999901725e+00
4.711500290000003588e+00
4.712000290000105451e+00
4.712500289999979941e+00
4.713000290000081804e+00
4.713500289999956294e+00
4.714000290000058158e+00
4.714500289999932647e+00
4.715000290000034511e+00
4.715500289999909000e+00
4.716000290000010864e+00
4.716500290000112727e+00
4.717000289999987217e+00
4.717500290000089080e+00
4.718000289999963570e+00
4.718500290000065434e+00
4.719000289999939923e+00
4.719500290000041787e+00
4.720000289999916276e+00
4.720500290000018140e+00
4.721000290000120003e+00
4.721500289999994493e+00
4.722000290000096356e+00
4.722500289999970846e+00
4.723000290000072710e+00
4.723500289999947199e+00
4.724000290000049063e+00
4.724500289999923552e+00
4.725000290000025416e+00
4.725500289999899906e+00
4.726000290000001769e+00
4.726500290000103632e+00
4.727000289999978122e+00
4.727500290000079985e+00
4.728000289999954475e+00
4.728500290000056339e+00
4.729000289999930828e+00
4.729500290000032692e+00
4.730000289999907181e+00
4.730500290000009045e+00
4.731000290000110908e+00
4.731500289999985398e+00
4.732000290000087261e+00
4.732500289999961751e+00
4.733000290000063615e+00
4.733500289999938104e+00
4.734000290000039968e+00
4.734500289999914457e+00
4.735000290000016321e+00
4.735500290000118184e+00
4.736000289999992674e+00
4.736500290000094537e+00
4.737000289999969027e+00
4.737500290000070891e+00
4.738000289999945380e+00
4.738500290000047244e+00
4.739000289999921733e+00
4.739500290000023597e+00
4.740000289999898087e+00
4.740500289999999950e+00
4.741000290000101813e+00
4.741500289999976303e+00
4.742000290000078166e+00
4.742500289999952656e+00
4.743000290000054520e+00
4.743500289999929009e+00
4.744000290000030873e+00
4.744500289999905362e+00
4.745000290000007226e+00
4.745500290000109089e+00
4.746000289999983579e+00
4.746500290000085442e+00
4.747000289999959932e+00
4.747500290000061796e+00
4.748000289999936285e+00
4.748500290000038149e+00
4.749000289999912638e+00
4.749500290000014502e+00
4.750000290000116365e+00
4.750500289999990855e+00
4.751000290000092718e+00
4.751500289999967208e+00
4.752000290000069072e+00
4.752500289999943561e+00
4.753000290000045425e+00
4.753500289999919914e+00
4.754000290000021778e+00
4.754500290000123641e+00
4.755000289999998131e+00
4.755500290000099994e+00
4.756000289999974484e+00
4.756500290000076347e+00
4.757000289999950837e+00
4.757500290000052701e+00
4.758000289999927190e+00
4.758500290000029054e+00
4.759000289999903544e+00
4.759500290000005407e+00
4.760000290000107270e+00
4.760500289999981760e+00
4.761000290000083623e+00
4.761500289999958113e+00
4.762000290000059977e+00
4.762500289999934466e+00
4.763000290000036330e+00
4.763500289999910819e+00
4.764000290000012683e+00
4.764500290000114546e+00
4.765000289999989036e+00
4.765500290000090899e+00
4.766000289999965389e+00
4.766500290000067253e+00
4.767000300000063362e+00
4.767500299999937852e+00
4.768000300000039715e+00
4.768500299999914205e+00
4.769000300000016068e+00
4.769500300000117932e+00
4.770000299999992421e+00
4.770500300000094285e+00
4.771000299999968775e+00
4.771500300000070638e+00
4.772000299999945128e+00
4.772500300000046991e+00
4.773000299999921481e+00
4.773500300000023344e+00
4.774000299999897834e+00
4.774500299999999697e+00
4.775000300000101561e+00
4.775500299999976050e+00
4.776000300000077914e+00
4.776500299999952404e+00
4.777000300000054267e+00
4.777500299999928757e+00
4.778000300000030620e+00
4.778500299999905110e+00
4.779000300000006973e+00
4.779500300000108837e+00
4.780000299999983326e+00
4.780500300000085190e+00
4.781000299999959680e+00
4.781500300000061543e+00
4.782000299999936033e+00
4.782500300000037896e+00
4.783000299999912386e+00
4.783500300000014249e+00
4.784000300000116113e+00
4.784500299999990602e+00
4.785000300000092466e+00
4.785500299999966956e+00
4.786000300000068819e+00
4.786500299999943309e+00
4.787000300000045172e+00
4.787500299999919662e+00
4.788000300000021525e+00
4.788500300000123389e+00
4.789000299999997878e+00
4.789500300000099742e+00
4.790000299999974231e+00
4.790500300000076095e+00
4.791000299999950585e+00
4.791500300000052448e+00
4.792000299999926938e+00
4.792500300000028801e+00
4.793000299999903291e+00
4.793500300000005154e+00
4.794000300000107018e+00
4.794500299999981507e+00
4.795000300000083371e+00
4.795500299999957861e+00
4.796000300000059724e+00
4.796500299999934214e+00
4.797000300000036077e+00
4.797500299999910567e+00
4.798000300000012430e+00
4.798500300000114294e+00
4.799000299999988783e+00
4.799500300000090647e+00
4.800000299999965137e+00
4.800500300000067000e+00
4.801000299999941490e+00
4.801500300000043353e+00
4.802000299999917843e+00
4.802500300000019706e+00
4.803000300000121570e+00
4.803500299999996059e+00
4.804000300000097923e+00
4.804500299999972412e+00
4.805000300000074276e+00
4.805500299999948766e+00
4.806000300000050629e+00
4.806500299999925119e+00
4.807000300000026982e+00
4.807500299999901472e+00
4.808000300000003335e+00
4.808500300000105199e+00
4.809000299999979688e+00
4.809500300000081552e+00
4.810000299999956042e+00
4.810500300000057905e+00
4.811000299999932395e+00
4.811500300000034258e+00
4.812000299999908748e+00
4.812500300000010611e+00
4.813000300000112475e+00
4.813500299999986964e+00
4.814000300000088828e+00
4.814500299999963318e+00
4.815000300000065181e+00
4.815500299999939671e+00
4.816000300000041534e+00
4.816500299999916024e+00
4.817000300000017887e+00
4.817500300000119751e+00
4.818000299999994240e+00
4.818500300000096104e+00
4.819000299999970593e+00
4.819500300000072457e+00
4.820000299999946947e+00
4.820500300000048810e+00
4.821000299999923300e+00
4.821500300000025163e+00
4.822000299999899653e+00
4.822500300000001516e+00
4.823000300000103380e+00
4.823500299999977869e+00
4.824000300000079733e+00
4.824500299999954223e+00
4.825000300000056086e+00
4.825500299999930576e+00
4.826000300000032439e+00
4.826500299999906929e+00
4.827000300000008792e+00
4.827500300000110656e+00
4.828000299999985145e+00
4.828500300000087009e+00
4.829000299999961499e+00
4.829500300000063362e+00
4.830000299999937852e+00
4.830500300000039715e+00
4.831000299999914205e+00
4.831500300000016068e+00
4.832000300000117932e+00
4.832500299999992421e+00
4.833000300000094285e+00
4.833500299999968775e+00
4.834000300000070638e+00
4.834500299999945128e+00
4.835000300000046991e+00
4.835500299999921481e+00
4.836000300000023344e+00
4.836500299999897834e+00
4.837000299999999697e+00
4.837500300000101561e+00
4.838000299999976050e+00
4.838500300000077914e+00
4.839000299999952404e+00
4.839500300000054267e+00
4.840000299999928757e+00
4.840500300000030620e+00
4.841000299999905110e+00
4.841500300000006973e+00
4.842000300000108837e+00
4.842500299999983326e+00
4.843000300000085190e+00
4.843500299999959680e+00
4.844000300000061543e+00
4.844500299999936033e+00
4.845000300000037896e+00
4.845500299999912386e+00
4.846000300000014249e+00
4.846500300000116113e+00
4.847000299999990602e+00
4.847500300000092466e+00
4.848000299999966956e+00
4.848500300000068819e+00
4.849000299999943309e+00
4.849500300000045172e+00
4.850000299999919662e+00
4.850500300000021525e+00
4.851000300000123389e+00
4.851500299999997878e+00
4.852000300000099742e+00
4.852500299999974231e+00
4.853000300000076095e+00
4.853500299999950585e+00
4.854000300000052448e+00
4.854500299999926938e+00
4.855000300000028801e+00
4.855500299999903291e+00
4.856000300000005154e+00
4.856500300000107018e+00
4.857000299999981507e+00
4.857500300000083371e+00
4.858000299999957861e+00
4.858500300000059724e+00
4.859000299999934214e+00
4.859500300000036077e+00
4.860000299999910567e+00
4.860500300000012430e+00
4.861000300000114294e+00
4.861500299999988783e+00
4.862000300000090647e+00
4.862500299999965137e+00
4.863000300000067000e+00
4.863500299999941490e+00
4.864000300000043353e+00
4.864500299999917843e+00
4.865000300000019706e+00
4.865500300000121570e+00
4.866000299999996059e+00
4.866500300000097923e+00
4.867000299999972412e+00
4.867500300000074276e+00
4.868000299999948766e+00
4.868500300000050629e+00
4.869000299999925119e+00
4.869500300000026982e+00
4.870000299999901472e+00
4.870500300000003335e+00
4.871000300000105199e+00
4.871500299999979688e+00
4.872000300000081552e+00
4.872500299999956042e+00
4.873000300000057905e+00
4.873500299999932395e+00
4.874000300000034258e+00
4.874500299999908748e+00
4.875000300000010611e+00
4.875500300000112475e+00
4.876000299999986964e+00
4.876500300000088828e+00
4.877000299999963318e+00
4.877500300000065181e+00
4.878000299999939671e+00
4.878500300000041534e+00
4.879000299999916024e+00
4.879500300000017887e+00
4.880000300000119751e+00
4.880500299999994240e+00
4.881000300000096104e+00
4.881500299999970593e+00
4.882000300000072457e+00
4.882500299999946947e+00
4.883000300000048810e+00
4.883500299999923300e+00
4.884000300000025163e+00
4.884500299999899653e+00
4.885000300000001516e+00
4.885500300000103380e+00
4.886000299999977869e+00
4.886500300000079733e+00
4.887000299999954223e+00
4.887500300000056086e+00
4.888000299999930576e+00
4.888500300000032439e+00
4.889000299999906929e+00
4.889500300000008792e+00
4.890000300000110656e+00
4.890500299999985145e+00
4.891000300000087009e+00
4.891500299999961499e+00
4.892000300000063362e+00
4.892500299999937852e+00
4.893000300000039715e+00
4.893500299999914205e+00
4.894000300000016068e+00
4.894500300000117932e+00
4.895000299999992421e+00
4.895500300000094285e+00
4.896000299999968775e+00
4.896500300000070638e+00
4.897000299999945128e+00
4.897500300000046991e+00
4.898000299999921481e+00
4.898500300000023344e+00
4.899000299999897834e+00
4.899500299999999697e+00
4.900000300000101561e+00
4.900500299999976050e+00
4.901000300000077914e+00
4.901500299999952404e+00
4.902000300000054267e+00
4.902500299999928757e+00
4.903000300000030620e+00
4.903500299999905110e+00
4.904000300000006973e+00
4.904500300000108837e+00
4.905000299999983326e+00
4.905500300000085190e+00
4.906000299999959680e+00
4.906500300000061543e+00
4.907000299999936033e+00
4.907500300000037896e+00
4.908000299999912386e+00
4.908500300000014249e+00
4.909000300000116113e+00
4.909500299999990602e+00
4.910000300000092466e+00
4.910500299999966956e+00
4.911000300000068819e+00
4.911500299999943309e+00
4.912000300000045172e+00
4.912500299999919662e+00
4.913000300000021525e+00
4.913500300000123389e+00
4.914000299999997878e+00
4.914500300000099742e+00
4.915000299999974231e+00
4.915500300000076095e+00
4.916000299999950585e+00
4.916500300000052448e+00
4.917000299999926938e+00
4.917500300000028801e+00
4.918000299999903291e+00
4.918500300000005154e+00
4.919000300000107018e+00
4.919500299999981507e+00
4.920000300000083371e+00
4.920500299999957861e+00
4.921000300000059724e+00
4.921500299999934214e+00
4.922000300000036077e+00
4.922500299999910567e+00
4.923000300000012430e+00
4.923500300000114294e+00
4.924000299999988783e+00
4.924500300000090647e+00
4.925000299999965137e+00
4.925500300000067000e+00
4.926000299999941490e+00
4.926500300000043353e+00
4.927000299999917843e+00
4.927500300000019706e+00
4.928000300000121570e+00
4.928500299999996059e+00
4.929000300000097923e+00
4.929500299999972412e+00
4.930000309999968522e+00
4.930500310000070385e+00
4.931000309999944875e+00
4.931500310000046738e+00
4.932000309999921228e+00
4.932500310000023092e+00
4.933000309999897581e+00
4.933500309999999445e+00
4.934000310000101308e+00
4.934500309999975798e+00
4.935000310000077661e+00
4.935500309999952151e+00
4.936000310000054014e+00
4.936500309999928504e+00
4.937000310000030368e+00
4.937500309999904857e+00
4.938000310000006721e+00
4.938500310000108584e+00
4.939000309999983074e+00
4.939500310000084937e+00
4.940000309999959427e+00
4.940500310000061290e+00
4.941000309999935780e+00
4.941500310000037643e+00
4.942000309999912133e+00
4.942500310000013997e+00
4.943000310000115860e+00
4.943500309999990350e+00
4.944000310000092213e+00
4.944500309999966703e+00
4.945000310000068566e+00
4.945500309999943056e+00
4.946000310000044919e+00
4.946500309999919409e+00
4.947000310000021273e+00
4.947500310000123136e+00
4.948000309999997626e+00
4.948500310000099489e+00
4.949000309999973979e+00
4.949500310000075842e+00
4.950000309999950332e+00
4.950500310000052195e+00
4.951000309999926685e+00
4.951500310000028549e+00
4.952000309999903038e+00
4.952500310000004902e+00
4.953000310000106765e+00
4.953500309999981255e+00
4.954000310000083118e+00
4.954500309999957608e+00
4.955000310000059471e+00
4.955500309999933961e+00
4.956000310000035824e+00
4.956500309999910314e+00
4.957000310000012178e+00
4.957500310000114041e+00
4.958000309999988531e+00
4.958500310000090394e+00
4.959000309999964884e+00
4.959500310000066747e+00
4.960000309999941237e+00
4.960500310000043100e+00
4.961000309999917590e+00
4.961500310000019454e+00
4.962000310000121317e+00
4.962500309999995807e+00
4.963000310000097670e+00
4.963500309999972160e+00
4.964000310000074023e+00
4.964500309999948513e+00
4.965000310000050376e+00
4.965500309999924866e+00
4.966000310000026730e+00
4.966500309999901219e+00
4.967000310000003083e+00
4.967500310000104946e+00
4.968000309999979436e+00
4.968500310000081299e+00
4.969000309999955789e+00
4.969500310000057652e+00
4.970000309999932142e+00
4.970500310000034005e+00
4.971000309999908495e+00
4.971500310000010359e+00
4.972000310000112222e+00
4.972500309999986712e+00
4.973000310000088575e+00
4.973500309999963065e+00
4.974000310000064928e+00
4.974500309999939418e+00
4.975000310000041281e+00
4.975500309999915771e+00
4.976000310000017635e+00
4.976500310000119498e+00
4.977000309999993988e+00
4.977500310000095851e+00
4.978000309999970341e+00
4.978500310000072204e+00
4.979000309999946694e+00
4.979500310000048557e+00
4.980000309999923047e+00
4.980500310000024911e+00
4.981000309999899400e+00
4.981500310000001264e+00
4.982000310000103127e+00
4.982500309999977617e+00
4.983000310000079480e+00
4.983500309999953970e+00
4.984000310000055833e+00
4.984500309999930323e+00
4.985000310000032187e+00
4.985500309999906676e+00
4.986000310000008540e+00
4.986500310000110403e+00
4.987000309999984893e+00
4.987500310000086756e+00
4.988000309999961246e+00
4.988500310000063109e+00
4.989000309999937599e+00
4.989500310000039462e+00
4.990000309999913952e+00
4.990500310000015816e+00
4.991000310000117679e+00
4.991500309999992169e+00
4.992000310000094032e+00
4.992500309999968522e+00
4.993000310000070385e+00
4.993500309999944875e+00
4.994000310000046738e+00
4.994500309999921228e+00
4.995000310000023092e+00
4.995500309999897581e+00
4.996000309999999445e+00
4.996500310000101308e+00
4.997000309999975798e+00
4.997500310000077661e+00
4.998000309999952151e+00
4.998500310000054014e+00
4.999000309999928504e+00
4.999500310000030368e+00
5.000000309999904857e+00
5.000500310000006721e+00
5.001000310000108584e+00
5.001500309999983074e+00
5.002000310000084937e+00
5.002500309999959427e+00
5.003000310000061290e+00
5.003500309999935780e+00
5.004000310000037643e+00
5.004500309999912133e+00
5.005000310000013997e+00
5.005500310000115860e+00
5.006000309999990350e+00
5.006500310000092213e+00
5.007000309999966703e+00
5.007500310000068566e+00
5.008000309999943056e+00
5.008500310000044919e+00
5.009000309999919409e+00
5.009500310000021273e+00
5.010000310000123136e+00
5.010500309999997626e+00
5.011000310000099489e+00
5.011500309999973979e+00
5.012000310000075842e+00
5.012500309999950332e+00
5.013000310000052195e+00
5.013500309999926685e+00
5.014000310000028549e+00
5.014500309999903038e+00
5.015000310000004902e+00
5.015500310000106765e+00
5.016000309999981255e+00
5.016500310000083118e+00
5.017000309999957608e+00
5.017500310000059471e+00
5.018000309999933961e+00
5.018500310000035824e+00
5.019000309999910314e+00
5.019500310000012178e+00
5.020000310000114041e+00
5.020500309999988531e+00
5.021000310000090394e+00
5.021500309999964884e+00
5.022000310000066747e+00
5.022500309999941237e+00
5.023000310000043100e+00
5.023500309999917590e+00
5.024000310000019454e+00
5.024500310000121317e+00
5.025000309999995807e+00
5.025500310000097670e+00
5.026000309999972160e+00
5.026500310000074023e+00
5.027000309999948513e+00
5.027500310000050376e+00
5.028000309999924866e+00
5.028500310000026730e+00
5.029000309999901219e+00
5.029500310000003083e+00
5.030000310000104946e+00
5.030500309999979436e+00
5.031000310000081299e+00
5.031500309999955789e+00
5.032000310000057652e+00
5.032500309999932142e+00
5.033000310000034005e+00
5.033500309999908495e+00
5.034000310000010359e+00
5.034500310000112222e+00
5.035000309999986712e+00
5.035500310000088575e+00
5.036000309999963065e+00
5.036500310000064928e+00
5.037000309999939418e+00
5.037500310000041281e+00
5.038000309999915771e+00
5.038500310000017635e+00
5.039000310000119498e+00
5.039500309999993988e+00
5.040000310000095851e+00
5.040500309999970341e+00
5.041000310000072204e+00
5.041500309999946694e+00
5.042000310000048557e+00
5.042500309999923047e+00
5.043000310000024911e+00
5.043500309999899400e+00
5.044000310000001264e+00
5.044500310000103127e+00
5.045000309999977617e+00
5.045500310000079480e+00
5.046000309999953970e+00
5.046500310000055833e+00
5.047000309999930323e+00
5.047500310000032187e+00
5.048000309999906676e+00
5.048500310000008540e+00
5.049000310000110403e+00
5.049500309999984893e+00
5.050000310000086756e+00
5.050500309999961246e+00
5.051000310000063109e+00
5.051500309999937599e+00
5.052000310000039462e+00
5.052500309999913952e+00
5.053000310000015816e+00
5.053500310000117679e+00
5.054000309999992169e+00
5.054500310000094032e+00
5.055000309999968522e+00
5.055500310000070385e+00
5.056000309999944875e+00
5.056500310000046738e+00
5.057000309999921228e+00
5.057500310000023092e+00
5.058000309999897581e+00
5.058500309999999445e+00
5.059000310000101308e+00
5.059500309999975798e+00
5.060000310000077661e+00
5.060500309999952151e+00
5.061000310000054014e+00
5.061500309999928504e+00
5.062000310000030368e+00
5.062500309999904857e+00
5.063000310000006721e+00
5.063500310000108584e+00
5.064000309999983074e+00
5.064500310000084937e+00
5.065000309999959427e+00
5.065500310000061290e+00
5.066000309999935780e+00
5.066500310000037643e+00
5.067000309999912133e+00
5.067500310000013997e+00
5.068000310000115860e+00
5.068500309999990350e+00
5.069000310000092213e+00
5.069500309999966703e+00
5.070000310000068566e+00
5.070500309999943056e+00
5.071000310000044919e+00
5.071500309999919409e+00
5.072000310000021273e+00
5.072500310000123136e+00
5.073000309999997626e+00
5.073500310000099489e+00
5.074000309999973979e+00
5.074500310000075842e+00
5.075000309999950332e+00
5.075500310000052195e+00
5.076000309999926685e+00
5.076500310000028549e+00
5.077000309999903038e+00
5.077500310000004902e+00
5.078000310000106765e+00
5.078500309999981255e+00
5.079000310000083118e+00
5.079500309999957608e+00
5.080000310000059471e+00
5.080500309999933961e+00
5.081000310000035824e+00
5.081500309999910314e+00
5.082000310000012178e+00
5.082500310000114041e+00
5.083000309999988531e+00
5.083500310000090394e+00
5.084000309999964884e+00
5.084500310000066747e+00
5.085000309999941237e+00
5.085500310000043100e+00
5.086000309999917590e+00
5.086500310000019454e+00
5.087000310000121317e+00
5.087500309999995807e+00
5.088000310000097670e+00
5.088500309999972160e+00
5.089000310000074023e+00
5.089500309999948513e+00
5.090000310000050376e+00
5.090500309999924866e+00
5.091000310000026730e+00
5.091500309999901219e+00
5.092000310000003083e+00
5.092500310000104946e+00
5.093000309999979436e+00
5.093500310000081299e+00
5.094000320000077409e+00
5.094500319999951898e+00
5.095000320000053762e+00
5.095500319999928251e+00
5.096000320000030115e+00
5.096500319999904605e+00
5.097000320000006468e+00
5.097500320000108331e+00
5.098000319999982821e+00
5.098500320000084685e+00
5.099000319999959174e+00
5.099500320000061038e+00
5.100000319999935527e+00
5.100500320000037391e+00
5.101000319999911881e+00
5.101500320000013744e+00
5.102000320000115607e+00
5.102500319999990097e+00
5.103000320000091961e+00
5.103500319999966450e+00
5.104000320000068314e+00
5.104500319999942803e+00
5.105000320000044667e+00
5.105500319999919157e+00
5.106000320000021020e+00
5.106500320000122883e+00
5.107000319999997373e+00
5.107500320000099236e+00
5.108000319999973726e+00
5.108500320000075590e+00
5.109000319999950079e+00
5.109500320000051943e+00
5.110000319999926433e+00
5.110500320000028296e+00
5.111000319999902786e+00
5.111500320000004649e+00
5.112000320000106512e+00
5.112500319999981002e+00
5.113000320000082866e+00
5.113500319999957355e+00
5.114000320000059219e+00
5.114500319999933708e+00
5.115000320000035572e+00
5.115500319999910062e+00
5.116000320000011925e+00
5.116500320000113788e+00
5.117000319999988278e+00
5.117500320000090142e+00
5.118000319999964631e+00
5.118500320000066495e+00
5.119000319999940984e+00
5.119500320000042848e+00
5.120000319999917338e+00
5.120500320000019201e+00
5.121000320000121064e+00
5.121500319999995554e+00
5.122000320000097418e+00
5.122500319999971907e+00
5.123000320000073771e+00
5.123500319999948260e+00
5.124000320000050124e+00
5.124500319999924614e+00
5.125000320000026477e+00
5.125500319999900967e+00
5.126000320000002830e+00
5.126500320000104693e+00
5.127000319999979183e+00
5.127500320000081047e+00
5.128000319999955536e+00
5.128500320000057400e+00
5.129000319999931889e+00
5.129500320000033753e+00
5.130000319999908243e+00
5.130500320000010106e+00
5.131000320000111969e+00
5.131500319999986459e+00
5.132000320000088323e+00
5.132500319999962812e+00
5.133000320000064676e+00
5.133500319999939165e+00
5.134000320000041029e+00
5.134500319999915519e+00
5.135000320000017382e+00
5.135500320000119245e+00
5.136000319999993735e+00
5.136500320000095599e+00
5.137000319999970088e+00
5.137500320000071952e+00
5.138000319999946441e+00
5.138500320000048305e+00
5.139000319999922795e+00
5.139500320000024658e+00
5.140000319999899148e+00
5.140500320000001011e+00
5.141000320000102874e+00
5.141500319999977364e+00
5.142000320000079228e+00
5.142500319999953717e+00
5.143000320000055581e+00
5.143500319999930070e+00
5.144000320000031934e+00
5.144500319999906424e+00
5.145000320000008287e+00
5.145500320000110150e+00
5.146000319999984640e+00
5.146500320000086504e+00
5.147000319999960993e+00
5.147500320000062857e+00
5.148000319999937346e+00
5.148500320000039210e+00
5.149000319999913700e+00
5.149500320000015563e+00
5.150000320000117426e+00
5.150500319999991916e+00
5.151000320000093780e+00
5.151500319999968269e+00
5.152000320000070133e+00
5.152500319999944622e+00
5.153000320000046486e+00
5.153500319999920976e+00
5.154000320000022839e+00
5.154500319999897329e+00
5.155000319999999192e+00
5.155500320000101055e+00
5.156000319999975545e+00
5.156500320000077409e+00
5.157000319999951898e+00
5.157500320000053762e+00
5.158000319999928251e+00
5.158500320000030115e+00
5.159000319999904605e+00
5.159500320000006468e+00
5.160000320000108331e+00
5.160500319999982821e+00
5.161000320000084685e+00
5.161500319999959174e+00
5.162000320000061038e+00
5.162500319999935527e+00
5.163000320000037391e+00
5.163500319999911881e+00
5.164000320000013744e+00
5.164500320000115607e+00
5.165000319999990097e+00
5.165500320000091961e+00
5.166000319999966450e+00
5.166500320000068314e+00
5.167000319999942803e+00
5.167500320000044667e+00
5.168000319999919157e+00
5.168500320000021020e+00
5.169000320000122883e+00
5.169500319999997373e+00
5.170000320000099236e+00
5.170500319999973726e+00
5.171000320000075590e+00
5.171500319999950079e+00
5.172000320000051943e+00
5.172500319999926433e+00
5.173000320000028296e+00
5.173500319999902786e+00
5.174000320000004649e+00
5.174500320000106512e+00
5.175000319999981002e+00
5.175500320000082866e+00
5.176000319999957355e+00
5.176500320000059219e+00
5.177000319999933708e+00
5.177500320000035572e+00
5.178000319999910062e+00
5.178500320000011925e+00
5.179000320000113788e+00
5.179500319999988278e+00
5.180000320000090142e+00
5.180500319999964631e+00
5.181000320000066495e+00
5.181500319999940984e+00
5.182000320000042848e+00
5.182500319999917338e+00
5.183000320000019201e+00
5.183500320000121064e+00
5.184000319999995554e+00
5.184500320000097418e+00
5.185000319999971907e+00
5.185500320000073771e+00
5.186000319999948260e+00
5.186500320000050124e+00
5.187000319999924614e+00
5.187500320000026477e+00
5.188000319999900967e+00
5.188500320000002830e+00
5.189000320000104693e+00
5.189500319999979183e+00
5.190000320000081047e+00
5.190500319999955536e+00
5.191000320000057400e+00
5.191500319999931889e+00
5.192000320000033753e+00
5.192500319999908243e+00
5.193000320000010106e+00
5.193500320000111969e+00
5.194000319999986459e+00
5.194500320000088323e+00
5.195000319999962812e+00
5.195500320000064676e+00
5.196000319999939165e+00
5.196500320000041029e+00
5.197000319999915519e+00
5.197500320000017382e+00
5.198000320000119245e+00
5.198500319999993735e+00
5.199000320000095599e+00
5.199500319999970088e+00
5.200000320000071952e+00
5.200500319999946441e+00
5.201000320000048305e+00
5.201500319999922795e+00
5.202000320000024658e+00
5.202500319999899148e+00
5.203000320000001011e+00
5.203500320000102874e+00
5.204000319999977364e+00
5.204500320000079228e+00
5.205000319999953717e+00
5.205500320000055581e+00
5.206000319999930070e+00
5.206500320000031934e+00
5.207000319999906424e+00
5.207500320000008287e+00
5.208000320000110150e+00
5.208500319999984640e+00
5.209000320000086504e+00
5.209500319999960993e+00
5.210000320000062857e+00
5.210500319999937346e+00
5.211000320000039210e+00
5.211500319999913700e+00
5.212000320000015563e+00
5.212500320000117426e+00
5.213000319999991916e+00
5.213500320000093780e+00
5.214000319999968269e+00
5.214500320000070133e+00
5.215000319999944622e+00
5.215500320000046486e+00
5.216000319999920976e+00
5.216500320000022839e+00
5.217000319999897329e+00
5.217500319999999192e+00
5.218000320000101055e+00
5.218500319999975545e+00
5.219000320000077409e+00
5.219500319999951898e+00
5.220000320000053762e+00
5.220500319999928251e+00
5.221000320000030115e+00
5.221500319999904605e+00
5.222000320000006468e+00
5.222500320000108331e+00
5.223000319999982821e+00
5.223500320000084685e+00
5.224000319999959174e+00
5.224500320000061038e+00
5.225000319999935527e+00
5.225500320000037391e+00
5.226000319999911881e+00
5.226500320000013744e+00
5.227000320000115607e+00
5.227500319999990097e+00
5.228000320000091961e+00
5.228500319999966450e+00
5.229000320000068314e+00
5.229500319999942803e+00
5.230000320000044667e+00
5.230500319999919157e+00
5.231000320000021020e+00
5.231500320000122883e+00
5.232000319999997373e+00
5.232500320000099236e+00
5.233000319999973726e+00
5.233500320000075590e+00
5.234000319999950079e+00
5.234500320000051943e+00
5.235000319999926433e+00
5.235500320000028296e+00
5.236000319999902786e+00
5.236500320000004649e+00
5.237000320000106512e+00
5.237500319999981002e+00
5.238000320000082866e+00
5.238500319999957355e+00
5.239000320000059219e+00
5.239500319999933708e+00
5.240000320000035572e+00
5.240500319999910062e+00
5.241000320000011925e+00
5.241500320000113788e+00
5.242000319999988278e+00
5.242500320000090142e+00
5.243000319999964631e+00
5.243500320000066495e+00
5.244000319999940984e+00
5.244500320000042848e+00
5.245000319999917338e+00
5.245500320000019201e+00
5.246000320000121064e+00
5.246500319999995554e+00
5.247000320000097418e+00
5.247500319999971907e+00
5.248000320000073771e+00
5.248500319999948260e+00
5.249000320000050124e+00
5.249500319999924614e+00
5.250000320000026477e+00
5.250500319999900967e+00
5.251000320000002830e+00
5.251500320000104693e+00
5.252000319999979183e+00
5.252500320000081047e+00
5.253000319999955536e+00
5.253500320000057400e+00
5.254000319999931889e+00
5.254500320000033753e+00
5.255000319999908243e+00
5.255500320000010106e+00
5.256000320000111969e+00
5.256500319999986459e+00
5.257000320000088323e+00
5.257500319999962812e+00
5.258000329999958922e+00
5.258500330000060785e+00
5.259000329999935275e+00
5.259500330000037138e+00
5.260000329999911628e+00
5.260500330000013491e+00
5.261000330000115355e+00
5.261500329999989845e+00
5.262000330000091708e+00
5.262500329999966198e+00
5.263000330000068061e+00
5.263500329999942551e+00
5.264000330000044414e+00
5.264500329999918904e+00
5.265000330000020767e+00
5.265500330000122631e+00
5.266000329999997120e+00
5.266500330000098984e+00
5.267000329999973474e+00
5.267500330000075337e+00
5.268000329999949827e+00
5.268500330000051690e+00
5.269000329999926180e+00
5.269500330000028043e+00
5.270000329999902533e+00
5.270500330000004396e+00
5.271000330000106260e+00
5.271500329999980750e+00
5.272000330000082613e+00
5.272500329999957103e+00
5.273000330000058966e+00
5.273500329999933456e+00
5.274000330000035319e+00
5.274500329999909809e+00
5.275000330000011672e+00
5.275500330000113536e+00
5.276000329999988026e+00
5.276500330000089889e+00
5.277000329999964379e+00
5.277500330000066242e+00
5.278000329999940732e+00
5.278500330000042595e+00
5.279000329999917085e+00
5.279500330000018948e+00
5.280000330000120812e+00
5.280500329999995301e+00
5.281000330000097165e+00
5.281500329999971655e+00
5.282000330000073518e+00
5.282500329999948008e+00
5.283000330000049871e+00
5.283500329999924361e+00
5.284000330000026224e+00
5.284500329999900714e+00
5.285000330000002577e+00
5.285500330000104441e+00
5.286000329999978931e+00
5.286500330000080794e+00
5.287000329999955284e+00
5.287500330000057147e+00
5.288000329999931637e+00
5.288500330000033500e+00
5.289000329999907990e+00
5.289500330000009853e+00
5.290000330000111717e+00
5.290500329999986207e+00
5.291000330000088070e+00
5.291500329999962560e+00
5.292000330000064423e+00
5.292500329999938913e+00
5.293000330000040776e+00
5.293500329999915266e+00
5.294000330000017129e+00
5.294500330000118993e+00
5.295000329999993482e+00
5.295500330000095346e+00
5.296000329999969836e+00
5.296500330000071699e+00
5.297000329999946189e+00
5.297500330000048052e+00
5.298000329999922542e+00
5.298500330000024405e+00
5.299000329999898895e+00
5.299500330000000758e+00
5.300000330000102622e+00
5.300500329999977112e+00
5.301000330000078975e+00
5.301500329999953465e+00
5.302000330000055328e+00
5.302500329999929818e+00
5.303000330000031681e+00
5.303500329999906171e+00
5.304000330000008034e+00
5.304500330000109898e+00
5.305000329999984388e+00
5.305500330000086251e+00
5.306000329999960741e+00
5.306500330000062604e+00
5.307000329999937094e+00
5.307500330000038957e+00
5.308000329999913447e+00
5.308500330000015310e+00
5.309000330000117174e+00
5.309500329999991663e+00
5.310000330000093527e+00
5.310500329999968017e+00
5.311000330000069880e+00
5.311500329999944370e+00
5.312000330000046233e+00
5.312500329999920723e+00
5.313000330000022586e+00
5.313500329999897076e+00
5.314000329999998939e+00
5.314500330000100803e+00
5.315000329999975293e+00
5.315500330000077156e+00
5.316000329999951646e+00
5.316500330000053509e+00
5.317000329999927999e+00
5.317500330000029862e+00
5.318000329999904352e+00
5.318500330000006215e+00
5.319000330000108079e+00
5.319500329999982569e+00
5.320000330000084432e+00
5.320500329999958922e+00
5.321000330000060785e+00
5.321500329999935275e+00
5.322000330000037138e+00
5.322500329999911628e+00
5.323000330000013491e+00
5.323500330000115355e+00
5.324000329999989845e+00
5.324500330000091708e+00
5.325000329999966198e+00
5.325500330000068061e+00
5.326000329999942551e+00
5.326500330000044414e+00
5.327000329999918904e+00
5.327500330000020767e+00
5.328000330000122631e+00
5.328500329999997120e+00
5.329000330000098984e+00
5.329500329999973474e+00
5.330000330000075337e+00
5.330500329999949827e+00
5.331000330000051690e+00
5.331500329999926180e+00
5.332000330000028043e+00
5.332500329999902533e+00
5.333000330000004396e+00
5.333500330000106260e+00
5.334000329999980750e+00
5.334500330000082613e+00
5.335000329999957103e+00
5.335500330000058966e+00
5.336000329999933456e+00
5.336500330000035319e+00
5.337000329999909809e+00
5.337500330000011672e+00
5.338000330000113536e+00
5.338500329999988026e+00
5.339000330000089889e+00
5.339500329999964379e+00
5.340000330000066242e+00
5.340500329999940732e+00
5.341000330000042595e+00
5.341500329999917085e+00
5.342000330000018948e+00
5.342500330000120812e+00
5.343000329999995301e+00
5.343500330000097165e+00
5.344000329999971655e+00
5.344500330000073518e+00
5.345000329999948008e+00
5.345500330000049871e+00
5.346000329999924361e+00
5.346500330000026224e+00
5.347000329999900714e+00
5.347500330000002577e+00
5.348000330000104441e+00
5.348500329999978931e+00
5.349000330000080794e+00
5.349500329999955284e+00
5.350000330000057147e+00
5.350500329999931637e+00
5.351000330000033500e+00
5.351500329999907990e+00
5.352000330000009853e+00
5.352500330000111717e+00
5.353000329999986207e+00
5.353500330000088070e+00
5.354000329999962560e+00
5.354500330000064423e+00
5.355000329999938913e+00
5.355500330000040776e+00
5.356000329999915266e+00
5.356500330000017129e+00
5.357000330000118993e+00
5.357500329999993482e+00
5.358000330000095346e+00
5.358500329999969836e+00
5.359000330000071699e+00
5.359500329999946189e+00
5.360000330000048052e+00
5.360500329999922542e+00
5.361000330000024405e+00
5.361500329999898895e+00
5.362000330000000758e+00
5.362500330000102622e+00
5.363000329999977112e+00
5.363500330000078975e+00
5.364000329999953465e+00
5.364500330000055328e+00
5.365000329999929818e+00
5.365500330000031681e+00
5.366000329999906171e+00
5.366500330000008034e+00
5.367000330000109898e+00
5.367500329999984388e+00
5.368000330000086251e+00
5.368500329999960741e+00
5.369000330000062604e+00
5.369500329999937094e+00
5.370000330000038957e+00
5.370500329999913447e+00
5.371000330000015310e+00
5.371500330000117174e+00
5.372000329999991663e+00
5.372500330000093527e+00
5.373000329999968017e+00
5.373500330000069880e+00
5.374000329999944370e+00
5.374500330000046233e+00
5.375000329999920723e+00
5.375500330000022586e+00
5.376000329999897076e+00
5.376500329999998939e+00
5.377000330000100803e+00
5.377500329999975293e+00
5.378000330000077156e+00
5.378500329999951646e+00
5.379000330000053509e+00
5.379500329999927999e+00
5.380000330000029862e+00
5.380500329999904352e+00
5.381000330000006215e+00
5.381500330000108079e+00
5.382000329999982569e+00
5.382500330000084432e+00
5.383000329999958922e+00
5.383500330000060785e+00
5.384000329999935275e+00
5.384500330000037138e+00
5.385000329999911628e+00
5.385500330000013491e+00
5.386000330000115355e+00
5.386500329999989845e+00
5.387000330000091708e+00
5.387500329999966198e+00
5.388000330000068061e+00
5.388500329999942551e+00
5.389000330000044414e+00
5.389500329999918904e+00
5.390000330000020767e+00
5.390500330000122631e+00
5.391000329999997120e+00
5.391500330000098984e+00
5.392000329999973474e+00
5.392500330000075337e+00
5.393000329999949827e+00
5.393500330000051690e+00
5.394000329999926180e+00
5.394500330000028043e+00
5.395000329999902533e+00
5.395500330000004396e+00
5.396000330000106260e+00
5.396500329999980750e+00
5.397000330000082613e+00
5.397500329999957103e+00
5.398000330000058966e+00
5.398500329999933456e+00
5.399000330000035319e+00
5.399500329999909809e+00
5.400000330000011672e+00
5.400500330000113536e+00
5.401000329999988026e+00
5.401500330000089889e+00
5.402000329999964379e+00
5.402500330000066242e+00
5.403000329999940732e+00
5.403500330000042595e+00
5.404000329999917085e+00
5.404500330000018948e+00
5.405000330000120812e+00
5.405500329999995301e+00
5.406000330000097165e+00
5.406500329999971655e+00
5.407000330000073518e+00
5.407500329999948008e+00
5.408000330000049871e+00
5.408500329999924361e+00
5.409000330000026224e+00
5.409500329999900714e+00
5.410000330000002577e+00
5.410500330000104441e+00
5.411000329999978931e+00
5.411500330000080794e+00
5.412000329999955284e+00
5.412500330000057147e+00
5.413000329999931637e+00
5.413500330000033500e+00
5.414000329999907990e+00
5.414500330000009853e+00
5.415000330000111717e+00
5.415500329999986207e+00
5.416000330000088070e+00
5.416500329999962560e+00
5.417000330000064423e+00
5.417500329999938913e+00
5.418000330000040776e+00
5.418500329999915266e+00
5.419000330000017129e+00
5.419500330000118993e+00
5.420000329999993482e+00
5.420500330000095346e+00
5.421000329999969836e+00
5.421500330000071699e+00
5.422000340000067808e+00
5.422500339999942298e+00
5.423000340000044162e+00
5.423500339999918651e+00
5.424000340000020515e+00
5.424500340000122378e+00
5.425000339999996868e+00
5.425500340000098731e+00
5.426000339999973221e+00
5.426500340000075084e+00
5.427000339999949574e+00
5.427500340000051438e+00
5.428000339999925927e+00
5.428500340000027791e+00
5.429000339999902280e+00
5.429500340000004144e+00
5.430000340000106007e+00
5.430500339999980497e+00
5.431000340000082360e+00
5.431500339999956850e+00
5.432000340000058713e+00
5.432500339999933203e+00
5.433000340000035067e+00
5.433500339999909556e+00
5.434000340000011420e+00
5.434500340000113283e+00
5.435000339999987773e+00
5.435500340000089636e+00
5.436000339999964126e+00
5.436500340000065989e+00
5.437000339999940479e+00
5.437500340000042343e+00
5.438000339999916832e+00
5.438500340000018696e+00
5.439000340000120559e+00
5.439500339999995049e+00
5.440000340000096912e+00
5.440500339999971402e+00
5.441000340000073265e+00
5.441500339999947755e+00
5.442000340000049619e+00
5.442500339999924108e+00
5.443000340000025972e+00
5.443500339999900461e+00
5.444000340000002325e+00
5.444500340000104188e+00
5.445000339999978678e+00
5.445500340000080541e+00
5.446000339999955031e+00
5.446500340000056894e+00
5.447000339999931384e+00
5.447500340000033248e+00
5.448000339999907737e+00
5.448500340000009601e+00
5.449000340000111464e+00
5.449500339999985954e+00
5.450000340000087817e+00
5.450500339999962307e+00
5.451000340000064170e+00
5.451500339999938660e+00
5.452000340000040524e+00
5.452500339999915013e+00
5.453000340000016877e+00
5.453500340000118740e+00
5.454000339999993230e+00
5.454500340000095093e+00
5.455000339999969583e+00
5.455500340000071446e+00
5.456000339999945936e+00
5.456500340000047800e+00
5.457000339999922289e+00
5.457500340000024153e+00
5.458000339999898642e+00
5.458500340000000506e+00
5.459000340000102369e+00
5.459500339999976859e+00
5.460000340000078722e+00
5.460500339999953212e+00
5.461000340000055076e+00
5.461500339999929565e+00
5.462000340000031429e+00
5.462500339999905918e+00
5.463000340000007782e+00
5.463500340000109645e+00
5.464000339999984135e+00
5.464500340000085998e+00
5.465000339999960488e+00
5.465500340000062351e+00
5.466000339999936841e+00
5.466500340000038705e+00
5.467000339999913194e+00
5.467500340000015058e+00
5.468000340000116921e+00
5.468500339999991411e+00
5.469000340000093274e+00
5.469500339999967764e+00
5.470000340000069627e+00
5.470500339999944117e+00
5.471000340000045981e+00
5.471500339999920470e+00
5.472000340000022334e+00
5.472500339999896823e+00
5.473000339999998687e+00
5.473500340000100550e+00
5.474000339999975040e+00
5.474500340000076903e+00
5.475000339999951393e+00
5.475500340000053257e+00
5.476000339999927746e+00
5.476500340000029610e+00
5.477000339999904099e+00
5.477500340000005963e+00
5.478000340000107826e+00
5.478500339999982316e+00
5.479000340000084179e+00
5.479500339999958669e+00
5.480000340000060532e+00
5.480500339999935022e+00
5.481000340000036886e+00
5.481500339999911375e+00
5.482000340000013239e+00
5.482500340000115102e+00
5.483000339999989592e+00
5.483500340000091455e+00
5.484000339999965945e+00
5.484500340000067808e+00
5.485000339999942298e+00
5.485500340000044162e+00
5.486000339999918651e+00
5.486500340000020515e+00
5.487000340000122378e+00
5.487500339999996868e+00
5.488000340000098731e+00
5.488500339999973221e+00
5.489000340000075084e+00
5.489500339999949574e+00
5.490000340000051438e+00
5.490500339999925927e+00
5.491000340000027791e+00
5.491500339999902280e+00
5.492000340000004144e+00
5.492500340000106007e+00
5.493000339999980497e+00
5.493500340000082360e+00
5.494000339999956850e+00
5.494500340000058713e+00
5.495000339999933203e+00
5.495500340000035067e+00
5.496000339999909556e+00
5.496500340000011420e+00
5.497000340000113283e+00
5.497500339999987773e+00
5.498000340000089636e+00
5.498500339999964126e+00
5.499000340000065989e+00
5.499500339999940479e+00
5.500000340000042343e+00
5.500500339999916832e+00
5.501000340000018696e+00
5.501500340000120559e+00
5.502000339999995049e+00
5.502500340000096912e+00
5.503000339999971402e+00
5.503500340000073265e+00
5.504000339999947755e+00
5.504500340000049619e+00
5.505000339999924108e+00
5.505500340000025972e+00
5.506000339999900461e+00
5.506500340000002325e+00
5.507000340000104188e+00
5.507500339999978678e+00
5.508000340000080541e+00
5.508500339999955031e+00
5.509000340000056894e+00
5.509500339999931384e+00
5.510000340000033248e+00
5.510500339999907737e+00
5.511000340000009601e+00
5.511500340000111464e+00
5.512000339999985954e+00
5.512500340000087817e+00
5.513000339999962307e+00
5.513500340000064170e+00
5.514000339999938660e+00
5.514500340000040524e+00
5.515000339999915013e+00
5.515500340000016877e+00
5.516000340000118740e+00
5.516500339999993230e+00
5.517000340000095093e+00
5.517500339999969583e+00
5.518000340000071446e+00
5.518500339999945936e+00
5.519000340000047800e+00
5.519500339999922289e+00
5.520000340000024153e+00
5.520500339999898642e+00
5.521000340000000506e+00
5.521500340000102369e+00
5.522000339999976859e+00
5.522500340000078722e+00
5.523000339999953212e+00
5.523500340000055076e+00
5.524000339999929565e+00
5.524500340000031429e+00
5.525000339999905918e+00
5.525500340000007782e+00
5.526000340000109645e+00
5.526500339999984135e+00
5.527000340000085998e+00
5.527500339999960488e+00
5.528000340000062351e+00
5.528500339999936841e+00
5.529000340000038705e+00
5.529500339999913194e+00
5.530000340000015058e+00
5.530500340000116921e+00
5.531000339999991411e+00
5.531500340000093274e+00
5.532000339999967764e+00
5.532500340000069627e+00
5.533000339999944117e+00
5.533500340000045981e+00
5.534000339999920470e+00
5.534500340000022334e+00
5.535000339999896823e+00
5.535500339999998687e+00
5.536000340000100550e+00
5.536500339999975040e+00
5.537000340000076903e+00
5.537500339999951393e+00
5.538000340000053257e+00
5.538500339999927746e+00
5.539000340000029610e+00
5.539500339999904099e+00
5.540000340000005963e+00
5.540500340000107826e+00
5.541000339999982316e+00
5.541500340000084179e+00
5.542000339999958669e+00
5.542500340000060532e+00
5.543000339999935022e+00
5.543500340000036886e+00
5.544000339999911375e+00
5.544500340000013239e+00
5.545000340000115102e+00
5.545500339999989592e+00
5.546000340000091455e+00
5.546500339999965945e+00
5.547000340000067808e+00
5.547500339999942298e+00
5.548000340000044162e+00
5.548500339999918651e+00
5.549000340000020515e+00
5.549500340000122378e+00
5.550000339999996868e+00
5.550500340000098731e+00
5.551000339999973221e+00
5.551500340000075084e+00
5.552000339999949574e+00
5.552500340000051438e+00
5.553000339999925927e+00
5.553500340000027791e+00
5.554000339999902280e+00
5.554500340000004144e+00
5.555000340000106007e+00
5.555500339999980497e+00
5.556000340000082360e+00
5.556500339999956850e+00
5.557000340000058713e+00
5.557500339999933203e+00
5.558000340000035067e+00
5.558500339999909556e+00
5.559000340000011420e+00
5.559500340000113283e+00
5.560000339999987773e+00
5.560500340000089636e+00
5.561000339999964126e+00
5.561500340000065989e+00
5.562000339999940479e+00
5.562500340000042343e+00
5.563000339999916832e+00
5.563500340000018696e+00
5.564000340000120559e+00
5.564500339999995049e+00
5.565000340000096912e+00
5.565500339999971402e+00
5.566000340000073265e+00
5.566500339999947755e+00
5.567000340000049619e+00
5.567500339999924108e+00
5.568000340000025972e+00
5.568500339999900461e+00
5.569000340000002325e+00
5.569500340000104188e+00
5.570000339999978678e+00
5.570500340000080541e+00
5.571000339999955031e+00
5.571500340000056894e+00
5.572000339999931384e+00
5.572500340000033248e+00
5.573000339999907737e+00
5.573500340000009601e+00
5.574000340000111464e+00
5.574500339999985954e+00
5.575000340000087817e+00
5.575500339999962307e+00
5.576000340000064170e+00
5.576500339999938660e+00
5.577000340000040524e+00
5.577500339999915013e+00
5.578000340000016877e+00
5.578500340000118740e+00
5.579000339999993230e+00
5.579500340000095093e+00
5.580000339999969583e+00
5.580500340000071446e+00
5.581000339999945936e+00
5.581500340000047800e+00
5.582000339999922289e+00
5.582500340000024153e+00
5.583000339999898642e+00
5.583500340000000506e+00
5.584000340000102369e+00
5.584500339999976859e+00
5.585000340000078722e+00
5.585500339999953212e+00
5.586000349999949322e+00
5.586500350000051185e+00
5.587000349999925675e+00
5.587500350000027538e+00
5.588000349999902028e+00
5.588500350000003891e+00
5.589000350000105755e+00
5.589500349999980244e+00
5.590000350000082108e+00
5.590500349999956597e+00
5.591000350000058461e+00
5.591500349999932951e+00
5.592000350000034814e+00
5.592500349999909304e+00
5.593000350000011167e+00
5.593500350000113031e+00
5.594000349999987520e+00
5.594500350000089384e+00
5.595000349999963873e+00
5.595500350000065737e+00
5.596000349999940227e+00
5.596500350000042090e+00
5.597000349999916580e+00
5.597500350000018443e+00
5.598000350000120307e+00
5.598500349999994796e+00
5.599000350000096660e+00
5.599500349999971149e+00
5.600000350000073013e+00
5.600500349999947503e+00
5.601000350000049366e+00
5.601500349999923856e+00
5.602000350000025719e+00
5.602500349999900209e+00
5.603000350000002072e+00
5.603500350000103936e+00
5.604000349999978425e+00
5.604500350000080289e+00
5.605000349999954778e+00
5.605500350000056642e+00
5.606000349999931132e+00
5.606500350000032995e+00
5.607000349999907485e+00
5.607500350000009348e+00
5.608000350000111212e+00
5.608500349999985701e+00
5.609000350000087565e+00
5.609500349999962054e+00
5.610000350000063918e+00
5.610500349999938408e+00
5.611000350000040271e+00
5.611500349999914761e+00
5.612000350000016624e+00
5.612500350000118488e+00
5.613000349999992977e+00
5.613500350000094841e+00
5.614000349999969330e+00
5.614500350000071194e+00
5.615000349999945684e+00
5.615500350000047547e+00
5.616000349999922037e+00
5.616500350000023900e+00
5.617000349999898390e+00
5.617500350000000253e+00
5.618000350000102117e+00
5.618500349999976606e+00
5.619000350000078470e+00
5.619500349999952959e+00
5.620000350000054823e+00
5.620500349999929313e+00
5.621000350000031176e+00
5.621500349999905666e+00
5.622000350000007529e+00
5.622500350000109393e+00
5.623000349999983882e+00
5.623500350000085746e+00
5.624000349999960235e+00
5.624500350000062099e+00
5.625000349999936589e+00
5.625500350000038452e+00
5.626000349999912942e+00
5.626500350000014805e+00
5.627000350000116669e+00
5.627500349999991158e+00
5.628000350000093022e+00
5.628500349999967511e+00
5.629000350000069375e+00
5.629500349999943865e+00
5.630000350000045728e+00
5.630500349999920218e+00
5.631000350000022081e+00
5.631500350000123944e+00
5.632000349999998434e+00
5.632500350000100298e+00
5.633000349999974787e+00
5.633500350000076651e+00
5.634000349999951140e+00
5.634500350000053004e+00
5.635000349999927494e+00
5.635500350000029357e+00
5.636000349999903847e+00
5.636500350000005710e+00
5.637000350000107574e+00
5.637500349999982063e+00
5.638000350000083927e+00
5.638500349999958416e+00
5.639000350000060280e+00
5.639500349999934770e+00
5.640000350000036633e+00
5.640500349999911123e+00
5.641000350000012986e+00
5.641500350000114850e+00
5.642000349999989339e+00
5.642500350000091203e+00
5.643000349999965692e+00
5.643500350000067556e+00
5.644000349999942046e+00
5.644500350000043909e+00
5.645000349999918399e+00
5.645500350000020262e+00
5.646000350000122125e+00
5.646500349999996615e+00
5.647000350000098479e+00
5.647500349999972968e+00
5.648000350000074832e+00
5.648500349999949322e+00
5.649000350000051185e+00
5.649500349999925675e+00
5.650000350000027538e+00
5.650500349999902028e+00
5.651000350000003891e+00
5.651500350000105755e+00
5.652000349999980244e+00
5.652500350000082108e+00
5.653000349999956597e+00
5.653500350000058461e+00
5.654000349999932951e+00
5.654500350000034814e+00
5.655000349999909304e+00
5.655500350000011167e+00
5.656000350000113031e+00
5.656500349999987520e+00
5.657000350000089384e+00
5.657500349999963873e+00
5.658000350000065737e+00
5.658500349999940227e+00
5.659000350000042090e+00
5.659500349999916580e+00
5.660000350000018443e+00
5.660500350000120307e+00
5.661000349999994796e+00
5.661500350000096660e+00
5.662000349999971149e+00
5.662500350000073013e+00
5.663000349999947503e+00
5.663500350000049366e+00
5.664000349999923856e+00
5.664500350000025719e+00
5.665000349999900209e+00
5.665500350000002072e+00
5.666000350000103936e+00
5.666500349999978425e+00
5.667000350000080289e+00
5.667500349999954778e+00
5.668000350000056642e+00
5.668500349999931132e+00
5.669000350000032995e+00
5.669500349999907485e+00
5.670000350000009348e+00
5.670500350000111212e+00
5.671000349999985701e+00
5.671500350000087565e+00
5.672000349999962054e+00
5.672500350000063918e+00
5.673000349999938408e+00
5.673500350000040271e+00
5.674000349999914761e+00
5.674500350000016624e+00
5.675000350000118488e+00
5.675500349999992977e+00
5.676000350000094841e+00
5.676500349999969330e+00
5.677000350000071194e+00
5.677500349999945684e+00
5.678000350000047547e+00
5.678500349999922037e+00
5.679000350000023900e+00
5.679500349999898390e+00
5.680000350000000253e+00
5.680500350000102117e+00
5.681000349999976606e+00
5.681500350000078470e+00
5.682000349999952959e+00
5.682500350000054823e+00
5.683000349999929313e+00
5.683500350000031176e+00
5.684000349999905666e+00
5.684500350000007529e+00
5.685000350000109393e+00
5.685500349999983882e+00
5.686000350000085746e+00
5.686500349999960235e+00
5.687000350000062099e+00
5.687500349999936589e+00
5.688000350000038452e+00
5.688500349999912942e+00
5.689000350000014805e+00
5.689500350000116669e+00
5.690000349999991158e+00
5.690500350000093022e+00
5.691000349999967511e+00
5.691500350000069375e+00
5.692000349999943865e+00
5.692500350000045728e+00
5.693000349999920218e+00
5.693500350000022081e+00
5.694000350000123944e+00
5.694500349999998434e+00
5.695000350000100298e+00
5.695500349999974787e+00
5.696000350000076651e+00
5.696500349999951140e+00
5.697000350000053004e+00
5.697500349999927494e+00
5.698000350000029357e+00
5.698500349999903847e+00
5.699000350000005710e+00
5.699500350000107574e+00
5.700000349999982063e+00
5.700500350000083927e+00
5.701000349999958416e+00
5.701500350000060280e+00
5.702000349999934770e+00
5.702500350000036633e+00
5.703000349999911123e+00
5.703500350000012986e+00
5.704000350000114850e+00
5.704500349999989339e+00
5.705000350000091203e+00
5.705500349999965692e+00
5.706000350000067556e+00
5.706500349999942046e+00
5.707000350000043909e+00
5.707500349999918399e+00
5.708000350000020262e+00
5.708500350000122125e+00
5.709000349999996615e+00
5.709500350000098479e+00
5.710000349999972968e+00
5.710500350000074832e+00
5.711000349999949322e+00
5.711500350000051185e+00
5.712000349999925675e+00
5.712500350000027538e+00
5.713000349999902028e+00
5.713500350000003891e+00
5.714000350000105755e+00
5.714500349999980244e+00
5.715000350000082108e+00
5.715500349999956597e+00
5.716000350000058461e+00
5.716500349999932951e+00
5.717000350000034814e+00
5.717500349999909304e+00
5.718000350000011167e+00
5.718500350000113031e+00
5.719000349999987520e+00
5.719500350000089384e+00
5.720000349999963873e+00
5.720500350000065737e+00
5.721000349999940227e+00
5.721500350000042090e+00
5.722000349999916580e+00
5.722500350000018443e+00
5.723000350000120307e+00
5.723500349999994796e+00
5.724000350000096660e+00
5.724500349999971149e+00
5.725000350000073013e+00
5.725500349999947503e+00
5.726000350000049366e+00
5.726500349999923856e+00
5.727000350000025719e+00
5.727500349999900209e+00
5.728000350000002072e+00
5.728500350000103936e+00
5.729000349999978425e+00
5.729500350000080289e+00
5.730000349999954778e+00
5.730500350000056642e+00
5.731000349999931132e+00
5.731500350000032995e+00
5.732000349999907485e+00
5.732500350000009348e+00
5.733000350000111212e+00
5.733500349999985701e+00
5.734000350000087565e+00
5.734500349999962054e+00
5.735000350000063918e+00
5.735500349999938408e+00
5.736000350000040271e+00
5.736500349999914761e+00
5.737000350000016624e+00
5.737500350000118488e+00
5.738000349999992977e+00
5.738500350000094841e+00
5.739000349999969330e+00
5.739500350000071194e+00
5.740000349999945684e+00
5.740500350000047547e+00
5.741000349999922037e+00
5.741500350000023900e+00
5.742000349999898390e+00
5.742500350000000253e+00
5.743000350000102117e+00
5.743500349999976606e+00
5.744000350000078470e+00
5.744500349999952959e+00
5.745000350000054823e+00
5.745500349999929313e+00
5.746000350000031176e+00
5.746500349999905666e+00
5.747000350000007529e+00
5.747500350000109393e+00
5.748000349999983882e+00
5.748500350000085746e+00
5.749000349999960235e+00
5.749500350000062099e+00
5.750000360000058208e+00
5.750500359999932698e+00
5.751000360000034561e+00
5.751500359999909051e+00
5.752000360000010915e+00
5.752500360000112778e+00
5.753000359999987268e+00
5.753500360000089131e+00
5.754000359999963621e+00
5.754500360000065484e+00
5.755000359999939974e+00
5.755500360000041837e+00
5.756000359999916327e+00
5.756500360000018190e+00
5.757000360000120054e+00
5.757500359999994544e+00
5.758000360000096407e+00
5.758500359999970897e+00
5.759000360000072760e+00
5.759500359999947250e+00
5.760000360000049113e+00
5.760500359999923603e+00
5.761000360000025466e+00
5.761500359999899956e+00
5.762000360000001820e+00
5.762500360000103683e+00
5.763000359999978173e+00
5.763500360000080036e+00
5.764000359999954526e+00
5.764500360000056389e+00
5.765000359999930879e+00
5.765500360000032742e+00
5.766000359999907232e+00
5.766500360000009096e+00
5.767000360000110959e+00
5.767500359999985449e+00
5.768000360000087312e+00
5.768500359999961802e+00
5.769000360000063665e+00
5.769500359999938155e+00
5.770000360000040018e+00
5.770500359999914508e+00
5.771000360000016371e+00
5.771500360000118235e+00
5.772000359999992725e+00
5.772500360000094588e+00
5.773000359999969078e+00
5.773500360000070941e+00
5.774000359999945431e+00
5.774500360000047294e+00
5.775000359999921784e+00
5.775500360000023647e+00
5.776000359999898137e+00
5.776500360000000001e+00
5.777000360000101864e+00
5.777500359999976354e+00
5.778000360000078217e+00
5.778500359999952707e+00
5.779000360000054570e+00
5.779500359999929060e+00
5.780000360000030923e+00
5.780500359999905413e+00
5.781000360000007277e+00
5.781500360000109140e+00
5.782000359999983630e+00
5.782500360000085493e+00
5.783000359999959983e+00
5.783500360000061846e+00
5.784000359999936336e+00
5.784500360000038199e+00
5.785000359999912689e+00
5.785500360000014552e+00
5.786000360000116416e+00
5.786500359999990906e+00
5.787000360000092769e+00
5.787500359999967259e+00
5.788000360000069122e+00
5.788500359999943612e+00
5.789000360000045475e+00
5.789500359999919965e+00
5.790000360000021828e+00
5.790500360000123692e+00
5.791000359999998182e+00
5.791500360000100045e+00
5.792000359999974535e+00
5.792500360000076398e+00
5.793000359999950888e+00
5.793500360000052751e+00
5.794000359999927241e+00
5.794500360000029104e+00
5.795000359999903594e+00
5.795500360000005458e+00
5.796000360000107321e+00
5.796500359999981811e+00
5.797000360000083674e+00
5.797500359999958164e+00
5.798000360000060027e+00
5.798500359999934517e+00
5.799000360000036380e+00
5.799500359999910870e+00
5.800000360000012734e+00
5.800500360000114597e+00
5.801000359999989087e+00
5.801500360000090950e+00
5.802000359999965440e+00
5.802500360000067303e+00
5.803000359999941793e+00
5.803500360000043656e+00
5.804000359999918146e+00
5.804500360000020009e+00
5.805000360000121873e+00
5.805500359999996363e+00
5.806000360000098226e+00
5.806500359999972716e+00
5.807000360000074579e+00
5.807500359999949069e+00
5.808000360000050932e+00
5.808500359999925422e+00
5.809000360000027285e+00
5.809500359999901775e+00
5.810000360000003639e+00
5.810500360000105502e+00
5.811000359999979992e+00
5.811500360000081855e+00
5.812000359999956345e+00
5.812500360000058208e+00
5.813000359999932698e+00
5.813500360000034561e+00
5.814000359999909051e+00
5.814500360000010915e+00
5.815000360000112778e+00
5.815500359999987268e+00
5.816000360000089131e+00
5.816500359999963621e+00
5.817000360000065484e+00
5.817500359999939974e+00
5.818000360000041837e+00
5.818500359999916327e+00
5.819000360000018190e+00
5.819500360000120054e+00
5.820000359999994544e+00
5.820500360000096407e+00
5.821000359999970897e+00
5.821500360000072760e+00
5.822000359999947250e+00
5.822500360000049113e+00
5.823000359999923603e+00
5.823500360000025466e+00
5.824000359999899956e+00
5.824500360000001820e+00
5.825000360000103683e+00
5.825500359999978173e+00
5.826000360000080036e+00
5.826500359999954526e+00
5.827000360000056389e+00
5.827500359999930879e+00
5.828000360000032742e+00
5.828500359999907232e+00
5.829000360000009096e+00
5.829500360000110959e+00
5.830000359999985449e+00
5.830500360000087312e+00
5.831000359999961802e+00
5.831500360000063665e+00
5.832000359999938155e+00
5.832500360000040018e+00
5.833000359999914508e+00
5.833500360000016371e+00
5.834000360000118235e+00
5.834500359999992725e+00
5.835000360000094588e+00
5.835500359999969078e+00
5.836000360000070941e+00
5.836500359999945431e+00
5.837000360000047294e+00
5.837500359999921784e+00
5.838000360000023647e+00
5.838500359999898137e+00
5.839000360000000001e+00
5.839500360000101864e+00
5.840000359999976354e+00
5.840500360000078217e+00
5.841000359999952707e+00
5.841500360000054570e+00
5.842000359999929060e+00
5.842500360000030923e+00
5.843000359999905413e+00
5.843500360000007277e+00
5.844000360000109140e+00
5.844500359999983630e+00
5.845000360000085493e+00
5.845500359999959983e+00
5.846000360000061846e+00
5.846500359999936336e+00
5.847000360000038199e+00
5.847500359999912689e+00
5.848000360000014552e+00
5.848500360000116416e+00
5.849000359999990906e+00
5.849500360000092769e+00
5.850000359999967259e+00
5.850500360000069122e+00
5.851000359999943612e+00
5.851500360000045475e+00
5.852000359999919965e+00
5.852500360000021828e+00
5.853000360000123692e+00
5.853500359999998182e+00
5.854000360000100045e+00
5.854500359999974535e+00
5.855000360000076398e+00
5.855500359999950888e+00
5.856000360000052751e+00
5.856500359999927241e+00
5.857000360000029104e+00
5.857500359999903594e+00
5.858000360000005458e+00
5.858500360000107321e+00
5.859000359999981811e+00
5.859500360000083674e+00
5.860000359999958164e+00
5.860500360000060027e+00
5.861000359999934517e+00
5.861500360000036380e+00
5.862000359999910870e+00
5.862500360000012734e+00
5.863000360000114597e+00
5.863500359999989087e+00
5.864000360000090950e+00
5.864500359999965440e+00
5.865000360000067303e+00
5.865500359999941793e+00
5.866000360000043656e+00
5.866500359999918146e+00
5.867000360000020009e+00
5.867500360000121873e+00
5.868000359999996363e+00
5.868500360000098226e+00
5.869000359999972716e+00
5.869500360000074579e+00
5.870000359999949069e+00
5.870500360000050932e+00
5.871000359999925422e+00
5.871500360000027285e+00
5.872000359999901775e+00
5.872500360000003639e+00
5.873000360000105502e+00
5.873500359999979992e+00
5.874000360000081855e+00
5.874500359999956345e+00
5.875000360000058208e+00
5.875500359999932698e+00
5.876000360000034561e+00
5.876500359999909051e+00
5.877000360000010915e+00
5.877500360000112778e+00
5.878000359999987268e+00
5.878500360000089131e+00
5.879000359999963621e+00
5.879500360000065484e+00
5.880000359999939974e+00
5.880500360000041837e+00
5.881000359999916327e+00
5.881500360000018190e+00
5.882000360000120054e+00
5.882500359999994544e+00
5.883000360000096407e+00
5.883500359999970897e+00
5.884000360000072760e+00
5.884500359999947250e+00
5.885000360000049113e+00
5.885500359999923603e+00
5.886000360000025466e+00
5.886500359999899956e+00
5.887000360000001820e+00
5.887500360000103683e+00
5.888000359999978173e+00
5.888500360000080036e+00
5.889000359999954526e+00
5.889500360000056389e+00
5.890000359999930879e+00
5.890500360000032742e+00
5.891000359999907232e+00
5.891500360000009096e+00
5.892000360000110959e+00
5.892500359999985449e+00
5.893000360000087312e+00
5.893500359999961802e+00
5.894000360000063665e+00
5.894500359999938155e+00
5.895000360000040018e+00
5.895500359999914508e+00
5.896000360000016371e+00
5.896500360000118235e+00
5.897000359999992725e+00
5.897500360000094588e+00
5.898000359999969078e+00
5.898500360000070941e+00
5.899000359999945431e+00
5.899500360000047294e+00
5.900000359999921784e+00
5.900500360000023647e+00
5.901000359999898137e+00
5.901500360000000001e+00
5.902000360000101864e+00
5.902500359999976354e+00
5.903000360000078217e+00
5.903500359999952707e+00
5.904000360000054570e+00
5.904500359999929060e+00
5.905000360000030923e+00
5.905500359999905413e+00
5.906000360000007277e+00
5.906500360000109140e+00
5.907000359999983630e+00
5.907500360000085493e+00
5.908000359999959983e+00
5.908500360000061846e+00
5.909000359999936336e+00
5.909500360000038199e+00
5.910000359999912689e+00
5.910500360000014552e+00
5.911000360000116416e+00
5.911500359999990906e+00
5.912000360000092769e+00
5.912500359999967259e+00
5.913000369999963368e+00
5.913500370000065232e+00
5.914000369999939721e+00
5.914500370000041585e+00
5.915000369999916074e+00
5.915500370000017938e+00
5.916000370000119801e+00
5.916500369999994291e+00
5.917000370000096154e+00
5.917500369999970644e+00
5.918000370000072508e+00
5.918500369999946997e+00
5.919000370000048861e+00
5.919500369999923350e+00
5.920000370000025214e+00
5.920500369999899704e+00
5.921000370000001567e+00
5.921500370000103430e+00
5.922000369999977920e+00
5.922500370000079783e+00
5.923000369999954273e+00
5.923500370000056137e+00
5.924000369999930626e+00
5.924500370000032490e+00
5.925000369999906980e+00
5.925500370000008843e+00
5.926000370000110706e+00
5.926500369999985196e+00
5.927000370000087059e+00
5.927500369999961549e+00
5.928000370000063413e+00
5.928500369999937902e+00
5.929000370000039766e+00
5.929500369999914255e+00
5.930000370000016119e+00
5.930500370000117982e+00
5.931000369999992472e+00
5.931500370000094335e+00
5.932000369999968825e+00
5.932500370000070689e+00
5.933000369999945178e+00
5.933500370000047042e+00
5.934000369999921531e+00
5.934500370000023395e+00
5.935000369999897885e+00
5.935500369999999748e+00
5.936000370000101611e+00
5.936500369999976101e+00
5.937000370000077965e+00
5.937500369999952454e+00
5.938000370000054318e+00
5.938500369999928807e+00
5.939000370000030671e+00
5.939500369999905161e+00
5.940000370000007024e+00
5.940500370000108887e+00
5.941000369999983377e+00
5.941500370000085240e+00
5.942000369999959730e+00
5.942500370000061594e+00
5.943000369999936083e+00
5.943500370000037947e+00
5.944000369999912436e+00
5.944500370000014300e+00
5.945000370000116163e+00
5.945500369999990653e+00
5.946000370000092516e+00
5.946500369999967006e+00
5.947000370000068870e+00
5.947500369999943359e+00
5.948000370000045223e+00
5.948500369999919712e+00
5.949000370000021576e+00
5.949500370000123439e+00
5.950000369999997929e+00
5.950500370000099792e+00
5.951000369999974282e+00
5.951500370000076146e+00
5.952000369999950635e+00
5.952500370000052499e+00
5.953000369999926988e+00
5.953500370000028852e+00
5.954000369999903342e+00
5.954500370000005205e+00
5.955000370000107068e+00
5.955500369999981558e+00
5.956000370000083421e+00
5.956500369999957911e+00
5.957000370000059775e+00
5.957500369999934264e+00
5.958000370000036128e+00
5.958500369999910617e+00
5.959000370000012481e+00
5.959500370000114344e+00
5.960000369999988834e+00
5.960500370000090697e+00
5.961000369999965187e+00
5.961500370000067051e+00
5.962000369999941540e+00
5.962500370000043404e+00
5.963000369999917893e+00
5.963500370000019757e+00
5.964000370000121620e+00
5.964500369999996110e+00
5.965000370000097973e+00
5.965500369999972463e+00
5.966000370000074327e+00
5.966500369999948816e+00
5.967000370000050680e+00
5.967500369999925169e+00
5.968000370000027033e+00
5.968500369999901523e+00
5.969000370000003386e+00
5.969500370000105249e+00
5.970000369999979739e+00
5.970500370000081602e+00
5.971000369999956092e+00
5.971500370000057956e+00
5.972000369999932445e+00
5.972500370000034309e+00
5.973000369999908798e+00
5.973500370000010662e+00
5.974000370000112525e+00
5.974500369999987015e+00
5.975000370000088878e+00
5.975500369999963368e+00
5.976000370000065232e+00
5.976500369999939721e+00
5.977000370000041585e+00
5.977500369999916074e+00
5.978000370000017938e+00
5.978500370000119801e+00
5.979000369999994291e+00
5.979500370000096154e+00
5.980000369999970644e+00
5.980500370000072508e+00
5.981000369999946997e+00
5.981500370000048861e+00
5.982000369999923350e+00
5.982500370000025214e+00
5.983000369999899704e+00
5.983500370000001567e+00
5.984000370000103430e+00
5.984500369999977920e+00
5.985000370000079783e+00
5.985500369999954273e+00
5.986000370000056137e+00
5.986500369999930626e+00
5.987000370000032490e+00
5.987500369999906980e+00
5.988000370000008843e+00
5.988500370000110706e+00
5.989000369999985196e+00
5.989500370000087059e+00
5.990000369999961549e+00
5.990500370000063413e+00
5.991000369999937902e+00
5.991500370000039766e+00
5.992000369999914255e+00
5.992500370000016119e+00
5.993000370000117982e+00
5.993500369999992472e+00
5.994000370000094335e+00
5.994500369999968825e+00
5.995000370000070689e+00
5.995500369999945178e+00
5.996000370000047042e+00
5.996500369999921531e+00
5.997000370000023395e+00
5.997500369999897885e+00
5.998000369999999748e+00
5.998500370000101611e+00
5.999000369999976101e+00
5.999500370000077965e+00
6.000000369999952454e+00
6.000500370000054318e+00
6.001000369999928807e+00
6.001500370000030671e+00
6.002000369999905161e+00
6.002500370000007024e+00
6.003000370000108887e+00
6.003500369999983377e+00
6.004000370000085240e+00
6.004500369999959730e+00
6.005000370000061594e+00
6.005500369999936083e+00
6.006000370000037947e+00
6.006500369999912436e+00
6.007000370000014300e+00
6.007500370000116163e+00
6.008000369999990653e+00
6.008500370000092516e+00
6.009000369999967006e+00
6.009500370000068870e+00
6.010000369999943359e+00
6.010500370000045223e+00
6.011000369999919712e+00
6.011500370000021576e+00
6.012000370000123439e+00
6.012500369999997929e+00
6.013000370000099792e+00
6.013500369999974282e+00
6.014000370000076146e+00
6.014500369999950635e+00
6.015000370000052499e+00
6.015500369999926988e+00
6.016000370000028852e+00
6.016500369999903342e+00
6.017000370000005205e+00
6.017500370000107068e+00
6.018000369999981558e+00
6.018500370000083421e+00
6.019000369999957911e+00
6.019500370000059775e+00
6.020000369999934264e+00
6.020500370000036128e+00
6.021000369999910617e+00
6.021500370000012481e+00
6.022000370000114344e+00
6.022500369999988834e+00
6.023000370000090697e+00
6.023500369999965187e+00
6.024000370000067051e+00
6.024500369999941540e+00
6.025000370000043404e+00
6.025500369999917893e+00
6.026000370000019757e+00
6.026500370000121620e+00
6.027000369999996110e+00
6.027500370000097973e+00
6.028000369999972463e+00
6.028500370000074327e+00
6.029000369999948816e+00
6.029500370000050680e+00
6.030000369999925169e+00
6.030500370000027033e+00
6.031000369999901523e+00
6.031500370000003386e+00
6.032000370000105249e+00
6.032500369999979739e+00
6.033000370000081602e+00
6.033500369999956092e+00
6.034000370000057956e+00
6.034500369999932445e+00
6.035000370000034309e+00
6.035500369999908798e+00
6.036000370000010662e+00
6.036500370000112525e+00
6.037000369999987015e+00
6.037500370000088878e+00
6.038000369999963368e+00
6.038500370000065232e+00
6.039000369999939721e+00
6.039500370000041585e+00
6.040000369999916074e+00
6.040500370000017938e+00
6.041000370000119801e+00
6.041500369999994291e+00
6.042000370000096154e+00
6.042500369999970644e+00
6.043000370000072508e+00
6.043500369999946997e+00
6.044000370000048861e+00
6.044500369999923350e+00
6.045000370000025214e+00
6.045500369999899704e+00
6.046000370000001567e+00
6.046500370000103430e+00
6.047000369999977920e+00
6.047500370000079783e+00
6.048000369999954273e+00
6.048500370000056137e+00
6.049000369999930626e+00
6.049500370000032490e+00
6.050000369999906980e+00
6.050500370000008843e+00
6.051000370000110706e+00
6.051500369999985196e+00
6.052000370000087059e+00
6.052500369999961549e+00
6.053000370000063413e+00
6.053500369999937902e+00
6.054000370000039766e+00
6.054500369999914255e+00
6.055000370000016119e+00
6.055500370000117982e+00
6.056000369999992472e+00
6.056500370000094335e+00
6.057000369999968825e+00
6.057500370000070689e+00
6.058000369999945178e+00
6.058500370000047042e+00
6.059000369999921531e+00
6.059500370000023395e+00
6.060000369999897885e+00
6.060500369999999748e+00
6.061000370000101611e+00
6.061500369999976101e+00
6.062000370000077965e+00
6.062500369999952454e+00
6.063000370000054318e+00
6.063500369999928807e+00
6.064000370000030671e+00
6.064500369999905161e+00
6.065000370000007024e+00
6.065500370000108887e+00
6.066000369999983377e+00
6.066500370000085240e+00
6.067000369999959730e+00
6.067500370000061594e+00
6.068000369999936083e+00
6.068500370000037947e+00
6.069000369999912436e+00
6.069500370000014300e+00
6.070000370000116163e+00
6.070500369999990653e+00
6.071000370000092516e+00
6.071500369999967006e+00
6.072000370000068870e+00
6.072500369999943359e+00
6.073000370000045223e+00
6.073500369999919712e+00
6.074000370000021576e+00
6.074500370000123439e+00
6.075000369999997929e+00
6.075500370000099792e+00
6.076000369999974282e+00
6.076500370000076146e+00
6.077000380000072255e+00
6.077500379999946745e+00
6.078000380000048608e+00
6.078500379999923098e+00
6.079000380000024961e+00
6.079500379999899451e+00
6.080000380000001314e+00
6.080500380000103178e+00
6.081000379999977667e+00
6.081500380000079531e+00
6.082000379999954021e+00
6.082500380000055884e+00
6.083000379999930374e+00
6.083500380000032237e+00
6.084000379999906727e+00
6.084500380000008590e+00
6.085000380000110454e+00
6.085500379999984943e+00
6.086000380000086807e+00
6.086500379999961297e+00
6.087000380000063160e+00
6.087500379999937650e+00
6.088000380000039513e+00
6.088500379999914003e+00
6.089000380000015866e+00
6.089500380000117730e+00
6.090000379999992219e+00
6.090500380000094083e+00
6.091000379999968573e+00
6.091500380000070436e+00
6.092000379999944926e+00
6.092500380000046789e+00
6.093000379999921279e+00
6.093500380000023142e+00
6.094000379999897632e+00
6.094500379999999495e+00
6.095000380000101359e+00
6.095500379999975848e+00
6.096000380000077712e+00
6.096500379999952202e+00
6.097000380000054065e+00
6.097500379999928555e+00
6.098000380000030418e+00
6.098500379999904908e+00
6.099000380000006771e+00
6.099500380000108635e+00
6.100000379999983124e+00
6.100500380000084988e+00
6.101000379999959478e+00
6.101500380000061341e+00
6.102000379999935831e+00
6.102500380000037694e+00
6.103000379999912184e+00
6.103500380000014047e+00
6.104000380000115911e+00
6.104500379999990400e+00
6.105000380000092264e+00
6.105500379999966754e+00
6.106000380000068617e+00
6.106500379999943107e+00
6.107000380000044970e+00
6.107500379999919460e+00
6.108000380000021323e+00
6.108500380000123187e+00
6.109000379999997676e+00
6.109500380000099540e+00
6.110000379999974029e+00
6.110500380000075893e+00
6.111000379999950383e+00
6.111500380000052246e+00
6.112000379999926736e+00
6.112500380000028599e+00
6.113000379999903089e+00
6.113500380000004952e+00
6.114000380000106816e+00
6.114500379999981305e+00
6.115000380000083169e+00
6.115500379999957659e+00
6.116000380000059522e+00
6.116500379999934012e+00
6.117000380000035875e+00
6.117500379999910365e+00
6.118000380000012228e+00
6.118500380000114092e+00
6.119000379999988581e+00
6.119500380000090445e+00
6.120000379999964935e+00
6.120500380000066798e+00
6.121000379999941288e+00
6.121500380000043151e+00
6.122000379999917641e+00
6.122500380000019504e+00
6.123000380000121368e+00
6.123500379999995857e+00
6.124000380000097721e+00
6.124500379999972210e+00
6.125000380000074074e+00
6.125500379999948564e+00
6.126000380000050427e+00
6.126500379999924917e+00
6.127000380000026780e+00
6.127500379999901270e+00
6.128000380000003133e+00
6.128500380000104997e+00
6.129000379999979486e+00
6.129500380000081350e+00
6.130000379999955840e+00
6.130500380000057703e+00
6.131000379999932193e+00
6.131500380000034056e+00
6.132000379999908546e+00
6.132500380000010409e+00
6.133000380000112273e+00
6.133500379999986762e+00
6.134000380000088626e+00
6.134500379999963116e+00
6.135000380000064979e+00
6.135500379999939469e+00
6.136000380000041332e+00
6.136500379999915822e+00
6.137000380000017685e+00
6.137500380000119549e+00
6.138000379999994038e+00
6.138500380000095902e+00
6.139000379999970392e+00
6.139500380000072255e+00
6.140000379999946745e+00
6.140500380000048608e+00
6.141000379999923098e+00
6.141500380000024961e+00
6.142000379999899451e+00
6.142500380000001314e+00
6.143000380000103178e+00
6.143500379999977667e+00
6.144000380000079531e+00
6.144500379999954021e+00
6.145000380000055884e+00
6.145500379999930374e+00
6.146000380000032237e+00
6.146500379999906727e+00
6.147000380000008590e+00
6.147500380000110454e+00
6.148000379999984943e+00
6.148500380000086807e+00
6.149000379999961297e+00
6.149500380000063160e+00
6.150000379999937650e+00
6.150500380000039513e+00
6.151000379999914003e+00
6.151500380000015866e+00
6.152000380000117730e+00
6.152500379999992219e+00
6.153000380000094083e+00
6.153500379999968573e+00
6.154000380000070436e+00
6.154500379999944926e+00
6.155000380000046789e+00
6.155500379999921279e+00
6.156000380000023142e+00
6.156500379999897632e+00
6.157000379999999495e+00
6.157500380000101359e+00
6.158000379999975848e+00
6.158500380000077712e+00
6.159000379999952202e+00
6.159500380000054065e+00
6.160000379999928555e+00
6.160500380000030418e+00
6.161000379999904908e+00
6.161500380000006771e+00
6.162000380000108635e+00
6.162500379999983124e+00
6.163000380000084988e+00
6.163500379999959478e+00
6.164000380000061341e+00
6.164500379999935831e+00
6.165000380000037694e+00
6.165500379999912184e+00
6.166000380000014047e+00
6.166500380000115911e+00
6.167000379999990400e+00
6.167500380000092264e+00
6.168000379999966754e+00
6.168500380000068617e+00
6.169000379999943107e+00
6.169500380000044970e+00
6.170000379999919460e+00
6.170500380000021323e+00
6.171000380000123187e+00
6.171500379999997676e+00
6.172000380000099540e+00
6.172500379999974029e+00
6.173000380000075893e+00
6.173500379999950383e+00
6.174000380000052246e+00
6.174500379999926736e+00
6.175000380000028599e+00
6.175500379999903089e+00
6.176000380000004952e+00
6.176500380000106816e+00
6.177000379999981305e+00
6.177500380000083169e+00
6.178000379999957659e+00
6.178500380000059522e+00
6.179000379999934012e+00
6.179500380000035875e+00
6.180000379999910365e+00
6.180500380000012228e+00
6.181000380000114092e+00
6.181500379999988581e+00
6.182000380000090445e+00
6.182500379999964935e+00
6.183000380000066798e+00
6.183500379999941288e+00
6.184000380000043151e+00
6.184500379999917641e+00
6.185000380000019504e+00
6.185500380000121368e+00
6.186000379999995857e+00
6.186500380000097721e+00
6.187000379999972210e+00
6.187500380000074074e+00
6.188000379999948564e+00
6.188500380000050427e+00
6.189000379999924917e+00
6.189500380000026780e+00
6.190000379999901270e+00
6.190500380000003133e+00
6.191000380000104997e+00
6.191500379999979486e+00
6.192000380000081350e+00
6.192500379999955840e+00
6.193000380000057703e+00
6.193500379999932193e+00
6.194000380000034056e+00
6.194500379999908546e+00
6.195000380000010409e+00
6.195500380000112273e+00
6.196000379999986762e+00
6.196500380000088626e+00
6.197000379999963116e+00
6.197500380000064979e+00
6.198000379999939469e+00
6.198500380000041332e+00
6.199000379999915822e+00
6.199500380000017685e+00
6.200000380000119549e+00
6.200500379999994038e+00
6.201000380000095902e+00
6.201500379999970392e+00
6.202000380000072255e+00
6.202500379999946745e+00
6.203000380000048608e+00
6.203500379999923098e+00
6.204000380000024961e+00
6.204500379999899451e+00
6.205000380000001314e+00
6.205500380000103178e+00
6.206000379999977667e+00
6.206500380000079531e+00
6.207000379999954021e+00
6.207500380000055884e+00
6.208000379999930374e+00
6.208500380000032237e+00
6.209000379999906727e+00
6.209500380000008590e+00
6.210000380000110454e+00
6.210500379999984943e+00
6.211000380000086807e+00
6.211500379999961297e+00
6.212000380000063160e+00
6.212500379999937650e+00
6.213000380000039513e+00
6.213500379999914003e+00
6.214000380000015866e+00
6.214500380000117730e+00
6.215000379999992219e+00
6.215500380000094083e+00
6.216000379999968573e+00
6.216500380000070436e+00
6.217000379999944926e+00
6.217500380000046789e+00
6.218000379999921279e+00
6.218500380000023142e+00
6.219000379999897632e+00
6.219500379999999495e+00
6.220000380000101359e+00
6.220500379999975848e+00
6.221000380000077712e+00
6.221500379999952202e+00
6.222000380000054065e+00
6.222500379999928555e+00
6.223000380000030418e+00
6.223500379999904908e+00
6.224000380000006771e+00
6.224500380000108635e+00
6.225000379999983124e+00
6.225500380000084988e+00
6.226000379999959478e+00
6.226500380000061341e+00
6.227000379999935831e+00
6.227500380000037694e+00
6.228000379999912184e+00
6.228500380000014047e+00
6.229000380000115911e+00
6.229500379999990400e+00
6.230000380000092264e+00
6.230500379999966754e+00
6.231000380000068617e+00
6.231500379999943107e+00
6.232000380000044970e+00
6.232500379999919460e+00
6.233000380000021323e+00
6.233500380000123187e+00
6.234000379999997676e+00
6.234500380000099540e+00
6.235000379999974029e+00
6.235500380000075893e+00
6.236000379999950383e+00
6.236500380000052246e+00
6.237000379999926736e+00
6.237500380000028599e+00
6.238000379999903089e+00
6.238500380000004952e+00
6.239000380000106816e+00
6.239500379999981305e+00
6.240000380000083169e+00
6.240500379999957659e+00
6.241000389999953768e+00
6.241500390000055631e+00
6.242000389999930121e+00
6.242500390000031985e+00
6.243000389999906474e+00
6.243500390000008338e+00
6.244000390000110201e+00
6.244500389999984691e+00
6.245000390000086554e+00
6.245500389999961044e+00
6.246000390000062907e+00
6.246500389999937397e+00
6.247000390000039260e+00
6.247500389999913750e+00
6.248000390000015614e+00
6.248500390000117477e+00
6.249000389999991967e+00
6.249500390000093830e+00
6.250000389999968320e+00
6.250500390000070183e+00
6.251000389999944673e+00
6.251500390000046536e+00
6.252000389999921026e+00
6.252500390000022890e+00
6.253000389999897379e+00
6.253500389999999243e+00
6.254000390000101106e+00
6.254500389999975596e+00
6.255000390000077459e+00
6.255500389999951949e+00
6.256000390000053812e+00
6.256500389999928302e+00
6.257000390000030166e+00
6.257500389999904655e+00
6.258000390000006519e+00
6.258500390000108382e+00
6.259000389999982872e+00
6.259500390000084735e+00
6.260000389999959225e+00
6.260500390000061088e+00
6.261000389999935578e+00
6.261500390000037441e+00
6.262000389999911931e+00
6.262500390000013795e+00
6.263000390000115658e+00
6.263500389999990148e+00
6.264000390000092011e+00
6.264500389999966501e+00
6.265000390000068364e+00
6.265500389999942854e+00
6.266000390000044717e+00
6.266500389999919207e+00
6.267000390000021071e+00
6.267500390000122934e+00
6.268000389999997424e+00
6.268500390000099287e+00
6.269000389999973777e+00
6.269500390000075640e+00
6.270000389999950130e+00
6.270500390000051993e+00
6.271000389999926483e+00
6.271500390000028347e+00
6.272000389999902836e+00
6.272500390000004700e+00
6.273000390000106563e+00
6.273500389999981053e+00
6.274000390000082916e+00
6.274500389999957406e+00
6.275000390000059269e+00
6.275500389999933759e+00
6.276000390000035623e+00
6.276500389999910112e+00
6.277000390000011976e+00
6.277500390000113839e+00
6.278000389999988329e+00
6.278500390000090192e+00
6.279000389999964682e+00
6.279500390000066545e+00
6.280000389999941035e+00
6.280500390000042898e+00
6.281000389999917388e+00
6.281500390000019252e+00
6.282000390000121115e+00
6.282500389999995605e+00
6.283000390000097468e+00
6.283500389999971958e+00
6.284000390000073821e+00
6.284500389999948311e+00
6.285000390000050174e+00
6.285500389999924664e+00
6.286000390000026528e+00
6.286500389999901017e+00
6.287000390000002881e+00
6.287500390000104744e+00
6.288000389999979234e+00
6.288500390000081097e+00
6.289000389999955587e+00
6.289500390000057450e+00
6.290000389999931940e+00
6.290500390000033804e+00
6.291000389999908293e+00
6.291500390000010157e+00
6.292000390000112020e+00
6.292500389999986510e+00
6.293000390000088373e+00
6.293500389999962863e+00
6.294000390000064726e+00
6.294500389999939216e+00
6.295000390000041079e+00
6.295500389999915569e+00
6.296000390000017433e+00
6.296500390000119296e+00
6.297000389999993786e+00
6.297500390000095649e+00
6.298000389999970139e+00
6.298500390000072002e+00
6.299000389999946492e+00
6.299500390000048355e+00
6.300000389999922845e+00
6.300500390000024709e+00
6.301000389999899198e+00
6.301500390000001062e+00
6.302000390000102925e+00
6.302500389999977415e+00
6.303000390000079278e+00
6.303500389999953768e+00
6.304000390000055631e+00
6.304500389999930121e+00
6.305000390000031985e+00
6.305500389999906474e+00
6.306000390000008338e+00
6.306500390000110201e+00
6.307000389999984691e+00
6.307500390000086554e+00
6.308000389999961044e+00
6.308500390000062907e+00
6.309000389999937397e+00
6.309500390000039260e+00
6.310000389999913750e+00
6.310500390000015614e+00
6.311000390000117477e+00
6.311500389999991967e+00
6.312000390000093830e+00
6.312500389999968320e+00
6.313000390000070183e+00
6.313500389999944673e+00
6.314000390000046536e+00
6.314500389999921026e+00
6.315000390000022890e+00
6.315500389999897379e+00
6.316000389999999243e+00
6.316500390000101106e+00
6.317000389999975596e+00
6.317500390000077459e+00
6.318000389999951949e+00
6.318500390000053812e+00
6.319000389999928302e+00
6.319500390000030166e+00
6.320000389999904655e+00
6.320500390000006519e+00
6.321000390000108382e+00
6.321500389999982872e+00
6.322000390000084735e+00
6.322500389999959225e+00
6.323000390000061088e+00
6.323500389999935578e+00
6.324000390000037441e+00
6.324500389999911931e+00
6.325000390000013795e+00
6.325500390000115658e+00
6.326000389999990148e+00
6.326500390000092011e+00
6.327000389999966501e+00
6.327500390000068364e+00
6.328000389999942854e+00
6.328500390000044717e+00
6.329000389999919207e+00
6.329500390000021071e+00
6.330000390000122934e+00
6.330500389999997424e+00
6.331000390000099287e+00
6.331500389999973777e+00
6.332000390000075640e+00
6.332500389999950130e+00
6.333000390000051993e+00
6.333500389999926483e+00
6.334000390000028347e+00
6.334500389999902836e+00
6.335000390000004700e+00
6.335500390000106563e+00
6.336000389999981053e+00
6.336500390000082916e+00
6.337000389999957406e+00
6.337500390000059269e+00
6.338000389999933759e+00
6.338500390000035623e+00
6.339000389999910112e+00
6.339500390000011976e+00
6.340000390000113839e+00
6.340500389999988329e+00
6.341000390000090192e+00
6.341500389999964682e+00
6.342000390000066545e+00
6.342500389999941035e+00
6.343000390000042898e+00
6.343500389999917388e+00
6.344000390000019252e+00
6.344500390000121115e+00
6.345000389999995605e+00
6.345500390000097468e+00
6.346000389999971958e+00
6.346500390000073821e+00
6.347000389999948311e+00
6.347500390000050174e+00
6.348000389999924664e+00
6.348500390000026528e+00
6.349000389999901017e+00
6.349500390000002881e+00
6.350000390000104744e+00
6.350500389999979234e+00
6.351000390000081097e+00
6.351500389999955587e+00
6.352000390000057450e+00
6.352500389999931940e+00
6.353000390000033804e+00
6.353500389999908293e+00
6.354000390000010157e+00
6.354500390000112020e+00
6.355000389999986510e+00
6.355500390000088373e+00
6.356000389999962863e+00
6.356500390000064726e+00
6.357000389999939216e+00
6.357500390000041079e+00
6.358000389999915569e+00
6.358500390000017433e+00
6.359000390000119296e+00
6.359500389999993786e+00
6.360000390000095649e+00
6.360500389999970139e+00
6.361000390000072002e+00
6.361500389999946492e+00
6.362000390000048355e+00
6.362500389999922845e+00
6.363000390000024709e+00
6.363500389999899198e+00
6.364000390000001062e+00
6.364500390000102925e+00
6.365000389999977415e+00
6.365500390000079278e+00
6.366000389999953768e+00
6.366500390000055631e+00
6.367000389999930121e+00
6.367500390000031985e+00
6.368000389999906474e+00
6.368500390000008338e+00
6.369000390000110201e+00
6.369500389999984691e+00
6.370000390000086554e+00
6.370500389999961044e+00
6.371000390000062907e+00
6.371500389999937397e+00
6.372000390000039260e+00
6.372500389999913750e+00
6.373000390000015614e+00
6.373500390000117477e+00
6.374000389999991967e+00
6.374500390000093830e+00
6.375000389999968320e+00
6.375500390000070183e+00
6.376000389999944673e+00
6.376500390000046536e+00
6.377000389999921026e+00
6.377500390000022890e+00
6.378000389999897379e+00
6.378500389999999243e+00
6.379000390000101106e+00
6.379500389999975596e+00
6.380000390000077459e+00
6.380500389999951949e+00
6.381000390000053812e+00
6.381500389999928302e+00
6.382000390000030166e+00
6.382500389999904655e+00
6.383000390000006519e+00
6.383500390000108382e+00
6.384000389999982872e+00
6.384500390000084735e+00
6.385000389999959225e+00
6.385500390000061088e+00
6.386000389999935578e+00
6.386500390000037441e+00
6.387000389999911931e+00
6.387500390000013795e+00
6.388000390000115658e+00
6.388500389999990148e+00
6.389000390000092011e+00
6.389500389999966501e+00
6.390000390000068364e+00
6.390500389999942854e+00
6.391000390000044717e+00
6.391500389999919207e+00
6.392000390000021071e+00
6.392500390000122934e+00
6.393000389999997424e+00
6.393500390000099287e+00
6.394000389999973777e+00
6.394500390000075640e+00
6.395000389999950130e+00
6.395500390000051993e+00
6.396000389999926483e+00
6.396500390000028347e+00
6.397000389999902836e+00
6.397500390000004700e+00
6.398000390000106563e+00
6.398500389999981053e+00
6.399000390000082916e+00
6.399500389999957406e+00
6.400000390000059269e+00
6.400500389999933759e+00
6.401000390000035623e+00
6.401500389999910112e+00
6.402000390000011976e+00
6.402500390000113839e+00
6.403000389999988329e+00
6.403500390000090192e+00
6.404000389999964682e+00
6.404500390000066545e+00
6.405000400000062655e+00
6.405500399999937144e+00
6.406000400000039008e+00
6.406500399999913498e+00
6.407000400000015361e+00
6.407500400000117224e+00
6.408000399999991714e+00
6.408500400000093578e+00
6.409000399999968067e+00
6.409500400000069931e+00
6.410000399999944420e+00
6.410500400000046284e+00
6.411000399999920774e+00
6.411500400000022637e+00
6.412000399999897127e+00
6.412500399999998990e+00
6.413000400000100854e+00
6.413500399999975343e+00
6.414000400000077207e+00
6.414500399999951696e+00
6.415000400000053560e+00
6.415500399999928050e+00
6.416000400000029913e+00
6.416500399999904403e+00
6.417000400000006266e+00
6.417500400000108129e+00
6.418000399999982619e+00
6.418500400000084483e+00
6.419000399999958972e+00
6.419500400000060836e+00
6.420000399999935325e+00
6.420500400000037189e+00
6.421000399999911679e+00
6.421500400000013542e+00
6.422000400000115405e+00
6.422500399999989895e+00
6.423000400000091759e+00
6.423500399999966248e+00
6.424000400000068112e+00
6.424500399999942601e+00
6.425000400000044465e+00
6.425500399999918955e+00
6.426000400000020818e+00
6.426500400000122681e+00
6.427000399999997171e+00
6.427500400000099035e+00
6.428000399999973524e+00
6.428500400000075388e+00
6.429000399999949877e+00
6.429500400000051741e+00
6.430000399999926231e+00
6.430500400000028094e+00
6.431000399999902584e+00
6.431500400000004447e+00
6.432000400000106310e+00
6.432500399999980800e+00
6.433000400000082664e+00
6.433500399999957153e+00
6.434000400000059017e+00
6.434500399999933506e+00
6.435000400000035370e+00
6.435500399999909860e+00
6.436000400000011723e+00
6.436500400000113586e+00
6.437000399999988076e+00
6.437500400000089940e+00
6.438000399999964429e+00
6.438500400000066293e+00
6.439000399999940782e+00
6.439500400000042646e+00
6.440000399999917136e+00
6.440500400000018999e+00
6.441000400000120862e+00
6.441500399999995352e+00
6.442000400000097216e+00
6.442500399999971705e+00
6.443000400000073569e+00
6.443500399999948058e+00
6.444000400000049922e+00
6.444500399999924412e+00
6.445000400000026275e+00
6.445500399999900765e+00
6.446000400000002628e+00
6.446500400000104491e+00
6.447000399999978981e+00
6.447500400000080845e+00
6.448000399999955334e+00
6.448500400000057198e+00
6.449000399999931687e+00
6.449500400000033551e+00
6.450000399999908041e+00
6.450500400000009904e+00
6.451000400000111767e+00
6.451500399999986257e+00
6.452000400000088121e+00
6.452500399999962610e+00
6.453000400000064474e+00
6.453500399999938963e+00
6.454000400000040827e+00
6.454500399999915317e+00
6.455000400000017180e+00
6.455500400000119043e+00
6.456000399999993533e+00
6.456500400000095397e+00
6.457000399999969886e+00
6.457500400000071750e+00
6.458000399999946239e+00
6.458500400000048103e+00
6.459000399999922593e+00
6.459500400000024456e+00
6.460000399999898946e+00
6.460500400000000809e+00
6.461000400000102672e+00
6.461500399999977162e+00
6.462000400000079026e+00
6.462500399999953515e+00
6.463000400000055379e+00
6.463500399999929868e+00
6.464000400000031732e+00
6.464500399999906222e+00
6.465000400000008085e+00
6.465500400000109948e+00
6.466000399999984438e+00
6.466500400000086302e+00
6.467000399999960791e+00
6.467500400000062655e+00
6.468000399999937144e+00
6.468500400000039008e+00
6.469000399999913498e+00
6.469500400000015361e+00
6.470000400000117224e+00
6.470500399999991714e+00
6.471000400000093578e+00
6.471500399999968067e+00
6.472000400000069931e+00
6.472500399999944420e+00
6.473000400000046284e+00
6.473500399999920774e+00
6.474000400000022637e+00
6.474500399999897127e+00
6.475000399999998990e+00
6.475500400000100854e+00
6.476000399999975343e+00
6.476500400000077207e+00
6.477000399999951696e+00
6.477500400000053560e+00
6.478000399999928050e+00
6.478500400000029913e+00
6.479000399999904403e+00
6.479500400000006266e+00
6.480000400000108129e+00
6.480500399999982619e+00
6.481000400000084483e+00
6.481500399999958972e+00
6.482000400000060836e+00
6.482500399999935325e+00
6.483000400000037189e+00
6.483500399999911679e+00
6.484000400000013542e+00
6.484500400000115405e+00
6.485000399999989895e+00
6.485500400000091759e+00
6.486000399999966248e+00
6.486500400000068112e+00
6.487000399999942601e+00
6.487500400000044465e+00
6.488000399999918955e+00
6.488500400000020818e+00
6.489000400000122681e+00
6.489500399999997171e+00
6.490000400000099035e+00
6.490500399999973524e+00
6.491000400000075388e+00
6.491500399999949877e+00
6.492000400000051741e+00
6.492500399999926231e+00
6.493000400000028094e+00
6.493500399999902584e+00
6.494000400000004447e+00
6.494500400000106310e+00
6.495000399999980800e+00
6.495500400000082664e+00
6.496000399999957153e+00
6.496500400000059017e+00
6.497000399999933506e+00
6.497500400000035370e+00
6.498000399999909860e+00
6.498500400000011723e+00
6.499000400000113586e+00
6.499500399999988076e+00
6.500000400000089940e+00
6.500500399999964429e+00
6.501000400000066293e+00
6.501500399999940782e+00
6.502000400000042646e+00
6.502500399999917136e+00
6.503000400000018999e+00
6.503500400000120862e+00
6.504000399999995352e+00
6.504500400000097216e+00
6.505000399999971705e+00
6.505500400000073569e+00
6.506000399999948058e+00
6.506500400000049922e+00
6.507000399999924412e+00
6.507500400000026275e+00
6.508000399999900765e+00
6.508500400000002628e+00
6.509000400000104491e+00
6.509500399999978981e+00
6.510000400000080845e+00
6.510500399999955334e+00
6.511000400000057198e+00
6.511500399999931687e+00
6.512000400000033551e+00
6.512500399999908041e+00
6.513000400000009904e+00
6.513500400000111767e+00
6.514000399999986257e+00
6.514500400000088121e+00
6.515000399999962610e+00
6.515500400000064474e+00
6.516000399999938963e+00
6.516500400000040827e+00
6.517000399999915317e+00
6.517500400000017180e+00
6.518000400000119043e+00
6.518500399999993533e+00
6.519000400000095397e+00
6.519500399999969886e+00
6.520000400000071750e+00
6.520500399999946239e+00
6.521000400000048103e+00
6.521500399999922593e+00
6.522000400000024456e+00
6.522500399999898946e+00
6.523000400000000809e+00
6.523500400000102672e+00
6.524000399999977162e+00
6.524500400000079026e+00
6.525000399999953515e+00
6.525500400000055379e+00
6.526000399999929868e+00
6.526500400000031732e+00
6.527000399999906222e+00
6.527500400000008085e+00
6.528000400000109948e+00
6.528500399999984438e+00
6.529000400000086302e+00
6.529500399999960791e+00
6.530000400000062655e+00
6.530500399999937144e+00
6.531000400000039008e+00
6.531500399999913498e+00
6.532000400000015361e+00
6.532500400000117224e+00
6.533000399999991714e+00
6.533500400000093578e+00
6.534000399999968067e+00
6.534500400000069931e+00
6.535000399999944420e+00
6.535500400000046284e+00
6.536000399999920774e+00
6.536500400000022637e+00
6.537000399999897127e+00
6.537500399999998990e+00
6.538000400000100854e+00
6.538500399999975343e+00
6.539000400000077207e+00
6.539500399999951696e+00
6.540000400000053560e+00
6.540500399999928050e+00
6.541000400000029913e+00
6.541500399999904403e+00
6.542000400000006266e+00
6.542500400000108129e+00
6.543000399999982619e+00
6.543500400000084483e+00
6.544000399999958972e+00
6.544500400000060836e+00
6.545000399999935325e+00
6.545500400000037189e+00
6.546000399999911679e+00
6.546500400000013542e+00
6.547000400000115405e+00
6.547500399999989895e+00
6.548000400000091759e+00
6.548500399999966248e+00
6.549000400000068112e+00
6.549500399999942601e+00
6.550000400000044465e+00
6.550500399999918955e+00
6.551000400000020818e+00
6.551500400000122681e+00
6.552000399999997171e+00
6.552500400000099035e+00
6.553000399999973524e+00
6.553500400000075388e+00
6.554000399999949877e+00
6.554500400000051741e+00
6.555000399999926231e+00
6.555500400000028094e+00
6.556000399999902584e+00
6.556500400000004447e+00
6.557000400000106310e+00
6.557500399999980800e+00
6.558000400000082664e+00
6.558500399999957153e+00
6.559000400000059017e+00
6.559500399999933506e+00
6.560000400000035370e+00
6.560500399999909860e+00
6.561000400000011723e+00
6.561500400000113586e+00
6.562000399999988076e+00
6.562500400000089940e+00
6.563000399999964429e+00
6.563500400000066293e+00
6.564000399999940782e+00
6.564500400000042646e+00
6.565000399999917136e+00
6.565500400000018999e+00
6.566000400000120862e+00
6.566500399999995352e+00
6.567000400000097216e+00
6.567500399999971705e+00
6.568000400000073569e+00
6.568500399999948058e+00
6.569000409999944168e+00
6.569500410000046031e+00
6.570000409999920521e+00
6.570500410000022384e+00
6.571000409999896874e+00
6.571500409999998737e+00
6.572000410000100601e+00
6.572500409999975091e+00
6.573000410000076954e+00
6.573500409999951444e+00
6.574000410000053307e+00
6.574500409999927797e+00
6.575000410000029660e+00
6.575500409999904150e+00
6.576000410000006013e+00
6.576500410000107877e+00
6.577000409999982367e+00
6.577500410000084230e+00
6.578000409999958720e+00
6.578500410000060583e+00
6.579000409999935073e+00
6.579500410000036936e+00
6.580000409999911426e+00
6.580500410000013289e+00
6.581000410000115153e+00
6.581500409999989643e+00
6.582000410000091506e+00
6.582500409999965996e+00
6.583000410000067859e+00
6.583500409999942349e+00
6.584000410000044212e+00
6.584500409999918702e+00
6.585000410000020565e+00
6.585500410000122429e+00
6.586000409999996918e+00
6.586500410000098782e+00
6.587000409999973272e+00
6.587500410000075135e+00
6.588000409999949625e+00
6.588500410000051488e+00
6.589000409999925978e+00
6.589500410000027841e+00
6.590000409999902331e+00
6.590500410000004194e+00
6.591000410000106058e+00
6.591500409999980548e+00
6.592000410000082411e+00
6.592500409999956901e+00
6.593000410000058764e+00
6.593500409999933254e+00
6.594000410000035117e+00
6.594500409999909607e+00
6.595000410000011470e+00
6.595500410000113334e+00
6.596000409999987824e+00
6.596500410000089687e+00
6.597000409999964177e+00
6.597500410000066040e+00
6.598000409999940530e+00
6.598500410000042393e+00
6.599000409999916883e+00
6.599500410000018746e+00
6.600000410000120610e+00
6.600500409999995099e+00
6.601000410000096963e+00
6.601500409999971453e+00
6.602000410000073316e+00
6.602500409999947806e+00
6.603000410000049669e+00
6.603500409999924159e+00
6.604000410000026022e+00
6.604500409999900512e+00
6.605000410000002375e+00
6.605500410000104239e+00
6.606000409999978729e+00
6.606500410000080592e+00
6.607000409999955082e+00
6.607500410000056945e+00
6.608000409999931435e+00
6.608500410000033298e+00
6.609000409999907788e+00
6.609500410000009651e+00
6.610000410000111515e+00
6.610500409999986005e+00
6.611000410000087868e+00
6.611500409999962358e+00
6.612000410000064221e+00
6.612500409999938711e+00
6.613000410000040574e+00
6.613500409999915064e+00
6.614000410000016927e+00
6.614500410000118791e+00
6.615000409999993281e+00
6.615500410000095144e+00
6.616000409999969634e+00
6.616500410000071497e+00
6.617000409999945987e+00
6.617500410000047850e+00
6.618000409999922340e+00
6.618500410000024203e+00
6.619000409999898693e+00
6.619500410000000556e+00
6.620000410000102420e+00
6.620500409999976910e+00
6.621000410000078773e+00
6.621500409999953263e+00
6.622000410000055126e+00
6.622500409999929616e+00
6.623000410000031479e+00
6.623500409999905969e+00
6.624000410000007832e+00
6.624500410000109696e+00
6.625000409999984186e+00
6.625500410000086049e+00
6.626000409999960539e+00
6.626500410000062402e+00
6.627000409999936892e+00
6.627500410000038755e+00
6.628000409999913245e+00
6.628500410000015108e+00
6.629000410000116972e+00
6.629500409999991462e+00
6.630000410000093325e+00
6.630500409999967815e+00
6.631000410000069678e+00
6.631500409999944168e+00
6.632000410000046031e+00
6.632500409999920521e+00
6.633000410000022384e+00
6.633500409999896874e+00
6.634000409999998737e+00
6.634500410000100601e+00
6.635000409999975091e+00
6.635500410000076954e+00
6.636000409999951444e+00
6.636500410000053307e+00
6.637000409999927797e+00
6.637500410000029660e+00
6.638000409999904150e+00
6.638500410000006013e+00
6.639000410000107877e+00
6.639500409999982367e+00
6.640000410000084230e+00
6.640500409999958720e+00
6.641000410000060583e+00
6.641500409999935073e+00
6.642000410000036936e+00
6.642500409999911426e+00
6.643000410000013289e+00
6.643500410000115153e+00
6.644000409999989643e+00
6.644500410000091506e+00
6.645000409999965996e+00
6.645500410000067859e+00
6.646000409999942349e+00
6.646500410000044212e+00
6.647000409999918702e+00
6.647500410000020565e+00
6.648000410000122429e+00
6.648500409999996918e+00
6.649000410000098782e+00
6.649500409999973272e+00
6.650000410000075135e+00
6.650500409999949625e+00
6.651000410000051488e+00
6.651500409999925978e+00
6.652000410000027841e+00
6.652500409999902331e+00
6.653000410000004194e+00
6.653500410000106058e+00
6.654000409999980548e+00
6.654500410000082411e+00
6.655000409999956901e+00
6.655500410000058764e+00
6.656000409999933254e+00
6.656500410000035117e+00
6.657000409999909607e+00
6.657500410000011470e+00
6.658000410000113334e+00
6.658500409999987824e+00
6.659000410000089687e+00
6.659500409999964177e+00
6.660000410000066040e+00
6.660500409999940530e+00
6.661000410000042393e+00
6.661500409999916883e+00
6.662000410000018746e+00
6.662500410000120610e+00
6.663000409999995099e+00
6.663500410000096963e+00
6.664000409999971453e+00
6.664500410000073316e+00
6.665000409999947806e+00
6.665500410000049669e+00
6.666000409999924159e+00
6.666500410000026022e+00
6.667000409999900512e+00
6.667500410000002375e+00
6.668000410000104239e+00
6.668500409999978729e+00
6.669000410000080592e+00
6.669500409999955082e+00
6.670000410000056945e+00
6.670500409999931435e+00
6.671000410000033298e+00
6.671500409999907788e+00
6.672000410000009651e+00
6.672500410000111515e+00
6.673000409999986005e+00
6.673500410000087868e+00
6.674000409999962358e+00
6.674500410000064221e+00
6.675000409999938711e+00
6.675500410000040574e+00
6.676000409999915064e+00
6.676500410000016927e+00
6.677000410000118791e+00
6.677500409999993281e+00
6.678000410000095144e+00
6.678500409999969634e+00
6.679000410000071497e+00
6.679500409999945987e+00
6.680000410000047850e+00
6.680500409999922340e+00
6.681000410000024203e+00
6.681500409999898693e+00
6.682000410000000556e+00
6.682500410000102420e+00
6.683000409999976910e+00
6.683500410000078773e+00
6.684000409999953263e+00
6.684500410000055126e+00
6.685000409999929616e+00
6.685500410000031479e+00
6.686000409999905969e+00
6.686500410000007832e+00
6.687000410000109696e+00
6.687500409999984186e+00
6.688000410000086049e+00
6.688500409999960539e+00
6.689000410000062402e+00
6.689500409999936892e+00
6.690000410000038755e+00
6.690500409999913245e+00
6.691000410000015108e+00
6.691500410000116972e+00
6.692000409999991462e+00
6.692500410000093325e+00
6.693000409999967815e+00
6.693500410000069678e+00
6.694000409999944168e+00
6.694500410000046031e+00
6.695000409999920521e+00
6.695500410000022384e+00
6.696000409999896874e+00
6.696500409999998737e+00
6.697000410000100601e+00
6.697500409999975091e+00
6.698000410000076954e+00
6.698500409999951444e+00
6.699000410000053307e+00
6.699500409999927797e+00
6.700000410000029660e+00
6.700500409999904150e+00
6.701000410000006013e+00
6.701500410000107877e+00
6.702000409999982367e+00
6.702500410000084230e+00
6.703000409999958720e+00
6.703500410000060583e+00
6.704000409999935073e+00
6.704500410000036936e+00
6.705000409999911426e+00
6.705500410000013289e+00
6.706000410000115153e+00
6.706500409999989643e+00
6.707000410000091506e+00
6.707500409999965996e+00
6.708000410000067859e+00
6.708500409999942349e+00
6.709000410000044212e+00
6.709500409999918702e+00
6.710000410000020565e+00
6.710500410000122429e+00
6.711000409999996918e+00
6.711500410000098782e+00
6.712000409999973272e+00
6.712500410000075135e+00
6.713000409999949625e+00
6.713500410000051488e+00
6.714000409999925978e+00
6.714500410000027841e+00
6.715000409999902331e+00
6.715500410000004194e+00
6.716000410000106058e+00
6.716500409999980548e+00
6.717000410000082411e+00
6.717500409999956901e+00
6.718000410000058764e+00
6.718500409999933254e+00
6.719000410000035117e+00
6.719500409999909607e+00
6.720000410000011470e+00
6.720500410000113334e+00
6.721000409999987824e+00
6.721500410000089687e+00
6.722000409999964177e+00
6.722500410000066040e+00
6.723000409999940530e+00
6.723500410000042393e+00
6.724000409999916883e+00
6.724500410000018746e+00
6.725000410000120610e+00
6.725500409999995099e+00
6.726000410000096963e+00
6.726500409999971453e+00
6.727000410000073316e+00
6.727500409999947806e+00
6.728000410000049669e+00
6.728500409999924159e+00
6.729000410000026022e+00
6.729500409999900512e+00
6.730000410000002375e+00
6.730500410000104239e+00
6.731000409999978729e+00
6.731500410000080592e+00
6.732000409999955082e+00
6.732500410000056945e+00
6.733000420000053055e+00
6.733500419999927544e+00
6.734000420000029408e+00
6.734500419999903897e+00
6.735000420000005761e+00
6.735500420000107624e+00
6.736000419999982114e+00
6.736500420000083977e+00
6.737000419999958467e+00
6.737500420000060330e+00
6.738000419999934820e+00
6.738500420000036684e+00
6.739000419999911173e+00
6.739500420000013037e+00
6.740000420000114900e+00
6.740500419999989390e+00
6.741000420000091253e+00
6.741500419999965743e+00
6.742000420000067606e+00
6.742500419999942096e+00
6.743000420000043960e+00
6.743500419999918449e+00
6.744000420000020313e+00
6.744500420000122176e+00
6.745000419999996666e+00
6.745500420000098529e+00
6.746000419999973019e+00
6.746500420000074882e+00
6.747000419999949372e+00
6.747500420000051236e+00
6.748000419999925725e+00
6.748500420000027589e+00
6.749000419999902078e+00
6.749500420000003942e+00
6.750000420000105805e+00
6.750500419999980295e+00
6.751000420000082158e+00
6.751500419999956648e+00
6.752000420000058512e+00
6.752500419999933001e+00
6.753000420000034865e+00
6.753500419999909354e+00
6.754000420000011218e+00
6.754500420000113081e+00
6.755000419999987571e+00
6.755500420000089434e+00
6.756000419999963924e+00
6.756500420000065787e+00
6.757000419999940277e+00
6.757500420000042141e+00
6.758000419999916630e+00
6.758500420000018494e+00
6.759000420000120357e+00
6.759500419999994847e+00
6.760000420000096710e+00
6.760500419999971200e+00
6.761000420000073063e+00
6.761500419999947553e+00
6.762000420000049417e+00
6.762500419999923906e+00
6.763000420000025770e+00
6.763500419999900259e+00
6.764000420000002123e+00
6.764500420000103986e+00
6.765000419999978476e+00
6.765500420000080339e+00
6.766000419999954829e+00
6.766500420000056693e+00
6.767000419999931182e+00
6.767500420000033046e+00
6.768000419999907535e+00
6.768500420000009399e+00
6.769000420000111262e+00
6.769500419999985752e+00
6.770000420000087615e+00
6.770500419999962105e+00
6.771000420000063968e+00
6.771500419999938458e+00
6.772000420000040322e+00
6.772500419999914811e+00
6.773000420000016675e+00
6.773500420000118538e+00
6.774000419999993028e+00
6.774500420000094891e+00
6.775000419999969381e+00
6.775500420000071244e+00
6.776000419999945734e+00
6.776500420000047598e+00
6.777000419999922087e+00
6.777500420000023951e+00
6.778000419999898440e+00
6.778500420000000304e+00
6.779000420000102167e+00
6.779500419999976657e+00
6.780000420000078520e+00
6.780500419999953010e+00
6.781000420000054874e+00
6.781500419999929363e+00
6.782000420000031227e+00
6.782500419999905716e+00
6.783000420000007580e+00
6.783500420000109443e+00
6.784000419999983933e+00
6.784500420000085796e+00
6.785000419999960286e+00
6.785500420000062149e+00
6.786000419999936639e+00
6.786500420000038503e+00
6.787000419999912992e+00
6.787500420000014856e+00
6.788000420000116719e+00
6.788500419999991209e+00
6.789000420000093072e+00
6.789500419999967562e+00
6.790000420000069425e+00
6.790500419999943915e+00
6.791000420000045779e+00
6.791500419999920268e+00
6.792000420000022132e+00
6.792500420000123995e+00
6.793000419999998485e+00
6.793500420000100348e+00
6.794000419999974838e+00
6.794500420000076701e+00
6.795000419999951191e+00
6.795500420000053055e+00
6.796000419999927544e+00
6.796500420000029408e+00
6.797000419999903897e+00
6.797500420000005761e+00
6.798000420000107624e+00
6.798500419999982114e+00
6.799000420000083977e+00
6.799500419999958467e+00
6.800000420000060330e+00
6.800500419999934820e+00
6.801000420000036684e+00
6.801500419999911173e+00
6.802000420000013037e+00
6.802500420000114900e+00
6.803000419999989390e+00
6.803500420000091253e+00
6.804000419999965743e+00
6.804500420000067606e+00
6.805000419999942096e+00
6.805500420000043960e+00
6.806000419999918449e+00
6.806500420000020313e+00
6.807000420000122176e+00
6.807500419999996666e+00
6.808000420000098529e+00
6.808500419999973019e+00
6.809000420000074882e+00
6.809500419999949372e+00
6.810000420000051236e+00
6.810500419999925725e+00
6.811000420000027589e+00
6.811500419999902078e+00
6.812000420000003942e+00
6.812500420000105805e+00
6.813000419999980295e+00
6.813500420000082158e+00
6.814000419999956648e+00
6.814500420000058512e+00
6.815000419999933001e+00
6.815500420000034865e+00
6.816000419999909354e+00
6.816500420000011218e+00
6.817000420000113081e+00
6.817500419999987571e+00
6.818000420000089434e+00
6.818500419999963924e+00
6.819000420000065787e+00
6.819500419999940277e+00
6.820000420000042141e+00
6.820500419999916630e+00
6.821000420000018494e+00
6.821500420000120357e+00
6.822000419999994847e+00
6.822500420000096710e+00
6.823000419999971200e+00
6.823500420000073063e+00
6.824000419999947553e+00
6.824500420000049417e+00
6.825000419999923906e+00
6.825500420000025770e+00
6.826000419999900259e+00
6.826500420000002123e+00
6.827000420000103986e+00
6.827500419999978476e+00
6.828000420000080339e+00
6.828500419999954829e+00
6.829000420000056693e+00
6.829500419999931182e+00
6.830000420000033046e+00
6.830500419999907535e+00
6.831000420000009399e+00
6.831500420000111262e+00
6.832000419999985752e+00
6.832500420000087615e+00
6.833000419999962105e+00
6.833500420000063968e+00
6.834000419999938458e+00
6.834500420000040322e+00
6.835000419999914811e+00
6.835500420000016675e+00
6.836000420000118538e+00
6.836500419999993028e+00
6.837000420000094891e+00
6.837500419999969381e+00
6.838000420000071244e+00
6.838500419999945734e+00
6.839000420000047598e+00
6.839500419999922087e+00
6.840000420000023951e+00
6.840500419999898440e+00
6.841000420000000304e+00
6.841500420000102167e+00
6.842000419999976657e+00
6.842500420000078520e+00
6.843000419999953010e+00
6.843500420000054874e+00
6.844000419999929363e+00
6.844500420000031227e+00
6.845000419999905716e+00
6.845500420000007580e+00
6.846000420000109443e+00
6.846500419999983933e+00
6.847000420000085796e+00
6.847500419999960286e+00
6.848000420000062149e+00
6.848500419999936639e+00
6.849000420000038503e+00
6.849500419999912992e+00
6.850000420000014856e+00
6.850500420000116719e+00
6.851000419999991209e+00
6.851500420000093072e+00
6.852000419999967562e+00
6.852500420000069425e+00
6.853000419999943915e+00
6.853500420000045779e+00
6.854000419999920268e+00
6.854500420000022132e+00
6.855000420000123995e+00
6.855500419999998485e+00
6.856000420000100348e+00
6.856500419999974838e+00
6.857000420000076701e+00
6.857500419999951191e+00
6.858000420000053055e+00
6.858500419999927544e+00
6.859000420000029408e+00
6.859500419999903897e+00
6.860000420000005761e+00
6.860500420000107624e+00
6.861000419999982114e+00
6.861500420000083977e+00
6.862000419999958467e+00
6.862500420000060330e+00
6.863000419999934820e+00
6.863500420000036684e+00
6.864000419999911173e+00
6.864500420000013037e+00
6.865000420000114900e+00
6.865500419999989390e+00
6.866000420000091253e+00
6.866500419999965743e+00
6.867000420000067606e+00
6.867500419999942096e+00
6.868000420000043960e+00
6.868500419999918449e+00
6.869000420000020313e+00
6.869500420000122176e+00
6.870000419999996666e+00
6.870500420000098529e+00
6.871000419999973019e+00
6.871500420000074882e+00
6.872000419999949372e+00
6.872500420000051236e+00
6.873000419999925725e+00
6.873500420000027589e+00
6.874000419999902078e+00
6.874500420000003942e+00
6.875000420000105805e+00
6.875500419999980295e+00
6.876000420000082158e+00
6.876500419999956648e+00
6.877000420000058512e+00
6.877500419999933001e+00
6.878000420000034865e+00
6.878500419999909354e+00
6.879000420000011218e+00
6.879500420000113081e+00
6.880000419999987571e+00
6.880500420000089434e+00
6.881000419999963924e+00
6.881500420000065787e+00
6.882000419999940277e+00
6.882500420000042141e+00
6.883000419999916630e+00
6.883500420000018494e+00
6.884000420000120357e+00
6.884500419999994847e+00
6.885000420000096710e+00
6.885500419999971200e+00
6.886000420000073063e+00
6.886500419999947553e+00
6.887000420000049417e+00
6.887500419999923906e+00
6.888000420000025770e+00
6.888500419999900259e+00
6.889000420000002123e+00
6.889500420000103986e+00
6.890000419999978476e+00
6.890500420000080339e+00
6.891000419999954829e+00
6.891500420000056693e+00
6.892000419999931182e+00
6.892500420000033046e+00
6.893000419999907535e+00
6.893500420000009399e+00
6.894000420000111262e+00
6.894500419999985752e+00
6.895000420000087615e+00
6.895500419999962105e+00
6.896000429999958214e+00
6.896500430000060078e+00
6.897000429999934568e+00
6.897500430000036431e+00
6.898000429999910921e+00
6.898500430000012784e+00
6.899000430000114648e+00
6.899500429999989137e+00
6.900000430000091001e+00
6.900500429999965490e+00
6.901000430000067354e+00
6.901500429999941844e+00
6.902000430000043707e+00
6.902500429999918197e+00
6.903000430000020060e+00
6.903500430000121924e+00
6.904000429999996413e+00
6.904500430000098277e+00
6.905000429999972766e+00
6.905500430000074630e+00
6.906000429999949120e+00
6.906500430000050983e+00
6.907000429999925473e+00
6.907500430000027336e+00
6.908000429999901826e+00
6.908500430000003689e+00
6.909000430000105553e+00
6.909500429999980042e+00
6.910000430000081906e+00
6.910500429999956395e+00
6.911000430000058259e+00
6.911500429999932749e+00
6.912000430000034612e+00
6.912500429999909102e+00
6.913000430000010965e+00
6.913500430000112829e+00
6.914000429999987318e+00
6.914500430000089182e+00
6.915000429999963671e+00
6.915500430000065535e+00
6.916000429999940025e+00
6.916500430000041888e+00
6.917000429999916378e+00
6.917500430000018241e+00
6.918000430000120105e+00
6.918500429999994594e+00
6.919000430000096458e+00
6.919500429999970947e+00
6.920000430000072811e+00
6.920500429999947301e+00
6.921000430000049164e+00
6.921500429999923654e+00
6.922000430000025517e+00
6.922500429999900007e+00
6.923000430000001870e+00
6.923500430000103734e+00
6.924000429999978223e+00
6.924500430000080087e+00
6.925000429999954576e+00
6.925500430000056440e+00
6.926000429999930930e+00
6.926500430000032793e+00
6.927000429999907283e+00
6.927500430000009146e+00
6.928000430000111010e+00
6.928500429999985499e+00
6.929000430000087363e+00
6.929500429999961852e+00
6.930000430000063716e+00
6.930500429999938206e+00
6.931000430000040069e+00
6.931500429999914559e+00
6.932000430000016422e+00
6.932500430000118286e+00
6.933000429999992775e+00
6.933500430000094639e+00
6.934000429999969128e+00
6.934500430000070992e+00
6.935000429999945482e+00
6.935500430000047345e+00
6.936000429999921835e+00
6.936500430000023698e+00
6.937000429999898188e+00
6.937500430000000051e+00
6.938000430000101915e+00
6.938500429999976404e+00
6.939000430000078268e+00
6.939500429999952757e+00
6.940000430000054621e+00
6.940500429999929111e+00
6.941000430000030974e+00
6.941500429999905464e+00
6.942000430000007327e+00
6.942500430000109191e+00
6.943000429999983680e+00
6.943500430000085544e+00
6.944000429999960033e+00
6.944500430000061897e+00
6.945000429999936387e+00
6.945500430000038250e+00
6.946000429999912740e+00
6.946500430000014603e+00
6.947000430000116467e+00
6.947500429999990956e+00
6.948000430000092820e+00
6.948500429999967309e+00
6.949000430000069173e+00
6.949500429999943663e+00
6.950000430000045526e+00
6.950500429999920016e+00
6.951000430000021879e+00
6.951500430000123743e+00
6.952000429999998232e+00
6.952500430000100096e+00
6.953000429999974585e+00
6.953500430000076449e+00
6.954000429999950939e+00
6.954500430000052802e+00
6.955000429999927292e+00
6.955500430000029155e+00
6.956000429999903645e+00
6.956500430000005508e+00
6.957000430000107372e+00
6.957500429999981861e+00
6.958000430000083725e+00
6.958500429999958214e+00
6.959000430000060078e+00
6.959500429999934568e+00
6.960000430000036431e+00
6.960500429999910921e+00
6.961000430000012784e+00
6.961500430000114648e+00
6.962000429999989137e+00
6.962500430000091001e+00
6.963000429999965490e+00
6.963500430000067354e+00
6.964000429999941844e+00
6.964500430000043707e+00
6.965000429999918197e+00
6.965500430000020060e+00
6.966000430000121924e+00
6.966500429999996413e+00
6.967000430000098277e+00
6.967500429999972766e+00
6.968000430000074630e+00
6.968500429999949120e+00
6.969000430000050983e+00
6.969500429999925473e+00
6.970000430000027336e+00
6.970500429999901826e+00
6.971000430000003689e+00
6.971500430000105553e+00
6.972000429999980042e+00
6.972500430000081906e+00
6.973000429999956395e+00
6.973500430000058259e+00
6.974000429999932749e+00
6.974500430000034612e+00
6.975000429999909102e+00
6.975500430000010965e+00
6.976000430000112829e+00
6.976500429999987318e+00
6.977000430000089182e+00
6.977500429999963671e+00
6.978000430000065535e+00
6.978500429999940025e+00
6.979000430000041888e+00
6.979500429999916378e+00
6.980000430000018241e+00
6.980500430000120105e+00
6.981000429999994594e+00
6.981500430000096458e+00
6.982000429999970947e+00
6.982500430000072811e+00
6.983000429999947301e+00
6.983500430000049164e+00
6.984000429999923654e+00
6.984500430000025517e+00
6.985000429999900007e+00
6.985500430000001870e+00
6.986000430000103734e+00
6.986500429999978223e+00
6.987000430000080087e+00
6.987500429999954576e+00
6.988000430000056440e+00
6.988500429999930930e+00
6.989000430000032793e+00
6.989500429999907283e+00
6.990000430000009146e+00
6.990500430000111010e+00
6.991000429999985499e+00
6.991500430000087363e+00
6.992000429999961852e+00
6.992500430000063716e+00
6.993000429999938206e+00
6.993500430000040069e+00
6.994000429999914559e+00
6.994500430000016422e+00
6.995000430000118286e+00
6.995500429999992775e+00
6.996000430000094639e+00
6.996500429999969128e+00
6.997000430000070992e+00
6.997500429999945482e+00
6.998000430000047345e+00
6.998500429999921835e+00
6.999000430000023698e+00
6.999500429999898188e+00
7.000000430000000051e+00
7.000500430000101915e+00
7.001000429999976404e+00
7.001500430000078268e+00
7.002000429999952757e+00
7.002500430000054621e+00
7.003000429999929111e+00
7.003500430000030974e+00
7.004000429999905464e+00
7.004500430000007327e+00
7.005000430000109191e+00
7.005500429999983680e+00
7.006000430000085544e+00
7.006500429999960033e+00
7.007000430000061897e+00
7.007500429999936387e+00
7.008000430000038250e+00
7.008500429999912740e+00
7.009000430000014603e+00
7.009500430000116467e+00
7.010000429999990956e+00
7.010500430000092820e+00
7.011000429999967309e+00
7.011500430000069173e+00
7.012000429999943663e+00
7.012500430000045526e+00
7.013000429999920016e+00
7.013500430000021879e+00
7.014000430000123743e+00
7.014500429999998232e+00
7.015000430000100096e+00
7.015500429999974585e+00
7.016000430000076449e+00
7.016500429999950939e+00
7.017000430000052802e+00
7.017500429999927292e+00
7.018000430000029155e+00
7.018500429999903645e+00
7.019000430000005508e+00
7.019500430000107372e+00
7.020000429999981861e+00
7.020500430000083725e+00
7.021000429999958214e+00
7.021500430000060078e+00
7.022000429999934568e+00
7.022500430000036431e+00
7.023000429999910921e+00
7.023500430000012784e+00
7.024000430000114648e+00
7.024500429999989137e+00
7.025000430000091001e+00
7.025500429999965490e+00
7.026000430000067354e+00
7.026500429999941844e+00
7.027000430000043707e+00
7.027500429999918197e+00
7.028000430000020060e+00
7.028500430000121924e+00
7.029000429999996413e+00
7.029500430000098277e+00
7.030000429999972766e+00
7.030500430000074630e+00
7.031000429999949120e+00
7.031500430000050983e+00
7.032000429999925473e+00
7.032500430000027336e+00
7.033000429999901826e+00
7.033500430000003689e+00
7.034000430000105553e+00
7.034500429999980042e+00
7.035000430000081906e+00
7.035500429999956395e+00
7.036000430000058259e+00
7.036500429999932749e+00
7.037000430000034612e+00
7.037500429999909102e+00
7.038000430000010965e+00
7.038500430000112829e+00
7.039000429999987318e+00
7.039500430000089182e+00
7.040000429999963671e+00
7.040500430000065535e+00
7.041000429999940025e+00
7.041500430000041888e+00
7.042000429999916378e+00
7.042500430000018241e+00
7.043000430000120105e+00
7.043500429999994594e+00
7.044000430000096458e+00
7.044500429999970947e+00
7.045000430000072811e+00
7.045500429999947301e+00
7.046000430000049164e+00
7.046500429999923654e+00
7.047000430000025517e+00
7.047500429999900007e+00
7.048000430000001870e+00
7.048500430000103734e+00
7.049000429999978223e+00
7.049500430000080087e+00
7.050000429999954576e+00
7.050500430000056440e+00
7.051000429999930930e+00
7.051500430000032793e+00
7.052000429999907283e+00
7.052500430000009146e+00
7.053000430000111010e+00
7.053500429999985499e+00
7.054000430000087363e+00
7.054500429999961852e+00
7.055000430000063716e+00
7.055500429999938206e+00
7.056000430000040069e+00
7.056500429999914559e+00
7.057000430000016422e+00
7.057500430000118286e+00
7.058000429999992775e+00
7.058500430000094639e+00
7.059000429999969128e+00
7.059500430000070992e+00
7.060000440000067101e+00
7.060500439999941591e+00
7.061000440000043454e+00
7.061500439999917944e+00
7.062000440000019807e+00
7.062500440000121671e+00
7.063000439999996161e+00
7.063500440000098024e+00
7.064000439999972514e+00
7.064500440000074377e+00
7.065000439999948867e+00
7.065500440000050730e+00
7.066000439999925220e+00
7.066500440000027083e+00
7.067000439999901573e+00
7.067500440000003437e+00
7.068000440000105300e+00
7.068500439999979790e+00
7.069000440000081653e+00
7.069500439999956143e+00
7.070000440000058006e+00
7.070500439999932496e+00
7.071000440000034359e+00
7.071500439999908849e+00
7.072000440000010713e+00
7.072500440000112576e+00
7.073000439999987066e+00
7.073500440000088929e+00
7.074000439999963419e+00
7.074500440000065282e+00
7.075000439999939772e+00
7.075500440000041635e+00
7.076000439999916125e+00
7.076500440000017988e+00
7.077000440000119852e+00
7.077500439999994342e+00
7.078000440000096205e+00
7.078500439999970695e+00
7.079000440000072558e+00
7.079500439999947048e+00
7.080000440000048911e+00
7.080500439999923401e+00
7.081000440000025264e+00
7.081500439999899754e+00
7.082000440000001618e+00
7.082500440000103481e+00
7.083000439999977971e+00
7.083500440000079834e+00
7.084000439999954324e+00
7.084500440000056187e+00
7.085000439999930677e+00
7.085500440000032540e+00
7.086000439999907030e+00
7.086500440000008894e+00
7.087000440000110757e+00
7.087500439999985247e+00
7.088000440000087110e+00
7.088500439999961600e+00
7.089000440000063463e+00
7.089500439999937953e+00
7.090000440000039816e+00
7.090500439999914306e+00
7.091000440000016170e+00
7.091500440000118033e+00
7.092000439999992523e+00
7.092500440000094386e+00
7.093000439999968876e+00
7.093500440000070739e+00
7.094000439999945229e+00
7.094500440000047092e+00
7.095000439999921582e+00
7.095500440000023445e+00
7.096000439999897935e+00
7.096500439999999799e+00
7.097000440000101662e+00
7.097500439999976152e+00
7.098000440000078015e+00
7.098500439999952505e+00
7.099000440000054368e+00
7.099500439999928858e+00
7.100000440000030721e+00
7.100500439999905211e+00
7.101000440000007075e+00
7.101500440000108938e+00
7.102000439999983428e+00
7.102500440000085291e+00
7.103000439999959781e+00
7.103500440000061644e+00
7.104000439999936134e+00
7.104500440000037997e+00
7.105000439999912487e+00
7.105500440000014351e+00
7.106000440000116214e+00
7.106500439999990704e+00
7.107000440000092567e+00
7.107500439999967057e+00
7.108000440000068920e+00
7.108500439999943410e+00
7.109000440000045273e+00
7.109500439999919763e+00
7.110000440000021626e+00
7.110500440000123490e+00
7.111000439999997980e+00
7.111500440000099843e+00
7.112000439999974333e+00
7.112500440000076196e+00
7.113000439999950686e+00
7.113500440000052549e+00
7.114000439999927039e+00
7.114500440000028902e+00
7.115000439999903392e+00
7.115500440000005256e+00
7.116000440000107119e+00
7.116500439999981609e+00
7.117000440000083472e+00
7.117500439999957962e+00
7.118000440000059825e+00
7.118500439999934315e+00
7.119000440000036178e+00
7.119500439999910668e+00
7.120000440000012532e+00
7.120500440000114395e+00
7.121000439999988885e+00
7.121500440000090748e+00
7.122000439999965238e+00
7.122500440000067101e+00
7.123000439999941591e+00
7.123500440000043454e+00
7.124000439999917944e+00
7.124500440000019807e+00
7.125000440000121671e+00
7.125500439999996161e+00
7.126000440000098024e+00
7.126500439999972514e+00
7.127000440000074377e+00
7.127500439999948867e+00
7.128000440000050730e+00
7.128500439999925220e+00
7.129000440000027083e+00
7.129500439999901573e+00
7.130000440000003437e+00
7.130500440000105300e+00
7.131000439999979790e+00
7.131500440000081653e+00
7.132000439999956143e+00
7.132500440000058006e+00
7.133000439999932496e+00
7.133500440000034359e+00
7.134000439999908849e+00
7.134500440000010713e+00
7.135000440000112576e+00
7.135500439999987066e+00
7.136000440000088929e+00
7.136500439999963419e+00
7.137000440000065282e+00
7.137500439999939772e+00
7.138000440000041635e+00
7.138500439999916125e+00
7.139000440000017988e+00
7.139500440000119852e+00
7.140000439999994342e+00
7.140500440000096205e+00
7.141000439999970695e+00
7.141500440000072558e+00
7.142000439999947048e+00
7.142500440000048911e+00
7.143000439999923401e+00
7.143500440000025264e+00
7.144000439999899754e+00
7.144500440000001618e+00
7.145000440000103481e+00
7.145500439999977971e+00
7.146000440000079834e+00
7.146500439999954324e+00
7.147000440000056187e+00
7.147500439999930677e+00
7.148000440000032540e+00
7.148500439999907030e+00
7.149000440000008894e+00
7.149500440000110757e+00
7.150000439999985247e+00
7.150500440000087110e+00
7.151000439999961600e+00
7.151500440000063463e+00
7.152000439999937953e+00
7.152500440000039816e+00
7.153000439999914306e+00
7.153500440000016170e+00
7.154000440000118033e+00
7.154500439999992523e+00
7.155000440000094386e+00
7.155500439999968876e+00
7.156000440000070739e+00
7.156500439999945229e+00
7.157000440000047092e+00
7.157500439999921582e+00
7.158000440000023445e+00
7.158500439999897935e+00
7.159000439999999799e+00
7.159500440000101662e+00
7.160000439999976152e+00
7.160500440000078015e+00
7.161000439999952505e+00
7.161500440000054368e+00
7.162000439999928858e+00
7.162500440000030721e+00
7.163000439999905211e+00
7.163500440000007075e+00
7.164000440000108938e+00
7.164500439999983428e+00
7.165000440000085291e+00
7.165500439999959781e+00
7.166000440000061644e+00
7.166500439999936134e+00
7.167000440000037997e+00
7.167500439999912487e+00
7.168000440000014351e+00
7.168500440000116214e+00
7.169000439999990704e+00
7.169500440000092567e+00
7.170000439999967057e+00
7.170500440000068920e+00
7.171000439999943410e+00
7.171500440000045273e+00
7.172000439999919763e+00
7.172500440000021626e+00
7.173000440000123490e+00
7.173500439999997980e+00
7.174000440000099843e+00
7.174500439999974333e+00
7.175000440000076196e+00
7.175500439999950686e+00
7.176000440000052549e+00
7.176500439999927039e+00
7.177000440000028902e+00
7.177500439999903392e+00
7.178000440000005256e+00
7.178500440000107119e+00
7.179000439999981609e+00
7.179500440000083472e+00
7.180000439999957962e+00
7.180500440000059825e+00
7.181000439999934315e+00
7.181500440000036178e+00
7.182000439999910668e+00
7.182500440000012532e+00
7.183000440000114395e+00
7.183500439999988885e+00
7.184000440000090748e+00
7.184500439999965238e+00
7.185000440000067101e+00
7.185500439999941591e+00
7.186000440000043454e+00
7.186500439999917944e+00
7.187000440000019807e+00
7.187500440000121671e+00
7.188000439999996161e+00
7.188500440000098024e+00
7.189000439999972514e+00
7.189500440000074377e+00
7.190000439999948867e+00
7.190500440000050730e+00
7.191000439999925220e+00
7.191500440000027083e+00
7.192000439999901573e+00
7.192500440000003437e+00
7.193000440000105300e+00
7.193500439999979790e+00
7.194000440000081653e+00
7.194500439999956143e+00
7.195000440000058006e+00
7.195500439999932496e+00
7.196000440000034359e+00
7.196500439999908849e+00
7.197000440000010713e+00
7.197500440000112576e+00
7.198000439999987066e+00
7.198500440000088929e+00
7.199000439999963419e+00
7.199500440000065282e+00
7.200000439999939772e+00
7.200500440000041635e+00
7.201000439999916125e+00
7.201500440000017988e+00
7.202000440000119852e+00
7.202500439999994342e+00
7.203000440000096205e+00
7.203500439999970695e+00
7.204000440000072558e+00
7.204500439999947048e+00
7.205000440000048911e+00
7.205500439999923401e+00
7.206000440000025264e+00
7.206500439999899754e+00
7.207000440000001618e+00
7.207500440000103481e+00
7.208000439999977971e+00
7.208500440000079834e+00
7.209000439999954324e+00
7.209500440000056187e+00
7.210000439999930677e+00
7.210500440000032540e+00
7.211000439999907030e+00
7.211500440000008894e+00
7.212000440000110757e+00
7.212500439999985247e+00
7.213000440000087110e+00
7.213500439999961600e+00
7.214000440000063463e+00
7.214500439999937953e+00
7.215000440000039816e+00
7.215500439999914306e+00
7.216000440000016170e+00
7.216500440000118033e+00
7.217000439999992523e+00
7.217500440000094386e+00
7.218000439999968876e+00
7.218500440000070739e+00
7.219000439999945229e+00
7.219500440000047092e+00
7.220000439999921582e+00
7.220500440000023445e+00
7.221000439999897935e+00
7.221500439999999799e+00
7.222000440000101662e+00
7.222500439999976152e+00
7.223000440000078015e+00
7.223500439999952505e+00
7.224000449999948614e+00
7.224500450000050478e+00
7.225000449999924967e+00
7.225500450000026831e+00
7.226000449999901321e+00
7.226500450000003184e+00
7.227000450000105047e+00
7.227500449999979537e+00
7.228000450000081401e+00
7.228500449999955890e+00
7.229000450000057754e+00
7.229500449999932243e+00
7.230000450000034107e+00
7.230500449999908597e+00
7.231000450000010460e+00
7.231500450000112323e+00
7.232000449999986813e+00
7.232500450000088676e+00
7.233000449999963166e+00
7.233500450000065030e+00
7.234000449999939519e+00
7.234500450000041383e+00
7.235000449999915872e+00
7.235500450000017736e+00
7.236000450000119599e+00
7.236500449999994089e+00
7.237000450000095952e+00
7.237500449999970442e+00
7.238000450000072306e+00
7.238500449999946795e+00
7.239000450000048659e+00
7.239500449999923148e+00
7.240000450000025012e+00
7.240500449999899502e+00
7.241000450000001365e+00
7.241500450000103228e+00
7.242000449999977718e+00
7.242500450000079582e+00
7.243000449999954071e+00
7.243500450000055935e+00
7.244000449999930424e+00
7.244500450000032288e+00
7.245000449999906778e+00
7.245500450000008641e+00
7.246000450000110504e+00
7.246500449999984994e+00
7.247000450000086857e+00
7.247500449999961347e+00
7.248000450000063211e+00
7.248500449999937700e+00
7.249000450000039564e+00
7.249500449999914053e+00
7.250000450000015917e+00
7.250500450000117780e+00
7.251000449999992270e+00
7.251500450000094133e+00
7.252000449999968623e+00
7.252500450000070487e+00
7.253000449999944976e+00
7.253500450000046840e+00
7.254000449999921329e+00
7.254500450000023193e+00
7.255000449999897683e+00
7.255500449999999546e+00
7.256000450000101409e+00
7.256500449999975899e+00
7.257000450000077763e+00
7.257500449999952252e+00
7.258000450000054116e+00
7.258500449999928605e+00
7.259000450000030469e+00
7.259500449999904959e+00
7.260000450000006822e+00
7.260500450000108685e+00
7.261000449999983175e+00
7.261500450000085038e+00
7.262000449999959528e+00
7.262500450000061392e+00
7.263000449999935881e+00
7.263500450000037745e+00
7.264000449999912234e+00
7.264500450000014098e+00
7.265000450000115961e+00
7.265500449999990451e+00
7.266000450000092314e+00
7.266500449999966804e+00
7.267000450000068668e+00
7.267500449999943157e+00
7.268000450000045021e+00
7.268500449999919510e+00
7.269000450000021374e+00
7.269500450000123237e+00
7.270000449999997727e+00
7.270500450000099590e+00
7.271000449999974080e+00
7.271500450000075944e+00
7.272000449999950433e+00
7.272500450000052297e+00
7.273000449999926786e+00
7.273500450000028650e+00
7.274000449999903140e+00
7.274500450000005003e+00
7.275000450000106866e+00
7.275500449999981356e+00
7.276000450000083219e+00
7.276500449999957709e+00
7.277000450000059573e+00
7.277500449999934062e+00
7.278000450000035926e+00
7.278500449999910415e+00
7.279000450000012279e+00
7.279500450000114142e+00
7.280000449999988632e+00
7.280500450000090495e+00
7.281000449999964985e+00
7.281500450000066849e+00
7.282000449999941338e+00
7.282500450000043202e+00
7.283000449999917691e+00
7.283500450000019555e+00
7.284000450000121418e+00
7.284500449999995908e+00
7.285000450000097771e+00
7.285500449999972261e+00
7.286000450000074125e+00
7.286500449999948614e+00
7.287000450000050478e+00
7.287500449999924967e+00
7.288000450000026831e+00
7.288500449999901321e+00
7.289000450000003184e+00
7.289500450000105047e+00
7.290000449999979537e+00
7.290500450000081401e+00
7.291000449999955890e+00
7.291500450000057754e+00
7.292000449999932243e+00
7.292500450000034107e+00
7.293000449999908597e+00
7.293500450000010460e+00
7.294000450000112323e+00
7.294500449999986813e+00
7.295000450000088676e+00
7.295500449999963166e+00
7.296000450000065030e+00
7.296500449999939519e+00
7.297000450000041383e+00
7.297500449999915872e+00
7.298000450000017736e+00
7.298500450000119599e+00
7.299000449999994089e+00
7.299500450000095952e+00
7.300000449999970442e+00
7.300500450000072306e+00
7.301000449999946795e+00
7.301500450000048659e+00
7.302000449999923148e+00
7.302500450000025012e+00
7.303000449999899502e+00
7.303500450000001365e+00
7.304000450000103228e+00
7.304500449999977718e+00
7.305000450000079582e+00
7.305500449999954071e+00
7.306000450000055935e+00
7.306500449999930424e+00
7.307000450000032288e+00
7.307500449999906778e+00
7.308000450000008641e+00
7.308500450000110504e+00
7.309000449999984994e+00
7.309500450000086857e+00
7.310000449999961347e+00
7.310500450000063211e+00
7.311000449999937700e+00
7.311500450000039564e+00
7.312000449999914053e+00
7.312500450000015917e+00
7.313000450000117780e+00
7.313500449999992270e+00
7.314000450000094133e+00
7.314500449999968623e+00
7.315000450000070487e+00
7.315500449999944976e+00
7.316000450000046840e+00
7.316500449999921329e+00
7.317000450000023193e+00
7.317500449999897683e+00
7.318000449999999546e+00
7.318500450000101409e+00
7.319000449999975899e+00
7.319500450000077763e+00
7.320000449999952252e+00
7.320500450000054116e+00
7.321000449999928605e+00
7.321500450000030469e+00
7.322000449999904959e+00
7.322500450000006822e+00
7.323000450000108685e+00
7.323500449999983175e+00
7.324000450000085038e+00
7.324500449999959528e+00
7.325000450000061392e+00
7.325500449999935881e+00
7.326000450000037745e+00
7.326500449999912234e+00
7.327000450000014098e+00
7.327500450000115961e+00
7.328000449999990451e+00
7.328500450000092314e+00
7.329000449999966804e+00
7.329500450000068668e+00
7.330000449999943157e+00
7.330500450000045021e+00
7.331000449999919510e+00
7.331500450000021374e+00
7.332000450000123237e+00
7.332500449999997727e+00
7.333000450000099590e+00
7.333500449999974080e+00
7.334000450000075944e+00
7.334500449999950433e+00
7.335000450000052297e+00
7.335500449999926786e+00
7.336000450000028650e+00
7.336500449999903140e+00
7.337000450000005003e+00
7.337500450000106866e+00
7.338000449999981356e+00
7.338500450000083219e+00
7.339000449999957709e+00
7.339500450000059573e+00
7.340000449999934062e+00
7.340500450000035926e+00
7.341000449999910415e+00
7.341500450000012279e+00
7.342000450000114142e+00
7.342500449999988632e+00
7.343000450000090495e+00
7.343500449999964985e+00
7.344000450000066849e+00
7.344500449999941338e+00
7.345000450000043202e+00
7.345500449999917691e+00
7.346000450000019555e+00
7.346500450000121418e+00
7.347000449999995908e+00
7.347500450000097771e+00
7.348000449999972261e+00
7.348500450000074125e+00
7.349000449999948614e+00
7.349500450000050478e+00
7.350000449999924967e+00
7.350500450000026831e+00
7.351000449999901321e+00
7.351500450000003184e+00
7.352000450000105047e+00
7.352500449999979537e+00
7.353000450000081401e+00
7.353500449999955890e+00
7.354000450000057754e+00
7.354500449999932243e+00
7.355000450000034107e+00
7.355500449999908597e+00
7.356000450000010460e+00
7.356500450000112323e+00
7.357000449999986813e+00
7.357500450000088676e+00
7.358000449999963166e+00
7.358500450000065030e+00
7.359000449999939519e+00
7.359500450000041383e+00
7.360000449999915872e+00
7.360500450000017736e+00
7.361000450000119599e+00
7.361500449999994089e+00
7.362000450000095952e+00
7.362500449999970442e+00
7.363000450000072306e+00
7.363500449999946795e+00
7.364000450000048659e+00
7.364500449999923148e+00
7.365000450000025012e+00
7.365500449999899502e+00
7.366000450000001365e+00
7.366500450000103228e+00
7.367000449999977718e+00
7.367500450000079582e+00
7.368000449999954071e+00
7.368500450000055935e+00
7.369000449999930424e+00
7.369500450000032288e+00
7.370000449999906778e+00
7.370500450000008641e+00
7.371000450000110504e+00
7.371500449999984994e+00
7.372000450000086857e+00
7.372500449999961347e+00
7.373000450000063211e+00
7.373500449999937700e+00
7.374000450000039564e+00
7.374500449999914053e+00
7.375000450000015917e+00
7.375500450000117780e+00
7.376000449999992270e+00
7.376500450000094133e+00
7.377000449999968623e+00
7.377500450000070487e+00
7.378000449999944976e+00
7.378500450000046840e+00
7.379000449999921329e+00
7.379500450000023193e+00
7.380000449999897683e+00
7.380500449999999546e+00
7.381000450000101409e+00
7.381500449999975899e+00
7.382000450000077763e+00
7.382500449999952252e+00
7.383000450000054116e+00
7.383500449999928605e+00
7.384000450000030469e+00
7.384500449999904959e+00
7.385000450000006822e+00
7.385500450000108685e+00
7.386000449999983175e+00
7.386500450000085038e+00
7.387000449999959528e+00
7.387500450000061392e+00
7.388000460000057501e+00
7.388500459999931991e+00
7.389000460000033854e+00
7.389500459999908344e+00
7.390000460000010207e+00
7.390500460000112071e+00
7.391000459999986560e+00
7.391500460000088424e+00
7.392000459999962914e+00
7.392500460000064777e+00
7.393000459999939267e+00
7.393500460000041130e+00
7.394000459999915620e+00
7.394500460000017483e+00
7.395000460000119347e+00
7.395500459999993836e+00
7.396000460000095700e+00
7.396500459999970190e+00
7.397000460000072053e+00
7.397500459999946543e+00
7.398000460000048406e+00
7.398500459999922896e+00
7.399000460000024759e+00
7.399500459999899249e+00
7.400000460000001112e+00
7.400500460000102976e+00
7.401000459999977465e+00
7.401500460000079329e+00
7.402000459999953819e+00
7.402500460000055682e+00
7.403000459999930172e+00
7.403500460000032035e+00
7.404000459999906525e+00
7.404500460000008388e+00
7.405000460000110252e+00
7.405500459999984741e+00
7.406000460000086605e+00
7.406500459999961095e+00
7.407000460000062958e+00
7.407500459999937448e+00
7.408000460000039311e+00
7.408500459999913801e+00
7.409000460000015664e+00
7.409500460000117528e+00
7.410000459999992017e+00
7.410500460000093881e+00
7.411000459999968371e+00
7.411500460000070234e+00
7.412000459999944724e+00
7.412500460000046587e+00
7.413000459999921077e+00
7.413500460000022940e+00
7.414000459999897430e+00
7.414500459999999293e+00
7.415000460000101157e+00
7.415500459999975646e+00
7.416000460000077510e+00
7.416500459999952000e+00
7.417000460000053863e+00
7.417500459999928353e+00
7.418000460000030216e+00
7.418500459999904706e+00
7.419000460000006569e+00
7.419500460000108433e+00
7.420000459999982922e+00
7.420500460000084786e+00
7.421000459999959276e+00
7.421500460000061139e+00
7.422000459999935629e+00
7.422500460000037492e+00
7.423000459999911982e+00
7.423500460000013845e+00
7.424000460000115709e+00
7.424500459999990198e+00
7.425000460000092062e+00
7.425500459999966552e+00
7.426000460000068415e+00
7.426500459999942905e+00
7.427000460000044768e+00
7.427500459999919258e+00
7.428000460000021121e+00
7.428500460000122985e+00
7.429000459999997474e+00
7.429500460000099338e+00
7.430000459999973828e+00
7.430500460000075691e+00
7.431000459999950181e+00
7.431500460000052044e+00
7.432000459999926534e+00
7.432500460000028397e+00
7.433000459999902887e+00
7.433500460000004750e+00
7.434000460000106614e+00
7.434500459999981103e+00
7.435000460000082967e+00
7.435500459999957457e+00
7.436000460000059320e+00
7.436500459999933810e+00
7.437000460000035673e+00
7.437500459999910163e+00
7.438000460000012026e+00
7.438500460000113890e+00
7.439000459999988379e+00
7.439500460000090243e+00
7.440000459999964733e+00
7.440500460000066596e+00
7.441000459999941086e+00
7.441500460000042949e+00
7.442000459999917439e+00
7.442500460000019302e+00
7.443000460000121166e+00
7.443500459999995655e+00
7.444000460000097519e+00
7.444500459999972009e+00
7.445000460000073872e+00
7.445500459999948362e+00
7.446000460000050225e+00
7.446500459999924715e+00
7.447000460000026578e+00
7.447500459999901068e+00
7.448000460000002931e+00
7.448500460000104795e+00
7.449000459999979284e+00
7.449500460000081148e+00
7.450000459999955638e+00
7.450500460000057501e+00
7.451000459999931991e+00
7.451500460000033854e+00
7.452000459999908344e+00
7.452500460000010207e+00
7.453000460000112071e+00
7.453500459999986560e+00
7.454000460000088424e+00
7.454500459999962914e+00
7.455000460000064777e+00
7.455500459999939267e+00
7.456000460000041130e+00
7.456500459999915620e+00
7.457000460000017483e+00
7.457500460000119347e+00
7.458000459999993836e+00
7.458500460000095700e+00
7.459000459999970190e+00
7.459500460000072053e+00
7.460000459999946543e+00
7.460500460000048406e+00
7.461000459999922896e+00
7.461500460000024759e+00
7.462000459999899249e+00
7.462500460000001112e+00
7.463000460000102976e+00
7.463500459999977465e+00
7.464000460000079329e+00
7.464500459999953819e+00
7.465000460000055682e+00
7.465500459999930172e+00
7.466000460000032035e+00
7.466500459999906525e+00
7.467000460000008388e+00
7.467500460000110252e+00
7.468000459999984741e+00
7.468500460000086605e+00
7.469000459999961095e+00
7.469500460000062958e+00
7.470000459999937448e+00
7.470500460000039311e+00
7.471000459999913801e+00
7.471500460000015664e+00
7.472000460000117528e+00
7.472500459999992017e+00
7.473000460000093881e+00
7.473500459999968371e+00
7.474000460000070234e+00
7.474500459999944724e+00
7.475000460000046587e+00
7.475500459999921077e+00
7.476000460000022940e+00
7.476500459999897430e+00
7.477000459999999293e+00
7.477500460000101157e+00
7.478000459999975646e+00
7.478500460000077510e+00
7.479000459999952000e+00
7.479500460000053863e+00
7.480000459999928353e+00
7.480500460000030216e+00
7.481000459999904706e+00
7.481500460000006569e+00
7.482000460000108433e+00
7.482500459999982922e+00
7.483000460000084786e+00
7.483500459999959276e+00
7.484000460000061139e+00
7.484500459999935629e+00
7.485000460000037492e+00
7.485500459999911982e+00
7.486000460000013845e+00
7.486500460000115709e+00
7.487000459999990198e+00
7.487500460000092062e+00
7.488000459999966552e+00
7.488500460000068415e+00
7.489000459999942905e+00
7.489500460000044768e+00
7.490000459999919258e+00
7.490500460000021121e+00
7.491000460000122985e+00
7.491500459999997474e+00
7.492000460000099338e+00
7.492500459999973828e+00
7.493000460000075691e+00
7.493500459999950181e+00
7.494000460000052044e+00
7.494500459999926534e+00
7.495000460000028397e+00
7.495500459999902887e+00
7.496000460000004750e+00
7.496500460000106614e+00
7.497000459999981103e+00
7.497500460000082967e+00
7.498000459999957457e+00
7.498500460000059320e+00
7.499000459999933810e+00
7.499500460000035673e+00
7.500000459999910163e+00
7.500500460000012026e+00
7.501000460000113890e+00
7.501500459999988379e+00
7.502000460000090243e+00
7.502500459999964733e+00
7.503000460000066596e+00
7.503500459999941086e+00
7.504000460000042949e+00
7.504500459999917439e+00
7.505000460000019302e+00
7.505500460000121166e+00
7.506000459999995655e+00
7.506500460000097519e+00
7.507000459999972009e+00
7.507500460000073872e+00
7.508000459999948362e+00
7.508500460000050225e+00
7.509000459999924715e+00
7.509500460000026578e+00
7.510000459999901068e+00
7.510500460000002931e+00
7.511000460000104795e+00
7.511500459999979284e+00
7.512000460000081148e+00
7.512500459999955638e+00
7.513000460000057501e+00
7.513500459999931991e+00
7.514000460000033854e+00
7.514500459999908344e+00
7.515000460000010207e+00
7.515500460000112071e+00
7.516000459999986560e+00
7.516500460000088424e+00
7.517000459999962914e+00
7.517500460000064777e+00
7.518000459999939267e+00
7.518500460000041130e+00
7.519000459999915620e+00
7.519500460000017483e+00
7.520000460000119347e+00
7.520500459999993836e+00
7.521000460000095700e+00
7.521500459999970190e+00
7.522000460000072053e+00
7.522500459999946543e+00
7.523000460000048406e+00
7.523500459999922896e+00
7.524000460000024759e+00
7.524500459999899249e+00
7.525000460000001112e+00
7.525500460000102976e+00
7.526000459999977465e+00
7.526500460000079329e+00
7.527000459999953819e+00
7.527500460000055682e+00
7.528000459999930172e+00
7.528500460000032035e+00
7.529000459999906525e+00
7.529500460000008388e+00
7.530000460000110252e+00
7.530500459999984741e+00
7.531000460000086605e+00
7.531500459999961095e+00
7.532000460000062958e+00
7.532500459999937448e+00
7.533000460000039311e+00
7.533500459999913801e+00
7.534000460000015664e+00
7.534500460000117528e+00
7.535000459999992017e+00
7.535500460000093881e+00
7.536000459999968371e+00
7.536500460000070234e+00
7.537000459999944724e+00
7.537500460000046587e+00
7.538000459999921077e+00
7.538500460000022940e+00
7.539000459999897430e+00
7.539500459999999293e+00
7.540000460000101157e+00
7.540500459999975646e+00
7.541000460000077510e+00
7.541500459999952000e+00
7.542000460000053863e+00
7.542500459999928353e+00
7.543000460000030216e+00
7.543500459999904706e+00
7.544000460000006569e+00
7.544500460000108433e+00
7.545000459999982922e+00
7.545500460000084786e+00
7.546000459999959276e+00
7.546500460000061139e+00
7.547000459999935629e+00
7.547500460000037492e+00
7.548000459999911982e+00
7.548500460000013845e+00
7.549000460000115709e+00
7.549500459999990198e+00
7.550000460000092062e+00
7.550500459999966552e+00
7.551000460000068415e+00
7.551500459999942905e+00
7.552000469999939014e+00
7.552500470000040877e+00
7.553000469999915367e+00
7.553500470000017231e+00
7.554000470000119094e+00
7.554500469999993584e+00
7.555000470000095447e+00
7.555500469999969937e+00
7.556000470000071800e+00
7.556500469999946290e+00
7.557000470000048153e+00
7.557500469999922643e+00
7.558000470000024507e+00
7.558500469999898996e+00
7.559000470000000860e+00
7.559500470000102723e+00
7.560000469999977213e+00
7.560500470000079076e+00
7.561000469999953566e+00
7.561500470000055429e+00
7.562000469999929919e+00
7.562500470000031783e+00
7.563000469999906272e+00
7.563500470000008136e+00
7.564000470000109999e+00
7.564500469999984489e+00
7.565000470000086352e+00
7.565500469999960842e+00
7.566000470000062705e+00
7.566500469999937195e+00
7.567000470000039059e+00
7.567500469999913548e+00
7.568000470000015412e+00
7.568500470000117275e+00
7.569000469999991765e+00
7.569500470000093628e+00
7.570000469999968118e+00
7.570500470000069981e+00
7.571000469999944471e+00
7.571500470000046334e+00
7.572000469999920824e+00
7.572500470000022688e+00
7.573000469999897177e+00
7.573500469999999041e+00
7.574000470000100904e+00
7.574500469999975394e+00
7.575000470000077257e+00
7.575500469999951747e+00
7.576000470000053610e+00
7.576500469999928100e+00
7.577000470000029964e+00
7.577500469999904453e+00
7.578000470000006317e+00
7.578500470000108180e+00
7.579000469999982670e+00
7.579500470000084533e+00
7.580000469999959023e+00
7.580500470000060886e+00
7.581000469999935376e+00
7.581500470000037240e+00
7.582000469999911729e+00
7.582500470000013593e+00
7.583000470000115456e+00
7.583500469999989946e+00
7.584000470000091809e+00
7.584500469999966299e+00
7.585000470000068162e+00
7.585500469999942652e+00
7.586000470000044515e+00
7.586500469999919005e+00
7.587000470000020869e+00
7.587500470000122732e+00
7.588000469999997222e+00
7.588500470000099085e+00
7.589000469999973575e+00
7.589500470000075438e+00
7.590000469999949928e+00
7.590500470000051791e+00
7.591000469999926281e+00
7.591500470000028145e+00
7.592000469999902634e+00
7.592500470000004498e+00
7.593000470000106361e+00
7.593500469999980851e+00
7.594000470000082714e+00
7.594500469999957204e+00
7.595000470000059067e+00
7.595500469999933557e+00
7.596000470000035421e+00
7.596500469999909910e+00
7.597000470000011774e+00
7.597500470000113637e+00
7.598000469999988127e+00
7.598500470000089990e+00
7.599000469999964480e+00
7.599500470000066343e+00
7.600000469999940833e+00
7.600500470000042696e+00
7.601000469999917186e+00
7.601500470000019050e+00
7.602000470000120913e+00
7.602500469999995403e+00
7.603000470000097266e+00
7.603500469999971756e+00
7.604000470000073619e+00
7.604500469999948109e+00
7.605000470000049972e+00
7.605500469999924462e+00
7.606000470000026326e+00
7.606500469999900815e+00
7.607000470000002679e+00
7.607500470000104542e+00
7.608000469999979032e+00
7.608500470000080895e+00
7.609000469999955385e+00
7.609500470000057248e+00
7.610000469999931738e+00
7.610500470000033602e+00
7.611000469999908091e+00
7.611500470000009955e+00
7.612000470000111818e+00
7.612500469999986308e+00
7.613000470000088171e+00
7.613500469999962661e+00
7.614000470000064524e+00
7.614500469999939014e+00
7.615000470000040877e+00
7.615500469999915367e+00
7.616000470000017231e+00
7.616500470000119094e+00
7.617000469999993584e+00
7.617500470000095447e+00
7.618000469999969937e+00
7.618500470000071800e+00
7.619000469999946290e+00
7.619500470000048153e+00
7.620000469999922643e+00
7.620500470000024507e+00
7.621000469999898996e+00
7.621500470000000860e+00
7.622000470000102723e+00
7.622500469999977213e+00
7.623000470000079076e+00
7.623500469999953566e+00
7.624000470000055429e+00
7.624500469999929919e+00
7.625000470000031783e+00
7.625500469999906272e+00
7.626000470000008136e+00
7.626500470000109999e+00
7.627000469999984489e+00
7.627500470000086352e+00
7.628000469999960842e+00
7.628500470000062705e+00
7.629000469999937195e+00
7.629500470000039059e+00
7.630000469999913548e+00
7.630500470000015412e+00
7.631000470000117275e+00
7.631500469999991765e+00
7.632000470000093628e+00
7.632500469999968118e+00
7.633000470000069981e+00
7.633500469999944471e+00
7.634000470000046334e+00
7.634500469999920824e+00
7.635000470000022688e+00
7.635500469999897177e+00
7.636000469999999041e+00
7.636500470000100904e+00
7.637000469999975394e+00
7.637500470000077257e+00
7.638000469999951747e+00
7.638500470000053610e+00
7.639000469999928100e+00
7.639500470000029964e+00
7.640000469999904453e+00
7.640500470000006317e+00
7.641000470000108180e+00
7.641500469999982670e+00
7.642000470000084533e+00
7.642500469999959023e+00
7.643000470000060886e+00
7.643500469999935376e+00
7.644000470000037240e+00
7.644500469999911729e+00
7.645000470000013593e+00
7.645500470000115456e+00
7.646000469999989946e+00
7.646500470000091809e+00
7.647000469999966299e+00
7.647500470000068162e+00
7.648000469999942652e+00
7.648500470000044515e+00
7.649000469999919005e+00
7.649500470000020869e+00
7.650000470000122732e+00
7.650500469999997222e+00
7.651000470000099085e+00
7.651500469999973575e+00
7.652000470000075438e+00
7.652500469999949928e+00
7.653000470000051791e+00
7.653500469999926281e+00
7.654000470000028145e+00
7.654500469999902634e+00
7.655000470000004498e+00
7.655500470000106361e+00
7.656000469999980851e+00
7.656500470000082714e+00
7.657000469999957204e+00
7.657500470000059067e+00
7.658000469999933557e+00
7.658500470000035421e+00
7.659000469999909910e+00
7.659500470000011774e+00
7.660000470000113637e+00
7.660500469999988127e+00
7.661000470000089990e+00
7.661500469999964480e+00
7.662000470000066343e+00
7.662500469999940833e+00
7.663000470000042696e+00
7.663500469999917186e+00
7.664000470000019050e+00
7.664500470000120913e+00
7.665000469999995403e+00
7.665500470000097266e+00
7.666000469999971756e+00
7.666500470000073619e+00
7.667000469999948109e+00
7.667500470000049972e+00
7.668000469999924462e+00
7.668500470000026326e+00
7.669000469999900815e+00
7.669500470000002679e+00
7.670000470000104542e+00
7.670500469999979032e+00
7.671000470000080895e+00
7.671500469999955385e+00
7.672000470000057248e+00
7.672500469999931738e+00
7.673000470000033602e+00
7.673500469999908091e+00
7.674000470000009955e+00
7.674500470000111818e+00
7.675000469999986308e+00
7.675500470000088171e+00
7.676000469999962661e+00
7.676500470000064524e+00
7.677000469999939014e+00
7.677500470000040877e+00
7.678000469999915367e+00
7.678500470000017231e+00
7.679000470000119094e+00
7.679500469999993584e+00
7.680000470000095447e+00
7.680500469999969937e+00
7.681000470000071800e+00
7.681500469999946290e+00
7.682000470000048153e+00
7.682500469999922643e+00
7.683000470000024507e+00
7.683500469999898996e+00
7.684000470000000860e+00
7.684500470000102723e+00
7.685000469999977213e+00
7.685500470000079076e+00
7.686000469999953566e+00
7.686500470000055429e+00
7.687000469999929919e+00
7.687500470000031783e+00
7.688000469999906272e+00
7.688500470000008136e+00
7.689000470000109999e+00
7.689500469999984489e+00
7.690000470000086352e+00
7.690500469999960842e+00
7.691000470000062705e+00
7.691500469999937195e+00
7.692000470000039059e+00
7.692500469999913548e+00
7.693000470000015412e+00
7.693500470000117275e+00
7.694000469999991765e+00
7.694500470000093628e+00
7.695000469999968118e+00
7.695500470000069981e+00
7.696000469999944471e+00
7.696500470000046334e+00
7.697000469999920824e+00
7.697500470000022688e+00
7.698000469999897177e+00
7.698500469999999041e+00
7.699000470000100904e+00
7.699500469999975394e+00
7.700000470000077257e+00
7.700500469999951747e+00
7.701000470000053610e+00
7.701500469999928100e+00
7.702000470000029964e+00
7.702500469999904453e+00
7.703000470000006317e+00
7.703500470000108180e+00
7.704000469999982670e+00
7.704500470000084533e+00
7.705000469999959023e+00
7.705500470000060886e+00
7.706000469999935376e+00
7.706500470000037240e+00
7.707000469999911729e+00
7.707500470000013593e+00
7.708000470000115456e+00
7.708500469999989946e+00
7.709000470000091809e+00
7.709500469999966299e+00
7.710000470000068162e+00
7.710500469999942652e+00
7.711000470000044515e+00
7.711500469999919005e+00
7.712000470000020869e+00
7.712500470000122732e+00
7.713000469999997222e+00
7.713500470000099085e+00
7.714000469999973575e+00
7.714500470000075438e+00
7.715000469999949928e+00
7.715500470000051791e+00
7.716000480000047901e+00
7.716500479999922391e+00
7.717000480000024254e+00
7.717500479999898744e+00
7.718000480000000607e+00
7.718500480000102471e+00
7.719000479999976960e+00
7.719500480000078824e+00
7.720000479999953313e+00
7.720500480000055177e+00
7.721000479999929667e+00
7.721500480000031530e+00
7.722000479999906020e+00
7.722500480000007883e+00
7.723000480000109746e+00
7.723500479999984236e+00
7.724000480000086100e+00
7.724500479999960589e+00
7.725000480000062453e+00
7.725500479999936942e+00
7.726000480000038806e+00
7.726500479999913296e+00
7.727000480000015159e+00
7.727500480000117022e+00
7.728000479999991512e+00
7.728500480000093376e+00
7.729000479999967865e+00
7.729500480000069729e+00
7.730000479999944218e+00
7.730500480000046082e+00
7.731000479999920572e+00
7.731500480000022435e+00
7.732000479999896925e+00
7.732500479999998788e+00
7.733000480000100652e+00
7.733500479999975141e+00
7.734000480000077005e+00
7.734500479999951494e+00
7.735000480000053358e+00
7.735500479999927848e+00
7.736000480000029711e+00
7.736500479999904201e+00
7.737000480000006064e+00
7.737500480000107927e+00
7.738000479999982417e+00
7.738500480000084281e+00
7.739000479999958770e+00
7.739500480000060634e+00
7.740000479999935123e+00
7.740500480000036987e+00
7.741000479999911477e+00
7.741500480000013340e+00
7.742000480000115203e+00
7.742500479999989693e+00
7.743000480000091557e+00
7.743500479999966046e+00
7.744000480000067910e+00
7.744500479999942399e+00
7.745000480000044263e+00
7.745500479999918753e+00
7.746000480000020616e+00
7.746500480000122479e+00
7.747000479999996969e+00
7.747500480000098833e+00
7.748000479999973322e+00
7.748500480000075186e+00
7.749000479999949675e+00
7.749500480000051539e+00
7.750000479999926029e+00
7.750500480000027892e+00
7.751000479999902382e+00
7.751500480000004245e+00
7.752000480000106108e+00
7.752500479999980598e+00
7.753000480000082462e+00
7.753500479999956951e+00
7.754000480000058815e+00
7.754500479999933304e+00
7.755000480000035168e+00
7.755500479999909658e+00
7.756000480000011521e+00
7.756500480000113384e+00
7.757000479999987874e+00
7.757500480000089738e+00
7.758000479999964227e+00
7.758500480000066091e+00
7.759000479999940580e+00
7.759500480000042444e+00
7.760000479999916934e+00
7.760500480000018797e+00
7.761000480000120660e+00
7.761500479999995150e+00
7.762000480000097014e+00
7.762500479999971503e+00
7.763000480000073367e+00
7.763500479999947856e+00
7.764000480000049720e+00
7.764500479999924210e+00
7.765000480000026073e+00
7.765500479999900563e+00
7.766000480000002426e+00
7.766500480000104290e+00
7.767000479999978779e+00
7.767500480000080643e+00
7.768000479999955132e+00
7.768500480000056996e+00
7.769000479999931486e+00
7.769500480000033349e+00
7.770000479999907839e+00
7.770500480000009702e+00
7.771000480000111565e+00
7.771500479999986055e+00
7.772000480000087919e+00
7.772500479999962408e+00
7.773000480000064272e+00
7.773500479999938761e+00
7.774000480000040625e+00
7.774500479999915115e+00
7.775000480000016978e+00
7.775500480000118841e+00
7.776000479999993331e+00
7.776500480000095195e+00
7.777000479999969684e+00
7.777500480000071548e+00
7.778000479999946037e+00
7.778500480000047901e+00
7.779000479999922391e+00
7.779500480000024254e+00
7.780000479999898744e+00
7.780500480000000607e+00
7.781000480000102471e+00
7.781500479999976960e+00
7.782000480000078824e+00
7.782500479999953313e+00
7.783000480000055177e+00
7.783500479999929667e+00
7.784000480000031530e+00
7.784500479999906020e+00
7.785000480000007883e+00
7.785500480000109746e+00
7.786000479999984236e+00
7.786500480000086100e+00
7.787000479999960589e+00
7.787500480000062453e+00
7.788000479999936942e+00
7.788500480000038806e+00
7.789000479999913296e+00
7.789500480000015159e+00
7.790000480000117022e+00
7.790500479999991512e+00
7.791000480000093376e+00
7.791500479999967865e+00
7.792000480000069729e+00
7.792500479999944218e+00
7.793000480000046082e+00
7.793500479999920572e+00
7.794000480000022435e+00
7.794500479999896925e+00
7.795000479999998788e+00
7.795500480000100652e+00
7.796000479999975141e+00
7.796500480000077005e+00
7.797000479999951494e+00
7.797500480000053358e+00
7.798000479999927848e+00
7.798500480000029711e+00
7.799000479999904201e+00
7.799500480000006064e+00
7.800000480000107927e+00
7.800500479999982417e+00
7.801000480000084281e+00
7.801500479999958770e+00
7.802000480000060634e+00
7.802500479999935123e+00
7.803000480000036987e+00
7.803500479999911477e+00
7.804000480000013340e+00
7.804500480000115203e+00
7.805000479999989693e+00
7.805500480000091557e+00
7.806000479999966046e+00
7.806500480000067910e+00
7.807000479999942399e+00
7.807500480000044263e+00
7.808000479999918753e+00
7.808500480000020616e+00
7.809000480000122479e+00
7.809500479999996969e+00
7.810000480000098833e+00
7.810500479999973322e+00
7.811000480000075186e+00
7.811500479999949675e+00
7.812000480000051539e+00
7.812500479999926029e+00
7.813000480000027892e+00
7.813500479999902382e+00
7.814000480000004245e+00
7.814500480000106108e+00
7.815000479999980598e+00
7.815500480000082462e+00
7.816000479999956951e+00
7.816500480000058815e+00
7.817000479999933304e+00
7.817500480000035168e+00
7.818000479999909658e+00
7.818500480000011521e+00
7.819000480000113384e+00
7.819500479999987874e+00
7.820000480000089738e+00
7.820500479999964227e+00
7.821000480000066091e+00
7.821500479999940580e+00
7.822000480000042444e+00
7.822500479999916934e+00
7.823000480000018797e+00
7.823500480000120660e+00
7.824000479999995150e+00
7.824500480000097014e+00
7.825000479999971503e+00
7.825500480000073367e+00
7.826000479999947856e+00
7.826500480000049720e+00
7.827000479999924210e+00
7.827500480000026073e+00
7.828000479999900563e+00
7.828500480000002426e+00
7.829000480000104290e+00
7.829500479999978779e+00
7.830000480000080643e+00
7.830500479999955132e+00
7.831000480000056996e+00
7.831500479999931486e+00
7.832000480000033349e+00
7.832500479999907839e+00
7.833000480000009702e+00
7.833500480000111565e+00
7.834000479999986055e+00
7.834500480000087919e+00
7.835000479999962408e+00
7.835500480000064272e+00
7.836000479999938761e+00
7.836500480000040625e+00
7.837000479999915115e+00
7.837500480000016978e+00
7.838000480000118841e+00
7.838500479999993331e+00
7.839000480000095195e+00
7.839500479999969684e+00
7.840000480000071548e+00
7.840500479999946037e+00
7.841000480000047901e+00
7.841500479999922391e+00
7.842000480000024254e+00
7.842500479999898744e+00
7.843000480000000607e+00
7.843500480000102471e+00
7.844000479999976960e+00
7.844500480000078824e+00
7.845000479999953313e+00
7.845500480000055177e+00
7.846000479999929667e+00
7.846500480000031530e+00
7.847000479999906020e+00
7.847500480000007883e+00
7.848000480000109746e+00
7.848500479999984236e+00
7.849000480000086100e+00
7.849500479999960589e+00
7.850000480000062453e+00
7.850500479999936942e+00
7.851000480000038806e+00
7.851500479999913296e+00
7.852000480000015159e+00
7.852500480000117022e+00
7.853000479999991512e+00
7.853500480000093376e+00
7.854000479999967865e+00
7.854500480000069729e+00
7.855000479999944218e+00
7.855500480000046082e+00
7.856000479999920572e+00
7.856500480000022435e+00
7.857000479999896925e+00
7.857500479999998788e+00
7.858000480000100652e+00
7.858500479999975141e+00
7.859000480000077005e+00
7.859500479999951494e+00
7.860000480000053358e+00
7.860500479999927848e+00
7.861000480000029711e+00
7.861500479999904201e+00
7.862000480000006064e+00
7.862500480000107927e+00
7.863000479999982417e+00
7.863500480000084281e+00
7.864000479999958770e+00
7.864500480000060634e+00
7.865000479999935123e+00
7.865500480000036987e+00
7.866000479999911477e+00
7.866500480000013340e+00
7.867000480000115203e+00
7.867500479999989693e+00
7.868000480000091557e+00
7.868500479999966046e+00
7.869000480000067910e+00
7.869500479999942399e+00
7.870000480000044263e+00
7.870500479999918753e+00
7.871000480000020616e+00
7.871500480000122479e+00
7.872000479999996969e+00
7.872500480000098833e+00
7.873000479999973322e+00
7.873500480000075186e+00
7.874000479999949675e+00
7.874500480000051539e+00
7.875000479999926029e+00
7.875500480000027892e+00
7.876000479999902382e+00
7.876500480000004245e+00
7.877000480000106108e+00
7.877500479999980598e+00
7.878000480000082462e+00
7.878500479999956951e+00
7.879000480000058815e+00
7.879500479999933304e+00
7.880000489999929414e+00
7.880500490000031277e+00
7.881000489999905767e+00
7.881500490000007630e+00
7.882000490000109494e+00
7.882500489999983984e+00
7.883000490000085847e+00
7.883500489999960337e+00
7.884000490000062200e+00
7.884500489999936690e+00
7.885000490000038553e+00
7.885500489999913043e+00
7.886000490000014906e+00
7.886500490000116770e+00
7.887000489999991260e+00
7.887500490000093123e+00
7.888000489999967613e+00
7.888500490000069476e+00
7.889000489999943966e+00
7.889500490000045829e+00
7.890000489999920319e+00
7.890500490000022182e+00
7.891000490000124046e+00
7.891500489999998535e+00
7.892000490000100399e+00
7.892500489999974889e+00
7.893000490000076752e+00
7.893500489999951242e+00
7.894000490000053105e+00
7.894500489999927595e+00
7.895000490000029458e+00
7.895500489999903948e+00
7.896000490000005811e+00
7.896500490000107675e+00
7.897000489999982165e+00
7.897500490000084028e+00
7.898000489999958518e+00
7.898500490000060381e+00
7.899000489999934871e+00
7.899500490000036734e+00
7.900000489999911224e+00
7.900500490000013087e+00
7.901000490000114951e+00
7.901500489999989441e+00
7.902000490000091304e+00
7.902500489999965794e+00
7.903000490000067657e+00
7.903500489999942147e+00
7.904000490000044010e+00
7.904500489999918500e+00
7.905000490000020363e+00
7.905500490000122227e+00
7.906000489999996717e+00
7.906500490000098580e+00
7.907000489999973070e+00
7.907500490000074933e+00
7.908000489999949423e+00
7.908500490000051286e+00
7.909000489999925776e+00
7.909500490000027639e+00
7.910000489999902129e+00
7.910500490000003992e+00
7.911000490000105856e+00
7.911500489999980346e+00
7.912000490000082209e+00
7.912500489999956699e+00
7.913000490000058562e+00
7.913500489999933052e+00
7.914000490000034915e+00
7.914500489999909405e+00
7.915000490000011268e+00
7.915500490000113132e+00
7.916000489999987622e+00
7.916500490000089485e+00
7.917000489999963975e+00
7.917500490000065838e+00
7.918000489999940328e+00
7.918500490000042191e+00
7.919000489999916681e+00
7.919500490000018544e+00
7.920000490000120408e+00
7.920500489999994898e+00
7.921000490000096761e+00
7.921500489999971251e+00
7.922000490000073114e+00
7.922500489999947604e+00
7.923000490000049467e+00
7.923500489999923957e+00
7.924000490000025820e+00
7.924500489999900310e+00
7.925000490000002173e+00
7.925500490000104037e+00
7.926000489999978527e+00
7.926500490000080390e+00
7.927000489999954880e+00
7.927500490000056743e+00
7.928000489999931233e+00
7.928500490000033096e+00
7.929000489999907586e+00
7.929500490000009449e+00
7.930000490000111313e+00
7.930500489999985803e+00
7.931000490000087666e+00
7.931500489999962156e+00
7.932000490000064019e+00
7.932500489999938509e+00
7.933000490000040372e+00
7.933500489999914862e+00
7.934000490000016725e+00
7.934500490000118589e+00
7.935000489999993079e+00
7.935500490000094942e+00
7.936000489999969432e+00
7.936500490000071295e+00
7.937000489999945785e+00
7.937500490000047648e+00
7.938000489999922138e+00
7.938500490000024001e+00
7.939000489999898491e+00
7.939500490000000354e+00
7.940000490000102218e+00
7.940500489999976708e+00
7.941000490000078571e+00
7.941500489999953061e+00
7.942000490000054924e+00
7.942500489999929414e+00
7.943000490000031277e+00
7.943500489999905767e+00
7.944000490000007630e+00
7.944500490000109494e+00
7.945000489999983984e+00
7.945500490000085847e+00
7.946000489999960337e+00
7.946500490000062200e+00
7.947000489999936690e+00
7.947500490000038553e+00
7.948000489999913043e+00
7.948500490000014906e+00
7.949000490000116770e+00
7.949500489999991260e+00
7.950000490000093123e+00
7.950500489999967613e+00
7.951000490000069476e+00
7.951500489999943966e+00
7.952000490000045829e+00
7.952500489999920319e+00
7.953000490000022182e+00
7.953500490000124046e+00
7.954000489999998535e+00
7.954500490000100399e+00
7.955000489999974889e+00
7.955500490000076752e+00
7.956000489999951242e+00
7.956500490000053105e+00
7.957000489999927595e+00
7.957500490000029458e+00
7.958000489999903948e+00
7.958500490000005811e+00
7.959000490000107675e+00
7.959500489999982165e+00
7.960000490000084028e+00
7.960500489999958518e+00
7.961000490000060381e+00
7.961500489999934871e+00
7.962000490000036734e+00
7.962500489999911224e+00
7.963000490000013087e+00
7.963500490000114951e+00
7.964000489999989441e+00
7.964500490000091304e+00
7.965000489999965794e+00
7.965500490000067657e+00
7.966000489999942147e+00
7.966500490000044010e+00
7.967000489999918500e+00
7.967500490000020363e+00
7.968000490000122227e+00
7.968500489999996717e+00
7.969000490000098580e+00
7.969500489999973070e+00
7.970000490000074933e+00
7.970500489999949423e+00
7.971000490000051286e+00
7.971500489999925776e+00
7.972000490000027639e+00
7.972500489999902129e+00
7.973000490000003992e+00
7.973500490000105856e+00
7.974000489999980346e+00
7.974500490000082209e+00
7.975000489999956699e+00
7.975500490000058562e+00
7.976000489999933052e+00
7.976500490000034915e+00
7.977000489999909405e+00
7.977500490000011268e+00
7.978000490000113132e+00
7.978500489999987622e+00
7.979000490000089485e+00
7.979500489999963975e+00
7.980000490000065838e+00
7.980500489999940328e+00
7.981000490000042191e+00
7.981500489999916681e+00
7.982000490000018544e+00
7.982500490000120408e+00
7.983000489999994898e+00
7.983500490000096761e+00
7.984000489999971251e+00
7.984500490000073114e+00
7.985000489999947604e+00
7.985500490000049467e+00
7.986000489999923957e+00
7.986500490000025820e+00
7.987000489999900310e+00
7.987500490000002173e+00
7.988000490000104037e+00
7.988500489999978527e+00
7.989000490000080390e+00
7.989500489999954880e+00
7.990000490000056743e+00
7.990500489999931233e+00
7.991000490000033096e+00
7.991500489999907586e+00
7.992000490000009449e+00
7.992500490000111313e+00
7.993000489999985803e+00
7.993500490000087666e+00
7.994000489999962156e+00
7.994500490000064019e+00
7.995000489999938509e+00
7.995500490000040372e+00
7.996000489999914862e+00
7.996500490000016725e+00
7.997000490000118589e+00
7.997500489999993079e+00
7.998000490000094942e+00
7.998500489999969432e+00
7.999000490000071295e+00
7.999500489999945785e+00
[truncated: 920,001 more chars]
