# Supplementary material for: Bursting Dynamics Based on the Persistent Na+ and Na+/K+ Pump Currents: A Dynamic Clamp Approach
Source: eNeuro. 2023 Aug 11;10(8):ENEURO.0331-22.2023. doi: 10.1523/ENEURO.0331-22.2023 (PMC10444573; doi:10.1523/ENEURO.0331-22.2023)
Supplement: Extended Data 1 — The extended data compressed file contains the experimental data for an experimental set and the Matlab code for the 2D model fitted to the data. The file also provides scripts for the analysis of the experimental data and outcome of the model. The scripts are listed in ReadMeFirst.txt. Download Extended Data 1, ZIP file. [file enu-eN-NWR-0331-22-s01.zip › CodeSubmitted/20n05001_traces/20n05001_gP6.0_ipm0.6_nm_Nai.txt]

1.113889999999999958e+01
1.116939999999999955e+01
1.113889999999999958e+01
1.119999999999999929e+01
1.116939999999999955e+01
1.113889999999999958e+01
1.113889999999999958e+01
1.113889999999999958e+01
1.110839999999999961e+01
1.110839999999999961e+01
1.110839999999999961e+01
1.110839999999999961e+01
1.110839999999999961e+01
1.113889999999999958e+01
1.104739999999999966e+01
1.110839999999999961e+01
1.113889999999999958e+01
1.113889999999999958e+01
1.113889999999999958e+01
1.110839999999999961e+01
1.113889999999999958e+01
1.110839999999999961e+01
1.110839999999999961e+01
1.113889999999999958e+01
1.113889999999999958e+01
1.110839999999999961e+01
1.113889999999999958e+01
1.113889999999999958e+01
1.110839999999999961e+01
1.107789999999999964e+01
1.113889999999999958e+01
1.113889999999999958e+01
1.113889999999999958e+01
1.113889999999999958e+01
1.110839999999999961e+01
1.113889999999999958e+01
1.116939999999999955e+01
1.110839999999999961e+01
1.110839999999999961e+01
1.110839999999999961e+01
1.110839999999999961e+01
1.116939999999999955e+01
1.110839999999999961e+01
1.113889999999999958e+01
1.110839999999999961e+01
1.116939999999999955e+01
1.107789999999999964e+01
1.110839999999999961e+01
1.107789999999999964e+01
1.110839999999999961e+01
1.113889999999999958e+01
1.107789999999999964e+01
1.110839999999999961e+01
1.110839999999999961e+01
1.110839999999999961e+01
1.110839999999999961e+01
1.110839999999999961e+01
1.107789999999999964e+01
1.113889999999999958e+01
1.110839999999999961e+01
1.110839999999999961e+01
1.110839999999999961e+01
1.113889999999999958e+01
1.110839999999999961e+01
1.113889999999999958e+01
1.107789999999999964e+01
1.113889999999999958e+01
1.107789999999999964e+01
1.113889999999999958e+01
1.113889999999999958e+01
1.110839999999999961e+01
1.110839999999999961e+01
1.104739999999999966e+01
1.110839999999999961e+01
1.110839999999999961e+01
1.107789999999999964e+01
1.110839999999999961e+01
1.104739999999999966e+01
1.110839999999999961e+01
1.107789999999999964e+01
1.107789999999999964e+01
1.110839999999999961e+01
1.107789999999999964e+01
1.107789999999999964e+01
1.110839999999999961e+01
1.110839999999999961e+01
1.110839999999999961e+01
1.107789999999999964e+01
1.113889999999999958e+01
1.110839999999999961e+01
1.110839999999999961e+01
1.107789999999999964e+01
1.110839999999999961e+01
1.107789999999999964e+01
1.110839999999999961e+01
1.113889999999999958e+01
1.110839999999999961e+01
1.107789999999999964e+01
1.107789999999999964e+01
1.107789999999999964e+01
1.110839999999999961e+01
1.113889999999999958e+01
1.110839999999999961e+01
1.107789999999999964e+01
1.110839999999999961e+01
1.107789999999999964e+01
1.110839999999999961e+01
1.110839999999999961e+01
1.107789999999999964e+01
1.113889999999999958e+01
1.107789999999999964e+01
1.107789999999999964e+01
1.104739999999999966e+01
1.107789999999999964e+01
1.113889999999999958e+01
1.107789999999999964e+01
1.110839999999999961e+01
1.110839999999999961e+01
1.107789999999999964e+01
1.107789999999999964e+01
1.107789999999999964e+01
1.110839999999999961e+01
1.110839999999999961e+01
1.107789999999999964e+01
1.107789999999999964e+01
1.113889999999999958e+01
1.107789999999999964e+01
1.110839999999999961e+01
1.107789999999999964e+01
1.107789999999999964e+01
1.110839999999999961e+01
1.107789999999999964e+01
1.110839999999999961e+01
1.107789999999999964e+01
1.110839999999999961e+01
1.110839999999999961e+01
1.104739999999999966e+01
1.104739999999999966e+01
1.104739999999999966e+01
1.107789999999999964e+01
1.107789999999999964e+01
1.104739999999999966e+01
1.107789999999999964e+01
1.104739999999999966e+01
1.107789999999999964e+01
1.107789999999999964e+01
1.104739999999999966e+01
1.104739999999999966e+01
1.104739999999999966e+01
1.107789999999999964e+01
1.104739999999999966e+01
1.104739999999999966e+01
1.107789999999999964e+01
1.101679999999999993e+01
1.107789999999999964e+01
1.104739999999999966e+01
1.104739999999999966e+01
1.107789999999999964e+01
1.101679999999999993e+01
1.107789999999999964e+01
1.104739999999999966e+01
1.107789999999999964e+01
1.107789999999999964e+01
1.104739999999999966e+01
1.104739999999999966e+01
1.107789999999999964e+01
1.104739999999999966e+01
1.104739999999999966e+01
1.107789999999999964e+01
1.104739999999999966e+01
1.104739999999999966e+01
1.107789999999999964e+01
1.104739999999999966e+01
1.107789999999999964e+01
1.104739999999999966e+01
1.101679999999999993e+01
1.104739999999999966e+01
1.110839999999999961e+01
1.101679999999999993e+01
1.107789999999999964e+01
1.104739999999999966e+01
1.104739999999999966e+01
1.107789999999999964e+01
1.107789999999999964e+01
1.107789999999999964e+01
1.107789999999999964e+01
1.104739999999999966e+01
1.104739999999999966e+01
1.107789999999999964e+01
1.104739999999999966e+01
1.104739999999999966e+01
1.107789999999999964e+01
1.104739999999999966e+01
1.104739999999999966e+01
1.107789999999999964e+01
1.104739999999999966e+01
1.104739999999999966e+01
1.107789999999999964e+01
1.101679999999999993e+01
1.098629999999999995e+01
1.104739999999999966e+01
1.104739999999999966e+01
1.107789999999999964e+01
1.098629999999999995e+01
1.104739999999999966e+01
1.101679999999999993e+01
1.107789999999999964e+01
1.104739999999999966e+01
1.098629999999999995e+01
1.104739999999999966e+01
1.104739999999999966e+01
1.101679999999999993e+01
1.104739999999999966e+01
1.104739999999999966e+01
1.101679999999999993e+01
1.104739999999999966e+01
1.095579999999999998e+01
1.104739999999999966e+01
1.101679999999999993e+01
1.104739999999999966e+01
1.098629999999999995e+01
1.101679999999999993e+01
1.101679999999999993e+01
1.104739999999999966e+01
1.101679999999999993e+01
1.098629999999999995e+01
1.101679999999999993e+01
1.104739999999999966e+01
1.107789999999999964e+01
1.104739999999999966e+01
1.101679999999999993e+01
1.095579999999999998e+01
1.104739999999999966e+01
1.101679999999999993e+01
1.104739999999999966e+01
1.098629999999999995e+01
1.101679999999999993e+01
1.101679999999999993e+01
1.104739999999999966e+01
1.104739999999999966e+01
1.104739999999999966e+01
1.101679999999999993e+01
1.104739999999999966e+01
1.104739999999999966e+01
1.101679999999999993e+01
1.101679999999999993e+01
1.101679999999999993e+01
1.101679999999999993e+01
1.104739999999999966e+01
1.098629999999999995e+01
1.104739999999999966e+01
1.101679999999999993e+01
1.101679999999999993e+01
1.104739999999999966e+01
1.101679999999999993e+01
1.104739999999999966e+01
1.104739999999999966e+01
1.101679999999999993e+01
1.104739999999999966e+01
1.101679999999999993e+01
1.104739999999999966e+01
1.104739999999999966e+01
1.101679999999999993e+01
1.104739999999999966e+01
1.104739999999999966e+01
1.104739999999999966e+01
1.104739999999999966e+01
1.101679999999999993e+01
1.104739999999999966e+01
1.098629999999999995e+01
1.104739999999999966e+01
1.101679999999999993e+01
1.098629999999999995e+01
1.101679999999999993e+01
1.095579999999999998e+01
1.098629999999999995e+01
1.098629999999999995e+01
1.098629999999999995e+01
1.098629999999999995e+01
1.101679999999999993e+01
1.098629999999999995e+01
1.101679999999999993e+01
1.101679999999999993e+01
1.101679999999999993e+01
1.101679999999999993e+01
1.101679999999999993e+01
1.098629999999999995e+01
1.098629999999999995e+01
1.098629999999999995e+01
1.095579999999999998e+01
1.098629999999999995e+01
1.095579999999999998e+01
1.095579999999999998e+01
1.098629999999999995e+01
1.095579999999999998e+01
1.098629999999999995e+01
1.101679999999999993e+01
1.101679999999999993e+01
1.101679999999999993e+01
1.098629999999999995e+01
1.101679999999999993e+01
1.104739999999999966e+01
1.098629999999999995e+01
1.098629999999999995e+01
1.095579999999999998e+01
1.098629999999999995e+01
1.098629999999999995e+01
1.101679999999999993e+01
1.101679999999999993e+01
1.101679999999999993e+01
1.101679999999999993e+01
1.095579999999999998e+01
1.098629999999999995e+01
1.104739999999999966e+01
1.098629999999999995e+01
1.101679999999999993e+01
1.095579999999999998e+01
1.098629999999999995e+01
1.101679999999999993e+01
1.098629999999999995e+01
1.101679999999999993e+01
1.104739999999999966e+01
1.098629999999999995e+01
1.101679999999999993e+01
1.098629999999999995e+01
1.101679999999999993e+01
1.101679999999999993e+01
1.098629999999999995e+01
1.101679999999999993e+01
1.098629999999999995e+01
1.098629999999999995e+01
1.098629999999999995e+01
1.098629999999999995e+01
1.098629999999999995e+01
1.101679999999999993e+01
1.095579999999999998e+01
1.095579999999999998e+01
1.089480000000000004e+01
1.092530000000000001e+01
1.098629999999999995e+01
1.098629999999999995e+01
1.098629999999999995e+01
1.092530000000000001e+01
1.095579999999999998e+01
1.098629999999999995e+01
1.098629999999999995e+01
1.092530000000000001e+01
1.098629999999999995e+01
1.098629999999999995e+01
1.095579999999999998e+01
1.095579999999999998e+01
1.098629999999999995e+01
1.095579999999999998e+01
1.092530000000000001e+01
1.095579999999999998e+01
1.095579999999999998e+01
1.095579999999999998e+01
1.095579999999999998e+01
1.098629999999999995e+01
1.095579999999999998e+01
1.098629999999999995e+01
1.098629999999999995e+01
1.098629999999999995e+01
1.095579999999999998e+01
1.092530000000000001e+01
1.095579999999999998e+01
1.098629999999999995e+01
1.098629999999999995e+01
1.098629999999999995e+01
1.098629999999999995e+01
1.095579999999999998e+01
1.098629999999999995e+01
1.098629999999999995e+01
1.098629999999999995e+01
1.098629999999999995e+01
1.098629999999999995e+01
1.098629999999999995e+01
1.095579999999999998e+01
1.095579999999999998e+01
1.092530000000000001e+01
1.101679999999999993e+01
1.098629999999999995e+01
1.095579999999999998e+01
1.095579999999999998e+01
1.098629999999999995e+01
1.095579999999999998e+01
1.092530000000000001e+01
1.095579999999999998e+01
1.098629999999999995e+01
1.098629999999999995e+01
1.098629999999999995e+01
1.098629999999999995e+01
1.098629999999999995e+01
1.095579999999999998e+01
1.092530000000000001e+01
1.101679999999999993e+01
1.095579999999999998e+01
1.098629999999999995e+01
1.092530000000000001e+01
1.092530000000000001e+01
1.098629999999999995e+01
1.098629999999999995e+01
1.092530000000000001e+01
1.092530000000000001e+01
1.095579999999999998e+01
1.092530000000000001e+01
1.092530000000000001e+01
1.095579999999999998e+01
1.095579999999999998e+01
1.095579999999999998e+01
1.092530000000000001e+01
1.095579999999999998e+01
1.092530000000000001e+01
1.092530000000000001e+01
1.092530000000000001e+01
1.092530000000000001e+01
1.092530000000000001e+01
1.095579999999999998e+01
1.095579999999999998e+01
1.095579999999999998e+01
1.092530000000000001e+01
1.092530000000000001e+01
1.095579999999999998e+01
1.092530000000000001e+01
1.092530000000000001e+01
1.095579999999999998e+01
1.089480000000000004e+01
1.095579999999999998e+01
1.095579999999999998e+01
1.089480000000000004e+01
1.095579999999999998e+01
1.086430000000000007e+01
1.095579999999999998e+01
1.092530000000000001e+01
1.095579999999999998e+01
1.092530000000000001e+01
1.098629999999999995e+01
1.092530000000000001e+01
1.092530000000000001e+01
1.092530000000000001e+01
1.095579999999999998e+01
1.092530000000000001e+01
1.095579999999999998e+01
1.092530000000000001e+01
1.089480000000000004e+01
1.092530000000000001e+01
1.092530000000000001e+01
1.092530000000000001e+01
1.092530000000000001e+01
1.095579999999999998e+01
1.095579999999999998e+01
1.095579999999999998e+01
1.089480000000000004e+01
1.095579999999999998e+01
1.095579999999999998e+01
1.092530000000000001e+01
1.089480000000000004e+01
1.089480000000000004e+01
1.089480000000000004e+01
1.092530000000000001e+01
1.086430000000000007e+01
1.095579999999999998e+01
1.092530000000000001e+01
1.092530000000000001e+01
1.092530000000000001e+01
1.098629999999999995e+01
1.095579999999999998e+01
1.092530000000000001e+01
1.086430000000000007e+01
1.092530000000000001e+01
1.092530000000000001e+01
1.089480000000000004e+01
1.095579999999999998e+01
1.086430000000000007e+01
1.089480000000000004e+01
1.089480000000000004e+01
1.095579999999999998e+01
1.095579999999999998e+01
1.089480000000000004e+01
1.089480000000000004e+01
1.089480000000000004e+01
1.083370000000000033e+01
1.095579999999999998e+01
1.086430000000000007e+01
1.089480000000000004e+01
1.089480000000000004e+01
1.089480000000000004e+01
1.092530000000000001e+01
1.089480000000000004e+01
1.086430000000000007e+01
1.089480000000000004e+01
1.086430000000000007e+01
1.092530000000000001e+01
1.089480000000000004e+01
1.086430000000000007e+01
1.089480000000000004e+01
1.092530000000000001e+01
1.089480000000000004e+01
1.092530000000000001e+01
1.089480000000000004e+01
1.095579999999999998e+01
1.092530000000000001e+01
1.089480000000000004e+01
1.092530000000000001e+01
1.089480000000000004e+01
1.089480000000000004e+01
1.089480000000000004e+01
1.092530000000000001e+01
1.092530000000000001e+01
1.086430000000000007e+01
1.092530000000000001e+01
1.095579999999999998e+01
1.092530000000000001e+01
1.089480000000000004e+01
1.089480000000000004e+01
1.092530000000000001e+01
1.089480000000000004e+01
1.092530000000000001e+01
1.092530000000000001e+01
1.092530000000000001e+01
1.095579999999999998e+01
1.086430000000000007e+01
1.089480000000000004e+01
1.095579999999999998e+01
1.092530000000000001e+01
1.092530000000000001e+01
1.086430000000000007e+01
1.089480000000000004e+01
1.092530000000000001e+01
1.092530000000000001e+01
1.086430000000000007e+01
1.089480000000000004e+01
1.089480000000000004e+01
1.092530000000000001e+01
1.086430000000000007e+01
1.089480000000000004e+01
1.092530000000000001e+01
1.086430000000000007e+01
1.092530000000000001e+01
1.086430000000000007e+01
1.086430000000000007e+01
1.086430000000000007e+01
1.086430000000000007e+01
1.086430000000000007e+01
1.089480000000000004e+01
1.083370000000000033e+01
1.092530000000000001e+01
1.089480000000000004e+01
1.086430000000000007e+01
1.086430000000000007e+01
1.089480000000000004e+01
1.092530000000000001e+01
1.086430000000000007e+01
1.089480000000000004e+01
1.089480000000000004e+01
1.089480000000000004e+01
1.086430000000000007e+01
1.086430000000000007e+01
1.086430000000000007e+01
1.083370000000000033e+01
1.086430000000000007e+01
1.086430000000000007e+01
1.083370000000000033e+01
1.086430000000000007e+01
1.086430000000000007e+01
1.083370000000000033e+01
1.086430000000000007e+01
1.086430000000000007e+01
1.086430000000000007e+01
1.083370000000000033e+01
1.086430000000000007e+01
1.089480000000000004e+01
1.083370000000000033e+01
1.086430000000000007e+01
1.089480000000000004e+01
1.083370000000000033e+01
1.089480000000000004e+01
1.086430000000000007e+01
1.086430000000000007e+01
1.086430000000000007e+01
1.086430000000000007e+01
1.089480000000000004e+01
1.083370000000000033e+01
1.086430000000000007e+01
1.089480000000000004e+01
1.089480000000000004e+01
1.086430000000000007e+01
1.089480000000000004e+01
1.086430000000000007e+01
1.083370000000000033e+01
1.083370000000000033e+01
1.086430000000000007e+01
1.086430000000000007e+01
1.086430000000000007e+01
1.086430000000000007e+01
1.086430000000000007e+01
1.086430000000000007e+01
1.086430000000000007e+01
1.092530000000000001e+01
1.083370000000000033e+01
1.086430000000000007e+01
1.089480000000000004e+01
1.083370000000000033e+01
1.086430000000000007e+01
1.086430000000000007e+01
1.086430000000000007e+01
1.089480000000000004e+01
1.086430000000000007e+01
1.083370000000000033e+01
1.086430000000000007e+01
1.083370000000000033e+01
1.086430000000000007e+01
1.083370000000000033e+01
1.086430000000000007e+01
1.086430000000000007e+01
1.086430000000000007e+01
1.086430000000000007e+01
1.086430000000000007e+01
1.083370000000000033e+01
1.083370000000000033e+01
1.086430000000000007e+01
1.089480000000000004e+01
1.083370000000000033e+01
1.083370000000000033e+01
1.086430000000000007e+01
1.083370000000000033e+01
1.086430000000000007e+01
1.089480000000000004e+01
1.083370000000000033e+01
1.083370000000000033e+01
1.083370000000000033e+01
1.083370000000000033e+01
1.086430000000000007e+01
1.089480000000000004e+01
1.080320000000000036e+01
1.086430000000000007e+01
1.086430000000000007e+01
1.086430000000000007e+01
1.086430000000000007e+01
1.083370000000000033e+01
1.086430000000000007e+01
1.083370000000000033e+01
1.086430000000000007e+01
1.086430000000000007e+01
1.089480000000000004e+01
1.086430000000000007e+01
1.083370000000000033e+01
1.086430000000000007e+01
1.083370000000000033e+01
1.086430000000000007e+01
1.086430000000000007e+01
1.080320000000000036e+01
1.083370000000000033e+01
1.086430000000000007e+01
1.083370000000000033e+01
1.086430000000000007e+01
1.083370000000000033e+01
1.083370000000000033e+01
1.086430000000000007e+01
1.083370000000000033e+01
1.080320000000000036e+01
1.083370000000000033e+01
1.086430000000000007e+01
1.086430000000000007e+01
1.086430000000000007e+01
1.086430000000000007e+01
1.080320000000000036e+01
1.083370000000000033e+01
1.086430000000000007e+01
1.083370000000000033e+01
1.083370000000000033e+01
1.086430000000000007e+01
1.086430000000000007e+01
1.083370000000000033e+01
1.086430000000000007e+01
1.086430000000000007e+01
1.083370000000000033e+01
1.083370000000000033e+01
1.083370000000000033e+01
1.083370000000000033e+01
1.080320000000000036e+01
1.080320000000000036e+01
1.080320000000000036e+01
1.083370000000000033e+01
1.077270000000000039e+01
1.083370000000000033e+01
1.077270000000000039e+01
1.080320000000000036e+01
1.086430000000000007e+01
1.083370000000000033e+01
1.080320000000000036e+01
1.083370000000000033e+01
1.086430000000000007e+01
1.083370000000000033e+01
1.080320000000000036e+01
1.080320000000000036e+01
1.077270000000000039e+01
1.080320000000000036e+01
1.080320000000000036e+01
1.077270000000000039e+01
1.086430000000000007e+01
1.080320000000000036e+01
1.080320000000000036e+01
1.083370000000000033e+01
1.080320000000000036e+01
1.086430000000000007e+01
1.083370000000000033e+01
1.080320000000000036e+01
1.083370000000000033e+01
1.077270000000000039e+01
1.083370000000000033e+01
1.080320000000000036e+01
1.083370000000000033e+01
1.083370000000000033e+01
1.080320000000000036e+01
1.083370000000000033e+01
1.080320000000000036e+01
1.080320000000000036e+01
1.083370000000000033e+01
1.077270000000000039e+01
1.080320000000000036e+01
1.086430000000000007e+01
1.080320000000000036e+01
1.080320000000000036e+01
1.080320000000000036e+01
1.080320000000000036e+01
1.080320000000000036e+01
1.077270000000000039e+01
1.080320000000000036e+01
1.080320000000000036e+01
1.083370000000000033e+01
1.083370000000000033e+01
1.080320000000000036e+01
1.083370000000000033e+01
1.080320000000000036e+01
1.080320000000000036e+01
1.080320000000000036e+01
1.080320000000000036e+01
1.089480000000000004e+01
1.083370000000000033e+01
1.083370000000000033e+01
1.083370000000000033e+01
1.077270000000000039e+01
1.083370000000000033e+01
1.083370000000000033e+01
1.080320000000000036e+01
1.080320000000000036e+01
1.080320000000000036e+01
1.083370000000000033e+01
1.080320000000000036e+01
1.077270000000000039e+01
1.083370000000000033e+01
1.077270000000000039e+01
1.080320000000000036e+01
1.080320000000000036e+01
1.077270000000000039e+01
1.080320000000000036e+01
1.080320000000000036e+01
1.080320000000000036e+01
1.077270000000000039e+01
1.080320000000000036e+01
1.077270000000000039e+01
1.080320000000000036e+01
1.077270000000000039e+01
1.080320000000000036e+01
1.077270000000000039e+01
1.077270000000000039e+01
1.077270000000000039e+01
1.083370000000000033e+01
1.080320000000000036e+01
1.080320000000000036e+01
1.080320000000000036e+01
1.074220000000000041e+01
1.083370000000000033e+01
1.077270000000000039e+01
1.077270000000000039e+01
1.077270000000000039e+01
1.077270000000000039e+01
1.077270000000000039e+01
1.077270000000000039e+01
1.080320000000000036e+01
1.077270000000000039e+01
1.077270000000000039e+01
1.074220000000000041e+01
1.077270000000000039e+01
1.080320000000000036e+01
1.080320000000000036e+01
1.080320000000000036e+01
1.080320000000000036e+01
1.074220000000000041e+01
1.077270000000000039e+01
1.077270000000000039e+01
1.074220000000000041e+01
1.080320000000000036e+01
1.077270000000000039e+01
1.077270000000000039e+01
1.077270000000000039e+01
1.080320000000000036e+01
1.077270000000000039e+01
1.080320000000000036e+01
1.074220000000000041e+01
1.077270000000000039e+01
1.080320000000000036e+01
1.077270000000000039e+01
1.080320000000000036e+01
1.074220000000000041e+01
1.083370000000000033e+01
1.074220000000000041e+01
1.077270000000000039e+01
1.080320000000000036e+01
1.080320000000000036e+01
1.080320000000000036e+01
1.080320000000000036e+01
1.077270000000000039e+01
1.080320000000000036e+01
1.074220000000000041e+01
1.080320000000000036e+01
1.080320000000000036e+01
1.083370000000000033e+01
1.080320000000000036e+01
1.077270000000000039e+01
1.077270000000000039e+01
1.074220000000000041e+01
1.074220000000000041e+01
1.074220000000000041e+01
1.077270000000000039e+01
1.074220000000000041e+01
1.074220000000000041e+01
1.080320000000000036e+01
1.074220000000000041e+01
1.077270000000000039e+01
1.071170000000000044e+01
1.071170000000000044e+01
1.071170000000000044e+01
1.080320000000000036e+01
1.074220000000000041e+01
1.074220000000000041e+01
1.077270000000000039e+01
1.077270000000000039e+01
1.077270000000000039e+01
1.077270000000000039e+01
1.071170000000000044e+01
1.071170000000000044e+01
1.077270000000000039e+01
1.074220000000000041e+01
1.077270000000000039e+01
1.074220000000000041e+01
1.074220000000000041e+01
1.074220000000000041e+01
1.077270000000000039e+01
1.074220000000000041e+01
1.074220000000000041e+01
1.074220000000000041e+01
1.074220000000000041e+01
1.077270000000000039e+01
1.077270000000000039e+01
1.077270000000000039e+01
1.074220000000000041e+01
1.077270000000000039e+01
1.080320000000000036e+01
1.077270000000000039e+01
1.077270000000000039e+01
1.074220000000000041e+01
1.077270000000000039e+01
1.068120000000000047e+01
1.071170000000000044e+01
1.074220000000000041e+01
1.074220000000000041e+01
1.074220000000000041e+01
1.077270000000000039e+01
1.080320000000000036e+01
1.074220000000000041e+01
1.077270000000000039e+01
1.074220000000000041e+01
1.071170000000000044e+01
1.074220000000000041e+01
1.074220000000000041e+01
1.077270000000000039e+01
1.077270000000000039e+01
1.074220000000000041e+01
1.077270000000000039e+01
1.074220000000000041e+01
1.080320000000000036e+01
1.074220000000000041e+01
1.074220000000000041e+01
1.077270000000000039e+01
1.074220000000000041e+01
1.077270000000000039e+01
1.074220000000000041e+01
1.077270000000000039e+01
1.077270000000000039e+01
1.077270000000000039e+01
1.074220000000000041e+01
1.077270000000000039e+01
1.077270000000000039e+01
1.077270000000000039e+01
1.074220000000000041e+01
1.071170000000000044e+01
1.074220000000000041e+01
1.071170000000000044e+01
1.077270000000000039e+01
1.071170000000000044e+01
1.071170000000000044e+01
1.074220000000000041e+01
1.074220000000000041e+01
1.074220000000000041e+01
1.074220000000000041e+01
1.068120000000000047e+01
1.077270000000000039e+01
1.068120000000000047e+01
1.071170000000000044e+01
1.068120000000000047e+01
1.071170000000000044e+01
1.077270000000000039e+01
1.071170000000000044e+01
1.071170000000000044e+01
1.074220000000000041e+01
1.068120000000000047e+01
1.068120000000000047e+01
1.071170000000000044e+01
1.071170000000000044e+01
1.071170000000000044e+01
1.074220000000000041e+01
1.074220000000000041e+01
1.071170000000000044e+01
1.071170000000000044e+01
1.071170000000000044e+01
1.074220000000000041e+01
1.074220000000000041e+01
1.071170000000000044e+01
1.071170000000000044e+01
1.068120000000000047e+01
1.071170000000000044e+01
1.074220000000000041e+01
1.074220000000000041e+01
1.074220000000000041e+01
1.080320000000000036e+01
1.068120000000000047e+01
1.074220000000000041e+01
1.068120000000000047e+01
1.068120000000000047e+01
1.077270000000000039e+01
1.074220000000000041e+01
1.071170000000000044e+01
1.068120000000000047e+01
1.071170000000000044e+01
1.071170000000000044e+01
1.074220000000000041e+01
1.077270000000000039e+01
1.071170000000000044e+01
1.071170000000000044e+01
1.068120000000000047e+01
1.074220000000000041e+01
1.071170000000000044e+01
1.071170000000000044e+01
1.071170000000000044e+01
1.074220000000000041e+01
1.074220000000000041e+01
1.071170000000000044e+01
1.071170000000000044e+01
1.074220000000000041e+01
1.074220000000000041e+01
1.071170000000000044e+01
1.074220000000000041e+01
1.071170000000000044e+01
1.074220000000000041e+01
1.071170000000000044e+01
1.068120000000000047e+01
1.074220000000000041e+01
1.071170000000000044e+01
1.068120000000000047e+01
1.074220000000000041e+01
1.074220000000000041e+01
1.071170000000000044e+01
1.071170000000000044e+01
1.065060000000000073e+01
1.068120000000000047e+01
1.065060000000000073e+01
1.071170000000000044e+01
1.071170000000000044e+01
1.071170000000000044e+01
1.071170000000000044e+01
1.068120000000000047e+01
1.071170000000000044e+01
1.071170000000000044e+01
1.071170000000000044e+01
1.071170000000000044e+01
1.068120000000000047e+01
1.068120000000000047e+01
1.068120000000000047e+01
1.071170000000000044e+01
1.068120000000000047e+01
1.068120000000000047e+01
1.068120000000000047e+01
1.068120000000000047e+01
1.071170000000000044e+01
1.071170000000000044e+01
1.068120000000000047e+01
1.068120000000000047e+01
1.068120000000000047e+01
1.071170000000000044e+01
1.068120000000000047e+01
1.071170000000000044e+01
1.068120000000000047e+01
1.071170000000000044e+01
1.068120000000000047e+01
1.074220000000000041e+01
1.068120000000000047e+01
1.068120000000000047e+01
1.071170000000000044e+01
1.071170000000000044e+01
1.068120000000000047e+01
1.071170000000000044e+01
1.068120000000000047e+01
1.068120000000000047e+01
1.068120000000000047e+01
1.074220000000000041e+01
1.071170000000000044e+01
1.068120000000000047e+01
1.065060000000000073e+01
1.068120000000000047e+01
1.071170000000000044e+01
1.071170000000000044e+01
1.068120000000000047e+01
1.068120000000000047e+01
1.068120000000000047e+01
1.068120000000000047e+01
1.068120000000000047e+01
1.068120000000000047e+01
1.071170000000000044e+01
1.068120000000000047e+01
1.068120000000000047e+01
1.065060000000000073e+01
1.065060000000000073e+01
1.068120000000000047e+01
1.068120000000000047e+01
1.071170000000000044e+01
1.068120000000000047e+01
1.068120000000000047e+01
1.071170000000000044e+01
1.068120000000000047e+01
1.065060000000000073e+01
1.068120000000000047e+01
1.071170000000000044e+01
1.071170000000000044e+01
1.068120000000000047e+01
1.071170000000000044e+01
1.071170000000000044e+01
1.068120000000000047e+01
1.065060000000000073e+01
1.068120000000000047e+01
1.062010000000000076e+01
1.065060000000000073e+01
1.062010000000000076e+01
1.065060000000000073e+01
1.065060000000000073e+01
1.065060000000000073e+01
1.068120000000000047e+01
1.065060000000000073e+01
1.068120000000000047e+01
1.062010000000000076e+01
1.065060000000000073e+01
1.062010000000000076e+01
1.065060000000000073e+01
1.068120000000000047e+01
1.062010000000000076e+01
1.068120000000000047e+01
1.068120000000000047e+01
1.065060000000000073e+01
1.062010000000000076e+01
1.065060000000000073e+01
1.065060000000000073e+01
1.071170000000000044e+01
1.062010000000000076e+01
1.065060000000000073e+01
1.062010000000000076e+01
1.062010000000000076e+01
1.071170000000000044e+01
1.065060000000000073e+01
1.068120000000000047e+01
1.068120000000000047e+01
1.065060000000000073e+01
1.068120000000000047e+01
1.068120000000000047e+01
1.068120000000000047e+01
1.062010000000000076e+01
1.068120000000000047e+01
1.068120000000000047e+01
1.065060000000000073e+01
1.068120000000000047e+01
1.065060000000000073e+01
1.068120000000000047e+01
1.065060000000000073e+01
1.068120000000000047e+01
1.068120000000000047e+01
1.062010000000000076e+01
1.062010000000000076e+01
1.068120000000000047e+01
1.065060000000000073e+01
1.058960000000000079e+01
1.068120000000000047e+01
1.068120000000000047e+01
1.068120000000000047e+01
1.068120000000000047e+01
1.068120000000000047e+01
1.062010000000000076e+01
1.062010000000000076e+01
1.065060000000000073e+01
1.071170000000000044e+01
1.068120000000000047e+01
1.065060000000000073e+01
1.071170000000000044e+01
1.071170000000000044e+01
1.068120000000000047e+01
1.058960000000000079e+01
1.065060000000000073e+01
1.068120000000000047e+01
1.065060000000000073e+01
1.071170000000000044e+01
1.065060000000000073e+01
1.068120000000000047e+01
1.065060000000000073e+01
1.065060000000000073e+01
1.068120000000000047e+01
1.068120000000000047e+01
1.068120000000000047e+01
1.068120000000000047e+01
1.068120000000000047e+01
1.068120000000000047e+01
1.062010000000000076e+01
1.062010000000000076e+01
1.062010000000000076e+01
1.065060000000000073e+01
1.065060000000000073e+01
1.062010000000000076e+01
1.065060000000000073e+01
1.068120000000000047e+01
1.065060000000000073e+01
1.065060000000000073e+01
1.065060000000000073e+01
1.065060000000000073e+01
1.068120000000000047e+01
1.065060000000000073e+01
1.065060000000000073e+01
1.062010000000000076e+01
1.065060000000000073e+01
1.058960000000000079e+01
1.062010000000000076e+01
1.062010000000000076e+01
1.065060000000000073e+01
1.065060000000000073e+01
1.068120000000000047e+01
1.062010000000000076e+01
1.068120000000000047e+01
1.062010000000000076e+01
1.065060000000000073e+01
1.062010000000000076e+01
1.065060000000000073e+01
1.058960000000000079e+01
1.062010000000000076e+01
1.058960000000000079e+01
1.065060000000000073e+01
1.058960000000000079e+01
1.062010000000000076e+01
1.065060000000000073e+01
1.062010000000000076e+01
1.068120000000000047e+01
1.058960000000000079e+01
1.065060000000000073e+01
1.065060000000000073e+01
1.065060000000000073e+01
1.065060000000000073e+01
1.065060000000000073e+01
1.062010000000000076e+01
1.065060000000000073e+01
1.065060000000000073e+01
1.065060000000000073e+01
1.062010000000000076e+01
1.065060000000000073e+01
1.058960000000000079e+01
1.062010000000000076e+01
1.065060000000000073e+01
1.065060000000000073e+01
1.065060000000000073e+01
1.065060000000000073e+01
1.062010000000000076e+01
1.065060000000000073e+01
1.062010000000000076e+01
1.058960000000000079e+01
1.062010000000000076e+01
1.062010000000000076e+01
1.065060000000000073e+01
1.058960000000000079e+01
1.062010000000000076e+01
1.068120000000000047e+01
1.065060000000000073e+01
1.065060000000000073e+01
1.065060000000000073e+01
1.058960000000000079e+01
1.062010000000000076e+01
1.062010000000000076e+01
1.065060000000000073e+01
1.065060000000000073e+01
1.062010000000000076e+01
1.065060000000000073e+01
1.055910000000000082e+01
1.065060000000000073e+01
1.065060000000000073e+01
1.062010000000000076e+01
1.068120000000000047e+01
1.062010000000000076e+01
1.065060000000000073e+01
1.062010000000000076e+01
1.055910000000000082e+01
1.062010000000000076e+01
1.058960000000000079e+01
1.058960000000000079e+01
1.058960000000000079e+01
1.055910000000000082e+01
1.065060000000000073e+01
1.058960000000000079e+01
1.062010000000000076e+01
1.062010000000000076e+01
1.062010000000000076e+01
1.065060000000000073e+01
1.062010000000000076e+01
1.062010000000000076e+01
1.055910000000000082e+01
1.058960000000000079e+01
1.062010000000000076e+01
1.062010000000000076e+01
1.058960000000000079e+01
1.058960000000000079e+01
1.062010000000000076e+01
1.062010000000000076e+01
1.058960000000000079e+01
1.058960000000000079e+01
1.065060000000000073e+01
1.055910000000000082e+01
1.062010000000000076e+01
1.058960000000000079e+01
1.058960000000000079e+01
1.058960000000000079e+01
1.062010000000000076e+01
1.062010000000000076e+01
1.062010000000000076e+01
1.065060000000000073e+01
1.058960000000000079e+01
1.058960000000000079e+01
1.062010000000000076e+01
1.062010000000000076e+01
1.058960000000000079e+01
1.062010000000000076e+01
1.055910000000000082e+01
1.062010000000000076e+01
1.058960000000000079e+01
1.058960000000000079e+01
1.062010000000000076e+01
1.062010000000000076e+01
1.058960000000000079e+01
1.065060000000000073e+01
1.065060000000000073e+01
1.055910000000000082e+01
1.065060000000000073e+01
1.062010000000000076e+01
1.058960000000000079e+01
1.058960000000000079e+01
1.062010000000000076e+01
1.058960000000000079e+01
1.065060000000000073e+01
1.058960000000000079e+01
1.055910000000000082e+01
1.062010000000000076e+01
1.062010000000000076e+01
1.062010000000000076e+01
1.065060000000000073e+01
1.062010000000000076e+01
1.062010000000000076e+01
1.058960000000000079e+01
1.062010000000000076e+01
1.058960000000000079e+01
1.062010000000000076e+01
1.062010000000000076e+01
1.058960000000000079e+01
1.058960000000000079e+01
1.065060000000000073e+01
1.058960000000000079e+01
1.065060000000000073e+01
1.058960000000000079e+01
1.065060000000000073e+01
1.058960000000000079e+01
1.058960000000000079e+01
1.058960000000000079e+01
1.058960000000000079e+01
1.058960000000000079e+01
1.058960000000000079e+01
1.055910000000000082e+01
1.058960000000000079e+01
1.055910000000000082e+01
1.055910000000000082e+01
1.058960000000000079e+01
1.055910000000000082e+01
1.058960000000000079e+01
1.055910000000000082e+01
1.058960000000000079e+01
1.052860000000000085e+01
1.055910000000000082e+01
1.055910000000000082e+01
1.058960000000000079e+01
1.058960000000000079e+01
1.058960000000000079e+01
1.055910000000000082e+01
1.055910000000000082e+01
1.055910000000000082e+01
1.058960000000000079e+01
1.062010000000000076e+01
1.052860000000000085e+01
1.055910000000000082e+01
1.062010000000000076e+01
1.052860000000000085e+01
1.058960000000000079e+01
1.055910000000000082e+01
1.052860000000000085e+01
1.062010000000000076e+01
1.055910000000000082e+01
1.055910000000000082e+01
1.055910000000000082e+01
1.062010000000000076e+01
1.058960000000000079e+01
1.055910000000000082e+01
1.058960000000000079e+01
1.058960000000000079e+01
1.055910000000000082e+01
1.058960000000000079e+01
1.055910000000000082e+01
1.055910000000000082e+01
1.058960000000000079e+01
1.052860000000000085e+01
1.055910000000000082e+01
1.055910000000000082e+01
1.058960000000000079e+01
1.062010000000000076e+01
1.055910000000000082e+01
1.055910000000000082e+01
1.055910000000000082e+01
1.055910000000000082e+01
1.055910000000000082e+01
1.055910000000000082e+01
1.062010000000000076e+01
1.062010000000000076e+01
1.058960000000000079e+01
1.055910000000000082e+01
1.055910000000000082e+01
1.055910000000000082e+01
1.058960000000000079e+01
1.055910000000000082e+01
1.058960000000000079e+01
1.055910000000000082e+01
1.062010000000000076e+01
1.052860000000000085e+01
1.058960000000000079e+01
1.058960000000000079e+01
1.058960000000000079e+01
1.055910000000000082e+01
1.058960000000000079e+01
1.058960000000000079e+01
1.058960000000000079e+01
1.055910000000000082e+01
1.055910000000000082e+01
1.055910000000000082e+01
1.055910000000000082e+01
1.058960000000000079e+01
1.058960000000000079e+01
1.052860000000000085e+01
1.058960000000000079e+01
1.058960000000000079e+01
1.058960000000000079e+01
1.052860000000000085e+01
1.058960000000000079e+01
1.062010000000000076e+01
1.055910000000000082e+01
1.052860000000000085e+01
1.052860000000000085e+01
1.052860000000000085e+01
1.055910000000000082e+01
1.049799999999999933e+01
1.058960000000000079e+01
1.049799999999999933e+01
1.055910000000000082e+01
1.052860000000000085e+01
1.055910000000000082e+01
1.055910000000000082e+01
1.055910000000000082e+01
1.052860000000000085e+01
1.052860000000000085e+01
1.052860000000000085e+01
1.055910000000000082e+01
1.049799999999999933e+01
1.052860000000000085e+01
1.052860000000000085e+01
1.055910000000000082e+01
1.052860000000000085e+01
1.052860000000000085e+01
1.049799999999999933e+01
1.055910000000000082e+01
1.052860000000000085e+01
1.058960000000000079e+01
1.052860000000000085e+01
1.055910000000000082e+01
1.052860000000000085e+01
1.055910000000000082e+01
1.055910000000000082e+01
1.052860000000000085e+01
1.049799999999999933e+01
1.052860000000000085e+01
1.052860000000000085e+01
1.055910000000000082e+01
1.058960000000000079e+01
1.062010000000000076e+01
1.058960000000000079e+01
1.052860000000000085e+01
1.055910000000000082e+01
1.055910000000000082e+01
1.052860000000000085e+01
1.052860000000000085e+01
1.049799999999999933e+01
1.058960000000000079e+01
1.049799999999999933e+01
1.052860000000000085e+01
1.052860000000000085e+01
1.052860000000000085e+01
1.055910000000000082e+01
1.055910000000000082e+01
1.052860000000000085e+01
1.052860000000000085e+01
1.052860000000000085e+01
1.055910000000000082e+01
1.055910000000000082e+01
1.055910000000000082e+01
1.055910000000000082e+01
1.052860000000000085e+01
1.052860000000000085e+01
1.052860000000000085e+01
1.055910000000000082e+01
1.055910000000000082e+01
1.052860000000000085e+01
1.052860000000000085e+01
1.049799999999999933e+01
1.058960000000000079e+01
1.052860000000000085e+01
1.055910000000000082e+01
1.055910000000000082e+01
1.052860000000000085e+01
1.055910000000000082e+01
1.055910000000000082e+01
1.052860000000000085e+01
1.058960000000000079e+01
1.052860000000000085e+01
1.055910000000000082e+01
1.058960000000000079e+01
1.052860000000000085e+01
1.052860000000000085e+01
1.055910000000000082e+01
1.055910000000000082e+01
1.049799999999999933e+01
1.055910000000000082e+01
1.052860000000000085e+01
1.055910000000000082e+01
1.052860000000000085e+01
1.055910000000000082e+01
1.046749999999999936e+01
1.049799999999999933e+01
1.052860000000000085e+01
1.046749999999999936e+01
1.055910000000000082e+01
1.052860000000000085e+01
1.049799999999999933e+01
1.052860000000000085e+01
1.049799999999999933e+01
1.052860000000000085e+01
1.049799999999999933e+01
1.049799999999999933e+01
1.049799999999999933e+01
1.046749999999999936e+01
1.049799999999999933e+01
1.052860000000000085e+01
1.049799999999999933e+01
1.052860000000000085e+01
1.049799999999999933e+01
1.049799999999999933e+01
1.049799999999999933e+01
1.049799999999999933e+01
1.049799999999999933e+01
1.049799999999999933e+01
1.046749999999999936e+01
1.055910000000000082e+01
1.052860000000000085e+01
1.052860000000000085e+01
1.052860000000000085e+01
1.046749999999999936e+01
1.046749999999999936e+01
1.049799999999999933e+01
1.055910000000000082e+01
1.052860000000000085e+01
1.052860000000000085e+01
1.052860000000000085e+01
1.049799999999999933e+01
1.052860000000000085e+01
1.049799999999999933e+01
1.049799999999999933e+01
1.049799999999999933e+01
1.049799999999999933e+01
1.049799999999999933e+01
1.049799999999999933e+01
1.049799999999999933e+01
1.049799999999999933e+01
1.052860000000000085e+01
1.052860000000000085e+01
1.049799999999999933e+01
1.043699999999999939e+01
1.055910000000000082e+01
1.049799999999999933e+01
1.049799999999999933e+01
1.052860000000000085e+01
1.052860000000000085e+01
1.055910000000000082e+01
1.055910000000000082e+01
1.052860000000000085e+01
1.052860000000000085e+01
1.049799999999999933e+01
1.049799999999999933e+01
1.049799999999999933e+01
1.046749999999999936e+01
1.052860000000000085e+01
1.052860000000000085e+01
1.049799999999999933e+01
1.049799999999999933e+01
1.052860000000000085e+01
1.055910000000000082e+01
1.049799999999999933e+01
1.055910000000000082e+01
1.049799999999999933e+01
1.055910000000000082e+01
1.052860000000000085e+01
1.046749999999999936e+01
1.055910000000000082e+01
1.049799999999999933e+01
1.049799999999999933e+01
1.052860000000000085e+01
1.055910000000000082e+01
1.055910000000000082e+01
1.052860000000000085e+01
1.052860000000000085e+01
1.049799999999999933e+01
1.049799999999999933e+01
1.055910000000000082e+01
1.049799999999999933e+01
1.052860000000000085e+01
1.052860000000000085e+01
1.052860000000000085e+01
1.055910000000000082e+01
1.049799999999999933e+01
1.049799999999999933e+01
1.049799999999999933e+01
1.043699999999999939e+01
1.046749999999999936e+01
1.049799999999999933e+01
1.046749999999999936e+01
1.052860000000000085e+01
1.046749999999999936e+01
1.049799999999999933e+01
1.055910000000000082e+01
1.046749999999999936e+01
1.046749999999999936e+01
1.049799999999999933e+01
1.046749999999999936e+01
1.046749999999999936e+01
1.046749999999999936e+01
1.049799999999999933e+01
1.043699999999999939e+01
1.046749999999999936e+01
1.049799999999999933e+01
1.046749999999999936e+01
1.046749999999999936e+01
1.043699999999999939e+01
1.046749999999999936e+01
1.052860000000000085e+01
1.049799999999999933e+01
1.052860000000000085e+01
1.049799999999999933e+01
1.046749999999999936e+01
1.046749999999999936e+01
1.049799999999999933e+01
1.046749999999999936e+01
1.046749999999999936e+01
1.046749999999999936e+01
1.046749999999999936e+01
1.046749999999999936e+01
1.052860000000000085e+01
1.043699999999999939e+01
1.046749999999999936e+01
1.049799999999999933e+01
1.046749999999999936e+01
1.049799999999999933e+01
1.046749999999999936e+01
1.049799999999999933e+01
1.046749999999999936e+01
1.046749999999999936e+01
1.049799999999999933e+01
1.049799999999999933e+01
1.046749999999999936e+01
1.049799999999999933e+01
1.046749999999999936e+01
1.046749999999999936e+01
1.046749999999999936e+01
1.046749999999999936e+01
1.049799999999999933e+01
1.049799999999999933e+01
1.046749999999999936e+01
1.046749999999999936e+01
1.052860000000000085e+01
1.049799999999999933e+01
1.046749999999999936e+01
1.046749999999999936e+01
1.052860000000000085e+01
1.049799999999999933e+01
1.049799999999999933e+01
1.046749999999999936e+01
1.043699999999999939e+01
1.049799999999999933e+01
1.046749999999999936e+01
1.049799999999999933e+01
1.049799999999999933e+01
1.046749999999999936e+01
1.052860000000000085e+01
1.046749999999999936e+01
1.049799999999999933e+01
1.049799999999999933e+01
1.046749999999999936e+01
1.052860000000000085e+01
1.046749999999999936e+01
1.052860000000000085e+01
1.046749999999999936e+01
1.049799999999999933e+01
1.052860000000000085e+01
1.043699999999999939e+01
1.049799999999999933e+01
1.046749999999999936e+01
1.052860000000000085e+01
1.049799999999999933e+01
1.049799999999999933e+01
1.046749999999999936e+01
1.049799999999999933e+01
1.046749999999999936e+01
1.046749999999999936e+01
1.049799999999999933e+01
1.052860000000000085e+01
1.049799999999999933e+01
1.049799999999999933e+01
1.040649999999999942e+01
1.040649999999999942e+01
1.040649999999999942e+01
1.049799999999999933e+01
1.043699999999999939e+01
1.046749999999999936e+01
1.043699999999999939e+01
1.043699999999999939e+01
1.043699999999999939e+01
1.043699999999999939e+01
1.046749999999999936e+01
1.046749999999999936e+01
1.043699999999999939e+01
1.043699999999999939e+01
1.040649999999999942e+01
1.043699999999999939e+01
1.046749999999999936e+01
1.043699999999999939e+01
1.046749999999999936e+01
1.046749999999999936e+01
1.043699999999999939e+01
1.046749999999999936e+01
1.043699999999999939e+01
1.049799999999999933e+01
1.043699999999999939e+01
1.046749999999999936e+01
1.040649999999999942e+01
1.046749999999999936e+01
1.046749999999999936e+01
1.043699999999999939e+01
1.043699999999999939e+01
1.046749999999999936e+01
1.046749999999999936e+01
1.040649999999999942e+01
1.043699999999999939e+01
1.040649999999999942e+01
1.040649999999999942e+01
1.040649999999999942e+01
1.043699999999999939e+01
1.040649999999999942e+01
1.040649999999999942e+01
1.046749999999999936e+01
1.043699999999999939e+01
1.043699999999999939e+01
1.040649999999999942e+01
1.043699999999999939e+01
1.043699999999999939e+01
1.040649999999999942e+01
1.046749999999999936e+01
1.043699999999999939e+01
1.046749999999999936e+01
1.043699999999999939e+01
1.043699999999999939e+01
1.043699999999999939e+01
1.046749999999999936e+01
1.043699999999999939e+01
1.046749999999999936e+01
1.046749999999999936e+01
1.040649999999999942e+01
1.046749999999999936e+01
1.043699999999999939e+01
1.040649999999999942e+01
1.043699999999999939e+01
1.046749999999999936e+01
1.046749999999999936e+01
1.040649999999999942e+01
1.049799999999999933e+01
1.043699999999999939e+01
1.040649999999999942e+01
1.046749999999999936e+01
1.043699999999999939e+01
1.049799999999999933e+01
1.040649999999999942e+01
1.043699999999999939e+01
1.040649999999999942e+01
1.043699999999999939e+01
1.046749999999999936e+01
1.043699999999999939e+01
1.046749999999999936e+01
1.046749999999999936e+01
1.043699999999999939e+01
1.046749999999999936e+01
1.046749999999999936e+01
1.043699999999999939e+01
1.046749999999999936e+01
1.043699999999999939e+01
1.046749999999999936e+01
1.046749999999999936e+01
1.037599999999999945e+01
1.043699999999999939e+01
1.040649999999999942e+01
1.043699999999999939e+01
1.046749999999999936e+01
1.046749999999999936e+01
1.052860000000000085e+01
1.043699999999999939e+01
1.043699999999999939e+01
1.046749999999999936e+01
1.043699999999999939e+01
1.043699999999999939e+01
1.046749999999999936e+01
1.043699999999999939e+01
1.040649999999999942e+01
1.043699999999999939e+01
1.037599999999999945e+01
1.040649999999999942e+01
1.040649999999999942e+01
1.043699999999999939e+01
1.037599999999999945e+01
1.043699999999999939e+01
1.040649999999999942e+01
1.043699999999999939e+01
1.046749999999999936e+01
1.037599999999999945e+01
1.040649999999999942e+01
1.040649999999999942e+01
1.043699999999999939e+01
1.040649999999999942e+01
1.043699999999999939e+01
1.043699999999999939e+01
1.043699999999999939e+01
1.043699999999999939e+01
1.043699999999999939e+01
1.040649999999999942e+01
1.043699999999999939e+01
1.037599999999999945e+01
1.043699999999999939e+01
1.040649999999999942e+01
1.043699999999999939e+01
1.040649999999999942e+01
1.040649999999999942e+01
1.043699999999999939e+01
1.040649999999999942e+01
1.040649999999999942e+01
1.043699999999999939e+01
1.046749999999999936e+01
1.043699999999999939e+01
1.043699999999999939e+01
1.043699999999999939e+01
1.046749999999999936e+01
1.040649999999999942e+01
1.043699999999999939e+01
1.040649999999999942e+01
1.043699999999999939e+01
1.043699999999999939e+01
1.037599999999999945e+01
1.040649999999999942e+01
1.043699999999999939e+01
1.040649999999999942e+01
1.040649999999999942e+01
1.040649999999999942e+01
1.043699999999999939e+01
1.043699999999999939e+01
1.040649999999999942e+01
1.040649999999999942e+01
1.046749999999999936e+01
1.040649999999999942e+01
1.043699999999999939e+01
1.040649999999999942e+01
1.043699999999999939e+01
1.043699999999999939e+01
1.043699999999999939e+01
1.043699999999999939e+01
1.040649999999999942e+01
1.037599999999999945e+01
1.043699999999999939e+01
1.043699999999999939e+01
1.043699999999999939e+01
1.040649999999999942e+01
1.040649999999999942e+01
1.037599999999999945e+01
1.037599999999999945e+01
1.043699999999999939e+01
1.043699999999999939e+01
1.040649999999999942e+01
1.040649999999999942e+01
1.037599999999999945e+01
1.040649999999999942e+01
1.043699999999999939e+01
1.040649999999999942e+01
1.040649999999999942e+01
1.040649999999999942e+01
1.040649999999999942e+01
1.043699999999999939e+01
1.043699999999999939e+01
1.043699999999999939e+01
1.046749999999999936e+01
1.043699999999999939e+01
1.043699999999999939e+01
1.040649999999999942e+01
1.040649999999999942e+01
1.046749999999999936e+01
1.043699999999999939e+01
1.043699999999999939e+01
1.043699999999999939e+01
1.040649999999999942e+01
1.046749999999999936e+01
1.043699999999999939e+01
1.040649999999999942e+01
1.040649999999999942e+01
1.040649999999999942e+01
1.046749999999999936e+01
1.040649999999999942e+01
1.040649999999999942e+01
1.040649999999999942e+01
1.043699999999999939e+01
1.040649999999999942e+01
1.043699999999999939e+01
1.037599999999999945e+01
1.037599999999999945e+01
1.043699999999999939e+01
1.040649999999999942e+01
1.037599999999999945e+01
1.043699999999999939e+01
1.037599999999999945e+01
1.040649999999999942e+01
1.034549999999999947e+01
1.040649999999999942e+01
1.037599999999999945e+01
1.037599999999999945e+01
1.040649999999999942e+01
1.040649999999999942e+01
1.040649999999999942e+01
1.040649999999999942e+01
1.034549999999999947e+01
1.037599999999999945e+01
1.031489999999999974e+01
1.037599999999999945e+01
1.037599999999999945e+01
1.040649999999999942e+01
1.037599999999999945e+01
1.040649999999999942e+01
1.040649999999999942e+01
1.040649999999999942e+01
1.040649999999999942e+01
1.037599999999999945e+01
1.037599999999999945e+01
1.037599999999999945e+01
1.037599999999999945e+01
1.037599999999999945e+01
1.034549999999999947e+01
1.040649999999999942e+01
1.037599999999999945e+01
1.043699999999999939e+01
1.040649999999999942e+01
1.043699999999999939e+01
1.040649999999999942e+01
1.034549999999999947e+01
1.037599999999999945e+01
1.040649999999999942e+01
1.037599999999999945e+01
1.040649999999999942e+01
1.040649999999999942e+01
1.040649999999999942e+01
1.040649999999999942e+01
1.040649999999999942e+01
1.037599999999999945e+01
1.040649999999999942e+01
1.040649999999999942e+01
1.037599999999999945e+01
1.034549999999999947e+01
1.043699999999999939e+01
1.037599999999999945e+01
1.043699999999999939e+01
1.043699999999999939e+01
1.037599999999999945e+01
1.043699999999999939e+01
1.037599999999999945e+01
1.040649999999999942e+01
1.037599999999999945e+01
1.040649999999999942e+01
1.037599999999999945e+01
1.034549999999999947e+01
1.037599999999999945e+01
1.043699999999999939e+01
1.046749999999999936e+01
1.043699999999999939e+01
1.046749999999999936e+01
1.043699999999999939e+01
1.040649999999999942e+01
1.043699999999999939e+01
1.043699999999999939e+01
1.043699999999999939e+01
1.046749999999999936e+01
1.043699999999999939e+01
1.046749999999999936e+01
1.043699999999999939e+01
1.046749999999999936e+01
1.040649999999999942e+01
1.040649999999999942e+01
1.040649999999999942e+01
1.043699999999999939e+01
1.034549999999999947e+01
1.043699999999999939e+01
1.046749999999999936e+01
1.037599999999999945e+01
1.040649999999999942e+01
1.040649999999999942e+01
1.043699999999999939e+01
1.040649999999999942e+01
1.040649999999999942e+01
1.046749999999999936e+01
1.043699999999999939e+01
1.043699999999999939e+01
1.046749999999999936e+01
1.043699999999999939e+01
1.043699999999999939e+01
1.040649999999999942e+01
1.040649999999999942e+01
1.040649999999999942e+01
1.040649999999999942e+01
1.043699999999999939e+01
1.040649999999999942e+01
1.046749999999999936e+01
1.040649999999999942e+01
1.043699999999999939e+01
1.043699999999999939e+01
1.043699999999999939e+01
1.037599999999999945e+01
1.043699999999999939e+01
1.040649999999999942e+01
1.043699999999999939e+01
1.037599999999999945e+01
1.043699999999999939e+01
1.040649999999999942e+01
1.043699999999999939e+01
1.043699999999999939e+01
1.040649999999999942e+01
1.040649999999999942e+01
1.040649999999999942e+01
1.037599999999999945e+01
1.046749999999999936e+01
1.043699999999999939e+01
1.043699999999999939e+01
1.040649999999999942e+01
1.043699999999999939e+01
1.043699999999999939e+01
1.040649999999999942e+01
1.043699999999999939e+01
1.046749999999999936e+01
1.040649999999999942e+01
1.040649999999999942e+01
1.040649999999999942e+01
1.043699999999999939e+01
1.043699999999999939e+01
1.043699999999999939e+01
1.043699999999999939e+01
1.043699999999999939e+01
1.043699999999999939e+01
1.043699999999999939e+01
1.043699999999999939e+01
1.046749999999999936e+01
1.040649999999999942e+01
1.043699999999999939e+01
1.046749999999999936e+01
1.043699999999999939e+01
1.043699999999999939e+01
1.046749999999999936e+01
1.043699999999999939e+01
1.040649999999999942e+01
1.037599999999999945e+01
1.043699999999999939e+01
1.040649999999999942e+01
1.043699999999999939e+01
1.040649999999999942e+01
1.040649999999999942e+01
1.046749999999999936e+01
1.040649999999999942e+01
1.043699999999999939e+01
1.043699999999999939e+01
1.037599999999999945e+01
1.040649999999999942e+01
1.043699999999999939e+01
1.043699999999999939e+01
1.046749999999999936e+01
1.043699999999999939e+01
1.037599999999999945e+01
1.043699999999999939e+01
1.043699999999999939e+01
1.043699999999999939e+01
1.046749999999999936e+01
1.043699999999999939e+01
1.046749999999999936e+01
1.040649999999999942e+01
1.046749999999999936e+01
1.040649999999999942e+01
1.043699999999999939e+01
1.040649999999999942e+01
1.043699999999999939e+01
1.037599999999999945e+01
1.043699999999999939e+01
1.040649999999999942e+01
1.040649999999999942e+01
1.040649999999999942e+01
1.043699999999999939e+01
1.046749999999999936e+01
1.040649999999999942e+01
1.040649999999999942e+01
1.043699999999999939e+01
1.043699999999999939e+01
1.043699999999999939e+01
1.043699999999999939e+01
1.046749999999999936e+01
1.043699999999999939e+01
1.040649999999999942e+01
1.040649999999999942e+01
1.043699999999999939e+01
1.046749999999999936e+01
1.037599999999999945e+01
1.043699999999999939e+01
1.040649999999999942e+01
1.043699999999999939e+01
1.040649999999999942e+01
1.043699999999999939e+01
1.043699999999999939e+01
1.043699999999999939e+01
1.046749999999999936e+01
1.046749999999999936e+01
1.040649999999999942e+01
1.046749999999999936e+01
1.043699999999999939e+01
1.040649999999999942e+01
1.043699999999999939e+01
1.040649999999999942e+01
1.040649999999999942e+01
1.043699999999999939e+01
1.043699999999999939e+01
1.043699999999999939e+01
1.043699999999999939e+01
1.040649999999999942e+01
1.040649999999999942e+01
1.043699999999999939e+01
1.040649999999999942e+01
1.040649999999999942e+01
1.040649999999999942e+01
1.043699999999999939e+01
1.040649999999999942e+01
1.040649999999999942e+01
1.040649999999999942e+01
1.043699999999999939e+01
1.043699999999999939e+01
1.040649999999999942e+01
1.043699999999999939e+01
1.040649999999999942e+01
1.040649999999999942e+01
1.040649999999999942e+01
1.043699999999999939e+01
1.040649999999999942e+01
1.043699999999999939e+01
1.043699999999999939e+01
1.040649999999999942e+01
1.037599999999999945e+01
1.040649999999999942e+01
1.043699999999999939e+01
1.040649999999999942e+01
1.043699999999999939e+01
1.043699999999999939e+01
1.040649999999999942e+01
1.043699999999999939e+01
1.043699999999999939e+01
1.046749999999999936e+01
1.046749999999999936e+01
1.040649999999999942e+01
1.043699999999999939e+01
1.040649999999999942e+01
1.046749999999999936e+01
1.046749999999999936e+01
1.046749999999999936e+01
1.040649999999999942e+01
1.040649999999999942e+01
1.040649999999999942e+01
1.046749999999999936e+01
1.043699999999999939e+01
1.046749999999999936e+01
1.043699999999999939e+01
1.043699999999999939e+01
1.043699999999999939e+01
1.046749999999999936e+01
1.043699999999999939e+01
1.043699999999999939e+01
1.046749999999999936e+01
1.040649999999999942e+01
1.043699999999999939e+01
1.046749999999999936e+01
1.043699999999999939e+01
1.046749999999999936e+01
1.046749999999999936e+01
1.046749999999999936e+01
1.049799999999999933e+01
1.049799999999999933e+01
1.046749999999999936e+01
1.043699999999999939e+01
1.043699999999999939e+01
1.049799999999999933e+01
1.046749999999999936e+01
1.040649999999999942e+01
1.043699999999999939e+01
1.040649999999999942e+01
1.043699999999999939e+01
1.043699999999999939e+01
1.043699999999999939e+01
1.046749999999999936e+01
1.046749999999999936e+01
1.040649999999999942e+01
1.043699999999999939e+01
1.046749999999999936e+01
1.043699999999999939e+01
1.046749999999999936e+01
1.046749999999999936e+01
1.049799999999999933e+01
1.046749999999999936e+01
1.043699999999999939e+01
1.049799999999999933e+01
1.046749999999999936e+01
1.043699999999999939e+01
1.043699999999999939e+01
1.043699999999999939e+01
1.046749999999999936e+01
1.046749999999999936e+01
1.046749999999999936e+01
1.043699999999999939e+01
1.046749999999999936e+01
1.046749999999999936e+01
1.043699999999999939e+01
1.046749999999999936e+01
1.046749999999999936e+01
1.043699999999999939e+01
1.046749999999999936e+01
1.043699999999999939e+01
1.043699999999999939e+01
1.049799999999999933e+01
1.043699999999999939e+01
1.043699999999999939e+01
1.043699999999999939e+01
1.043699999999999939e+01
1.046749999999999936e+01
1.043699999999999939e+01
1.043699999999999939e+01
1.043699999999999939e+01
1.043699999999999939e+01
1.040649999999999942e+01
1.046749999999999936e+01
1.040649999999999942e+01
1.043699999999999939e+01
1.043699999999999939e+01
1.049799999999999933e+01
1.049799999999999933e+01
1.043699999999999939e+01
1.043699999999999939e+01
1.043699999999999939e+01
1.046749999999999936e+01
1.049799999999999933e+01
1.043699999999999939e+01
1.043699999999999939e+01
1.046749999999999936e+01
1.046749999999999936e+01
1.043699999999999939e+01
1.043699999999999939e+01
1.043699999999999939e+01
1.043699999999999939e+01
1.046749999999999936e+01
1.046749999999999936e+01
1.043699999999999939e+01
1.043699999999999939e+01
1.043699999999999939e+01
1.043699999999999939e+01
1.043699999999999939e+01
1.043699999999999939e+01
1.046749999999999936e+01
1.043699999999999939e+01
1.046749999999999936e+01
1.043699999999999939e+01
1.040649999999999942e+01
1.043699999999999939e+01
1.046749999999999936e+01
1.043699999999999939e+01
1.046749999999999936e+01
1.040649999999999942e+01
1.046749999999999936e+01
1.043699999999999939e+01
1.046749999999999936e+01
1.049799999999999933e+01
1.043699999999999939e+01
1.046749999999999936e+01
1.046749999999999936e+01
1.046749999999999936e+01
1.043699999999999939e+01
1.043699999999999939e+01
1.046749999999999936e+01
1.043699999999999939e+01
1.046749999999999936e+01
1.046749999999999936e+01
1.043699999999999939e+01
1.046749999999999936e+01
1.049799999999999933e+01
1.046749999999999936e+01
1.046749999999999936e+01
1.043699999999999939e+01
1.046749999999999936e+01
1.043699999999999939e+01
1.043699999999999939e+01
1.049799999999999933e+01
1.043699999999999939e+01
1.046749999999999936e+01
1.043699999999999939e+01
1.043699999999999939e+01
1.049799999999999933e+01
1.040649999999999942e+01
1.046749999999999936e+01
1.046749999999999936e+01
1.040649999999999942e+01
1.046749999999999936e+01
1.040649999999999942e+01
1.046749999999999936e+01
1.046749999999999936e+01
1.046749999999999936e+01
1.046749999999999936e+01
1.046749999999999936e+01
1.049799999999999933e+01
1.049799999999999933e+01
1.049799999999999933e+01
1.046749999999999936e+01
1.052860000000000085e+01
1.046749999999999936e+01
1.049799999999999933e+01
1.052860000000000085e+01
1.052860000000000085e+01
1.049799999999999933e+01
1.049799999999999933e+01
1.052860000000000085e+01
1.049799999999999933e+01
1.049799999999999933e+01
1.049799999999999933e+01
1.049799999999999933e+01
1.049799999999999933e+01
1.049799999999999933e+01
1.046749999999999936e+01
1.049799999999999933e+01
1.049799999999999933e+01
1.052860000000000085e+01
1.052860000000000085e+01
1.055910000000000082e+01
1.052860000000000085e+01
1.052860000000000085e+01
1.052860000000000085e+01
1.046749999999999936e+01
1.049799999999999933e+01
1.049799999999999933e+01
1.052860000000000085e+01
1.052860000000000085e+01
1.052860000000000085e+01
1.052860000000000085e+01
1.052860000000000085e+01
1.052860000000000085e+01
1.049799999999999933e+01
1.052860000000000085e+01
1.049799999999999933e+01
1.052860000000000085e+01
1.049799999999999933e+01
1.049799999999999933e+01
1.049799999999999933e+01
1.052860000000000085e+01
1.049799999999999933e+01
1.052860000000000085e+01
1.049799999999999933e+01
1.049799999999999933e+01
1.055910000000000082e+01
1.055910000000000082e+01
1.052860000000000085e+01
1.052860000000000085e+01
1.049799999999999933e+01
1.052860000000000085e+01
1.043699999999999939e+01
1.055910000000000082e+01
1.046749999999999936e+01
1.055910000000000082e+01
1.049799999999999933e+01
1.049799999999999933e+01
1.052860000000000085e+01
1.055910000000000082e+01
1.052860000000000085e+01
1.049799999999999933e+01
1.055910000000000082e+01
1.049799999999999933e+01
1.049799999999999933e+01
1.052860000000000085e+01
1.055910000000000082e+01
1.049799999999999933e+01
1.052860000000000085e+01
1.055910000000000082e+01
1.049799999999999933e+01
1.049799999999999933e+01
1.055910000000000082e+01
1.049799999999999933e+01
1.049799999999999933e+01
1.049799999999999933e+01
1.052860000000000085e+01
1.049799999999999933e+01
1.049799999999999933e+01
1.052860000000000085e+01
1.052860000000000085e+01
1.049799999999999933e+01
1.049799999999999933e+01
1.046749999999999936e+01
1.049799999999999933e+01
1.049799999999999933e+01
1.052860000000000085e+01
1.049799999999999933e+01
1.049799999999999933e+01
1.049799999999999933e+01
1.052860000000000085e+01
1.049799999999999933e+01
1.052860000000000085e+01
1.049799999999999933e+01
1.052860000000000085e+01
1.049799999999999933e+01
1.049799999999999933e+01
1.052860000000000085e+01
1.049799999999999933e+01
1.046749999999999936e+01
1.049799999999999933e+01
1.052860000000000085e+01
1.049799999999999933e+01
1.052860000000000085e+01
1.052860000000000085e+01
1.052860000000000085e+01
1.052860000000000085e+01
1.049799999999999933e+01
1.052860000000000085e+01
1.049799999999999933e+01
1.052860000000000085e+01
1.046749999999999936e+01
1.052860000000000085e+01
1.052860000000000085e+01
1.049799999999999933e+01
1.052860000000000085e+01
1.049799999999999933e+01
1.055910000000000082e+01
1.049799999999999933e+01
1.046749999999999936e+01
1.049799999999999933e+01
1.046749999999999936e+01
1.052860000000000085e+01
1.058960000000000079e+01
1.046749999999999936e+01
1.052860000000000085e+01
1.052860000000000085e+01
1.049799999999999933e+01
1.046749999999999936e+01
1.049799999999999933e+01
1.052860000000000085e+01
1.046749999999999936e+01
1.052860000000000085e+01
1.055910000000000082e+01
1.052860000000000085e+01
1.052860000000000085e+01
1.055910000000000082e+01
1.052860000000000085e+01
1.049799999999999933e+01
1.052860000000000085e+01
1.055910000000000082e+01
1.062010000000000076e+01
1.052860000000000085e+01
1.058960000000000079e+01
1.058960000000000079e+01
1.058960000000000079e+01
1.055910000000000082e+01
1.055910000000000082e+01
1.058960000000000079e+01
1.058960000000000079e+01
1.058960000000000079e+01
1.055910000000000082e+01
1.055910000000000082e+01
1.058960000000000079e+01
1.055910000000000082e+01
1.055910000000000082e+01
1.055910000000000082e+01
1.058960000000000079e+01
1.055910000000000082e+01
1.055910000000000082e+01
1.058960000000000079e+01
1.058960000000000079e+01
1.055910000000000082e+01
1.062010000000000076e+01
1.055910000000000082e+01
1.055910000000000082e+01
1.058960000000000079e+01
1.058960000000000079e+01
1.058960000000000079e+01
1.055910000000000082e+01
1.062010000000000076e+01
1.055910000000000082e+01
1.058960000000000079e+01
1.055910000000000082e+01
1.058960000000000079e+01
1.055910000000000082e+01
1.058960000000000079e+01
1.055910000000000082e+01
1.055910000000000082e+01
1.058960000000000079e+01
1.055910000000000082e+01
1.058960000000000079e+01
1.055910000000000082e+01
1.055910000000000082e+01
1.055910000000000082e+01
1.058960000000000079e+01
1.052860000000000085e+01
1.055910000000000082e+01
1.058960000000000079e+01
1.055910000000000082e+01
1.055910000000000082e+01
1.055910000000000082e+01
1.055910000000000082e+01
1.062010000000000076e+01
1.055910000000000082e+01
1.055910000000000082e+01
1.058960000000000079e+01
1.058960000000000079e+01
1.058960000000000079e+01
1.055910000000000082e+01
1.055910000000000082e+01
1.062010000000000076e+01
1.058960000000000079e+01
1.055910000000000082e+01
1.062010000000000076e+01
1.055910000000000082e+01
1.055910000000000082e+01
1.055910000000000082e+01
1.062010000000000076e+01
1.058960000000000079e+01
1.058960000000000079e+01
1.058960000000000079e+01
1.058960000000000079e+01
1.058960000000000079e+01
1.058960000000000079e+01
1.052860000000000085e+01
1.055910000000000082e+01
1.058960000000000079e+01
1.058960000000000079e+01
1.058960000000000079e+01
1.055910000000000082e+01
1.062010000000000076e+01
1.055910000000000082e+01
1.055910000000000082e+01
1.055910000000000082e+01
1.052860000000000085e+01
1.055910000000000082e+01
1.055910000000000082e+01
1.058960000000000079e+01
1.055910000000000082e+01
1.055910000000000082e+01
1.058960000000000079e+01
1.055910000000000082e+01
1.055910000000000082e+01
1.058960000000000079e+01
1.055910000000000082e+01
1.055910000000000082e+01
1.055910000000000082e+01
1.055910000000000082e+01
1.062010000000000076e+01
1.058960000000000079e+01
1.058960000000000079e+01
1.062010000000000076e+01
1.055910000000000082e+01
1.062010000000000076e+01
1.055910000000000082e+01
1.052860000000000085e+01
1.055910000000000082e+01
1.055910000000000082e+01
1.058960000000000079e+01
1.055910000000000082e+01
1.058960000000000079e+01
1.049799999999999933e+01
1.055910000000000082e+01
1.055910000000000082e+01
1.055910000000000082e+01
1.058960000000000079e+01
1.065060000000000073e+01
1.062010000000000076e+01
1.065060000000000073e+01
1.058960000000000079e+01
1.068120000000000047e+01
1.062010000000000076e+01
1.062010000000000076e+01
1.065060000000000073e+01
1.062010000000000076e+01
1.062010000000000076e+01
1.062010000000000076e+01
1.062010000000000076e+01
1.065060000000000073e+01
1.065060000000000073e+01
1.058960000000000079e+01
1.068120000000000047e+01
1.062010000000000076e+01
1.062010000000000076e+01
1.062010000000000076e+01
1.058960000000000079e+01
1.058960000000000079e+01
1.062010000000000076e+01
1.062010000000000076e+01
1.058960000000000079e+01
1.058960000000000079e+01
1.068120000000000047e+01
1.062010000000000076e+01
1.058960000000000079e+01
1.065060000000000073e+01
1.065060000000000073e+01
1.062010000000000076e+01
1.062010000000000076e+01
1.062010000000000076e+01
1.065060000000000073e+01
1.062010000000000076e+01
1.062010000000000076e+01
1.058960000000000079e+01
1.058960000000000079e+01
1.065060000000000073e+01
1.062010000000000076e+01
1.065060000000000073e+01
1.058960000000000079e+01
1.062010000000000076e+01
1.062010000000000076e+01
1.062010000000000076e+01
1.065060000000000073e+01
1.062010000000000076e+01
1.065060000000000073e+01
1.062010000000000076e+01
1.065060000000000073e+01
1.068120000000000047e+01
1.065060000000000073e+01
1.055910000000000082e+01
1.065060000000000073e+01
1.062010000000000076e+01
1.062010000000000076e+01
1.065060000000000073e+01
1.062010000000000076e+01
1.062010000000000076e+01
1.065060000000000073e+01
1.068120000000000047e+01
1.062010000000000076e+01
1.058960000000000079e+01
1.071170000000000044e+01
1.058960000000000079e+01
1.058960000000000079e+01
1.062010000000000076e+01
1.058960000000000079e+01
1.062010000000000076e+01
1.062010000000000076e+01
1.062010000000000076e+01
1.062010000000000076e+01
1.062010000000000076e+01
1.068120000000000047e+01
1.062010000000000076e+01
1.062010000000000076e+01
1.065060000000000073e+01
1.062010000000000076e+01
1.065060000000000073e+01
1.062010000000000076e+01
1.062010000000000076e+01
1.058960000000000079e+01
1.058960000000000079e+01
1.065060000000000073e+01
1.062010000000000076e+01
1.068120000000000047e+01
1.062010000000000076e+01
1.065060000000000073e+01
1.062010000000000076e+01
1.062010000000000076e+01
1.062010000000000076e+01
1.062010000000000076e+01
1.065060000000000073e+01
1.062010000000000076e+01
1.062010000000000076e+01
1.065060000000000073e+01
1.062010000000000076e+01
1.062010000000000076e+01
1.065060000000000073e+01
1.062010000000000076e+01
1.062010000000000076e+01
1.068120000000000047e+01
1.058960000000000079e+01
1.065060000000000073e+01
1.062010000000000076e+01
1.065060000000000073e+01
1.062010000000000076e+01
1.068120000000000047e+01
1.068120000000000047e+01
1.062010000000000076e+01
1.068120000000000047e+01
1.068120000000000047e+01
1.065060000000000073e+01
1.068120000000000047e+01
1.068120000000000047e+01
1.065060000000000073e+01
1.065060000000000073e+01
1.068120000000000047e+01
1.071170000000000044e+01
1.065060000000000073e+01
1.062010000000000076e+01
1.068120000000000047e+01
1.068120000000000047e+01
1.071170000000000044e+01
1.068120000000000047e+01
1.068120000000000047e+01
1.068120000000000047e+01
1.068120000000000047e+01
1.068120000000000047e+01
1.068120000000000047e+01
1.068120000000000047e+01
1.071170000000000044e+01
1.062010000000000076e+01
1.068120000000000047e+01
1.068120000000000047e+01
1.068120000000000047e+01
1.074220000000000041e+01
1.071170000000000044e+01
1.077270000000000039e+01
1.071170000000000044e+01
1.071170000000000044e+01
1.071170000000000044e+01
1.071170000000000044e+01
1.068120000000000047e+01
1.068120000000000047e+01
1.068120000000000047e+01
1.071170000000000044e+01
1.074220000000000041e+01
1.068120000000000047e+01
1.071170000000000044e+01
1.068120000000000047e+01
1.071170000000000044e+01
1.068120000000000047e+01
1.068120000000000047e+01
1.068120000000000047e+01
1.071170000000000044e+01
1.074220000000000041e+01
1.068120000000000047e+01
1.068120000000000047e+01
1.074220000000000041e+01
1.071170000000000044e+01
1.071170000000000044e+01
1.071170000000000044e+01
1.068120000000000047e+01
1.074220000000000041e+01
1.068120000000000047e+01
1.074220000000000041e+01
1.071170000000000044e+01
1.074220000000000041e+01
1.074220000000000041e+01
1.071170000000000044e+01
1.074220000000000041e+01
1.071170000000000044e+01
1.074220000000000041e+01
1.071170000000000044e+01
1.074220000000000041e+01
1.068120000000000047e+01
1.071170000000000044e+01
1.071170000000000044e+01
1.074220000000000041e+01
1.068120000000000047e+01
1.071170000000000044e+01
1.074220000000000041e+01
1.068120000000000047e+01
1.074220000000000041e+01
1.068120000000000047e+01
1.074220000000000041e+01
1.074220000000000041e+01
1.074220000000000041e+01
1.071170000000000044e+01
1.071170000000000044e+01
1.074220000000000041e+01
1.068120000000000047e+01
1.068120000000000047e+01
1.074220000000000041e+01
1.068120000000000047e+01
1.074220000000000041e+01
1.071170000000000044e+01
1.071170000000000044e+01
1.071170000000000044e+01
1.068120000000000047e+01
1.071170000000000044e+01
1.074220000000000041e+01
1.071170000000000044e+01
1.074220000000000041e+01
1.071170000000000044e+01
1.071170000000000044e+01
1.071170000000000044e+01
1.074220000000000041e+01
1.071170000000000044e+01
1.071170000000000044e+01
1.074220000000000041e+01
1.074220000000000041e+01
1.071170000000000044e+01
1.074220000000000041e+01
1.077270000000000039e+01
1.071170000000000044e+01
1.074220000000000041e+01
1.071170000000000044e+01
1.074220000000000041e+01
1.071170000000000044e+01
1.071170000000000044e+01
1.074220000000000041e+01
1.071170000000000044e+01
1.068120000000000047e+01
1.068120000000000047e+01
1.074220000000000041e+01
1.068120000000000047e+01
1.071170000000000044e+01
1.068120000000000047e+01
1.074220000000000041e+01
1.071170000000000044e+01
1.074220000000000041e+01
1.074220000000000041e+01
1.074220000000000041e+01
1.074220000000000041e+01
1.080320000000000036e+01
1.074220000000000041e+01
1.077270000000000039e+01
1.077270000000000039e+01
1.083370000000000033e+01
1.077270000000000039e+01
1.080320000000000036e+01
1.074220000000000041e+01
1.077270000000000039e+01
1.083370000000000033e+01
1.077270000000000039e+01
1.077270000000000039e+01
1.083370000000000033e+01
1.074220000000000041e+01
1.080320000000000036e+01
1.077270000000000039e+01
1.077270000000000039e+01
1.080320000000000036e+01
1.083370000000000033e+01
1.080320000000000036e+01
1.080320000000000036e+01
1.080320000000000036e+01
1.077270000000000039e+01
1.083370000000000033e+01
1.083370000000000033e+01
1.074220000000000041e+01
1.077270000000000039e+01
1.080320000000000036e+01
1.077270000000000039e+01
1.074220000000000041e+01
1.074220000000000041e+01
1.077270000000000039e+01
1.080320000000000036e+01
1.080320000000000036e+01
1.077270000000000039e+01
1.080320000000000036e+01
1.080320000000000036e+01
1.077270000000000039e+01
1.080320000000000036e+01
1.077270000000000039e+01
1.086430000000000007e+01
1.080320000000000036e+01
1.086430000000000007e+01
1.083370000000000033e+01
1.080320000000000036e+01
1.083370000000000033e+01
1.080320000000000036e+01
1.080320000000000036e+01
1.080320000000000036e+01
1.080320000000000036e+01
1.080320000000000036e+01
1.080320000000000036e+01
1.083370000000000033e+01
1.083370000000000033e+01
1.080320000000000036e+01
1.077270000000000039e+01
1.080320000000000036e+01
1.080320000000000036e+01
1.074220000000000041e+01
1.080320000000000036e+01
1.083370000000000033e+01
1.080320000000000036e+01
1.086430000000000007e+01
1.083370000000000033e+01
1.083370000000000033e+01
1.080320000000000036e+01
1.080320000000000036e+01
1.083370000000000033e+01
1.080320000000000036e+01
1.080320000000000036e+01
1.080320000000000036e+01
1.077270000000000039e+01
1.080320000000000036e+01
1.080320000000000036e+01
1.083370000000000033e+01
1.083370000000000033e+01
1.083370000000000033e+01
1.083370000000000033e+01
1.077270000000000039e+01
1.080320000000000036e+01
1.086430000000000007e+01
1.083370000000000033e+01
1.083370000000000033e+01
1.077270000000000039e+01
1.077270000000000039e+01
1.086430000000000007e+01
1.077270000000000039e+01
1.077270000000000039e+01
1.083370000000000033e+01
1.083370000000000033e+01
1.077270000000000039e+01
1.083370000000000033e+01
1.080320000000000036e+01
1.080320000000000036e+01
1.080320000000000036e+01
1.080320000000000036e+01
1.080320000000000036e+01
1.083370000000000033e+01
1.083370000000000033e+01
1.083370000000000033e+01
1.083370000000000033e+01
1.089480000000000004e+01
1.080320000000000036e+01
1.080320000000000036e+01
1.083370000000000033e+01
1.080320000000000036e+01
1.080320000000000036e+01
1.077270000000000039e+01
1.080320000000000036e+01
1.080320000000000036e+01
1.083370000000000033e+01
1.080320000000000036e+01
1.089480000000000004e+01
1.086430000000000007e+01
1.080320000000000036e+01
1.083370000000000033e+01
1.080320000000000036e+01
1.089480000000000004e+01
1.083370000000000033e+01
1.086430000000000007e+01
1.089480000000000004e+01
1.083370000000000033e+01
1.089480000000000004e+01
1.083370000000000033e+01
1.089480000000000004e+01
1.089480000000000004e+01
1.086430000000000007e+01
1.086430000000000007e+01
1.086430000000000007e+01
1.089480000000000004e+01
1.083370000000000033e+01
1.086430000000000007e+01
1.086430000000000007e+01
1.089480000000000004e+01
1.086430000000000007e+01
1.089480000000000004e+01
1.086430000000000007e+01
1.089480000000000004e+01
1.086430000000000007e+01
1.089480000000000004e+01
1.089480000000000004e+01
1.086430000000000007e+01
1.083370000000000033e+01
1.089480000000000004e+01
1.086430000000000007e+01
1.089480000000000004e+01
1.089480000000000004e+01
1.083370000000000033e+01
1.086430000000000007e+01
1.086430000000000007e+01
1.089480000000000004e+01
1.089480000000000004e+01
1.083370000000000033e+01
1.083370000000000033e+01
1.083370000000000033e+01
1.086430000000000007e+01
1.086430000000000007e+01
1.086430000000000007e+01
1.086430000000000007e+01
1.089480000000000004e+01
1.083370000000000033e+01
1.086430000000000007e+01
1.092530000000000001e+01
1.089480000000000004e+01
1.086430000000000007e+01
1.086430000000000007e+01
1.086430000000000007e+01
1.083370000000000033e+01
1.089480000000000004e+01
1.086430000000000007e+01
1.086430000000000007e+01
1.083370000000000033e+01
1.083370000000000033e+01
1.083370000000000033e+01
1.086430000000000007e+01
1.089480000000000004e+01
1.086430000000000007e+01
1.086430000000000007e+01
1.089480000000000004e+01
1.086430000000000007e+01
1.086430000000000007e+01
1.086430000000000007e+01
1.083370000000000033e+01
1.086430000000000007e+01
1.089480000000000004e+01
1.089480000000000004e+01
1.089480000000000004e+01
1.089480000000000004e+01
1.086430000000000007e+01
1.086430000000000007e+01
1.089480000000000004e+01
1.089480000000000004e+01
1.086430000000000007e+01
1.095579999999999998e+01
1.089480000000000004e+01
1.089480000000000004e+01
1.092530000000000001e+01
1.086430000000000007e+01
1.092530000000000001e+01
1.089480000000000004e+01
1.086430000000000007e+01
1.092530000000000001e+01
1.086430000000000007e+01
1.092530000000000001e+01
1.089480000000000004e+01
1.092530000000000001e+01
1.092530000000000001e+01
1.089480000000000004e+01
1.089480000000000004e+01
1.092530000000000001e+01
1.089480000000000004e+01
1.092530000000000001e+01
1.089480000000000004e+01
1.089480000000000004e+01
1.092530000000000001e+01
1.092530000000000001e+01
1.089480000000000004e+01
1.092530000000000001e+01
1.092530000000000001e+01
1.089480000000000004e+01
1.089480000000000004e+01
1.089480000000000004e+01
1.092530000000000001e+01
1.092530000000000001e+01
1.092530000000000001e+01
1.092530000000000001e+01
1.089480000000000004e+01
1.086430000000000007e+01
1.092530000000000001e+01
1.089480000000000004e+01
1.092530000000000001e+01
1.092530000000000001e+01
1.092530000000000001e+01
1.095579999999999998e+01
1.092530000000000001e+01
1.095579999999999998e+01
1.095579999999999998e+01
1.095579999999999998e+01
1.101679999999999993e+01
1.098629999999999995e+01
1.098629999999999995e+01
1.095579999999999998e+01
1.101679999999999993e+01
1.092530000000000001e+01
1.092530000000000001e+01
1.101679999999999993e+01
1.095579999999999998e+01
1.101679999999999993e+01
1.098629999999999995e+01
1.092530000000000001e+01
1.095579999999999998e+01
1.098629999999999995e+01
1.098629999999999995e+01
1.098629999999999995e+01
1.098629999999999995e+01
1.092530000000000001e+01
1.095579999999999998e+01
1.098629999999999995e+01
1.098629999999999995e+01
1.095579999999999998e+01
1.092530000000000001e+01
1.095579999999999998e+01
1.098629999999999995e+01
1.092530000000000001e+01
1.101679999999999993e+01
1.095579999999999998e+01
1.095579999999999998e+01
1.098629999999999995e+01
1.095579999999999998e+01
1.095579999999999998e+01
1.098629999999999995e+01
1.095579999999999998e+01
1.092530000000000001e+01
1.098629999999999995e+01
1.095579999999999998e+01
1.095579999999999998e+01
1.095579999999999998e+01
1.101679999999999993e+01
1.098629999999999995e+01
1.098629999999999995e+01
1.095579999999999998e+01
1.095579999999999998e+01
1.095579999999999998e+01
1.092530000000000001e+01
1.092530000000000001e+01
1.092530000000000001e+01
1.098629999999999995e+01
1.095579999999999998e+01
1.098629999999999995e+01
1.092530000000000001e+01
1.095579999999999998e+01
1.095579999999999998e+01
1.092530000000000001e+01
1.098629999999999995e+01
1.098629999999999995e+01
1.095579999999999998e+01
1.101679999999999993e+01
1.092530000000000001e+01
1.095579999999999998e+01
1.098629999999999995e+01
1.098629999999999995e+01
1.098629999999999995e+01
1.092530000000000001e+01
1.095579999999999998e+01
1.092530000000000001e+01
1.101679999999999993e+01
1.095579999999999998e+01
1.098629999999999995e+01
1.095579999999999998e+01
1.092530000000000001e+01
1.098629999999999995e+01
1.095579999999999998e+01
1.101679999999999993e+01
1.095579999999999998e+01
1.095579999999999998e+01
1.095579999999999998e+01
1.095579999999999998e+01
1.095579999999999998e+01
1.098629999999999995e+01
1.095579999999999998e+01
1.098629999999999995e+01
1.095579999999999998e+01
1.095579999999999998e+01
1.098629999999999995e+01
1.095579999999999998e+01
1.101679999999999993e+01
1.092530000000000001e+01
1.098629999999999995e+01
1.095579999999999998e+01
1.098629999999999995e+01
1.098629999999999995e+01
1.095579999999999998e+01
1.098629999999999995e+01
1.098629999999999995e+01
1.098629999999999995e+01
1.098629999999999995e+01
1.095579999999999998e+01
1.098629999999999995e+01
1.092530000000000001e+01
1.098629999999999995e+01
1.098629999999999995e+01
1.101679999999999993e+01
1.098629999999999995e+01
1.095579999999999998e+01
1.095579999999999998e+01
1.098629999999999995e+01
1.101679999999999993e+01
1.098629999999999995e+01
1.107789999999999964e+01
1.098629999999999995e+01
1.101679999999999993e+01
1.098629999999999995e+01
1.098629999999999995e+01
1.098629999999999995e+01
1.095579999999999998e+01
1.098629999999999995e+01
1.101679999999999993e+01
1.098629999999999995e+01
1.101679999999999993e+01
1.098629999999999995e+01
1.101679999999999993e+01
1.104739999999999966e+01
1.107789999999999964e+01
1.101679999999999993e+01
1.101679999999999993e+01
1.101679999999999993e+01
1.104739999999999966e+01
1.101679999999999993e+01
1.098629999999999995e+01
1.098629999999999995e+01
1.110839999999999961e+01
1.110839999999999961e+01
1.107789999999999964e+01
1.113889999999999958e+01
1.104739999999999966e+01
1.110839999999999961e+01
1.104739999999999966e+01
1.110839999999999961e+01
1.107789999999999964e+01
1.104739999999999966e+01
1.101679999999999993e+01
1.104739999999999966e+01
1.101679999999999993e+01
1.107789999999999964e+01
1.107789999999999964e+01
1.104739999999999966e+01
1.107789999999999964e+01
1.104739999999999966e+01
1.107789999999999964e+01
1.104739999999999966e+01
1.104739999999999966e+01
1.104739999999999966e+01
1.104739999999999966e+01
1.107789999999999964e+01
1.104739999999999966e+01
1.107789999999999964e+01
1.104739999999999966e+01
1.101679999999999993e+01
1.110839999999999961e+01
1.104739999999999966e+01
1.107789999999999964e+01
1.104739999999999966e+01
1.104739999999999966e+01
1.104739999999999966e+01
1.104739999999999966e+01
1.107789999999999964e+01
1.104739999999999966e+01
1.110839999999999961e+01
1.101679999999999993e+01
1.104739999999999966e+01
1.104739999999999966e+01
1.104739999999999966e+01
1.107789999999999964e+01
1.107789999999999964e+01
1.104739999999999966e+01
1.107789999999999964e+01
1.107789999999999964e+01
1.104739999999999966e+01
1.107789999999999964e+01
1.104739999999999966e+01
1.101679999999999993e+01
1.101679999999999993e+01
1.104739999999999966e+01
1.107789999999999964e+01
1.107789999999999964e+01
1.107789999999999964e+01
1.107789999999999964e+01
1.104739999999999966e+01
1.104739999999999966e+01
1.107789999999999964e+01
1.107789999999999964e+01
1.107789999999999964e+01
1.104739999999999966e+01
1.107789999999999964e+01
1.107789999999999964e+01
1.104739999999999966e+01
1.104739999999999966e+01
1.101679999999999993e+01
1.104739999999999966e+01
1.104739999999999966e+01
1.107789999999999964e+01
1.104739999999999966e+01
1.107789999999999964e+01
1.107789999999999964e+01
1.107789999999999964e+01
1.104739999999999966e+01
1.107789999999999964e+01
1.104739999999999966e+01
1.107789999999999964e+01
1.104739999999999966e+01
1.104739999999999966e+01
1.110839999999999961e+01
1.107789999999999964e+01
1.104739999999999966e+01
1.101679999999999993e+01
1.104739999999999966e+01
1.101679999999999993e+01
1.107789999999999964e+01
1.107789999999999964e+01
1.107789999999999964e+01
1.104739999999999966e+01
1.107789999999999964e+01
1.101679999999999993e+01
1.104739999999999966e+01
1.101679999999999993e+01
1.104739999999999966e+01
1.104739999999999966e+01
1.104739999999999966e+01
1.104739999999999966e+01
1.104739999999999966e+01
1.104739999999999966e+01
1.104739999999999966e+01
1.101679999999999993e+01
1.107789999999999964e+01
1.104739999999999966e+01
1.104739999999999966e+01
1.104739999999999966e+01
1.101679999999999993e+01
1.107789999999999964e+01
1.104739999999999966e+01
1.104739999999999966e+01
1.107789999999999964e+01
1.101679999999999993e+01
1.104739999999999966e+01
1.104739999999999966e+01
1.104739999999999966e+01
1.110839999999999961e+01
1.110839999999999961e+01
1.107789999999999964e+01
1.110839999999999961e+01
1.110839999999999961e+01
1.107789999999999964e+01
1.113889999999999958e+01
1.107789999999999964e+01
1.110839999999999961e+01
1.110839999999999961e+01
1.110839999999999961e+01
1.110839999999999961e+01
1.107789999999999964e+01
1.113889999999999958e+01
1.110839999999999961e+01
1.110839999999999961e+01
1.110839999999999961e+01
1.113889999999999958e+01
1.113889999999999958e+01
1.107789999999999964e+01
1.107789999999999964e+01
1.107789999999999964e+01
1.107789999999999964e+01
1.107789999999999964e+01
1.110839999999999961e+01
1.110839999999999961e+01
1.110839999999999961e+01
1.107789999999999964e+01
1.113889999999999958e+01
1.107789999999999964e+01
1.113889999999999958e+01
1.107789999999999964e+01
1.110839999999999961e+01
1.110839999999999961e+01
1.107789999999999964e+01
1.110839999999999961e+01
1.113889999999999958e+01
1.110839999999999961e+01
1.110839999999999961e+01
1.107789999999999964e+01
1.113889999999999958e+01
1.116939999999999955e+01
1.110839999999999961e+01
1.110839999999999961e+01
1.110839999999999961e+01
1.110839999999999961e+01
1.113889999999999958e+01
1.110839999999999961e+01
1.110839999999999961e+01
1.110839999999999961e+01
1.110839999999999961e+01
1.113889999999999958e+01
1.113889999999999958e+01
1.110839999999999961e+01
1.113889999999999958e+01
1.113889999999999958e+01
1.110839999999999961e+01
1.110839999999999961e+01
1.110839999999999961e+01
1.110839999999999961e+01
1.110839999999999961e+01
1.113889999999999958e+01
1.110839999999999961e+01
1.107789999999999964e+01
1.110839999999999961e+01
1.110839999999999961e+01
1.110839999999999961e+01
1.107789999999999964e+01
1.110839999999999961e+01
1.110839999999999961e+01
1.113889999999999958e+01
1.113889999999999958e+01
1.113889999999999958e+01
1.116939999999999955e+01
1.110839999999999961e+01
1.110839999999999961e+01
1.110839999999999961e+01
1.110839999999999961e+01
1.110839999999999961e+01
1.110839999999999961e+01
1.110839999999999961e+01
1.113889999999999958e+01
1.113889999999999958e+01
1.110839999999999961e+01
1.110839999999999961e+01
1.110839999999999961e+01
1.113889999999999958e+01
1.113889999999999958e+01
1.113889999999999958e+01
1.107789999999999964e+01
1.110839999999999961e+01
1.113889999999999958e+01
1.110839999999999961e+01
1.104739999999999966e+01
1.107789999999999964e+01
1.110839999999999961e+01
1.113889999999999958e+01
1.104739999999999966e+01
1.113889999999999958e+01
1.110839999999999961e+01
1.110839999999999961e+01
1.116939999999999955e+01
1.107789999999999964e+01
1.113889999999999958e+01
1.113889999999999958e+01
1.107789999999999964e+01
1.110839999999999961e+01
1.107789999999999964e+01
1.110839999999999961e+01
1.107789999999999964e+01
1.113889999999999958e+01
1.107789999999999964e+01
1.110839999999999961e+01
1.110839999999999961e+01
1.113889999999999958e+01
1.107789999999999964e+01
1.113889999999999958e+01
1.110839999999999961e+01
1.113889999999999958e+01
1.107789999999999964e+01
1.110839999999999961e+01
1.113889999999999958e+01
1.110839999999999961e+01
1.107789999999999964e+01
1.113889999999999958e+01
1.107789999999999964e+01
1.110839999999999961e+01
1.110839999999999961e+01
1.110839999999999961e+01
1.110839999999999961e+01
1.113889999999999958e+01
1.110839999999999961e+01
1.113889999999999958e+01
1.110839999999999961e+01
1.110839999999999961e+01
1.110839999999999961e+01
1.113889999999999958e+01
1.110839999999999961e+01
1.116939999999999955e+01
1.110839999999999961e+01
1.110839999999999961e+01
1.110839999999999961e+01
1.113889999999999958e+01
1.110839999999999961e+01
1.110839999999999961e+01
1.110839999999999961e+01
1.113889999999999958e+01
1.113889999999999958e+01
1.110839999999999961e+01
1.116939999999999955e+01
1.110839999999999961e+01
1.110839999999999961e+01
1.107789999999999964e+01
1.113889999999999958e+01
1.110839999999999961e+01
1.110839999999999961e+01
1.110839999999999961e+01
1.113889999999999958e+01
1.110839999999999961e+01
1.113889999999999958e+01
1.113889999999999958e+01
1.113889999999999958e+01
1.116939999999999955e+01
1.110839999999999961e+01
1.113889999999999958e+01
1.110839999999999961e+01
1.113889999999999958e+01
1.113889999999999958e+01
1.113889999999999958e+01
1.110839999999999961e+01
1.113889999999999958e+01
1.113889999999999958e+01
1.110839999999999961e+01
1.110839999999999961e+01
1.113889999999999958e+01
1.110839999999999961e+01
1.113889999999999958e+01
1.113889999999999958e+01
1.110839999999999961e+01
1.107789999999999964e+01
1.113889999999999958e+01
1.110839999999999961e+01
1.113889999999999958e+01
1.107789999999999964e+01
1.113889999999999958e+01
1.116939999999999955e+01
1.113889999999999958e+01
1.110839999999999961e+01
1.113889999999999958e+01
1.113889999999999958e+01
1.116939999999999955e+01
1.113889999999999958e+01
1.113889999999999958e+01
1.113889999999999958e+01
1.116939999999999955e+01
1.116939999999999955e+01
1.116939999999999955e+01
1.110839999999999961e+01
1.116939999999999955e+01
1.110839999999999961e+01
1.116939999999999955e+01
1.116939999999999955e+01
1.116939999999999955e+01
1.113889999999999958e+01
1.113889999999999958e+01
1.113889999999999958e+01
1.116939999999999955e+01
1.116939999999999955e+01
1.119999999999999929e+01
1.113889999999999958e+01
1.123049999999999926e+01
1.116939999999999955e+01
1.113889999999999958e+01
1.119999999999999929e+01
1.116939999999999955e+01
1.116939999999999955e+01
1.116939999999999955e+01
1.116939999999999955e+01
1.119999999999999929e+01
1.116939999999999955e+01
1.119999999999999929e+01
1.116939999999999955e+01
1.116939999999999955e+01
1.123049999999999926e+01
1.116939999999999955e+01
1.116939999999999955e+01
1.113889999999999958e+01
1.116939999999999955e+01
1.123049999999999926e+01
1.119999999999999929e+01
1.119999999999999929e+01
1.119999999999999929e+01
1.116939999999999955e+01
1.123049999999999926e+01
1.110839999999999961e+01
1.116939999999999955e+01
1.116939999999999955e+01
1.113889999999999958e+01
1.116939999999999955e+01
1.116939999999999955e+01
1.113889999999999958e+01
1.123049999999999926e+01
1.119999999999999929e+01
1.116939999999999955e+01
1.116939999999999955e+01
1.113889999999999958e+01
1.116939999999999955e+01
1.116939999999999955e+01
1.116939999999999955e+01
1.116939999999999955e+01
1.119999999999999929e+01
1.116939999999999955e+01
1.113889999999999958e+01
1.119999999999999929e+01
1.119999999999999929e+01
1.116939999999999955e+01
1.119999999999999929e+01
1.116939999999999955e+01
1.113889999999999958e+01
1.116939999999999955e+01
1.116939999999999955e+01
1.119999999999999929e+01
1.119999999999999929e+01
1.119999999999999929e+01
1.119999999999999929e+01
1.119999999999999929e+01
1.119999999999999929e+01
1.113889999999999958e+01
1.116939999999999955e+01
1.119999999999999929e+01
1.116939999999999955e+01
1.113889999999999958e+01
1.119999999999999929e+01
1.116939999999999955e+01
1.119999999999999929e+01
1.116939999999999955e+01
1.119999999999999929e+01
1.119999999999999929e+01
1.123049999999999926e+01
1.116939999999999955e+01
1.119999999999999929e+01
1.119999999999999929e+01
1.123049999999999926e+01
1.116939999999999955e+01
1.116939999999999955e+01
1.116939999999999955e+01
1.119999999999999929e+01
1.119999999999999929e+01
1.113889999999999958e+01
1.119999999999999929e+01
1.116939999999999955e+01
1.119999999999999929e+01
1.119999999999999929e+01
1.123049999999999926e+01
1.119999999999999929e+01
1.116939999999999955e+01
1.119999999999999929e+01
1.113889999999999958e+01
1.119999999999999929e+01
1.116939999999999955e+01
1.110839999999999961e+01
1.119999999999999929e+01
1.116939999999999955e+01
1.116939999999999955e+01
1.116939999999999955e+01
1.116939999999999955e+01
1.119999999999999929e+01
1.116939999999999955e+01
1.119999999999999929e+01
1.116939999999999955e+01
1.116939999999999955e+01
1.119999999999999929e+01
1.119999999999999929e+01
1.119999999999999929e+01
1.119999999999999929e+01
1.116939999999999955e+01
1.119999999999999929e+01
1.116939999999999955e+01
1.119999999999999929e+01
1.123049999999999926e+01
1.123049999999999926e+01
1.116939999999999955e+01
1.116939999999999955e+01
1.113889999999999958e+01
1.116939999999999955e+01
1.116939999999999955e+01
1.116939999999999955e+01
1.119999999999999929e+01
1.116939999999999955e+01
1.116939999999999955e+01
1.119999999999999929e+01
1.116939999999999955e+01
1.116939999999999955e+01
1.110839999999999961e+01
1.119999999999999929e+01
1.119999999999999929e+01
1.116939999999999955e+01
1.116939999999999955e+01
1.119999999999999929e+01
1.119999999999999929e+01
1.116939999999999955e+01
1.119999999999999929e+01
1.119999999999999929e+01
1.116939999999999955e+01
1.116939999999999955e+01
1.119999999999999929e+01
1.116939999999999955e+01
1.116939999999999955e+01
1.119999999999999929e+01
1.119999999999999929e+01
1.123049999999999926e+01
1.113889999999999958e+01
1.123049999999999926e+01
1.116939999999999955e+01
1.119999999999999929e+01
1.116939999999999955e+01
1.119999999999999929e+01
1.116939999999999955e+01
1.119999999999999929e+01
1.116939999999999955e+01
1.119999999999999929e+01
1.119999999999999929e+01
1.119999999999999929e+01
1.119999999999999929e+01
1.119999999999999929e+01
1.116939999999999955e+01
1.116939999999999955e+01
1.123049999999999926e+01
1.119999999999999929e+01
1.119999999999999929e+01
1.116939999999999955e+01
1.116939999999999955e+01
1.123049999999999926e+01
1.116939999999999955e+01
1.116939999999999955e+01
1.116939999999999955e+01
1.116939999999999955e+01
1.123049999999999926e+01
1.116939999999999955e+01
1.116939999999999955e+01
1.119999999999999929e+01
1.119999999999999929e+01
1.123049999999999926e+01
1.116939999999999955e+01
1.119999999999999929e+01
1.116939999999999955e+01
1.119999999999999929e+01
1.116939999999999955e+01
1.119999999999999929e+01
1.116939999999999955e+01
1.126099999999999923e+01
1.116939999999999955e+01
1.116939999999999955e+01
1.119999999999999929e+01
1.119999999999999929e+01
1.116939999999999955e+01
1.116939999999999955e+01
1.119999999999999929e+01
1.116939999999999955e+01
1.116939999999999955e+01
1.116939999999999955e+01
1.119999999999999929e+01
1.116939999999999955e+01
1.113889999999999958e+01
1.119999999999999929e+01
1.123049999999999926e+01
1.123049999999999926e+01
1.123049999999999926e+01
1.126099999999999923e+01
1.123049999999999926e+01
1.129149999999999920e+01
1.123049999999999926e+01
1.123049999999999926e+01
1.123049999999999926e+01
1.126099999999999923e+01
1.123049999999999926e+01
1.119999999999999929e+01
1.123049999999999926e+01
1.126099999999999923e+01
1.123049999999999926e+01
1.126099999999999923e+01
1.126099999999999923e+01
1.123049999999999926e+01
1.126099999999999923e+01
1.126099999999999923e+01
1.126099999999999923e+01
1.126099999999999923e+01
1.126099999999999923e+01
1.126099999999999923e+01
1.123049999999999926e+01
1.126099999999999923e+01
1.126099999999999923e+01
1.132199999999999918e+01
1.126099999999999923e+01
1.132199999999999918e+01
1.123049999999999926e+01
1.126099999999999923e+01
1.123049999999999926e+01
1.123049999999999926e+01
1.119999999999999929e+01
1.123049999999999926e+01
1.126099999999999923e+01
1.123049999999999926e+01
1.123049999999999926e+01
1.126099999999999923e+01
1.126099999999999923e+01
1.126099999999999923e+01
1.126099999999999923e+01
1.123049999999999926e+01
1.123049999999999926e+01
1.126099999999999923e+01
1.126099999999999923e+01
1.123049999999999926e+01
1.126099999999999923e+01
1.126099999999999923e+01
1.126099999999999923e+01
1.129149999999999920e+01
1.123049999999999926e+01
1.123049999999999926e+01
1.123049999999999926e+01
1.126099999999999923e+01
1.123049999999999926e+01
1.126099999999999923e+01
1.126099999999999923e+01
1.123049999999999926e+01
1.123049999999999926e+01
1.126099999999999923e+01
1.123049999999999926e+01
1.129149999999999920e+01
1.119999999999999929e+01
1.126099999999999923e+01
1.126099999999999923e+01
1.123049999999999926e+01
1.126099999999999923e+01
1.126099999999999923e+01
1.126099999999999923e+01
1.126099999999999923e+01
1.123049999999999926e+01
1.123049999999999926e+01
1.123049999999999926e+01
1.126099999999999923e+01
1.123049999999999926e+01
1.123049999999999926e+01
1.126099999999999923e+01
1.123049999999999926e+01
1.123049999999999926e+01
1.126099999999999923e+01
1.123049999999999926e+01
1.126099999999999923e+01
1.123049999999999926e+01
1.119999999999999929e+01
1.129149999999999920e+01
1.123049999999999926e+01
1.123049999999999926e+01
1.123049999999999926e+01
1.123049999999999926e+01
1.126099999999999923e+01
1.123049999999999926e+01
1.126099999999999923e+01
1.123049999999999926e+01
1.126099999999999923e+01
1.123049999999999926e+01
1.126099999999999923e+01
1.126099999999999923e+01
1.123049999999999926e+01
1.123049999999999926e+01
1.126099999999999923e+01
1.126099999999999923e+01
1.129149999999999920e+01
1.126099999999999923e+01
1.123049999999999926e+01
1.126099999999999923e+01
1.123049999999999926e+01
1.123049999999999926e+01
1.126099999999999923e+01
1.126099999999999923e+01
1.129149999999999920e+01
1.123049999999999926e+01
1.129149999999999920e+01
1.126099999999999923e+01
1.126099999999999923e+01
1.126099999999999923e+01
1.126099999999999923e+01
1.129149999999999920e+01
1.123049999999999926e+01
1.123049999999999926e+01
1.123049999999999926e+01
1.123049999999999926e+01
1.123049999999999926e+01
1.123049999999999926e+01
1.126099999999999923e+01
1.126099999999999923e+01
1.123049999999999926e+01
1.123049999999999926e+01
1.123049999999999926e+01
1.123049999999999926e+01
1.126099999999999923e+01
1.123049999999999926e+01
1.126099999999999923e+01
1.123049999999999926e+01
1.126099999999999923e+01
1.123049999999999926e+01
1.123049999999999926e+01
1.126099999999999923e+01
1.126099999999999923e+01
1.123049999999999926e+01
1.129149999999999920e+01
1.129149999999999920e+01
1.123049999999999926e+01
1.123049999999999926e+01
1.123049999999999926e+01
1.129149999999999920e+01
1.123049999999999926e+01
1.126099999999999923e+01
1.126099999999999923e+01
1.123049999999999926e+01
1.123049999999999926e+01
1.126099999999999923e+01
1.123049999999999926e+01
1.119999999999999929e+01
1.129149999999999920e+01
1.123049999999999926e+01
1.129149999999999920e+01
1.119999999999999929e+01
1.126099999999999923e+01
1.126099999999999923e+01
1.129149999999999920e+01
1.129149999999999920e+01
1.123049999999999926e+01
1.126099999999999923e+01
1.123049999999999926e+01
1.126099999999999923e+01
1.129149999999999920e+01
1.126099999999999923e+01
1.126099999999999923e+01
1.126099999999999923e+01
1.126099999999999923e+01
1.126099999999999923e+01
1.129149999999999920e+01
1.123049999999999926e+01
1.129149999999999920e+01
1.126099999999999923e+01
1.123049999999999926e+01
1.123049999999999926e+01
1.126099999999999923e+01
1.126099999999999923e+01
1.123049999999999926e+01
1.119999999999999929e+01
1.123049999999999926e+01
1.123049999999999926e+01
1.129149999999999920e+01
1.123049999999999926e+01
1.129149999999999920e+01
1.129149999999999920e+01
1.126099999999999923e+01
1.129149999999999920e+01
1.129149999999999920e+01
1.123049999999999926e+01
1.123049999999999926e+01
1.126099999999999923e+01
1.129149999999999920e+01
1.126099999999999923e+01
1.119999999999999929e+01
1.123049999999999926e+01
1.129149999999999920e+01
1.123049999999999926e+01
1.123049999999999926e+01
1.123049999999999926e+01
1.123049999999999926e+01
1.123049999999999926e+01
1.126099999999999923e+01
1.126099999999999923e+01
1.129149999999999920e+01
1.123049999999999926e+01
1.126099999999999923e+01
1.126099999999999923e+01
1.123049999999999926e+01
1.129149999999999920e+01
1.129149999999999920e+01
1.129149999999999920e+01
1.126099999999999923e+01
1.129149999999999920e+01
1.129149999999999920e+01
1.129149999999999920e+01
1.132199999999999918e+01
1.129149999999999920e+01
1.126099999999999923e+01
1.129149999999999920e+01
1.132199999999999918e+01
1.129149999999999920e+01
1.129149999999999920e+01
1.129149999999999920e+01
1.129149999999999920e+01
1.126099999999999923e+01
1.123049999999999926e+01
1.123049999999999926e+01
1.126099999999999923e+01
1.129149999999999920e+01
1.129149999999999920e+01
1.129149999999999920e+01
1.132199999999999918e+01
1.135249999999999915e+01
1.132199999999999918e+01
1.132199999999999918e+01
1.132199999999999918e+01
1.132199999999999918e+01
1.135249999999999915e+01
1.129149999999999920e+01
1.132199999999999918e+01
1.132199999999999918e+01
1.129149999999999920e+01
1.135249999999999915e+01
1.129149999999999920e+01
1.129149999999999920e+01
1.132199999999999918e+01
1.126099999999999923e+01
1.132199999999999918e+01
1.132199999999999918e+01
1.132199999999999918e+01
1.132199999999999918e+01
1.129149999999999920e+01
1.132199999999999918e+01
1.129149999999999920e+01
1.132199999999999918e+01
1.132199999999999918e+01
1.132199999999999918e+01
1.129149999999999920e+01
1.129149999999999920e+01
1.132199999999999918e+01
1.126099999999999923e+01
1.129149999999999920e+01
1.129149999999999920e+01
1.129149999999999920e+01
1.132199999999999918e+01
1.132199999999999918e+01
1.132199999999999918e+01
1.129149999999999920e+01
1.129149999999999920e+01
1.132199999999999918e+01
1.126099999999999923e+01
1.132199999999999918e+01
1.129149999999999920e+01
1.129149999999999920e+01
1.129149999999999920e+01
1.123049999999999926e+01
1.129149999999999920e+01
1.129149999999999920e+01
1.132199999999999918e+01
1.129149999999999920e+01
1.135249999999999915e+01
1.126099999999999923e+01
1.126099999999999923e+01
1.129149999999999920e+01
1.126099999999999923e+01
1.129149999999999920e+01
1.129149999999999920e+01
1.129149999999999920e+01
1.129149999999999920e+01
1.129149999999999920e+01
1.129149999999999920e+01
1.129149999999999920e+01
1.126099999999999923e+01
1.132199999999999918e+01
1.129149999999999920e+01
1.129149999999999920e+01
1.126099999999999923e+01
1.132199999999999918e+01
1.126099999999999923e+01
1.129149999999999920e+01
1.132199999999999918e+01
1.123049999999999926e+01
1.129149999999999920e+01
1.132199999999999918e+01
1.129149999999999920e+01
1.129149999999999920e+01
1.129149999999999920e+01
1.129149999999999920e+01
1.129149999999999920e+01
1.126099999999999923e+01
1.129149999999999920e+01
1.129149999999999920e+01
1.129149999999999920e+01
1.132199999999999918e+01
1.129149999999999920e+01
1.135249999999999915e+01
1.126099999999999923e+01
1.129149999999999920e+01
1.129149999999999920e+01
1.135249999999999915e+01
1.129149999999999920e+01
1.129149999999999920e+01
1.129149999999999920e+01
1.132199999999999918e+01
1.126099999999999923e+01
1.129149999999999920e+01
1.126099999999999923e+01
1.129149999999999920e+01
1.129149999999999920e+01
1.129149999999999920e+01
1.129149999999999920e+01
1.129149999999999920e+01
1.129149999999999920e+01
1.129149999999999920e+01
1.126099999999999923e+01
1.132199999999999918e+01
1.129149999999999920e+01
1.129149999999999920e+01
1.132199999999999918e+01
1.126099999999999923e+01
1.129149999999999920e+01
1.129149999999999920e+01
1.126099999999999923e+01
1.129149999999999920e+01
1.126099999999999923e+01
1.129149999999999920e+01
1.132199999999999918e+01
1.129149999999999920e+01
1.126099999999999923e+01
1.126099999999999923e+01
1.129149999999999920e+01
1.129149999999999920e+01
1.123049999999999926e+01
1.126099999999999923e+01
1.129149999999999920e+01
1.129149999999999920e+01
1.126099999999999923e+01
1.126099999999999923e+01
1.132199999999999918e+01
1.129149999999999920e+01
1.126099999999999923e+01
1.129149999999999920e+01
1.123049999999999926e+01
1.126099999999999923e+01
1.132199999999999918e+01
1.129149999999999920e+01
1.129149999999999920e+01
1.129149999999999920e+01
1.126099999999999923e+01
1.129149999999999920e+01
1.129149999999999920e+01
1.135249999999999915e+01
1.129149999999999920e+01
1.129149999999999920e+01
1.126099999999999923e+01
1.126099999999999923e+01
1.129149999999999920e+01
1.132199999999999918e+01
1.129149999999999920e+01
1.123049999999999926e+01
1.126099999999999923e+01
1.129149999999999920e+01
1.129149999999999920e+01
1.129149999999999920e+01
1.129149999999999920e+01
1.126099999999999923e+01
1.132199999999999918e+01
1.126099999999999923e+01
1.129149999999999920e+01
1.129149999999999920e+01
1.129149999999999920e+01
1.129149999999999920e+01
1.126099999999999923e+01
1.129149999999999920e+01
1.123049999999999926e+01
1.126099999999999923e+01
1.126099999999999923e+01
1.126099999999999923e+01
1.129149999999999920e+01
1.126099999999999923e+01
1.126099999999999923e+01
1.126099999999999923e+01
1.129149999999999920e+01
1.126099999999999923e+01
1.126099999999999923e+01
1.129149999999999920e+01
1.129149999999999920e+01
1.129149999999999920e+01
1.129149999999999920e+01
1.132199999999999918e+01
1.129149999999999920e+01
1.129149999999999920e+01
1.129149999999999920e+01
1.126099999999999923e+01
1.129149999999999920e+01
1.129149999999999920e+01
1.129149999999999920e+01
1.126099999999999923e+01
1.126099999999999923e+01
1.129149999999999920e+01
1.126099999999999923e+01
1.132199999999999918e+01
1.129149999999999920e+01
1.129149999999999920e+01
1.129149999999999920e+01
1.126099999999999923e+01
1.132199999999999918e+01
1.129149999999999920e+01
1.126099999999999923e+01
1.126099999999999923e+01
1.132199999999999918e+01
1.126099999999999923e+01
1.132199999999999918e+01
1.129149999999999920e+01
1.126099999999999923e+01
1.129149999999999920e+01
1.126099999999999923e+01
1.132199999999999918e+01
1.129149999999999920e+01
1.129149999999999920e+01
1.129149999999999920e+01
1.129149999999999920e+01
1.126099999999999923e+01
1.126099999999999923e+01
1.123049999999999926e+01
1.126099999999999923e+01
1.126099999999999923e+01
1.129149999999999920e+01
1.123049999999999926e+01
1.129149999999999920e+01
1.126099999999999923e+01
1.123049999999999926e+01
1.129149999999999920e+01
1.123049999999999926e+01
1.126099999999999923e+01
1.123049999999999926e+01
1.126099999999999923e+01
1.129149999999999920e+01
1.126099999999999923e+01
1.126099999999999923e+01
1.123049999999999926e+01
1.123049999999999926e+01
1.123049999999999926e+01
1.129149999999999920e+01
1.126099999999999923e+01
1.129149999999999920e+01
1.123049999999999926e+01
1.123049999999999926e+01
1.123049999999999926e+01
1.126099999999999923e+01
1.123049999999999926e+01
1.126099999999999923e+01
1.129149999999999920e+01
1.126099999999999923e+01
1.126099999999999923e+01
1.126099999999999923e+01
1.123049999999999926e+01
1.126099999999999923e+01
1.126099999999999923e+01
1.119999999999999929e+01
1.126099999999999923e+01
1.123049999999999926e+01
1.129149999999999920e+01
1.126099999999999923e+01
1.126099999999999923e+01
1.129149999999999920e+01
1.126099999999999923e+01
1.129149999999999920e+01
1.123049999999999926e+01
1.123049999999999926e+01
1.126099999999999923e+01
1.126099999999999923e+01
1.126099999999999923e+01
1.126099999999999923e+01
1.123049999999999926e+01
1.123049999999999926e+01
1.126099999999999923e+01
1.129149999999999920e+01
1.126099999999999923e+01
1.126099999999999923e+01
1.129149999999999920e+01
1.129149999999999920e+01
1.123049999999999926e+01
1.129149999999999920e+01
1.126099999999999923e+01
1.129149999999999920e+01
1.129149999999999920e+01
1.126099999999999923e+01
1.126099999999999923e+01
1.126099999999999923e+01
1.123049999999999926e+01
1.126099999999999923e+01
1.126099999999999923e+01
1.123049999999999926e+01
1.123049999999999926e+01
1.126099999999999923e+01
1.126099999999999923e+01
1.123049999999999926e+01
1.123049999999999926e+01
1.126099999999999923e+01
1.129149999999999920e+01
1.123049999999999926e+01
1.126099999999999923e+01
1.126099999999999923e+01
1.123049999999999926e+01
1.123049999999999926e+01
1.126099999999999923e+01
1.126099999999999923e+01
1.123049999999999926e+01
1.123049999999999926e+01
1.126099999999999923e+01
1.123049999999999926e+01
1.126099999999999923e+01
1.126099999999999923e+01
1.123049999999999926e+01
1.129149999999999920e+01
1.126099999999999923e+01
1.123049999999999926e+01
1.123049999999999926e+01
1.126099999999999923e+01
1.123049999999999926e+01
1.126099999999999923e+01
1.129149999999999920e+01
1.129149999999999920e+01
1.126099999999999923e+01
1.123049999999999926e+01
1.126099999999999923e+01
1.129149999999999920e+01
1.126099999999999923e+01
1.126099999999999923e+01
1.119999999999999929e+01
1.119999999999999929e+01
1.123049999999999926e+01
1.126099999999999923e+01
1.123049999999999926e+01
1.126099999999999923e+01
1.129149999999999920e+01
1.123049999999999926e+01
1.126099999999999923e+01
1.129149999999999920e+01
1.126099999999999923e+01
1.129149999999999920e+01
1.129149999999999920e+01
1.132199999999999918e+01
1.129149999999999920e+01
1.123049999999999926e+01
1.132199999999999918e+01
1.126099999999999923e+01
1.129149999999999920e+01
1.129149999999999920e+01
1.129149999999999920e+01
1.138310000000000066e+01
1.129149999999999920e+01
1.135249999999999915e+01
1.129149999999999920e+01
1.126099999999999923e+01
1.129149999999999920e+01
1.126099999999999923e+01
1.132199999999999918e+01
1.129149999999999920e+01
1.126099999999999923e+01
1.132199999999999918e+01
1.132199999999999918e+01
1.132199999999999918e+01
1.132199999999999918e+01
1.132199999999999918e+01
1.132199999999999918e+01
1.132199999999999918e+01
1.132199999999999918e+01
1.132199999999999918e+01
1.129149999999999920e+01
1.132199999999999918e+01
1.129149999999999920e+01
1.132199999999999918e+01
1.129149999999999920e+01
1.126099999999999923e+01
1.129149999999999920e+01
1.135249999999999915e+01
1.132199999999999918e+01
1.135249999999999915e+01
1.129149999999999920e+01
1.132199999999999918e+01
1.129149999999999920e+01
1.132199999999999918e+01
1.132199999999999918e+01
1.135249999999999915e+01
1.135249999999999915e+01
1.129149999999999920e+01
1.123049999999999926e+01
1.129149999999999920e+01
1.129149999999999920e+01
1.132199999999999918e+01
1.132199999999999918e+01
1.126099999999999923e+01
1.132199999999999918e+01
1.129149999999999920e+01
1.129149999999999920e+01
1.129149999999999920e+01
1.129149999999999920e+01
1.129149999999999920e+01
1.119999999999999929e+01
1.129149999999999920e+01
1.132199999999999918e+01
1.126099999999999923e+01
1.129149999999999920e+01
1.126099999999999923e+01
1.132199999999999918e+01
1.132199999999999918e+01
1.126099999999999923e+01
1.123049999999999926e+01
1.129149999999999920e+01
1.132199999999999918e+01
1.132199999999999918e+01
1.129149999999999920e+01
1.126099999999999923e+01
1.129149999999999920e+01
1.126099999999999923e+01
1.135249999999999915e+01
1.126099999999999923e+01
1.129149999999999920e+01
1.129149999999999920e+01
1.129149999999999920e+01
1.132199999999999918e+01
1.126099999999999923e+01
1.129149999999999920e+01
1.129149999999999920e+01
1.126099999999999923e+01
1.132199999999999918e+01
1.126099999999999923e+01
1.126099999999999923e+01
1.129149999999999920e+01
1.129149999999999920e+01
1.132199999999999918e+01
1.126099999999999923e+01
1.129149999999999920e+01
1.126099999999999923e+01
1.129149999999999920e+01
1.132199999999999918e+01
1.129149999999999920e+01
1.126099999999999923e+01
1.129149999999999920e+01
1.126099999999999923e+01
1.129149999999999920e+01
1.129149999999999920e+01
1.126099999999999923e+01
1.129149999999999920e+01
1.129149999999999920e+01
1.129149999999999920e+01
1.126099999999999923e+01
1.129149999999999920e+01
1.129149999999999920e+01
1.129149999999999920e+01
1.126099999999999923e+01
1.123049999999999926e+01
1.129149999999999920e+01
1.132199999999999918e+01
1.126099999999999923e+01
1.129149999999999920e+01
1.126099999999999923e+01
1.126099999999999923e+01
1.129149999999999920e+01
1.129149999999999920e+01
1.129149999999999920e+01
1.129149999999999920e+01
1.126099999999999923e+01
1.126099999999999923e+01
1.126099999999999923e+01
1.132199999999999918e+01
1.129149999999999920e+01
1.129149999999999920e+01
1.132199999999999918e+01
1.126099999999999923e+01
1.129149999999999920e+01
1.126099999999999923e+01
1.129149999999999920e+01
1.126099999999999923e+01
1.126099999999999923e+01
1.132199999999999918e+01
1.126099999999999923e+01
1.129149999999999920e+01
1.129149999999999920e+01
1.126099999999999923e+01
1.126099999999999923e+01
1.129149999999999920e+01
1.129149999999999920e+01
1.129149999999999920e+01
1.126099999999999923e+01
1.129149999999999920e+01
1.126099999999999923e+01
1.129149999999999920e+01
1.126099999999999923e+01
1.126099999999999923e+01
1.129149999999999920e+01
1.129149999999999920e+01
1.129149999999999920e+01
1.129149999999999920e+01
1.129149999999999920e+01
1.126099999999999923e+01
1.129149999999999920e+01
1.129149999999999920e+01
1.129149999999999920e+01
1.129149999999999920e+01
1.126099999999999923e+01
1.132199999999999918e+01
1.126099999999999923e+01
1.132199999999999918e+01
1.129149999999999920e+01
1.126099999999999923e+01
1.126099999999999923e+01
1.123049999999999926e+01
1.129149999999999920e+01
1.129149999999999920e+01
1.126099999999999923e+01
1.126099999999999923e+01
1.123049999999999926e+01
1.123049999999999926e+01
1.129149999999999920e+01
1.126099999999999923e+01
1.126099999999999923e+01
1.123049999999999926e+01
1.123049999999999926e+01
1.126099999999999923e+01
1.126099999999999923e+01
1.129149999999999920e+01
1.123049999999999926e+01
1.132199999999999918e+01
1.126099999999999923e+01
1.129149999999999920e+01
1.123049999999999926e+01
1.123049999999999926e+01
1.123049999999999926e+01
1.126099999999999923e+01
1.126099999999999923e+01
1.129149999999999920e+01
1.123049999999999926e+01
1.129149999999999920e+01
1.126099999999999923e+01
1.126099999999999923e+01
1.126099999999999923e+01
1.126099999999999923e+01
1.129149999999999920e+01
1.123049999999999926e+01
1.126099999999999923e+01
1.129149999999999920e+01
1.123049999999999926e+01
1.126099999999999923e+01
1.129149999999999920e+01
1.123049999999999926e+01
1.129149999999999920e+01
1.123049999999999926e+01
1.126099999999999923e+01
1.129149999999999920e+01
1.123049999999999926e+01
1.132199999999999918e+01
1.126099999999999923e+01
1.123049999999999926e+01
1.129149999999999920e+01
1.132199999999999918e+01
1.123049999999999926e+01
1.126099999999999923e+01
1.126099999999999923e+01
1.129149999999999920e+01
1.123049999999999926e+01
1.126099999999999923e+01
1.123049999999999926e+01
1.123049999999999926e+01
1.129149999999999920e+01
1.126099999999999923e+01
1.126099999999999923e+01
1.126099999999999923e+01
1.126099999999999923e+01
1.129149999999999920e+01
1.126099999999999923e+01
1.129149999999999920e+01
1.123049999999999926e+01
1.126099999999999923e+01
1.123049999999999926e+01
1.123049999999999926e+01
1.126099999999999923e+01
1.126099999999999923e+01
1.126099999999999923e+01
1.126099999999999923e+01
1.119999999999999929e+01
1.123049999999999926e+01
1.126099999999999923e+01
1.126099999999999923e+01
1.129149999999999920e+01
1.126099999999999923e+01
1.126099999999999923e+01
1.126099999999999923e+01
1.126099999999999923e+01
1.126099999999999923e+01
1.123049999999999926e+01
1.123049999999999926e+01
1.119999999999999929e+01
1.116939999999999955e+01
1.119999999999999929e+01
1.123049999999999926e+01
1.119999999999999929e+01
1.126099999999999923e+01
1.119999999999999929e+01
1.123049999999999926e+01
1.123049999999999926e+01
1.119999999999999929e+01
1.119999999999999929e+01
1.123049999999999926e+01
1.123049999999999926e+01
1.119999999999999929e+01
1.123049999999999926e+01
1.119999999999999929e+01
1.113889999999999958e+01
1.123049999999999926e+01
1.116939999999999955e+01
1.123049999999999926e+01
1.126099999999999923e+01
1.119999999999999929e+01
1.119999999999999929e+01
1.126099999999999923e+01
1.119999999999999929e+01
1.123049999999999926e+01
1.119999999999999929e+01
1.123049999999999926e+01
1.123049999999999926e+01
1.119999999999999929e+01
1.126099999999999923e+01
1.126099999999999923e+01
1.119999999999999929e+01
1.123049999999999926e+01
1.123049999999999926e+01
1.123049999999999926e+01
1.123049999999999926e+01
1.119999999999999929e+01
1.123049999999999926e+01
1.119999999999999929e+01
1.123049999999999926e+01
1.123049999999999926e+01
1.119999999999999929e+01
1.123049999999999926e+01
1.119999999999999929e+01
1.126099999999999923e+01
1.123049999999999926e+01
1.123049999999999926e+01
1.119999999999999929e+01
1.123049999999999926e+01
1.126099999999999923e+01
1.126099999999999923e+01
1.119999999999999929e+01
1.129149999999999920e+01
1.119999999999999929e+01
1.119999999999999929e+01
1.123049999999999926e+01
1.119999999999999929e+01
1.123049999999999926e+01
1.119999999999999929e+01
1.123049999999999926e+01
1.123049999999999926e+01
1.119999999999999929e+01
1.123049999999999926e+01
1.119999999999999929e+01
1.119999999999999929e+01
1.123049999999999926e+01
1.119999999999999929e+01
1.126099999999999923e+01
1.119999999999999929e+01
1.123049999999999926e+01
1.123049999999999926e+01
1.119999999999999929e+01
1.123049999999999926e+01
1.116939999999999955e+01
1.119999999999999929e+01
1.119999999999999929e+01
1.119999999999999929e+01
1.116939999999999955e+01
1.119999999999999929e+01
1.116939999999999955e+01
1.119999999999999929e+01
1.110839999999999961e+01
1.119999999999999929e+01
1.116939999999999955e+01
1.116939999999999955e+01
1.116939999999999955e+01
1.113889999999999958e+01
1.119999999999999929e+01
1.116939999999999955e+01
1.123049999999999926e+01
1.123049999999999926e+01
1.119999999999999929e+01
1.116939999999999955e+01
1.119999999999999929e+01
1.123049999999999926e+01
1.116939999999999955e+01
1.119999999999999929e+01
1.113889999999999958e+01
1.123049999999999926e+01
1.116939999999999955e+01
1.119999999999999929e+01
1.113889999999999958e+01
1.113889999999999958e+01
1.113889999999999958e+01
1.116939999999999955e+01
1.113889999999999958e+01
1.119999999999999929e+01
1.119999999999999929e+01
1.116939999999999955e+01
1.119999999999999929e+01
1.113889999999999958e+01
1.113889999999999958e+01
1.116939999999999955e+01
1.116939999999999955e+01
1.116939999999999955e+01
1.119999999999999929e+01
1.116939999999999955e+01
1.119999999999999929e+01
1.119999999999999929e+01
1.116939999999999955e+01
1.116939999999999955e+01
1.119999999999999929e+01
1.123049999999999926e+01
1.116939999999999955e+01
1.116939999999999955e+01
1.119999999999999929e+01
1.116939999999999955e+01
1.123049999999999926e+01
1.116939999999999955e+01
1.116939999999999955e+01
1.119999999999999929e+01
1.116939999999999955e+01
1.116939999999999955e+01
1.116939999999999955e+01
1.123049999999999926e+01
1.116939999999999955e+01
1.116939999999999955e+01
1.123049999999999926e+01
1.116939999999999955e+01
1.116939999999999955e+01
1.116939999999999955e+01
1.116939999999999955e+01
1.119999999999999929e+01
1.119999999999999929e+01
1.119999999999999929e+01
1.116939999999999955e+01
1.116939999999999955e+01
1.116939999999999955e+01
1.113889999999999958e+01
1.113889999999999958e+01
1.110839999999999961e+01
1.116939999999999955e+01
1.116939999999999955e+01
1.113889999999999958e+01
1.110839999999999961e+01
1.116939999999999955e+01
1.113889999999999958e+01
1.116939999999999955e+01
1.113889999999999958e+01
1.116939999999999955e+01
1.116939999999999955e+01
1.116939999999999955e+01
1.113889999999999958e+01
1.116939999999999955e+01
1.116939999999999955e+01
1.116939999999999955e+01
1.116939999999999955e+01
1.113889999999999958e+01
1.116939999999999955e+01
1.113889999999999958e+01
1.116939999999999955e+01
1.113889999999999958e+01
1.113889999999999958e+01
1.123049999999999926e+01
1.113889999999999958e+01
1.116939999999999955e+01
1.113889999999999958e+01
1.116939999999999955e+01
1.119999999999999929e+01
1.116939999999999955e+01
1.119999999999999929e+01
1.116939999999999955e+01
1.116939999999999955e+01
1.116939999999999955e+01
1.116939999999999955e+01
1.116939999999999955e+01
1.116939999999999955e+01
1.116939999999999955e+01
1.116939999999999955e+01
1.116939999999999955e+01
1.116939999999999955e+01
1.113889999999999958e+01
1.116939999999999955e+01
1.116939999999999955e+01
1.116939999999999955e+01
1.116939999999999955e+01
1.113889999999999958e+01
1.116939999999999955e+01
1.116939999999999955e+01
1.110839999999999961e+01
1.119999999999999929e+01
1.113889999999999958e+01
1.116939999999999955e+01
1.116939999999999955e+01
1.116939999999999955e+01
1.116939999999999955e+01
1.113889999999999958e+01
1.113889999999999958e+01
1.116939999999999955e+01
1.116939999999999955e+01
1.113889999999999958e+01
1.113889999999999958e+01
1.113889999999999958e+01
1.116939999999999955e+01
1.116939999999999955e+01
1.116939999999999955e+01
1.116939999999999955e+01
1.113889999999999958e+01
1.110839999999999961e+01
1.110839999999999961e+01
1.116939999999999955e+01
1.113889999999999958e+01
1.110839999999999961e+01
1.110839999999999961e+01
1.113889999999999958e+01
1.110839999999999961e+01
1.113889999999999958e+01
1.113889999999999958e+01
1.107789999999999964e+01
1.110839999999999961e+01
1.110839999999999961e+01
1.110839999999999961e+01
1.110839999999999961e+01
1.113889999999999958e+01
1.110839999999999961e+01
1.110839999999999961e+01
1.113889999999999958e+01
1.110839999999999961e+01
1.113889999999999958e+01
1.110839999999999961e+01
1.110839999999999961e+01
1.110839999999999961e+01
1.110839999999999961e+01
1.113889999999999958e+01
1.110839999999999961e+01
1.110839999999999961e+01
1.113889999999999958e+01
1.113889999999999958e+01
1.113889999999999958e+01
1.113889999999999958e+01
1.107789999999999964e+01
1.113889999999999958e+01
1.110839999999999961e+01
1.113889999999999958e+01
1.107789999999999964e+01
1.110839999999999961e+01
1.113889999999999958e+01
1.110839999999999961e+01
1.110839999999999961e+01
1.107789999999999964e+01
1.110839999999999961e+01
1.110839999999999961e+01
1.107789999999999964e+01
1.113889999999999958e+01
1.110839999999999961e+01
1.110839999999999961e+01
1.116939999999999955e+01
1.116939999999999955e+01
1.113889999999999958e+01
1.113889999999999958e+01
1.110839999999999961e+01
1.116939999999999955e+01
1.110839999999999961e+01
1.107789999999999964e+01
1.110839999999999961e+01
1.110839999999999961e+01
1.113889999999999958e+01
1.107789999999999964e+01
1.107789999999999964e+01
1.110839999999999961e+01
1.110839999999999961e+01
1.107789999999999964e+01
1.110839999999999961e+01
1.110839999999999961e+01
1.110839999999999961e+01
1.110839999999999961e+01
1.110839999999999961e+01
1.107789999999999964e+01
1.110839999999999961e+01
1.110839999999999961e+01
1.110839999999999961e+01
1.110839999999999961e+01
1.110839999999999961e+01
1.107789999999999964e+01
1.110839999999999961e+01
1.107789999999999964e+01
1.110839999999999961e+01
1.110839999999999961e+01
1.110839999999999961e+01
1.107789999999999964e+01
1.107789999999999964e+01
1.110839999999999961e+01
1.107789999999999964e+01
1.110839999999999961e+01
1.113889999999999958e+01
1.104739999999999966e+01
1.113889999999999958e+01
1.107789999999999964e+01
1.110839999999999961e+01
1.110839999999999961e+01
1.107789999999999964e+01
1.110839999999999961e+01
1.110839999999999961e+01
1.107789999999999964e+01
1.110839999999999961e+01
1.110839999999999961e+01
1.110839999999999961e+01
1.113889999999999958e+01
1.107789999999999964e+01
1.107789999999999964e+01
1.107789999999999964e+01
1.107789999999999964e+01
1.107789999999999964e+01
1.107789999999999964e+01
1.107789999999999964e+01
1.110839999999999961e+01
1.110839999999999961e+01
1.104739999999999966e+01
1.107789999999999964e+01
1.107789999999999964e+01
1.110839999999999961e+01
1.104739999999999966e+01
1.104739999999999966e+01
1.104739999999999966e+01
1.110839999999999961e+01
1.107789999999999964e+01
1.110839999999999961e+01
1.107789999999999964e+01
1.104739999999999966e+01
1.110839999999999961e+01
1.107789999999999964e+01
1.107789999999999964e+01
1.110839999999999961e+01
1.107789999999999964e+01
1.110839999999999961e+01
1.107789999999999964e+01
1.104739999999999966e+01
1.107789999999999964e+01
1.110839999999999961e+01
1.110839999999999961e+01
1.110839999999999961e+01
1.110839999999999961e+01
1.110839999999999961e+01
1.107789999999999964e+01
1.110839999999999961e+01
1.104739999999999966e+01
1.104739999999999966e+01
1.104739999999999966e+01
1.107789999999999964e+01
1.101679999999999993e+01
1.107789999999999964e+01
1.101679999999999993e+01
1.104739999999999966e+01
1.104739999999999966e+01
1.104739999999999966e+01
1.101679999999999993e+01
1.101679999999999993e+01
1.107789999999999964e+01
1.107789999999999964e+01
1.104739999999999966e+01
1.110839999999999961e+01
1.101679999999999993e+01
1.110839999999999961e+01
1.107789999999999964e+01
1.104739999999999966e+01
1.107789999999999964e+01
1.104739999999999966e+01
1.107789999999999964e+01
1.104739999999999966e+01
1.110839999999999961e+01
1.104739999999999966e+01
1.101679999999999993e+01
1.101679999999999993e+01
1.101679999999999993e+01
1.110839999999999961e+01
1.104739999999999966e+01
1.101679999999999993e+01
1.101679999999999993e+01
1.104739999999999966e+01
1.104739999999999966e+01
1.104739999999999966e+01
1.107789999999999964e+01
1.107789999999999964e+01
1.104739999999999966e+01
1.107789999999999964e+01
1.104739999999999966e+01
1.104739999999999966e+01
1.104739999999999966e+01
1.110839999999999961e+01
1.101679999999999993e+01
1.107789999999999964e+01
1.101679999999999993e+01
1.107789999999999964e+01
1.107789999999999964e+01
1.101679999999999993e+01
1.104739999999999966e+01
1.107789999999999964e+01
1.107789999999999964e+01
1.104739999999999966e+01
1.104739999999999966e+01
1.104739999999999966e+01
1.101679999999999993e+01
1.107789999999999964e+01
1.107789999999999964e+01
1.104739999999999966e+01
1.101679999999999993e+01
1.104739999999999966e+01
1.101679999999999993e+01
1.104739999999999966e+01
1.107789999999999964e+01
1.107789999999999964e+01
1.104739999999999966e+01
1.104739999999999966e+01
1.104739999999999966e+01
1.101679999999999993e+01
1.101679999999999993e+01
1.107789999999999964e+01
1.104739999999999966e+01
1.104739999999999966e+01
1.104739999999999966e+01
1.101679999999999993e+01
1.101679999999999993e+01
1.104739999999999966e+01
1.104739999999999966e+01
1.104739999999999966e+01
1.098629999999999995e+01
1.101679999999999993e+01
1.101679999999999993e+01
1.104739999999999966e+01
1.101679999999999993e+01
1.098629999999999995e+01
1.101679999999999993e+01
1.101679999999999993e+01
1.104739999999999966e+01
1.101679999999999993e+01
1.098629999999999995e+01
1.101679999999999993e+01
1.101679999999999993e+01
1.104739999999999966e+01
1.104739999999999966e+01
1.104739999999999966e+01
1.101679999999999993e+01
1.104739999999999966e+01
1.104739999999999966e+01
1.101679999999999993e+01
1.104739999999999966e+01
1.107789999999999964e+01
1.101679999999999993e+01
1.104739999999999966e+01
1.101679999999999993e+01
1.107789999999999964e+01
1.101679999999999993e+01
1.101679999999999993e+01
1.101679999999999993e+01
1.101679999999999993e+01
1.101679999999999993e+01
1.107789999999999964e+01
1.098629999999999995e+01
1.104739999999999966e+01
1.104739999999999966e+01
1.104739999999999966e+01
1.104739999999999966e+01
1.101679999999999993e+01
1.098629999999999995e+01
1.101679999999999993e+01
1.101679999999999993e+01
1.101679999999999993e+01
1.101679999999999993e+01
1.107789999999999964e+01
1.104739999999999966e+01
1.104739999999999966e+01
1.098629999999999995e+01
1.104739999999999966e+01
1.101679999999999993e+01
1.101679999999999993e+01
1.101679999999999993e+01
1.104739999999999966e+01
1.104739999999999966e+01
1.104739999999999966e+01
1.104739999999999966e+01
1.104739999999999966e+01
1.104739999999999966e+01
1.101679999999999993e+01
1.101679999999999993e+01
1.098629999999999995e+01
1.101679999999999993e+01
1.098629999999999995e+01
1.101679999999999993e+01
1.101679999999999993e+01
1.104739999999999966e+01
1.098629999999999995e+01
1.101679999999999993e+01
1.098629999999999995e+01
1.095579999999999998e+01
1.104739999999999966e+01
1.101679999999999993e+01
1.098629999999999995e+01
1.101679999999999993e+01
1.098629999999999995e+01
1.095579999999999998e+01
1.098629999999999995e+01
1.101679999999999993e+01
1.098629999999999995e+01
1.101679999999999993e+01
1.098629999999999995e+01
1.095579999999999998e+01
1.104739999999999966e+01
1.098629999999999995e+01
1.101679999999999993e+01
1.098629999999999995e+01
1.095579999999999998e+01
1.098629999999999995e+01
1.098629999999999995e+01
1.101679999999999993e+01
1.098629999999999995e+01
1.101679999999999993e+01
1.101679999999999993e+01
1.098629999999999995e+01
1.095579999999999998e+01
1.101679999999999993e+01
1.101679999999999993e+01
1.098629999999999995e+01
1.098629999999999995e+01
1.098629999999999995e+01
1.098629999999999995e+01
1.104739999999999966e+01
1.095579999999999998e+01
1.104739999999999966e+01
1.098629999999999995e+01
1.098629999999999995e+01
1.101679999999999993e+01
1.101679999999999993e+01
1.101679999999999993e+01
1.098629999999999995e+01
1.098629999999999995e+01
1.101679999999999993e+01
1.098629999999999995e+01
1.098629999999999995e+01
1.101679999999999993e+01
1.098629999999999995e+01
1.095579999999999998e+01
1.098629999999999995e+01
1.101679999999999993e+01
1.098629999999999995e+01
1.101679999999999993e+01
1.098629999999999995e+01
1.101679999999999993e+01
1.095579999999999998e+01
1.098629999999999995e+01
1.104739999999999966e+01
1.095579999999999998e+01
1.101679999999999993e+01
1.098629999999999995e+01
1.095579999999999998e+01
1.098629999999999995e+01
1.095579999999999998e+01
1.092530000000000001e+01
1.098629999999999995e+01
1.098629999999999995e+01
1.098629999999999995e+01
1.095579999999999998e+01
1.095579999999999998e+01
1.092530000000000001e+01
1.095579999999999998e+01
1.092530000000000001e+01
1.095579999999999998e+01
1.095579999999999998e+01
1.092530000000000001e+01
1.095579999999999998e+01
1.092530000000000001e+01
1.098629999999999995e+01
1.095579999999999998e+01
1.098629999999999995e+01
1.098629999999999995e+01
1.098629999999999995e+01
1.098629999999999995e+01
1.098629999999999995e+01
1.095579999999999998e+01
1.095579999999999998e+01
1.095579999999999998e+01
1.095579999999999998e+01
1.095579999999999998e+01
1.101679999999999993e+01
1.095579999999999998e+01
1.095579999999999998e+01
1.092530000000000001e+01
1.101679999999999993e+01
1.095579999999999998e+01
1.095579999999999998e+01
1.098629999999999995e+01
1.092530000000000001e+01
1.095579999999999998e+01
1.095579999999999998e+01
1.098629999999999995e+01
1.095579999999999998e+01
1.095579999999999998e+01
1.095579999999999998e+01
1.098629999999999995e+01
1.095579999999999998e+01
1.098629999999999995e+01
1.095579999999999998e+01
1.095579999999999998e+01
1.098629999999999995e+01
1.098629999999999995e+01
1.095579999999999998e+01
1.095579999999999998e+01
1.095579999999999998e+01
1.095579999999999998e+01
1.095579999999999998e+01
1.098629999999999995e+01
1.095579999999999998e+01
1.095579999999999998e+01
1.098629999999999995e+01
1.098629999999999995e+01
1.095579999999999998e+01
1.095579999999999998e+01
1.098629999999999995e+01
1.095579999999999998e+01
1.092530000000000001e+01
1.095579999999999998e+01
1.089480000000000004e+01
1.089480000000000004e+01
1.092530000000000001e+01
1.089480000000000004e+01
1.095579999999999998e+01
1.095579999999999998e+01
1.095579999999999998e+01
1.095579999999999998e+01
1.095579999999999998e+01
1.095579999999999998e+01
1.095579999999999998e+01
1.092530000000000001e+01
1.095579999999999998e+01
1.089480000000000004e+01
1.092530000000000001e+01
1.092530000000000001e+01
1.095579999999999998e+01
1.092530000000000001e+01
1.092530000000000001e+01
1.095579999999999998e+01
1.098629999999999995e+01
1.089480000000000004e+01
1.101679999999999993e+01
1.092530000000000001e+01
1.092530000000000001e+01
1.095579999999999998e+01
1.092530000000000001e+01
1.095579999999999998e+01
1.095579999999999998e+01
1.095579999999999998e+01
1.095579999999999998e+01
1.092530000000000001e+01
1.095579999999999998e+01
1.092530000000000001e+01
1.092530000000000001e+01
1.092530000000000001e+01
1.092530000000000001e+01
1.098629999999999995e+01
1.095579999999999998e+01
1.089480000000000004e+01
1.095579999999999998e+01
1.092530000000000001e+01
1.095579999999999998e+01
1.095579999999999998e+01
1.092530000000000001e+01
1.092530000000000001e+01
1.089480000000000004e+01
1.092530000000000001e+01
1.095579999999999998e+01
1.092530000000000001e+01
1.089480000000000004e+01
1.092530000000000001e+01
1.092530000000000001e+01
1.095579999999999998e+01
1.092530000000000001e+01
1.089480000000000004e+01
1.095579999999999998e+01
1.095579999999999998e+01
1.092530000000000001e+01
1.092530000000000001e+01
1.095579999999999998e+01
1.095579999999999998e+01
1.098629999999999995e+01
1.092530000000000001e+01
1.095579999999999998e+01
1.095579999999999998e+01
1.092530000000000001e+01
1.089480000000000004e+01
1.089480000000000004e+01
1.086430000000000007e+01
1.089480000000000004e+01
1.089480000000000004e+01
1.092530000000000001e+01
1.089480000000000004e+01
1.092530000000000001e+01
1.092530000000000001e+01
1.089480000000000004e+01
1.089480000000000004e+01
1.089480000000000004e+01
1.092530000000000001e+01
1.092530000000000001e+01
1.092530000000000001e+01
1.092530000000000001e+01
1.092530000000000001e+01
1.089480000000000004e+01
1.089480000000000004e+01
1.089480000000000004e+01
1.086430000000000007e+01
1.092530000000000001e+01
1.089480000000000004e+01
1.092530000000000001e+01
1.089480000000000004e+01
1.089480000000000004e+01
1.089480000000000004e+01
1.089480000000000004e+01
1.095579999999999998e+01
1.092530000000000001e+01
1.089480000000000004e+01
1.089480000000000004e+01
1.089480000000000004e+01
1.089480000000000004e+01
1.092530000000000001e+01
1.089480000000000004e+01
1.092530000000000001e+01
1.092530000000000001e+01
1.089480000000000004e+01
1.089480000000000004e+01
1.089480000000000004e+01
1.089480000000000004e+01
1.089480000000000004e+01
1.092530000000000001e+01
1.092530000000000001e+01
1.083370000000000033e+01
1.092530000000000001e+01
1.092530000000000001e+01
1.092530000000000001e+01
1.086430000000000007e+01
1.095579999999999998e+01
1.089480000000000004e+01
1.092530000000000001e+01
1.089480000000000004e+01
1.092530000000000001e+01
1.092530000000000001e+01
1.089480000000000004e+01
1.089480000000000004e+01
1.089480000000000004e+01
1.092530000000000001e+01
1.092530000000000001e+01
1.092530000000000001e+01
1.086430000000000007e+01
1.086430000000000007e+01
1.089480000000000004e+01
1.089480000000000004e+01
1.086430000000000007e+01
1.089480000000000004e+01
1.086430000000000007e+01
1.089480000000000004e+01
1.089480000000000004e+01
1.086430000000000007e+01
1.089480000000000004e+01
1.089480000000000004e+01
1.089480000000000004e+01
1.086430000000000007e+01
1.089480000000000004e+01
1.083370000000000033e+01
1.086430000000000007e+01
1.086430000000000007e+01
1.083370000000000033e+01
1.089480000000000004e+01
1.086430000000000007e+01
1.086430000000000007e+01
1.089480000000000004e+01
1.083370000000000033e+01
1.092530000000000001e+01
1.089480000000000004e+01
1.089480000000000004e+01
1.086430000000000007e+01
1.086430000000000007e+01
1.086430000000000007e+01
1.086430000000000007e+01
1.089480000000000004e+01
1.089480000000000004e+01
1.089480000000000004e+01
1.089480000000000004e+01
1.089480000000000004e+01
1.089480000000000004e+01
1.086430000000000007e+01
1.086430000000000007e+01
1.086430000000000007e+01
1.089480000000000004e+01
1.086430000000000007e+01
1.092530000000000001e+01
1.086430000000000007e+01
1.086430000000000007e+01
1.089480000000000004e+01
1.092530000000000001e+01
1.086430000000000007e+01
1.083370000000000033e+01
1.083370000000000033e+01
1.086430000000000007e+01
1.086430000000000007e+01
1.092530000000000001e+01
1.083370000000000033e+01
1.086430000000000007e+01
1.086430000000000007e+01
1.083370000000000033e+01
1.089480000000000004e+01
1.080320000000000036e+01
1.086430000000000007e+01
1.089480000000000004e+01
1.086430000000000007e+01
1.095579999999999998e+01
1.086430000000000007e+01
1.092530000000000001e+01
1.089480000000000004e+01
1.086430000000000007e+01
1.089480000000000004e+01
1.089480000000000004e+01
1.086430000000000007e+01
1.086430000000000007e+01
1.086430000000000007e+01
1.089480000000000004e+01
1.086430000000000007e+01
1.086430000000000007e+01
1.086430000000000007e+01
1.086430000000000007e+01
1.086430000000000007e+01
1.089480000000000004e+01
1.089480000000000004e+01
1.086430000000000007e+01
1.086430000000000007e+01
1.086430000000000007e+01
1.080320000000000036e+01
1.083370000000000033e+01
1.089480000000000004e+01
1.089480000000000004e+01
1.086430000000000007e+01
1.086430000000000007e+01
1.086430000000000007e+01
1.086430000000000007e+01
1.080320000000000036e+01
1.083370000000000033e+01
1.086430000000000007e+01
1.083370000000000033e+01
1.080320000000000036e+01
1.086430000000000007e+01
1.083370000000000033e+01
1.083370000000000033e+01
1.083370000000000033e+01
1.089480000000000004e+01
1.080320000000000036e+01
1.080320000000000036e+01
1.086430000000000007e+01
1.083370000000000033e+01
1.089480000000000004e+01
1.086430000000000007e+01
1.083370000000000033e+01
1.080320000000000036e+01
1.086430000000000007e+01
1.086430000000000007e+01
1.083370000000000033e+01
1.080320000000000036e+01
1.083370000000000033e+01
1.080320000000000036e+01
1.089480000000000004e+01
1.083370000000000033e+01
1.080320000000000036e+01
1.080320000000000036e+01
1.080320000000000036e+01
1.083370000000000033e+01
1.086430000000000007e+01
1.080320000000000036e+01
1.086430000000000007e+01
1.086430000000000007e+01
1.086430000000000007e+01
1.083370000000000033e+01
1.080320000000000036e+01
1.086430000000000007e+01
1.083370000000000033e+01
1.083370000000000033e+01
1.086430000000000007e+01
1.086430000000000007e+01
1.089480000000000004e+01
1.083370000000000033e+01
1.086430000000000007e+01
1.083370000000000033e+01
1.086430000000000007e+01
1.092530000000000001e+01
1.086430000000000007e+01
1.086430000000000007e+01
1.083370000000000033e+01
1.083370000000000033e+01
1.083370000000000033e+01
1.080320000000000036e+01
1.083370000000000033e+01
1.077270000000000039e+01
1.083370000000000033e+01
1.080320000000000036e+01
1.083370000000000033e+01
1.086430000000000007e+01
1.083370000000000033e+01
1.083370000000000033e+01
1.080320000000000036e+01
1.086430000000000007e+01
1.080320000000000036e+01
1.083370000000000033e+01
1.080320000000000036e+01
1.083370000000000033e+01
1.080320000000000036e+01
1.083370000000000033e+01
1.080320000000000036e+01
1.077270000000000039e+01
1.086430000000000007e+01
1.083370000000000033e+01
1.083370000000000033e+01
1.086430000000000007e+01
1.080320000000000036e+01
1.083370000000000033e+01
1.080320000000000036e+01
1.080320000000000036e+01
1.080320000000000036e+01
1.080320000000000036e+01
1.080320000000000036e+01
1.080320000000000036e+01
1.086430000000000007e+01
1.083370000000000033e+01
1.083370000000000033e+01
1.086430000000000007e+01
1.080320000000000036e+01
1.083370000000000033e+01
1.083370000000000033e+01
1.077270000000000039e+01
1.083370000000000033e+01
1.083370000000000033e+01
1.086430000000000007e+01
1.083370000000000033e+01
1.083370000000000033e+01
1.080320000000000036e+01
1.080320000000000036e+01
1.083370000000000033e+01
1.083370000000000033e+01
1.080320000000000036e+01
1.080320000000000036e+01
1.083370000000000033e+01
1.080320000000000036e+01
1.080320000000000036e+01
1.083370000000000033e+01
1.080320000000000036e+01
1.083370000000000033e+01
1.083370000000000033e+01
1.083370000000000033e+01
1.083370000000000033e+01
1.080320000000000036e+01
1.083370000000000033e+01
1.083370000000000033e+01
1.086430000000000007e+01
1.080320000000000036e+01
1.080320000000000036e+01
1.080320000000000036e+01
1.080320000000000036e+01
1.086430000000000007e+01
1.077270000000000039e+01
1.086430000000000007e+01
1.080320000000000036e+01
1.077270000000000039e+01
1.080320000000000036e+01
1.077270000000000039e+01
1.080320000000000036e+01
1.077270000000000039e+01
1.080320000000000036e+01
1.080320000000000036e+01
1.077270000000000039e+01
1.080320000000000036e+01
1.077270000000000039e+01
1.077270000000000039e+01
1.077270000000000039e+01
1.083370000000000033e+01
1.083370000000000033e+01
1.074220000000000041e+01
1.083370000000000033e+01
1.077270000000000039e+01
1.080320000000000036e+01
1.080320000000000036e+01
1.080320000000000036e+01
1.080320000000000036e+01
1.080320000000000036e+01
1.077270000000000039e+01
1.077270000000000039e+01
1.080320000000000036e+01
1.077270000000000039e+01
1.083370000000000033e+01
1.074220000000000041e+01
1.083370000000000033e+01
1.077270000000000039e+01
1.080320000000000036e+01
1.077270000000000039e+01
1.080320000000000036e+01
1.077270000000000039e+01
1.080320000000000036e+01
1.083370000000000033e+01
1.080320000000000036e+01
1.077270000000000039e+01
1.080320000000000036e+01
1.080320000000000036e+01
1.077270000000000039e+01
1.083370000000000033e+01
1.080320000000000036e+01
1.077270000000000039e+01
1.080320000000000036e+01
1.080320000000000036e+01
1.080320000000000036e+01
1.080320000000000036e+01
1.080320000000000036e+01
1.080320000000000036e+01
1.083370000000000033e+01
1.080320000000000036e+01
1.086430000000000007e+01
1.077270000000000039e+01
1.080320000000000036e+01
1.080320000000000036e+01
1.083370000000000033e+01
1.077270000000000039e+01
1.086430000000000007e+01
1.080320000000000036e+01
1.077270000000000039e+01
1.083370000000000033e+01
1.077270000000000039e+01
1.080320000000000036e+01
1.080320000000000036e+01
1.080320000000000036e+01
1.083370000000000033e+01
1.080320000000000036e+01
1.080320000000000036e+01
1.080320000000000036e+01
1.083370000000000033e+01
1.077270000000000039e+01
1.074220000000000041e+01
1.074220000000000041e+01
1.077270000000000039e+01
1.074220000000000041e+01
1.077270000000000039e+01
1.077270000000000039e+01
1.071170000000000044e+01
1.077270000000000039e+01
1.071170000000000044e+01
1.077270000000000039e+01
1.077270000000000039e+01
1.077270000000000039e+01
1.077270000000000039e+01
1.074220000000000041e+01
1.071170000000000044e+01
1.077270000000000039e+01
1.074220000000000041e+01
1.077270000000000039e+01
1.074220000000000041e+01
1.074220000000000041e+01
1.074220000000000041e+01
1.074220000000000041e+01
1.074220000000000041e+01
1.074220000000000041e+01
1.071170000000000044e+01
1.077270000000000039e+01
1.077270000000000039e+01
1.077270000000000039e+01
1.077270000000000039e+01
1.074220000000000041e+01
1.080320000000000036e+01
1.074220000000000041e+01
1.074220000000000041e+01
1.071170000000000044e+01
1.074220000000000041e+01
1.077270000000000039e+01
1.077270000000000039e+01
1.077270000000000039e+01
1.074220000000000041e+01
1.074220000000000041e+01
1.077270000000000039e+01
1.080320000000000036e+01
1.071170000000000044e+01
1.074220000000000041e+01
1.077270000000000039e+01
1.074220000000000041e+01
1.074220000000000041e+01
1.077270000000000039e+01
1.077270000000000039e+01
1.074220000000000041e+01
1.074220000000000041e+01
1.074220000000000041e+01
1.077270000000000039e+01
1.080320000000000036e+01
1.077270000000000039e+01
1.077270000000000039e+01
1.071170000000000044e+01
1.077270000000000039e+01
1.074220000000000041e+01
1.077270000000000039e+01
1.080320000000000036e+01
1.071170000000000044e+01
1.074220000000000041e+01
1.080320000000000036e+01
1.074220000000000041e+01
1.074220000000000041e+01
1.077270000000000039e+01
1.071170000000000044e+01
1.080320000000000036e+01
1.074220000000000041e+01
1.074220000000000041e+01
1.071170000000000044e+01
1.074220000000000041e+01
1.071170000000000044e+01
1.074220000000000041e+01
1.074220000000000041e+01
1.071170000000000044e+01
1.071170000000000044e+01
1.074220000000000041e+01
1.068120000000000047e+01
1.077270000000000039e+01
1.068120000000000047e+01
1.074220000000000041e+01
1.071170000000000044e+01
1.071170000000000044e+01
1.074220000000000041e+01
1.074220000000000041e+01
1.077270000000000039e+01
1.068120000000000047e+01
1.074220000000000041e+01
1.071170000000000044e+01
1.077270000000000039e+01
1.071170000000000044e+01
1.074220000000000041e+01
1.071170000000000044e+01
1.077270000000000039e+01
1.074220000000000041e+01
1.074220000000000041e+01
1.071170000000000044e+01
1.071170000000000044e+01
1.077270000000000039e+01
1.074220000000000041e+01
1.071170000000000044e+01
1.077270000000000039e+01
1.071170000000000044e+01
1.074220000000000041e+01
1.074220000000000041e+01
1.071170000000000044e+01
1.071170000000000044e+01
1.074220000000000041e+01
1.071170000000000044e+01
1.074220000000000041e+01
1.074220000000000041e+01
1.077270000000000039e+01
1.068120000000000047e+01
1.068120000000000047e+01
1.074220000000000041e+01
1.071170000000000044e+01
1.071170000000000044e+01
1.074220000000000041e+01
1.071170000000000044e+01
1.074220000000000041e+01
1.068120000000000047e+01
1.074220000000000041e+01
1.074220000000000041e+01
1.074220000000000041e+01
1.074220000000000041e+01
1.071170000000000044e+01
1.074220000000000041e+01
1.068120000000000047e+01
1.074220000000000041e+01
1.077270000000000039e+01
1.071170000000000044e+01
1.077270000000000039e+01
1.071170000000000044e+01
1.077270000000000039e+01
1.074220000000000041e+01
1.071170000000000044e+01
1.074220000000000041e+01
1.074220000000000041e+01
1.068120000000000047e+01
1.071170000000000044e+01
1.071170000000000044e+01
1.071170000000000044e+01
1.068120000000000047e+01
1.068120000000000047e+01
1.068120000000000047e+01
1.068120000000000047e+01
1.071170000000000044e+01
1.068120000000000047e+01
1.071170000000000044e+01
1.071170000000000044e+01
1.068120000000000047e+01
1.071170000000000044e+01
1.068120000000000047e+01
1.065060000000000073e+01
1.071170000000000044e+01
1.068120000000000047e+01
1.065060000000000073e+01
1.068120000000000047e+01
1.068120000000000047e+01
1.071170000000000044e+01
1.071170000000000044e+01
1.074220000000000041e+01
1.068120000000000047e+01
1.068120000000000047e+01
1.068120000000000047e+01
1.068120000000000047e+01
1.068120000000000047e+01
1.077270000000000039e+01
1.068120000000000047e+01
1.071170000000000044e+01
1.068120000000000047e+01
1.065060000000000073e+01
1.068120000000000047e+01
1.071170000000000044e+01
1.068120000000000047e+01
1.068120000000000047e+01
1.071170000000000044e+01
1.074220000000000041e+01
1.062010000000000076e+01
1.071170000000000044e+01
1.065060000000000073e+01
1.071170000000000044e+01
1.068120000000000047e+01
1.068120000000000047e+01
1.071170000000000044e+01
1.074220000000000041e+01
1.071170000000000044e+01
1.068120000000000047e+01
1.068120000000000047e+01
1.074220000000000041e+01
1.068120000000000047e+01
1.065060000000000073e+01
1.071170000000000044e+01
1.068120000000000047e+01
1.068120000000000047e+01
1.068120000000000047e+01
1.071170000000000044e+01
1.071170000000000044e+01
1.071170000000000044e+01
1.068120000000000047e+01
1.071170000000000044e+01
1.071170000000000044e+01
1.071170000000000044e+01
1.068120000000000047e+01
1.068120000000000047e+01
1.068120000000000047e+01
1.068120000000000047e+01
1.071170000000000044e+01
1.068120000000000047e+01
1.068120000000000047e+01
1.071170000000000044e+01
1.071170000000000044e+01
1.071170000000000044e+01
1.068120000000000047e+01
1.068120000000000047e+01
1.071170000000000044e+01
1.065060000000000073e+01
1.068120000000000047e+01
1.065060000000000073e+01
1.065060000000000073e+01
1.065060000000000073e+01
1.065060000000000073e+01
1.065060000000000073e+01
1.065060000000000073e+01
1.065060000000000073e+01
1.071170000000000044e+01
1.065060000000000073e+01
1.068120000000000047e+01
1.065060000000000073e+01
1.065060000000000073e+01
1.065060000000000073e+01
1.065060000000000073e+01
1.068120000000000047e+01
1.068120000000000047e+01
1.068120000000000047e+01
1.071170000000000044e+01
1.065060000000000073e+01
1.071170000000000044e+01
1.068120000000000047e+01
1.068120000000000047e+01
1.068120000000000047e+01
1.065060000000000073e+01
1.065060000000000073e+01
1.068120000000000047e+01
1.068120000000000047e+01
1.068120000000000047e+01
1.068120000000000047e+01
1.065060000000000073e+01
1.068120000000000047e+01
1.068120000000000047e+01
1.065060000000000073e+01
1.062010000000000076e+01
1.068120000000000047e+01
1.068120000000000047e+01
1.068120000000000047e+01
1.062010000000000076e+01
1.062010000000000076e+01
1.068120000000000047e+01
1.068120000000000047e+01
1.065060000000000073e+01
1.065060000000000073e+01
1.065060000000000073e+01
1.068120000000000047e+01
1.068120000000000047e+01
1.071170000000000044e+01
1.065060000000000073e+01
1.065060000000000073e+01
1.062010000000000076e+01
1.068120000000000047e+01
1.068120000000000047e+01
1.065060000000000073e+01
1.068120000000000047e+01
1.065060000000000073e+01
1.065060000000000073e+01
1.068120000000000047e+01
1.068120000000000047e+01
1.068120000000000047e+01
1.068120000000000047e+01
1.065060000000000073e+01
1.062010000000000076e+01
1.071170000000000044e+01
1.068120000000000047e+01
1.065060000000000073e+01
1.065060000000000073e+01
1.071170000000000044e+01
1.065060000000000073e+01
1.068120000000000047e+01
1.068120000000000047e+01
1.065060000000000073e+01
1.065060000000000073e+01
1.068120000000000047e+01
1.062010000000000076e+01
1.062010000000000076e+01
1.062010000000000076e+01
1.058960000000000079e+01
1.068120000000000047e+01
1.058960000000000079e+01
1.062010000000000076e+01
1.062010000000000076e+01
1.058960000000000079e+01
1.065060000000000073e+01
1.062010000000000076e+01
1.062010000000000076e+01
1.062010000000000076e+01
1.062010000000000076e+01
1.065060000000000073e+01
1.062010000000000076e+01
1.058960000000000079e+01
1.062010000000000076e+01
1.058960000000000079e+01
1.065060000000000073e+01
1.062010000000000076e+01
1.062010000000000076e+01
1.062010000000000076e+01
1.062010000000000076e+01
1.062010000000000076e+01
1.062010000000000076e+01
1.058960000000000079e+01
1.068120000000000047e+01
1.058960000000000079e+01
1.065060000000000073e+01
1.062010000000000076e+01
1.062010000000000076e+01
1.062010000000000076e+01
1.062010000000000076e+01
1.065060000000000073e+01
1.065060000000000073e+01
1.065060000000000073e+01
1.062010000000000076e+01
1.065060000000000073e+01
1.062010000000000076e+01
1.058960000000000079e+01
1.062010000000000076e+01
1.065060000000000073e+01
1.062010000000000076e+01
1.065060000000000073e+01
1.065060000000000073e+01
1.058960000000000079e+01
1.062010000000000076e+01
1.058960000000000079e+01
1.065060000000000073e+01
1.062010000000000076e+01
1.065060000000000073e+01
1.062010000000000076e+01
1.062010000000000076e+01
1.062010000000000076e+01
1.062010000000000076e+01
1.068120000000000047e+01
1.062010000000000076e+01
1.065060000000000073e+01
1.062010000000000076e+01
1.065060000000000073e+01
1.062010000000000076e+01
1.062010000000000076e+01
1.062010000000000076e+01
1.062010000000000076e+01
1.062010000000000076e+01
1.062010000000000076e+01
1.065060000000000073e+01
1.062010000000000076e+01
1.068120000000000047e+01
1.068120000000000047e+01
1.062010000000000076e+01
1.062010000000000076e+01
1.062010000000000076e+01
1.068120000000000047e+01
1.065060000000000073e+01
1.062010000000000076e+01
1.065060000000000073e+01
1.065060000000000073e+01
1.058960000000000079e+01
1.065060000000000073e+01
1.058960000000000079e+01
1.058960000000000079e+01
1.062010000000000076e+01
1.062010000000000076e+01
1.058960000000000079e+01
1.058960000000000079e+01
1.065060000000000073e+01
1.062010000000000076e+01
1.062010000000000076e+01
1.062010000000000076e+01
1.062010000000000076e+01
1.058960000000000079e+01
1.058960000000000079e+01
1.062010000000000076e+01
1.065060000000000073e+01
1.058960000000000079e+01
1.062010000000000076e+01
1.062010000000000076e+01
1.058960000000000079e+01
1.058960000000000079e+01
1.062010000000000076e+01
1.062010000000000076e+01
1.062010000000000076e+01
1.062010000000000076e+01
1.062010000000000076e+01
1.062010000000000076e+01
1.062010000000000076e+01
1.058960000000000079e+01
1.065060000000000073e+01
1.062010000000000076e+01
1.062010000000000076e+01
1.062010000000000076e+01
1.058960000000000079e+01
1.058960000000000079e+01
1.062010000000000076e+01
1.055910000000000082e+01
1.062010000000000076e+01
1.058960000000000079e+01
1.058960000000000079e+01
1.062010000000000076e+01
1.058960000000000079e+01
1.062010000000000076e+01
1.058960000000000079e+01
1.062010000000000076e+01
1.065060000000000073e+01
1.062010000000000076e+01
1.065060000000000073e+01
1.062010000000000076e+01
1.058960000000000079e+01
1.062010000000000076e+01
1.058960000000000079e+01
1.062010000000000076e+01
1.058960000000000079e+01
1.058960000000000079e+01
1.055910000000000082e+01
1.062010000000000076e+01
1.062010000000000076e+01
1.062010000000000076e+01
1.055910000000000082e+01
1.062010000000000076e+01
1.065060000000000073e+01
1.062010000000000076e+01
1.065060000000000073e+01
1.062010000000000076e+01
1.058960000000000079e+01
1.065060000000000073e+01
1.062010000000000076e+01
1.062010000000000076e+01
1.062010000000000076e+01
1.062010000000000076e+01
1.065060000000000073e+01
1.058960000000000079e+01
1.062010000000000076e+01
1.058960000000000079e+01
1.058960000000000079e+01
1.055910000000000082e+01
1.055910000000000082e+01
1.055910000000000082e+01
1.058960000000000079e+01
1.058960000000000079e+01
1.058960000000000079e+01
1.055910000000000082e+01
1.055910000000000082e+01
1.052860000000000085e+01
1.055910000000000082e+01
1.055910000000000082e+01
1.052860000000000085e+01
1.058960000000000079e+01
1.055910000000000082e+01
1.055910000000000082e+01
1.058960000000000079e+01
1.055910000000000082e+01
1.058960000000000079e+01
1.062010000000000076e+01
1.055910000000000082e+01
1.058960000000000079e+01
1.062010000000000076e+01
1.062010000000000076e+01
1.055910000000000082e+01
1.055910000000000082e+01
1.058960000000000079e+01
1.058960000000000079e+01
1.058960000000000079e+01
1.052860000000000085e+01
1.058960000000000079e+01
1.058960000000000079e+01
1.052860000000000085e+01
1.058960000000000079e+01
1.058960000000000079e+01
1.058960000000000079e+01
1.062010000000000076e+01
1.058960000000000079e+01
1.058960000000000079e+01
1.062010000000000076e+01
1.058960000000000079e+01
1.058960000000000079e+01
1.058960000000000079e+01
1.062010000000000076e+01
1.058960000000000079e+01
1.055910000000000082e+01
1.058960000000000079e+01
1.052860000000000085e+01
1.058960000000000079e+01
1.058960000000000079e+01
1.055910000000000082e+01
1.055910000000000082e+01
1.055910000000000082e+01
1.058960000000000079e+01
1.058960000000000079e+01
1.058960000000000079e+01
1.058960000000000079e+01
1.055910000000000082e+01
1.058960000000000079e+01
1.058960000000000079e+01
1.052860000000000085e+01
1.058960000000000079e+01
1.058960000000000079e+01
1.058960000000000079e+01
1.052860000000000085e+01
1.058960000000000079e+01
1.058960000000000079e+01
1.062010000000000076e+01
1.055910000000000082e+01
1.058960000000000079e+01
1.049799999999999933e+01
1.058960000000000079e+01
1.062010000000000076e+01
1.058960000000000079e+01
1.055910000000000082e+01
1.055910000000000082e+01
1.062010000000000076e+01
1.058960000000000079e+01
1.055910000000000082e+01
1.062010000000000076e+01
1.052860000000000085e+01
1.058960000000000079e+01
1.055910000000000082e+01
1.055910000000000082e+01
1.055910000000000082e+01
1.055910000000000082e+01
1.049799999999999933e+01
1.058960000000000079e+01
1.052860000000000085e+01
1.052860000000000085e+01
1.049799999999999933e+01
1.052860000000000085e+01
1.055910000000000082e+01
1.055910000000000082e+01
1.055910000000000082e+01
1.055910000000000082e+01
1.052860000000000085e+01
1.055910000000000082e+01
1.055910000000000082e+01
1.055910000000000082e+01
1.052860000000000085e+01
1.055910000000000082e+01
1.055910000000000082e+01
1.055910000000000082e+01
1.058960000000000079e+01
1.052860000000000085e+01
1.052860000000000085e+01
1.052860000000000085e+01
1.052860000000000085e+01
1.049799999999999933e+01
1.055910000000000082e+01
1.052860000000000085e+01
1.055910000000000082e+01
1.052860000000000085e+01
1.062010000000000076e+01
1.055910000000000082e+01
1.052860000000000085e+01
1.055910000000000082e+01
1.055910000000000082e+01
1.058960000000000079e+01
1.055910000000000082e+01
1.052860000000000085e+01
1.049799999999999933e+01
1.055910000000000082e+01
1.058960000000000079e+01
1.052860000000000085e+01
1.055910000000000082e+01
1.055910000000000082e+01
1.052860000000000085e+01
1.055910000000000082e+01
1.055910000000000082e+01
1.055910000000000082e+01
1.052860000000000085e+01
1.052860000000000085e+01
1.055910000000000082e+01
1.055910000000000082e+01
1.052860000000000085e+01
1.055910000000000082e+01
1.052860000000000085e+01
1.049799999999999933e+01
1.052860000000000085e+01
1.049799999999999933e+01
1.055910000000000082e+01
1.055910000000000082e+01
1.055910000000000082e+01
1.055910000000000082e+01
1.055910000000000082e+01
1.055910000000000082e+01
1.055910000000000082e+01
1.058960000000000079e+01
1.055910000000000082e+01
1.052860000000000085e+01
1.055910000000000082e+01
1.055910000000000082e+01
1.052860000000000085e+01
1.055910000000000082e+01
1.049799999999999933e+01
1.052860000000000085e+01
1.052860000000000085e+01
1.049799999999999933e+01
1.055910000000000082e+01
1.055910000000000082e+01
1.052860000000000085e+01
1.049799999999999933e+01
1.046749999999999936e+01
1.052860000000000085e+01
1.049799999999999933e+01
1.049799999999999933e+01
1.049799999999999933e+01
1.055910000000000082e+01
1.055910000000000082e+01
1.052860000000000085e+01
1.052860000000000085e+01
1.055910000000000082e+01
1.049799999999999933e+01
1.049799999999999933e+01
1.055910000000000082e+01
1.049799999999999933e+01
1.049799999999999933e+01
1.052860000000000085e+01
1.058960000000000079e+01
1.052860000000000085e+01
1.052860000000000085e+01
1.049799999999999933e+01
1.049799999999999933e+01
1.055910000000000082e+01
1.046749999999999936e+01
1.052860000000000085e+01
1.052860000000000085e+01
1.052860000000000085e+01
1.049799999999999933e+01
1.052860000000000085e+01
1.055910000000000082e+01
1.049799999999999933e+01
1.055910000000000082e+01
1.055910000000000082e+01
1.052860000000000085e+01
1.055910000000000082e+01
1.049799999999999933e+01
1.049799999999999933e+01
1.055910000000000082e+01
1.049799999999999933e+01
1.052860000000000085e+01
1.049799999999999933e+01
1.049799999999999933e+01
1.052860000000000085e+01
1.049799999999999933e+01
1.052860000000000085e+01
1.052860000000000085e+01
1.049799999999999933e+01
1.052860000000000085e+01
1.052860000000000085e+01
1.052860000000000085e+01
1.052860000000000085e+01
1.055910000000000082e+01
1.052860000000000085e+01
1.046749999999999936e+01
1.049799999999999933e+01
1.049799999999999933e+01
1.052860000000000085e+01
1.052860000000000085e+01
1.049799999999999933e+01
1.052860000000000085e+01
1.049799999999999933e+01
1.049799999999999933e+01
1.052860000000000085e+01
1.052860000000000085e+01
1.049799999999999933e+01
1.052860000000000085e+01
1.055910000000000082e+01
1.052860000000000085e+01
1.052860000000000085e+01
1.052860000000000085e+01
1.052860000000000085e+01
1.052860000000000085e+01
1.055910000000000082e+01
1.049799999999999933e+01
1.049799999999999933e+01
1.052860000000000085e+01
1.049799999999999933e+01
1.052860000000000085e+01
1.052860000000000085e+01
1.052860000000000085e+01
1.052860000000000085e+01
1.049799999999999933e+01
1.055910000000000082e+01
1.046749999999999936e+01
1.043699999999999939e+01
1.049799999999999933e+01
1.046749999999999936e+01
1.049799999999999933e+01
1.046749999999999936e+01
1.046749999999999936e+01
1.046749999999999936e+01
1.046749999999999936e+01
1.049799999999999933e+01
1.046749999999999936e+01
1.049799999999999933e+01
1.052860000000000085e+01
1.043699999999999939e+01
1.046749999999999936e+01
1.052860000000000085e+01
1.046749999999999936e+01
1.049799999999999933e+01
1.043699999999999939e+01
1.049799999999999933e+01
1.049799999999999933e+01
1.046749999999999936e+01
1.049799999999999933e+01
1.052860000000000085e+01
1.046749999999999936e+01
1.049799999999999933e+01
1.049799999999999933e+01
1.049799999999999933e+01
1.046749999999999936e+01
1.046749999999999936e+01
1.052860000000000085e+01
1.046749999999999936e+01
1.046749999999999936e+01
1.049799999999999933e+01
1.043699999999999939e+01
1.049799999999999933e+01
1.049799999999999933e+01
1.046749999999999936e+01
1.046749999999999936e+01
1.046749999999999936e+01
1.046749999999999936e+01
1.055910000000000082e+01
1.052860000000000085e+01
1.049799999999999933e+01
1.043699999999999939e+01
1.046749999999999936e+01
1.049799999999999933e+01
1.049799999999999933e+01
1.049799999999999933e+01
1.049799999999999933e+01
1.052860000000000085e+01
1.046749999999999936e+01
1.049799999999999933e+01
1.049799999999999933e+01
1.049799999999999933e+01
1.049799999999999933e+01
1.049799999999999933e+01
1.046749999999999936e+01
1.046749999999999936e+01
1.043699999999999939e+01
1.049799999999999933e+01
1.049799999999999933e+01
1.049799999999999933e+01
1.049799999999999933e+01
1.049799999999999933e+01
1.052860000000000085e+01
1.043699999999999939e+01
1.049799999999999933e+01
1.049799999999999933e+01
1.046749999999999936e+01
1.052860000000000085e+01
1.046749999999999936e+01
1.049799999999999933e+01
1.049799999999999933e+01
1.046749999999999936e+01
1.052860000000000085e+01
1.049799999999999933e+01
1.049799999999999933e+01
1.046749999999999936e+01
1.049799999999999933e+01
1.049799999999999933e+01
1.052860000000000085e+01
1.046749999999999936e+01
1.049799999999999933e+01
1.046749999999999936e+01
1.049799999999999933e+01
1.049799999999999933e+01
1.046749999999999936e+01
1.046749999999999936e+01
1.046749999999999936e+01
1.046749999999999936e+01
1.049799999999999933e+01
1.046749999999999936e+01
1.049799999999999933e+01
1.040649999999999942e+01
1.043699999999999939e+01
1.043699999999999939e+01
1.043699999999999939e+01
1.046749999999999936e+01
1.043699999999999939e+01
1.046749999999999936e+01
1.043699999999999939e+01
1.043699999999999939e+01
1.046749999999999936e+01
1.043699999999999939e+01
1.043699999999999939e+01
1.046749999999999936e+01
1.046749999999999936e+01
1.049799999999999933e+01
1.043699999999999939e+01
1.043699999999999939e+01
1.046749999999999936e+01
1.043699999999999939e+01
1.043699999999999939e+01
1.046749999999999936e+01
1.043699999999999939e+01
1.043699999999999939e+01
1.046749999999999936e+01
1.049799999999999933e+01
1.049799999999999933e+01
1.046749999999999936e+01
1.046749999999999936e+01
1.043699999999999939e+01
1.043699999999999939e+01
1.046749999999999936e+01
1.046749999999999936e+01
1.046749999999999936e+01
1.046749999999999936e+01
1.043699999999999939e+01
1.046749999999999936e+01
1.043699999999999939e+01
1.046749999999999936e+01
1.043699999999999939e+01
1.046749999999999936e+01
1.043699999999999939e+01
1.046749999999999936e+01
1.049799999999999933e+01
1.043699999999999939e+01
1.043699999999999939e+01
1.043699999999999939e+01
1.043699999999999939e+01
1.049799999999999933e+01
1.046749999999999936e+01
1.046749999999999936e+01
1.043699999999999939e+01
1.046749999999999936e+01
1.049799999999999933e+01
1.043699999999999939e+01
1.046749999999999936e+01
1.043699999999999939e+01
1.046749999999999936e+01
1.046749999999999936e+01
1.046749999999999936e+01
1.043699999999999939e+01
1.043699999999999939e+01
1.043699999999999939e+01
1.049799999999999933e+01
1.043699999999999939e+01
1.043699999999999939e+01
1.046749999999999936e+01
1.040649999999999942e+01
1.043699999999999939e+01
1.049799999999999933e+01
1.043699999999999939e+01
1.046749999999999936e+01
1.046749999999999936e+01
1.046749999999999936e+01
1.046749999999999936e+01
1.046749999999999936e+01
1.046749999999999936e+01
1.046749999999999936e+01
1.049799999999999933e+01
1.046749999999999936e+01
1.046749999999999936e+01
1.046749999999999936e+01
1.043699999999999939e+01
1.046749999999999936e+01
1.046749999999999936e+01
1.046749999999999936e+01
1.043699999999999939e+01
1.043699999999999939e+01
1.040649999999999942e+01
1.040649999999999942e+01
1.037599999999999945e+01
1.040649999999999942e+01
1.046749999999999936e+01
1.043699999999999939e+01
1.043699999999999939e+01
1.046749999999999936e+01
1.043699999999999939e+01
1.046749999999999936e+01
1.040649999999999942e+01
1.040649999999999942e+01
1.043699999999999939e+01
1.040649999999999942e+01
1.043699999999999939e+01
1.046749999999999936e+01
1.037599999999999945e+01
1.046749999999999936e+01
1.043699999999999939e+01
1.040649999999999942e+01
1.043699999999999939e+01
1.040649999999999942e+01
1.040649999999999942e+01
1.049799999999999933e+01
1.037599999999999945e+01
1.043699999999999939e+01
1.043699999999999939e+01
1.040649999999999942e+01
1.046749999999999936e+01
1.043699999999999939e+01
1.043699999999999939e+01
1.043699999999999939e+01
1.040649999999999942e+01
1.043699999999999939e+01
1.040649999999999942e+01
1.049799999999999933e+01
1.043699999999999939e+01
1.043699999999999939e+01
1.043699999999999939e+01
1.040649999999999942e+01
1.043699999999999939e+01
1.043699999999999939e+01
1.043699999999999939e+01
1.040649999999999942e+01
1.040649999999999942e+01
1.043699999999999939e+01
1.043699999999999939e+01
1.040649999999999942e+01
1.040649999999999942e+01
1.043699999999999939e+01
1.040649999999999942e+01
1.040649999999999942e+01
1.040649999999999942e+01
1.040649999999999942e+01
1.040649999999999942e+01
1.046749999999999936e+01
1.043699999999999939e+01
1.040649999999999942e+01
1.040649999999999942e+01
1.040649999999999942e+01
1.043699999999999939e+01
1.043699999999999939e+01
1.040649999999999942e+01
1.043699999999999939e+01
1.043699999999999939e+01
1.043699999999999939e+01
1.046749999999999936e+01
1.043699999999999939e+01
1.043699999999999939e+01
1.043699999999999939e+01
1.046749999999999936e+01
1.040649999999999942e+01
1.043699999999999939e+01
1.040649999999999942e+01
1.043699999999999939e+01
1.037599999999999945e+01
1.034549999999999947e+01
1.040649999999999942e+01
1.043699999999999939e+01
1.037599999999999945e+01
1.040649999999999942e+01
1.043699999999999939e+01
1.040649999999999942e+01
1.043699999999999939e+01
1.037599999999999945e+01
1.040649999999999942e+01
1.043699999999999939e+01
1.037599999999999945e+01
1.040649999999999942e+01
1.040649999999999942e+01
1.040649999999999942e+01
1.037599999999999945e+01
1.034549999999999947e+01
1.037599999999999945e+01
1.040649999999999942e+01
1.040649999999999942e+01
1.043699999999999939e+01
1.037599999999999945e+01
1.037599999999999945e+01
1.037599999999999945e+01
1.037599999999999945e+01
1.040649999999999942e+01
1.040649999999999942e+01
1.037599999999999945e+01
1.040649999999999942e+01
1.037599999999999945e+01
1.040649999999999942e+01
1.040649999999999942e+01
1.037599999999999945e+01
1.040649999999999942e+01
1.043699999999999939e+01
1.034549999999999947e+01
1.037599999999999945e+01
1.040649999999999942e+01
1.043699999999999939e+01
1.037599999999999945e+01
1.037599999999999945e+01
1.034549999999999947e+01
1.040649999999999942e+01
1.037599999999999945e+01
1.037599999999999945e+01
1.037599999999999945e+01
1.040649999999999942e+01
1.037599999999999945e+01
1.040649999999999942e+01
1.034549999999999947e+01
1.037599999999999945e+01
1.043699999999999939e+01
1.040649999999999942e+01
1.040649999999999942e+01
1.040649999999999942e+01
1.037599999999999945e+01
1.037599999999999945e+01
1.040649999999999942e+01
1.040649999999999942e+01
1.034549999999999947e+01
1.034549999999999947e+01
1.040649999999999942e+01
1.040649999999999942e+01
1.037599999999999945e+01
1.040649999999999942e+01
1.040649999999999942e+01
1.037599999999999945e+01
1.037599999999999945e+01
1.037599999999999945e+01
1.037599999999999945e+01
1.037599999999999945e+01
1.037599999999999945e+01
1.040649999999999942e+01
1.037599999999999945e+01
1.034549999999999947e+01
1.037599999999999945e+01
1.040649999999999942e+01
1.037599999999999945e+01
1.043699999999999939e+01
1.037599999999999945e+01
1.037599999999999945e+01
1.037599999999999945e+01
1.040649999999999942e+01
1.034549999999999947e+01
1.040649999999999942e+01
1.034549999999999947e+01
1.040649999999999942e+01
1.037599999999999945e+01
1.043699999999999939e+01
1.034549999999999947e+01
1.034549999999999947e+01
1.037599999999999945e+01
1.040649999999999942e+01
1.037599999999999945e+01
1.040649999999999942e+01
1.040649999999999942e+01
1.037599999999999945e+01
1.040649999999999942e+01
1.040649999999999942e+01
1.040649999999999942e+01
1.043699999999999939e+01
1.040649999999999942e+01
1.037599999999999945e+01
1.040649999999999942e+01
1.040649999999999942e+01
1.034549999999999947e+01
1.037599999999999945e+01
1.040649999999999942e+01
1.040649999999999942e+01
1.037599999999999945e+01
1.037599999999999945e+01
1.037599999999999945e+01
1.037599999999999945e+01
1.043699999999999939e+01
1.037599999999999945e+01
1.037599999999999945e+01
1.031489999999999974e+01
1.037599999999999945e+01
1.037599999999999945e+01
1.043699999999999939e+01
1.037599999999999945e+01
1.037599999999999945e+01
1.034549999999999947e+01
1.037599999999999945e+01
1.040649999999999942e+01
1.034549999999999947e+01
1.037599999999999945e+01
1.037599999999999945e+01
1.037599999999999945e+01
1.040649999999999942e+01
1.037599999999999945e+01
1.034549999999999947e+01
1.037599999999999945e+01
1.037599999999999945e+01
1.040649999999999942e+01
1.034549999999999947e+01
1.037599999999999945e+01
1.037599999999999945e+01
1.034549999999999947e+01
1.034549999999999947e+01
1.034549999999999947e+01
1.034549999999999947e+01
1.037599999999999945e+01
1.034549999999999947e+01
1.040649999999999942e+01
1.034549999999999947e+01
1.034549999999999947e+01
1.034549999999999947e+01
1.037599999999999945e+01
1.037599999999999945e+01
1.034549999999999947e+01
1.034549999999999947e+01
1.037599999999999945e+01
1.034549999999999947e+01
1.037599999999999945e+01
1.043699999999999939e+01
1.040649999999999942e+01
1.037599999999999945e+01
1.034549999999999947e+01
1.037599999999999945e+01
1.040649999999999942e+01
1.037599999999999945e+01
1.040649999999999942e+01
1.037599999999999945e+01
1.037599999999999945e+01
1.037599999999999945e+01
1.034549999999999947e+01
1.037599999999999945e+01
1.034549999999999947e+01
1.034549999999999947e+01
1.037599999999999945e+01
1.034549999999999947e+01
1.034549999999999947e+01
1.037599999999999945e+01
1.037599999999999945e+01
1.031489999999999974e+01
1.031489999999999974e+01
1.037599999999999945e+01
1.034549999999999947e+01
1.034549999999999947e+01
1.034549999999999947e+01
1.040649999999999942e+01
1.037599999999999945e+01
1.037599999999999945e+01
1.037599999999999945e+01
1.037599999999999945e+01
1.037599999999999945e+01
1.037599999999999945e+01
1.037599999999999945e+01
1.040649999999999942e+01
1.037599999999999945e+01
1.037599999999999945e+01
1.046749999999999936e+01
1.037599999999999945e+01
1.037599999999999945e+01
1.043699999999999939e+01
1.037599999999999945e+01
1.040649999999999942e+01
1.034549999999999947e+01
1.040649999999999942e+01
1.034549999999999947e+01
1.034549999999999947e+01
1.037599999999999945e+01
1.034549999999999947e+01
1.040649999999999942e+01
1.040649999999999942e+01
1.037599999999999945e+01
1.034549999999999947e+01
1.037599999999999945e+01
1.034549999999999947e+01
1.040649999999999942e+01
1.037599999999999945e+01
1.037599999999999945e+01
1.037599999999999945e+01
1.037599999999999945e+01
1.037599999999999945e+01
1.034549999999999947e+01
1.043699999999999939e+01
1.037599999999999945e+01
1.031489999999999974e+01
1.034549999999999947e+01
1.034549999999999947e+01
1.034549999999999947e+01
1.037599999999999945e+01
1.031489999999999974e+01
1.037599999999999945e+01
1.031489999999999974e+01
1.034549999999999947e+01
1.031489999999999974e+01
1.031489999999999974e+01
1.034549999999999947e+01
1.031489999999999974e+01
1.037599999999999945e+01
1.034549999999999947e+01
1.031489999999999974e+01
1.037599999999999945e+01
1.034549999999999947e+01
1.034549999999999947e+01
1.034549999999999947e+01
1.031489999999999974e+01
1.034549999999999947e+01
1.028439999999999976e+01
1.031489999999999974e+01
1.028439999999999976e+01
1.031489999999999974e+01
1.037599999999999945e+01
1.034549999999999947e+01
1.034549999999999947e+01
1.034549999999999947e+01
1.031489999999999974e+01
1.034549999999999947e+01
1.034549999999999947e+01
1.034549999999999947e+01
1.034549999999999947e+01
1.034549999999999947e+01
1.037599999999999945e+01
1.034549999999999947e+01
1.031489999999999974e+01
1.034549999999999947e+01
1.031489999999999974e+01
1.031489999999999974e+01
1.031489999999999974e+01
1.031489999999999974e+01
1.034549999999999947e+01
1.034549999999999947e+01
1.034549999999999947e+01
1.031489999999999974e+01
1.034549999999999947e+01
1.031489999999999974e+01
1.031489999999999974e+01
1.037599999999999945e+01
1.034549999999999947e+01
1.031489999999999974e+01
1.037599999999999945e+01
1.031489999999999974e+01
1.037599999999999945e+01
1.031489999999999974e+01
1.031489999999999974e+01
1.037599999999999945e+01
1.031489999999999974e+01
1.031489999999999974e+01
1.031489999999999974e+01
1.031489999999999974e+01
1.034549999999999947e+01
1.034549999999999947e+01
1.031489999999999974e+01
1.034549999999999947e+01
1.031489999999999974e+01
1.034549999999999947e+01
1.031489999999999974e+01
1.034549999999999947e+01
1.034549999999999947e+01
1.034549999999999947e+01
1.037599999999999945e+01
1.034549999999999947e+01
1.034549999999999947e+01
1.028439999999999976e+01
1.034549999999999947e+01
1.037599999999999945e+01
1.037599999999999945e+01
1.034549999999999947e+01
1.037599999999999945e+01
1.034549999999999947e+01
1.034549999999999947e+01
1.037599999999999945e+01
1.034549999999999947e+01
1.037599999999999945e+01
1.034549999999999947e+01
1.034549999999999947e+01
1.034549999999999947e+01
1.037599999999999945e+01
1.034549999999999947e+01
1.031489999999999974e+01
1.034549999999999947e+01
1.034549999999999947e+01
1.034549999999999947e+01
1.034549999999999947e+01
1.031489999999999974e+01
1.034549999999999947e+01
1.031489999999999974e+01
1.031489999999999974e+01
1.037599999999999945e+01
1.031489999999999974e+01
1.034549999999999947e+01
1.034549999999999947e+01
1.034549999999999947e+01
1.031489999999999974e+01
1.034549999999999947e+01
1.034549999999999947e+01
1.034549999999999947e+01
1.031489999999999974e+01
1.031489999999999974e+01
1.034549999999999947e+01
1.031489999999999974e+01
1.031489999999999974e+01
1.034549999999999947e+01
1.034549999999999947e+01
1.025389999999999979e+01
1.034549999999999947e+01
1.034549999999999947e+01
1.028439999999999976e+01
1.034549999999999947e+01
1.031489999999999974e+01
1.031489999999999974e+01
1.028439999999999976e+01
1.034549999999999947e+01
1.031489999999999974e+01
1.031489999999999974e+01
1.028439999999999976e+01
1.031489999999999974e+01
1.031489999999999974e+01
1.034549999999999947e+01
1.031489999999999974e+01
1.034549999999999947e+01
1.034549999999999947e+01
1.031489999999999974e+01
1.037599999999999945e+01
1.031489999999999974e+01
1.028439999999999976e+01
1.028439999999999976e+01
1.031489999999999974e+01
1.028439999999999976e+01
1.028439999999999976e+01
1.031489999999999974e+01
1.031489999999999974e+01
1.031489999999999974e+01
1.028439999999999976e+01
1.034549999999999947e+01
1.034549999999999947e+01
1.031489999999999974e+01
1.034549999999999947e+01
1.031489999999999974e+01
1.031489999999999974e+01
1.031489999999999974e+01
1.034549999999999947e+01
1.028439999999999976e+01
1.031489999999999974e+01
1.028439999999999976e+01
1.028439999999999976e+01
1.034549999999999947e+01
1.028439999999999976e+01
1.034549999999999947e+01
1.031489999999999974e+01
1.031489999999999974e+01
1.028439999999999976e+01
1.028439999999999976e+01
1.025389999999999979e+01
1.031489999999999974e+01
1.028439999999999976e+01
1.031489999999999974e+01
1.031489999999999974e+01
1.031489999999999974e+01
1.031489999999999974e+01
1.031489999999999974e+01
1.034549999999999947e+01
1.031489999999999974e+01
1.031489999999999974e+01
1.031489999999999974e+01
1.025389999999999979e+01
1.034549999999999947e+01
1.028439999999999976e+01
1.028439999999999976e+01
1.034549999999999947e+01
1.031489999999999974e+01
1.028439999999999976e+01
1.028439999999999976e+01
1.031489999999999974e+01
1.031489999999999974e+01
1.031489999999999974e+01
1.028439999999999976e+01
1.031489999999999974e+01
1.028439999999999976e+01
1.034549999999999947e+01
1.028439999999999976e+01
1.028439999999999976e+01
1.031489999999999974e+01
1.031489999999999974e+01
1.034549999999999947e+01
1.028439999999999976e+01
1.031489999999999974e+01
1.031489999999999974e+01
1.031489999999999974e+01
1.031489999999999974e+01
1.028439999999999976e+01
1.031489999999999974e+01
1.034549999999999947e+01
1.031489999999999974e+01
1.031489999999999974e+01
1.031489999999999974e+01
1.031489999999999974e+01
1.031489999999999974e+01
1.028439999999999976e+01
1.031489999999999974e+01
1.031489999999999974e+01
1.034549999999999947e+01
1.031489999999999974e+01
1.028439999999999976e+01
1.034549999999999947e+01
1.028439999999999976e+01
1.031489999999999974e+01
1.031489999999999974e+01
1.028439999999999976e+01
1.034549999999999947e+01
1.031489999999999974e+01
1.025389999999999979e+01
1.028439999999999976e+01
1.034549999999999947e+01
1.034549999999999947e+01
1.028439999999999976e+01
1.031489999999999974e+01
1.031489999999999974e+01
1.031489999999999974e+01
1.040649999999999942e+01
1.025389999999999979e+01
1.028439999999999976e+01
1.028439999999999976e+01
1.025389999999999979e+01
1.031489999999999974e+01
1.028439999999999976e+01
1.031489999999999974e+01
1.031489999999999974e+01
1.028439999999999976e+01
1.028439999999999976e+01
1.028439999999999976e+01
1.025389999999999979e+01
1.028439999999999976e+01
1.028439999999999976e+01
1.028439999999999976e+01
1.025389999999999979e+01
1.028439999999999976e+01
1.025389999999999979e+01
1.028439999999999976e+01
1.025389999999999979e+01
1.025389999999999979e+01
1.028439999999999976e+01
1.028439999999999976e+01
1.028439999999999976e+01
1.025389999999999979e+01
1.028439999999999976e+01
1.025389999999999979e+01
1.031489999999999974e+01
1.025389999999999979e+01
1.028439999999999976e+01
1.025389999999999979e+01
1.028439999999999976e+01
1.028439999999999976e+01
1.025389999999999979e+01
1.022339999999999982e+01
1.028439999999999976e+01
1.031489999999999974e+01
1.031489999999999974e+01
1.028439999999999976e+01
1.028439999999999976e+01
1.028439999999999976e+01
1.031489999999999974e+01
1.028439999999999976e+01
1.031489999999999974e+01
1.028439999999999976e+01
1.031489999999999974e+01
1.028439999999999976e+01
1.031489999999999974e+01
1.031489999999999974e+01
1.028439999999999976e+01
1.031489999999999974e+01
1.031489999999999974e+01
1.031489999999999974e+01
1.031489999999999974e+01
1.028439999999999976e+01
1.034549999999999947e+01
1.031489999999999974e+01
1.031489999999999974e+01
1.031489999999999974e+01
1.031489999999999974e+01
1.034549999999999947e+01
1.028439999999999976e+01
1.031489999999999974e+01
1.031489999999999974e+01
1.034549999999999947e+01
1.031489999999999974e+01
1.031489999999999974e+01
1.031489999999999974e+01
1.034549999999999947e+01
1.031489999999999974e+01
1.031489999999999974e+01
1.028439999999999976e+01
1.034549999999999947e+01
1.031489999999999974e+01
1.031489999999999974e+01
1.031489999999999974e+01
1.031489999999999974e+01
1.031489999999999974e+01
1.028439999999999976e+01
1.028439999999999976e+01
1.031489999999999974e+01
1.028439999999999976e+01
1.031489999999999974e+01
1.028439999999999976e+01
1.031489999999999974e+01
1.034549999999999947e+01
1.031489999999999974e+01
1.034549999999999947e+01
1.028439999999999976e+01
1.031489999999999974e+01
1.031489999999999974e+01
1.031489999999999974e+01
1.028439999999999976e+01
1.031489999999999974e+01
1.031489999999999974e+01
1.034549999999999947e+01
1.037599999999999945e+01
1.034549999999999947e+01
1.034549999999999947e+01
1.031489999999999974e+01
1.031489999999999974e+01
1.025389999999999979e+01
1.031489999999999974e+01
1.031489999999999974e+01
1.034549999999999947e+01
1.031489999999999974e+01
1.028439999999999976e+01
1.031489999999999974e+01
1.031489999999999974e+01
1.025389999999999979e+01
1.034549999999999947e+01
1.034549999999999947e+01
1.028439999999999976e+01
1.028439999999999976e+01
1.031489999999999974e+01
1.031489999999999974e+01
1.031489999999999974e+01
1.031489999999999974e+01
1.034549999999999947e+01
1.025389999999999979e+01
1.028439999999999976e+01
1.028439999999999976e+01
1.025389999999999979e+01
1.034549999999999947e+01
1.028439999999999976e+01
1.031489999999999974e+01
1.028439999999999976e+01
1.031489999999999974e+01
1.028439999999999976e+01
1.031489999999999974e+01
1.028439999999999976e+01
1.031489999999999974e+01
1.028439999999999976e+01
1.031489999999999974e+01
1.028439999999999976e+01
1.028439999999999976e+01
1.034549999999999947e+01
1.031489999999999974e+01
1.037599999999999945e+01
1.031489999999999974e+01
1.028439999999999976e+01
1.031489999999999974e+01
1.031489999999999974e+01
1.028439999999999976e+01
1.031489999999999974e+01
1.034549999999999947e+01
1.031489999999999974e+01
1.028439999999999976e+01
1.028439999999999976e+01
1.034549999999999947e+01
1.028439999999999976e+01
1.034549999999999947e+01
1.028439999999999976e+01
1.034549999999999947e+01
1.034549999999999947e+01
1.037599999999999945e+01
1.037599999999999945e+01
1.031489999999999974e+01
1.028439999999999976e+01
1.031489999999999974e+01
1.031489999999999974e+01
1.031489999999999974e+01
1.028439999999999976e+01
1.025389999999999979e+01
1.034549999999999947e+01
1.025389999999999979e+01
1.031489999999999974e+01
1.034549999999999947e+01
1.028439999999999976e+01
1.034549999999999947e+01
1.028439999999999976e+01
1.028439999999999976e+01
1.031489999999999974e+01
1.031489999999999974e+01
1.034549999999999947e+01
1.031489999999999974e+01
1.031489999999999974e+01
1.031489999999999974e+01
1.031489999999999974e+01
1.031489999999999974e+01
1.031489999999999974e+01
1.034549999999999947e+01
1.031489999999999974e+01
1.031489999999999974e+01
1.028439999999999976e+01
1.031489999999999974e+01
1.031489999999999974e+01
1.028439999999999976e+01
1.031489999999999974e+01
1.031489999999999974e+01
1.028439999999999976e+01
1.028439999999999976e+01
1.031489999999999974e+01
1.034549999999999947e+01
1.028439999999999976e+01
1.025389999999999979e+01
1.034549999999999947e+01
1.034549999999999947e+01
1.031489999999999974e+01
1.031489999999999974e+01
1.028439999999999976e+01
1.028439999999999976e+01
1.031489999999999974e+01
1.028439999999999976e+01
1.034549999999999947e+01
1.031489999999999974e+01
1.031489999999999974e+01
1.037599999999999945e+01
1.034549999999999947e+01
1.031489999999999974e+01
1.031489999999999974e+01
1.031489999999999974e+01
1.037599999999999945e+01
1.034549999999999947e+01
1.037599999999999945e+01
1.034549999999999947e+01
1.034549999999999947e+01
1.034549999999999947e+01
1.034549999999999947e+01
1.034549999999999947e+01
1.031489999999999974e+01
1.031489999999999974e+01
1.034549999999999947e+01
1.031489999999999974e+01
1.031489999999999974e+01
1.034549999999999947e+01
1.034549999999999947e+01
1.034549999999999947e+01
1.028439999999999976e+01
1.037599999999999945e+01
1.037599999999999945e+01
1.031489999999999974e+01
1.034549999999999947e+01
1.031489999999999974e+01
1.031489999999999974e+01
1.031489999999999974e+01
1.040649999999999942e+01
1.040649999999999942e+01
1.037599999999999945e+01
1.037599999999999945e+01
1.037599999999999945e+01
1.034549999999999947e+01
1.034549999999999947e+01
1.037599999999999945e+01
1.037599999999999945e+01
1.040649999999999942e+01
1.040649999999999942e+01
1.037599999999999945e+01
1.037599999999999945e+01
1.034549999999999947e+01
1.040649999999999942e+01
1.031489999999999974e+01
1.037599999999999945e+01
1.037599999999999945e+01
1.040649999999999942e+01
1.040649999999999942e+01
1.034549999999999947e+01
1.037599999999999945e+01
1.037599999999999945e+01
1.037599999999999945e+01
1.037599999999999945e+01
1.037599999999999945e+01
1.034549999999999947e+01
1.037599999999999945e+01
1.037599999999999945e+01
1.040649999999999942e+01
1.034549999999999947e+01
1.040649999999999942e+01
1.037599999999999945e+01
1.037599999999999945e+01
1.040649999999999942e+01
1.040649999999999942e+01
1.040649999999999942e+01
1.037599999999999945e+01
1.037599999999999945e+01
1.043699999999999939e+01
1.034549999999999947e+01
1.034549999999999947e+01
1.040649999999999942e+01
1.037599999999999945e+01
1.040649999999999942e+01
1.034549999999999947e+01
1.037599999999999945e+01
1.034549999999999947e+01
1.037599999999999945e+01
1.040649999999999942e+01
1.034549999999999947e+01
1.040649999999999942e+01
1.037599999999999945e+01
1.037599999999999945e+01
1.034549999999999947e+01
1.037599999999999945e+01
1.037599999999999945e+01
1.037599999999999945e+01
1.037599999999999945e+01
1.034549999999999947e+01
1.034549999999999947e+01
1.037599999999999945e+01
1.037599999999999945e+01
1.040649999999999942e+01
1.034549999999999947e+01
1.037599999999999945e+01
1.040649999999999942e+01
1.037599999999999945e+01
1.040649999999999942e+01
1.040649999999999942e+01
1.037599999999999945e+01
1.040649999999999942e+01
1.037599999999999945e+01
1.037599999999999945e+01
1.043699999999999939e+01
1.040649999999999942e+01
1.034549999999999947e+01
1.037599999999999945e+01
1.040649999999999942e+01
1.034549999999999947e+01
1.037599999999999945e+01
1.034549999999999947e+01
1.040649999999999942e+01
1.040649999999999942e+01
1.037599999999999945e+01
1.034549999999999947e+01
1.034549999999999947e+01
1.037599999999999945e+01
1.034549999999999947e+01
1.034549999999999947e+01
1.037599999999999945e+01
1.037599999999999945e+01
1.037599999999999945e+01
1.040649999999999942e+01
1.037599999999999945e+01
1.040649999999999942e+01
1.037599999999999945e+01
1.040649999999999942e+01
1.031489999999999974e+01
1.037599999999999945e+01
1.040649999999999942e+01
1.037599999999999945e+01
1.037599999999999945e+01
1.037599999999999945e+01
1.040649999999999942e+01
1.037599999999999945e+01
1.037599999999999945e+01
1.040649999999999942e+01
1.037599999999999945e+01
1.037599999999999945e+01
1.040649999999999942e+01
1.040649999999999942e+01
1.037599999999999945e+01
1.034549999999999947e+01
1.034549999999999947e+01
1.037599999999999945e+01
1.034549999999999947e+01
1.037599999999999945e+01
1.037599999999999945e+01
1.034549999999999947e+01
1.034549999999999947e+01
1.037599999999999945e+01
1.037599999999999945e+01
1.040649999999999942e+01
1.040649999999999942e+01
1.043699999999999939e+01
1.040649999999999942e+01
1.037599999999999945e+01
1.037599999999999945e+01
1.037599999999999945e+01
1.040649999999999942e+01
1.037599999999999945e+01
1.040649999999999942e+01
1.037599999999999945e+01
1.037599999999999945e+01
1.040649999999999942e+01
1.034549999999999947e+01
1.034549999999999947e+01
1.040649999999999942e+01
1.037599999999999945e+01
1.043699999999999939e+01
1.034549999999999947e+01
1.043699999999999939e+01
1.040649999999999942e+01
1.034549999999999947e+01
1.034549999999999947e+01
1.037599999999999945e+01
1.034549999999999947e+01
1.040649999999999942e+01
1.037599999999999945e+01
1.043699999999999939e+01
1.037599999999999945e+01
1.034549999999999947e+01
1.040649999999999942e+01
1.034549999999999947e+01
1.037599999999999945e+01
1.037599999999999945e+01
1.040649999999999942e+01
1.037599999999999945e+01
1.040649999999999942e+01
1.034549999999999947e+01
1.040649999999999942e+01
1.040649999999999942e+01
1.037599999999999945e+01
1.034549999999999947e+01
1.037599999999999945e+01
1.037599999999999945e+01
1.034549999999999947e+01
1.040649999999999942e+01
1.037599999999999945e+01
1.040649999999999942e+01
1.037599999999999945e+01
1.034549999999999947e+01
1.037599999999999945e+01
1.034549999999999947e+01
1.037599999999999945e+01
1.040649999999999942e+01
1.037599999999999945e+01
1.037599999999999945e+01
1.037599999999999945e+01
1.040649999999999942e+01
1.037599999999999945e+01
1.037599999999999945e+01
1.037599999999999945e+01
1.037599999999999945e+01
1.040649999999999942e+01
1.037599999999999945e+01
1.034549999999999947e+01
1.043699999999999939e+01
1.034549999999999947e+01
1.037599999999999945e+01
1.037599999999999945e+01
1.037599999999999945e+01
1.037599999999999945e+01
1.037599999999999945e+01
1.040649999999999942e+01
1.037599999999999945e+01
1.037599999999999945e+01
1.043699999999999939e+01
1.037599999999999945e+01
1.040649999999999942e+01
1.037599999999999945e+01
1.037599999999999945e+01
1.034549999999999947e+01
1.037599999999999945e+01
1.040649999999999942e+01
1.040649999999999942e+01
1.034549999999999947e+01
1.040649999999999942e+01
1.040649999999999942e+01
1.040649999999999942e+01
1.037599999999999945e+01
1.040649999999999942e+01
1.037599999999999945e+01
1.037599999999999945e+01
1.040649999999999942e+01
1.040649999999999942e+01
1.040649999999999942e+01
1.037599999999999945e+01
1.040649999999999942e+01
1.037599999999999945e+01
1.040649999999999942e+01
1.034549999999999947e+01
1.043699999999999939e+01
1.037599999999999945e+01
1.037599999999999945e+01
1.037599999999999945e+01
1.040649999999999942e+01
1.043699999999999939e+01
1.040649999999999942e+01
1.040649999999999942e+01
1.046749999999999936e+01
1.040649999999999942e+01
1.046749999999999936e+01
1.043699999999999939e+01
1.040649999999999942e+01
1.043699999999999939e+01
1.040649999999999942e+01
1.046749999999999936e+01
1.043699999999999939e+01
1.040649999999999942e+01
1.043699999999999939e+01
1.043699999999999939e+01
1.046749999999999936e+01
1.040649999999999942e+01
1.040649999999999942e+01
1.046749999999999936e+01
1.037599999999999945e+01
1.049799999999999933e+01
1.046749999999999936e+01
1.040649999999999942e+01
1.043699999999999939e+01
1.043699999999999939e+01
1.040649999999999942e+01
1.046749999999999936e+01
1.040649999999999942e+01
1.046749999999999936e+01
1.043699999999999939e+01
1.043699999999999939e+01
1.049799999999999933e+01
1.043699999999999939e+01
1.046749999999999936e+01
1.043699999999999939e+01
1.043699999999999939e+01
1.043699999999999939e+01
1.046749999999999936e+01
1.043699999999999939e+01
1.046749999999999936e+01
1.046749999999999936e+01
1.046749999999999936e+01
1.043699999999999939e+01
1.046749999999999936e+01
1.040649999999999942e+01
1.046749999999999936e+01
1.043699999999999939e+01
1.043699999999999939e+01
1.043699999999999939e+01
1.049799999999999933e+01
1.046749999999999936e+01
1.043699999999999939e+01
1.046749999999999936e+01
1.046749999999999936e+01
1.046749999999999936e+01
1.046749999999999936e+01
1.049799999999999933e+01
1.049799999999999933e+01
1.049799999999999933e+01
1.046749999999999936e+01
1.046749999999999936e+01
1.046749999999999936e+01
1.046749999999999936e+01
1.046749999999999936e+01
1.046749999999999936e+01
1.049799999999999933e+01
1.049799999999999933e+01
1.046749999999999936e+01
1.049799999999999933e+01
1.049799999999999933e+01
1.046749999999999936e+01
1.046749999999999936e+01
1.049799999999999933e+01
1.046749999999999936e+01
1.049799999999999933e+01
1.049799999999999933e+01
1.049799999999999933e+01
1.049799999999999933e+01
1.049799999999999933e+01
1.046749999999999936e+01
1.049799999999999933e+01
1.049799999999999933e+01
1.049799999999999933e+01
1.049799999999999933e+01
1.049799999999999933e+01
1.052860000000000085e+01
1.049799999999999933e+01
1.043699999999999939e+01
1.049799999999999933e+01
1.046749999999999936e+01
1.046749999999999936e+01
1.049799999999999933e+01
1.043699999999999939e+01
1.046749999999999936e+01
1.049799999999999933e+01
1.049799999999999933e+01
1.046749999999999936e+01
1.046749999999999936e+01
1.046749999999999936e+01
1.046749999999999936e+01
1.043699999999999939e+01
1.049799999999999933e+01
1.046749999999999936e+01
1.052860000000000085e+01
1.058960000000000079e+01
1.049799999999999933e+01
1.055910000000000082e+01
1.040649999999999942e+01
1.043699999999999939e+01
1.046749999999999936e+01
1.046749999999999936e+01
1.049799999999999933e+01
1.043699999999999939e+01
1.049799999999999933e+01
1.046749999999999936e+01
1.046749999999999936e+01
1.049799999999999933e+01
1.049799999999999933e+01
1.049799999999999933e+01
1.052860000000000085e+01
1.049799999999999933e+01
1.052860000000000085e+01
1.049799999999999933e+01
1.046749999999999936e+01
1.052860000000000085e+01
1.046749999999999936e+01
1.049799999999999933e+01
1.049799999999999933e+01
1.046749999999999936e+01
1.049799999999999933e+01
1.046749999999999936e+01
1.049799999999999933e+01
1.049799999999999933e+01
1.046749999999999936e+01
1.052860000000000085e+01
1.043699999999999939e+01
1.046749999999999936e+01
1.052860000000000085e+01
1.049799999999999933e+01
1.049799999999999933e+01
1.052860000000000085e+01
1.052860000000000085e+01
1.046749999999999936e+01
1.052860000000000085e+01
1.055910000000000082e+01
1.055910000000000082e+01
1.055910000000000082e+01
1.058960000000000079e+01
1.055910000000000082e+01
1.052860000000000085e+01
1.052860000000000085e+01
1.055910000000000082e+01
1.052860000000000085e+01
1.055910000000000082e+01
1.052860000000000085e+01
1.049799999999999933e+01
1.055910000000000082e+01
1.052860000000000085e+01
1.055910000000000082e+01
1.052860000000000085e+01
1.055910000000000082e+01
1.052860000000000085e+01
1.058960000000000079e+01
1.055910000000000082e+01
1.055910000000000082e+01
1.052860000000000085e+01
1.052860000000000085e+01
1.055910000000000082e+01
1.052860000000000085e+01
1.055910000000000082e+01
1.052860000000000085e+01
1.052860000000000085e+01
1.055910000000000082e+01
1.052860000000000085e+01
1.052860000000000085e+01
1.058960000000000079e+01
1.052860000000000085e+01
1.055910000000000082e+01
1.052860000000000085e+01
1.055910000000000082e+01
1.055910000000000082e+01
1.052860000000000085e+01
1.052860000000000085e+01
1.052860000000000085e+01
1.055910000000000082e+01
1.055910000000000082e+01
1.052860000000000085e+01
1.058960000000000079e+01
1.052860000000000085e+01
1.055910000000000082e+01
1.058960000000000079e+01
1.058960000000000079e+01
1.058960000000000079e+01
1.049799999999999933e+01
1.055910000000000082e+01
1.052860000000000085e+01
1.055910000000000082e+01
1.055910000000000082e+01
1.052860000000000085e+01
1.052860000000000085e+01
1.055910000000000082e+01
1.058960000000000079e+01
1.055910000000000082e+01
1.049799999999999933e+01
1.052860000000000085e+01
1.052860000000000085e+01
1.058960000000000079e+01
1.055910000000000082e+01
1.052860000000000085e+01
1.062010000000000076e+01
1.052860000000000085e+01
1.052860000000000085e+01
1.052860000000000085e+01
1.052860000000000085e+01
1.055910000000000082e+01
1.055910000000000082e+01
1.055910000000000082e+01
1.055910000000000082e+01
1.055910000000000082e+01
1.055910000000000082e+01
1.052860000000000085e+01
1.052860000000000085e+01
1.055910000000000082e+01
1.055910000000000082e+01
1.055910000000000082e+01
1.055910000000000082e+01
1.049799999999999933e+01
1.055910000000000082e+01
1.055910000000000082e+01
1.052860000000000085e+01
1.052860000000000085e+01
1.049799999999999933e+01
1.055910000000000082e+01
1.058960000000000079e+01
1.055910000000000082e+01
1.055910000000000082e+01
1.052860000000000085e+01
1.058960000000000079e+01
1.055910000000000082e+01
1.055910000000000082e+01
1.055910000000000082e+01
1.055910000000000082e+01
1.058960000000000079e+01
1.055910000000000082e+01
1.058960000000000079e+01
1.058960000000000079e+01
1.058960000000000079e+01
1.058960000000000079e+01
1.062010000000000076e+01
1.058960000000000079e+01
1.065060000000000073e+01
1.058960000000000079e+01
1.058960000000000079e+01
1.062010000000000076e+01
1.062010000000000076e+01
1.062010000000000076e+01
1.062010000000000076e+01
1.062010000000000076e+01
1.062010000000000076e+01
1.062010000000000076e+01
1.058960000000000079e+01
1.058960000000000079e+01
1.065060000000000073e+01
1.058960000000000079e+01
1.062010000000000076e+01
1.065060000000000073e+01
1.065060000000000073e+01
1.065060000000000073e+01
1.062010000000000076e+01
1.065060000000000073e+01
1.065060000000000073e+01
1.062010000000000076e+01
1.068120000000000047e+01
1.065060000000000073e+01
1.062010000000000076e+01
1.062010000000000076e+01
1.062010000000000076e+01
1.065060000000000073e+01
1.068120000000000047e+01
1.058960000000000079e+01
1.065060000000000073e+01
1.062010000000000076e+01
1.062010000000000076e+01
1.065060000000000073e+01
1.065060000000000073e+01
1.065060000000000073e+01
1.062010000000000076e+01
1.068120000000000047e+01
1.065060000000000073e+01
1.058960000000000079e+01
1.065060000000000073e+01
1.062010000000000076e+01
1.062010000000000076e+01
1.058960000000000079e+01
1.065060000000000073e+01
1.065060000000000073e+01
1.058960000000000079e+01
1.065060000000000073e+01
1.062010000000000076e+01
1.058960000000000079e+01
1.068120000000000047e+01
1.058960000000000079e+01
1.068120000000000047e+01
1.062010000000000076e+01
1.062010000000000076e+01
1.068120000000000047e+01
1.062010000000000076e+01
1.065060000000000073e+01
1.062010000000000076e+01
1.065060000000000073e+01
1.065060000000000073e+01
1.065060000000000073e+01
1.065060000000000073e+01
1.062010000000000076e+01
1.062010000000000076e+01
1.062010000000000076e+01
1.062010000000000076e+01
1.065060000000000073e+01
1.058960000000000079e+01
1.065060000000000073e+01
1.065060000000000073e+01
1.062010000000000076e+01
1.058960000000000079e+01
1.065060000000000073e+01
1.058960000000000079e+01
1.062010000000000076e+01
1.065060000000000073e+01
1.065060000000000073e+01
1.062010000000000076e+01
1.062010000000000076e+01
1.065060000000000073e+01
1.065060000000000073e+01
1.062010000000000076e+01
1.058960000000000079e+01
1.062010000000000076e+01
1.062010000000000076e+01
1.062010000000000076e+01
1.062010000000000076e+01
1.062010000000000076e+01
1.062010000000000076e+01
1.065060000000000073e+01
1.062010000000000076e+01
1.062010000000000076e+01
1.065060000000000073e+01
1.065060000000000073e+01
1.065060000000000073e+01
1.062010000000000076e+01
1.062010000000000076e+01
1.062010000000000076e+01
1.065060000000000073e+01
1.062010000000000076e+01
1.062010000000000076e+01
1.068120000000000047e+01
1.058960000000000079e+01
1.058960000000000079e+01
1.065060000000000073e+01
1.062010000000000076e+01
1.062010000000000076e+01
1.058960000000000079e+01
1.065060000000000073e+01
1.062010000000000076e+01
1.068120000000000047e+01
1.065060000000000073e+01
1.062010000000000076e+01
1.065060000000000073e+01
1.062010000000000076e+01
1.068120000000000047e+01
1.062010000000000076e+01
1.065060000000000073e+01
1.068120000000000047e+01
1.062010000000000076e+01
1.065060000000000073e+01
1.062010000000000076e+01
1.068120000000000047e+01
1.065060000000000073e+01
1.068120000000000047e+01
1.071170000000000044e+01
1.068120000000000047e+01
1.074220000000000041e+01
1.068120000000000047e+01
1.068120000000000047e+01
1.068120000000000047e+01
1.068120000000000047e+01
1.071170000000000044e+01
1.071170000000000044e+01
1.068120000000000047e+01
1.071170000000000044e+01
1.068120000000000047e+01
1.071170000000000044e+01
1.068120000000000047e+01
1.071170000000000044e+01
1.065060000000000073e+01
1.068120000000000047e+01
1.065060000000000073e+01
1.068120000000000047e+01
1.065060000000000073e+01
1.071170000000000044e+01
1.068120000000000047e+01
1.071170000000000044e+01
1.068120000000000047e+01
1.068120000000000047e+01
1.074220000000000041e+01
1.074220000000000041e+01
1.074220000000000041e+01
1.074220000000000041e+01
1.074220000000000041e+01
1.074220000000000041e+01
1.068120000000000047e+01
1.071170000000000044e+01
1.077270000000000039e+01
1.071170000000000044e+01
1.077270000000000039e+01
1.071170000000000044e+01
1.074220000000000041e+01
1.071170000000000044e+01
1.071170000000000044e+01
1.074220000000000041e+01
1.071170000000000044e+01
1.071170000000000044e+01
1.074220000000000041e+01
1.071170000000000044e+01
1.071170000000000044e+01
1.068120000000000047e+01
1.074220000000000041e+01
1.071170000000000044e+01
1.074220000000000041e+01
1.074220000000000041e+01
1.071170000000000044e+01
1.077270000000000039e+01
1.071170000000000044e+01
1.068120000000000047e+01
1.068120000000000047e+01
1.071170000000000044e+01
1.074220000000000041e+01
1.071170000000000044e+01
1.074220000000000041e+01
1.071170000000000044e+01
1.074220000000000041e+01
1.074220000000000041e+01
1.080320000000000036e+01
1.074220000000000041e+01
1.074220000000000041e+01
1.074220000000000041e+01
1.068120000000000047e+01
1.077270000000000039e+01
1.068120000000000047e+01
1.071170000000000044e+01
1.071170000000000044e+01
1.071170000000000044e+01
1.071170000000000044e+01
1.074220000000000041e+01
1.071170000000000044e+01
1.071170000000000044e+01
1.068120000000000047e+01
1.074220000000000041e+01
1.074220000000000041e+01
1.071170000000000044e+01
1.071170000000000044e+01
1.071170000000000044e+01
1.077270000000000039e+01
1.068120000000000047e+01
1.068120000000000047e+01
1.071170000000000044e+01
1.071170000000000044e+01
1.068120000000000047e+01
1.071170000000000044e+01
1.071170000000000044e+01
1.074220000000000041e+01
1.068120000000000047e+01
1.074220000000000041e+01
1.074220000000000041e+01
1.071170000000000044e+01
1.071170000000000044e+01
1.071170000000000044e+01
1.068120000000000047e+01
1.071170000000000044e+01
1.065060000000000073e+01
1.074220000000000041e+01
1.071170000000000044e+01
1.071170000000000044e+01
1.071170000000000044e+01
1.068120000000000047e+01
1.074220000000000041e+01
1.074220000000000041e+01
1.071170000000000044e+01
1.071170000000000044e+01
1.071170000000000044e+01
1.074220000000000041e+01
1.068120000000000047e+01
1.074220000000000041e+01
1.074220000000000041e+01
1.074220000000000041e+01
1.074220000000000041e+01
1.074220000000000041e+01
1.077270000000000039e+01
1.077270000000000039e+01
1.074220000000000041e+01
1.077270000000000039e+01
1.077270000000000039e+01
1.080320000000000036e+01
1.080320000000000036e+01
1.077270000000000039e+01
1.077270000000000039e+01
1.080320000000000036e+01
1.080320000000000036e+01
1.074220000000000041e+01
1.080320000000000036e+01
1.080320000000000036e+01
1.080320000000000036e+01
1.086430000000000007e+01
1.080320000000000036e+01
1.080320000000000036e+01
1.080320000000000036e+01
1.083370000000000033e+01
1.077270000000000039e+01
1.080320000000000036e+01
1.077270000000000039e+01
1.080320000000000036e+01
1.077270000000000039e+01
1.083370000000000033e+01
1.080320000000000036e+01
1.080320000000000036e+01
1.080320000000000036e+01
1.080320000000000036e+01
1.080320000000000036e+01
1.080320000000000036e+01
1.080320000000000036e+01
1.080320000000000036e+01
1.077270000000000039e+01
1.080320000000000036e+01
1.074220000000000041e+01
1.080320000000000036e+01
1.080320000000000036e+01
1.083370000000000033e+01
1.080320000000000036e+01
1.086430000000000007e+01
1.077270000000000039e+01
1.083370000000000033e+01
1.080320000000000036e+01
1.080320000000000036e+01
1.083370000000000033e+01
1.080320000000000036e+01
1.083370000000000033e+01
1.086430000000000007e+01
1.083370000000000033e+01
1.080320000000000036e+01
1.083370000000000033e+01
1.080320000000000036e+01
1.083370000000000033e+01
1.086430000000000007e+01
1.083370000000000033e+01
1.086430000000000007e+01
1.083370000000000033e+01
1.086430000000000007e+01
1.083370000000000033e+01
1.083370000000000033e+01
1.083370000000000033e+01
1.080320000000000036e+01
1.083370000000000033e+01
1.083370000000000033e+01
1.080320000000000036e+01
1.077270000000000039e+01
1.080320000000000036e+01
1.080320000000000036e+01
1.080320000000000036e+01
1.080320000000000036e+01
1.080320000000000036e+01
1.083370000000000033e+01
1.083370000000000033e+01
1.083370000000000033e+01
1.080320000000000036e+01
1.083370000000000033e+01
1.080320000000000036e+01
1.083370000000000033e+01
1.083370000000000033e+01
1.086430000000000007e+01
1.083370000000000033e+01
1.080320000000000036e+01
1.080320000000000036e+01
1.083370000000000033e+01
1.083370000000000033e+01
1.083370000000000033e+01
1.086430000000000007e+01
1.083370000000000033e+01
1.083370000000000033e+01
1.083370000000000033e+01
1.080320000000000036e+01
1.080320000000000036e+01
1.083370000000000033e+01
1.083370000000000033e+01
1.083370000000000033e+01
1.083370000000000033e+01
1.077270000000000039e+01
1.083370000000000033e+01
1.077270000000000039e+01
1.080320000000000036e+01
1.083370000000000033e+01
1.080320000000000036e+01
1.083370000000000033e+01
1.083370000000000033e+01
1.083370000000000033e+01
1.086430000000000007e+01
1.080320000000000036e+01
1.077270000000000039e+01
1.080320000000000036e+01
1.080320000000000036e+01
1.083370000000000033e+01
1.080320000000000036e+01
1.080320000000000036e+01
1.083370000000000033e+01
1.080320000000000036e+01
1.083370000000000033e+01
1.083370000000000033e+01
1.083370000000000033e+01
1.083370000000000033e+01
1.080320000000000036e+01
1.083370000000000033e+01
1.080320000000000036e+01
1.083370000000000033e+01
1.086430000000000007e+01
1.083370000000000033e+01
1.089480000000000004e+01
1.086430000000000007e+01
1.086430000000000007e+01
1.089480000000000004e+01
1.086430000000000007e+01
1.086430000000000007e+01
1.089480000000000004e+01
1.086430000000000007e+01
1.086430000000000007e+01
1.086430000000000007e+01
1.083370000000000033e+01
1.086430000000000007e+01
1.086430000000000007e+01
1.086430000000000007e+01
1.089480000000000004e+01
1.086430000000000007e+01
1.086430000000000007e+01
1.086430000000000007e+01
1.083370000000000033e+01
1.089480000000000004e+01
1.086430000000000007e+01
1.086430000000000007e+01
1.089480000000000004e+01
1.086430000000000007e+01
1.083370000000000033e+01
1.086430000000000007e+01
1.089480000000000004e+01
1.089480000000000004e+01
1.086430000000000007e+01
1.089480000000000004e+01
1.092530000000000001e+01
1.089480000000000004e+01
1.083370000000000033e+01
1.086430000000000007e+01
1.083370000000000033e+01
1.083370000000000033e+01
1.080320000000000036e+01
1.083370000000000033e+01
1.086430000000000007e+01
1.086430000000000007e+01
1.086430000000000007e+01
1.086430000000000007e+01
1.089480000000000004e+01
1.089480000000000004e+01
1.080320000000000036e+01
1.086430000000000007e+01
1.086430000000000007e+01
1.086430000000000007e+01
1.092530000000000001e+01
1.086430000000000007e+01
1.089480000000000004e+01
1.086430000000000007e+01
1.083370000000000033e+01
1.089480000000000004e+01
1.086430000000000007e+01
1.083370000000000033e+01
1.086430000000000007e+01
1.086430000000000007e+01
1.086430000000000007e+01
1.080320000000000036e+01
1.086430000000000007e+01
1.092530000000000001e+01
1.086430000000000007e+01
1.089480000000000004e+01
1.089480000000000004e+01
1.083370000000000033e+01
1.089480000000000004e+01
1.086430000000000007e+01
1.089480000000000004e+01
1.086430000000000007e+01
1.092530000000000001e+01
1.089480000000000004e+01
1.089480000000000004e+01
1.092530000000000001e+01
1.086430000000000007e+01
1.086430000000000007e+01
1.092530000000000001e+01
1.089480000000000004e+01
1.089480000000000004e+01
1.089480000000000004e+01
1.092530000000000001e+01
1.089480000000000004e+01
1.086430000000000007e+01
1.089480000000000004e+01
1.086430000000000007e+01
1.089480000000000004e+01
1.092530000000000001e+01
1.086430000000000007e+01
1.092530000000000001e+01
1.092530000000000001e+01
1.089480000000000004e+01
1.092530000000000001e+01
1.089480000000000004e+01
1.089480000000000004e+01
1.089480000000000004e+01
1.089480000000000004e+01
1.092530000000000001e+01
1.089480000000000004e+01
1.089480000000000004e+01
1.089480000000000004e+01
1.089480000000000004e+01
1.092530000000000001e+01
1.089480000000000004e+01
1.089480000000000004e+01
1.086430000000000007e+01
1.086430000000000007e+01
1.092530000000000001e+01
1.086430000000000007e+01
1.092530000000000001e+01
1.089480000000000004e+01
1.092530000000000001e+01
1.095579999999999998e+01
1.089480000000000004e+01
1.086430000000000007e+01
1.089480000000000004e+01
1.086430000000000007e+01
1.092530000000000001e+01
1.092530000000000001e+01
1.086430000000000007e+01
1.092530000000000001e+01
1.089480000000000004e+01
1.092530000000000001e+01
1.089480000000000004e+01
1.089480000000000004e+01
1.092530000000000001e+01
1.086430000000000007e+01
1.086430000000000007e+01
1.092530000000000001e+01
1.089480000000000004e+01
1.092530000000000001e+01
1.086430000000000007e+01
1.089480000000000004e+01
1.089480000000000004e+01
1.086430000000000007e+01
1.092530000000000001e+01
1.089480000000000004e+01
1.089480000000000004e+01
1.092530000000000001e+01
1.092530000000000001e+01
1.095579999999999998e+01
1.089480000000000004e+01
1.092530000000000001e+01
1.095579999999999998e+01
1.095579999999999998e+01
1.098629999999999995e+01
1.095579999999999998e+01
1.101679999999999993e+01
1.098629999999999995e+01
1.095579999999999998e+01
1.098629999999999995e+01
1.095579999999999998e+01
1.101679999999999993e+01
1.095579999999999998e+01
1.095579999999999998e+01
1.101679999999999993e+01
1.095579999999999998e+01
1.095579999999999998e+01
1.095579999999999998e+01
1.095579999999999998e+01
1.098629999999999995e+01
1.092530000000000001e+01
1.098629999999999995e+01
1.092530000000000001e+01
1.092530000000000001e+01
1.101679999999999993e+01
1.098629999999999995e+01
1.098629999999999995e+01
1.101679999999999993e+01
1.098629999999999995e+01
1.098629999999999995e+01
1.095579999999999998e+01
1.095579999999999998e+01
1.095579999999999998e+01
1.095579999999999998e+01
1.098629999999999995e+01
1.095579999999999998e+01
1.095579999999999998e+01
1.098629999999999995e+01
1.095579999999999998e+01
1.098629999999999995e+01
1.098629999999999995e+01
1.101679999999999993e+01
1.098629999999999995e+01
1.092530000000000001e+01
1.095579999999999998e+01
1.095579999999999998e+01
1.098629999999999995e+01
1.101679999999999993e+01
1.095579999999999998e+01
1.098629999999999995e+01
1.095579999999999998e+01
1.095579999999999998e+01
1.098629999999999995e+01
1.098629999999999995e+01
1.098629999999999995e+01
1.095579999999999998e+01
1.098629999999999995e+01
1.098629999999999995e+01
1.098629999999999995e+01
1.098629999999999995e+01
1.098629999999999995e+01
1.098629999999999995e+01
1.095579999999999998e+01
1.098629999999999995e+01
1.095579999999999998e+01
1.098629999999999995e+01
1.098629999999999995e+01
1.098629999999999995e+01
1.098629999999999995e+01
1.095579999999999998e+01
1.095579999999999998e+01
1.098629999999999995e+01
1.095579999999999998e+01
1.095579999999999998e+01
1.095579999999999998e+01
1.098629999999999995e+01
1.095579999999999998e+01
1.098629999999999995e+01
1.098629999999999995e+01
1.095579999999999998e+01
1.098629999999999995e+01
1.098629999999999995e+01
1.098629999999999995e+01
1.098629999999999995e+01
1.098629999999999995e+01
1.095579999999999998e+01
1.095579999999999998e+01
1.098629999999999995e+01
1.098629999999999995e+01
1.098629999999999995e+01
1.098629999999999995e+01
1.095579999999999998e+01
1.095579999999999998e+01
1.101679999999999993e+01
1.095579999999999998e+01
1.098629999999999995e+01
1.095579999999999998e+01
1.098629999999999995e+01
1.098629999999999995e+01
1.095579999999999998e+01
1.098629999999999995e+01
1.098629999999999995e+01
1.095579999999999998e+01
1.098629999999999995e+01
1.098629999999999995e+01
1.098629999999999995e+01
1.092530000000000001e+01
1.095579999999999998e+01
1.095579999999999998e+01
1.095579999999999998e+01
1.098629999999999995e+01
1.098629999999999995e+01
1.095579999999999998e+01
1.095579999999999998e+01
1.098629999999999995e+01
1.098629999999999995e+01
1.092530000000000001e+01
1.098629999999999995e+01
1.095579999999999998e+01
1.101679999999999993e+01
1.095579999999999998e+01
1.095579999999999998e+01
1.092530000000000001e+01
1.101679999999999993e+01
1.098629999999999995e+01
1.095579999999999998e+01
1.095579999999999998e+01
1.098629999999999995e+01
1.095579999999999998e+01
1.101679999999999993e+01
1.107789999999999964e+01
1.098629999999999995e+01
1.098629999999999995e+01
1.098629999999999995e+01
1.101679999999999993e+01
1.101679999999999993e+01
1.098629999999999995e+01
1.095579999999999998e+01
1.104739999999999966e+01
1.098629999999999995e+01
1.101679999999999993e+01
1.098629999999999995e+01
1.098629999999999995e+01
1.101679999999999993e+01
1.095579999999999998e+01
1.101679999999999993e+01
1.095579999999999998e+01
1.101679999999999993e+01
1.101679999999999993e+01
1.098629999999999995e+01
1.104739999999999966e+01
1.101679999999999993e+01
1.101679999999999993e+01
1.101679999999999993e+01
1.101679999999999993e+01
1.110839999999999961e+01
1.104739999999999966e+01
1.098629999999999995e+01
1.110839999999999961e+01
1.104739999999999966e+01
1.101679999999999993e+01
1.104739999999999966e+01
1.104739999999999966e+01
1.107789999999999964e+01
1.107789999999999964e+01
1.107789999999999964e+01
1.110839999999999961e+01
1.104739999999999966e+01
1.104739999999999966e+01
1.107789999999999964e+01
1.104739999999999966e+01
1.107789999999999964e+01
1.107789999999999964e+01
1.110839999999999961e+01
1.110839999999999961e+01
1.104739999999999966e+01
1.104739999999999966e+01
1.104739999999999966e+01
1.104739999999999966e+01
1.104739999999999966e+01
1.110839999999999961e+01
1.107789999999999964e+01
1.104739999999999966e+01
1.107789999999999964e+01
1.104739999999999966e+01
1.107789999999999964e+01
1.104739999999999966e+01
1.110839999999999961e+01
1.104739999999999966e+01
1.107789999999999964e+01
1.104739999999999966e+01
1.110839999999999961e+01
1.101679999999999993e+01
1.107789999999999964e+01
1.110839999999999961e+01
1.107789999999999964e+01
1.104739999999999966e+01
1.098629999999999995e+01
1.107789999999999964e+01
1.104739999999999966e+01
1.104739999999999966e+01
1.104739999999999966e+01
1.107789999999999964e+01
1.107789999999999964e+01
1.104739999999999966e+01
1.107789999999999964e+01
1.107789999999999964e+01
1.107789999999999964e+01
1.107789999999999964e+01
1.104739999999999966e+01
1.101679999999999993e+01
1.107789999999999964e+01
1.101679999999999993e+01
1.107789999999999964e+01
1.104739999999999966e+01
1.107789999999999964e+01
1.104739999999999966e+01
1.110839999999999961e+01
1.110839999999999961e+01
1.107789999999999964e+01
1.098629999999999995e+01
1.110839999999999961e+01
1.104739999999999966e+01
1.104739999999999966e+01
1.104739999999999966e+01
1.101679999999999993e+01
1.104739999999999966e+01
1.107789999999999964e+01
1.107789999999999964e+01
1.107789999999999964e+01
1.104739999999999966e+01
1.104739999999999966e+01
1.107789999999999964e+01
1.107789999999999964e+01
1.104739999999999966e+01
1.104739999999999966e+01
1.107789999999999964e+01
1.107789999999999964e+01
1.110839999999999961e+01
1.110839999999999961e+01
1.107789999999999964e+01
1.104739999999999966e+01
1.107789999999999964e+01
1.101679999999999993e+01
1.110839999999999961e+01
1.107789999999999964e+01
1.107789999999999964e+01
1.107789999999999964e+01
1.107789999999999964e+01
1.113889999999999958e+01
1.104739999999999966e+01
1.107789999999999964e+01
1.101679999999999993e+01
1.107789999999999964e+01
1.107789999999999964e+01
1.104739999999999966e+01
1.104739999999999966e+01
1.107789999999999964e+01
1.107789999999999964e+01
1.107789999999999964e+01
1.104739999999999966e+01
1.107789999999999964e+01
1.107789999999999964e+01
1.104739999999999966e+01
1.107789999999999964e+01
1.104739999999999966e+01
1.107789999999999964e+01
1.107789999999999964e+01
1.104739999999999966e+01
1.104739999999999966e+01
1.104739999999999966e+01
1.104739999999999966e+01
1.107789999999999964e+01
1.107789999999999964e+01
1.107789999999999964e+01
1.101679999999999993e+01
1.104739999999999966e+01
1.107789999999999964e+01
1.107789999999999964e+01
1.107789999999999964e+01
1.104739999999999966e+01
1.104739999999999966e+01
1.104739999999999966e+01
1.101679999999999993e+01
1.104739999999999966e+01
1.104739999999999966e+01
1.104739999999999966e+01
1.104739999999999966e+01
1.110839999999999961e+01
1.101679999999999993e+01
1.104739999999999966e+01
1.104739999999999966e+01
1.107789999999999964e+01
1.104739999999999966e+01
1.107789999999999964e+01
1.107789999999999964e+01
1.107789999999999964e+01
1.107789999999999964e+01
1.101679999999999993e+01
1.104739999999999966e+01
1.101679999999999993e+01
1.104739999999999966e+01
1.107789999999999964e+01
1.104739999999999966e+01
1.104739999999999966e+01
1.104739999999999966e+01
1.104739999999999966e+01
1.104739999999999966e+01
1.101679999999999993e+01
1.107789999999999964e+01
1.104739999999999966e+01
1.104739999999999966e+01
1.104739999999999966e+01
1.104739999999999966e+01
1.107789999999999964e+01
1.104739999999999966e+01
1.110839999999999961e+01
1.110839999999999961e+01
1.107789999999999964e+01
1.104739999999999966e+01
1.107789999999999964e+01
1.110839999999999961e+01
1.110839999999999961e+01
1.107789999999999964e+01
1.107789999999999964e+01
1.116939999999999955e+01
1.110839999999999961e+01
1.110839999999999961e+01
1.110839999999999961e+01
1.110839999999999961e+01
1.113889999999999958e+01
1.107789999999999964e+01
1.110839999999999961e+01
1.107789999999999964e+01
1.110839999999999961e+01
1.113889999999999958e+01
1.110839999999999961e+01
1.113889999999999958e+01
1.113889999999999958e+01
1.107789999999999964e+01
1.113889999999999958e+01
1.110839999999999961e+01
1.113889999999999958e+01
1.110839999999999961e+01
1.107789999999999964e+01
1.110839999999999961e+01
1.110839999999999961e+01
1.113889999999999958e+01
1.113889999999999958e+01
1.113889999999999958e+01
1.113889999999999958e+01
1.113889999999999958e+01
1.113889999999999958e+01
1.110839999999999961e+01
1.107789999999999964e+01
1.113889999999999958e+01
1.113889999999999958e+01
1.116939999999999955e+01
1.110839999999999961e+01
1.113889999999999958e+01
1.113889999999999958e+01
1.116939999999999955e+01
1.113889999999999958e+01
1.110839999999999961e+01
1.110839999999999961e+01
1.110839999999999961e+01
1.110839999999999961e+01
1.113889999999999958e+01
1.110839999999999961e+01
1.110839999999999961e+01
1.110839999999999961e+01
1.110839999999999961e+01
1.110839999999999961e+01
1.113889999999999958e+01
1.107789999999999964e+01
1.113889999999999958e+01
1.110839999999999961e+01
1.110839999999999961e+01
1.113889999999999958e+01
1.110839999999999961e+01
1.113889999999999958e+01
1.110839999999999961e+01
1.110839999999999961e+01
1.113889999999999958e+01
1.110839999999999961e+01
1.110839999999999961e+01
1.110839999999999961e+01
1.113889999999999958e+01
1.110839999999999961e+01
1.113889999999999958e+01
1.110839999999999961e+01
1.113889999999999958e+01
1.110839999999999961e+01
1.107789999999999964e+01
1.110839999999999961e+01
1.113889999999999958e+01
1.110839999999999961e+01
1.113889999999999958e+01
1.110839999999999961e+01
1.107789999999999964e+01
1.110839999999999961e+01
1.110839999999999961e+01
1.110839999999999961e+01
1.110839999999999961e+01
1.110839999999999961e+01
1.110839999999999961e+01
1.113889999999999958e+01
1.110839999999999961e+01
1.113889999999999958e+01
1.107789999999999964e+01
1.107789999999999964e+01
1.107789999999999964e+01
1.113889999999999958e+01
1.110839999999999961e+01
1.110839999999999961e+01
1.116939999999999955e+01
1.110839999999999961e+01
1.113889999999999958e+01
1.113889999999999958e+01
1.110839999999999961e+01
1.113889999999999958e+01
1.110839999999999961e+01
1.107789999999999964e+01
1.113889999999999958e+01
1.113889999999999958e+01
1.110839999999999961e+01
1.113889999999999958e+01
1.110839999999999961e+01
1.107789999999999964e+01
1.110839999999999961e+01
1.107789999999999964e+01
1.113889999999999958e+01
1.113889999999999958e+01
1.113889999999999958e+01
1.113889999999999958e+01
1.119999999999999929e+01
1.113889999999999958e+01
1.110839999999999961e+01
1.113889999999999958e+01
1.107789999999999964e+01
1.113889999999999958e+01
1.110839999999999961e+01
1.113889999999999958e+01
1.107789999999999964e+01
1.110839999999999961e+01
1.110839999999999961e+01
1.116939999999999955e+01
1.110839999999999961e+01
1.110839999999999961e+01
1.113889999999999958e+01
1.113889999999999958e+01
1.113889999999999958e+01
1.110839999999999961e+01
1.113889999999999958e+01
1.110839999999999961e+01
1.113889999999999958e+01
1.113889999999999958e+01
1.107789999999999964e+01
1.113889999999999958e+01
1.116939999999999955e+01
1.110839999999999961e+01
1.116939999999999955e+01
1.113889999999999958e+01
1.113889999999999958e+01
1.113889999999999958e+01
1.110839999999999961e+01
1.113889999999999958e+01
1.113889999999999958e+01
1.107789999999999964e+01
1.113889999999999958e+01
1.110839999999999961e+01
1.113889999999999958e+01
1.110839999999999961e+01
1.113889999999999958e+01
1.113889999999999958e+01
1.110839999999999961e+01
1.110839999999999961e+01
1.110839999999999961e+01
1.110839999999999961e+01
1.113889999999999958e+01
1.110839999999999961e+01
1.116939999999999955e+01
1.110839999999999961e+01
1.110839999999999961e+01
1.110839999999999961e+01
1.110839999999999961e+01
1.113889999999999958e+01
1.107789999999999964e+01
1.110839999999999961e+01
1.113889999999999958e+01
1.116939999999999955e+01
1.116939999999999955e+01
1.110839999999999961e+01
1.113889999999999958e+01
1.119999999999999929e+01
1.113889999999999958e+01
1.119999999999999929e+01
1.110839999999999961e+01
1.113889999999999958e+01
1.116939999999999955e+01
1.119999999999999929e+01
1.123049999999999926e+01
1.113889999999999958e+01
1.119999999999999929e+01
1.116939999999999955e+01
1.113889999999999958e+01
1.119999999999999929e+01
1.113889999999999958e+01
1.119999999999999929e+01
1.116939999999999955e+01
1.116939999999999955e+01
1.116939999999999955e+01
1.119999999999999929e+01
1.119999999999999929e+01
1.119999999999999929e+01
1.116939999999999955e+01
1.116939999999999955e+01
1.116939999999999955e+01
1.119999999999999929e+01
1.123049999999999926e+01
1.119999999999999929e+01
1.116939999999999955e+01
1.119999999999999929e+01
1.116939999999999955e+01
1.119999999999999929e+01
1.113889999999999958e+01
1.119999999999999929e+01
1.119999999999999929e+01
1.123049999999999926e+01
1.119999999999999929e+01
1.119999999999999929e+01
1.116939999999999955e+01
1.116939999999999955e+01
1.119999999999999929e+01
1.119999999999999929e+01
1.113889999999999958e+01
1.116939999999999955e+01
1.116939999999999955e+01
1.116939999999999955e+01
1.116939999999999955e+01
1.116939999999999955e+01
1.119999999999999929e+01
1.116939999999999955e+01
1.116939999999999955e+01
1.116939999999999955e+01
1.116939999999999955e+01
1.119999999999999929e+01
1.123049999999999926e+01
1.113889999999999958e+01
1.116939999999999955e+01
1.119999999999999929e+01
1.123049999999999926e+01
1.116939999999999955e+01
1.113889999999999958e+01
1.110839999999999961e+01
1.116939999999999955e+01
1.119999999999999929e+01
1.116939999999999955e+01
1.116939999999999955e+01
1.116939999999999955e+01
1.116939999999999955e+01
1.116939999999999955e+01
1.119999999999999929e+01
1.110839999999999961e+01
1.116939999999999955e+01
1.116939999999999955e+01
1.116939999999999955e+01
1.119999999999999929e+01
1.119999999999999929e+01
1.113889999999999958e+01
1.119999999999999929e+01
1.116939999999999955e+01
1.119999999999999929e+01
1.119999999999999929e+01
1.123049999999999926e+01
1.116939999999999955e+01
1.116939999999999955e+01
1.116939999999999955e+01
1.116939999999999955e+01
1.119999999999999929e+01
1.113889999999999958e+01
1.116939999999999955e+01
1.123049999999999926e+01
1.116939999999999955e+01
1.119999999999999929e+01
1.116939999999999955e+01
1.116939999999999955e+01
1.113889999999999958e+01
1.116939999999999955e+01
1.116939999999999955e+01
1.116939999999999955e+01
1.116939999999999955e+01
1.116939999999999955e+01
1.119999999999999929e+01
1.123049999999999926e+01
1.116939999999999955e+01
1.126099999999999923e+01
1.123049999999999926e+01
1.116939999999999955e+01
1.113889999999999958e+01
1.116939999999999955e+01
1.119999999999999929e+01
1.116939999999999955e+01
1.119999999999999929e+01
1.119999999999999929e+01
1.113889999999999958e+01
1.116939999999999955e+01
1.119999999999999929e+01
1.116939999999999955e+01
1.113889999999999958e+01
1.119999999999999929e+01
1.116939999999999955e+01
1.119999999999999929e+01
1.119999999999999929e+01
1.110839999999999961e+01
1.119999999999999929e+01
1.116939999999999955e+01
1.113889999999999958e+01
1.116939999999999955e+01
1.116939999999999955e+01
1.123049999999999926e+01
1.116939999999999955e+01
1.123049999999999926e+01
1.113889999999999958e+01
1.119999999999999929e+01
1.119999999999999929e+01
1.119999999999999929e+01
1.119999999999999929e+01
1.119999999999999929e+01
1.123049999999999926e+01
1.119999999999999929e+01
1.119999999999999929e+01
1.119999999999999929e+01
1.116939999999999955e+01
1.116939999999999955e+01
1.123049999999999926e+01
1.123049999999999926e+01
1.116939999999999955e+01
1.119999999999999929e+01
1.119999999999999929e+01
1.119999999999999929e+01
1.116939999999999955e+01
1.123049999999999926e+01
1.113889999999999958e+01
1.116939999999999955e+01
1.123049999999999926e+01
1.119999999999999929e+01
1.119999999999999929e+01
1.116939999999999955e+01
1.116939999999999955e+01
1.116939999999999955e+01
1.119999999999999929e+01
1.116939999999999955e+01
1.119999999999999929e+01
1.113889999999999958e+01
1.119999999999999929e+01
1.116939999999999955e+01
1.116939999999999955e+01
1.116939999999999955e+01
1.116939999999999955e+01
1.119999999999999929e+01
1.116939999999999955e+01
1.113889999999999958e+01
1.119999999999999929e+01
1.116939999999999955e+01
1.116939999999999955e+01
1.116939999999999955e+01
1.116939999999999955e+01
1.123049999999999926e+01
1.116939999999999955e+01
1.116939999999999955e+01
1.116939999999999955e+01
1.113889999999999958e+01
1.123049999999999926e+01
1.116939999999999955e+01
1.116939999999999955e+01
1.116939999999999955e+01
1.123049999999999926e+01
1.119999999999999929e+01
1.119999999999999929e+01
1.119999999999999929e+01
1.119999999999999929e+01
1.119999999999999929e+01
1.116939999999999955e+01
1.116939999999999955e+01
1.119999999999999929e+01
1.119999999999999929e+01
1.113889999999999958e+01
1.116939999999999955e+01
1.119999999999999929e+01
1.119999999999999929e+01
1.119999999999999929e+01
1.116939999999999955e+01
1.116939999999999955e+01
1.113889999999999958e+01
1.119999999999999929e+01
1.116939999999999955e+01
1.116939999999999955e+01
1.119999999999999929e+01
1.113889999999999958e+01
1.123049999999999926e+01
1.116939999999999955e+01
1.116939999999999955e+01
1.116939999999999955e+01
1.119999999999999929e+01
1.119999999999999929e+01
1.116939999999999955e+01
1.116939999999999955e+01
1.123049999999999926e+01
1.123049999999999926e+01
1.123049999999999926e+01
1.126099999999999923e+01
1.126099999999999923e+01
1.126099999999999923e+01
1.126099999999999923e+01
1.129149999999999920e+01
1.126099999999999923e+01
1.126099999999999923e+01
1.126099999999999923e+01
1.126099999999999923e+01
1.132199999999999918e+01
1.123049999999999926e+01
1.129149999999999920e+01
1.126099999999999923e+01
1.126099999999999923e+01
1.123049999999999926e+01
1.123049999999999926e+01
1.126099999999999923e+01
1.126099999999999923e+01
1.119999999999999929e+01
1.126099999999999923e+01
1.123049999999999926e+01
1.129149999999999920e+01
1.123049999999999926e+01
1.126099999999999923e+01
1.126099999999999923e+01
1.119999999999999929e+01
1.123049999999999926e+01
1.126099999999999923e+01
1.129149999999999920e+01
1.123049999999999926e+01
1.126099999999999923e+01
1.126099999999999923e+01
1.119999999999999929e+01
1.126099999999999923e+01
1.126099999999999923e+01
1.126099999999999923e+01
1.126099999999999923e+01
1.129149999999999920e+01
1.129149999999999920e+01
1.123049999999999926e+01
1.129149999999999920e+01
1.129149999999999920e+01
1.126099999999999923e+01
1.126099999999999923e+01
1.123049999999999926e+01
1.126099999999999923e+01
1.129149999999999920e+01
1.126099999999999923e+01
1.126099999999999923e+01
1.123049999999999926e+01
1.129149999999999920e+01
1.119999999999999929e+01
1.126099999999999923e+01
1.126099999999999923e+01
1.129149999999999920e+01
1.129149999999999920e+01
1.119999999999999929e+01
1.129149999999999920e+01
1.126099999999999923e+01
1.126099999999999923e+01
1.119999999999999929e+01
1.129149999999999920e+01
1.132199999999999918e+01
1.129149999999999920e+01
1.119999999999999929e+01
1.123049999999999926e+01
1.123049999999999926e+01
1.126099999999999923e+01
1.126099999999999923e+01
1.123049999999999926e+01
1.123049999999999926e+01
1.123049999999999926e+01
1.126099999999999923e+01
1.126099999999999923e+01
1.129149999999999920e+01
1.123049999999999926e+01
1.126099999999999923e+01
1.126099999999999923e+01
1.123049999999999926e+01
1.123049999999999926e+01
1.129149999999999920e+01
1.123049999999999926e+01
1.123049999999999926e+01
1.129149999999999920e+01
1.119999999999999929e+01
1.126099999999999923e+01
1.123049999999999926e+01
1.123049999999999926e+01
1.126099999999999923e+01
1.123049999999999926e+01
1.126099999999999923e+01
1.126099999999999923e+01
1.126099999999999923e+01
1.123049999999999926e+01
1.129149999999999920e+01
1.129149999999999920e+01
1.129149999999999920e+01
1.123049999999999926e+01
1.123049999999999926e+01
1.129149999999999920e+01
1.126099999999999923e+01
1.126099999999999923e+01
1.126099999999999923e+01
1.126099999999999923e+01
1.123049999999999926e+01
1.129149999999999920e+01
1.126099999999999923e+01
1.123049999999999926e+01
1.129149999999999920e+01
1.126099999999999923e+01
1.129149999999999920e+01
1.123049999999999926e+01
1.123049999999999926e+01
1.123049999999999926e+01
1.123049999999999926e+01
1.123049999999999926e+01
1.132199999999999918e+01
1.123049999999999926e+01
1.129149999999999920e+01
1.123049999999999926e+01
1.129149999999999920e+01
1.123049999999999926e+01
1.126099999999999923e+01
1.126099999999999923e+01
1.126099999999999923e+01
1.126099999999999923e+01
1.129149999999999920e+01
1.123049999999999926e+01
1.129149999999999920e+01
1.123049999999999926e+01
1.126099999999999923e+01
1.126099999999999923e+01
1.123049999999999926e+01
1.123049999999999926e+01
1.129149999999999920e+01
1.129149999999999920e+01
1.126099999999999923e+01
1.126099999999999923e+01
1.126099999999999923e+01
1.129149999999999920e+01
1.126099999999999923e+01
1.126099999999999923e+01
1.126099999999999923e+01
1.126099999999999923e+01
1.129149999999999920e+01
1.126099999999999923e+01
1.126099999999999923e+01
1.126099999999999923e+01
1.126099999999999923e+01
1.119999999999999929e+01
1.119999999999999929e+01
1.123049999999999926e+01
1.119999999999999929e+01
1.123049999999999926e+01
1.123049999999999926e+01
1.123049999999999926e+01
1.123049999999999926e+01
1.126099999999999923e+01
1.126099999999999923e+01
1.126099999999999923e+01
1.123049999999999926e+01
1.123049999999999926e+01
1.123049999999999926e+01
1.119999999999999929e+01
1.123049999999999926e+01
1.119999999999999929e+01
1.123049999999999926e+01
1.123049999999999926e+01
1.123049999999999926e+01
1.123049999999999926e+01
1.123049999999999926e+01
1.119999999999999929e+01
1.123049999999999926e+01
1.123049999999999926e+01
1.119999999999999929e+01
1.126099999999999923e+01
1.116939999999999955e+01
1.123049999999999926e+01
1.119999999999999929e+01
1.123049999999999926e+01
1.116939999999999955e+01
1.123049999999999926e+01
1.119999999999999929e+01
1.123049999999999926e+01
1.123049999999999926e+01
1.119999999999999929e+01
1.116939999999999955e+01
1.119999999999999929e+01
1.116939999999999955e+01
1.123049999999999926e+01
1.126099999999999923e+01
1.123049999999999926e+01
1.123049999999999926e+01
1.123049999999999926e+01
1.119999999999999929e+01
1.126099999999999923e+01
1.123049999999999926e+01
1.119999999999999929e+01
1.119999999999999929e+01
1.123049999999999926e+01
1.123049999999999926e+01
1.123049999999999926e+01
1.123049999999999926e+01
1.123049999999999926e+01
1.126099999999999923e+01
1.123049999999999926e+01
1.123049999999999926e+01
1.123049999999999926e+01
1.123049999999999926e+01
1.123049999999999926e+01
1.123049999999999926e+01
1.123049999999999926e+01
1.123049999999999926e+01
1.123049999999999926e+01
1.119999999999999929e+01
1.123049999999999926e+01
1.116939999999999955e+01
1.123049999999999926e+01
1.123049999999999926e+01
1.119999999999999929e+01
1.123049999999999926e+01
1.119999999999999929e+01
1.119999999999999929e+01
1.119999999999999929e+01
1.123049999999999926e+01
1.123049999999999926e+01
1.119999999999999929e+01
1.126099999999999923e+01
1.126099999999999923e+01
1.126099999999999923e+01
1.119999999999999929e+01
1.123049999999999926e+01
1.123049999999999926e+01
1.126099999999999923e+01
1.123049999999999926e+01
1.119999999999999929e+01
1.119999999999999929e+01
1.123049999999999926e+01
1.119999999999999929e+01
1.123049999999999926e+01
1.119999999999999929e+01
1.123049999999999926e+01
1.123049999999999926e+01
1.126099999999999923e+01
1.123049999999999926e+01
1.123049999999999926e+01
1.119999999999999929e+01
1.123049999999999926e+01
1.119999999999999929e+01
1.116939999999999955e+01
1.116939999999999955e+01
1.119999999999999929e+01
1.119999999999999929e+01
1.119999999999999929e+01
1.119999999999999929e+01
1.116939999999999955e+01
1.116939999999999955e+01
1.113889999999999958e+01
1.119999999999999929e+01
1.119999999999999929e+01
1.116939999999999955e+01
1.119999999999999929e+01
1.116939999999999955e+01
1.126099999999999923e+01
1.119999999999999929e+01
1.123049999999999926e+01
1.113889999999999958e+01
1.113889999999999958e+01
1.119999999999999929e+01
1.119999999999999929e+01
1.123049999999999926e+01
1.113889999999999958e+01
1.119999999999999929e+01
1.113889999999999958e+01
1.119999999999999929e+01
1.116939999999999955e+01
1.116939999999999955e+01
1.123049999999999926e+01
1.116939999999999955e+01
1.116939999999999955e+01
1.119999999999999929e+01
1.113889999999999958e+01
1.116939999999999955e+01
1.119999999999999929e+01
1.119999999999999929e+01
1.119999999999999929e+01
1.116939999999999955e+01
1.116939999999999955e+01
1.123049999999999926e+01
1.116939999999999955e+01
1.123049999999999926e+01
1.116939999999999955e+01
1.119999999999999929e+01
1.116939999999999955e+01
1.116939999999999955e+01
1.123049999999999926e+01
1.123049999999999926e+01
1.116939999999999955e+01
1.119999999999999929e+01
1.116939999999999955e+01
1.123049999999999926e+01
1.116939999999999955e+01
1.116939999999999955e+01
1.123049999999999926e+01
1.113889999999999958e+01
1.119999999999999929e+01
1.119999999999999929e+01
1.116939999999999955e+01
1.119999999999999929e+01
1.119999999999999929e+01
1.116939999999999955e+01
1.119999999999999929e+01
1.119999999999999929e+01
1.119999999999999929e+01
1.116939999999999955e+01
1.116939999999999955e+01
1.116939999999999955e+01
1.113889999999999958e+01
1.119999999999999929e+01
1.116939999999999955e+01
1.119999999999999929e+01
1.116939999999999955e+01
1.119999999999999929e+01
1.116939999999999955e+01
1.116939999999999955e+01
1.116939999999999955e+01
1.119999999999999929e+01
1.116939999999999955e+01
1.113889999999999958e+01
1.113889999999999958e+01
1.119999999999999929e+01
1.107789999999999964e+01
1.119999999999999929e+01
1.119999999999999929e+01
1.116939999999999955e+01
1.116939999999999955e+01
1.110839999999999961e+01
1.116939999999999955e+01
1.113889999999999958e+01
1.110839999999999961e+01
1.116939999999999955e+01
1.113889999999999958e+01
1.116939999999999955e+01
1.113889999999999958e+01
1.113889999999999958e+01
1.113889999999999958e+01
1.116939999999999955e+01
1.113889999999999958e+01
1.113889999999999958e+01
1.110839999999999961e+01
1.116939999999999955e+01
1.119999999999999929e+01
1.113889999999999958e+01
1.116939999999999955e+01
1.110839999999999961e+01
1.113889999999999958e+01
1.116939999999999955e+01
1.113889999999999958e+01
1.110839999999999961e+01
1.113889999999999958e+01
1.113889999999999958e+01
1.113889999999999958e+01
1.110839999999999961e+01
1.113889999999999958e+01
1.110839999999999961e+01
1.116939999999999955e+01
1.113889999999999958e+01
1.110839999999999961e+01
1.119999999999999929e+01
1.110839999999999961e+01
1.110839999999999961e+01
1.113889999999999958e+01
1.113889999999999958e+01
1.116939999999999955e+01
1.113889999999999958e+01
1.113889999999999958e+01
1.113889999999999958e+01
1.113889999999999958e+01
1.116939999999999955e+01
1.119999999999999929e+01
1.110839999999999961e+01
1.116939999999999955e+01
1.113889999999999958e+01
1.113889999999999958e+01
1.113889999999999958e+01
1.113889999999999958e+01
1.113889999999999958e+01
1.110839999999999961e+01
1.113889999999999958e+01
1.110839999999999961e+01
1.113889999999999958e+01
1.113889999999999958e+01
1.113889999999999958e+01
1.113889999999999958e+01
1.113889999999999958e+01
1.110839999999999961e+01
1.116939999999999955e+01
1.110839999999999961e+01
1.113889999999999958e+01
1.116939999999999955e+01
1.119999999999999929e+01
1.119999999999999929e+01
1.113889999999999958e+01
1.116939999999999955e+01
1.110839999999999961e+01
1.116939999999999955e+01
1.116939999999999955e+01
1.107789999999999964e+01
1.110839999999999961e+01
1.110839999999999961e+01
1.110839999999999961e+01
1.113889999999999958e+01
1.110839999999999961e+01
1.107789999999999964e+01
1.113889999999999958e+01
1.107789999999999964e+01
1.113889999999999958e+01
1.107789999999999964e+01
1.110839999999999961e+01
1.113889999999999958e+01
1.110839999999999961e+01
1.110839999999999961e+01
1.110839999999999961e+01
1.113889999999999958e+01
1.107789999999999964e+01
1.113889999999999958e+01
1.110839999999999961e+01
1.110839999999999961e+01
1.113889999999999958e+01
1.113889999999999958e+01
1.110839999999999961e+01
1.110839999999999961e+01
1.110839999999999961e+01
1.110839999999999961e+01
1.113889999999999958e+01
1.110839999999999961e+01
1.110839999999999961e+01
1.110839999999999961e+01
1.110839999999999961e+01
1.110839999999999961e+01
1.110839999999999961e+01
1.110839999999999961e+01
1.113889999999999958e+01
1.110839999999999961e+01
1.110839999999999961e+01
1.107789999999999964e+01
1.113889999999999958e+01
1.113889999999999958e+01
1.110839999999999961e+01
1.116939999999999955e+01
1.110839999999999961e+01
1.110839999999999961e+01
1.110839999999999961e+01
1.107789999999999964e+01
1.113889999999999958e+01
1.107789999999999964e+01
1.113889999999999958e+01
1.107789999999999964e+01
1.113889999999999958e+01
1.110839999999999961e+01
1.110839999999999961e+01
1.113889999999999958e+01
1.110839999999999961e+01
1.113889999999999958e+01
1.107789999999999964e+01
1.110839999999999961e+01
1.113889999999999958e+01
1.110839999999999961e+01
1.113889999999999958e+01
1.110839999999999961e+01
1.110839999999999961e+01
1.113889999999999958e+01
1.110839999999999961e+01
1.110839999999999961e+01
1.113889999999999958e+01
1.110839999999999961e+01
1.110839999999999961e+01
1.110839999999999961e+01
1.110839999999999961e+01
1.110839999999999961e+01
1.107789999999999964e+01
1.113889999999999958e+01
1.110839999999999961e+01
1.107789999999999964e+01
1.107789999999999964e+01
1.113889999999999958e+01
1.110839999999999961e+01
1.107789999999999964e+01
1.107789999999999964e+01
1.113889999999999958e+01
1.107789999999999964e+01
1.107789999999999964e+01
1.113889999999999958e+01
1.113889999999999958e+01
1.113889999999999958e+01
1.110839999999999961e+01
1.110839999999999961e+01
1.110839999999999961e+01
1.104739999999999966e+01
1.110839999999999961e+01
1.104739999999999966e+01
1.104739999999999966e+01
1.113889999999999958e+01
1.113889999999999958e+01
1.107789999999999964e+01
1.110839999999999961e+01
1.110839999999999961e+01
1.107789999999999964e+01
1.113889999999999958e+01
1.110839999999999961e+01
1.110839999999999961e+01
1.110839999999999961e+01
1.110839999999999961e+01
1.104739999999999966e+01
1.110839999999999961e+01
1.107789999999999964e+01
1.107789999999999964e+01
1.110839999999999961e+01
1.107789999999999964e+01
1.107789999999999964e+01
1.107789999999999964e+01
1.113889999999999958e+01
1.107789999999999964e+01
1.107789999999999964e+01
1.110839999999999961e+01
1.107789999999999964e+01
1.107789999999999964e+01
1.107789999999999964e+01
1.107789999999999964e+01
1.113889999999999958e+01
1.107789999999999964e+01
1.110839999999999961e+01
1.110839999999999961e+01
1.110839999999999961e+01
1.107789999999999964e+01
1.110839999999999961e+01
1.110839999999999961e+01
1.110839999999999961e+01
1.107789999999999964e+01
1.110839999999999961e+01
1.113889999999999958e+01
1.113889999999999958e+01
1.113889999999999958e+01
1.107789999999999964e+01
1.110839999999999961e+01
1.110839999999999961e+01
1.107789999999999964e+01
1.110839999999999961e+01
1.113889999999999958e+01
1.104739999999999966e+01
1.116939999999999955e+01
1.107789999999999964e+01
1.107789999999999964e+01
1.104739999999999966e+01
1.107789999999999964e+01
1.104739999999999966e+01
1.107789999999999964e+01
1.110839999999999961e+01
1.107789999999999964e+01
1.104739999999999966e+01
1.104739999999999966e+01
1.107789999999999964e+01
1.110839999999999961e+01
1.104739999999999966e+01
1.101679999999999993e+01
1.107789999999999964e+01
1.104739999999999966e+01
1.110839999999999961e+01
1.104739999999999966e+01
1.104739999999999966e+01
1.107789999999999964e+01
1.104739999999999966e+01
1.107789999999999964e+01
1.104739999999999966e+01
1.104739999999999966e+01
1.110839999999999961e+01
1.107789999999999964e+01
1.107789999999999964e+01
1.104739999999999966e+01
1.107789999999999964e+01
1.107789999999999964e+01
1.107789999999999964e+01
1.107789999999999964e+01
1.104739999999999966e+01
1.104739999999999966e+01
1.107789999999999964e+01
1.104739999999999966e+01
1.107789999999999964e+01
1.104739999999999966e+01
1.104739999999999966e+01
1.104739999999999966e+01
1.104739999999999966e+01
1.104739999999999966e+01
1.101679999999999993e+01
1.104739999999999966e+01
1.104739999999999966e+01
1.107789999999999964e+01
1.110839999999999961e+01
1.101679999999999993e+01
1.107789999999999964e+01
1.104739999999999966e+01
1.107789999999999964e+01
1.101679999999999993e+01
1.107789999999999964e+01
1.104739999999999966e+01
1.107789999999999964e+01
1.104739999999999966e+01
1.107789999999999964e+01
1.107789999999999964e+01
1.104739999999999966e+01
1.104739999999999966e+01
1.104739999999999966e+01
1.104739999999999966e+01
1.104739999999999966e+01
1.104739999999999966e+01
1.110839999999999961e+01
1.107789999999999964e+01
1.107789999999999964e+01
1.110839999999999961e+01
1.104739999999999966e+01
1.107789999999999964e+01
1.104739999999999966e+01
1.098629999999999995e+01
1.101679999999999993e+01
1.098629999999999995e+01
1.104739999999999966e+01
1.104739999999999966e+01
1.107789999999999964e+01
1.104739999999999966e+01
1.104739999999999966e+01
1.101679999999999993e+01
1.104739999999999966e+01
1.101679999999999993e+01
1.101679999999999993e+01
1.098629999999999995e+01
1.101679999999999993e+01
1.104739999999999966e+01
1.104739999999999966e+01
1.101679999999999993e+01
1.098629999999999995e+01
1.098629999999999995e+01
1.101679999999999993e+01
1.101679999999999993e+01
1.104739999999999966e+01
1.104739999999999966e+01
1.101679999999999993e+01
1.101679999999999993e+01
1.104739999999999966e+01
1.098629999999999995e+01
1.104739999999999966e+01
1.104739999999999966e+01
1.104739999999999966e+01
1.104739999999999966e+01
1.101679999999999993e+01
1.104739999999999966e+01
1.104739999999999966e+01
1.101679999999999993e+01
1.104739999999999966e+01
1.101679999999999993e+01
1.104739999999999966e+01
1.098629999999999995e+01
1.104739999999999966e+01
1.101679999999999993e+01
1.104739999999999966e+01
1.101679999999999993e+01
1.107789999999999964e+01
1.101679999999999993e+01
1.098629999999999995e+01
1.101679999999999993e+01
1.101679999999999993e+01
1.104739999999999966e+01
1.101679999999999993e+01
1.104739999999999966e+01
1.104739999999999966e+01
1.104739999999999966e+01
1.107789999999999964e+01
1.104739999999999966e+01
1.101679999999999993e+01
1.104739999999999966e+01
1.104739999999999966e+01
1.104739999999999966e+01
1.107789999999999964e+01
1.104739999999999966e+01
1.104739999999999966e+01
1.104739999999999966e+01
1.107789999999999964e+01
1.104739999999999966e+01
1.101679999999999993e+01
1.101679999999999993e+01
1.098629999999999995e+01
1.104739999999999966e+01
1.101679999999999993e+01
1.095579999999999998e+01
1.101679999999999993e+01
1.095579999999999998e+01
1.098629999999999995e+01
1.101679999999999993e+01
1.101679999999999993e+01
1.101679999999999993e+01
1.095579999999999998e+01
1.101679999999999993e+01
1.098629999999999995e+01
1.101679999999999993e+01
1.101679999999999993e+01
1.098629999999999995e+01
1.101679999999999993e+01
1.098629999999999995e+01
1.098629999999999995e+01
1.098629999999999995e+01
1.101679999999999993e+01
1.098629999999999995e+01
1.101679999999999993e+01
1.098629999999999995e+01
1.098629999999999995e+01
1.095579999999999998e+01
1.101679999999999993e+01
1.104739999999999966e+01
1.104739999999999966e+01
1.101679999999999993e+01
1.098629999999999995e+01
1.095579999999999998e+01
1.101679999999999993e+01
1.095579999999999998e+01
1.095579999999999998e+01
1.101679999999999993e+01
1.098629999999999995e+01
1.095579999999999998e+01
1.098629999999999995e+01
1.101679999999999993e+01
1.101679999999999993e+01
1.098629999999999995e+01
1.098629999999999995e+01
1.101679999999999993e+01
1.101679999999999993e+01
1.101679999999999993e+01
1.098629999999999995e+01
1.098629999999999995e+01
1.098629999999999995e+01
1.101679999999999993e+01
1.104739999999999966e+01
1.098629999999999995e+01
1.098629999999999995e+01
1.101679999999999993e+01
1.098629999999999995e+01
1.098629999999999995e+01
1.098629999999999995e+01
1.101679999999999993e+01
1.101679999999999993e+01
1.098629999999999995e+01
1.098629999999999995e+01
1.101679999999999993e+01
1.098629999999999995e+01
1.098629999999999995e+01
1.098629999999999995e+01
1.098629999999999995e+01
1.101679999999999993e+01
1.098629999999999995e+01
1.095579999999999998e+01
1.101679999999999993e+01
1.098629999999999995e+01
1.101679999999999993e+01
1.098629999999999995e+01
1.098629999999999995e+01
1.095579999999999998e+01
1.098629999999999995e+01
1.095579999999999998e+01
1.095579999999999998e+01
1.098629999999999995e+01
1.092530000000000001e+01
1.098629999999999995e+01
1.092530000000000001e+01
1.095579999999999998e+01
1.095579999999999998e+01
1.098629999999999995e+01
1.101679999999999993e+01
1.098629999999999995e+01
1.092530000000000001e+01
1.098629999999999995e+01
1.098629999999999995e+01
1.095579999999999998e+01
1.095579999999999998e+01
1.098629999999999995e+01
1.095579999999999998e+01
1.101679999999999993e+01
1.098629999999999995e+01
1.098629999999999995e+01
1.092530000000000001e+01
1.098629999999999995e+01
1.098629999999999995e+01
1.098629999999999995e+01
1.098629999999999995e+01
1.095579999999999998e+01
1.095579999999999998e+01
1.095579999999999998e+01
1.098629999999999995e+01
1.098629999999999995e+01
1.098629999999999995e+01
1.095579999999999998e+01
1.095579999999999998e+01
1.098629999999999995e+01
1.098629999999999995e+01
1.098629999999999995e+01
1.098629999999999995e+01
1.098629999999999995e+01
1.098629999999999995e+01
1.098629999999999995e+01
1.101679999999999993e+01
1.095579999999999998e+01
1.098629999999999995e+01
1.098629999999999995e+01
1.098629999999999995e+01
1.098629999999999995e+01
1.098629999999999995e+01
1.098629999999999995e+01
1.098629999999999995e+01
1.095579999999999998e+01
1.098629999999999995e+01
1.095579999999999998e+01
1.095579999999999998e+01
1.098629999999999995e+01
1.095579999999999998e+01
1.095579999999999998e+01
1.095579999999999998e+01
1.095579999999999998e+01
1.095579999999999998e+01
1.098629999999999995e+01
1.098629999999999995e+01
1.101679999999999993e+01
1.092530000000000001e+01
1.095579999999999998e+01
1.098629999999999995e+01
1.095579999999999998e+01
1.092530000000000001e+01
1.092530000000000001e+01
1.092530000000000001e+01
1.098629999999999995e+01
1.095579999999999998e+01
1.092530000000000001e+01
1.092530000000000001e+01
1.098629999999999995e+01
1.095579999999999998e+01
1.095579999999999998e+01
1.092530000000000001e+01
1.089480000000000004e+01
1.095579999999999998e+01
1.095579999999999998e+01
1.092530000000000001e+01
1.095579999999999998e+01
1.092530000000000001e+01
1.092530000000000001e+01
1.092530000000000001e+01
1.092530000000000001e+01
1.095579999999999998e+01
1.092530000000000001e+01
1.092530000000000001e+01
1.095579999999999998e+01
1.095579999999999998e+01
1.095579999999999998e+01
1.092530000000000001e+01
1.092530000000000001e+01
1.095579999999999998e+01
1.092530000000000001e+01
1.098629999999999995e+01
1.092530000000000001e+01
1.092530000000000001e+01
1.095579999999999998e+01
1.095579999999999998e+01
1.095579999999999998e+01
1.092530000000000001e+01
1.092530000000000001e+01
1.092530000000000001e+01
1.092530000000000001e+01
1.092530000000000001e+01
1.092530000000000001e+01
1.095579999999999998e+01
1.092530000000000001e+01
1.089480000000000004e+01
1.098629999999999995e+01
1.095579999999999998e+01
1.092530000000000001e+01
1.095579999999999998e+01
1.089480000000000004e+01
1.092530000000000001e+01
1.095579999999999998e+01
1.092530000000000001e+01
1.092530000000000001e+01
1.092530000000000001e+01
1.092530000000000001e+01
1.092530000000000001e+01
1.095579999999999998e+01
1.092530000000000001e+01
1.095579999999999998e+01
1.095579999999999998e+01
1.092530000000000001e+01
1.095579999999999998e+01
1.095579999999999998e+01
1.095579999999999998e+01
1.092530000000000001e+01
1.092530000000000001e+01
1.092530000000000001e+01
1.089480000000000004e+01
1.089480000000000004e+01
1.092530000000000001e+01
1.089480000000000004e+01
1.089480000000000004e+01
1.089480000000000004e+01
1.086430000000000007e+01
1.092530000000000001e+01
1.089480000000000004e+01
1.092530000000000001e+01
1.092530000000000001e+01
1.092530000000000001e+01
1.092530000000000001e+01
1.095579999999999998e+01
1.089480000000000004e+01
1.092530000000000001e+01
1.092530000000000001e+01
1.086430000000000007e+01
1.089480000000000004e+01
1.086430000000000007e+01
1.089480000000000004e+01
1.089480000000000004e+01
1.089480000000000004e+01
1.089480000000000004e+01
1.092530000000000001e+01
1.086430000000000007e+01
1.089480000000000004e+01
1.089480000000000004e+01
1.092530000000000001e+01
1.089480000000000004e+01
1.089480000000000004e+01
1.092530000000000001e+01
1.089480000000000004e+01
1.095579999999999998e+01
1.092530000000000001e+01
1.092530000000000001e+01
1.089480000000000004e+01
1.092530000000000001e+01
1.095579999999999998e+01
1.089480000000000004e+01
1.092530000000000001e+01
1.086430000000000007e+01
1.089480000000000004e+01
1.089480000000000004e+01
1.092530000000000001e+01
1.089480000000000004e+01
1.086430000000000007e+01
1.092530000000000001e+01
1.092530000000000001e+01
1.086430000000000007e+01
1.089480000000000004e+01
1.092530000000000001e+01
1.089480000000000004e+01
1.089480000000000004e+01
1.092530000000000001e+01
1.092530000000000001e+01
1.089480000000000004e+01
1.092530000000000001e+01
1.092530000000000001e+01
1.089480000000000004e+01
1.092530000000000001e+01
1.089480000000000004e+01
1.089480000000000004e+01
1.089480000000000004e+01
1.083370000000000033e+01
1.092530000000000001e+01
1.086430000000000007e+01
1.089480000000000004e+01
1.089480000000000004e+01
1.092530000000000001e+01
1.086430000000000007e+01
1.089480000000000004e+01
1.083370000000000033e+01
1.086430000000000007e+01
1.086430000000000007e+01
1.089480000000000004e+01
1.089480000000000004e+01
1.086430000000000007e+01
1.086430000000000007e+01
1.083370000000000033e+01
1.086430000000000007e+01
1.092530000000000001e+01
1.086430000000000007e+01
1.089480000000000004e+01
1.086430000000000007e+01
1.086430000000000007e+01
1.089480000000000004e+01
1.086430000000000007e+01
1.083370000000000033e+01
1.086430000000000007e+01
1.086430000000000007e+01
1.089480000000000004e+01
1.089480000000000004e+01
1.083370000000000033e+01
1.086430000000000007e+01
1.086430000000000007e+01
1.086430000000000007e+01
1.086430000000000007e+01
1.086430000000000007e+01
1.083370000000000033e+01
1.083370000000000033e+01
1.086430000000000007e+01
1.083370000000000033e+01
1.089480000000000004e+01
1.086430000000000007e+01
1.089480000000000004e+01
1.089480000000000004e+01
1.089480000000000004e+01
1.083370000000000033e+01
1.086430000000000007e+01
1.086430000000000007e+01
1.089480000000000004e+01
1.089480000000000004e+01
1.086430000000000007e+01
1.089480000000000004e+01
1.086430000000000007e+01
1.089480000000000004e+01
1.086430000000000007e+01
1.083370000000000033e+01
1.089480000000000004e+01
1.086430000000000007e+01
1.086430000000000007e+01
1.083370000000000033e+01
1.089480000000000004e+01
1.089480000000000004e+01
1.083370000000000033e+01
1.086430000000000007e+01
1.089480000000000004e+01
1.083370000000000033e+01
1.083370000000000033e+01
1.083370000000000033e+01
1.089480000000000004e+01
1.086430000000000007e+01
1.089480000000000004e+01
1.086430000000000007e+01
1.086430000000000007e+01
1.089480000000000004e+01
1.089480000000000004e+01
1.083370000000000033e+01
1.089480000000000004e+01
1.080320000000000036e+01
1.089480000000000004e+01
1.083370000000000033e+01
1.083370000000000033e+01
1.086430000000000007e+01
1.083370000000000033e+01
1.086430000000000007e+01
1.083370000000000033e+01
1.080320000000000036e+01
1.086430000000000007e+01
1.086430000000000007e+01
1.083370000000000033e+01
1.083370000000000033e+01
1.089480000000000004e+01
1.086430000000000007e+01
1.083370000000000033e+01
1.086430000000000007e+01
1.086430000000000007e+01
1.086430000000000007e+01
1.086430000000000007e+01
1.086430000000000007e+01
1.083370000000000033e+01
1.086430000000000007e+01
1.089480000000000004e+01
1.083370000000000033e+01
1.083370000000000033e+01
1.086430000000000007e+01
1.086430000000000007e+01
1.083370000000000033e+01
1.089480000000000004e+01
1.083370000000000033e+01
1.086430000000000007e+01
1.086430000000000007e+01
1.083370000000000033e+01
1.089480000000000004e+01
1.083370000000000033e+01
1.089480000000000004e+01
1.083370000000000033e+01
1.083370000000000033e+01
1.086430000000000007e+01
1.086430000000000007e+01
1.086430000000000007e+01
1.086430000000000007e+01
1.086430000000000007e+01
1.089480000000000004e+01
1.086430000000000007e+01
1.086430000000000007e+01
1.080320000000000036e+01
1.083370000000000033e+01
1.089480000000000004e+01
1.086430000000000007e+01
1.083370000000000033e+01
1.083370000000000033e+01
1.089480000000000004e+01
1.089480000000000004e+01
1.083370000000000033e+01
1.083370000000000033e+01
1.089480000000000004e+01
1.086430000000000007e+01
1.086430000000000007e+01
1.083370000000000033e+01
1.086430000000000007e+01
1.089480000000000004e+01
1.089480000000000004e+01
1.086430000000000007e+01
1.083370000000000033e+01
1.083370000000000033e+01
1.086430000000000007e+01
1.089480000000000004e+01
1.086430000000000007e+01
1.086430000000000007e+01
1.080320000000000036e+01
1.083370000000000033e+01
1.080320000000000036e+01
1.080320000000000036e+01
1.080320000000000036e+01
1.080320000000000036e+01
1.086430000000000007e+01
1.080320000000000036e+01
1.083370000000000033e+01
1.077270000000000039e+01
1.077270000000000039e+01
1.080320000000000036e+01
1.083370000000000033e+01
1.080320000000000036e+01
1.086430000000000007e+01
1.080320000000000036e+01
1.083370000000000033e+01
1.080320000000000036e+01
1.086430000000000007e+01
1.083370000000000033e+01
1.083370000000000033e+01
1.086430000000000007e+01
1.080320000000000036e+01
1.083370000000000033e+01
1.080320000000000036e+01
1.086430000000000007e+01
1.083370000000000033e+01
1.077270000000000039e+01
1.086430000000000007e+01
1.080320000000000036e+01
1.080320000000000036e+01
1.080320000000000036e+01
1.080320000000000036e+01
1.077270000000000039e+01
1.080320000000000036e+01
1.080320000000000036e+01
1.080320000000000036e+01
1.080320000000000036e+01
1.086430000000000007e+01
1.080320000000000036e+01
1.083370000000000033e+01
1.083370000000000033e+01
1.080320000000000036e+01
1.080320000000000036e+01
1.083370000000000033e+01
1.083370000000000033e+01
1.083370000000000033e+01
1.080320000000000036e+01
1.083370000000000033e+01
1.083370000000000033e+01
1.080320000000000036e+01
1.080320000000000036e+01
1.083370000000000033e+01
1.083370000000000033e+01
1.083370000000000033e+01
1.077270000000000039e+01
1.083370000000000033e+01
1.080320000000000036e+01
1.080320000000000036e+01
1.083370000000000033e+01
1.083370000000000033e+01
1.083370000000000033e+01
1.077270000000000039e+01
1.083370000000000033e+01
1.086430000000000007e+01
1.080320000000000036e+01
1.083370000000000033e+01
1.083370000000000033e+01
1.077270000000000039e+01
1.086430000000000007e+01
1.080320000000000036e+01
1.083370000000000033e+01
1.080320000000000036e+01
1.074220000000000041e+01
1.077270000000000039e+01
1.080320000000000036e+01
1.077270000000000039e+01
1.080320000000000036e+01
1.080320000000000036e+01
1.074220000000000041e+01
1.077270000000000039e+01
1.080320000000000036e+01
1.080320000000000036e+01
1.080320000000000036e+01
1.080320000000000036e+01
1.074220000000000041e+01
1.077270000000000039e+01
1.074220000000000041e+01
1.080320000000000036e+01
1.083370000000000033e+01
1.077270000000000039e+01
1.074220000000000041e+01
1.080320000000000036e+01
1.080320000000000036e+01
1.080320000000000036e+01
1.077270000000000039e+01
1.083370000000000033e+01
1.074220000000000041e+01
1.083370000000000033e+01
1.080320000000000036e+01
1.077270000000000039e+01
1.080320000000000036e+01
1.080320000000000036e+01
1.080320000000000036e+01
1.080320000000000036e+01
1.083370000000000033e+01
1.080320000000000036e+01
1.080320000000000036e+01
1.077270000000000039e+01
1.077270000000000039e+01
1.074220000000000041e+01
1.080320000000000036e+01
1.080320000000000036e+01
1.080320000000000036e+01
1.077270000000000039e+01
1.074220000000000041e+01
1.077270000000000039e+01
1.080320000000000036e+01
1.077270000000000039e+01
1.077270000000000039e+01
1.077270000000000039e+01
1.077270000000000039e+01
1.077270000000000039e+01
1.080320000000000036e+01
1.080320000000000036e+01
1.080320000000000036e+01
1.080320000000000036e+01
1.083370000000000033e+01
1.077270000000000039e+01
1.083370000000000033e+01
1.074220000000000041e+01
1.080320000000000036e+01
1.083370000000000033e+01
1.080320000000000036e+01
1.080320000000000036e+01
1.074220000000000041e+01
1.077270000000000039e+01
1.074220000000000041e+01
1.077270000000000039e+01
1.080320000000000036e+01
1.080320000000000036e+01
1.080320000000000036e+01
1.077270000000000039e+01
1.080320000000000036e+01
1.074220000000000041e+01
1.074220000000000041e+01
1.077270000000000039e+01
1.074220000000000041e+01
1.074220000000000041e+01
1.077270000000000039e+01
1.077270000000000039e+01
1.077270000000000039e+01
1.074220000000000041e+01
1.074220000000000041e+01
1.077270000000000039e+01
1.074220000000000041e+01
1.071170000000000044e+01
1.077270000000000039e+01
1.077270000000000039e+01
1.080320000000000036e+01
1.077270000000000039e+01
1.074220000000000041e+01
1.077270000000000039e+01
1.077270000000000039e+01
1.074220000000000041e+01
1.077270000000000039e+01
1.077270000000000039e+01
1.077270000000000039e+01
1.071170000000000044e+01
1.077270000000000039e+01
1.077270000000000039e+01
1.071170000000000044e+01
1.077270000000000039e+01
1.074220000000000041e+01
1.074220000000000041e+01
1.080320000000000036e+01
1.074220000000000041e+01
1.074220000000000041e+01
1.071170000000000044e+01
1.080320000000000036e+01
1.074220000000000041e+01
1.074220000000000041e+01
1.071170000000000044e+01
1.077270000000000039e+01
1.074220000000000041e+01
1.077270000000000039e+01
1.074220000000000041e+01
1.077270000000000039e+01
1.074220000000000041e+01
1.077270000000000039e+01
1.074220000000000041e+01
1.077270000000000039e+01
1.080320000000000036e+01
1.074220000000000041e+01
1.074220000000000041e+01
1.080320000000000036e+01
1.074220000000000041e+01
1.077270000000000039e+01
1.074220000000000041e+01
1.074220000000000041e+01
1.074220000000000041e+01
1.071170000000000044e+01
1.074220000000000041e+01
1.074220000000000041e+01
1.074220000000000041e+01
1.083370000000000033e+01
1.077270000000000039e+01
1.071170000000000044e+01
1.077270000000000039e+01
1.071170000000000044e+01
1.080320000000000036e+01
1.074220000000000041e+01
1.077270000000000039e+01
1.074220000000000041e+01
1.074220000000000041e+01
1.080320000000000036e+01
1.074220000000000041e+01
1.074220000000000041e+01
1.068120000000000047e+01
1.071170000000000044e+01
1.071170000000000044e+01
1.068120000000000047e+01
1.071170000000000044e+01
1.071170000000000044e+01
1.071170000000000044e+01
1.074220000000000041e+01
1.074220000000000041e+01
1.071170000000000044e+01
1.074220000000000041e+01
1.074220000000000041e+01
1.074220000000000041e+01
1.071170000000000044e+01
1.071170000000000044e+01
1.071170000000000044e+01
1.071170000000000044e+01
1.071170000000000044e+01
1.071170000000000044e+01
1.074220000000000041e+01
1.074220000000000041e+01
1.068120000000000047e+01
1.071170000000000044e+01
1.068120000000000047e+01
1.065060000000000073e+01
1.074220000000000041e+01
1.071170000000000044e+01
1.071170000000000044e+01
1.074220000000000041e+01
1.071170000000000044e+01
1.074220000000000041e+01
1.074220000000000041e+01
1.074220000000000041e+01
1.068120000000000047e+01
1.071170000000000044e+01
1.074220000000000041e+01
1.074220000000000041e+01
1.077270000000000039e+01
1.071170000000000044e+01
1.068120000000000047e+01
1.071170000000000044e+01
1.074220000000000041e+01
1.071170000000000044e+01
1.071170000000000044e+01
1.077270000000000039e+01
1.071170000000000044e+01
1.074220000000000041e+01
1.074220000000000041e+01
1.071170000000000044e+01
1.065060000000000073e+01
1.071170000000000044e+01
1.071170000000000044e+01
1.074220000000000041e+01
1.071170000000000044e+01
1.071170000000000044e+01
1.077270000000000039e+01
1.071170000000000044e+01
1.071170000000000044e+01
1.071170000000000044e+01
1.071170000000000044e+01
1.074220000000000041e+01
1.071170000000000044e+01
1.071170000000000044e+01
1.074220000000000041e+01
1.071170000000000044e+01
1.074220000000000041e+01
1.071170000000000044e+01
1.071170000000000044e+01
1.074220000000000041e+01
1.074220000000000041e+01
1.074220000000000041e+01
1.071170000000000044e+01
1.074220000000000041e+01
1.071170000000000044e+01
1.068120000000000047e+01
1.074220000000000041e+01
1.074220000000000041e+01
1.065060000000000073e+01
1.074220000000000041e+01
1.068120000000000047e+01
1.068120000000000047e+01
1.068120000000000047e+01
1.068120000000000047e+01
1.068120000000000047e+01
1.065060000000000073e+01
1.074220000000000041e+01
1.068120000000000047e+01
1.068120000000000047e+01
1.071170000000000044e+01
1.071170000000000044e+01
1.068120000000000047e+01
1.065060000000000073e+01
1.071170000000000044e+01
1.071170000000000044e+01
1.071170000000000044e+01
1.071170000000000044e+01
1.071170000000000044e+01
1.071170000000000044e+01
1.068120000000000047e+01
1.068120000000000047e+01
1.068120000000000047e+01
1.068120000000000047e+01
1.065060000000000073e+01
1.068120000000000047e+01
1.068120000000000047e+01
1.068120000000000047e+01
1.068120000000000047e+01
1.068120000000000047e+01
1.068120000000000047e+01
1.068120000000000047e+01
1.068120000000000047e+01
1.065060000000000073e+01
1.071170000000000044e+01
1.068120000000000047e+01
1.071170000000000044e+01
1.071170000000000044e+01
1.071170000000000044e+01
1.068120000000000047e+01
1.074220000000000041e+01
1.068120000000000047e+01
1.071170000000000044e+01
1.071170000000000044e+01
1.068120000000000047e+01
1.071170000000000044e+01
1.062010000000000076e+01
1.068120000000000047e+01
1.068120000000000047e+01
1.071170000000000044e+01
1.068120000000000047e+01
1.062010000000000076e+01
1.065060000000000073e+01
1.068120000000000047e+01
1.065060000000000073e+01
1.071170000000000044e+01
1.068120000000000047e+01
1.071170000000000044e+01
1.068120000000000047e+01
1.068120000000000047e+01
1.071170000000000044e+01
1.068120000000000047e+01
1.071170000000000044e+01
1.071170000000000044e+01
1.068120000000000047e+01
1.071170000000000044e+01
1.068120000000000047e+01
1.068120000000000047e+01
1.068120000000000047e+01
1.068120000000000047e+01
1.068120000000000047e+01
1.062010000000000076e+01
1.068120000000000047e+01
1.065060000000000073e+01
1.065060000000000073e+01
1.065060000000000073e+01
1.065060000000000073e+01
1.065060000000000073e+01
1.068120000000000047e+01
1.065060000000000073e+01
1.065060000000000073e+01
1.062010000000000076e+01
1.065060000000000073e+01
1.065060000000000073e+01
1.062010000000000076e+01
1.068120000000000047e+01
1.068120000000000047e+01
1.071170000000000044e+01
1.062010000000000076e+01
1.068120000000000047e+01
1.065060000000000073e+01
1.068120000000000047e+01
1.065060000000000073e+01
1.068120000000000047e+01
1.065060000000000073e+01
1.068120000000000047e+01
1.065060000000000073e+01
1.062010000000000076e+01
1.065060000000000073e+01
1.062010000000000076e+01
1.071170000000000044e+01
1.068120000000000047e+01
1.062010000000000076e+01
1.065060000000000073e+01
1.068120000000000047e+01
1.068120000000000047e+01
1.068120000000000047e+01
1.065060000000000073e+01
1.068120000000000047e+01
1.068120000000000047e+01
1.068120000000000047e+01
1.068120000000000047e+01
1.068120000000000047e+01
1.065060000000000073e+01
1.065060000000000073e+01
1.065060000000000073e+01
1.065060000000000073e+01
1.065060000000000073e+01
1.068120000000000047e+01
1.068120000000000047e+01
1.068120000000000047e+01
1.065060000000000073e+01
1.068120000000000047e+01
1.065060000000000073e+01
1.065060000000000073e+01
1.065060000000000073e+01
1.068120000000000047e+01
1.062010000000000076e+01
1.065060000000000073e+01
1.068120000000000047e+01
1.065060000000000073e+01
1.068120000000000047e+01
1.062010000000000076e+01
1.068120000000000047e+01
1.062010000000000076e+01
1.065060000000000073e+01
1.065060000000000073e+01
1.065060000000000073e+01
1.065060000000000073e+01
1.068120000000000047e+01
1.065060000000000073e+01
1.071170000000000044e+01
1.068120000000000047e+01
1.074220000000000041e+01
1.065060000000000073e+01
1.068120000000000047e+01
1.068120000000000047e+01
1.065060000000000073e+01
1.062010000000000076e+01
1.065060000000000073e+01
1.058960000000000079e+01
1.058960000000000079e+01
1.065060000000000073e+01
1.065060000000000073e+01
1.062010000000000076e+01
1.062010000000000076e+01
1.058960000000000079e+01
1.062010000000000076e+01
1.068120000000000047e+01
1.062010000000000076e+01
1.065060000000000073e+01
1.065060000000000073e+01
1.065060000000000073e+01
1.065060000000000073e+01
1.058960000000000079e+01
1.062010000000000076e+01
1.065060000000000073e+01
1.065060000000000073e+01
1.062010000000000076e+01
1.062010000000000076e+01
1.065060000000000073e+01
1.058960000000000079e+01
1.062010000000000076e+01
1.065060000000000073e+01
1.062010000000000076e+01
1.062010000000000076e+01
1.068120000000000047e+01
1.062010000000000076e+01
1.062010000000000076e+01
1.058960000000000079e+01
1.058960000000000079e+01
1.065060000000000073e+01
1.062010000000000076e+01
1.058960000000000079e+01
1.062010000000000076e+01
1.062010000000000076e+01
1.062010000000000076e+01
1.062010000000000076e+01
1.065060000000000073e+01
1.062010000000000076e+01
1.065060000000000073e+01
1.058960000000000079e+01
1.062010000000000076e+01
1.062010000000000076e+01
1.065060000000000073e+01
1.062010000000000076e+01
1.065060000000000073e+01
1.058960000000000079e+01
1.065060000000000073e+01
1.065060000000000073e+01
1.062010000000000076e+01
1.062010000000000076e+01
1.062010000000000076e+01
1.065060000000000073e+01
1.068120000000000047e+01
1.065060000000000073e+01
1.068120000000000047e+01
1.058960000000000079e+01
1.062010000000000076e+01
1.065060000000000073e+01
1.055910000000000082e+01
1.065060000000000073e+01
1.065060000000000073e+01
1.058960000000000079e+01
1.058960000000000079e+01
1.062010000000000076e+01
1.062010000000000076e+01
1.065060000000000073e+01
1.065060000000000073e+01
1.065060000000000073e+01
1.065060000000000073e+01
1.062010000000000076e+01
1.062010000000000076e+01
1.065060000000000073e+01
1.068120000000000047e+01
1.065060000000000073e+01
1.058960000000000079e+01
1.058960000000000079e+01
1.058960000000000079e+01
1.062010000000000076e+01
1.062010000000000076e+01
1.062010000000000076e+01
1.058960000000000079e+01
1.058960000000000079e+01
1.065060000000000073e+01
1.058960000000000079e+01
1.062010000000000076e+01
1.062010000000000076e+01
1.058960000000000079e+01
1.062010000000000076e+01
1.058960000000000079e+01
1.065060000000000073e+01
1.065060000000000073e+01
1.058960000000000079e+01
1.062010000000000076e+01
1.058960000000000079e+01
1.065060000000000073e+01
1.055910000000000082e+01
1.062010000000000076e+01
1.058960000000000079e+01
1.062010000000000076e+01
1.065060000000000073e+01
1.062010000000000076e+01
1.058960000000000079e+01
1.062010000000000076e+01
1.065060000000000073e+01
1.058960000000000079e+01
1.062010000000000076e+01
1.058960000000000079e+01
1.062010000000000076e+01
1.055910000000000082e+01
1.062010000000000076e+01
1.065060000000000073e+01
1.062010000000000076e+01
1.062010000000000076e+01
1.062010000000000076e+01
1.065060000000000073e+01
1.058960000000000079e+01
1.068120000000000047e+01
1.058960000000000079e+01
1.058960000000000079e+01
1.055910000000000082e+01
1.065060000000000073e+01
1.058960000000000079e+01
1.065060000000000073e+01
1.058960000000000079e+01
1.058960000000000079e+01
1.058960000000000079e+01
1.062010000000000076e+01
1.065060000000000073e+01
1.062010000000000076e+01
1.062010000000000076e+01
1.062010000000000076e+01
1.058960000000000079e+01
1.055910000000000082e+01
1.055910000000000082e+01
1.062010000000000076e+01
1.058960000000000079e+01
1.062010000000000076e+01
1.062010000000000076e+01
1.062010000000000076e+01
1.055910000000000082e+01
1.062010000000000076e+01
1.065060000000000073e+01
1.065060000000000073e+01
1.062010000000000076e+01
1.062010000000000076e+01
1.062010000000000076e+01
1.062010000000000076e+01
1.058960000000000079e+01
1.062010000000000076e+01
1.062010000000000076e+01
1.062010000000000076e+01
1.062010000000000076e+01
1.062010000000000076e+01
1.055910000000000082e+01
1.055910000000000082e+01
1.055910000000000082e+01
1.055910000000000082e+01
1.055910000000000082e+01
1.055910000000000082e+01
1.058960000000000079e+01
1.055910000000000082e+01
1.052860000000000085e+01
1.058960000000000079e+01
1.058960000000000079e+01
1.055910000000000082e+01
1.058960000000000079e+01
1.052860000000000085e+01
1.052860000000000085e+01
1.055910000000000082e+01
1.058960000000000079e+01
1.052860000000000085e+01
1.055910000000000082e+01
1.058960000000000079e+01
1.058960000000000079e+01
1.055910000000000082e+01
1.058960000000000079e+01
1.058960000000000079e+01
1.055910000000000082e+01
1.055910000000000082e+01
1.058960000000000079e+01
1.062010000000000076e+01
1.055910000000000082e+01
1.055910000000000082e+01
1.052860000000000085e+01
1.055910000000000082e+01
1.055910000000000082e+01
1.055910000000000082e+01
1.055910000000000082e+01
1.055910000000000082e+01
1.055910000000000082e+01
1.058960000000000079e+01
1.055910000000000082e+01
1.055910000000000082e+01
1.058960000000000079e+01
1.055910000000000082e+01
1.055910000000000082e+01
1.055910000000000082e+01
1.055910000000000082e+01
1.058960000000000079e+01
1.058960000000000079e+01
1.049799999999999933e+01
1.055910000000000082e+01
1.055910000000000082e+01
1.052860000000000085e+01
1.055910000000000082e+01
1.058960000000000079e+01
1.055910000000000082e+01
1.049799999999999933e+01
1.055910000000000082e+01
1.055910000000000082e+01
1.055910000000000082e+01
1.055910000000000082e+01
1.058960000000000079e+01
1.055910000000000082e+01
1.058960000000000079e+01
1.055910000000000082e+01
1.055910000000000082e+01
1.058960000000000079e+01
1.062010000000000076e+01
1.055910000000000082e+01
1.055910000000000082e+01
1.055910000000000082e+01
1.058960000000000079e+01
1.055910000000000082e+01
1.058960000000000079e+01
1.058960000000000079e+01
1.055910000000000082e+01
1.058960000000000079e+01
1.058960000000000079e+01
1.058960000000000079e+01
1.062010000000000076e+01
1.058960000000000079e+01
1.058960000000000079e+01
1.058960000000000079e+01
1.052860000000000085e+01
1.055910000000000082e+01
1.055910000000000082e+01
1.058960000000000079e+01
1.055910000000000082e+01
1.052860000000000085e+01
1.055910000000000082e+01
1.058960000000000079e+01
1.055910000000000082e+01
1.055910000000000082e+01
1.052860000000000085e+01
1.055910000000000082e+01
1.058960000000000079e+01
1.052860000000000085e+01
1.052860000000000085e+01
1.058960000000000079e+01
1.052860000000000085e+01
1.052860000000000085e+01
1.052860000000000085e+01
1.055910000000000082e+01
1.052860000000000085e+01
1.049799999999999933e+01
1.055910000000000082e+01
1.049799999999999933e+01
1.055910000000000082e+01
1.055910000000000082e+01
1.055910000000000082e+01
1.055910000000000082e+01
1.055910000000000082e+01
1.055910000000000082e+01
1.052860000000000085e+01
1.052860000000000085e+01
1.052860000000000085e+01
1.049799999999999933e+01
1.055910000000000082e+01
1.049799999999999933e+01
1.055910000000000082e+01
1.058960000000000079e+01
1.055910000000000082e+01
1.055910000000000082e+01
1.055910000000000082e+01
1.055910000000000082e+01
1.052860000000000085e+01
1.052860000000000085e+01
1.058960000000000079e+01
1.049799999999999933e+01
1.052860000000000085e+01
1.055910000000000082e+01
1.055910000000000082e+01
1.052860000000000085e+01
1.052860000000000085e+01
1.052860000000000085e+01
1.055910000000000082e+01
1.052860000000000085e+01
1.055910000000000082e+01
1.052860000000000085e+01
1.055910000000000082e+01
1.055910000000000082e+01
1.055910000000000082e+01
1.055910000000000082e+01
1.052860000000000085e+01
1.055910000000000082e+01
1.055910000000000082e+01
1.049799999999999933e+01
1.055910000000000082e+01
1.052860000000000085e+01
1.052860000000000085e+01
1.052860000000000085e+01
1.049799999999999933e+01
1.052860000000000085e+01
1.052860000000000085e+01
1.052860000000000085e+01
1.049799999999999933e+01
1.052860000000000085e+01
1.052860000000000085e+01
1.052860000000000085e+01
1.055910000000000082e+01
1.055910000000000082e+01
1.055910000000000082e+01
1.055910000000000082e+01
1.052860000000000085e+01
1.049799999999999933e+01
1.052860000000000085e+01
1.052860000000000085e+01
1.049799999999999933e+01
1.049799999999999933e+01
1.052860000000000085e+01
1.055910000000000082e+01
1.049799999999999933e+01
1.049799999999999933e+01
1.055910000000000082e+01
1.049799999999999933e+01
1.052860000000000085e+01
1.052860000000000085e+01
1.049799999999999933e+01
1.049799999999999933e+01
1.052860000000000085e+01
1.055910000000000082e+01
1.049799999999999933e+01
1.052860000000000085e+01
1.049799999999999933e+01
1.049799999999999933e+01
1.052860000000000085e+01
1.049799999999999933e+01
1.049799999999999933e+01
1.046749999999999936e+01
1.049799999999999933e+01
1.052860000000000085e+01
1.049799999999999933e+01
1.052860000000000085e+01
1.049799999999999933e+01
1.049799999999999933e+01
1.055910000000000082e+01
1.058960000000000079e+01
1.049799999999999933e+01
1.049799999999999933e+01
1.055910000000000082e+01
1.049799999999999933e+01
1.052860000000000085e+01
1.049799999999999933e+01
1.049799999999999933e+01
1.052860000000000085e+01
1.055910000000000082e+01
1.052860000000000085e+01
1.052860000000000085e+01
1.052860000000000085e+01
1.052860000000000085e+01
1.049799999999999933e+01
1.052860000000000085e+01
1.052860000000000085e+01
1.049799999999999933e+01
1.046749999999999936e+01
1.049799999999999933e+01
1.055910000000000082e+01
1.052860000000000085e+01
1.052860000000000085e+01
1.049799999999999933e+01
1.052860000000000085e+01
1.049799999999999933e+01
1.049799999999999933e+01
1.049799999999999933e+01
1.046749999999999936e+01
1.052860000000000085e+01
1.049799999999999933e+01
1.049799999999999933e+01
1.052860000000000085e+01
1.049799999999999933e+01
1.049799999999999933e+01
1.049799999999999933e+01
1.052860000000000085e+01
1.052860000000000085e+01
1.052860000000000085e+01
1.052860000000000085e+01
1.049799999999999933e+01
1.052860000000000085e+01
1.055910000000000082e+01
1.046749999999999936e+01
1.052860000000000085e+01
1.049799999999999933e+01
1.052860000000000085e+01
1.046749999999999936e+01
1.046749999999999936e+01
1.049799999999999933e+01
1.046749999999999936e+01
1.055910000000000082e+01
1.046749999999999936e+01
1.052860000000000085e+01
1.043699999999999939e+01
1.043699999999999939e+01
1.049799999999999933e+01
1.049799999999999933e+01
1.046749999999999936e+01
1.052860000000000085e+01
1.046749999999999936e+01
1.049799999999999933e+01
1.049799999999999933e+01
1.043699999999999939e+01
1.049799999999999933e+01
1.043699999999999939e+01
1.043699999999999939e+01
1.049799999999999933e+01
1.046749999999999936e+01
1.052860000000000085e+01
1.046749999999999936e+01
1.043699999999999939e+01
1.052860000000000085e+01
1.052860000000000085e+01
1.052860000000000085e+01
1.049799999999999933e+01
1.049799999999999933e+01
1.052860000000000085e+01
1.043699999999999939e+01
1.046749999999999936e+01
1.046749999999999936e+01
1.049799999999999933e+01
1.052860000000000085e+01
1.046749999999999936e+01
1.049799999999999933e+01
1.049799999999999933e+01
1.049799999999999933e+01
1.049799999999999933e+01
1.043699999999999939e+01
1.049799999999999933e+01
1.043699999999999939e+01
1.043699999999999939e+01
1.046749999999999936e+01
1.043699999999999939e+01
1.043699999999999939e+01
1.046749999999999936e+01
1.049799999999999933e+01
1.046749999999999936e+01
1.049799999999999933e+01
1.046749999999999936e+01
1.046749999999999936e+01
1.049799999999999933e+01
1.040649999999999942e+01
1.052860000000000085e+01
1.049799999999999933e+01
1.049799999999999933e+01
1.052860000000000085e+01
1.052860000000000085e+01
1.052860000000000085e+01
1.049799999999999933e+01
1.046749999999999936e+01
1.049799999999999933e+01
1.049799999999999933e+01
1.049799999999999933e+01
1.049799999999999933e+01
1.049799999999999933e+01
1.043699999999999939e+01
1.046749999999999936e+01
1.049799999999999933e+01
1.046749999999999936e+01
1.046749999999999936e+01
1.043699999999999939e+01
1.046749999999999936e+01
1.049799999999999933e+01
1.046749999999999936e+01
1.049799999999999933e+01
1.043699999999999939e+01
1.046749999999999936e+01
1.046749999999999936e+01
1.049799999999999933e+01
1.052860000000000085e+01
1.046749999999999936e+01
1.052860000000000085e+01
1.049799999999999933e+01
1.049799999999999933e+01
1.055910000000000082e+01
1.046749999999999936e+01
1.049799999999999933e+01
1.049799999999999933e+01
1.049799999999999933e+01
1.049799999999999933e+01
1.043699999999999939e+01
1.043699999999999939e+01
1.040649999999999942e+01
1.046749999999999936e+01
1.046749999999999936e+01
1.043699999999999939e+01
1.040649999999999942e+01
1.040649999999999942e+01
1.043699999999999939e+01
1.046749999999999936e+01
1.043699999999999939e+01
1.040649999999999942e+01
1.043699999999999939e+01
1.040649999999999942e+01
1.043699999999999939e+01
1.043699999999999939e+01
1.049799999999999933e+01
1.043699999999999939e+01
1.040649999999999942e+01
1.049799999999999933e+01
1.043699999999999939e+01
1.043699999999999939e+01
1.046749999999999936e+01
1.043699999999999939e+01
1.046749999999999936e+01
1.040649999999999942e+01
1.046749999999999936e+01
1.046749999999999936e+01
1.043699999999999939e+01
1.043699999999999939e+01
1.043699999999999939e+01
1.046749999999999936e+01
1.043699999999999939e+01
1.043699999999999939e+01
1.046749999999999936e+01
1.043699999999999939e+01
1.046749999999999936e+01
1.043699999999999939e+01
1.043699999999999939e+01
1.046749999999999936e+01
1.043699999999999939e+01
1.043699999999999939e+01
1.043699999999999939e+01
1.043699999999999939e+01
1.046749999999999936e+01
1.046749999999999936e+01
1.043699999999999939e+01
1.046749999999999936e+01
1.040649999999999942e+01
1.043699999999999939e+01
1.046749999999999936e+01
1.043699999999999939e+01
1.043699999999999939e+01
1.043699999999999939e+01
1.043699999999999939e+01
1.043699999999999939e+01
1.043699999999999939e+01
1.046749999999999936e+01
1.043699999999999939e+01
1.040649999999999942e+01
1.046749999999999936e+01
1.046749999999999936e+01
1.046749999999999936e+01
1.046749999999999936e+01
1.049799999999999933e+01
1.040649999999999942e+01
1.046749999999999936e+01
1.043699999999999939e+01
1.037599999999999945e+01
1.046749999999999936e+01
1.043699999999999939e+01
1.043699999999999939e+01
1.043699999999999939e+01
1.046749999999999936e+01
1.046749999999999936e+01
1.040649999999999942e+01
1.046749999999999936e+01
1.046749999999999936e+01
1.043699999999999939e+01
1.049799999999999933e+01
1.043699999999999939e+01
1.040649999999999942e+01
1.049799999999999933e+01
1.046749999999999936e+01
1.046749999999999936e+01
1.043699999999999939e+01
1.043699999999999939e+01
1.049799999999999933e+01
1.043699999999999939e+01
1.046749999999999936e+01
1.043699999999999939e+01
1.040649999999999942e+01
1.046749999999999936e+01
1.037599999999999945e+01
1.040649999999999942e+01
1.046749999999999936e+01
1.043699999999999939e+01
1.043699999999999939e+01
1.040649999999999942e+01
1.043699999999999939e+01
1.043699999999999939e+01
1.040649999999999942e+01
1.043699999999999939e+01
1.043699999999999939e+01
1.043699999999999939e+01
1.046749999999999936e+01
1.040649999999999942e+01
1.043699999999999939e+01
1.040649999999999942e+01
1.040649999999999942e+01
1.043699999999999939e+01
1.046749999999999936e+01
1.037599999999999945e+01
1.043699999999999939e+01
1.043699999999999939e+01
1.040649999999999942e+01
1.043699999999999939e+01
1.040649999999999942e+01
1.043699999999999939e+01
1.043699999999999939e+01
1.046749999999999936e+01
1.046749999999999936e+01
1.043699999999999939e+01
1.040649999999999942e+01
1.043699999999999939e+01
1.040649999999999942e+01
1.043699999999999939e+01
1.043699999999999939e+01
1.043699999999999939e+01
1.037599999999999945e+01
1.040649999999999942e+01
1.043699999999999939e+01
1.043699999999999939e+01
1.040649999999999942e+01
1.037599999999999945e+01
1.043699999999999939e+01
1.046749999999999936e+01
1.043699999999999939e+01
1.040649999999999942e+01
1.037599999999999945e+01
1.040649999999999942e+01
1.043699999999999939e+01
1.043699999999999939e+01
1.040649999999999942e+01
1.040649999999999942e+01
1.040649999999999942e+01
1.040649999999999942e+01
1.043699999999999939e+01
1.040649999999999942e+01
1.043699999999999939e+01
1.049799999999999933e+01
1.037599999999999945e+01
1.040649999999999942e+01
1.043699999999999939e+01
1.043699999999999939e+01
1.043699999999999939e+01
1.043699999999999939e+01
1.040649999999999942e+01
1.043699999999999939e+01
1.043699999999999939e+01
1.043699999999999939e+01
1.046749999999999936e+01
1.043699999999999939e+01
1.046749999999999936e+01
1.046749999999999936e+01
1.040649999999999942e+01
1.043699999999999939e+01
1.043699999999999939e+01
1.040649999999999942e+01
1.040649999999999942e+01
1.040649999999999942e+01
1.043699999999999939e+01
1.043699999999999939e+01
1.040649999999999942e+01
1.037599999999999945e+01
1.043699999999999939e+01
1.040649999999999942e+01
1.043699999999999939e+01
1.043699999999999939e+01
1.046749999999999936e+01
1.043699999999999939e+01
1.043699999999999939e+01
1.040649999999999942e+01
1.043699999999999939e+01
1.040649999999999942e+01
1.037599999999999945e+01
1.037599999999999945e+01
1.037599999999999945e+01
1.037599999999999945e+01
1.040649999999999942e+01
1.040649999999999942e+01
1.040649999999999942e+01
1.040649999999999942e+01
1.037599999999999945e+01
1.037599999999999945e+01
1.037599999999999945e+01
1.037599999999999945e+01
1.037599999999999945e+01
1.037599999999999945e+01
1.043699999999999939e+01
1.037599999999999945e+01
1.040649999999999942e+01
1.040649999999999942e+01
1.037599999999999945e+01
1.034549999999999947e+01
1.040649999999999942e+01
1.037599999999999945e+01
1.037599999999999945e+01
1.043699999999999939e+01
1.040649999999999942e+01
1.037599999999999945e+01
1.037599999999999945e+01
1.040649999999999942e+01
1.040649999999999942e+01
1.040649999999999942e+01
1.034549999999999947e+01
1.040649999999999942e+01
1.031489999999999974e+01
1.037599999999999945e+01
1.037599999999999945e+01
1.037599999999999945e+01
1.037599999999999945e+01
1.040649999999999942e+01
1.040649999999999942e+01
1.040649999999999942e+01
1.040649999999999942e+01
1.037599999999999945e+01
1.040649999999999942e+01
1.037599999999999945e+01
1.040649999999999942e+01
1.037599999999999945e+01
1.040649999999999942e+01
1.040649999999999942e+01
1.040649999999999942e+01
1.034549999999999947e+01
1.037599999999999945e+01
1.037599999999999945e+01
1.037599999999999945e+01
1.037599999999999945e+01
1.037599999999999945e+01
1.040649999999999942e+01
1.037599999999999945e+01
1.040649999999999942e+01
1.037599999999999945e+01
1.037599999999999945e+01
1.040649999999999942e+01
1.040649999999999942e+01
1.037599999999999945e+01
1.040649999999999942e+01
1.040649999999999942e+01
1.043699999999999939e+01
1.037599999999999945e+01
1.034549999999999947e+01
1.040649999999999942e+01
1.037599999999999945e+01
1.034549999999999947e+01
1.040649999999999942e+01
1.040649999999999942e+01
1.040649999999999942e+01
1.037599999999999945e+01
1.040649999999999942e+01
1.040649999999999942e+01
1.040649999999999942e+01
1.034549999999999947e+01
1.040649999999999942e+01
1.037599999999999945e+01
1.040649999999999942e+01
1.037599999999999945e+01
1.043699999999999939e+01
1.040649999999999942e+01
1.037599999999999945e+01
1.043699999999999939e+01
1.037599999999999945e+01
1.043699999999999939e+01
1.040649999999999942e+01
1.037599999999999945e+01
1.040649999999999942e+01
1.037599999999999945e+01
1.040649999999999942e+01
1.037599999999999945e+01
1.040649999999999942e+01
1.037599999999999945e+01
1.037599999999999945e+01
1.037599999999999945e+01
1.037599999999999945e+01
1.034549999999999947e+01
1.037599999999999945e+01
1.037599999999999945e+01
1.034549999999999947e+01
1.037599999999999945e+01
1.037599999999999945e+01
1.037599999999999945e+01
1.037599999999999945e+01
1.037599999999999945e+01
1.037599999999999945e+01
1.043699999999999939e+01
1.037599999999999945e+01
1.037599999999999945e+01
1.034549999999999947e+01
1.037599999999999945e+01
1.037599999999999945e+01
1.037599999999999945e+01
1.037599999999999945e+01
1.037599999999999945e+01
1.040649999999999942e+01
1.034549999999999947e+01
1.037599999999999945e+01
1.037599999999999945e+01
1.034549999999999947e+01
1.034549999999999947e+01
1.037599999999999945e+01
1.037599999999999945e+01
1.037599999999999945e+01
1.040649999999999942e+01
1.037599999999999945e+01
1.037599999999999945e+01
1.040649999999999942e+01
1.031489999999999974e+01
1.034549999999999947e+01
1.037599999999999945e+01
1.040649999999999942e+01
1.040649999999999942e+01
1.034549999999999947e+01
1.037599999999999945e+01
1.037599999999999945e+01
1.034549999999999947e+01
1.037599999999999945e+01
1.043699999999999939e+01
1.040649999999999942e+01
1.034549999999999947e+01
1.037599999999999945e+01
1.034549999999999947e+01
1.034549999999999947e+01
1.037599999999999945e+01
1.037599999999999945e+01
1.040649999999999942e+01
1.037599999999999945e+01
1.037599999999999945e+01
1.040649999999999942e+01
1.034549999999999947e+01
1.034549999999999947e+01
1.034549999999999947e+01
1.040649999999999942e+01
1.034549999999999947e+01
1.037599999999999945e+01
1.037599999999999945e+01
1.040649999999999942e+01
1.034549999999999947e+01
1.037599999999999945e+01
1.040649999999999942e+01
1.037599999999999945e+01
1.037599999999999945e+01
1.037599999999999945e+01
1.034549999999999947e+01
1.037599999999999945e+01
1.037599999999999945e+01
1.040649999999999942e+01
1.040649999999999942e+01
1.040649999999999942e+01
1.037599999999999945e+01
1.043699999999999939e+01
1.037599999999999945e+01
1.037599999999999945e+01
1.037599999999999945e+01
1.040649999999999942e+01
1.037599999999999945e+01
1.040649999999999942e+01
1.037599999999999945e+01
1.037599999999999945e+01
1.043699999999999939e+01
1.040649999999999942e+01
1.037599999999999945e+01
1.037599999999999945e+01
1.037599999999999945e+01
1.037599999999999945e+01
1.037599999999999945e+01
1.037599999999999945e+01
1.037599999999999945e+01
1.037599999999999945e+01
1.040649999999999942e+01
1.037599999999999945e+01
1.034549999999999947e+01
1.040649999999999942e+01
1.037599999999999945e+01
1.037599999999999945e+01
1.034549999999999947e+01
1.034549999999999947e+01
1.028439999999999976e+01
1.031489999999999974e+01
1.031489999999999974e+01
1.037599999999999945e+01
1.028439999999999976e+01
1.034549999999999947e+01
1.031489999999999974e+01
1.034549999999999947e+01
1.034549999999999947e+01
1.034549999999999947e+01
1.034549999999999947e+01
1.031489999999999974e+01
1.031489999999999974e+01
1.037599999999999945e+01
1.031489999999999974e+01
1.031489999999999974e+01
1.034549999999999947e+01
1.031489999999999974e+01
1.034549999999999947e+01
1.031489999999999974e+01
1.034549999999999947e+01
1.034549999999999947e+01
1.034549999999999947e+01
1.034549999999999947e+01
1.031489999999999974e+01
1.034549999999999947e+01
1.034549999999999947e+01
1.031489999999999974e+01
1.034549999999999947e+01
1.034549999999999947e+01
1.028439999999999976e+01
1.037599999999999945e+01
1.031489999999999974e+01
1.037599999999999945e+01
1.037599999999999945e+01
1.034549999999999947e+01
1.040649999999999942e+01
1.037599999999999945e+01
1.025389999999999979e+01
1.034549999999999947e+01
1.034549999999999947e+01
1.037599999999999945e+01
1.034549999999999947e+01
1.034549999999999947e+01
1.034549999999999947e+01
1.031489999999999974e+01
1.037599999999999945e+01
1.034549999999999947e+01
1.031489999999999974e+01
1.034549999999999947e+01
1.031489999999999974e+01
1.034549999999999947e+01
1.034549999999999947e+01
1.037599999999999945e+01
1.034549999999999947e+01
1.031489999999999974e+01
1.034549999999999947e+01
1.034549999999999947e+01
1.031489999999999974e+01
1.031489999999999974e+01
1.031489999999999974e+01
1.034549999999999947e+01
1.034549999999999947e+01
1.037599999999999945e+01
1.037599999999999945e+01
1.034549999999999947e+01
1.034549999999999947e+01
1.031489999999999974e+01
1.031489999999999974e+01
1.034549999999999947e+01
1.034549999999999947e+01
1.037599999999999945e+01
1.031489999999999974e+01
1.034549999999999947e+01
1.037599999999999945e+01
1.034549999999999947e+01
1.040649999999999942e+01
1.034549999999999947e+01
1.034549999999999947e+01
1.037599999999999945e+01
1.031489999999999974e+01
1.034549999999999947e+01
1.034549999999999947e+01
1.034549999999999947e+01
1.031489999999999974e+01
1.031489999999999974e+01
1.034549999999999947e+01
1.034549999999999947e+01
1.034549999999999947e+01
1.031489999999999974e+01
1.037599999999999945e+01
1.031489999999999974e+01
1.028439999999999976e+01
1.034549999999999947e+01
1.034549999999999947e+01
1.034549999999999947e+01
1.031489999999999974e+01
1.031489999999999974e+01
1.034549999999999947e+01
1.034549999999999947e+01
1.031489999999999974e+01
1.034549999999999947e+01
1.031489999999999974e+01
1.031489999999999974e+01
1.037599999999999945e+01
1.028439999999999976e+01
1.031489999999999974e+01
1.034549999999999947e+01
1.028439999999999976e+01
1.031489999999999974e+01
1.031489999999999974e+01
1.031489999999999974e+01
1.031489999999999974e+01
1.031489999999999974e+01
1.034549999999999947e+01
1.031489999999999974e+01
1.028439999999999976e+01
1.028439999999999976e+01
1.028439999999999976e+01
1.031489999999999974e+01
1.028439999999999976e+01
1.028439999999999976e+01
1.031489999999999974e+01
1.031489999999999974e+01
1.028439999999999976e+01
1.031489999999999974e+01
1.028439999999999976e+01
1.031489999999999974e+01
1.031489999999999974e+01
1.028439999999999976e+01
1.031489999999999974e+01
1.031489999999999974e+01
1.031489999999999974e+01
1.031489999999999974e+01
1.031489999999999974e+01
1.031489999999999974e+01
1.031489999999999974e+01
1.031489999999999974e+01
1.031489999999999974e+01
1.034549999999999947e+01
1.034549999999999947e+01
1.028439999999999976e+01
1.031489999999999974e+01
1.028439999999999976e+01
1.034549999999999947e+01
1.031489999999999974e+01
1.031489999999999974e+01
1.031489999999999974e+01
1.031489999999999974e+01
1.028439999999999976e+01
1.034549999999999947e+01
1.034549999999999947e+01
1.028439999999999976e+01
1.031489999999999974e+01
1.031489999999999974e+01
1.031489999999999974e+01
1.031489999999999974e+01
1.031489999999999974e+01
1.031489999999999974e+01
1.034549999999999947e+01
1.034549999999999947e+01
1.034549999999999947e+01
1.031489999999999974e+01
1.031489999999999974e+01
1.031489999999999974e+01
1.031489999999999974e+01
1.028439999999999976e+01
1.034549999999999947e+01
1.031489999999999974e+01
1.028439999999999976e+01
1.031489999999999974e+01
1.031489999999999974e+01
1.037599999999999945e+01
1.031489999999999974e+01
1.034549999999999947e+01
1.031489999999999974e+01
1.031489999999999974e+01
1.034549999999999947e+01
1.031489999999999974e+01
1.034549999999999947e+01
1.031489999999999974e+01
1.031489999999999974e+01
1.034549999999999947e+01
1.031489999999999974e+01
1.031489999999999974e+01
1.031489999999999974e+01
1.028439999999999976e+01
1.034549999999999947e+01
1.031489999999999974e+01
1.031489999999999974e+01
1.025389999999999979e+01
1.031489999999999974e+01
1.031489999999999974e+01
1.031489999999999974e+01
1.025389999999999979e+01
1.031489999999999974e+01
1.025389999999999979e+01
1.037599999999999945e+01
1.028439999999999976e+01
1.031489999999999974e+01
1.034549999999999947e+01
1.028439999999999976e+01
1.031489999999999974e+01
1.031489999999999974e+01
1.031489999999999974e+01
1.031489999999999974e+01
1.031489999999999974e+01
1.028439999999999976e+01
1.034549999999999947e+01
1.037599999999999945e+01
1.031489999999999974e+01
1.031489999999999974e+01
1.031489999999999974e+01
1.034549999999999947e+01
1.031489999999999974e+01
1.031489999999999974e+01
1.034549999999999947e+01
1.031489999999999974e+01
1.031489999999999974e+01
1.028439999999999976e+01
1.034549999999999947e+01
1.034549999999999947e+01
1.037599999999999945e+01
1.028439999999999976e+01
1.031489999999999974e+01
1.028439999999999976e+01
1.028439999999999976e+01
1.031489999999999974e+01
1.031489999999999974e+01
1.025389999999999979e+01
1.022339999999999982e+01
1.031489999999999974e+01
1.025389999999999979e+01
1.028439999999999976e+01
1.028439999999999976e+01
1.031489999999999974e+01
1.025389999999999979e+01
1.031489999999999974e+01
1.028439999999999976e+01
1.025389999999999979e+01
1.031489999999999974e+01
1.031489999999999974e+01
1.025389999999999979e+01
1.031489999999999974e+01
1.025389999999999979e+01
1.025389999999999979e+01
1.028439999999999976e+01
1.028439999999999976e+01
1.028439999999999976e+01
1.031489999999999974e+01
1.028439999999999976e+01
1.028439999999999976e+01
1.022339999999999982e+01
1.031489999999999974e+01
1.025389999999999979e+01
1.028439999999999976e+01
1.025389999999999979e+01
1.028439999999999976e+01
1.028439999999999976e+01
1.028439999999999976e+01
1.031489999999999974e+01
1.025389999999999979e+01
1.031489999999999974e+01
1.028439999999999976e+01
1.022339999999999982e+01
1.034549999999999947e+01
1.031489999999999974e+01
1.028439999999999976e+01
1.031489999999999974e+01
1.034549999999999947e+01
1.034549999999999947e+01
1.034549999999999947e+01
1.031489999999999974e+01
1.031489999999999974e+01
1.031489999999999974e+01
1.034549999999999947e+01
1.028439999999999976e+01
1.028439999999999976e+01
1.031489999999999974e+01
1.028439999999999976e+01
1.034549999999999947e+01
1.031489999999999974e+01
1.028439999999999976e+01
1.031489999999999974e+01
1.031489999999999974e+01
1.031489999999999974e+01
1.031489999999999974e+01
1.031489999999999974e+01
1.031489999999999974e+01
1.028439999999999976e+01
1.031489999999999974e+01
1.031489999999999974e+01
1.031489999999999974e+01
1.031489999999999974e+01
1.031489999999999974e+01
1.031489999999999974e+01
1.031489999999999974e+01
1.034549999999999947e+01
1.031489999999999974e+01
1.031489999999999974e+01
1.031489999999999974e+01
1.028439999999999976e+01
1.031489999999999974e+01
1.031489999999999974e+01
1.031489999999999974e+01
1.037599999999999945e+01
1.031489999999999974e+01
1.031489999999999974e+01
1.037599999999999945e+01
1.028439999999999976e+01
1.028439999999999976e+01
1.028439999999999976e+01
1.031489999999999974e+01
1.025389999999999979e+01
1.031489999999999974e+01
1.031489999999999974e+01
1.031489999999999974e+01
1.028439999999999976e+01
1.031489999999999974e+01
1.028439999999999976e+01
1.028439999999999976e+01
1.031489999999999974e+01
1.028439999999999976e+01
1.031489999999999974e+01
1.028439999999999976e+01
1.034549999999999947e+01
1.028439999999999976e+01
1.034549999999999947e+01
1.031489999999999974e+01
1.028439999999999976e+01
1.025389999999999979e+01
1.034549999999999947e+01
1.031489999999999974e+01
1.031489999999999974e+01
1.034549999999999947e+01
1.031489999999999974e+01
1.031489999999999974e+01
1.034549999999999947e+01
1.031489999999999974e+01
1.031489999999999974e+01
1.031489999999999974e+01
1.034549999999999947e+01
1.028439999999999976e+01
1.031489999999999974e+01
1.031489999999999974e+01
1.034549999999999947e+01
1.031489999999999974e+01
1.025389999999999979e+01
1.031489999999999974e+01
1.031489999999999974e+01
1.031489999999999974e+01
1.031489999999999974e+01
1.031489999999999974e+01
1.031489999999999974e+01
1.034549999999999947e+01
1.028439999999999976e+01
1.028439999999999976e+01
1.028439999999999976e+01
1.031489999999999974e+01
1.031489999999999974e+01
1.028439999999999976e+01
1.028439999999999976e+01
1.031489999999999974e+01
1.031489999999999974e+01
1.031489999999999974e+01
1.028439999999999976e+01
1.034549999999999947e+01
1.031489999999999974e+01
1.031489999999999974e+01
1.031489999999999974e+01
1.031489999999999974e+01
1.031489999999999974e+01
1.031489999999999974e+01
1.031489999999999974e+01
1.031489999999999974e+01
1.034549999999999947e+01
1.031489999999999974e+01
1.028439999999999976e+01
1.031489999999999974e+01
1.031489999999999974e+01
1.031489999999999974e+01
1.031489999999999974e+01
1.034549999999999947e+01
1.031489999999999974e+01
1.031489999999999974e+01
1.028439999999999976e+01
1.031489999999999974e+01
1.022339999999999982e+01
1.037599999999999945e+01
1.031489999999999974e+01
1.031489999999999974e+01
1.031489999999999974e+01
1.031489999999999974e+01
1.031489999999999974e+01
1.028439999999999976e+01
1.031489999999999974e+01
1.028439999999999976e+01
1.031489999999999974e+01
1.028439999999999976e+01
1.034549999999999947e+01
1.028439999999999976e+01
1.031489999999999974e+01
1.028439999999999976e+01
1.028439999999999976e+01
1.028439999999999976e+01
1.028439999999999976e+01
1.034549999999999947e+01
1.028439999999999976e+01
1.031489999999999974e+01
1.031489999999999974e+01
1.034549999999999947e+01
1.031489999999999974e+01
1.031489999999999974e+01
1.034549999999999947e+01
1.031489999999999974e+01
1.028439999999999976e+01
1.031489999999999974e+01
1.031489999999999974e+01
1.031489999999999974e+01
1.031489999999999974e+01
1.028439999999999976e+01
1.031489999999999974e+01
1.031489999999999974e+01
1.031489999999999974e+01
1.031489999999999974e+01
1.031489999999999974e+01
1.031489999999999974e+01
1.031489999999999974e+01
1.025389999999999979e+01
1.034549999999999947e+01
1.031489999999999974e+01
1.031489999999999974e+01
1.031489999999999974e+01
1.028439999999999976e+01
1.031489999999999974e+01
1.031489999999999974e+01
1.031489999999999974e+01
1.031489999999999974e+01
1.031489999999999974e+01
1.031489999999999974e+01
1.031489999999999974e+01
1.031489999999999974e+01
1.031489999999999974e+01
1.031489999999999974e+01
1.031489999999999974e+01
1.031489999999999974e+01
1.031489999999999974e+01
1.037599999999999945e+01
1.031489999999999974e+01
1.037599999999999945e+01
1.034549999999999947e+01
1.031489999999999974e+01
1.037599999999999945e+01
1.034549999999999947e+01
1.037599999999999945e+01
1.034549999999999947e+01
1.031489999999999974e+01
1.034549999999999947e+01
1.034549999999999947e+01
1.034549999999999947e+01
1.037599999999999945e+01
1.031489999999999974e+01
1.037599999999999945e+01
1.037599999999999945e+01
1.031489999999999974e+01
1.034549999999999947e+01
1.034549999999999947e+01
1.037599999999999945e+01
1.031489999999999974e+01
1.034549999999999947e+01
1.031489999999999974e+01
1.031489999999999974e+01
1.034549999999999947e+01
1.034549999999999947e+01
1.034549999999999947e+01
1.037599999999999945e+01
1.031489999999999974e+01
1.031489999999999974e+01
1.037599999999999945e+01
1.037599999999999945e+01
1.037599999999999945e+01
1.037599999999999945e+01
1.034549999999999947e+01
1.034549999999999947e+01
1.037599999999999945e+01
1.040649999999999942e+01
1.037599999999999945e+01
1.040649999999999942e+01
1.034549999999999947e+01
1.040649999999999942e+01
1.040649999999999942e+01
1.040649999999999942e+01
1.037599999999999945e+01
1.037599999999999945e+01
1.040649999999999942e+01
1.040649999999999942e+01
1.037599999999999945e+01
1.037599999999999945e+01
1.037599999999999945e+01
1.034549999999999947e+01
1.040649999999999942e+01
1.034549999999999947e+01
1.040649999999999942e+01
1.037599999999999945e+01
1.040649999999999942e+01
1.034549999999999947e+01
1.037599999999999945e+01
1.043699999999999939e+01
1.037599999999999945e+01
1.040649999999999942e+01
1.037599999999999945e+01
1.040649999999999942e+01
1.037599999999999945e+01
1.037599999999999945e+01
1.037599999999999945e+01
1.037599999999999945e+01
1.040649999999999942e+01
1.037599999999999945e+01
1.037599999999999945e+01
1.034549999999999947e+01
1.037599999999999945e+01
1.037599999999999945e+01
1.040649999999999942e+01
1.040649999999999942e+01
1.037599999999999945e+01
1.037599999999999945e+01
1.034549999999999947e+01
1.037599999999999945e+01
1.037599999999999945e+01
1.037599999999999945e+01
1.037599999999999945e+01
1.034549999999999947e+01
1.037599999999999945e+01
1.034549999999999947e+01
1.034549999999999947e+01
1.037599999999999945e+01
1.037599999999999945e+01
1.034549999999999947e+01
1.034549999999999947e+01
1.040649999999999942e+01
1.037599999999999945e+01
1.040649999999999942e+01
1.037599999999999945e+01
1.040649999999999942e+01
1.037599999999999945e+01
1.034549999999999947e+01
1.034549999999999947e+01
1.031489999999999974e+01
1.034549999999999947e+01
1.034549999999999947e+01
1.040649999999999942e+01
1.046749999999999936e+01
1.040649999999999942e+01
1.040649999999999942e+01
1.040649999999999942e+01
1.040649999999999942e+01
1.037599999999999945e+01
1.031489999999999974e+01
1.040649999999999942e+01
1.034549999999999947e+01
1.037599999999999945e+01
1.034549999999999947e+01
1.037599999999999945e+01
1.034549999999999947e+01
1.040649999999999942e+01
1.037599999999999945e+01
1.034549999999999947e+01
1.034549999999999947e+01
1.037599999999999945e+01
1.034549999999999947e+01
1.037599999999999945e+01
1.040649999999999942e+01
1.037599999999999945e+01
1.037599999999999945e+01
1.037599999999999945e+01
1.040649999999999942e+01
1.034549999999999947e+01
1.037599999999999945e+01
1.037599999999999945e+01
1.034549999999999947e+01
1.040649999999999942e+01
1.043699999999999939e+01
1.034549999999999947e+01
1.037599999999999945e+01
1.037599999999999945e+01
1.034549999999999947e+01
1.037599999999999945e+01
1.040649999999999942e+01
1.040649999999999942e+01
1.037599999999999945e+01
1.034549999999999947e+01
1.040649999999999942e+01
1.034549999999999947e+01
1.037599999999999945e+01
1.037599999999999945e+01
1.037599999999999945e+01
1.040649999999999942e+01
1.040649999999999942e+01
1.040649999999999942e+01
1.034549999999999947e+01
1.037599999999999945e+01
1.040649999999999942e+01
1.037599999999999945e+01
1.040649999999999942e+01
1.040649999999999942e+01
1.037599999999999945e+01
1.037599999999999945e+01
1.037599999999999945e+01
1.034549999999999947e+01
1.037599999999999945e+01
1.040649999999999942e+01
1.037599999999999945e+01
1.034549999999999947e+01
1.040649999999999942e+01
1.040649999999999942e+01
1.034549999999999947e+01
1.040649999999999942e+01
1.037599999999999945e+01
1.037599999999999945e+01
1.037599999999999945e+01
1.043699999999999939e+01
1.037599999999999945e+01
1.040649999999999942e+01
1.040649999999999942e+01
1.037599999999999945e+01
1.037599999999999945e+01
1.040649999999999942e+01
1.037599999999999945e+01
1.043699999999999939e+01
1.037599999999999945e+01
1.040649999999999942e+01
1.040649999999999942e+01
1.040649999999999942e+01
1.040649999999999942e+01
1.037599999999999945e+01
1.037599999999999945e+01
1.037599999999999945e+01
1.037599999999999945e+01
1.034549999999999947e+01
1.037599999999999945e+01
1.040649999999999942e+01
1.037599999999999945e+01
1.037599999999999945e+01
1.040649999999999942e+01
1.043699999999999939e+01
1.034549999999999947e+01
1.040649999999999942e+01
1.037599999999999945e+01
1.043699999999999939e+01
1.034549999999999947e+01
1.040649999999999942e+01
1.040649999999999942e+01
1.031489999999999974e+01
1.043699999999999939e+01
1.037599999999999945e+01
1.034549999999999947e+01
1.040649999999999942e+01
1.040649999999999942e+01
1.037599999999999945e+01
1.040649999999999942e+01
1.043699999999999939e+01
1.040649999999999942e+01
1.034549999999999947e+01
1.037599999999999945e+01
1.037599999999999945e+01
1.037599999999999945e+01
1.037599999999999945e+01
1.034549999999999947e+01
1.040649999999999942e+01
1.040649999999999942e+01
1.037599999999999945e+01
1.040649999999999942e+01
1.040649999999999942e+01
1.037599999999999945e+01
1.040649999999999942e+01
1.031489999999999974e+01
1.034549999999999947e+01
1.037599999999999945e+01
1.043699999999999939e+01
1.037599999999999945e+01
1.037599999999999945e+01
1.043699999999999939e+01
1.037599999999999945e+01
1.040649999999999942e+01
1.037599999999999945e+01
1.037599999999999945e+01
1.037599999999999945e+01
1.037599999999999945e+01
1.037599999999999945e+01
1.040649999999999942e+01
1.034549999999999947e+01
1.037599999999999945e+01
1.037599999999999945e+01
1.040649999999999942e+01
1.040649999999999942e+01
1.040649999999999942e+01
1.037599999999999945e+01
1.040649999999999942e+01
1.037599999999999945e+01
1.037599999999999945e+01
1.040649999999999942e+01
1.037599999999999945e+01
1.037599999999999945e+01
1.037599999999999945e+01
1.037599999999999945e+01
1.034549999999999947e+01
1.043699999999999939e+01
1.040649999999999942e+01
1.037599999999999945e+01
1.037599999999999945e+01
1.037599999999999945e+01
1.043699999999999939e+01
1.037599999999999945e+01
1.037599999999999945e+01
1.040649999999999942e+01
1.037599999999999945e+01
1.043699999999999939e+01
1.040649999999999942e+01
1.040649999999999942e+01
1.040649999999999942e+01
1.043699999999999939e+01
1.040649999999999942e+01
1.037599999999999945e+01
1.043699999999999939e+01
1.043699999999999939e+01
1.043699999999999939e+01
1.043699999999999939e+01
1.046749999999999936e+01
1.049799999999999933e+01
1.043699999999999939e+01
1.043699999999999939e+01
1.049799999999999933e+01
1.046749999999999936e+01
1.046749999999999936e+01
1.046749999999999936e+01
1.046749999999999936e+01
1.049799999999999933e+01
1.043699999999999939e+01
1.043699999999999939e+01
1.049799999999999933e+01
1.043699999999999939e+01
1.049799999999999933e+01
1.049799999999999933e+01
1.043699999999999939e+01
1.046749999999999936e+01
1.049799999999999933e+01
1.046749999999999936e+01
1.049799999999999933e+01
1.043699999999999939e+01
1.046749999999999936e+01
1.040649999999999942e+01
1.046749999999999936e+01
1.040649999999999942e+01
1.046749999999999936e+01
1.046749999999999936e+01
1.040649999999999942e+01
1.043699999999999939e+01
1.046749999999999936e+01
1.043699999999999939e+01
1.046749999999999936e+01
1.043699999999999939e+01
1.046749999999999936e+01
1.043699999999999939e+01
1.043699999999999939e+01
1.040649999999999942e+01
1.043699999999999939e+01
1.046749999999999936e+01
1.046749999999999936e+01
1.043699999999999939e+01
1.043699999999999939e+01
1.043699999999999939e+01
1.040649999999999942e+01
1.043699999999999939e+01
1.043699999999999939e+01
1.046749999999999936e+01
1.046749999999999936e+01
1.046749999999999936e+01
1.043699999999999939e+01
1.046749999999999936e+01
1.046749999999999936e+01
1.046749999999999936e+01
1.046749999999999936e+01
1.046749999999999936e+01
1.046749999999999936e+01
1.043699999999999939e+01
1.043699999999999939e+01
1.046749999999999936e+01
1.052860000000000085e+01
1.046749999999999936e+01
1.043699999999999939e+01
1.046749999999999936e+01
1.043699999999999939e+01
1.046749999999999936e+01
1.043699999999999939e+01
1.046749999999999936e+01
1.046749999999999936e+01
1.043699999999999939e+01
1.046749999999999936e+01
1.043699999999999939e+01
1.046749999999999936e+01
1.046749999999999936e+01
1.046749999999999936e+01
1.046749999999999936e+01
1.046749999999999936e+01
1.046749999999999936e+01
1.043699999999999939e+01
1.043699999999999939e+01
1.046749999999999936e+01
1.046749999999999936e+01
1.049799999999999933e+01
1.046749999999999936e+01
1.046749999999999936e+01
1.049799999999999933e+01
1.049799999999999933e+01
1.052860000000000085e+01
1.052860000000000085e+01
1.049799999999999933e+01
1.049799999999999933e+01
1.046749999999999936e+01
1.049799999999999933e+01
1.049799999999999933e+01
1.046749999999999936e+01
1.049799999999999933e+01
1.046749999999999936e+01
1.049799999999999933e+01
1.049799999999999933e+01
1.052860000000000085e+01
1.049799999999999933e+01
1.046749999999999936e+01
1.049799999999999933e+01
1.043699999999999939e+01
1.043699999999999939e+01
1.052860000000000085e+01
1.049799999999999933e+01
1.043699999999999939e+01
1.046749999999999936e+01
1.043699999999999939e+01
1.049799999999999933e+01
1.049799999999999933e+01
1.052860000000000085e+01
1.055910000000000082e+01
1.046749999999999936e+01
1.052860000000000085e+01
1.049799999999999933e+01
1.049799999999999933e+01
1.052860000000000085e+01
1.049799999999999933e+01
1.049799999999999933e+01
1.043699999999999939e+01
1.049799999999999933e+01
1.049799999999999933e+01
1.049799999999999933e+01
1.046749999999999936e+01
1.049799999999999933e+01
1.049799999999999933e+01
1.055910000000000082e+01
1.049799999999999933e+01
1.052860000000000085e+01
1.052860000000000085e+01
1.049799999999999933e+01
1.052860000000000085e+01
1.052860000000000085e+01
1.052860000000000085e+01
1.058960000000000079e+01
1.052860000000000085e+01
1.055910000000000082e+01
1.052860000000000085e+01
1.052860000000000085e+01
1.055910000000000082e+01
1.052860000000000085e+01
1.055910000000000082e+01
1.052860000000000085e+01
1.055910000000000082e+01
1.058960000000000079e+01
1.052860000000000085e+01
1.049799999999999933e+01
1.055910000000000082e+01
1.055910000000000082e+01
1.052860000000000085e+01
1.062010000000000076e+01
1.052860000000000085e+01
1.052860000000000085e+01
1.055910000000000082e+01
1.055910000000000082e+01
1.055910000000000082e+01
1.055910000000000082e+01
1.055910000000000082e+01
1.055910000000000082e+01
1.052860000000000085e+01
1.049799999999999933e+01
1.052860000000000085e+01
1.058960000000000079e+01
1.055910000000000082e+01
1.049799999999999933e+01
1.055910000000000082e+01
1.062010000000000076e+01
1.052860000000000085e+01
1.055910000000000082e+01
1.052860000000000085e+01
1.052860000000000085e+01
1.055910000000000082e+01
1.055910000000000082e+01
1.055910000000000082e+01
1.052860000000000085e+01
1.055910000000000082e+01
1.055910000000000082e+01
1.055910000000000082e+01
1.055910000000000082e+01
1.055910000000000082e+01
1.049799999999999933e+01
1.049799999999999933e+01
1.055910000000000082e+01
1.052860000000000085e+01
1.055910000000000082e+01
1.052860000000000085e+01
1.055910000000000082e+01
1.052860000000000085e+01
1.055910000000000082e+01
1.052860000000000085e+01
1.052860000000000085e+01
1.055910000000000082e+01
1.055910000000000082e+01
1.055910000000000082e+01
1.055910000000000082e+01
1.052860000000000085e+01
1.052860000000000085e+01
1.058960000000000079e+01
1.055910000000000082e+01
1.055910000000000082e+01
1.055910000000000082e+01
1.052860000000000085e+01
1.052860000000000085e+01
1.055910000000000082e+01
1.055910000000000082e+01
1.052860000000000085e+01
1.052860000000000085e+01
1.055910000000000082e+01
1.049799999999999933e+01
1.055910000000000082e+01
1.052860000000000085e+01
1.055910000000000082e+01
1.052860000000000085e+01
1.052860000000000085e+01
1.058960000000000079e+01
1.049799999999999933e+01
1.058960000000000079e+01
1.055910000000000082e+01
1.055910000000000082e+01
1.052860000000000085e+01
1.055910000000000082e+01
1.055910000000000082e+01
1.058960000000000079e+01
1.052860000000000085e+01
1.055910000000000082e+01
1.055910000000000082e+01
1.052860000000000085e+01
1.049799999999999933e+01
1.055910000000000082e+01
1.055910000000000082e+01
1.055910000000000082e+01
1.058960000000000079e+01
1.055910000000000082e+01
1.055910000000000082e+01
1.062010000000000076e+01
1.055910000000000082e+01
1.062010000000000076e+01
1.062010000000000076e+01
1.058960000000000079e+01
1.058960000000000079e+01
1.062010000000000076e+01
1.062010000000000076e+01
1.062010000000000076e+01
1.058960000000000079e+01
1.058960000000000079e+01
1.062010000000000076e+01
1.058960000000000079e+01
1.065060000000000073e+01
1.062010000000000076e+01
1.062010000000000076e+01
1.062010000000000076e+01
1.062010000000000076e+01
1.058960000000000079e+01
1.065060000000000073e+01
1.062010000000000076e+01
1.062010000000000076e+01
1.062010000000000076e+01
1.062010000000000076e+01
1.058960000000000079e+01
1.058960000000000079e+01
1.058960000000000079e+01
1.062010000000000076e+01
1.065060000000000073e+01
1.062010000000000076e+01
1.062010000000000076e+01
1.058960000000000079e+01
1.065060000000000073e+01
1.062010000000000076e+01
1.062010000000000076e+01
1.058960000000000079e+01
1.062010000000000076e+01
1.058960000000000079e+01
1.062010000000000076e+01
1.062010000000000076e+01
1.062010000000000076e+01
1.062010000000000076e+01
1.062010000000000076e+01
1.065060000000000073e+01
1.065060000000000073e+01
1.065060000000000073e+01
1.062010000000000076e+01
1.065060000000000073e+01
1.062010000000000076e+01
1.062010000000000076e+01
1.068120000000000047e+01
1.065060000000000073e+01
1.062010000000000076e+01
1.062010000000000076e+01
1.062010000000000076e+01
1.065060000000000073e+01
1.065060000000000073e+01
1.065060000000000073e+01
1.062010000000000076e+01
1.062010000000000076e+01
1.058960000000000079e+01
1.062010000000000076e+01
1.062010000000000076e+01
1.062010000000000076e+01
1.062010000000000076e+01
1.058960000000000079e+01
1.062010000000000076e+01
1.065060000000000073e+01
1.062010000000000076e+01
1.062010000000000076e+01
1.065060000000000073e+01
1.062010000000000076e+01
1.065060000000000073e+01
1.068120000000000047e+01
1.062010000000000076e+01
1.062010000000000076e+01
1.058960000000000079e+01
1.062010000000000076e+01
1.065060000000000073e+01
1.058960000000000079e+01
1.065060000000000073e+01
1.058960000000000079e+01
1.062010000000000076e+01
1.062010000000000076e+01
1.065060000000000073e+01
1.062010000000000076e+01
1.062010000000000076e+01
1.062010000000000076e+01
1.062010000000000076e+01
1.058960000000000079e+01
1.065060000000000073e+01
1.058960000000000079e+01
1.058960000000000079e+01
1.062010000000000076e+01
1.068120000000000047e+01
1.065060000000000073e+01
1.065060000000000073e+01
1.062010000000000076e+01
1.062010000000000076e+01
1.062010000000000076e+01
1.065060000000000073e+01
1.062010000000000076e+01
1.062010000000000076e+01
1.062010000000000076e+01
1.065060000000000073e+01
1.062010000000000076e+01
1.065060000000000073e+01
1.062010000000000076e+01
1.062010000000000076e+01
1.065060000000000073e+01
1.062010000000000076e+01
1.062010000000000076e+01
1.062010000000000076e+01
1.065060000000000073e+01
1.065060000000000073e+01
1.058960000000000079e+01
1.065060000000000073e+01
1.065060000000000073e+01
1.071170000000000044e+01
1.068120000000000047e+01
1.071170000000000044e+01
1.068120000000000047e+01
1.074220000000000041e+01
1.068120000000000047e+01
1.071170000000000044e+01
1.071170000000000044e+01
1.071170000000000044e+01
1.068120000000000047e+01
1.071170000000000044e+01
1.071170000000000044e+01
1.065060000000000073e+01
1.071170000000000044e+01
1.068120000000000047e+01
1.068120000000000047e+01
1.071170000000000044e+01
1.068120000000000047e+01
1.071170000000000044e+01
1.071170000000000044e+01
1.071170000000000044e+01
1.071170000000000044e+01
1.068120000000000047e+01
1.065060000000000073e+01
1.068120000000000047e+01
1.068120000000000047e+01
1.071170000000000044e+01
1.065060000000000073e+01
1.068120000000000047e+01
1.065060000000000073e+01
1.071170000000000044e+01
1.068120000000000047e+01
1.074220000000000041e+01
1.071170000000000044e+01
1.065060000000000073e+01
1.068120000000000047e+01
1.068120000000000047e+01
1.071170000000000044e+01
1.071170000000000044e+01
1.065060000000000073e+01
1.074220000000000041e+01
1.068120000000000047e+01
1.068120000000000047e+01
1.071170000000000044e+01
1.071170000000000044e+01
1.074220000000000041e+01
1.068120000000000047e+01
1.068120000000000047e+01
1.071170000000000044e+01
1.068120000000000047e+01
1.071170000000000044e+01
1.068120000000000047e+01
1.068120000000000047e+01
1.068120000000000047e+01
1.068120000000000047e+01
1.071170000000000044e+01
1.071170000000000044e+01
1.065060000000000073e+01
1.068120000000000047e+01
1.071170000000000044e+01
1.071170000000000044e+01
1.068120000000000047e+01
1.068120000000000047e+01
1.068120000000000047e+01
1.068120000000000047e+01
1.065060000000000073e+01
1.068120000000000047e+01
1.068120000000000047e+01
1.071170000000000044e+01
1.068120000000000047e+01
1.071170000000000044e+01
1.071170000000000044e+01
1.074220000000000041e+01
1.077270000000000039e+01
1.074220000000000041e+01
1.071170000000000044e+01
1.068120000000000047e+01
1.074220000000000041e+01
1.071170000000000044e+01
1.071170000000000044e+01
1.071170000000000044e+01
1.071170000000000044e+01
1.071170000000000044e+01
1.071170000000000044e+01
1.074220000000000041e+01
1.074220000000000041e+01
1.071170000000000044e+01
1.068120000000000047e+01
1.071170000000000044e+01
1.074220000000000041e+01
1.074220000000000041e+01
1.077270000000000039e+01
1.071170000000000044e+01
1.071170000000000044e+01
1.071170000000000044e+01
1.071170000000000044e+01
1.074220000000000041e+01
1.071170000000000044e+01
1.074220000000000041e+01
1.071170000000000044e+01
1.071170000000000044e+01
1.074220000000000041e+01
1.068120000000000047e+01
1.068120000000000047e+01
1.074220000000000041e+01
1.071170000000000044e+01
1.074220000000000041e+01
1.068120000000000047e+01
1.074220000000000041e+01
1.074220000000000041e+01
1.071170000000000044e+01
1.071170000000000044e+01
1.071170000000000044e+01
1.077270000000000039e+01
1.074220000000000041e+01
1.074220000000000041e+01
1.080320000000000036e+01
1.071170000000000044e+01
1.077270000000000039e+01
1.080320000000000036e+01
1.077270000000000039e+01
1.074220000000000041e+01
1.077270000000000039e+01
1.080320000000000036e+01
1.080320000000000036e+01
1.077270000000000039e+01
1.077270000000000039e+01
1.077270000000000039e+01
1.080320000000000036e+01
1.080320000000000036e+01
1.080320000000000036e+01
1.080320000000000036e+01
1.080320000000000036e+01
1.077270000000000039e+01
1.083370000000000033e+01
1.080320000000000036e+01
1.077270000000000039e+01
1.074220000000000041e+01
1.077270000000000039e+01
1.080320000000000036e+01
1.074220000000000041e+01
1.077270000000000039e+01
1.077270000000000039e+01
1.077270000000000039e+01
1.077270000000000039e+01
1.077270000000000039e+01
1.080320000000000036e+01
1.080320000000000036e+01
1.074220000000000041e+01
1.080320000000000036e+01
1.077270000000000039e+01
1.080320000000000036e+01
1.080320000000000036e+01
1.077270000000000039e+01
1.080320000000000036e+01
1.080320000000000036e+01
1.080320000000000036e+01
1.077270000000000039e+01
1.080320000000000036e+01
1.077270000000000039e+01
1.080320000000000036e+01
1.083370000000000033e+01
1.080320000000000036e+01
1.080320000000000036e+01
1.077270000000000039e+01
1.077270000000000039e+01
1.077270000000000039e+01
1.080320000000000036e+01
1.080320000000000036e+01
1.080320000000000036e+01
1.080320000000000036e+01
1.077270000000000039e+01
1.077270000000000039e+01
1.080320000000000036e+01
1.077270000000000039e+01
1.080320000000000036e+01
1.077270000000000039e+01
1.077270000000000039e+01
1.077270000000000039e+01
1.080320000000000036e+01
1.077270000000000039e+01
1.080320000000000036e+01
1.080320000000000036e+01
1.077270000000000039e+01
1.083370000000000033e+01
1.074220000000000041e+01
1.080320000000000036e+01
1.077270000000000039e+01
1.080320000000000036e+01
1.080320000000000036e+01
1.080320000000000036e+01
1.077270000000000039e+01
1.083370000000000033e+01
1.080320000000000036e+01
1.077270000000000039e+01
1.077270000000000039e+01
1.074220000000000041e+01
1.080320000000000036e+01
1.080320000000000036e+01
1.077270000000000039e+01
1.077270000000000039e+01
1.080320000000000036e+01
1.080320000000000036e+01
1.083370000000000033e+01
1.080320000000000036e+01
1.086430000000000007e+01
1.080320000000000036e+01
1.086430000000000007e+01
1.080320000000000036e+01
1.083370000000000033e+01
1.083370000000000033e+01
1.080320000000000036e+01
1.083370000000000033e+01
1.083370000000000033e+01
1.083370000000000033e+01
1.083370000000000033e+01
1.086430000000000007e+01
1.080320000000000036e+01
1.080320000000000036e+01
1.080320000000000036e+01
1.083370000000000033e+01
1.083370000000000033e+01
1.083370000000000033e+01
1.080320000000000036e+01
1.083370000000000033e+01
1.080320000000000036e+01
1.080320000000000036e+01
1.080320000000000036e+01
1.083370000000000033e+01
1.080320000000000036e+01
1.083370000000000033e+01
1.080320000000000036e+01
1.086430000000000007e+01
1.083370000000000033e+01
1.083370000000000033e+01
1.086430000000000007e+01
1.083370000000000033e+01
1.086430000000000007e+01
1.086430000000000007e+01
1.086430000000000007e+01
1.089480000000000004e+01
1.086430000000000007e+01
1.089480000000000004e+01
1.086430000000000007e+01
1.086430000000000007e+01
1.089480000000000004e+01
1.086430000000000007e+01
1.089480000000000004e+01
1.086430000000000007e+01
1.083370000000000033e+01
1.089480000000000004e+01
1.086430000000000007e+01
1.083370000000000033e+01
1.089480000000000004e+01
1.083370000000000033e+01
1.086430000000000007e+01
1.086430000000000007e+01
1.089480000000000004e+01
1.089480000000000004e+01
1.086430000000000007e+01
1.089480000000000004e+01
1.086430000000000007e+01
1.089480000000000004e+01
1.086430000000000007e+01
1.089480000000000004e+01
1.086430000000000007e+01
1.083370000000000033e+01
1.086430000000000007e+01
1.086430000000000007e+01
1.089480000000000004e+01
1.086430000000000007e+01
1.080320000000000036e+01
1.089480000000000004e+01
1.086430000000000007e+01
1.086430000000000007e+01
1.089480000000000004e+01
1.089480000000000004e+01
1.089480000000000004e+01
1.092530000000000001e+01
1.092530000000000001e+01
1.089480000000000004e+01
1.083370000000000033e+01
1.086430000000000007e+01
1.083370000000000033e+01
1.086430000000000007e+01
1.092530000000000001e+01
1.089480000000000004e+01
1.086430000000000007e+01
1.086430000000000007e+01
1.086430000000000007e+01
1.086430000000000007e+01
1.086430000000000007e+01
1.089480000000000004e+01
1.086430000000000007e+01
1.089480000000000004e+01
1.086430000000000007e+01
1.086430000000000007e+01
1.080320000000000036e+01
1.086430000000000007e+01
1.083370000000000033e+01
1.086430000000000007e+01
1.089480000000000004e+01
1.089480000000000004e+01
1.092530000000000001e+01
1.083370000000000033e+01
1.083370000000000033e+01
1.086430000000000007e+01
1.086430000000000007e+01
1.092530000000000001e+01
1.083370000000000033e+01
1.086430000000000007e+01
1.086430000000000007e+01
1.086430000000000007e+01
1.089480000000000004e+01
1.086430000000000007e+01
1.089480000000000004e+01
1.089480000000000004e+01
1.083370000000000033e+01
1.086430000000000007e+01
1.086430000000000007e+01
1.089480000000000004e+01
1.089480000000000004e+01
1.086430000000000007e+01
1.086430000000000007e+01
1.086430000000000007e+01
1.086430000000000007e+01
1.089480000000000004e+01
1.089480000000000004e+01
1.089480000000000004e+01
1.083370000000000033e+01
1.089480000000000004e+01
1.086430000000000007e+01
1.086430000000000007e+01
1.092530000000000001e+01
1.089480000000000004e+01
1.089480000000000004e+01
1.083370000000000033e+01
1.089480000000000004e+01
1.086430000000000007e+01
1.089480000000000004e+01
1.092530000000000001e+01
1.086430000000000007e+01
1.086430000000000007e+01
1.086430000000000007e+01
1.086430000000000007e+01
1.092530000000000001e+01
1.092530000000000001e+01
1.092530000000000001e+01
1.092530000000000001e+01
1.089480000000000004e+01
1.095579999999999998e+01
1.089480000000000004e+01
1.092530000000000001e+01
1.089480000000000004e+01
1.089480000000000004e+01
1.092530000000000001e+01
1.089480000000000004e+01
1.086430000000000007e+01
1.092530000000000001e+01
1.092530000000000001e+01
1.092530000000000001e+01
1.092530000000000001e+01
1.092530000000000001e+01
1.092530000000000001e+01
1.092530000000000001e+01
1.092530000000000001e+01
1.095579999999999998e+01
1.089480000000000004e+01
1.092530000000000001e+01
1.092530000000000001e+01
1.092530000000000001e+01
1.095579999999999998e+01
1.095579999999999998e+01
1.095579999999999998e+01
1.101679999999999993e+01
1.092530000000000001e+01
1.095579999999999998e+01
1.095579999999999998e+01
1.095579999999999998e+01
1.098629999999999995e+01
1.098629999999999995e+01
1.098629999999999995e+01
1.095579999999999998e+01
1.095579999999999998e+01
1.095579999999999998e+01
1.098629999999999995e+01
1.101679999999999993e+01
1.095579999999999998e+01
1.101679999999999993e+01
1.098629999999999995e+01
1.098629999999999995e+01
1.098629999999999995e+01
1.095579999999999998e+01
1.101679999999999993e+01
1.095579999999999998e+01
1.092530000000000001e+01
1.098629999999999995e+01
1.095579999999999998e+01
1.098629999999999995e+01
1.095579999999999998e+01
1.098629999999999995e+01
1.098629999999999995e+01
1.098629999999999995e+01
1.095579999999999998e+01
1.092530000000000001e+01
1.092530000000000001e+01
1.095579999999999998e+01
1.095579999999999998e+01
1.092530000000000001e+01
1.095579999999999998e+01
1.095579999999999998e+01
1.095579999999999998e+01
1.095579999999999998e+01
1.095579999999999998e+01
1.095579999999999998e+01
1.095579999999999998e+01
1.101679999999999993e+01
1.095579999999999998e+01
1.098629999999999995e+01
1.098629999999999995e+01
1.098629999999999995e+01
1.095579999999999998e+01
1.092530000000000001e+01
1.095579999999999998e+01
1.095579999999999998e+01
1.092530000000000001e+01
1.095579999999999998e+01
1.095579999999999998e+01
1.095579999999999998e+01
1.098629999999999995e+01
1.098629999999999995e+01
1.098629999999999995e+01
1.098629999999999995e+01
1.092530000000000001e+01
1.101679999999999993e+01
1.098629999999999995e+01
1.098629999999999995e+01
1.095579999999999998e+01
1.095579999999999998e+01
1.101679999999999993e+01
1.095579999999999998e+01
1.095579999999999998e+01
1.092530000000000001e+01
1.095579999999999998e+01
1.098629999999999995e+01
1.095579999999999998e+01
1.098629999999999995e+01
1.095579999999999998e+01
1.098629999999999995e+01
1.095579999999999998e+01
1.098629999999999995e+01
1.092530000000000001e+01
1.095579999999999998e+01
1.098629999999999995e+01
1.098629999999999995e+01
1.098629999999999995e+01
1.095579999999999998e+01
1.098629999999999995e+01
1.092530000000000001e+01
1.098629999999999995e+01
1.101679999999999993e+01
1.098629999999999995e+01
1.098629999999999995e+01
1.095579999999999998e+01
1.098629999999999995e+01
1.095579999999999998e+01
1.101679999999999993e+01
1.098629999999999995e+01
1.092530000000000001e+01
1.101679999999999993e+01
1.095579999999999998e+01
1.101679999999999993e+01
1.098629999999999995e+01
1.092530000000000001e+01
1.098629999999999995e+01
1.098629999999999995e+01
1.095579999999999998e+01
1.101679999999999993e+01
1.095579999999999998e+01
1.095579999999999998e+01
1.095579999999999998e+01
1.095579999999999998e+01
1.098629999999999995e+01
1.092530000000000001e+01
1.098629999999999995e+01
1.092530000000000001e+01
1.095579999999999998e+01
1.095579999999999998e+01
1.095579999999999998e+01
1.098629999999999995e+01
1.095579999999999998e+01
1.095579999999999998e+01
1.098629999999999995e+01
1.095579999999999998e+01
1.095579999999999998e+01
1.098629999999999995e+01
1.104739999999999966e+01
1.098629999999999995e+01
1.098629999999999995e+01
1.104739999999999966e+01
1.107789999999999964e+01
1.104739999999999966e+01
1.104739999999999966e+01
1.098629999999999995e+01
1.101679999999999993e+01
1.107789999999999964e+01
1.104739999999999966e+01
1.107789999999999964e+01
1.098629999999999995e+01
1.098629999999999995e+01
1.104739999999999966e+01
1.101679999999999993e+01
1.110839999999999961e+01
1.104739999999999966e+01
1.101679999999999993e+01
1.104739999999999966e+01
1.107789999999999964e+01
1.104739999999999966e+01
1.104739999999999966e+01
1.098629999999999995e+01
1.101679999999999993e+01
1.101679999999999993e+01
1.104739999999999966e+01
1.098629999999999995e+01
1.101679999999999993e+01
1.107789999999999964e+01
1.104739999999999966e+01
1.101679999999999993e+01
1.101679999999999993e+01
1.104739999999999966e+01
1.104739999999999966e+01
1.101679999999999993e+01
1.104739999999999966e+01
1.104739999999999966e+01
1.104739999999999966e+01
1.101679999999999993e+01
1.098629999999999995e+01
1.107789999999999964e+01
1.104739999999999966e+01
1.098629999999999995e+01
1.104739999999999966e+01
1.098629999999999995e+01
1.098629999999999995e+01
1.107789999999999964e+01
1.101679999999999993e+01
1.104739999999999966e+01
1.101679999999999993e+01
1.104739999999999966e+01
1.107789999999999964e+01
1.098629999999999995e+01
1.101679999999999993e+01
1.101679999999999993e+01
1.101679999999999993e+01
1.104739999999999966e+01
1.098629999999999995e+01
1.107789999999999964e+01
1.101679999999999993e+01
1.104739999999999966e+01
1.104739999999999966e+01
1.101679999999999993e+01
1.104739999999999966e+01
1.104739999999999966e+01
1.098629999999999995e+01
1.104739999999999966e+01
1.104739999999999966e+01
1.104739999999999966e+01
1.098629999999999995e+01
1.098629999999999995e+01
1.107789999999999964e+01
1.101679999999999993e+01
1.107789999999999964e+01
1.101679999999999993e+01
1.098629999999999995e+01
1.104739999999999966e+01
1.101679999999999993e+01
1.101679999999999993e+01
1.107789999999999964e+01
1.104739999999999966e+01
1.104739999999999966e+01
1.101679999999999993e+01
1.104739999999999966e+01
1.104739999999999966e+01
1.104739999999999966e+01
1.104739999999999966e+01
1.104739999999999966e+01
1.107789999999999964e+01
1.107789999999999964e+01
1.107789999999999964e+01
1.104739999999999966e+01
1.101679999999999993e+01
1.104739999999999966e+01
1.104739999999999966e+01
1.107789999999999964e+01
1.104739999999999966e+01
1.104739999999999966e+01
1.098629999999999995e+01
1.107789999999999964e+01
1.104739999999999966e+01
1.104739999999999966e+01
1.104739999999999966e+01
1.107789999999999964e+01
1.107789999999999964e+01
1.104739999999999966e+01
1.113889999999999958e+01
1.104739999999999966e+01
1.107789999999999964e+01
1.107789999999999964e+01
1.107789999999999964e+01
1.107789999999999964e+01
1.107789999999999964e+01
1.107789999999999964e+01
1.110839999999999961e+01
1.107789999999999964e+01
1.104739999999999966e+01
1.110839999999999961e+01
1.107789999999999964e+01
1.104739999999999966e+01
1.104739999999999966e+01
1.110839999999999961e+01
1.107789999999999964e+01
1.107789999999999964e+01
1.110839999999999961e+01
1.107789999999999964e+01
1.107789999999999964e+01
1.107789999999999964e+01
1.104739999999999966e+01
1.104739999999999966e+01
1.104739999999999966e+01
1.104739999999999966e+01
1.107789999999999964e+01
1.107789999999999964e+01
1.107789999999999964e+01
1.107789999999999964e+01
1.107789999999999964e+01
1.110839999999999961e+01
1.110839999999999961e+01
1.110839999999999961e+01
1.107789999999999964e+01
1.110839999999999961e+01
1.113889999999999958e+01
1.110839999999999961e+01
1.116939999999999955e+01
1.113889999999999958e+01
1.110839999999999961e+01
1.110839999999999961e+01
1.110839999999999961e+01
1.110839999999999961e+01
1.110839999999999961e+01
1.113889999999999958e+01
1.104739999999999966e+01
1.107789999999999964e+01
1.113889999999999958e+01
1.113889999999999958e+01
1.113889999999999958e+01
1.113889999999999958e+01
1.110839999999999961e+01
1.110839999999999961e+01
1.110839999999999961e+01
1.110839999999999961e+01
1.110839999999999961e+01
1.107789999999999964e+01
1.113889999999999958e+01
1.113889999999999958e+01
1.110839999999999961e+01
1.110839999999999961e+01
1.110839999999999961e+01
1.113889999999999958e+01
1.107789999999999964e+01
1.110839999999999961e+01
1.113889999999999958e+01
1.107789999999999964e+01
1.110839999999999961e+01
1.110839999999999961e+01
1.113889999999999958e+01
1.113889999999999958e+01
1.110839999999999961e+01
1.110839999999999961e+01
1.110839999999999961e+01
1.110839999999999961e+01
1.107789999999999964e+01
1.113889999999999958e+01
1.110839999999999961e+01
1.107789999999999964e+01
1.104739999999999966e+01
1.110839999999999961e+01
1.110839999999999961e+01
1.116939999999999955e+01
1.110839999999999961e+01
1.110839999999999961e+01
1.113889999999999958e+01
1.107789999999999964e+01
1.110839999999999961e+01
1.113889999999999958e+01
1.113889999999999958e+01
1.107789999999999964e+01
1.110839999999999961e+01
1.110839999999999961e+01
1.110839999999999961e+01
1.107789999999999964e+01
1.113889999999999958e+01
1.110839999999999961e+01
1.113889999999999958e+01
1.110839999999999961e+01
1.113889999999999958e+01
1.113889999999999958e+01
1.107789999999999964e+01
1.107789999999999964e+01
1.110839999999999961e+01
1.110839999999999961e+01
1.113889999999999958e+01
1.110839999999999961e+01
1.107789999999999964e+01
1.113889999999999958e+01
1.110839999999999961e+01
1.113889999999999958e+01
1.107789999999999964e+01
1.107789999999999964e+01
1.110839999999999961e+01
1.113889999999999958e+01
1.113889999999999958e+01
1.110839999999999961e+01
1.110839999999999961e+01
1.113889999999999958e+01
1.110839999999999961e+01
1.113889999999999958e+01
1.110839999999999961e+01
1.110839999999999961e+01
1.110839999999999961e+01
1.113889999999999958e+01
1.110839999999999961e+01
1.110839999999999961e+01
1.110839999999999961e+01
1.113889999999999958e+01
1.113889999999999958e+01
1.113889999999999958e+01
1.113889999999999958e+01
1.110839999999999961e+01
1.110839999999999961e+01
1.110839999999999961e+01
1.110839999999999961e+01
1.113889999999999958e+01
1.110839999999999961e+01
1.110839999999999961e+01
1.110839999999999961e+01
1.110839999999999961e+01
1.110839999999999961e+01
1.107789999999999964e+01
1.110839999999999961e+01
1.107789999999999964e+01
1.113889999999999958e+01
1.110839999999999961e+01
1.110839999999999961e+01
1.113889999999999958e+01
1.110839999999999961e+01
1.110839999999999961e+01
1.113889999999999958e+01
1.113889999999999958e+01
1.113889999999999958e+01
1.110839999999999961e+01
1.110839999999999961e+01
1.113889999999999958e+01
1.113889999999999958e+01
1.110839999999999961e+01
1.113889999999999958e+01
1.110839999999999961e+01
1.107789999999999964e+01
1.110839999999999961e+01
1.110839999999999961e+01
1.116939999999999955e+01
1.113889999999999958e+01
1.110839999999999961e+01
1.110839999999999961e+01
1.107789999999999964e+01
1.116939999999999955e+01
1.110839999999999961e+01
1.110839999999999961e+01
1.113889999999999958e+01
1.110839999999999961e+01
1.116939999999999955e+01
1.110839999999999961e+01
1.113889999999999958e+01
1.110839999999999961e+01
1.107789999999999964e+01
1.110839999999999961e+01
1.107789999999999964e+01
1.116939999999999955e+01
1.116939999999999955e+01
1.116939999999999955e+01
1.116939999999999955e+01
1.116939999999999955e+01
1.119999999999999929e+01
1.116939999999999955e+01
1.119999999999999929e+01
1.116939999999999955e+01
1.119999999999999929e+01
1.116939999999999955e+01
1.119999999999999929e+01
1.116939999999999955e+01
1.119999999999999929e+01
1.116939999999999955e+01
1.116939999999999955e+01
1.113889999999999958e+01
1.123049999999999926e+01
1.119999999999999929e+01
1.119999999999999929e+01
1.123049999999999926e+01
1.113889999999999958e+01
1.119999999999999929e+01
1.116939999999999955e+01
1.116939999999999955e+01
1.119999999999999929e+01
1.116939999999999955e+01
1.113889999999999958e+01
1.116939999999999955e+01
1.119999999999999929e+01
1.119999999999999929e+01
1.119999999999999929e+01
1.116939999999999955e+01
1.123049999999999926e+01
1.116939999999999955e+01
1.119999999999999929e+01
1.113889999999999958e+01
1.119999999999999929e+01
1.113889999999999958e+01
1.116939999999999955e+01
1.113889999999999958e+01
1.116939999999999955e+01
1.116939999999999955e+01
1.119999999999999929e+01
1.116939999999999955e+01
1.119999999999999929e+01
1.116939999999999955e+01
1.116939999999999955e+01
1.116939999999999955e+01
1.116939999999999955e+01
1.119999999999999929e+01
1.116939999999999955e+01
1.116939999999999955e+01
1.119999999999999929e+01
1.113889999999999958e+01
1.119999999999999929e+01
1.113889999999999958e+01
1.116939999999999955e+01
1.116939999999999955e+01
1.119999999999999929e+01
1.116939999999999955e+01
1.116939999999999955e+01
1.119999999999999929e+01
1.119999999999999929e+01
1.110839999999999961e+01
1.116939999999999955e+01
1.119999999999999929e+01
1.113889999999999958e+01
1.123049999999999926e+01
1.116939999999999955e+01
1.119999999999999929e+01
1.119999999999999929e+01
1.116939999999999955e+01
1.119999999999999929e+01
1.119999999999999929e+01
1.119999999999999929e+01
1.119999999999999929e+01
1.116939999999999955e+01
1.116939999999999955e+01
1.116939999999999955e+01
1.119999999999999929e+01
1.116939999999999955e+01
1.116939999999999955e+01
1.116939999999999955e+01
1.113889999999999958e+01
1.123049999999999926e+01
1.119999999999999929e+01
1.119999999999999929e+01
1.116939999999999955e+01
1.116939999999999955e+01
1.119999999999999929e+01
1.116939999999999955e+01
1.113889999999999958e+01
1.119999999999999929e+01
1.113889999999999958e+01
1.119999999999999929e+01
1.119999999999999929e+01
1.119999999999999929e+01
1.116939999999999955e+01
1.116939999999999955e+01
1.113889999999999958e+01
1.119999999999999929e+01
1.116939999999999955e+01
1.119999999999999929e+01
1.116939999999999955e+01
1.119999999999999929e+01
1.119999999999999929e+01
1.119999999999999929e+01
1.116939999999999955e+01
1.123049999999999926e+01
1.119999999999999929e+01
1.116939999999999955e+01
1.113889999999999958e+01
1.119999999999999929e+01
1.119999999999999929e+01
1.119999999999999929e+01
1.116939999999999955e+01
1.119999999999999929e+01
1.116939999999999955e+01
1.116939999999999955e+01
1.113889999999999958e+01
1.116939999999999955e+01
1.116939999999999955e+01
1.123049999999999926e+01
1.116939999999999955e+01
1.119999999999999929e+01
1.119999999999999929e+01
1.116939999999999955e+01
1.116939999999999955e+01
1.119999999999999929e+01
1.116939999999999955e+01
1.119999999999999929e+01
1.116939999999999955e+01
1.119999999999999929e+01
1.119999999999999929e+01
1.123049999999999926e+01
1.119999999999999929e+01
1.119999999999999929e+01
1.119999999999999929e+01
1.123049999999999926e+01
1.116939999999999955e+01
1.119999999999999929e+01
1.116939999999999955e+01
1.119999999999999929e+01
1.116939999999999955e+01
1.113889999999999958e+01
1.116939999999999955e+01
1.116939999999999955e+01
1.119999999999999929e+01
1.116939999999999955e+01
1.116939999999999955e+01
1.116939999999999955e+01
1.116939999999999955e+01
1.119999999999999929e+01
1.116939999999999955e+01
1.116939999999999955e+01
1.116939999999999955e+01
1.119999999999999929e+01
1.119999999999999929e+01
1.119999999999999929e+01
1.113889999999999958e+01
1.116939999999999955e+01
1.116939999999999955e+01
1.119999999999999929e+01
1.116939999999999955e+01
1.116939999999999955e+01
1.116939999999999955e+01
1.113889999999999958e+01
1.116939999999999955e+01
1.116939999999999955e+01
1.116939999999999955e+01
1.119999999999999929e+01
1.119999999999999929e+01
1.116939999999999955e+01
1.119999999999999929e+01
1.119999999999999929e+01
1.116939999999999955e+01
1.116939999999999955e+01
1.113889999999999958e+01
1.123049999999999926e+01
1.119999999999999929e+01
1.126099999999999923e+01
1.119999999999999929e+01
1.119999999999999929e+01
1.126099999999999923e+01
1.126099999999999923e+01
1.126099999999999923e+01
1.123049999999999926e+01
1.126099999999999923e+01
1.123049999999999926e+01
1.123049999999999926e+01
1.126099999999999923e+01
1.126099999999999923e+01
1.123049999999999926e+01
1.126099999999999923e+01
1.126099999999999923e+01
1.123049999999999926e+01
1.129149999999999920e+01
1.126099999999999923e+01
1.126099999999999923e+01
1.123049999999999926e+01
1.126099999999999923e+01
1.129149999999999920e+01
1.126099999999999923e+01
1.126099999999999923e+01
1.126099999999999923e+01
1.126099999999999923e+01
1.126099999999999923e+01
1.126099999999999923e+01
1.126099999999999923e+01
1.119999999999999929e+01
1.129149999999999920e+01
1.129149999999999920e+01
1.123049999999999926e+01
1.123049999999999926e+01
1.119999999999999929e+01
1.126099999999999923e+01
1.126099999999999923e+01
1.123049999999999926e+01
1.129149999999999920e+01
1.126099999999999923e+01
1.126099999999999923e+01
1.123049999999999926e+01
1.126099999999999923e+01
1.123049999999999926e+01
1.126099999999999923e+01
1.126099999999999923e+01
1.123049999999999926e+01
1.126099999999999923e+01
1.129149999999999920e+01
1.123049999999999926e+01
1.126099999999999923e+01
1.126099999999999923e+01
1.123049999999999926e+01
1.126099999999999923e+01
1.129149999999999920e+01
1.126099999999999923e+01
1.129149999999999920e+01
1.126099999999999923e+01
1.129149999999999920e+01
1.126099999999999923e+01
1.129149999999999920e+01
1.123049999999999926e+01
1.123049999999999926e+01
1.129149999999999920e+01
1.126099999999999923e+01
1.126099999999999923e+01
1.129149999999999920e+01
1.123049999999999926e+01
1.123049999999999926e+01
1.126099999999999923e+01
1.126099999999999923e+01
1.129149999999999920e+01
1.129149999999999920e+01
1.123049999999999926e+01
1.123049999999999926e+01
1.129149999999999920e+01
1.126099999999999923e+01
1.123049999999999926e+01
1.126099999999999923e+01
1.123049999999999926e+01
1.126099999999999923e+01
1.123049999999999926e+01
1.126099999999999923e+01
1.126099999999999923e+01
1.126099999999999923e+01
1.126099999999999923e+01
1.129149999999999920e+01
1.126099999999999923e+01
1.126099999999999923e+01
1.129149999999999920e+01
1.126099999999999923e+01
1.126099999999999923e+01
1.126099999999999923e+01
1.123049999999999926e+01
1.126099999999999923e+01
1.126099999999999923e+01
1.129149999999999920e+01
1.126099999999999923e+01
1.126099999999999923e+01
1.123049999999999926e+01
1.119999999999999929e+01
1.126099999999999923e+01
1.123049999999999926e+01
1.129149999999999920e+01
1.123049999999999926e+01
1.126099999999999923e+01
1.129149999999999920e+01
1.126099999999999923e+01
1.126099999999999923e+01
1.123049999999999926e+01
1.123049999999999926e+01
1.119999999999999929e+01
1.123049999999999926e+01
1.123049999999999926e+01
1.126099999999999923e+01
1.123049999999999926e+01
1.132199999999999918e+01
1.123049999999999926e+01
1.126099999999999923e+01
1.126099999999999923e+01
1.129149999999999920e+01
1.129149999999999920e+01
1.126099999999999923e+01
1.129149999999999920e+01
1.129149999999999920e+01
1.126099999999999923e+01
1.126099999999999923e+01
1.129149999999999920e+01
1.126099999999999923e+01
1.129149999999999920e+01
1.123049999999999926e+01
1.123049999999999926e+01
1.123049999999999926e+01
1.126099999999999923e+01
1.126099999999999923e+01
1.123049999999999926e+01
1.123049999999999926e+01
1.123049999999999926e+01
1.123049999999999926e+01
1.129149999999999920e+01
1.123049999999999926e+01
1.129149999999999920e+01
1.126099999999999923e+01
1.123049999999999926e+01
1.129149999999999920e+01
1.123049999999999926e+01
1.129149999999999920e+01
1.126099999999999923e+01
1.119999999999999929e+01
1.126099999999999923e+01
1.119999999999999929e+01
1.126099999999999923e+01
1.126099999999999923e+01
1.123049999999999926e+01
1.129149999999999920e+01
1.126099999999999923e+01
1.126099999999999923e+01
1.126099999999999923e+01
1.123049999999999926e+01
1.129149999999999920e+01
1.129149999999999920e+01
1.119999999999999929e+01
1.123049999999999926e+01
1.126099999999999923e+01
1.129149999999999920e+01
1.129149999999999920e+01
1.129149999999999920e+01
1.129149999999999920e+01
1.132199999999999918e+01
1.129149999999999920e+01
1.138310000000000066e+01
1.129149999999999920e+01
1.135249999999999915e+01
1.126099999999999923e+01
1.129149999999999920e+01
1.129149999999999920e+01
1.129149999999999920e+01
1.129149999999999920e+01
1.132199999999999918e+01
1.135249999999999915e+01
1.129149999999999920e+01
1.129149999999999920e+01
1.135249999999999915e+01
1.129149999999999920e+01
1.135249999999999915e+01
1.129149999999999920e+01
1.126099999999999923e+01
1.135249999999999915e+01
1.129149999999999920e+01
1.135249999999999915e+01
1.135249999999999915e+01
1.129149999999999920e+01
1.135249999999999915e+01
1.129149999999999920e+01
1.129149999999999920e+01
1.129149999999999920e+01
1.129149999999999920e+01
1.135249999999999915e+01
1.132199999999999918e+01
1.132199999999999918e+01
1.135249999999999915e+01
1.132199999999999918e+01
1.135249999999999915e+01
1.135249999999999915e+01
1.132199999999999918e+01
1.132199999999999918e+01
1.129149999999999920e+01
1.129149999999999920e+01
1.129149999999999920e+01
1.129149999999999920e+01
1.132199999999999918e+01
1.129149999999999920e+01
1.129149999999999920e+01
1.129149999999999920e+01
1.132199999999999918e+01
1.129149999999999920e+01
1.129149999999999920e+01
1.129149999999999920e+01
1.132199999999999918e+01
1.132199999999999918e+01
1.132199999999999918e+01
1.132199999999999918e+01
1.135249999999999915e+01
1.129149999999999920e+01
1.132199999999999918e+01
1.132199999999999918e+01
1.132199999999999918e+01
1.129149999999999920e+01
1.132199999999999918e+01
1.129149999999999920e+01
1.132199999999999918e+01
1.129149999999999920e+01
1.135249999999999915e+01
1.132199999999999918e+01
1.129149999999999920e+01
1.129149999999999920e+01
1.129149999999999920e+01
1.129149999999999920e+01
1.132199999999999918e+01
1.132199999999999918e+01
1.129149999999999920e+01
1.129149999999999920e+01
1.129149999999999920e+01
1.135249999999999915e+01
1.132199999999999918e+01
1.135249999999999915e+01
1.129149999999999920e+01
1.129149999999999920e+01
1.135249999999999915e+01
1.132199999999999918e+01
1.129149999999999920e+01
1.129149999999999920e+01
1.132199999999999918e+01
1.129149999999999920e+01
1.129149999999999920e+01
1.132199999999999918e+01
1.132199999999999918e+01
1.135249999999999915e+01
1.135249999999999915e+01
1.129149999999999920e+01
1.132199999999999918e+01
1.129149999999999920e+01
1.132199999999999918e+01
1.132199999999999918e+01
1.126099999999999923e+01
1.129149999999999920e+01
1.129149999999999920e+01
1.129149999999999920e+01
1.132199999999999918e+01
1.132199999999999918e+01
1.129149999999999920e+01
1.132199999999999918e+01
1.132199999999999918e+01
1.129149999999999920e+01
1.129149999999999920e+01
1.129149999999999920e+01
1.132199999999999918e+01
1.126099999999999923e+01
1.129149999999999920e+01
1.129149999999999920e+01
1.132199999999999918e+01
1.129149999999999920e+01
1.129149999999999920e+01
1.129149999999999920e+01
1.129149999999999920e+01
1.132199999999999918e+01
1.129149999999999920e+01
1.132199999999999918e+01
1.129149999999999920e+01
1.132199999999999918e+01
1.135249999999999915e+01
1.129149999999999920e+01
1.135249999999999915e+01
1.132199999999999918e+01
1.132199999999999918e+01
1.129149999999999920e+01
1.132199999999999918e+01
1.132199999999999918e+01
1.129149999999999920e+01
1.135249999999999915e+01
1.132199999999999918e+01
1.135249999999999915e+01
1.132199999999999918e+01
1.132199999999999918e+01
1.129149999999999920e+01
1.129149999999999920e+01
1.129149999999999920e+01
1.129149999999999920e+01
1.129149999999999920e+01
1.132199999999999918e+01
1.132199999999999918e+01
1.129149999999999920e+01
1.129149999999999920e+01
1.132199999999999918e+01
1.126099999999999923e+01
1.129149999999999920e+01
1.129149999999999920e+01
1.129149999999999920e+01
1.129149999999999920e+01
1.129149999999999920e+01
1.126099999999999923e+01
1.129149999999999920e+01
1.126099999999999923e+01
1.129149999999999920e+01
1.132199999999999918e+01
1.129149999999999920e+01
1.129149999999999920e+01
1.126099999999999923e+01
1.129149999999999920e+01
1.126099999999999923e+01
1.132199999999999918e+01
1.129149999999999920e+01
1.129149999999999920e+01
1.132199999999999918e+01
1.126099999999999923e+01
1.129149999999999920e+01
1.132199999999999918e+01
1.129149999999999920e+01
1.129149999999999920e+01
1.129149999999999920e+01
1.132199999999999918e+01
1.129149999999999920e+01
1.126099999999999923e+01
1.129149999999999920e+01
1.129149999999999920e+01
1.129149999999999920e+01
1.129149999999999920e+01
1.129149999999999920e+01
1.126099999999999923e+01
1.129149999999999920e+01
1.129149999999999920e+01
1.126099999999999923e+01
1.126099999999999923e+01
1.123049999999999926e+01
1.126099999999999923e+01
1.129149999999999920e+01
1.129149999999999920e+01
1.126099999999999923e+01
1.132199999999999918e+01
1.129149999999999920e+01
1.126099999999999923e+01
1.129149999999999920e+01
1.129149999999999920e+01
1.129149999999999920e+01
1.126099999999999923e+01
1.135249999999999915e+01
1.129149999999999920e+01
1.123049999999999926e+01
1.132199999999999918e+01
1.129149999999999920e+01
1.129149999999999920e+01
1.132199999999999918e+01
1.126099999999999923e+01
1.126099999999999923e+01
1.129149999999999920e+01
1.126099999999999923e+01
1.123049999999999926e+01
1.129149999999999920e+01
1.129149999999999920e+01
1.129149999999999920e+01
1.129149999999999920e+01
1.126099999999999923e+01
1.129149999999999920e+01
1.126099999999999923e+01
1.132199999999999918e+01
1.129149999999999920e+01
1.129149999999999920e+01
1.129149999999999920e+01
1.129149999999999920e+01
1.129149999999999920e+01
1.126099999999999923e+01
1.129149999999999920e+01
1.129149999999999920e+01
1.135249999999999915e+01
1.132199999999999918e+01
1.132199999999999918e+01
1.135249999999999915e+01
1.135249999999999915e+01
1.135249999999999915e+01
1.135249999999999915e+01
1.135249999999999915e+01
1.138310000000000066e+01
1.135249999999999915e+01
1.132199999999999918e+01
1.138310000000000066e+01
1.129149999999999920e+01
1.132199999999999918e+01
1.132199999999999918e+01
1.132199999999999918e+01
1.129149999999999920e+01
1.132199999999999918e+01
1.135249999999999915e+01
1.138310000000000066e+01
1.132199999999999918e+01
1.138310000000000066e+01
1.138310000000000066e+01
1.138310000000000066e+01
1.135249999999999915e+01
1.135249999999999915e+01
1.135249999999999915e+01
1.135249999999999915e+01
1.135249999999999915e+01
1.138310000000000066e+01
1.141360000000000063e+01
1.135249999999999915e+01
1.132199999999999918e+01
1.132199999999999918e+01
1.135249999999999915e+01
1.132199999999999918e+01
1.135249999999999915e+01
1.141360000000000063e+01
1.138310000000000066e+01
1.138310000000000066e+01
1.132199999999999918e+01
1.141360000000000063e+01
1.135249999999999915e+01
1.135249999999999915e+01
1.132199999999999918e+01
1.132199999999999918e+01
1.132199999999999918e+01
1.132199999999999918e+01
1.132199999999999918e+01
1.135249999999999915e+01
1.132199999999999918e+01
1.132199999999999918e+01
1.135249999999999915e+01
1.135249999999999915e+01
1.135249999999999915e+01
1.129149999999999920e+01
1.132199999999999918e+01
1.135249999999999915e+01
1.135249999999999915e+01
1.138310000000000066e+01
1.132199999999999918e+01
1.138310000000000066e+01
1.135249999999999915e+01
1.135249999999999915e+01
1.138310000000000066e+01
1.135249999999999915e+01
1.135249999999999915e+01
1.132199999999999918e+01
1.135249999999999915e+01
1.132199999999999918e+01
1.132199999999999918e+01
1.135249999999999915e+01
1.135249999999999915e+01
1.132199999999999918e+01
1.135249999999999915e+01
1.135249999999999915e+01
1.132199999999999918e+01
1.135249999999999915e+01
1.132199999999999918e+01
1.135249999999999915e+01
1.132199999999999918e+01
1.135249999999999915e+01
1.132199999999999918e+01
1.138310000000000066e+01
1.135249999999999915e+01
1.132199999999999918e+01
1.132199999999999918e+01
1.138310000000000066e+01
1.132199999999999918e+01
1.138310000000000066e+01
1.132199999999999918e+01
1.132199999999999918e+01
1.135249999999999915e+01
1.135249999999999915e+01
1.135249999999999915e+01
1.135249999999999915e+01
1.144410000000000061e+01
1.135249999999999915e+01
1.132199999999999918e+01
1.135249999999999915e+01
1.135249999999999915e+01
1.132199999999999918e+01
1.135249999999999915e+01
1.135249999999999915e+01
1.132199999999999918e+01
1.135249999999999915e+01
1.129149999999999920e+01
1.138310000000000066e+01
1.132199999999999918e+01
1.132199999999999918e+01
1.135249999999999915e+01
1.132199999999999918e+01
1.129149999999999920e+01
1.135249999999999915e+01
1.135249999999999915e+01
1.135249999999999915e+01
1.132199999999999918e+01
1.132199999999999918e+01
1.135249999999999915e+01
1.138310000000000066e+01
1.135249999999999915e+01
1.132199999999999918e+01
1.132199999999999918e+01
1.132199999999999918e+01
1.135249999999999915e+01
1.135249999999999915e+01
1.132199999999999918e+01
1.135249999999999915e+01
1.132199999999999918e+01
1.138310000000000066e+01
1.132199999999999918e+01
1.135249999999999915e+01
1.135249999999999915e+01
1.138310000000000066e+01
1.135249999999999915e+01
1.138310000000000066e+01
1.135249999999999915e+01
1.132199999999999918e+01
1.132199999999999918e+01
1.132199999999999918e+01
1.132199999999999918e+01
1.132199999999999918e+01
1.132199999999999918e+01
1.129149999999999920e+01
1.132199999999999918e+01
1.132199999999999918e+01
1.129149999999999920e+01
1.129149999999999920e+01
1.129149999999999920e+01
1.129149999999999920e+01
1.132199999999999918e+01
1.129149999999999920e+01
1.129149999999999920e+01
1.129149999999999920e+01
1.129149999999999920e+01
1.135249999999999915e+01
1.135249999999999915e+01
1.135249999999999915e+01
1.132199999999999918e+01
1.129149999999999920e+01
1.129149999999999920e+01
1.126099999999999923e+01
1.129149999999999920e+01
1.135249999999999915e+01
1.129149999999999920e+01
1.132199999999999918e+01
1.132199999999999918e+01
1.129149999999999920e+01
1.132199999999999918e+01
1.129149999999999920e+01
1.132199999999999918e+01
1.132199999999999918e+01
1.132199999999999918e+01
1.135249999999999915e+01
1.129149999999999920e+01
1.132199999999999918e+01
1.126099999999999923e+01
1.132199999999999918e+01
1.135249999999999915e+01
1.132199999999999918e+01
1.132199999999999918e+01
1.129149999999999920e+01
1.129149999999999920e+01
1.132199999999999918e+01
1.132199999999999918e+01
1.129149999999999920e+01
1.132199999999999918e+01
1.135249999999999915e+01
1.132199999999999918e+01
1.132199999999999918e+01
1.129149999999999920e+01
1.132199999999999918e+01
1.132199999999999918e+01
1.132199999999999918e+01
1.132199999999999918e+01
1.135249999999999915e+01
1.129149999999999920e+01
1.132199999999999918e+01
1.132199999999999918e+01
1.129149999999999920e+01
1.129149999999999920e+01
1.129149999999999920e+01
1.132199999999999918e+01
1.135249999999999915e+01
1.135249999999999915e+01
1.135249999999999915e+01
1.129149999999999920e+01
1.132199999999999918e+01
1.135249999999999915e+01
1.132199999999999918e+01
1.135249999999999915e+01
1.132199999999999918e+01
1.129149999999999920e+01
1.132199999999999918e+01
1.129149999999999920e+01
1.132199999999999918e+01
1.129149999999999920e+01
1.126099999999999923e+01
1.132199999999999918e+01
1.129149999999999920e+01
1.132199999999999918e+01
1.135249999999999915e+01
1.129149999999999920e+01
1.135249999999999915e+01
1.129149999999999920e+01
1.135249999999999915e+01
1.132199999999999918e+01
1.129149999999999920e+01
1.129149999999999920e+01
1.132199999999999918e+01
1.129149999999999920e+01
1.132199999999999918e+01
1.129149999999999920e+01
1.129149999999999920e+01
1.132199999999999918e+01
1.132199999999999918e+01
1.135249999999999915e+01
1.132199999999999918e+01
1.132199999999999918e+01
1.129149999999999920e+01
1.129149999999999920e+01
1.132199999999999918e+01
1.129149999999999920e+01
1.129149999999999920e+01
1.129149999999999920e+01
1.129149999999999920e+01
1.129149999999999920e+01
1.126099999999999923e+01
1.129149999999999920e+01
1.126099999999999923e+01
1.129149999999999920e+01
1.132199999999999918e+01
1.129149999999999920e+01
1.129149999999999920e+01
1.126099999999999923e+01
1.129149999999999920e+01
1.129149999999999920e+01
1.126099999999999923e+01
1.129149999999999920e+01
1.126099999999999923e+01
1.123049999999999926e+01
1.132199999999999918e+01
1.126099999999999923e+01
1.132199999999999918e+01
1.132199999999999918e+01
1.126099999999999923e+01
1.126099999999999923e+01
1.126099999999999923e+01
1.126099999999999923e+01
1.132199999999999918e+01
1.129149999999999920e+01
1.126099999999999923e+01
1.129149999999999920e+01
1.129149999999999920e+01
1.129149999999999920e+01
1.129149999999999920e+01
1.129149999999999920e+01
1.129149999999999920e+01
1.126099999999999923e+01
1.132199999999999918e+01
1.126099999999999923e+01
1.129149999999999920e+01
1.129149999999999920e+01
1.129149999999999920e+01
1.129149999999999920e+01
1.126099999999999923e+01
1.132199999999999918e+01
1.129149999999999920e+01
1.126099999999999923e+01
1.132199999999999918e+01
1.129149999999999920e+01
1.129149999999999920e+01
1.126099999999999923e+01
1.126099999999999923e+01
1.129149999999999920e+01
1.129149999999999920e+01
1.132199999999999918e+01
1.129149999999999920e+01
1.129149999999999920e+01
1.129149999999999920e+01
1.129149999999999920e+01
1.129149999999999920e+01
1.129149999999999920e+01
1.129149999999999920e+01
1.132199999999999918e+01
1.129149999999999920e+01
1.132199999999999918e+01
1.129149999999999920e+01
1.129149999999999920e+01
1.132199999999999918e+01
1.126099999999999923e+01
1.126099999999999923e+01
1.129149999999999920e+01
1.126099999999999923e+01
1.129149999999999920e+01
1.129149999999999920e+01
1.129149999999999920e+01
1.132199999999999918e+01
1.129149999999999920e+01
1.126099999999999923e+01
1.129149999999999920e+01
1.129149999999999920e+01
1.129149999999999920e+01
1.132199999999999918e+01
1.126099999999999923e+01
1.126099999999999923e+01
1.123049999999999926e+01
1.126099999999999923e+01
1.129149999999999920e+01
1.126099999999999923e+01
1.119999999999999929e+01
1.129149999999999920e+01
1.123049999999999926e+01
1.129149999999999920e+01
1.123049999999999926e+01
1.123049999999999926e+01
1.123049999999999926e+01
1.126099999999999923e+01
1.123049999999999926e+01
1.129149999999999920e+01
1.123049999999999926e+01
1.129149999999999920e+01
1.123049999999999926e+01
1.123049999999999926e+01
1.123049999999999926e+01
1.126099999999999923e+01
1.126099999999999923e+01
1.123049999999999926e+01
1.123049999999999926e+01
1.126099999999999923e+01
1.123049999999999926e+01
1.123049999999999926e+01
1.129149999999999920e+01
1.126099999999999923e+01
1.123049999999999926e+01
1.129149999999999920e+01
1.126099999999999923e+01
1.126099999999999923e+01
1.123049999999999926e+01
1.123049999999999926e+01
1.126099999999999923e+01
1.126099999999999923e+01
1.126099999999999923e+01
1.126099999999999923e+01
1.129149999999999920e+01
1.123049999999999926e+01
1.129149999999999920e+01
1.126099999999999923e+01
1.129149999999999920e+01
1.123049999999999926e+01
1.129149999999999920e+01
1.126099999999999923e+01
1.123049999999999926e+01
1.123049999999999926e+01
1.123049999999999926e+01
1.123049999999999926e+01
1.129149999999999920e+01
1.123049999999999926e+01
1.126099999999999923e+01
1.129149999999999920e+01
1.123049999999999926e+01
1.119999999999999929e+01
1.123049999999999926e+01
1.126099999999999923e+01
1.123049999999999926e+01
1.129149999999999920e+01
1.123049999999999926e+01
1.126099999999999923e+01
1.123049999999999926e+01
1.123049999999999926e+01
1.126099999999999923e+01
1.126099999999999923e+01
1.126099999999999923e+01
1.123049999999999926e+01
1.126099999999999923e+01
1.123049999999999926e+01
1.119999999999999929e+01
1.119999999999999929e+01
1.119999999999999929e+01
1.116939999999999955e+01
1.123049999999999926e+01
1.119999999999999929e+01
1.123049999999999926e+01
1.119999999999999929e+01
1.119999999999999929e+01
1.123049999999999926e+01
1.119999999999999929e+01
1.119999999999999929e+01
1.119999999999999929e+01
1.123049999999999926e+01
1.116939999999999955e+01
1.119999999999999929e+01
1.123049999999999926e+01
1.123049999999999926e+01
1.119999999999999929e+01
1.123049999999999926e+01
1.119999999999999929e+01
1.123049999999999926e+01
1.123049999999999926e+01
1.126099999999999923e+01
1.119999999999999929e+01
1.123049999999999926e+01
1.119999999999999929e+01
1.123049999999999926e+01
1.119999999999999929e+01
1.126099999999999923e+01
1.116939999999999955e+01
1.123049999999999926e+01
1.119999999999999929e+01
1.123049999999999926e+01
1.123049999999999926e+01
1.126099999999999923e+01
1.119999999999999929e+01
1.119999999999999929e+01
1.119999999999999929e+01
1.123049999999999926e+01
1.119999999999999929e+01
1.126099999999999923e+01
1.123049999999999926e+01
1.119999999999999929e+01
1.123049999999999926e+01
1.123049999999999926e+01
1.123049999999999926e+01
1.123049999999999926e+01
1.119999999999999929e+01
1.119999999999999929e+01
1.119999999999999929e+01
1.119999999999999929e+01
1.119999999999999929e+01
1.123049999999999926e+01
1.119999999999999929e+01
1.119999999999999929e+01
1.119999999999999929e+01
1.126099999999999923e+01
1.119999999999999929e+01
1.119999999999999929e+01
1.116939999999999955e+01
1.119999999999999929e+01
1.119999999999999929e+01
1.116939999999999955e+01
1.126099999999999923e+01
1.123049999999999926e+01
1.123049999999999926e+01
1.126099999999999923e+01
1.123049999999999926e+01
1.126099999999999923e+01
1.123049999999999926e+01
1.119999999999999929e+01
1.119999999999999929e+01
1.116939999999999955e+01
1.113889999999999958e+01
1.116939999999999955e+01
1.116939999999999955e+01
1.123049999999999926e+01
1.123049999999999926e+01
1.119999999999999929e+01
1.116939999999999955e+01
1.119999999999999929e+01
1.116939999999999955e+01
1.113889999999999958e+01
1.119999999999999929e+01
1.119999999999999929e+01
1.113889999999999958e+01
1.119999999999999929e+01
1.116939999999999955e+01
1.116939999999999955e+01
1.113889999999999958e+01
1.116939999999999955e+01
1.116939999999999955e+01
1.116939999999999955e+01
1.116939999999999955e+01
1.113889999999999958e+01
1.116939999999999955e+01
1.119999999999999929e+01
1.119999999999999929e+01
1.123049999999999926e+01
1.116939999999999955e+01
1.119999999999999929e+01
1.116939999999999955e+01
1.116939999999999955e+01
1.119999999999999929e+01
1.116939999999999955e+01
1.113889999999999958e+01
1.119999999999999929e+01
1.116939999999999955e+01
1.119999999999999929e+01
1.119999999999999929e+01
1.116939999999999955e+01
1.119999999999999929e+01
1.119999999999999929e+01
1.119999999999999929e+01
1.119999999999999929e+01
1.116939999999999955e+01
1.119999999999999929e+01
1.113889999999999958e+01
1.113889999999999958e+01
1.119999999999999929e+01
1.116939999999999955e+01
1.119999999999999929e+01
1.119999999999999929e+01
1.116939999999999955e+01
1.119999999999999929e+01
1.110839999999999961e+01
1.123049999999999926e+01
1.123049999999999926e+01
1.119999999999999929e+01
1.119999999999999929e+01
1.119999999999999929e+01
1.116939999999999955e+01
1.123049999999999926e+01
1.116939999999999955e+01
1.116939999999999955e+01
1.113889999999999958e+01
1.123049999999999926e+01
1.119999999999999929e+01
1.119999999999999929e+01
1.119999999999999929e+01
1.116939999999999955e+01
1.119999999999999929e+01
1.119999999999999929e+01
1.116939999999999955e+01
1.116939999999999955e+01
1.116939999999999955e+01
1.119999999999999929e+01
1.116939999999999955e+01
1.116939999999999955e+01
1.110839999999999961e+01
1.110839999999999961e+01
1.113889999999999958e+01
1.113889999999999958e+01
1.116939999999999955e+01
1.113889999999999958e+01
1.113889999999999958e+01
1.116939999999999955e+01
1.113889999999999958e+01
1.113889999999999958e+01
1.116939999999999955e+01
1.113889999999999958e+01
1.116939999999999955e+01
1.113889999999999958e+01
1.119999999999999929e+01
1.116939999999999955e+01
1.116939999999999955e+01
1.116939999999999955e+01
1.113889999999999958e+01
1.113889999999999958e+01
1.113889999999999958e+01
1.116939999999999955e+01
1.113889999999999958e+01
1.116939999999999955e+01
1.113889999999999958e+01
1.113889999999999958e+01
1.113889999999999958e+01
1.113889999999999958e+01
1.113889999999999958e+01
1.110839999999999961e+01
1.110839999999999961e+01
1.110839999999999961e+01
1.110839999999999961e+01
1.116939999999999955e+01
1.110839999999999961e+01
1.116939999999999955e+01
1.116939999999999955e+01
1.119999999999999929e+01
1.116939999999999955e+01
1.113889999999999958e+01
1.116939999999999955e+01
1.113889999999999958e+01
1.110839999999999961e+01
1.116939999999999955e+01
1.110839999999999961e+01
1.119999999999999929e+01
1.116939999999999955e+01
1.116939999999999955e+01
1.113889999999999958e+01
1.107789999999999964e+01
1.113889999999999958e+01
1.116939999999999955e+01
1.113889999999999958e+01
1.113889999999999958e+01
1.110839999999999961e+01
1.116939999999999955e+01
1.113889999999999958e+01
1.110839999999999961e+01
1.113889999999999958e+01
1.116939999999999955e+01
1.119999999999999929e+01
1.113889999999999958e+01
1.113889999999999958e+01
1.113889999999999958e+01
1.107789999999999964e+01
1.113889999999999958e+01
1.113889999999999958e+01
1.113889999999999958e+01
1.107789999999999964e+01
1.110839999999999961e+01
1.110839999999999961e+01
1.110839999999999961e+01
1.110839999999999961e+01
1.107789999999999964e+01
1.107789999999999964e+01
1.110839999999999961e+01
1.110839999999999961e+01
1.110839999999999961e+01
1.110839999999999961e+01
1.110839999999999961e+01
1.110839999999999961e+01
1.116939999999999955e+01
1.107789999999999964e+01
1.113889999999999958e+01
1.110839999999999961e+01
1.113889999999999958e+01
1.113889999999999958e+01
1.113889999999999958e+01
1.110839999999999961e+01
1.110839999999999961e+01
1.110839999999999961e+01
1.110839999999999961e+01
1.107789999999999964e+01
1.110839999999999961e+01
1.113889999999999958e+01
1.110839999999999961e+01
1.113889999999999958e+01
1.110839999999999961e+01
1.110839999999999961e+01
1.110839999999999961e+01
1.107789999999999964e+01
1.110839999999999961e+01
1.110839999999999961e+01
1.113889999999999958e+01
1.110839999999999961e+01
1.110839999999999961e+01
1.113889999999999958e+01
1.113889999999999958e+01
1.107789999999999964e+01
1.116939999999999955e+01
1.110839999999999961e+01
1.113889999999999958e+01
1.113889999999999958e+01
1.113889999999999958e+01
1.110839999999999961e+01
1.110839999999999961e+01
1.110839999999999961e+01
1.110839999999999961e+01
1.113889999999999958e+01
1.116939999999999955e+01
1.107789999999999964e+01
1.110839999999999961e+01
1.110839999999999961e+01
1.110839999999999961e+01
1.107789999999999964e+01
1.110839999999999961e+01
1.110839999999999961e+01
1.113889999999999958e+01
1.110839999999999961e+01
1.110839999999999961e+01
1.104739999999999966e+01
1.116939999999999955e+01
1.101679999999999993e+01
1.107789999999999964e+01
1.110839999999999961e+01
1.107789999999999964e+01
1.110839999999999961e+01
1.110839999999999961e+01
1.107789999999999964e+01
1.110839999999999961e+01
1.107789999999999964e+01
1.104739999999999966e+01
1.110839999999999961e+01
1.110839999999999961e+01
1.110839999999999961e+01
1.110839999999999961e+01
1.107789999999999964e+01
1.107789999999999964e+01
1.110839999999999961e+01
1.107789999999999964e+01
1.107789999999999964e+01
1.107789999999999964e+01
1.104739999999999966e+01
1.110839999999999961e+01
1.110839999999999961e+01
1.107789999999999964e+01
1.110839999999999961e+01
1.107789999999999964e+01
1.107789999999999964e+01
1.110839999999999961e+01
1.110839999999999961e+01
1.110839999999999961e+01
1.107789999999999964e+01
1.110839999999999961e+01
1.107789999999999964e+01
1.107789999999999964e+01
1.107789999999999964e+01
1.107789999999999964e+01
1.107789999999999964e+01
1.110839999999999961e+01
1.107789999999999964e+01
1.107789999999999964e+01
1.110839999999999961e+01
1.107789999999999964e+01
1.107789999999999964e+01
1.113889999999999958e+01
1.107789999999999964e+01
1.107789999999999964e+01
1.104739999999999966e+01
1.110839999999999961e+01
1.107789999999999964e+01
1.113889999999999958e+01
1.110839999999999961e+01
1.110839999999999961e+01
1.107789999999999964e+01
1.107789999999999964e+01
1.110839999999999961e+01
1.110839999999999961e+01
1.110839999999999961e+01
1.110839999999999961e+01
1.116939999999999955e+01
1.110839999999999961e+01
1.116939999999999955e+01
1.113889999999999958e+01
1.110839999999999961e+01
1.107789999999999964e+01
1.107789999999999964e+01
1.110839999999999961e+01
1.107789999999999964e+01
1.107789999999999964e+01
1.107789999999999964e+01
1.104739999999999966e+01
1.104739999999999966e+01
1.107789999999999964e+01
1.104739999999999966e+01
1.101679999999999993e+01
1.104739999999999966e+01
1.110839999999999961e+01
1.107789999999999964e+01
1.104739999999999966e+01
1.107789999999999964e+01
1.104739999999999966e+01
1.104739999999999966e+01
1.104739999999999966e+01
1.107789999999999964e+01
1.110839999999999961e+01
1.104739999999999966e+01
1.107789999999999964e+01
1.104739999999999966e+01
1.104739999999999966e+01
1.107789999999999964e+01
1.107789999999999964e+01
1.101679999999999993e+01
1.104739999999999966e+01
1.101679999999999993e+01
1.110839999999999961e+01
1.104739999999999966e+01
1.110839999999999961e+01
1.101679999999999993e+01
1.107789999999999964e+01
1.104739999999999966e+01
1.110839999999999961e+01
1.107789999999999964e+01
1.104739999999999966e+01
1.104739999999999966e+01
1.107789999999999964e+01
1.101679999999999993e+01
1.104739999999999966e+01
1.104739999999999966e+01
1.107789999999999964e+01
1.104739999999999966e+01
1.104739999999999966e+01
1.107789999999999964e+01
1.110839999999999961e+01
1.104739999999999966e+01
1.104739999999999966e+01
1.101679999999999993e+01
1.101679999999999993e+01
1.107789999999999964e+01
1.104739999999999966e+01
1.104739999999999966e+01
1.107789999999999964e+01
1.101679999999999993e+01
1.107789999999999964e+01
1.101679999999999993e+01
1.104739999999999966e+01
1.104739999999999966e+01
1.104739999999999966e+01
1.104739999999999966e+01
1.101679999999999993e+01
1.101679999999999993e+01
1.101679999999999993e+01
1.101679999999999993e+01
1.107789999999999964e+01
1.107789999999999964e+01
1.107789999999999964e+01
1.107789999999999964e+01
1.104739999999999966e+01
1.104739999999999966e+01
1.098629999999999995e+01
1.101679999999999993e+01
1.101679999999999993e+01
1.104739999999999966e+01
1.104739999999999966e+01
1.101679999999999993e+01
1.104739999999999966e+01
1.101679999999999993e+01
1.101679999999999993e+01
1.104739999999999966e+01
1.101679999999999993e+01
1.104739999999999966e+01
1.101679999999999993e+01
1.101679999999999993e+01
1.107789999999999964e+01
1.101679999999999993e+01
1.107789999999999964e+01
1.101679999999999993e+01
1.101679999999999993e+01
1.101679999999999993e+01
1.104739999999999966e+01
1.101679999999999993e+01
1.101679999999999993e+01
1.098629999999999995e+01
1.101679999999999993e+01
1.098629999999999995e+01
1.098629999999999995e+01
1.104739999999999966e+01
1.101679999999999993e+01
1.104739999999999966e+01
1.104739999999999966e+01
1.101679999999999993e+01
1.104739999999999966e+01
1.101679999999999993e+01
1.104739999999999966e+01
1.104739999999999966e+01
1.104739999999999966e+01
1.101679999999999993e+01
1.107789999999999964e+01
1.104739999999999966e+01
1.104739999999999966e+01
1.101679999999999993e+01
1.104739999999999966e+01
1.098629999999999995e+01
1.107789999999999964e+01
1.101679999999999993e+01
1.098629999999999995e+01
1.101679999999999993e+01
1.098629999999999995e+01
1.101679999999999993e+01
1.101679999999999993e+01
1.104739999999999966e+01
1.107789999999999964e+01
1.098629999999999995e+01
1.101679999999999993e+01
1.104739999999999966e+01
1.104739999999999966e+01
1.101679999999999993e+01
1.104739999999999966e+01
1.101679999999999993e+01
1.101679999999999993e+01
1.104739999999999966e+01
1.104739999999999966e+01
1.098629999999999995e+01
1.098629999999999995e+01
1.104739999999999966e+01
1.098629999999999995e+01
1.101679999999999993e+01
1.101679999999999993e+01
1.101679999999999993e+01
1.101679999999999993e+01
1.101679999999999993e+01
1.101679999999999993e+01
1.098629999999999995e+01
1.101679999999999993e+01
1.098629999999999995e+01
1.098629999999999995e+01
1.098629999999999995e+01
1.095579999999999998e+01
1.098629999999999995e+01
1.101679999999999993e+01
1.098629999999999995e+01
1.101679999999999993e+01
1.095579999999999998e+01
1.098629999999999995e+01
1.098629999999999995e+01
1.098629999999999995e+01
1.098629999999999995e+01
1.098629999999999995e+01
1.101679999999999993e+01
1.101679999999999993e+01
1.098629999999999995e+01
1.101679999999999993e+01
1.101679999999999993e+01
1.104739999999999966e+01
1.098629999999999995e+01
1.104739999999999966e+01
1.098629999999999995e+01
1.098629999999999995e+01
1.104739999999999966e+01
1.101679999999999993e+01
1.101679999999999993e+01
1.101679999999999993e+01
1.098629999999999995e+01
1.098629999999999995e+01
1.104739999999999966e+01
1.098629999999999995e+01
1.098629999999999995e+01
1.095579999999999998e+01
1.098629999999999995e+01
1.101679999999999993e+01
1.095579999999999998e+01
1.104739999999999966e+01
1.098629999999999995e+01
1.101679999999999993e+01
1.101679999999999993e+01
1.101679999999999993e+01
1.101679999999999993e+01
1.095579999999999998e+01
1.095579999999999998e+01
1.101679999999999993e+01
1.098629999999999995e+01
1.101679999999999993e+01
1.098629999999999995e+01
1.101679999999999993e+01
1.104739999999999966e+01
1.101679999999999993e+01
1.098629999999999995e+01
1.098629999999999995e+01
1.098629999999999995e+01
1.101679999999999993e+01
1.098629999999999995e+01
1.098629999999999995e+01
1.098629999999999995e+01
1.092530000000000001e+01
1.095579999999999998e+01
1.095579999999999998e+01
1.095579999999999998e+01
1.101679999999999993e+01
1.095579999999999998e+01
1.095579999999999998e+01
1.098629999999999995e+01
1.095579999999999998e+01
1.095579999999999998e+01
1.095579999999999998e+01
1.095579999999999998e+01
1.098629999999999995e+01
1.098629999999999995e+01
1.095579999999999998e+01
1.098629999999999995e+01
1.095579999999999998e+01
1.095579999999999998e+01
1.098629999999999995e+01
1.092530000000000001e+01
1.092530000000000001e+01
1.098629999999999995e+01
1.098629999999999995e+01
1.098629999999999995e+01
1.098629999999999995e+01
1.095579999999999998e+01
1.101679999999999993e+01
1.095579999999999998e+01
1.092530000000000001e+01
1.092530000000000001e+01
1.098629999999999995e+01
1.095579999999999998e+01
1.095579999999999998e+01
1.095579999999999998e+01
1.095579999999999998e+01
1.095579999999999998e+01
1.095579999999999998e+01
1.095579999999999998e+01
1.095579999999999998e+01
1.098629999999999995e+01
1.095579999999999998e+01
1.095579999999999998e+01
1.098629999999999995e+01
1.092530000000000001e+01
1.098629999999999995e+01
1.098629999999999995e+01
1.095579999999999998e+01
1.098629999999999995e+01
1.098629999999999995e+01
1.095579999999999998e+01
1.098629999999999995e+01
1.098629999999999995e+01
1.098629999999999995e+01
1.092530000000000001e+01
1.098629999999999995e+01
1.098629999999999995e+01
1.095579999999999998e+01
1.095579999999999998e+01
1.095579999999999998e+01
1.095579999999999998e+01
1.092530000000000001e+01
1.092530000000000001e+01
1.098629999999999995e+01
1.092530000000000001e+01
1.095579999999999998e+01
1.092530000000000001e+01
1.089480000000000004e+01
1.095579999999999998e+01
1.092530000000000001e+01
1.092530000000000001e+01
1.092530000000000001e+01
1.089480000000000004e+01
1.095579999999999998e+01
1.092530000000000001e+01
1.095579999999999998e+01
1.092530000000000001e+01
1.095579999999999998e+01
1.095579999999999998e+01
1.095579999999999998e+01
1.092530000000000001e+01
1.089480000000000004e+01
1.095579999999999998e+01
1.092530000000000001e+01
1.092530000000000001e+01
1.092530000000000001e+01
1.092530000000000001e+01
1.095579999999999998e+01
1.092530000000000001e+01
1.095579999999999998e+01
1.095579999999999998e+01
1.095579999999999998e+01
1.089480000000000004e+01
1.092530000000000001e+01
1.092530000000000001e+01
1.095579999999999998e+01
1.095579999999999998e+01
1.092530000000000001e+01
1.092530000000000001e+01
1.092530000000000001e+01
1.092530000000000001e+01
1.098629999999999995e+01
1.095579999999999998e+01
1.092530000000000001e+01
1.092530000000000001e+01
1.095579999999999998e+01
1.095579999999999998e+01
1.092530000000000001e+01
1.092530000000000001e+01
1.092530000000000001e+01
1.092530000000000001e+01
1.095579999999999998e+01
1.092530000000000001e+01
1.095579999999999998e+01
1.095579999999999998e+01
1.095579999999999998e+01
1.092530000000000001e+01
1.089480000000000004e+01
1.092530000000000001e+01
1.095579999999999998e+01
1.095579999999999998e+01
1.095579999999999998e+01
1.095579999999999998e+01
1.092530000000000001e+01
1.092530000000000001e+01
1.092530000000000001e+01
1.092530000000000001e+01
1.092530000000000001e+01
1.092530000000000001e+01
1.092530000000000001e+01
1.092530000000000001e+01
1.095579999999999998e+01
1.092530000000000001e+01
1.095579999999999998e+01
1.092530000000000001e+01
1.092530000000000001e+01
1.095579999999999998e+01
1.095579999999999998e+01
1.089480000000000004e+01
1.089480000000000004e+01
1.089480000000000004e+01
1.092530000000000001e+01
1.089480000000000004e+01
1.083370000000000033e+01
1.092530000000000001e+01
1.086430000000000007e+01
1.089480000000000004e+01
1.092530000000000001e+01
1.086430000000000007e+01
1.089480000000000004e+01
1.089480000000000004e+01
1.089480000000000004e+01
1.095579999999999998e+01
1.092530000000000001e+01
1.089480000000000004e+01
1.089480000000000004e+01
1.086430000000000007e+01
1.089480000000000004e+01
1.089480000000000004e+01
1.086430000000000007e+01
1.092530000000000001e+01
1.092530000000000001e+01
1.089480000000000004e+01
1.089480000000000004e+01
1.083370000000000033e+01
1.089480000000000004e+01
1.086430000000000007e+01
1.089480000000000004e+01
1.086430000000000007e+01
1.089480000000000004e+01
1.083370000000000033e+01
1.089480000000000004e+01
1.092530000000000001e+01
1.092530000000000001e+01
1.089480000000000004e+01
1.092530000000000001e+01
1.092530000000000001e+01
1.086430000000000007e+01
1.089480000000000004e+01
1.092530000000000001e+01
1.086430000000000007e+01
1.086430000000000007e+01
1.092530000000000001e+01
1.089480000000000004e+01
1.089480000000000004e+01
1.095579999999999998e+01
1.089480000000000004e+01
1.092530000000000001e+01
1.089480000000000004e+01
1.089480000000000004e+01
1.092530000000000001e+01
1.086430000000000007e+01
1.086430000000000007e+01
1.089480000000000004e+01
1.089480000000000004e+01
1.092530000000000001e+01
1.089480000000000004e+01
1.086430000000000007e+01
1.092530000000000001e+01
1.086430000000000007e+01
1.092530000000000001e+01
1.089480000000000004e+01
1.092530000000000001e+01
1.092530000000000001e+01
1.089480000000000004e+01
1.089480000000000004e+01
1.086430000000000007e+01
1.086430000000000007e+01
1.089480000000000004e+01
1.086430000000000007e+01
1.086430000000000007e+01
1.086430000000000007e+01
1.083370000000000033e+01
1.086430000000000007e+01
1.083370000000000033e+01
1.089480000000000004e+01
1.083370000000000033e+01
1.086430000000000007e+01
1.086430000000000007e+01
1.092530000000000001e+01
1.086430000000000007e+01
1.089480000000000004e+01
1.086430000000000007e+01
1.086430000000000007e+01
1.083370000000000033e+01
1.089480000000000004e+01
1.083370000000000033e+01
1.089480000000000004e+01
1.086430000000000007e+01
1.086430000000000007e+01
1.089480000000000004e+01
1.086430000000000007e+01
1.083370000000000033e+01
1.083370000000000033e+01
1.089480000000000004e+01
1.089480000000000004e+01
1.086430000000000007e+01
1.086430000000000007e+01
1.086430000000000007e+01
1.083370000000000033e+01
1.089480000000000004e+01
1.083370000000000033e+01
1.089480000000000004e+01
1.089480000000000004e+01
1.089480000000000004e+01
1.089480000000000004e+01
1.089480000000000004e+01
1.086430000000000007e+01
1.086430000000000007e+01
1.086430000000000007e+01
1.086430000000000007e+01
1.086430000000000007e+01
1.083370000000000033e+01
1.086430000000000007e+01
1.086430000000000007e+01
1.086430000000000007e+01
1.086430000000000007e+01
1.086430000000000007e+01
1.086430000000000007e+01
1.089480000000000004e+01
1.086430000000000007e+01
1.086430000000000007e+01
1.083370000000000033e+01
1.089480000000000004e+01
1.086430000000000007e+01
1.086430000000000007e+01
1.086430000000000007e+01
1.089480000000000004e+01
1.086430000000000007e+01
1.086430000000000007e+01
1.086430000000000007e+01
1.086430000000000007e+01
1.086430000000000007e+01
1.086430000000000007e+01
1.083370000000000033e+01
1.092530000000000001e+01
1.083370000000000033e+01
1.083370000000000033e+01
1.080320000000000036e+01
1.089480000000000004e+01
1.083370000000000033e+01
1.086430000000000007e+01
1.083370000000000033e+01
1.086430000000000007e+01
1.080320000000000036e+01
1.089480000000000004e+01
1.080320000000000036e+01
1.083370000000000033e+01
1.083370000000000033e+01
1.089480000000000004e+01
1.080320000000000036e+01
1.086430000000000007e+01
1.086430000000000007e+01
1.089480000000000004e+01
1.086430000000000007e+01
1.083370000000000033e+01
1.086430000000000007e+01
1.086430000000000007e+01
1.083370000000000033e+01
1.086430000000000007e+01
1.086430000000000007e+01
1.089480000000000004e+01
1.086430000000000007e+01
1.080320000000000036e+01
1.086430000000000007e+01
1.083370000000000033e+01
1.086430000000000007e+01
1.089480000000000004e+01
1.080320000000000036e+01
1.086430000000000007e+01
1.083370000000000033e+01
1.080320000000000036e+01
1.083370000000000033e+01
1.080320000000000036e+01
1.083370000000000033e+01
1.080320000000000036e+01
1.083370000000000033e+01
1.086430000000000007e+01
1.086430000000000007e+01
1.086430000000000007e+01
1.086430000000000007e+01
1.083370000000000033e+01
1.086430000000000007e+01
1.080320000000000036e+01
1.080320000000000036e+01
1.086430000000000007e+01
1.086430000000000007e+01
1.089480000000000004e+01
1.083370000000000033e+01
1.083370000000000033e+01
1.080320000000000036e+01
1.086430000000000007e+01
1.080320000000000036e+01
1.080320000000000036e+01
1.086430000000000007e+01
1.086430000000000007e+01
1.083370000000000033e+01
1.083370000000000033e+01
1.086430000000000007e+01
1.083370000000000033e+01
1.086430000000000007e+01
1.086430000000000007e+01
1.080320000000000036e+01
1.086430000000000007e+01
1.086430000000000007e+01
1.086430000000000007e+01
1.083370000000000033e+01
1.083370000000000033e+01
1.080320000000000036e+01
1.083370000000000033e+01
1.083370000000000033e+01
1.080320000000000036e+01
1.080320000000000036e+01
1.080320000000000036e+01
1.080320000000000036e+01
1.083370000000000033e+01
1.080320000000000036e+01
1.080320000000000036e+01
1.080320000000000036e+01
1.083370000000000033e+01
1.083370000000000033e+01
1.080320000000000036e+01
1.083370000000000033e+01
1.077270000000000039e+01
1.080320000000000036e+01
1.080320000000000036e+01
1.080320000000000036e+01
1.083370000000000033e+01
1.083370000000000033e+01
1.083370000000000033e+01
1.080320000000000036e+01
1.083370000000000033e+01
1.077270000000000039e+01
1.086430000000000007e+01
1.083370000000000033e+01
1.083370000000000033e+01
1.080320000000000036e+01
1.083370000000000033e+01
1.083370000000000033e+01
1.077270000000000039e+01
1.083370000000000033e+01
1.077270000000000039e+01
1.083370000000000033e+01
1.083370000000000033e+01
1.083370000000000033e+01
1.083370000000000033e+01
1.077270000000000039e+01
1.080320000000000036e+01
1.080320000000000036e+01
1.080320000000000036e+01
1.083370000000000033e+01
1.080320000000000036e+01
1.074220000000000041e+01
1.083370000000000033e+01
1.083370000000000033e+01
1.086430000000000007e+01
1.077270000000000039e+01
1.080320000000000036e+01
1.083370000000000033e+01
1.077270000000000039e+01
1.080320000000000036e+01
1.083370000000000033e+01
1.080320000000000036e+01
1.083370000000000033e+01
1.080320000000000036e+01
1.083370000000000033e+01
1.077270000000000039e+01
1.080320000000000036e+01
1.083370000000000033e+01
1.080320000000000036e+01
1.083370000000000033e+01
1.080320000000000036e+01
1.080320000000000036e+01
1.086430000000000007e+01
1.080320000000000036e+01
1.083370000000000033e+01
1.083370000000000033e+01
1.083370000000000033e+01
1.077270000000000039e+01
1.080320000000000036e+01
1.080320000000000036e+01
1.080320000000000036e+01
1.080320000000000036e+01
1.080320000000000036e+01
1.083370000000000033e+01
1.083370000000000033e+01
1.080320000000000036e+01
1.080320000000000036e+01
1.077270000000000039e+01
1.077270000000000039e+01
1.080320000000000036e+01
1.080320000000000036e+01
1.074220000000000041e+01
1.077270000000000039e+01
1.077270000000000039e+01
1.077270000000000039e+01
1.074220000000000041e+01
1.077270000000000039e+01
1.077270000000000039e+01
1.077270000000000039e+01
1.080320000000000036e+01
1.080320000000000036e+01
1.077270000000000039e+01
1.080320000000000036e+01
1.077270000000000039e+01
1.077270000000000039e+01
1.080320000000000036e+01
1.077270000000000039e+01
1.080320000000000036e+01
1.077270000000000039e+01
1.080320000000000036e+01
1.083370000000000033e+01
1.074220000000000041e+01
1.083370000000000033e+01
1.083370000000000033e+01
1.077270000000000039e+01
1.080320000000000036e+01
1.080320000000000036e+01
1.077270000000000039e+01
1.077270000000000039e+01
1.077270000000000039e+01
1.080320000000000036e+01
1.080320000000000036e+01
1.074220000000000041e+01
1.077270000000000039e+01
1.077270000000000039e+01
1.080320000000000036e+01
1.080320000000000036e+01
1.077270000000000039e+01
1.080320000000000036e+01
1.080320000000000036e+01
1.083370000000000033e+01
1.080320000000000036e+01
1.074220000000000041e+01
1.077270000000000039e+01
1.077270000000000039e+01
1.080320000000000036e+01
1.080320000000000036e+01
1.077270000000000039e+01
1.080320000000000036e+01
1.080320000000000036e+01
1.080320000000000036e+01
1.074220000000000041e+01
1.083370000000000033e+01
1.080320000000000036e+01
1.080320000000000036e+01
1.077270000000000039e+01
1.080320000000000036e+01
1.080320000000000036e+01
1.083370000000000033e+01
1.077270000000000039e+01
1.080320000000000036e+01
1.071170000000000044e+01
1.077270000000000039e+01
1.074220000000000041e+01
1.077270000000000039e+01
1.077270000000000039e+01
1.074220000000000041e+01
1.074220000000000041e+01
1.077270000000000039e+01
1.074220000000000041e+01
1.074220000000000041e+01
1.074220000000000041e+01
1.074220000000000041e+01
1.074220000000000041e+01
1.077270000000000039e+01
1.077270000000000039e+01
1.074220000000000041e+01
1.071170000000000044e+01
1.077270000000000039e+01
1.071170000000000044e+01
1.077270000000000039e+01
1.077270000000000039e+01
1.074220000000000041e+01
1.074220000000000041e+01
1.077270000000000039e+01
1.074220000000000041e+01
1.074220000000000041e+01
1.074220000000000041e+01
1.074220000000000041e+01
1.071170000000000044e+01
1.071170000000000044e+01
1.077270000000000039e+01
1.074220000000000041e+01
1.077270000000000039e+01
1.074220000000000041e+01
1.074220000000000041e+01
1.077270000000000039e+01
1.071170000000000044e+01
1.077270000000000039e+01
1.074220000000000041e+01
1.077270000000000039e+01
1.074220000000000041e+01
1.074220000000000041e+01
1.074220000000000041e+01
1.077270000000000039e+01
1.074220000000000041e+01
1.074220000000000041e+01
1.074220000000000041e+01
1.077270000000000039e+01
1.071170000000000044e+01
1.071170000000000044e+01
1.077270000000000039e+01
1.074220000000000041e+01
1.077270000000000039e+01
1.074220000000000041e+01
1.071170000000000044e+01
1.080320000000000036e+01
1.074220000000000041e+01
1.077270000000000039e+01
1.071170000000000044e+01
1.074220000000000041e+01
1.077270000000000039e+01
1.074220000000000041e+01
1.074220000000000041e+01
1.080320000000000036e+01
1.074220000000000041e+01
1.077270000000000039e+01
1.077270000000000039e+01
1.077270000000000039e+01
1.077270000000000039e+01
1.077270000000000039e+01
1.077270000000000039e+01
1.074220000000000041e+01
1.071170000000000044e+01
1.077270000000000039e+01
1.077270000000000039e+01
1.068120000000000047e+01
1.071170000000000044e+01
1.074220000000000041e+01
1.071170000000000044e+01
1.071170000000000044e+01
1.071170000000000044e+01
1.074220000000000041e+01
1.071170000000000044e+01
1.068120000000000047e+01
1.071170000000000044e+01
1.071170000000000044e+01
1.071170000000000044e+01
1.071170000000000044e+01
1.074220000000000041e+01
1.068120000000000047e+01
1.071170000000000044e+01
1.074220000000000041e+01
1.071170000000000044e+01
1.071170000000000044e+01
1.071170000000000044e+01
1.068120000000000047e+01
1.071170000000000044e+01
1.071170000000000044e+01
1.074220000000000041e+01
1.068120000000000047e+01
1.074220000000000041e+01
1.068120000000000047e+01
1.071170000000000044e+01
1.074220000000000041e+01
1.068120000000000047e+01
1.074220000000000041e+01
1.068120000000000047e+01
1.071170000000000044e+01
1.071170000000000044e+01
1.071170000000000044e+01
1.068120000000000047e+01
1.071170000000000044e+01
1.068120000000000047e+01
1.071170000000000044e+01
1.068120000000000047e+01
1.074220000000000041e+01
1.065060000000000073e+01
1.068120000000000047e+01
1.071170000000000044e+01
1.068120000000000047e+01
1.071170000000000044e+01
1.071170000000000044e+01
1.071170000000000044e+01
1.071170000000000044e+01
1.074220000000000041e+01
1.068120000000000047e+01
1.071170000000000044e+01
1.068120000000000047e+01
1.074220000000000041e+01
1.071170000000000044e+01
1.071170000000000044e+01
1.071170000000000044e+01
1.068120000000000047e+01
1.071170000000000044e+01
1.071170000000000044e+01
1.071170000000000044e+01
1.071170000000000044e+01
1.068120000000000047e+01
1.068120000000000047e+01
1.071170000000000044e+01
1.071170000000000044e+01
1.071170000000000044e+01
1.071170000000000044e+01
1.074220000000000041e+01
1.071170000000000044e+01
1.068120000000000047e+01
1.074220000000000041e+01
1.071170000000000044e+01
1.068120000000000047e+01
1.071170000000000044e+01
1.068120000000000047e+01
1.065060000000000073e+01
1.065060000000000073e+01
1.068120000000000047e+01
1.068120000000000047e+01
1.068120000000000047e+01
1.071170000000000044e+01
1.065060000000000073e+01
1.068120000000000047e+01
1.068120000000000047e+01
1.071170000000000044e+01
1.071170000000000044e+01
1.068120000000000047e+01
1.068120000000000047e+01
1.068120000000000047e+01
1.071170000000000044e+01
1.068120000000000047e+01
1.068120000000000047e+01
1.065060000000000073e+01
1.068120000000000047e+01
1.068120000000000047e+01
1.071170000000000044e+01
1.065060000000000073e+01
1.068120000000000047e+01
1.065060000000000073e+01
1.068120000000000047e+01
1.068120000000000047e+01
1.065060000000000073e+01
1.068120000000000047e+01
1.068120000000000047e+01
1.065060000000000073e+01
1.065060000000000073e+01
1.062010000000000076e+01
1.065060000000000073e+01
1.068120000000000047e+01
1.068120000000000047e+01
1.068120000000000047e+01
1.068120000000000047e+01
1.068120000000000047e+01
1.068120000000000047e+01
1.068120000000000047e+01
1.068120000000000047e+01
1.071170000000000044e+01
1.071170000000000044e+01
1.071170000000000044e+01
1.068120000000000047e+01
1.071170000000000044e+01
1.065060000000000073e+01
1.068120000000000047e+01
1.068120000000000047e+01
1.065060000000000073e+01
1.068120000000000047e+01
1.068120000000000047e+01
1.065060000000000073e+01
1.065060000000000073e+01
1.068120000000000047e+01
1.068120000000000047e+01
1.068120000000000047e+01
1.071170000000000044e+01
1.065060000000000073e+01
1.068120000000000047e+01
1.068120000000000047e+01
1.068120000000000047e+01
1.071170000000000044e+01
1.071170000000000044e+01
1.068120000000000047e+01
1.068120000000000047e+01
1.068120000000000047e+01
1.068120000000000047e+01
1.068120000000000047e+01
1.068120000000000047e+01
1.071170000000000044e+01
1.068120000000000047e+01
1.071170000000000044e+01
1.068120000000000047e+01
1.071170000000000044e+01
1.065060000000000073e+01
1.068120000000000047e+01
1.065060000000000073e+01
1.065060000000000073e+01
1.068120000000000047e+01
1.068120000000000047e+01
1.068120000000000047e+01
1.062010000000000076e+01
1.062010000000000076e+01
1.062010000000000076e+01
1.058960000000000079e+01
1.058960000000000079e+01
1.065060000000000073e+01
1.068120000000000047e+01
1.062010000000000076e+01
1.062010000000000076e+01
1.065060000000000073e+01
1.065060000000000073e+01
1.062010000000000076e+01
1.065060000000000073e+01
1.068120000000000047e+01
1.068120000000000047e+01
1.065060000000000073e+01
1.068120000000000047e+01
1.065060000000000073e+01
1.062010000000000076e+01
1.065060000000000073e+01
1.062010000000000076e+01
1.065060000000000073e+01
1.065060000000000073e+01
1.062010000000000076e+01
1.068120000000000047e+01
1.068120000000000047e+01
1.068120000000000047e+01
1.065060000000000073e+01
1.065060000000000073e+01
1.065060000000000073e+01
1.065060000000000073e+01
1.068120000000000047e+01
1.068120000000000047e+01
1.065060000000000073e+01
1.068120000000000047e+01
1.068120000000000047e+01
1.068120000000000047e+01
1.068120000000000047e+01
1.065060000000000073e+01
1.062010000000000076e+01
1.065060000000000073e+01
1.065060000000000073e+01
1.068120000000000047e+01
1.062010000000000076e+01
1.065060000000000073e+01
1.062010000000000076e+01
1.062010000000000076e+01
1.065060000000000073e+01
1.068120000000000047e+01
1.062010000000000076e+01
1.065060000000000073e+01
1.065060000000000073e+01
1.068120000000000047e+01
1.065060000000000073e+01
1.071170000000000044e+01
1.062010000000000076e+01
1.065060000000000073e+01
1.065060000000000073e+01
1.068120000000000047e+01
1.065060000000000073e+01
1.068120000000000047e+01
1.065060000000000073e+01
1.068120000000000047e+01
1.058960000000000079e+01
1.065060000000000073e+01
1.068120000000000047e+01
1.068120000000000047e+01
1.068120000000000047e+01
1.068120000000000047e+01
1.065060000000000073e+01
1.065060000000000073e+01
1.058960000000000079e+01
1.068120000000000047e+01
1.062010000000000076e+01
1.065060000000000073e+01
1.062010000000000076e+01
1.065060000000000073e+01
1.065060000000000073e+01
1.062010000000000076e+01
1.055910000000000082e+01
1.062010000000000076e+01
1.062010000000000076e+01
1.062010000000000076e+01
1.062010000000000076e+01
1.062010000000000076e+01
1.062010000000000076e+01
1.058960000000000079e+01
1.062010000000000076e+01
1.062010000000000076e+01
1.062010000000000076e+01
1.065060000000000073e+01
1.058960000000000079e+01
1.062010000000000076e+01
1.062010000000000076e+01
1.062010000000000076e+01
1.065060000000000073e+01
1.062010000000000076e+01
1.062010000000000076e+01
1.065060000000000073e+01
1.062010000000000076e+01
1.068120000000000047e+01
1.062010000000000076e+01
1.062010000000000076e+01
1.062010000000000076e+01
1.062010000000000076e+01
1.055910000000000082e+01
1.065060000000000073e+01
1.062010000000000076e+01
1.062010000000000076e+01
1.058960000000000079e+01
1.065060000000000073e+01
1.062010000000000076e+01
1.062010000000000076e+01
1.058960000000000079e+01
1.062010000000000076e+01
1.065060000000000073e+01
1.062010000000000076e+01
1.062010000000000076e+01
1.065060000000000073e+01
1.062010000000000076e+01
1.065060000000000073e+01
1.058960000000000079e+01
1.065060000000000073e+01
1.062010000000000076e+01
1.065060000000000073e+01
1.062010000000000076e+01
1.065060000000000073e+01
1.062010000000000076e+01
1.065060000000000073e+01
1.058960000000000079e+01
1.062010000000000076e+01
1.062010000000000076e+01
1.068120000000000047e+01
1.062010000000000076e+01
1.062010000000000076e+01
1.065060000000000073e+01
1.062010000000000076e+01
1.062010000000000076e+01
1.065060000000000073e+01
1.058960000000000079e+01
1.062010000000000076e+01
1.055910000000000082e+01
1.065060000000000073e+01
1.062010000000000076e+01
1.065060000000000073e+01
1.065060000000000073e+01
1.065060000000000073e+01
1.062010000000000076e+01
1.068120000000000047e+01
1.062010000000000076e+01
1.062010000000000076e+01
1.062010000000000076e+01
1.058960000000000079e+01
1.062010000000000076e+01
1.058960000000000079e+01
1.062010000000000076e+01
1.065060000000000073e+01
1.055910000000000082e+01
1.058960000000000079e+01
1.058960000000000079e+01
1.062010000000000076e+01
1.062010000000000076e+01
1.058960000000000079e+01
1.062010000000000076e+01
1.062010000000000076e+01
1.062010000000000076e+01
1.062010000000000076e+01
1.062010000000000076e+01
1.065060000000000073e+01
1.055910000000000082e+01
1.065060000000000073e+01
1.055910000000000082e+01
1.058960000000000079e+01
1.058960000000000079e+01
1.062010000000000076e+01
1.058960000000000079e+01
1.062010000000000076e+01
1.055910000000000082e+01
1.062010000000000076e+01
1.062010000000000076e+01
1.062010000000000076e+01
1.058960000000000079e+01
1.058960000000000079e+01
1.068120000000000047e+01
1.058960000000000079e+01
1.062010000000000076e+01
1.062010000000000076e+01
1.058960000000000079e+01
1.068120000000000047e+01
1.062010000000000076e+01
1.062010000000000076e+01
1.065060000000000073e+01
1.058960000000000079e+01
1.065060000000000073e+01
1.065060000000000073e+01
1.062010000000000076e+01
1.058960000000000079e+01
1.058960000000000079e+01
1.062010000000000076e+01
1.058960000000000079e+01
1.058960000000000079e+01
1.062010000000000076e+01
1.062010000000000076e+01
1.065060000000000073e+01
1.058960000000000079e+01
1.058960000000000079e+01
1.062010000000000076e+01
1.058960000000000079e+01
1.062010000000000076e+01
1.058960000000000079e+01
1.058960000000000079e+01
1.058960000000000079e+01
1.062010000000000076e+01
1.062010000000000076e+01
1.065060000000000073e+01
1.062010000000000076e+01
1.058960000000000079e+01
1.062010000000000076e+01
1.058960000000000079e+01
1.062010000000000076e+01
1.062010000000000076e+01
1.062010000000000076e+01
1.062010000000000076e+01
1.062010000000000076e+01
1.062010000000000076e+01
1.058960000000000079e+01
1.058960000000000079e+01
1.058960000000000079e+01
1.062010000000000076e+01
1.065060000000000073e+01
1.058960000000000079e+01
1.062010000000000076e+01
1.062010000000000076e+01
1.055910000000000082e+01
1.062010000000000076e+01
1.058960000000000079e+01
1.058960000000000079e+01
1.062010000000000076e+01
1.055910000000000082e+01
1.055910000000000082e+01
1.055910000000000082e+01
1.058960000000000079e+01
1.055910000000000082e+01
1.058960000000000079e+01
1.055910000000000082e+01
1.058960000000000079e+01
1.055910000000000082e+01
1.055910000000000082e+01
1.055910000000000082e+01
1.058960000000000079e+01
1.062010000000000076e+01
1.055910000000000082e+01
1.058960000000000079e+01
1.052860000000000085e+01
1.058960000000000079e+01
1.052860000000000085e+01
1.058960000000000079e+01
1.055910000000000082e+01
1.058960000000000079e+01
1.058960000000000079e+01
1.052860000000000085e+01
1.055910000000000082e+01
1.065060000000000073e+01
1.055910000000000082e+01
1.058960000000000079e+01
1.062010000000000076e+01
1.055910000000000082e+01
1.062010000000000076e+01
1.055910000000000082e+01
1.058960000000000079e+01
1.055910000000000082e+01
1.055910000000000082e+01
1.062010000000000076e+01
1.055910000000000082e+01
1.058960000000000079e+01
1.058960000000000079e+01
1.062010000000000076e+01
1.058960000000000079e+01
1.062010000000000076e+01
1.055910000000000082e+01
1.058960000000000079e+01
1.055910000000000082e+01
1.058960000000000079e+01
1.055910000000000082e+01
1.055910000000000082e+01
1.058960000000000079e+01
1.062010000000000076e+01
1.062010000000000076e+01
1.062010000000000076e+01
1.058960000000000079e+01
1.058960000000000079e+01
1.049799999999999933e+01
1.055910000000000082e+01
1.055910000000000082e+01
1.058960000000000079e+01
1.055910000000000082e+01
1.055910000000000082e+01
1.058960000000000079e+01
1.062010000000000076e+01
1.058960000000000079e+01
1.058960000000000079e+01
1.055910000000000082e+01
1.062010000000000076e+01
1.055910000000000082e+01
1.055910000000000082e+01
1.058960000000000079e+01
1.055910000000000082e+01
1.058960000000000079e+01
1.055910000000000082e+01
1.058960000000000079e+01
1.058960000000000079e+01
1.058960000000000079e+01
1.062010000000000076e+01
1.058960000000000079e+01
1.055910000000000082e+01
1.058960000000000079e+01
1.058960000000000079e+01
1.052860000000000085e+01
1.062010000000000076e+01
1.055910000000000082e+01
1.055910000000000082e+01
1.062010000000000076e+01
1.055910000000000082e+01
1.055910000000000082e+01
1.055910000000000082e+01
1.055910000000000082e+01
1.052860000000000085e+01
1.052860000000000085e+01
1.058960000000000079e+01
1.055910000000000082e+01
1.049799999999999933e+01
1.058960000000000079e+01
1.055910000000000082e+01
1.055910000000000082e+01
1.055910000000000082e+01
1.049799999999999933e+01
1.055910000000000082e+01
1.052860000000000085e+01
1.052860000000000085e+01
1.052860000000000085e+01
1.055910000000000082e+01
1.052860000000000085e+01
1.049799999999999933e+01
1.055910000000000082e+01
1.052860000000000085e+01
1.055910000000000082e+01
1.052860000000000085e+01
1.052860000000000085e+01
1.055910000000000082e+01
1.052860000000000085e+01
1.052860000000000085e+01
1.052860000000000085e+01
1.055910000000000082e+01
1.055910000000000082e+01
1.055910000000000082e+01
1.055910000000000082e+01
1.055910000000000082e+01
1.052860000000000085e+01
1.055910000000000082e+01
1.055910000000000082e+01
1.058960000000000079e+01
1.058960000000000079e+01
1.052860000000000085e+01
1.052860000000000085e+01
1.055910000000000082e+01
1.052860000000000085e+01
1.055910000000000082e+01
1.049799999999999933e+01
1.058960000000000079e+01
1.052860000000000085e+01
1.052860000000000085e+01
1.049799999999999933e+01
1.052860000000000085e+01
1.055910000000000082e+01
1.055910000000000082e+01
1.052860000000000085e+01
1.052860000000000085e+01
1.052860000000000085e+01
1.052860000000000085e+01
1.049799999999999933e+01
1.052860000000000085e+01
1.055910000000000082e+01
1.052860000000000085e+01
1.052860000000000085e+01
1.052860000000000085e+01
1.055910000000000082e+01
1.055910000000000082e+01
1.052860000000000085e+01
1.055910000000000082e+01
1.055910000000000082e+01
1.052860000000000085e+01
1.055910000000000082e+01
1.055910000000000082e+01
1.055910000000000082e+01
1.052860000000000085e+01
1.055910000000000082e+01
1.055910000000000082e+01
1.052860000000000085e+01
1.052860000000000085e+01
1.055910000000000082e+01
1.055910000000000082e+01
1.058960000000000079e+01
1.052860000000000085e+01
1.049799999999999933e+01
1.055910000000000082e+01
1.052860000000000085e+01
1.055910000000000082e+01
1.052860000000000085e+01
1.052860000000000085e+01
1.055910000000000082e+01
1.055910000000000082e+01
1.052860000000000085e+01
1.049799999999999933e+01
1.049799999999999933e+01
1.052860000000000085e+01
1.052860000000000085e+01
1.052860000000000085e+01
1.046749999999999936e+01
1.052860000000000085e+01
1.055910000000000082e+01
1.046749999999999936e+01
1.049799999999999933e+01
1.052860000000000085e+01
1.052860000000000085e+01
1.049799999999999933e+01
1.052860000000000085e+01
1.052860000000000085e+01
1.052860000000000085e+01
1.049799999999999933e+01
1.049799999999999933e+01
1.049799999999999933e+01
1.049799999999999933e+01
1.052860000000000085e+01
1.052860000000000085e+01
1.052860000000000085e+01
1.046749999999999936e+01
1.055910000000000082e+01
1.052860000000000085e+01
1.049799999999999933e+01
1.049799999999999933e+01
1.049799999999999933e+01
1.055910000000000082e+01
1.049799999999999933e+01
1.052860000000000085e+01
1.052860000000000085e+01
1.049799999999999933e+01
1.049799999999999933e+01
1.052860000000000085e+01
1.049799999999999933e+01
1.055910000000000082e+01
1.052860000000000085e+01
1.052860000000000085e+01
1.052860000000000085e+01
1.046749999999999936e+01
1.052860000000000085e+01
1.049799999999999933e+01
1.052860000000000085e+01
1.052860000000000085e+01
1.049799999999999933e+01
1.049799999999999933e+01
1.049799999999999933e+01
1.052860000000000085e+01
1.052860000000000085e+01
1.049799999999999933e+01
1.049799999999999933e+01
1.052860000000000085e+01
1.052860000000000085e+01
1.052860000000000085e+01
1.052860000000000085e+01
1.055910000000000082e+01
1.049799999999999933e+01
1.049799999999999933e+01
1.049799999999999933e+01
1.046749999999999936e+01
1.049799999999999933e+01
1.049799999999999933e+01
1.052860000000000085e+01
1.049799999999999933e+01
1.049799999999999933e+01
1.055910000000000082e+01
1.052860000000000085e+01
1.049799999999999933e+01
1.052860000000000085e+01
1.049799999999999933e+01
1.052860000000000085e+01
1.052860000000000085e+01
1.052860000000000085e+01
1.052860000000000085e+01
1.055910000000000082e+01
1.049799999999999933e+01
1.052860000000000085e+01
1.049799999999999933e+01
1.052860000000000085e+01
1.052860000000000085e+01
1.052860000000000085e+01
1.052860000000000085e+01
1.049799999999999933e+01
1.052860000000000085e+01
1.049799999999999933e+01
1.055910000000000082e+01
1.055910000000000082e+01
1.052860000000000085e+01
1.052860000000000085e+01
1.049799999999999933e+01
1.049799999999999933e+01
1.049799999999999933e+01
1.046749999999999936e+01
1.046749999999999936e+01
1.046749999999999936e+01
1.043699999999999939e+01
1.046749999999999936e+01
1.046749999999999936e+01
1.046749999999999936e+01
1.046749999999999936e+01
1.046749999999999936e+01
1.049799999999999933e+01
1.049799999999999933e+01
1.049799999999999933e+01
1.049799999999999933e+01
1.049799999999999933e+01
1.049799999999999933e+01
1.046749999999999936e+01
1.049799999999999933e+01
1.049799999999999933e+01
1.049799999999999933e+01
1.049799999999999933e+01
1.052860000000000085e+01
1.049799999999999933e+01
1.049799999999999933e+01
1.049799999999999933e+01
1.049799999999999933e+01
1.043699999999999939e+01
1.052860000000000085e+01
1.049799999999999933e+01
1.046749999999999936e+01
1.046749999999999936e+01
1.046749999999999936e+01
1.052860000000000085e+01
1.046749999999999936e+01
1.046749999999999936e+01
1.043699999999999939e+01
1.046749999999999936e+01
1.046749999999999936e+01
1.049799999999999933e+01
1.046749999999999936e+01
1.046749999999999936e+01
1.052860000000000085e+01
1.052860000000000085e+01
1.049799999999999933e+01
1.046749999999999936e+01
1.052860000000000085e+01
1.043699999999999939e+01
1.049799999999999933e+01
1.043699999999999939e+01
1.043699999999999939e+01
1.043699999999999939e+01
1.049799999999999933e+01
1.049799999999999933e+01
1.049799999999999933e+01
1.046749999999999936e+01
1.052860000000000085e+01
1.049799999999999933e+01
1.046749999999999936e+01
1.049799999999999933e+01
1.049799999999999933e+01
1.046749999999999936e+01
1.049799999999999933e+01
1.049799999999999933e+01
1.055910000000000082e+01
1.043699999999999939e+01
1.046749999999999936e+01
1.052860000000000085e+01
1.049799999999999933e+01
1.049799999999999933e+01
1.046749999999999936e+01
1.049799999999999933e+01
1.043699999999999939e+01
1.046749999999999936e+01
1.055910000000000082e+01
1.046749999999999936e+01
1.049799999999999933e+01
1.046749999999999936e+01
1.052860000000000085e+01
1.046749999999999936e+01
1.046749999999999936e+01
[truncated: 680,001 more chars]
