# Supplementary material for: Bursting Dynamics Based on the Persistent Na+ and Na+/K+ Pump Currents: A Dynamic Clamp Approach
Source: eNeuro. 2023 Aug 11;10(8):ENEURO.0331-22.2023. doi: 10.1523/ENEURO.0331-22.2023 (PMC10444573; doi:10.1523/ENEURO.0331-22.2023)
Supplement: Extended Data 1 — The extended data compressed file contains the experimental data for an experimental set and the Matlab code for the 2D model fitted to the data. The file also provides scripts for the analysis of the experimental data and outcome of the model. The scripts are listed in ReadMeFirst.txt. Download Extended Data 1, ZIP file. [file enu-eN-NWR-0331-22-s01.zip › CodeSubmitted/20n05001_traces/20n05001_gP6.0_ipm0.8_nm_Vexcursion.txt]

-5.978390000000000271e+01
-5.963130000000000308e+01
-5.969239999999999924e+01
-5.963130000000000308e+01
-5.975339999999999918e+01
-5.963130000000000308e+01
-5.950930000000000319e+01
-5.947879999999999967e+01
-5.950930000000000319e+01
-5.975339999999999918e+01
-5.969239999999999924e+01
-5.993650000000000233e+01
-5.978390000000000271e+01
-5.984499999999999886e+01
-5.963130000000000308e+01
-5.966190000000000282e+01
-5.978390000000000271e+01
-5.996699999999999875e+01
-5.990599999999999881e+01
-5.999759999999999849e+01
-5.978390000000000271e+01
-5.972290000000000276e+01
-5.953979999999999961e+01
-5.969239999999999924e+01
-5.944819999999999993e+01
-5.947879999999999967e+01
-5.947879999999999967e+01
-5.932620000000000005e+01
-5.957030000000000314e+01
-5.953979999999999961e+01
-5.947879999999999967e+01
-5.941770000000000351e+01
-5.960079999999999956e+01
-5.960079999999999956e+01
-5.972290000000000276e+01
-5.966190000000000282e+01
-5.966190000000000282e+01
-5.972290000000000276e+01
-5.981450000000000244e+01
-5.978390000000000271e+01
-5.996699999999999875e+01
-5.972290000000000276e+01
-5.960079999999999956e+01
-5.947879999999999967e+01
-5.987550000000000239e+01
-5.957030000000000314e+01
-5.981450000000000244e+01
-5.975339999999999918e+01
-5.978390000000000271e+01
-5.957030000000000314e+01
-5.966190000000000282e+01
-5.941770000000000351e+01
-5.984499999999999886e+01
-5.972290000000000276e+01
-5.981450000000000244e+01
-5.990599999999999881e+01
-6.005859999999999843e+01
-5.975339999999999918e+01
-5.975339999999999918e+01
-5.972290000000000276e+01
-5.975339999999999918e+01
-5.969239999999999924e+01
-5.947879999999999967e+01
-5.972290000000000276e+01
-5.975339999999999918e+01
-5.963130000000000308e+01
-5.969239999999999924e+01
-5.966190000000000282e+01
-5.944819999999999993e+01
-5.953979999999999961e+01
-5.935669999999999646e+01
-5.953979999999999961e+01
-5.947879999999999967e+01
-5.966190000000000282e+01
-5.953979999999999961e+01
-5.975339999999999918e+01
-5.941770000000000351e+01
-5.981450000000000244e+01
-5.953979999999999961e+01
-5.972290000000000276e+01
-5.953979999999999961e+01
-5.963130000000000308e+01
-5.947879999999999967e+01
-5.966190000000000282e+01
-5.963130000000000308e+01
-5.966190000000000282e+01
-5.960079999999999956e+01
-5.938719999999999999e+01
-5.941770000000000351e+01
-5.944819999999999993e+01
-5.935669999999999646e+01
-5.960079999999999956e+01
-5.981450000000000244e+01
-5.950930000000000319e+01
-5.953979999999999961e+01
-5.935669999999999646e+01
-5.953979999999999961e+01
-5.960079999999999956e+01
-5.972290000000000276e+01
-5.941770000000000351e+01
-5.984499999999999886e+01
-5.941770000000000351e+01
-5.953979999999999961e+01
-5.935669999999999646e+01
-5.938719999999999999e+01
-5.947879999999999967e+01
-5.963130000000000308e+01
-5.935669999999999646e+01
-5.969239999999999924e+01
-5.932620000000000005e+01
-5.950930000000000319e+01
-5.944819999999999993e+01
-5.960079999999999956e+01
-5.938719999999999999e+01
-5.966190000000000282e+01
-5.969239999999999924e+01
-5.950930000000000319e+01
-5.960079999999999956e+01
-5.978390000000000271e+01
-5.972290000000000276e+01
-5.963130000000000308e+01
-5.984499999999999886e+01
-5.935669999999999646e+01
-5.941770000000000351e+01
-5.932620000000000005e+01
-5.944819999999999993e+01
-5.938719999999999999e+01
-5.963130000000000308e+01
-5.932620000000000005e+01
-5.963130000000000308e+01
-5.950930000000000319e+01
-5.963130000000000308e+01
-5.947879999999999967e+01
-5.966190000000000282e+01
-5.960079999999999956e+01
-5.972290000000000276e+01
-5.972290000000000276e+01
-5.975339999999999918e+01
-5.966190000000000282e+01
-5.969239999999999924e+01
-5.960079999999999956e+01
-5.972290000000000276e+01
-5.957030000000000314e+01
-5.960079999999999956e+01
-5.984499999999999886e+01
-5.969239999999999924e+01
-5.969239999999999924e+01
-5.929569999999999652e+01
-5.960079999999999956e+01
-5.941770000000000351e+01
-5.938719999999999999e+01
-5.953979999999999961e+01
-5.953979999999999961e+01
-5.957030000000000314e+01
-5.969239999999999924e+01
-5.966190000000000282e+01
-5.972290000000000276e+01
-5.981450000000000244e+01
-5.996699999999999875e+01
-5.963130000000000308e+01
-5.993650000000000233e+01
-5.957030000000000314e+01
-5.981450000000000244e+01
-5.984499999999999886e+01
-5.984499999999999886e+01
-5.966190000000000282e+01
-5.975339999999999918e+01
-5.975339999999999918e+01
-5.953979999999999961e+01
-5.957030000000000314e+01
-5.953979999999999961e+01
-5.957030000000000314e+01
-5.972290000000000276e+01
-5.984499999999999886e+01
-5.972290000000000276e+01
-5.987550000000000239e+01
-5.990599999999999881e+01
-5.996699999999999875e+01
-5.960079999999999956e+01
-5.996699999999999875e+01
-5.984499999999999886e+01
-5.987550000000000239e+01
-5.972290000000000276e+01
-5.981450000000000244e+01
-5.941770000000000351e+01
-5.969239999999999924e+01
-5.947879999999999967e+01
-5.972290000000000276e+01
-5.960079999999999956e+01
-5.935669999999999646e+01
-5.935669999999999646e+01
-5.963130000000000308e+01
-5.938719999999999999e+01
-5.944819999999999993e+01
-5.926509999999999678e+01
-5.932620000000000005e+01
-5.957030000000000314e+01
-5.950930000000000319e+01
-5.960079999999999956e+01
-5.966190000000000282e+01
-5.975339999999999918e+01
-5.966190000000000282e+01
-5.957030000000000314e+01
-5.947879999999999967e+01
-5.957030000000000314e+01
-5.920409999999999684e+01
-5.960079999999999956e+01
-5.944819999999999993e+01
-5.947879999999999967e+01
-5.947879999999999967e+01
-5.953979999999999961e+01
-5.972290000000000276e+01
-5.963130000000000308e+01
-5.953979999999999961e+01
-5.947879999999999967e+01
-5.963130000000000308e+01
-5.981450000000000244e+01
-5.960079999999999956e+01
-5.987550000000000239e+01
-5.947879999999999967e+01
-5.953979999999999961e+01
-5.950930000000000319e+01
-5.938719999999999999e+01
-5.944819999999999993e+01
-5.944819999999999993e+01
-5.960079999999999956e+01
-5.941770000000000351e+01
-5.917360000000000042e+01
-5.938719999999999999e+01
-5.935669999999999646e+01
-5.932620000000000005e+01
-5.929569999999999652e+01
-5.944819999999999993e+01
-5.947879999999999967e+01
-5.938719999999999999e+01
-5.963130000000000308e+01
-5.960079999999999956e+01
-5.960079999999999956e+01
-5.963130000000000308e+01
-5.953979999999999961e+01
-5.953979999999999961e+01
-5.947879999999999967e+01
-5.944819999999999993e+01
-5.947879999999999967e+01
-5.981450000000000244e+01
-5.972290000000000276e+01
-5.950930000000000319e+01
-5.944819999999999993e+01
-5.923460000000000036e+01
-5.914309999999999690e+01
-5.914309999999999690e+01
-5.935669999999999646e+01
-5.953979999999999961e+01
-5.953979999999999961e+01
-5.950930000000000319e+01
-5.932620000000000005e+01
-5.917360000000000042e+01
-5.941770000000000351e+01
-5.941770000000000351e+01
-5.957030000000000314e+01
-5.953979999999999961e+01
-5.920409999999999684e+01
-5.929569999999999652e+01
-5.926509999999999678e+01
-5.914309999999999690e+01
-5.917360000000000042e+01
-5.920409999999999684e+01
-5.920409999999999684e+01
-5.929569999999999652e+01
-5.920409999999999684e+01
-5.899049999999999727e+01
-5.935669999999999646e+01
-5.902100000000000080e+01
-5.941770000000000351e+01
-5.917360000000000042e+01
-5.929569999999999652e+01
-5.938719999999999999e+01
-5.944819999999999993e+01
-5.929569999999999652e+01
-5.935669999999999646e+01
-5.923460000000000036e+01
-5.932620000000000005e+01
-5.917360000000000042e+01
-5.914309999999999690e+01
-5.892940000000000111e+01
-5.896000000000000085e+01
-5.923460000000000036e+01
-5.908200000000000074e+01
-5.911249999999999716e+01
-5.902100000000000080e+01
-5.902100000000000080e+01
-5.908200000000000074e+01
-5.902100000000000080e+01
-5.911249999999999716e+01
-5.905149999999999721e+01
-5.877689999999999770e+01
-5.914309999999999690e+01
-5.914309999999999690e+01
-5.923460000000000036e+01
-5.899049999999999727e+01
-5.914309999999999690e+01
-5.899049999999999727e+01
-5.920409999999999684e+01
-5.892940000000000111e+01
-5.923460000000000036e+01
-5.892940000000000111e+01
-5.911249999999999716e+01
-5.874629999999999797e+01
-5.886840000000000117e+01
-5.902100000000000080e+01
-5.896000000000000085e+01
-5.908200000000000074e+01
-5.917360000000000042e+01
-5.911249999999999716e+01
-5.914309999999999690e+01
-5.923460000000000036e+01
-5.896000000000000085e+01
-5.902100000000000080e+01
-5.911249999999999716e+01
-5.896000000000000085e+01
-5.886840000000000117e+01
-5.877689999999999770e+01
-5.868529999999999802e+01
-5.871580000000000155e+01
-5.862429999999999808e+01
-5.880740000000000123e+01
-5.859380000000000166e+01
-5.883789999999999765e+01
-5.847169999999999845e+01
-5.892940000000000111e+01
-5.853269999999999840e+01
-5.883789999999999765e+01
-5.886840000000000117e+01
-5.889889999999999759e+01
-5.899049999999999727e+01
-5.889889999999999759e+01
-5.880740000000000123e+01
-5.874629999999999797e+01
-5.886840000000000117e+01
-5.908200000000000074e+01
-5.899049999999999727e+01
-5.853269999999999840e+01
-5.868529999999999802e+01
-5.847169999999999845e+01
-5.874629999999999797e+01
-5.874629999999999797e+01
-5.874629999999999797e+01
-5.871580000000000155e+01
-5.886840000000000117e+01
-5.877689999999999770e+01
-5.871580000000000155e+01
-5.874629999999999797e+01
-5.877689999999999770e+01
-5.871580000000000155e+01
-5.886840000000000117e+01
-5.874629999999999797e+01
-5.877689999999999770e+01
-5.865480000000000160e+01
-5.856320000000000192e+01
-5.859380000000000166e+01
-5.850220000000000198e+01
-5.834960000000000235e+01
-5.868529999999999802e+01
-5.847169999999999845e+01
-5.819700000000000273e+01
-5.850220000000000198e+01
-5.841060000000000230e+01
-5.847169999999999845e+01
-5.862429999999999808e+01
-5.859380000000000166e+01
-5.850220000000000198e+01
-5.853269999999999840e+01
-5.859380000000000166e+01
-5.877689999999999770e+01
-5.877689999999999770e+01
-5.874629999999999797e+01
-5.880740000000000123e+01
-5.865480000000000160e+01
-5.862429999999999808e+01
-5.847169999999999845e+01
-5.862429999999999808e+01
-5.838009999999999877e+01
-5.856320000000000192e+01
-5.856320000000000192e+01
-5.853269999999999840e+01
-5.834960000000000235e+01
-5.819700000000000273e+01
-5.834960000000000235e+01
-5.847169999999999845e+01
-5.850220000000000198e+01
-5.886840000000000117e+01
-5.856320000000000192e+01
-5.862429999999999808e+01
-5.859380000000000166e+01
-5.834960000000000235e+01
-5.847169999999999845e+01
-5.850220000000000198e+01
-5.865480000000000160e+01
-5.844120000000000203e+01
-5.838009999999999877e+01
-5.844120000000000203e+01
-5.838009999999999877e+01
-5.841060000000000230e+01
-5.844120000000000203e+01
-5.822749999999999915e+01
-5.838009999999999877e+01
-5.844120000000000203e+01
-5.834960000000000235e+01
-5.834960000000000235e+01
-5.862429999999999808e+01
-5.825809999999999889e+01
-5.838009999999999877e+01
-5.825809999999999889e+01
-5.844120000000000203e+01
-5.847169999999999845e+01
-5.847169999999999845e+01
-5.834960000000000235e+01
-5.838009999999999877e+01
-5.828860000000000241e+01
-5.847169999999999845e+01
-5.828860000000000241e+01
-5.813600000000000279e+01
-5.780030000000000001e+01
-5.819700000000000273e+01
-5.807500000000000284e+01
-5.801389999999999958e+01
-5.834960000000000235e+01
-5.801389999999999958e+01
-5.822749999999999915e+01
-5.813600000000000279e+01
-5.819700000000000273e+01
-5.828860000000000241e+01
-5.828860000000000241e+01
-5.810549999999999926e+01
-5.838009999999999877e+01
-5.801389999999999958e+01
-5.834960000000000235e+01
-5.795289999999999964e+01
-5.804440000000000310e+01
-5.813600000000000279e+01
-5.810549999999999926e+01
-5.792240000000000322e+01
-5.810549999999999926e+01
-5.795289999999999964e+01
-5.822749999999999915e+01
-5.822749999999999915e+01
-5.807500000000000284e+01
-5.804440000000000310e+01
-5.822749999999999915e+01
-5.798340000000000316e+01
-5.825809999999999889e+01
-5.819700000000000273e+01
-5.819700000000000273e+01
-5.825809999999999889e+01
-5.819700000000000273e+01
-5.816649999999999920e+01
-5.801389999999999958e+01
-5.801389999999999958e+01
-5.789180000000000348e+01
-5.767819999999999681e+01
-5.780030000000000001e+01
-5.795289999999999964e+01
-5.786129999999999995e+01
-5.795289999999999964e+01
-5.786129999999999995e+01
-5.789180000000000348e+01
-5.761719999999999686e+01
-5.798340000000000316e+01
-5.767819999999999681e+01
-5.816649999999999920e+01
-5.776979999999999649e+01
-5.798340000000000316e+01
-5.813600000000000279e+01
-5.801389999999999958e+01
-5.780030000000000001e+01
-5.789180000000000348e+01
-5.783080000000000354e+01
-5.783080000000000354e+01
-5.770870000000000033e+01
-5.783080000000000354e+01
-5.761719999999999686e+01
-5.764770000000000039e+01
-5.752559999999999718e+01
-5.755619999999999692e+01
-5.770870000000000033e+01
-5.761719999999999686e+01
-5.767819999999999681e+01
-5.764770000000000039e+01
-5.776979999999999649e+01
-5.758670000000000044e+01
-5.786129999999999995e+01
-5.770870000000000033e+01
-5.764770000000000039e+01
-5.752559999999999718e+01
-5.755619999999999692e+01
-5.737299999999999756e+01
-5.755619999999999692e+01
-5.755619999999999692e+01
-5.773930000000000007e+01
-5.737299999999999756e+01
-5.767819999999999681e+01
-5.737299999999999756e+01
-5.752559999999999718e+01
-5.731199999999999761e+01
-5.737299999999999756e+01
-5.773930000000000007e+01
-5.786129999999999995e+01
-5.773930000000000007e+01
-5.776979999999999649e+01
-5.758670000000000044e+01
-5.752559999999999718e+01
-5.749510000000000076e+01
-5.752559999999999718e+01
-5.776979999999999649e+01
-5.749510000000000076e+01
-5.752559999999999718e+01
-5.743410000000000082e+01
-5.749510000000000076e+01
-5.722050000000000125e+01
-5.737299999999999756e+01
-5.731199999999999761e+01
-5.734250000000000114e+01
-5.703739999999999810e+01
-5.718990000000000151e+01
-5.712890000000000157e+01
-5.737299999999999756e+01
-5.715939999999999799e+01
-5.725099999999999767e+01
-5.703739999999999810e+01
-5.718990000000000151e+01
-5.712890000000000157e+01
-5.728150000000000119e+01
-5.731199999999999761e+01
-5.749510000000000076e+01
-5.755619999999999692e+01
-5.746459999999999724e+01
-5.746459999999999724e+01
-5.709839999999999804e+01
-5.688479999999999848e+01
-5.691530000000000200e+01
-5.700679999999999836e+01
-5.685419999999999874e+01
-5.715939999999999799e+01
-5.676270000000000238e+01
-5.728150000000000119e+01
-5.700679999999999836e+01
-5.712890000000000157e+01
-5.697630000000000194e+01
-5.709839999999999804e+01
-5.700679999999999836e+01
-5.722050000000000125e+01
-5.725099999999999767e+01
-5.718990000000000151e+01
-5.706790000000000163e+01
-5.715939999999999799e+01
-5.691530000000000200e+01
-5.694579999999999842e+01
-5.694579999999999842e+01
-5.694579999999999842e+01
-5.670170000000000243e+01
-5.667110000000000269e+01
-5.697630000000000194e+01
-5.691530000000000200e+01
-5.673219999999999885e+01
-5.676270000000000238e+01
-5.657959999999999923e+01
-5.679319999999999879e+01
-5.694579999999999842e+01
-5.685419999999999874e+01
-5.682370000000000232e+01
-5.697630000000000194e+01
-5.706790000000000163e+01
-5.694579999999999842e+01
-5.706790000000000163e+01
-5.694579999999999842e+01
-5.682370000000000232e+01
-5.685419999999999874e+01
-5.706790000000000163e+01
-5.688479999999999848e+01
-5.697630000000000194e+01
-5.688479999999999848e+01
-5.676270000000000238e+01
-5.682370000000000232e+01
-5.673219999999999885e+01
-5.651859999999999928e+01
-5.679319999999999879e+01
-5.682370000000000232e+01
-5.679319999999999879e+01
-5.673219999999999885e+01
-5.667110000000000269e+01
-5.676270000000000238e+01
-5.664059999999999917e+01
-5.688479999999999848e+01
-5.682370000000000232e+01
-5.691530000000000200e+01
-5.673219999999999885e+01
-5.682370000000000232e+01
-5.670170000000000243e+01
-5.654910000000000281e+01
-5.657959999999999923e+01
-5.645750000000000313e+01
-5.657959999999999923e+01
-5.673219999999999885e+01
-5.636599999999999966e+01
-5.667110000000000269e+01
-5.657959999999999923e+01
-5.648799999999999955e+01
-5.673219999999999885e+01
-5.670170000000000243e+01
-5.645750000000000313e+01
-5.664059999999999917e+01
-5.667110000000000269e+01
-5.657959999999999923e+01
-5.679319999999999879e+01
-5.673219999999999885e+01
-5.667110000000000269e+01
-5.676270000000000238e+01
-5.645750000000000313e+01
-5.648799999999999955e+01
-5.639650000000000318e+01
-5.624389999999999645e+01
-5.648799999999999955e+01
-5.661010000000000275e+01
-5.657959999999999923e+01
-5.651859999999999928e+01
-5.645750000000000313e+01
-5.648799999999999955e+01
-5.627439999999999998e+01
-5.651859999999999928e+01
-5.630490000000000350e+01
-5.657959999999999923e+01
-5.651859999999999928e+01
-5.664059999999999917e+01
-5.648799999999999955e+01
-5.651859999999999928e+01
-5.639650000000000318e+01
-5.639650000000000318e+01
-5.630490000000000350e+01
-5.636599999999999966e+01
-5.627439999999999998e+01
-5.630490000000000350e+01
-5.633539999999999992e+01
-5.615229999999999677e+01
-5.636599999999999966e+01
-5.630490000000000350e+01
-5.615229999999999677e+01
-5.630490000000000350e+01
-5.636599999999999966e+01
-5.639650000000000318e+01
-5.642699999999999960e+01
-5.657959999999999923e+01
-5.639650000000000318e+01
-5.642699999999999960e+01
-5.645750000000000313e+01
-5.603029999999999688e+01
-5.609129999999999683e+01
-5.609129999999999683e+01
-5.609129999999999683e+01
-5.603029999999999688e+01
-5.627439999999999998e+01
-5.624389999999999645e+01
-5.621340000000000003e+01
-5.627439999999999998e+01
-5.593869999999999720e+01
-5.615229999999999677e+01
-5.618289999999999651e+01
-5.639650000000000318e+01
-5.645750000000000313e+01
-5.630490000000000350e+01
-5.651859999999999928e+01
-5.639650000000000318e+01
-5.636599999999999966e+01
-5.642699999999999960e+01
-5.636599999999999966e+01
-5.664059999999999917e+01
-5.630490000000000350e+01
-5.618289999999999651e+01
-5.642699999999999960e+01
-5.621340000000000003e+01
-5.618289999999999651e+01
-5.612180000000000035e+01
-5.618289999999999651e+01
-5.627439999999999998e+01
-5.621340000000000003e+01
-5.645750000000000313e+01
-5.618289999999999651e+01
-5.633539999999999992e+01
-5.645750000000000313e+01
-5.636599999999999966e+01
-5.630490000000000350e+01
-5.639650000000000318e+01
-5.609129999999999683e+01
-5.618289999999999651e+01
-5.618289999999999651e+01
-5.615229999999999677e+01
-5.606080000000000041e+01
-5.618289999999999651e+01
-5.593869999999999720e+01
-5.593869999999999720e+01
-5.581669999999999732e+01
-5.569460000000000122e+01
-5.578609999999999758e+01
-5.590820000000000078e+01
-5.603029999999999688e+01
-5.581669999999999732e+01
-5.596920000000000073e+01
-5.584720000000000084e+01
-5.590820000000000078e+01
-5.596920000000000073e+01
-5.612180000000000035e+01
-5.596920000000000073e+01
-5.590820000000000078e+01
-5.596920000000000073e+01
-5.599980000000000047e+01
-5.560300000000000153e+01
-5.581669999999999732e+01
-5.554200000000000159e+01
-5.575560000000000116e+01
-5.578609999999999758e+01
-5.566409999999999769e+01
-5.569460000000000122e+01
-5.551149999999999807e+01
-5.526729999999999876e+01
-5.554200000000000159e+01
-5.532840000000000202e+01
-5.575560000000000116e+01
-5.554200000000000159e+01
-5.554200000000000159e+01
-5.538940000000000197e+01
-5.566409999999999769e+01
-5.575560000000000116e+01
-5.569460000000000122e+01
-5.593869999999999720e+01
-5.560300000000000153e+01
-5.554200000000000159e+01
-5.541989999999999839e+01
-5.554200000000000159e+01
-5.541989999999999839e+01
-5.554200000000000159e+01
-5.560300000000000153e+01
-5.560300000000000153e+01
-5.538940000000000197e+01
-5.560300000000000153e+01
-5.517580000000000240e+01
-5.560300000000000153e+01
-5.557249999999999801e+01
-5.578609999999999758e+01
-5.541989999999999839e+01
-5.560300000000000153e+01
-5.557249999999999801e+01
-5.557249999999999801e+01
-5.569460000000000122e+01
-5.569460000000000122e+01
-5.572509999999999764e+01
-5.587769999999999726e+01
-5.532840000000000202e+01
-5.535889999999999844e+01
-5.529789999999999850e+01
-5.535889999999999844e+01
-5.520629999999999882e+01
-5.526729999999999876e+01
-5.538940000000000197e+01
-5.529789999999999850e+01
-5.535889999999999844e+01
-5.538940000000000197e+01
-5.563349999999999795e+01
-5.532840000000000202e+01
-5.560300000000000153e+01
-5.560300000000000153e+01
-5.554200000000000159e+01
-5.554200000000000159e+01
-5.566409999999999769e+01
-5.551149999999999807e+01
-5.563349999999999795e+01
-5.541989999999999839e+01
-5.557249999999999801e+01
-5.551149999999999807e+01
-5.545040000000000191e+01
-5.554200000000000159e+01
-5.566409999999999769e+01
-5.563349999999999795e+01
-5.548100000000000165e+01
-5.529789999999999850e+01
-5.520629999999999882e+01
-5.541989999999999839e+01
-5.523680000000000234e+01
-5.545040000000000191e+01
-5.535889999999999844e+01
-5.535889999999999844e+01
-5.514529999999999887e+01
-5.557249999999999801e+01
-5.566409999999999769e+01
-5.551149999999999807e+01
-5.529789999999999850e+01
-5.508420000000000272e+01
-5.526729999999999876e+01
-5.514529999999999887e+01
-5.520629999999999882e+01
-5.532840000000000202e+01
-5.517580000000000240e+01
-5.526729999999999876e+01
-5.502320000000000277e+01
-5.532840000000000202e+01
-5.487060000000000315e+01
-5.511469999999999914e+01
-5.523680000000000234e+01
-5.514529999999999887e+01
-5.529789999999999850e+01
-5.532840000000000202e+01
-5.517580000000000240e+01
-5.535889999999999844e+01
-5.514529999999999887e+01
-5.517580000000000240e+01
-5.538940000000000197e+01
-5.529789999999999850e+01
-5.532840000000000202e+01
-5.529789999999999850e+01
-5.526729999999999876e+01
-5.520629999999999882e+01
-5.526729999999999876e+01
-5.508420000000000272e+01
-5.520629999999999882e+01
-5.465699999999999648e+01
-5.474849999999999994e+01
-5.496220000000000283e+01
-5.493160000000000309e+01
-5.505369999999999919e+01
-5.493160000000000309e+01
-5.484009999999999962e+01
-5.502320000000000277e+01
-5.487060000000000315e+01
-5.502320000000000277e+01
-5.480960000000000321e+01
-5.493160000000000309e+01
-5.502320000000000277e+01
-5.511469999999999914e+01
-5.526729999999999876e+01
-5.484009999999999962e+01
-5.474849999999999994e+01
-5.471800000000000352e+01
-5.462650000000000006e+01
-5.471800000000000352e+01
-5.480960000000000321e+01
-5.477909999999999968e+01
-5.484009999999999962e+01
-5.487060000000000315e+01
-5.456539999999999679e+01
-5.441279999999999717e+01
-5.459590000000000032e+01
-5.450439999999999685e+01
-5.456539999999999679e+01
-5.474849999999999994e+01
-5.468750000000000000e+01
-5.465699999999999648e+01
-5.471800000000000352e+01
-5.462650000000000006e+01
-5.447390000000000043e+01
-5.471800000000000352e+01
-5.468750000000000000e+01
-5.447390000000000043e+01
-5.444339999999999691e+01
-5.438230000000000075e+01
-5.459590000000000032e+01
-5.419919999999999760e+01
-5.435179999999999723e+01
-5.441279999999999717e+01
-5.438230000000000075e+01
-5.447390000000000043e+01
-5.429079999999999728e+01
-5.441279999999999717e+01
-5.450439999999999685e+01
-5.444339999999999691e+01
-5.477909999999999968e+01
-5.450439999999999685e+01
-5.450439999999999685e+01
-5.450439999999999685e+01
-5.447390000000000043e+01
-5.435179999999999723e+01
-5.456539999999999679e+01
-5.450439999999999685e+01
-5.441279999999999717e+01
-5.453490000000000038e+01
-5.407710000000000150e+01
-5.371090000000000231e+01
-5.410770000000000124e+01
-5.392459999999999809e+01
-5.429079999999999728e+01
-5.404659999999999798e+01
-5.435179999999999723e+01
-5.416870000000000118e+01
-5.422970000000000113e+01
-5.435179999999999723e+01
-5.404659999999999798e+01
-5.422970000000000113e+01
-5.404659999999999798e+01
-5.416870000000000118e+01
-5.407710000000000150e+01
-5.416870000000000118e+01
-5.429079999999999728e+01
-5.398559999999999803e+01
-5.404659999999999798e+01
-5.395510000000000161e+01
-5.380250000000000199e+01
-5.389399999999999835e+01
-5.377199999999999847e+01
-5.374150000000000205e+01
-5.392459999999999809e+01
-5.386350000000000193e+01
-5.404659999999999798e+01
-5.410770000000000124e+01
-5.377199999999999847e+01
-5.392459999999999809e+01
-5.386350000000000193e+01
-5.395510000000000161e+01
-5.401610000000000156e+01
-5.429079999999999728e+01
-5.395510000000000161e+01
-5.416870000000000118e+01
-5.380250000000000199e+01
-5.377199999999999847e+01
-5.358890000000000242e+01
-5.358890000000000242e+01
-5.377199999999999847e+01
-5.361939999999999884e+01
-5.358890000000000242e+01
-5.352779999999999916e+01
-5.346679999999999922e+01
-5.364990000000000236e+01
-5.334470000000000312e+01
-5.337519999999999953e+01
-5.346679999999999922e+01
-5.355830000000000268e+01
-5.364990000000000236e+01
-5.343630000000000280e+01
-5.371090000000000231e+01
-5.358890000000000242e+01
-5.358890000000000242e+01
-5.346679999999999922e+01
-5.346679999999999922e+01
-5.328370000000000317e+01
-5.340579999999999927e+01
-5.316159999999999997e+01
-5.340579999999999927e+01
-5.322270000000000323e+01
-5.358890000000000242e+01
-5.328370000000000317e+01
-4.995755640639269046e+01
-4.995755640639269046e+01
-4.995755640639269046e+01
-4.995755640639269046e+01
-4.995755640639269046e+01
-4.995755640639269046e+01
-4.995755640639269046e+01
-4.995755640639269046e+01
-4.995755640639269046e+01
-4.995755640639269046e+01
-4.995755640639269046e+01
-4.995755640639269046e+01
-4.995755640639269046e+01
-4.995755640639269046e+01
-4.995755640639269046e+01
-4.995755640639269046e+01
-4.995755640639269046e+01
-4.995755640639269046e+01
-4.995755640639269046e+01
-4.995755640639269046e+01
-4.995755640639269046e+01
-4.995755640639269046e+01
-4.995755640639269046e+01
-4.995755640639269046e+01
-4.995755640639269046e+01
-4.995755640639269046e+01
-4.995755640639269046e+01
-4.995755640639269046e+01
-4.995755640639269046e+01
-4.995755640639269046e+01
-4.995755640639269046e+01
-4.995755640639269046e+01
-4.995755640639269046e+01
-4.995755640639269046e+01
-4.995755640639269046e+01
-4.995755640639269046e+01
-4.995755640639269046e+01
-4.995755640639269046e+01
-4.995755640639269046e+01
-4.995755640639269046e+01
-4.995755640639269046e+01
-4.995755640639269046e+01
-4.995755640639269046e+01
-4.995755640639269046e+01
-4.995755640639269046e+01
-4.995755640639269046e+01
-4.995755640639269046e+01
-4.995755640639269046e+01
-4.995755640639269046e+01
-4.995755640639269046e+01
-4.995755640639269046e+01
-4.995755640639269046e+01
-4.995755640639269046e+01
-4.995755640639269046e+01
-4.995755640639269046e+01
-4.995755640639269046e+01
-4.995755640639269046e+01
-4.995755640639269046e+01
-4.995755640639269046e+01
-4.995755640639269046e+01
-4.995755640639269046e+01
-4.995755640639269046e+01
-4.995755640639269046e+01
-4.995755640639269046e+01
-4.995755640639269046e+01
-4.995755640639269046e+01
-4.995755640639269046e+01
-4.995755640639269046e+01
-4.995755640639269046e+01
-4.995755640639269046e+01
-4.995755640639269046e+01
-4.995755640639269046e+01
-4.995755640639269046e+01
-4.995755640639269046e+01
-4.995755640639269046e+01
-4.995755640639269046e+01
-4.995755640639269046e+01
-4.995755640639269046e+01
-4.995755640639269046e+01
-4.995755640639269046e+01
-4.995755640639269046e+01
-4.995755640639269046e+01
-4.995755640639269046e+01
-4.995755640639269046e+01
-4.995755640639269046e+01
-4.995755640639269046e+01
-4.995755640639269046e+01
-4.995755640639269046e+01
-4.995755640639269046e+01
-4.995755640639269046e+01
-4.995755640639269046e+01
-4.995755640639269046e+01
-4.995755640639269046e+01
-4.995755640639269046e+01
-4.995755640639269046e+01
-4.995755640639269046e+01
-4.995755640639269046e+01
-4.995755640639269046e+01
-4.995755640639269046e+01
-4.995755640639269046e+01
-4.995755640639269046e+01
-4.995755640639269046e+01
-4.995755640639269046e+01
-4.995755640639269046e+01
-4.995755640639269046e+01
-4.995755640639269046e+01
-4.995755640639269046e+01
-4.995755640639269046e+01
-4.995755640639269046e+01
-4.995755640639269046e+01
-4.995755640639269046e+01
-4.995755640639269046e+01
-4.995755640639269046e+01
-4.995755640639269046e+01
-4.995755640639269046e+01
-4.995755640639269046e+01
-4.995755640639269046e+01
-4.995755640639269046e+01
-4.995755640639269046e+01
-4.995755640639269046e+01
-4.995755640639269046e+01
-4.995755640639269046e+01
-4.995755640639269046e+01
-4.995755640639269046e+01
-4.995755640639269046e+01
-4.995755640639269046e+01
-4.995755640639269046e+01
-4.995755640639269046e+01
-4.995755640639269046e+01
-4.995755640639269046e+01
-4.995755640639269046e+01
-4.995755640639269046e+01
-4.995755640639269046e+01
-4.995755640639269046e+01
-4.995755640639269046e+01
-4.995755640639269046e+01
-4.995755640639269046e+01
-4.995755640639269046e+01
-4.995755640639269046e+01
-4.995755640639269046e+01
-4.995755640639269046e+01
-4.995755640639269046e+01
-4.995755640639269046e+01
-4.995755640639269046e+01
-4.995755640639269046e+01
-4.995755640639269046e+01
-4.995755640639269046e+01
-4.995755640639269046e+01
-4.995755640639269046e+01
-4.995755640639269046e+01
-4.995755640639269046e+01
-4.995755640639269046e+01
-4.995755640639269046e+01
-4.995755640639269046e+01
-4.995755640639269046e+01
-4.995755640639269046e+01
-4.995755640639269046e+01
-4.995755640639269046e+01
-4.995755640639269046e+01
-4.995755640639269046e+01
-4.995755640639269046e+01
-4.995755640639269046e+01
-4.995755640639269046e+01
-4.995755640639269046e+01
-4.995755640639269046e+01
-4.995755640639269046e+01
-4.995755640639269046e+01
-4.995755640639269046e+01
-4.995755640639269046e+01
-4.995755640639269046e+01
-4.995755640639269046e+01
-4.995755640639269046e+01
-4.995755640639269046e+01
-4.995755640639269046e+01
-4.995755640639269046e+01
-4.995755640639269046e+01
-4.995755640639269046e+01
-4.995755640639269046e+01
-4.995755640639269046e+01
-4.995755640639269046e+01
-4.995755640639269046e+01
-4.995755640639269046e+01
-4.995755640639269046e+01
-4.995755640639269046e+01
-4.995755640639269046e+01
-4.995755640639269046e+01
-4.995755640639269046e+01
-4.995755640639269046e+01
-4.995755640639269046e+01
-4.995755640639269046e+01
-4.995755640639269046e+01
-4.995755640639269046e+01
-4.995755640639269046e+01
-4.995755640639269046e+01
-4.995755640639269046e+01
-4.995755640639269046e+01
-4.995755640639269046e+01
-4.995755640639269046e+01
-4.995755640639269046e+01
-4.995755640639269046e+01
-4.995755640639269046e+01
-4.995755640639269046e+01
-4.995755640639269046e+01
-4.995755640639269046e+01
-4.995755640639269046e+01
-4.995755640639269046e+01
-4.995755640639269046e+01
-4.995755640639269046e+01
-4.995755640639269046e+01
-4.995755640639269046e+01
-4.995755640639269046e+01
-4.995755640639269046e+01
-4.995755640639269046e+01
-4.995755640639269046e+01
-4.995755640639269046e+01
-4.995755640639269046e+01
-4.995755640639269046e+01
-4.995755640639269046e+01
-4.995755640639269046e+01
-4.641521923178808606e+01
-4.641521923178808606e+01
-4.641521923178808606e+01
-4.641521923178808606e+01
-4.641521923178808606e+01
-4.641521923178808606e+01
-4.641521923178808606e+01
-4.641521923178808606e+01
-4.641521923178808606e+01
-4.641521923178808606e+01
-4.641521923178808606e+01
-4.641521923178808606e+01
-4.641521923178808606e+01
-4.641521923178808606e+01
-4.641521923178808606e+01
-4.641521923178808606e+01
-4.641521923178808606e+01
-4.641521923178808606e+01
-4.641521923178808606e+01
-4.641521923178808606e+01
-4.641521923178808606e+01
-4.641521923178808606e+01
-4.641521923178808606e+01
-4.641521923178808606e+01
-4.641521923178808606e+01
-4.641521923178808606e+01
-4.641521923178808606e+01
-4.641521923178808606e+01
-4.641521923178808606e+01
-4.641521923178808606e+01
-4.641521923178808606e+01
-4.641521923178808606e+01
-4.641521923178808606e+01
-4.641521923178808606e+01
-4.641521923178808606e+01
-4.641521923178808606e+01
-4.641521923178808606e+01
-4.641521923178808606e+01
-4.641521923178808606e+01
-4.641521923178808606e+01
-4.641521923178808606e+01
-4.641521923178808606e+01
-4.641521923178808606e+01
-4.641521923178808606e+01
-4.641521923178808606e+01
-4.641521923178808606e+01
-4.641521923178808606e+01
-4.641521923178808606e+01
-4.641521923178808606e+01
-4.641521923178808606e+01
-4.641521923178808606e+01
-4.641521923178808606e+01
-4.920383974392936466e+01
-4.920383974392936466e+01
-4.250712961927218458e+01
-4.250712961927218458e+01
-4.250712961927218458e+01
-4.250712961927218458e+01
-4.250712961927218458e+01
-4.250712961927218458e+01
-4.250712961927218458e+01
-4.250712961927218458e+01
-4.250712961927218458e+01
-4.250712961927218458e+01
-4.250712961927218458e+01
-4.250712961927218458e+01
-4.250712961927218458e+01
-4.250712961927218458e+01
-4.250712961927218458e+01
-4.250712961927218458e+01
-4.250712961927218458e+01
-4.250712961927218458e+01
-4.250712961927218458e+01
-4.250712961927218458e+01
-4.250712961927218458e+01
-4.250712961927218458e+01
-4.250712961927218458e+01
-4.250712961927218458e+01
-4.250712961927218458e+01
-4.250712961927218458e+01
-4.250712961927218458e+01
-4.250712961927218458e+01
-4.250712961927218458e+01
-4.250712961927218458e+01
-4.250712961927218458e+01
-4.250712961927218458e+01
-4.250712961927218458e+01
-4.250712961927218458e+01
-4.250712961927218458e+01
-4.250712961927218458e+01
-4.250712961927218458e+01
-4.250712961927218458e+01
-4.250712961927218458e+01
-4.250712961927218458e+01
-4.250712961927218458e+01
-4.250712961927218458e+01
-4.250712961927218458e+01
-4.250712961927218458e+01
-4.250712961927218458e+01
-4.250712961927218458e+01
-4.250712961927218458e+01
-4.250712961927218458e+01
-4.250712961927218458e+01
-4.250712961927218458e+01
-4.250712961927218458e+01
-4.250712961927218458e+01
-4.250712961927218458e+01
-4.250712961927218458e+01
-4.250712961927218458e+01
-4.250712961927218458e+01
-4.250712961927218458e+01
-4.250712961927218458e+01
-4.250712961927218458e+01
-4.250712961927218458e+01
-4.250712961927218458e+01
-4.250712961927218458e+01
-4.250712961927218458e+01
-4.250712961927218458e+01
-4.250712961927218458e+01
-4.250712961927218458e+01
-4.250712961927218458e+01
-4.250712961927218458e+01
-4.250712961927218458e+01
-4.250712961927218458e+01
-4.250712961927218458e+01
-4.250712961927218458e+01
-4.250712961927218458e+01
-4.250712961927218458e+01
-4.250712961927218458e+01
-4.250712961927218458e+01
-4.250712961927218458e+01
-4.250712961927218458e+01
-4.250712961927218458e+01
-4.250712961927218458e+01
-4.250712961927218458e+01
-4.250712961927218458e+01
-4.250712961927218458e+01
-4.250712961927218458e+01
-4.250712961927218458e+01
-4.250712961927218458e+01
-4.250712961927218458e+01
-4.250712961927218458e+01
-4.250712961927218458e+01
-4.250712961927218458e+01
-4.250712961927218458e+01
-4.250712961927218458e+01
-4.250712961927218458e+01
-4.250712961927218458e+01
-4.250712961927218458e+01
-4.250712961927218458e+01
-4.250712961927218458e+01
-4.250712961927218458e+01
-4.250712961927218458e+01
-4.250712961927218458e+01
-4.250712961927218458e+01
-4.250712961927218458e+01
-4.250712961927218458e+01
-4.250712961927218458e+01
-4.250712961927218458e+01
-4.250712961927218458e+01
-4.250712961927218458e+01
-4.250712961927218458e+01
-4.250712961927218458e+01
-4.250712961927218458e+01
-4.250712961927218458e+01
-4.250712961927218458e+01
-4.250712961927218458e+01
-4.250712961927218458e+01
-4.250712961927218458e+01
-4.250712961927218458e+01
-4.250712961927218458e+01
-4.250712961927218458e+01
-4.250712961927218458e+01
-4.250712961927218458e+01
-4.250712961927218458e+01
-4.250712961927218458e+01
-4.250712961927218458e+01
-4.250712961927218458e+01
-4.250712961927218458e+01
-4.250712961927218458e+01
-4.250712961927218458e+01
-4.250712961927218458e+01
-4.250712961927218458e+01
-4.250712961927218458e+01
-4.250712961927218458e+01
-4.552363240481804496e+01
-4.552363240481804496e+01
-4.552363240481804496e+01
-3.949426090623732932e+01
-3.949426090623732932e+01
-3.949426090623732932e+01
-3.949426090623732932e+01
-3.949426090623732932e+01
-3.949426090623732932e+01
-3.949426090623732932e+01
-3.949426090623732932e+01
-3.949426090623732932e+01
-3.949426090623732932e+01
-3.949426090623732932e+01
-3.949426090623732932e+01
-3.949426090623732932e+01
-3.949426090623732932e+01
-3.949426090623732932e+01
-3.949426090623732932e+01
-3.949426090623732932e+01
-3.949426090623732932e+01
-3.949426090623732932e+01
-3.949426090623732932e+01
-3.949426090623732932e+01
-3.949426090623732932e+01
-3.949426090623732932e+01
-3.949426090623732932e+01
-3.949426090623732932e+01
-3.949426090623732932e+01
-3.949426090623732932e+01
-3.949426090623732932e+01
-3.949426090623732932e+01
-3.949426090623732932e+01
-3.949426090623732932e+01
-3.949426090623732932e+01
-3.949426090623732932e+01
-3.949426090623732932e+01
-3.949426090623732932e+01
-3.949426090623732932e+01
-3.949426090623732932e+01
-3.949426090623732932e+01
-3.949426090623732932e+01
-3.949426090623732932e+01
-3.949426090623732932e+01
-3.949426090623732932e+01
-3.949426090623732932e+01
-3.949426090623732932e+01
-3.949426090623732932e+01
-3.949426090623732932e+01
-3.949426090623732932e+01
-3.949426090623732932e+01
-3.949426090623732932e+01
-3.949426090623732932e+01
-3.949426090623732932e+01
-3.949426090623732932e+01
-3.949426090623732932e+01
-3.949426090623732932e+01
-3.949426090623732932e+01
-3.949426090623732932e+01
-3.949426090623732932e+01
-3.949426090623732932e+01
-3.949426090623732932e+01
-3.949426090623732932e+01
-3.949426090623732932e+01
-3.949426090623732932e+01
-3.949426090623732932e+01
-3.949426090623732932e+01
-3.949426090623732932e+01
-3.949426090623732932e+01
-3.949426090623732932e+01
-3.949426090623732932e+01
-3.949426090623732932e+01
-3.949426090623732932e+01
-3.949426090623732932e+01
-3.949426090623732932e+01
-3.949426090623732932e+01
-3.949426090623732932e+01
-3.949426090623732932e+01
-3.949426090623732932e+01
-3.949426090623732932e+01
-3.949426090623732932e+01
-3.949426090623732932e+01
-3.949426090623732932e+01
-3.949426090623732932e+01
-3.949426090623732932e+01
-3.949426090623732932e+01
-3.949426090623732932e+01
-3.949426090623732932e+01
-3.949426090623732932e+01
-3.949426090623732932e+01
-3.949426090623732932e+01
-3.949426090623732932e+01
-3.949426090623732932e+01
-3.949426090623732932e+01
-3.949426090623732932e+01
-3.949426090623732932e+01
-3.949426090623732932e+01
-3.949426090623732932e+01
-3.949426090623732932e+01
-3.949426090623732932e+01
-3.949426090623732932e+01
-3.949426090623732932e+01
-3.949426090623732932e+01
-3.949426090623732932e+01
-3.949426090623732932e+01
-3.949426090623732932e+01
-3.949426090623732932e+01
-3.949426090623732932e+01
-3.949426090623732932e+01
-3.949426090623732932e+01
-3.949426090623732932e+01
-3.949426090623732932e+01
-3.949426090623732932e+01
-3.949426090623732932e+01
-3.949426090623732932e+01
-3.772875161523425902e+01
-3.772875161523425902e+01
-3.772875161523425902e+01
-3.772875161523425902e+01
-3.772875161523425902e+01
-3.772875161523425902e+01
-3.772875161523425902e+01
-3.772875161523425902e+01
-3.772875161523425902e+01
-3.772875161523425902e+01
-3.772875161523425902e+01
-3.772875161523425902e+01
-3.772875161523425902e+01
-3.772875161523425902e+01
-3.772875161523425902e+01
-3.772875161523425902e+01
-3.772875161523425902e+01
-3.772875161523425902e+01
-3.772875161523425902e+01
-3.772875161523425902e+01
-3.772875161523425902e+01
-3.772875161523425902e+01
-3.772875161523425902e+01
-3.772875161523425902e+01
-3.772875161523425902e+01
-3.772875161523425902e+01
-3.772875161523425902e+01
-3.772875161523425902e+01
-3.772875161523425902e+01
-3.772875161523425902e+01
-3.772875161523425902e+01
-3.772875161523425902e+01
-3.772875161523425902e+01
-3.772875161523425902e+01
-3.772875161523425902e+01
-3.772875161523425902e+01
-3.772875161523425902e+01
-3.772875161523425902e+01
-3.772875161523425902e+01
-3.772875161523425902e+01
-3.772875161523425902e+01
-3.772875161523425902e+01
-3.772875161523425902e+01
-3.772875161523425902e+01
-3.772875161523425902e+01
-3.772875161523425902e+01
-3.772875161523425902e+01
-3.772875161523425902e+01
-3.772875161523425902e+01
-3.772875161523425902e+01
-3.772875161523425902e+01
-3.772875161523425902e+01
-3.772875161523425902e+01
-3.772875161523425902e+01
-3.772875161523425902e+01
-3.772875161523425902e+01
-3.772875161523425902e+01
-3.772875161523425902e+01
-3.772875161523425902e+01
-3.772875161523425902e+01
-3.772875161523425902e+01
-3.772875161523425902e+01
-3.772875161523425902e+01
-3.772875161523425902e+01
-3.772875161523425902e+01
-3.772875161523425902e+01
-3.772875161523425902e+01
-3.772875161523425902e+01
-3.772875161523425902e+01
-3.772875161523425902e+01
-3.772875161523425902e+01
-3.772875161523425902e+01
-3.772875161523425902e+01
-3.772875161523425902e+01
-3.772875161523425902e+01
-3.772875161523425902e+01
-3.772875161523425902e+01
-3.772875161523425902e+01
-3.772875161523425902e+01
-3.772875161523425902e+01
-3.772875161523425902e+01
-3.772875161523425902e+01
-3.772875161523425902e+01
-3.772875161523425902e+01
-3.772875161523425902e+01
-3.772875161523425902e+01
-3.772875161523425902e+01
-3.772875161523425902e+01
-3.772875161523425902e+01
-3.772875161523425902e+01
-3.772875161523425902e+01
-3.772875161523425902e+01
-3.772875161523425902e+01
-3.772875161523425902e+01
-3.772875161523425902e+01
-3.772875161523425902e+01
-3.772875161523425902e+01
-3.772875161523425902e+01
-3.772875161523425902e+01
-3.772875161523425902e+01
-3.772875161523425902e+01
-3.772875161523425902e+01
-3.772875161523425902e+01
-3.772875161523425902e+01
-3.772875161523425902e+01
-3.772875161523425902e+01
-3.772875161523425902e+01
-3.772875161523425902e+01
-3.772875161523425902e+01
-3.772875161523425902e+01
-3.772875161523425902e+01
-3.612766982490698808e+01
-3.612766982490698808e+01
-3.612766982490698808e+01
-3.612766982490698808e+01
-3.612766982490698808e+01
-3.612766982490698808e+01
-3.612766982490698808e+01
-3.612766982490698808e+01
-3.612766982490698808e+01
-3.612766982490698808e+01
-3.612766982490698808e+01
-3.612766982490698808e+01
-3.612766982490698808e+01
-3.612766982490698808e+01
-3.612766982490698808e+01
-3.612766982490698808e+01
-3.612766982490698808e+01
-3.612766982490698808e+01
-3.612766982490698808e+01
-3.612766982490698808e+01
-3.612766982490698808e+01
-3.612766982490698808e+01
-3.612766982490698808e+01
-3.612766982490698808e+01
-3.612766982490698808e+01
-3.612766982490698808e+01
-3.612766982490698808e+01
-3.612766982490698808e+01
-3.612766982490698808e+01
-3.612766982490698808e+01
-3.612766982490698808e+01
-3.612766982490698808e+01
-3.612766982490698808e+01
-3.612766982490698808e+01
-3.612766982490698808e+01
-3.612766982490698808e+01
-3.612766982490698808e+01
-3.612766982490698808e+01
-3.612766982490698808e+01
-3.612766982490698808e+01
-3.612766982490698808e+01
-3.612766982490698808e+01
-3.612766982490698808e+01
-3.612766982490698808e+01
-3.612766982490698808e+01
-3.612766982490698808e+01
-3.612766982490698808e+01
-3.612766982490698808e+01
-3.612766982490698808e+01
-3.612766982490698808e+01
-3.612766982490698808e+01
-3.612766982490698808e+01
-3.612766982490698808e+01
-3.612766982490698808e+01
-3.612766982490698808e+01
-3.612766982490698808e+01
-3.612766982490698808e+01
-3.612766982490698808e+01
-3.612766982490698808e+01
-3.612766982490698808e+01
-3.612766982490698808e+01
-3.612766982490698808e+01
-3.612766982490698808e+01
-3.612766982490698808e+01
-3.612766982490698808e+01
-3.612766982490698808e+01
-3.612766982490698808e+01
-3.612766982490698808e+01
-3.612766982490698808e+01
-3.612766982490698808e+01
-3.612766982490698808e+01
-3.612766982490698808e+01
-3.612766982490698808e+01
-3.612766982490698808e+01
-3.612766982490698808e+01
-3.612766982490698808e+01
-3.612766982490698808e+01
-3.612766982490698808e+01
-3.612766982490698808e+01
-3.612766982490698808e+01
-3.612766982490698808e+01
-3.612766982490698808e+01
-3.612766982490698808e+01
-3.612766982490698808e+01
-3.612766982490698808e+01
-3.612766982490698808e+01
-3.612766982490698808e+01
-3.612766982490698808e+01
-3.612766982490698808e+01
-3.612766982490698808e+01
-3.612766982490698808e+01
-3.612766982490698808e+01
-3.612766982490698808e+01
-3.612766982490698808e+01
-3.612766982490698808e+01
-3.612766982490698808e+01
-3.612766982490698808e+01
-3.612766982490698808e+01
-3.612766982490698808e+01
-3.612766982490698808e+01
-3.612766982490698808e+01
-3.612766982490698808e+01
-3.612766982490698808e+01
-3.612766982490698808e+01
-3.599808834566038485e+01
-3.599808834566038485e+01
-3.599808834566038485e+01
-3.599808834566038485e+01
-3.599808834566038485e+01
-3.599808834566038485e+01
-3.599808834566038485e+01
-3.599808834566038485e+01
-3.599808834566038485e+01
-3.599808834566038485e+01
-3.599808834566038485e+01
-3.599808834566038485e+01
-3.599808834566038485e+01
-3.599808834566038485e+01
-3.599808834566038485e+01
-3.599808834566038485e+01
-3.599808834566038485e+01
-3.599808834566038485e+01
-3.599808834566038485e+01
-3.599808834566038485e+01
-3.599808834566038485e+01
-3.599808834566038485e+01
-3.599808834566038485e+01
-3.599808834566038485e+01
-3.599808834566038485e+01
-3.599808834566038485e+01
-3.599808834566038485e+01
-3.599808834566038485e+01
-3.599808834566038485e+01
-3.599808834566038485e+01
-3.599808834566038485e+01
-3.599808834566038485e+01
-3.599808834566038485e+01
-3.599808834566038485e+01
-3.599808834566038485e+01
-3.599808834566038485e+01
-3.599808834566038485e+01
-3.599808834566038485e+01
-3.599808834566038485e+01
-3.599808834566038485e+01
-3.599808834566038485e+01
-3.599808834566038485e+01
-3.599808834566038485e+01
-3.599808834566038485e+01
-3.599808834566038485e+01
-3.599808834566038485e+01
-3.599808834566038485e+01
-3.599808834566038485e+01
-3.599808834566038485e+01
-3.599808834566038485e+01
-3.599808834566038485e+01
-3.599808834566038485e+01
-3.599808834566038485e+01
-3.599808834566038485e+01
-3.599808834566038485e+01
-3.599808834566038485e+01
-3.599808834566038485e+01
-3.599808834566038485e+01
-3.599808834566038485e+01
-3.599808834566038485e+01
-3.599808834566038485e+01
-3.599808834566038485e+01
-3.599808834566038485e+01
-3.599808834566038485e+01
-3.599808834566038485e+01
-3.599808834566038485e+01
-3.599808834566038485e+01
-3.599808834566038485e+01
-3.599808834566038485e+01
-3.599808834566038485e+01
-3.599808834566038485e+01
-3.599808834566038485e+01
-3.599808834566038485e+01
-3.599808834566038485e+01
-3.599808834566038485e+01
-3.599808834566038485e+01
-3.599808834566038485e+01
-3.599808834566038485e+01
-3.599808834566038485e+01
-3.599808834566038485e+01
-3.599808834566038485e+01
-3.599808834566038485e+01
-3.599808834566038485e+01
-3.599808834566038485e+01
-3.599808834566038485e+01
-3.599808834566038485e+01
-3.599808834566038485e+01
-3.599808834566038485e+01
-3.599808834566038485e+01
-3.599808834566038485e+01
-3.599808834566038485e+01
-3.599808834566038485e+01
-3.599808834566038485e+01
-3.599808834566038485e+01
-3.599808834566038485e+01
-3.599808834566038485e+01
-3.599808834566038485e+01
-3.599808834566038485e+01
-3.599808834566038485e+01
-3.599808834566038485e+01
-3.599808834566038485e+01
-3.599808834566038485e+01
-3.599808834566038485e+01
-3.599808834566038485e+01
-3.599808834566038485e+01
-3.599808834566038485e+01
-3.599808834566038485e+01
-3.599808834566038485e+01
-3.599808834566038485e+01
-3.599808834566038485e+01
-3.599808834566038485e+01
-3.599808834566038485e+01
-3.599808834566038485e+01
-3.599808834566038485e+01
-3.599808834566038485e+01
-3.599808834566038485e+01
-3.599808834566038485e+01
-3.599808834566038485e+01
-3.599808834566038485e+01
-3.599808834566038485e+01
-3.420107924574379865e+01
-3.420107924574379865e+01
-3.420107924574379865e+01
-3.420107924574379865e+01
-3.420107924574379865e+01
-3.420107924574379865e+01
-3.420107924574379865e+01
-3.420107924574379865e+01
-3.420107924574379865e+01
-3.420107924574379865e+01
-3.420107924574379865e+01
-3.420107924574379865e+01
-3.420107924574379865e+01
-3.420107924574379865e+01
-3.420107924574379865e+01
-3.420107924574379865e+01
-3.420107924574379865e+01
-3.420107924574379865e+01
-3.420107924574379865e+01
-3.420107924574379865e+01
-3.420107924574379865e+01
-3.420107924574379865e+01
-3.420107924574379865e+01
-3.420107924574379865e+01
-3.420107924574379865e+01
-3.420107924574379865e+01
-3.420107924574379865e+01
-3.420107924574379865e+01
-3.420107924574379865e+01
-3.420107924574379865e+01
-3.420107924574379865e+01
-3.420107924574379865e+01
-3.420107924574379865e+01
-3.420107924574379865e+01
-3.420107924574379865e+01
-3.420107924574379865e+01
-3.420107924574379865e+01
-3.420107924574379865e+01
-3.420107924574379865e+01
-3.420107924574379865e+01
-3.420107924574379865e+01
-3.420107924574379865e+01
-3.420107924574379865e+01
-3.420107924574379865e+01
-3.420107924574379865e+01
-3.420107924574379865e+01
-3.420107924574379865e+01
-3.420107924574379865e+01
-3.420107924574379865e+01
-3.420107924574379865e+01
-3.420107924574379865e+01
-3.420107924574379865e+01
-3.420107924574379865e+01
-3.420107924574379865e+01
-3.420107924574379865e+01
-3.420107924574379865e+01
-3.420107924574379865e+01
-3.420107924574379865e+01
-3.420107924574379865e+01
-3.420107924574379865e+01
-3.420107924574379865e+01
-3.420107924574379865e+01
-3.420107924574379865e+01
-3.420107924574379865e+01
-3.420107924574379865e+01
-3.420107924574379865e+01
-3.420107924574379865e+01
-3.420107924574379865e+01
-3.420107924574379865e+01
-3.420107924574379865e+01
-3.420107924574379865e+01
-3.420107924574379865e+01
-3.420107924574379865e+01
-3.420107924574379865e+01
-3.420107924574379865e+01
-3.420107924574379865e+01
-3.420107924574379865e+01
-3.420107924574379865e+01
-3.420107924574379865e+01
-3.420107924574379865e+01
-3.420107924574379865e+01
-3.420107924574379865e+01
-3.420107924574379865e+01
-3.420107924574379865e+01
-3.420107924574379865e+01
-3.420107924574379865e+01
-3.420107924574379865e+01
-3.420107924574379865e+01
-3.420107924574379865e+01
-3.420107924574379865e+01
-3.420107924574379865e+01
-3.420107924574379865e+01
-3.420107924574379865e+01
-3.420107924574379865e+01
-3.526349040365363408e+01
-3.526349040365363408e+01
-3.526349040365363408e+01
-3.526349040365363408e+01
-3.526349040365363408e+01
-3.526349040365363408e+01
-3.526349040365363408e+01
-3.526349040365363408e+01
-3.526349040365363408e+01
-3.526349040365363408e+01
-3.526349040365363408e+01
-3.526349040365363408e+01
-3.526349040365363408e+01
-3.526349040365363408e+01
-3.526349040365363408e+01
-3.526349040365363408e+01
-3.526349040365363408e+01
-3.526349040365363408e+01
-3.526349040365363408e+01
-3.526349040365363408e+01
-3.526349040365363408e+01
-3.526349040365363408e+01
-3.526349040365363408e+01
-3.526349040365363408e+01
-3.526349040365363408e+01
-3.526349040365363408e+01
-3.526349040365363408e+01
-3.526349040365363408e+01
-3.526349040365363408e+01
-3.526349040365363408e+01
-3.526349040365363408e+01
-3.526349040365363408e+01
-3.526349040365363408e+01
-3.526349040365363408e+01
-3.526349040365363408e+01
-3.526349040365363408e+01
-3.526349040365363408e+01
-3.526349040365363408e+01
-3.526349040365363408e+01
-3.526349040365363408e+01
-3.526349040365363408e+01
-3.526349040365363408e+01
-3.526349040365363408e+01
-3.526349040365363408e+01
-3.526349040365363408e+01
-3.526349040365363408e+01
-3.526349040365363408e+01
-3.526349040365363408e+01
-3.526349040365363408e+01
-3.526349040365363408e+01
-3.526349040365363408e+01
-3.526349040365363408e+01
-3.526349040365363408e+01
-3.526349040365363408e+01
-3.526349040365363408e+01
-3.526349040365363408e+01
-3.526349040365363408e+01
-3.526349040365363408e+01
-3.526349040365363408e+01
-3.526349040365363408e+01
-3.526349040365363408e+01
-3.526349040365363408e+01
-3.526349040365363408e+01
-3.526349040365363408e+01
-3.526349040365363408e+01
-3.526349040365363408e+01
-3.526349040365363408e+01
-3.526349040365363408e+01
-3.526349040365363408e+01
-3.526349040365363408e+01
-3.526349040365363408e+01
-3.526349040365363408e+01
-3.526349040365363408e+01
-3.526349040365363408e+01
-3.526349040365363408e+01
-3.526349040365363408e+01
-3.526349040365363408e+01
-3.526349040365363408e+01
-3.526349040365363408e+01
-3.526349040365363408e+01
-3.526349040365363408e+01
-3.526349040365363408e+01
-3.526349040365363408e+01
-3.526349040365363408e+01
-3.526349040365363408e+01
-3.526349040365363408e+01
-3.526349040365363408e+01
-3.526349040365363408e+01
-3.526349040365363408e+01
-3.526349040365363408e+01
-3.526349040365363408e+01
-3.526349040365363408e+01
-3.526349040365363408e+01
-3.526349040365363408e+01
-3.526349040365363408e+01
-3.526349040365363408e+01
-3.526349040365363408e+01
-3.526349040365363408e+01
-3.526349040365363408e+01
-3.526349040365363408e+01
-3.526349040365363408e+01
-3.526349040365363408e+01
-3.526349040365363408e+01
-3.526349040365363408e+01
-3.526349040365363408e+01
-3.526349040365363408e+01
-3.526349040365363408e+01
-3.526349040365363408e+01
-3.526349040365363408e+01
-3.526349040365363408e+01
-3.526349040365363408e+01
-3.526349040365363408e+01
-3.526349040365363408e+01
-3.526349040365363408e+01
-3.526349040365363408e+01
-3.526349040365363408e+01
-3.526349040365363408e+01
-3.526349040365363408e+01
-3.526349040365363408e+01
-3.526349040365363408e+01
-3.526349040365363408e+01
-3.518690595175562663e+01
-3.518690595175562663e+01
-3.518690595175562663e+01
-3.518690595175562663e+01
-3.518690595175562663e+01
-3.518690595175562663e+01
-3.518690595175562663e+01
-3.518690595175562663e+01
-3.518690595175562663e+01
-3.518690595175562663e+01
-3.518690595175562663e+01
-3.518690595175562663e+01
-3.518690595175562663e+01
-3.518690595175562663e+01
-3.518690595175562663e+01
-3.518690595175562663e+01
-3.518690595175562663e+01
-3.518690595175562663e+01
-3.518690595175562663e+01
-3.518690595175562663e+01
-3.518690595175562663e+01
-3.518690595175562663e+01
-3.518690595175562663e+01
-3.518690595175562663e+01
-3.518690595175562663e+01
-3.518690595175562663e+01
-3.518690595175562663e+01
-3.518690595175562663e+01
-3.518690595175562663e+01
-3.518690595175562663e+01
-3.518690595175562663e+01
-3.518690595175562663e+01
-3.518690595175562663e+01
-3.518690595175562663e+01
-3.518690595175562663e+01
-3.518690595175562663e+01
-3.518690595175562663e+01
-3.518690595175562663e+01
-3.518690595175562663e+01
-3.518690595175562663e+01
-3.518690595175562663e+01
-3.518690595175562663e+01
-3.518690595175562663e+01
-3.518690595175562663e+01
-3.518690595175562663e+01
-3.518690595175562663e+01
-3.518690595175562663e+01
-3.518690595175562663e+01
-3.518690595175562663e+01
-3.518690595175562663e+01
-3.518690595175562663e+01
-3.518690595175562663e+01
-3.518690595175562663e+01
-3.518690595175562663e+01
-3.518690595175562663e+01
-3.518690595175562663e+01
-3.518690595175562663e+01
-3.518690595175562663e+01
-3.518690595175562663e+01
-3.518690595175562663e+01
-3.518690595175562663e+01
-3.518690595175562663e+01
-3.518690595175562663e+01
-3.518690595175562663e+01
-3.518690595175562663e+01
-3.518690595175562663e+01
-3.518690595175562663e+01
-3.518690595175562663e+01
-3.518690595175562663e+01
-3.518690595175562663e+01
-3.518690595175562663e+01
-3.518690595175562663e+01
-3.518690595175562663e+01
-3.518690595175562663e+01
-3.518690595175562663e+01
-3.518690595175562663e+01
-3.518690595175562663e+01
-3.518690595175562663e+01
-3.518690595175562663e+01
-3.518690595175562663e+01
-3.518690595175562663e+01
-3.518690595175562663e+01
-3.518690595175562663e+01
-3.518690595175562663e+01
-3.518690595175562663e+01
-3.518690595175562663e+01
-3.518690595175562663e+01
-3.518690595175562663e+01
-3.518690595175562663e+01
-3.518690595175562663e+01
-3.518690595175562663e+01
-3.518690595175562663e+01
-3.518690595175562663e+01
-3.518690595175562663e+01
-3.518690595175562663e+01
-3.518690595175562663e+01
-3.518690595175562663e+01
-3.518690595175562663e+01
-3.518690595175562663e+01
-3.518690595175562663e+01
-3.518690595175562663e+01
-3.518690595175562663e+01
-3.518690595175562663e+01
-3.518690595175562663e+01
-3.518690595175562663e+01
-3.518690595175562663e+01
-3.518690595175562663e+01
-3.518690595175562663e+01
-3.518690595175562663e+01
-3.518690595175562663e+01
-3.518690595175562663e+01
-3.518690595175562663e+01
-3.518690595175562663e+01
-3.518690595175562663e+01
-3.518690595175562663e+01
-3.516840708433691276e+01
-3.516840708433691276e+01
-3.516840708433691276e+01
-3.516840708433691276e+01
-3.516840708433691276e+01
-3.516840708433691276e+01
-3.516840708433691276e+01
-3.516840708433691276e+01
-3.516840708433691276e+01
-3.516840708433691276e+01
-3.516840708433691276e+01
-3.516840708433691276e+01
-3.516840708433691276e+01
-3.516840708433691276e+01
-3.516840708433691276e+01
-3.516840708433691276e+01
-3.516840708433691276e+01
-3.516840708433691276e+01
-3.516840708433691276e+01
-3.516840708433691276e+01
-3.516840708433691276e+01
-3.516840708433691276e+01
-3.516840708433691276e+01
-3.516840708433691276e+01
-3.516840708433691276e+01
-3.516840708433691276e+01
-3.516840708433691276e+01
-3.516840708433691276e+01
-3.516840708433691276e+01
-3.516840708433691276e+01
-3.516840708433691276e+01
-3.516840708433691276e+01
-3.516840708433691276e+01
-3.516840708433691276e+01
-3.516840708433691276e+01
-3.516840708433691276e+01
-3.516840708433691276e+01
-3.516840708433691276e+01
-3.516840708433691276e+01
-3.516840708433691276e+01
-3.516840708433691276e+01
-3.516840708433691276e+01
-3.516840708433691276e+01
-3.516840708433691276e+01
-3.516840708433691276e+01
-3.516840708433691276e+01
-3.516840708433691276e+01
-3.516840708433691276e+01
-3.516840708433691276e+01
-3.516840708433691276e+01
-3.516840708433691276e+01
-3.516840708433691276e+01
-3.516840708433691276e+01
-3.516840708433691276e+01
-3.516840708433691276e+01
-3.516840708433691276e+01
-3.516840708433691276e+01
-3.516840708433691276e+01
-3.516840708433691276e+01
-3.516840708433691276e+01
-3.516840708433691276e+01
-3.516840708433691276e+01
-3.516840708433691276e+01
-3.516840708433691276e+01
-3.516840708433691276e+01
-3.516840708433691276e+01
-3.516840708433691276e+01
-3.516840708433691276e+01
-3.516840708433691276e+01
-3.516840708433691276e+01
-3.516840708433691276e+01
-3.516840708433691276e+01
-3.516840708433691276e+01
-3.516840708433691276e+01
-3.516840708433691276e+01
-3.516840708433691276e+01
-3.516840708433691276e+01
-3.516840708433691276e+01
-3.516840708433691276e+01
-3.516840708433691276e+01
-3.516840708433691276e+01
-3.516840708433691276e+01
-3.516840708433691276e+01
-3.516840708433691276e+01
-3.516840708433691276e+01
-3.516840708433691276e+01
-3.516840708433691276e+01
-3.516840708433691276e+01
-3.516840708433691276e+01
-3.516840708433691276e+01
-3.516840708433691276e+01
-3.516840708433691276e+01
-3.516840708433691276e+01
-3.516840708433691276e+01
-3.516840708433691276e+01
-3.516840708433691276e+01
-3.516840708433691276e+01
-3.516840708433691276e+01
-3.516840708433691276e+01
-3.516840708433691276e+01
-3.516840708433691276e+01
-3.516840708433691276e+01
-3.516840708433691276e+01
-3.516840708433691276e+01
-3.516840708433691276e+01
-3.516840708433691276e+01
-3.516840708433691276e+01
-3.516840708433691276e+01
-3.516840708433691276e+01
-3.516840708433691276e+01
-3.516840708433691276e+01
-3.516840708433691276e+01
-3.516840708433691276e+01
-3.516840708433691276e+01
-3.516840708433691276e+01
-3.516840708433691276e+01
-3.516840708433691276e+01
-3.527047599255559618e+01
-3.527047599255559618e+01
-3.527047599255559618e+01
-3.527047599255559618e+01
-3.527047599255559618e+01
-3.527047599255559618e+01
-3.527047599255559618e+01
-3.527047599255559618e+01
-3.527047599255559618e+01
-3.527047599255559618e+01
-3.527047599255559618e+01
-3.527047599255559618e+01
-3.527047599255559618e+01
-3.527047599255559618e+01
-3.527047599255559618e+01
-3.527047599255559618e+01
-3.527047599255559618e+01
-3.527047599255559618e+01
-3.527047599255559618e+01
-3.527047599255559618e+01
-3.527047599255559618e+01
-3.527047599255559618e+01
-3.527047599255559618e+01
-3.527047599255559618e+01
-3.527047599255559618e+01
-3.527047599255559618e+01
-3.527047599255559618e+01
-3.527047599255559618e+01
-3.527047599255559618e+01
-3.527047599255559618e+01
-3.527047599255559618e+01
-3.527047599255559618e+01
-3.527047599255559618e+01
-3.527047599255559618e+01
-3.527047599255559618e+01
-3.527047599255559618e+01
-3.527047599255559618e+01
-3.527047599255559618e+01
-3.527047599255559618e+01
-3.527047599255559618e+01
-3.527047599255559618e+01
-3.527047599255559618e+01
-3.527047599255559618e+01
-3.527047599255559618e+01
-3.527047599255559618e+01
-3.527047599255559618e+01
-3.527047599255559618e+01
-3.527047599255559618e+01
-3.527047599255559618e+01
-3.527047599255559618e+01
-3.527047599255559618e+01
-3.527047599255559618e+01
-3.527047599255559618e+01
-3.527047599255559618e+01
-3.527047599255559618e+01
-3.527047599255559618e+01
-3.527047599255559618e+01
-3.527047599255559618e+01
-3.527047599255559618e+01
-3.527047599255559618e+01
-3.527047599255559618e+01
-3.527047599255559618e+01
-3.527047599255559618e+01
-3.527047599255559618e+01
-3.527047599255559618e+01
-3.527047599255559618e+01
-3.527047599255559618e+01
-3.527047599255559618e+01
-3.527047599255559618e+01
-3.527047599255559618e+01
-3.527047599255559618e+01
-3.527047599255559618e+01
-3.527047599255559618e+01
-3.527047599255559618e+01
-3.527047599255559618e+01
-3.527047599255559618e+01
-3.527047599255559618e+01
-3.527047599255559618e+01
-3.527047599255559618e+01
-3.527047599255559618e+01
-3.527047599255559618e+01
-3.527047599255559618e+01
-3.527047599255559618e+01
-3.527047599255559618e+01
-3.527047599255559618e+01
-3.527047599255559618e+01
-3.527047599255559618e+01
-3.527047599255559618e+01
-3.527047599255559618e+01
-3.527047599255559618e+01
-3.527047599255559618e+01
-3.527047599255559618e+01
-3.527047599255559618e+01
-3.527047599255559618e+01
-3.527047599255559618e+01
-3.527047599255559618e+01
-3.527047599255559618e+01
-3.527047599255559618e+01
-3.527047599255559618e+01
-3.527047599255559618e+01
-3.527047599255559618e+01
-3.527047599255559618e+01
-3.527047599255559618e+01
-3.527047599255559618e+01
-3.527047599255559618e+01
-3.527047599255559618e+01
-3.527047599255559618e+01
-3.527047599255559618e+01
-3.527047599255559618e+01
-3.527047599255559618e+01
-3.527047599255559618e+01
-3.527047599255559618e+01
-3.527047599255559618e+01
-3.527047599255559618e+01
-3.527047599255559618e+01
-3.527047599255559618e+01
-3.527047599255559618e+01
-3.527047599255559618e+01
-3.527047599255559618e+01
-3.527047599255559618e+01
-3.527047599255559618e+01
-3.527047599255559618e+01
-3.791532993233118987e+01
-3.791532993233118987e+01
-3.791532993233118987e+01
-3.791532993233118987e+01
-3.791532993233118987e+01
-3.791532993233118987e+01
-3.791532993233118987e+01
-3.791532993233118987e+01
-3.791532993233118987e+01
-3.791532993233118987e+01
-3.791532993233118987e+01
-3.791532993233118987e+01
-3.791532993233118987e+01
-3.791532993233118987e+01
-3.791532993233118987e+01
-3.791532993233118987e+01
-3.791532993233118987e+01
-3.791532993233118987e+01
-3.791532993233118987e+01
-3.791532993233118987e+01
-3.791532993233118987e+01
-3.791532993233118987e+01
-3.791532993233118987e+01
-3.791532993233118987e+01
-3.791532993233118987e+01
-3.791532993233118987e+01
-3.791532993233118987e+01
-3.791532993233118987e+01
-3.791532993233118987e+01
-3.791532993233118987e+01
-3.791532993233118987e+01
-3.791532993233118987e+01
-3.791532993233118987e+01
-3.791532993233118987e+01
-3.791532993233118987e+01
-3.791532993233118987e+01
-3.791532993233118987e+01
-3.791532993233118987e+01
-3.791532993233118987e+01
-3.791532993233118987e+01
-3.791532993233118987e+01
-3.791532993233118987e+01
-3.791532993233118987e+01
-3.791532993233118987e+01
-3.791532993233118987e+01
-3.791532993233118987e+01
-3.791532993233118987e+01
-3.791532993233118987e+01
-3.791532993233118987e+01
-3.791532993233118987e+01
-3.791532993233118987e+01
-3.791532993233118987e+01
-3.791532993233118987e+01
-3.791532993233118987e+01
-3.791532993233118987e+01
-3.791532993233118987e+01
-3.791532993233118987e+01
-3.791532993233118987e+01
-3.791532993233118987e+01
-3.791532993233118987e+01
-3.791532993233118987e+01
-3.791532993233118987e+01
-3.791532993233118987e+01
-3.791532993233118987e+01
-3.791532993233118987e+01
-3.791532993233118987e+01
-3.791532993233118987e+01
-3.791532993233118987e+01
-3.791532993233118987e+01
-3.791532993233118987e+01
-3.791532993233118987e+01
-3.791532993233118987e+01
-3.791532993233118987e+01
-3.791532993233118987e+01
-3.791532993233118987e+01
-3.791532993233118987e+01
-3.791532993233118987e+01
-3.791532993233118987e+01
-3.791532993233118987e+01
-3.791532993233118987e+01
-3.791532993233118987e+01
-3.791532993233118987e+01
-3.791532993233118987e+01
-3.791532993233118987e+01
-3.791532993233118987e+01
-3.791532993233118987e+01
-3.791532993233118987e+01
-3.791532993233118987e+01
-3.791532993233118987e+01
-3.791532993233118987e+01
-3.791532993233118987e+01
-3.791532993233118987e+01
-3.791532993233118987e+01
-3.791532993233118987e+01
-3.791532993233118987e+01
-3.791532993233118987e+01
-3.791532993233118987e+01
-3.791532993233118987e+01
-3.791532993233118987e+01
-3.791532993233118987e+01
-3.791532993233118987e+01
-3.791532993233118987e+01
-3.791532993233118987e+01
-3.791532993233118987e+01
-3.791532993233118987e+01
-3.791532993233118987e+01
-3.791532993233118987e+01
-3.791532993233118987e+01
-3.791532993233118987e+01
-3.791532993233118987e+01
-3.791532993233118987e+01
-3.791532993233118987e+01
-3.791532993233118987e+01
-3.791532993233118987e+01
-3.791532993233118987e+01
-3.791532993233118987e+01
-3.791532993233118987e+01
-3.791532993233118987e+01
-3.791532993233118987e+01
-3.791532993233118987e+01
-3.791532993233118987e+01
-3.791532993233118987e+01
-3.791532993233118987e+01
-3.791532993233118987e+01
-3.791532993233118987e+01
-3.791532993233118987e+01
-3.791532993233118987e+01
-3.791532993233118987e+01
-3.791532993233118987e+01
-3.791532993233118987e+01
-3.791532993233118987e+01
-3.791532993233118987e+01
-3.791532993233118987e+01
-3.791532993233118987e+01
-3.791532993233118987e+01
-3.791532993233118987e+01
-3.791532993233118987e+01
-3.791532993233118987e+01
-3.791532993233118987e+01
-3.791532993233118987e+01
-3.791532993233118987e+01
-3.791532993233118987e+01
-3.791532993233118987e+01
-3.791532993233118987e+01
-3.791532993233118987e+01
-3.791532993233118987e+01
-3.791532993233118987e+01
-3.791532993233118987e+01
-3.791532993233118987e+01
-3.791532993233118987e+01
-3.791532993233118987e+01
-3.791532993233118987e+01
-3.791532993233118987e+01
-3.791532993233118987e+01
-3.791532993233118987e+01
-3.791532993233118987e+01
-3.791532993233118987e+01
-3.791532993233118987e+01
-3.791532993233118987e+01
-3.791532993233118987e+01
-3.791532993233118987e+01
-3.791532993233118987e+01
-3.791532993233118987e+01
-3.791532993233118987e+01
-3.791532993233118987e+01
-3.791532993233118987e+01
-3.791532993233118987e+01
-3.791532993233118987e+01
-3.791532993233118987e+01
-3.791532993233118987e+01
-3.791532993233118987e+01
-3.791532993233118987e+01
-3.791532993233118987e+01
-3.791532993233118987e+01
-3.791532993233118987e+01
-3.791532993233118987e+01
-3.791532993233118987e+01
-3.791532993233118987e+01
-3.791532993233118987e+01
-3.791532993233118987e+01
-3.791532993233118987e+01
-3.791532993233118987e+01
-3.791532993233118987e+01
-3.791532993233118987e+01
-3.791532993233118987e+01
-3.791532993233118987e+01
-3.791532993233118987e+01
-3.791532993233118987e+01
-3.791532993233118987e+01
-3.791532993233118987e+01
-3.791532993233118987e+01
-3.791532993233118987e+01
-3.791532993233118987e+01
-3.791532993233118987e+01
-3.791532993233118987e+01
-3.791532993233118987e+01
-3.791532993233118987e+01
-3.791532993233118987e+01
-3.791532993233118987e+01
-3.791532993233118987e+01
-3.791532993233118987e+01
-3.791532993233118987e+01
-3.791532993233118987e+01
-3.791532993233118987e+01
-3.791532993233118987e+01
-3.990187163636363721e+01
-3.990187163636363721e+01
-3.990187163636363721e+01
-3.990187163636363721e+01
-3.990187163636363721e+01
-3.990187163636363721e+01
-3.990187163636363721e+01
-3.990187163636363721e+01
-3.990187163636363721e+01
-3.990187163636363721e+01
-3.990187163636363721e+01
-3.990187163636363721e+01
-3.990187163636363721e+01
-3.990187163636363721e+01
-3.990187163636363721e+01
-3.990187163636363721e+01
-3.990187163636363721e+01
-3.990187163636363721e+01
-3.990187163636363721e+01
-3.990187163636363721e+01
-3.990187163636363721e+01
-3.990187163636363721e+01
-3.990187163636363721e+01
-3.990187163636363721e+01
-3.990187163636363721e+01
-3.990187163636363721e+01
-3.990187163636363721e+01
-3.990187163636363721e+01
-3.990187163636363721e+01
-3.990187163636363721e+01
-3.990187163636363721e+01
-3.990187163636363721e+01
-3.990187163636363721e+01
-3.990187163636363721e+01
-3.990187163636363721e+01
-3.990187163636363721e+01
-3.990187163636363721e+01
-3.990187163636363721e+01
-3.990187163636363721e+01
-3.990187163636363721e+01
-3.990187163636363721e+01
-3.990187163636363721e+01
-3.990187163636363721e+01
-3.990187163636363721e+01
-3.990187163636363721e+01
-3.990187163636363721e+01
-3.990187163636363721e+01
-3.990187163636363721e+01
-3.990187163636363721e+01
-3.990187163636363721e+01
-3.990187163636363721e+01
-3.990187163636363721e+01
-3.990187163636363721e+01
-3.990187163636363721e+01
-3.990187163636363721e+01
-3.990187163636363721e+01
-3.990187163636363721e+01
-3.990187163636363721e+01
-3.990187163636363721e+01
-3.990187163636363721e+01
-3.990187163636363721e+01
-3.990187163636363721e+01
-3.990187163636363721e+01
-3.990187163636363721e+01
-3.990187163636363721e+01
-3.990187163636363721e+01
-3.990187163636363721e+01
-3.990187163636363721e+01
-3.990187163636363721e+01
-3.990187163636363721e+01
-3.990187163636363721e+01
-3.990187163636363721e+01
-3.990187163636363721e+01
-3.990187163636363721e+01
-3.990187163636363721e+01
-3.990187163636363721e+01
-3.990187163636363721e+01
-3.990187163636363721e+01
-3.990187163636363721e+01
-3.990187163636363721e+01
-3.990187163636363721e+01
-3.990187163636363721e+01
-3.990187163636363721e+01
-3.990187163636363721e+01
-3.990187163636363721e+01
-3.990187163636363721e+01
-3.990187163636363721e+01
-3.990187163636363721e+01
-3.990187163636363721e+01
-3.990187163636363721e+01
-3.990187163636363721e+01
-3.990187163636363721e+01
-3.990187163636363721e+01
-3.990187163636363721e+01
-3.990187163636363721e+01
-3.990187163636363721e+01
-3.990187163636363721e+01
-3.990187163636363721e+01
-3.990187163636363721e+01
-3.990187163636363721e+01
-3.990187163636363721e+01
-3.990187163636363721e+01
-3.990187163636363721e+01
-3.990187163636363721e+01
-3.990187163636363721e+01
-3.990187163636363721e+01
-3.990187163636363721e+01
-3.990187163636363721e+01
-3.990187163636363721e+01
-3.990187163636363721e+01
-3.990187163636363721e+01
-3.990187163636363721e+01
-3.990187163636363721e+01
-3.990187163636363721e+01
-3.990187163636363721e+01
-3.990187163636363721e+01
-3.990187163636363721e+01
-3.990187163636363721e+01
-3.990187163636363721e+01
-3.990187163636363721e+01
-3.990187163636363721e+01
-3.990187163636363721e+01
-3.990187163636363721e+01
-3.990187163636363721e+01
-3.990187163636363721e+01
-3.990187163636363721e+01
-3.990187163636363721e+01
-3.990187163636363721e+01
-3.990187163636363721e+01
-3.990187163636363721e+01
-3.990187163636363721e+01
-3.990187163636363721e+01
-3.990187163636363721e+01
-3.990187163636363721e+01
-3.990187163636363721e+01
-3.990187163636363721e+01
-3.990187163636363721e+01
-3.990187163636363721e+01
-3.990187163636363721e+01
-3.990187163636363721e+01
-3.990187163636363721e+01
-3.990187163636363721e+01
-3.990187163636363721e+01
-3.990187163636363721e+01
-3.990187163636363721e+01
-3.990187163636363721e+01
-3.990187163636363721e+01
-3.990187163636363721e+01
-3.990187163636363721e+01
-3.990187163636363721e+01
-3.990187163636363721e+01
-3.990187163636363721e+01
-3.990187163636363721e+01
-3.990187163636363721e+01
-3.990187163636363721e+01
-3.990187163636363721e+01
-3.990187163636363721e+01
-3.990187163636363721e+01
-3.990187163636363721e+01
-3.990187163636363721e+01
-3.990187163636363721e+01
-3.990187163636363721e+01
-3.990187163636363721e+01
-3.990187163636363721e+01
-3.990187163636363721e+01
-3.990187163636363721e+01
-3.990187163636363721e+01
-3.990187163636363721e+01
-3.990187163636363721e+01
-3.990187163636363721e+01
-3.990187163636363721e+01
-3.990187163636363721e+01
-3.990187163636363721e+01
-3.990187163636363721e+01
-3.990187163636363721e+01
-3.990187163636363721e+01
-3.990187163636363721e+01
-3.990187163636363721e+01
-3.990187163636363721e+01
-3.990187163636363721e+01
-3.990187163636363721e+01
-3.990187163636363721e+01
-3.990187163636363721e+01
-3.990187163636363721e+01
-3.990187163636363721e+01
-3.990187163636363721e+01
-3.990187163636363721e+01
-3.990187163636363721e+01
-3.990187163636363721e+01
-3.990187163636363721e+01
-3.990187163636363721e+01
-3.990187163636363721e+01
-3.990187163636363721e+01
-3.990187163636363721e+01
-3.990187163636363721e+01
-3.990187163636363721e+01
-3.990187163636363721e+01
-3.990187163636363721e+01
-3.990187163636363721e+01
-3.990187163636363721e+01
-3.990187163636363721e+01
-3.990187163636363721e+01
-3.990187163636363721e+01
-3.990187163636363721e+01
-3.990187163636363721e+01
-3.990187163636363721e+01
-3.990187163636363721e+01
-3.990187163636363721e+01
-3.990187163636363721e+01
-3.990187163636363721e+01
-3.990187163636363721e+01
-3.990187163636363721e+01
-3.990187163636363721e+01
-3.990187163636363721e+01
-3.990187163636363721e+01
-3.990187163636363721e+01
-3.990187163636363721e+01
-3.990187163636363721e+01
-3.990187163636363721e+01
-3.990187163636363721e+01
-4.446410000000000196e+01
-4.458619999999999806e+01
-4.483030000000000115e+01
-4.492190000000000083e+01
-4.495239999999999725e+01
-4.495239999999999725e+01
-4.483030000000000115e+01
-4.489139999999999731e+01
-4.479979999999999762e+01
-4.507450000000000045e+01
-4.486079999999999757e+01
-4.483030000000000115e+01
-4.470830000000000126e+01
-4.486079999999999757e+01
-4.479979999999999762e+01
-4.489139999999999731e+01
-4.486079999999999757e+01
-4.510499999999999687e+01
-4.495239999999999725e+01
-4.525759999999999650e+01
-4.510499999999999687e+01
-4.513550000000000040e+01
-4.519650000000000034e+01
-4.537960000000000349e+01
-4.516599999999999682e+01
-4.544069999999999965e+01
-4.525759999999999650e+01
-4.531860000000000355e+01
-4.510499999999999687e+01
-4.547120000000000317e+01
-4.537960000000000349e+01
-4.531860000000000355e+01
-4.541020000000000323e+01
-4.522710000000000008e+01
-4.541020000000000323e+01
-4.513550000000000040e+01
-4.534909999999999997e+01
-4.537960000000000349e+01
-4.565429999999999922e+01
-4.553220000000000312e+01
-4.571529999999999916e+01
-4.528810000000000002e+01
-4.574580000000000268e+01
-4.562380000000000280e+01
-4.595949999999999847e+01
-4.571529999999999916e+01
-4.608149999999999835e+01
-4.583740000000000236e+01
-4.574580000000000268e+01
-4.580689999999999884e+01
-4.583740000000000236e+01
-4.574580000000000268e+01
-4.602049999999999841e+01
-4.574580000000000268e+01
-4.586789999999999878e+01
-4.574580000000000268e+01
-4.599000000000000199e+01
-4.577640000000000242e+01
-4.577640000000000242e+01
-4.611209999999999809e+01
-4.589840000000000231e+01
-4.583740000000000236e+01
-4.614260000000000161e+01
-4.605100000000000193e+01
-4.620360000000000156e+01
-4.626460000000000150e+01
-4.629520000000000124e+01
-4.635620000000000118e+01
-4.623409999999999798e+01
-4.626460000000000150e+01
-4.614260000000000161e+01
-4.611209999999999809e+01
-4.614260000000000161e+01
-4.647829999999999728e+01
-4.614260000000000161e+01
-4.641720000000000113e+01
-4.632569999999999766e+01
-4.641720000000000113e+01
-4.641720000000000113e+01
-4.623409999999999798e+01
-4.647829999999999728e+01
-4.684449999999999648e+01
-4.650880000000000081e+01
-4.666140000000000043e+01
-4.666140000000000043e+01
-4.693599999999999994e+01
-4.672240000000000038e+01
-4.687500000000000000e+01
-4.681400000000000006e+01
-4.714970000000000283e+01
-4.687500000000000000e+01
-4.672240000000000038e+01
-4.681400000000000006e+01
-4.660029999999999717e+01
-4.672240000000000038e+01
-4.678340000000000032e+01
-4.696659999999999968e+01
-4.708859999999999957e+01
-4.693599999999999994e+01
-4.708859999999999957e+01
-4.724119999999999919e+01
-4.699710000000000321e+01
-4.721070000000000277e+01
-4.727170000000000272e+01
-4.748539999999999850e+01
-4.742430000000000234e+01
-4.754639999999999844e+01
-4.748539999999999850e+01
-4.742430000000000234e+01
-4.760739999999999839e+01
-4.763790000000000191e+01
-4.772950000000000159e+01
-4.763790000000000191e+01
-4.736330000000000240e+01
-4.742430000000000234e+01
-4.766850000000000165e+01
-4.782099999999999795e+01
-4.791259999999999764e+01
-4.809570000000000078e+01
-4.806519999999999726e+01
-4.818730000000000047e+01
-4.812619999999999720e+01
-4.803470000000000084e+01
-4.830930000000000035e+01
-4.827879999999999683e+01
-4.849240000000000350e+01
-4.843139999999999645e+01
-4.815670000000000073e+01
-4.812619999999999720e+01
-4.812619999999999720e+01
-4.821779999999999688e+01
-4.812619999999999720e+01
-4.824830000000000041e+01
-4.830930000000000035e+01
-4.837039999999999651e+01
-4.830930000000000035e+01
-4.827879999999999683e+01
-4.843139999999999645e+01
-4.870609999999999928e+01
-4.846189999999999998e+01
-4.852289999999999992e+01
-4.843139999999999645e+01
-4.858400000000000318e+01
-4.855349999999999966e+01
-4.870609999999999928e+01
-4.879760000000000275e+01
-4.879760000000000275e+01
-4.895020000000000238e+01
-4.882809999999999917e+01
-4.870609999999999928e+01
-4.876709999999999923e+01
-4.855349999999999966e+01
-4.873660000000000281e+01
-4.876709999999999923e+01
-4.885860000000000269e+01
-4.864500000000000313e+01
-4.882809999999999917e+01
-4.870609999999999928e+01
-4.873660000000000281e+01
-4.879760000000000275e+01
-4.885860000000000269e+01
-4.898069999999999879e+01
-4.904169999999999874e+01
-4.925540000000000163e+01
-4.913329999999999842e+01
-4.916380000000000194e+01
-4.910280000000000200e+01
-4.913329999999999842e+01
-4.922489999999999810e+01
-4.922489999999999810e+01
-4.919429999999999836e+01
-4.928589999999999804e+01
-4.916380000000000194e+01
-4.919429999999999836e+01
-4.919429999999999836e+01
-4.910280000000000200e+01
-4.934689999999999799e+01
-4.928589999999999804e+01
-4.940800000000000125e+01
-4.937740000000000151e+01
-4.946900000000000119e+01
-4.931640000000000157e+01
-4.916380000000000194e+01
-4.901120000000000232e+01
-4.895020000000000238e+01
-4.907229999999999848e+01
-4.901120000000000232e+01
-4.901120000000000232e+01
-4.925540000000000163e+01
-4.898069999999999879e+01
-4.916380000000000194e+01
-4.910280000000000200e+01
-4.922489999999999810e+01
-4.898069999999999879e+01
-4.925540000000000163e+01
-4.916380000000000194e+01
-4.928589999999999804e+01
-4.931640000000000157e+01
-4.962160000000000082e+01
-4.937740000000000151e+01
-4.962160000000000082e+01
-4.934689999999999799e+01
-4.965209999999999724e+01
-4.968260000000000076e+01
-4.983520000000000039e+01
-4.998780000000000001e+01
-4.995729999999999649e+01
-4.992680000000000007e+01
-4.980469999999999686e+01
-4.980469999999999686e+01
-4.974369999999999692e+01
-4.986569999999999681e+01
-4.962160000000000082e+01
-4.992680000000000007e+01
-4.989620000000000033e+01
-5.010990000000000322e+01
-5.001830000000000354e+01
-5.023190000000000310e+01
-5.007930000000000348e+01
-5.032350000000000279e+01
-5.017090000000000316e+01
-5.044559999999999889e+01
-5.026250000000000284e+01
-5.041499999999999915e+01
-5.056759999999999877e+01
-5.059810000000000230e+01
-5.035399999999999920e+01
-5.056759999999999877e+01
-5.035399999999999920e+01
-5.056759999999999877e+01
-5.014039999999999964e+01
-5.047610000000000241e+01
-5.065919999999999845e+01
-5.044559999999999889e+01
-5.044559999999999889e+01
-5.044559999999999889e+01
-5.065919999999999845e+01
-5.044559999999999889e+01
-5.068970000000000198e+01
-5.044559999999999889e+01
-5.065919999999999845e+01
-5.068970000000000198e+01
-5.102539999999999765e+01
-5.093379999999999797e+01
-5.120850000000000080e+01
-5.078119999999999834e+01
-5.111690000000000111e+01
-5.087279999999999802e+01
-5.111690000000000111e+01
-5.090330000000000155e+01
-5.114750000000000085e+01
-5.117799999999999727e+01
-5.093379999999999797e+01
-5.075070000000000192e+01
-5.056759999999999877e+01
-5.026250000000000284e+01
-5.032350000000000279e+01
-5.035399999999999920e+01
-5.032350000000000279e+01
-5.035399999999999920e+01
-5.014039999999999964e+01
-5.047610000000000241e+01
-5.038450000000000273e+01
-5.068970000000000198e+01
-5.050659999999999883e+01
-5.072019999999999840e+01
-5.029299999999999926e+01
-5.075070000000000192e+01
-5.072019999999999840e+01
-5.081179999999999808e+01
-5.068970000000000198e+01
-5.081179999999999808e+01
-5.087279999999999802e+01
-5.084230000000000160e+01
-5.078119999999999834e+01
-5.120850000000000080e+01
-5.090330000000000155e+01
-5.148319999999999652e+01
-5.145259999999999678e+01
-5.151370000000000005e+01
-5.157469999999999999e+01
-5.145259999999999678e+01
-5.133059999999999690e+01
-5.145259999999999678e+01
-5.160520000000000351e+01
-5.191040000000000276e+01
-5.194089999999999918e+01
-5.197140000000000271e+01
-5.172729999999999961e+01
-5.175780000000000314e+01
-5.160520000000000351e+01
-5.169680000000000319e+01
-5.169680000000000319e+01
-5.169680000000000319e+01
-5.181880000000000308e+01
-5.191040000000000276e+01
-5.203249999999999886e+01
-5.184940000000000282e+01
-5.197140000000000271e+01
-5.191040000000000276e+01
-5.218509999999999849e+01
-5.212400000000000233e+01
-5.239869999999999806e+01
-5.233760000000000190e+01
-5.236820000000000164e+01
-5.242920000000000158e+01
-5.264280000000000115e+01
-5.245969999999999800e+01
-5.258180000000000121e+01
-5.224609999999999843e+01
-5.239869999999999806e+01
-5.245969999999999800e+01
-5.249020000000000152e+01
-5.279540000000000077e+01
-5.273440000000000083e+01
-5.273440000000000083e+01
-5.285640000000000072e+01
-5.264280000000000115e+01
-5.297849999999999682e+01
-5.285640000000000072e+01
-5.307009999999999650e+01
-5.310060000000000002e+01
-5.307009999999999650e+01
-5.337519999999999953e+01
-5.316159999999999997e+01
-5.322270000000000323e+01
-5.300900000000000034e+01
-5.288700000000000045e+01
-5.310060000000000002e+01
-5.319210000000000349e+01
-5.319210000000000349e+01
-5.313110000000000355e+01
-5.340579999999999927e+01
-5.331419999999999959e+01
-5.331419999999999959e+01
-5.313110000000000355e+01
-5.328370000000000317e+01
-5.355830000000000268e+01
-5.337519999999999953e+01
-5.349730000000000274e+01
-5.368039999999999878e+01
-5.368039999999999878e+01
-5.368039999999999878e+01
-5.374150000000000205e+01
-5.383299999999999841e+01
-5.380250000000000199e+01
-5.355830000000000268e+01
-5.358890000000000242e+01
-5.368039999999999878e+01
-5.383299999999999841e+01
-5.386350000000000193e+01
-5.374150000000000205e+01
-5.380250000000000199e+01
-5.374150000000000205e+01
-5.392459999999999809e+01
-5.364990000000000236e+01
-5.395510000000000161e+01
-5.383299999999999841e+01
-5.398559999999999803e+01
-5.401610000000000156e+01
-5.383299999999999841e+01
-5.380250000000000199e+01
-5.413819999999999766e+01
-5.401610000000000156e+01
-5.407710000000000150e+01
-5.419919999999999760e+01
-5.413819999999999766e+01
-5.419919999999999760e+01
-5.435179999999999723e+01
-5.429079999999999728e+01
-5.404659999999999798e+01
-5.416870000000000118e+01
-5.422970000000000113e+01
-5.416870000000000118e+01
-5.444339999999999691e+01
-5.419919999999999760e+01
-5.432130000000000081e+01
-5.432130000000000081e+01
-5.441279999999999717e+01
-5.462650000000000006e+01
-5.453490000000000038e+01
-5.480960000000000321e+01
-5.465699999999999648e+01
-5.456539999999999679e+01
-5.493160000000000309e+01
-5.468750000000000000e+01
-5.477909999999999968e+01
-5.490109999999999957e+01
-5.471800000000000352e+01
-5.487060000000000315e+01
-5.487060000000000315e+01
-5.471800000000000352e+01
-5.456539999999999679e+01
-5.480960000000000321e+01
-5.471800000000000352e+01
-5.480960000000000321e+01
-5.499269999999999925e+01
-5.487060000000000315e+01
-5.487060000000000315e+01
-5.493160000000000309e+01
-5.502320000000000277e+01
-5.471800000000000352e+01
-5.535889999999999844e+01
-5.511469999999999914e+01
-5.532840000000000202e+01
-5.545040000000000191e+01
-5.532840000000000202e+01
-5.541989999999999839e+01
-5.541989999999999839e+01
-5.535889999999999844e+01
-5.560300000000000153e+01
-5.554200000000000159e+01
-5.551149999999999807e+01
-5.532840000000000202e+01
-5.523680000000000234e+01
-5.541989999999999839e+01
-5.538940000000000197e+01
-5.551149999999999807e+01
-5.545040000000000191e+01
-5.557249999999999801e+01
-5.566409999999999769e+01
-5.545040000000000191e+01
-5.563349999999999795e+01
-5.572509999999999764e+01
-5.572509999999999764e+01
-5.578609999999999758e+01
-5.593869999999999720e+01
-5.584720000000000084e+01
-5.560300000000000153e+01
-5.560300000000000153e+01
-5.572509999999999764e+01
-5.587769999999999726e+01
-5.575560000000000116e+01
-5.560300000000000153e+01
-5.560300000000000153e+01
-5.535889999999999844e+01
-5.572509999999999764e+01
-5.557249999999999801e+01
-5.572509999999999764e+01
-5.557249999999999801e+01
-5.593869999999999720e+01
-5.584720000000000084e+01
-5.603029999999999688e+01
-5.609129999999999683e+01
-5.603029999999999688e+01
-5.606080000000000041e+01
-5.615229999999999677e+01
-5.618289999999999651e+01
-5.624389999999999645e+01
-5.593869999999999720e+01
-5.609129999999999683e+01
-5.587769999999999726e+01
-5.603029999999999688e+01
-5.615229999999999677e+01
-5.590820000000000078e+01
-5.606080000000000041e+01
-5.615229999999999677e+01
-5.606080000000000041e+01
-5.606080000000000041e+01
-5.599980000000000047e+01
-5.603029999999999688e+01
-5.627439999999999998e+01
-5.615229999999999677e+01
-5.630490000000000350e+01
-5.639650000000000318e+01
-5.651859999999999928e+01
-5.615229999999999677e+01
-5.645750000000000313e+01
-5.633539999999999992e+01
-5.654910000000000281e+01
-5.639650000000000318e+01
-5.633539999999999992e+01
-5.630490000000000350e+01
-5.615229999999999677e+01
-5.627439999999999998e+01
-5.642699999999999960e+01
-5.642699999999999960e+01
-5.667110000000000269e+01
-5.636599999999999966e+01
-5.651859999999999928e+01
-5.645750000000000313e+01
-5.648799999999999955e+01
-5.661010000000000275e+01
-5.661010000000000275e+01
-5.670170000000000243e+01
-5.679319999999999879e+01
-5.676270000000000238e+01
-5.661010000000000275e+01
-5.642699999999999960e+01
-5.661010000000000275e+01
-5.679319999999999879e+01
-5.679319999999999879e+01
-5.688479999999999848e+01
-5.657959999999999923e+01
-5.673219999999999885e+01
-5.624389999999999645e+01
-5.657959999999999923e+01
-5.642699999999999960e+01
-5.670170000000000243e+01
-5.654910000000000281e+01
-5.670170000000000243e+01
-5.648799999999999955e+01
-5.676270000000000238e+01
-5.667110000000000269e+01
-5.667110000000000269e+01
-5.679319999999999879e+01
-5.691530000000000200e+01
-5.682370000000000232e+01
-5.682370000000000232e+01
-5.685419999999999874e+01
-5.691530000000000200e+01
-5.688479999999999848e+01
-5.688479999999999848e+01
-5.685419999999999874e+01
-5.679319999999999879e+01
-5.706790000000000163e+01
-5.685419999999999874e+01
-5.709839999999999804e+01
-5.673219999999999885e+01
-5.706790000000000163e+01
-5.694579999999999842e+01
-5.694579999999999842e+01
-5.694579999999999842e+01
-5.700679999999999836e+01
-5.685419999999999874e+01
-5.709839999999999804e+01
-5.700679999999999836e+01
-5.752559999999999718e+01
-5.722050000000000125e+01
-5.731199999999999761e+01
-5.722050000000000125e+01
-5.715939999999999799e+01
-5.697630000000000194e+01
-5.709839999999999804e+01
-5.703739999999999810e+01
-5.694579999999999842e+01
-5.712890000000000157e+01
-5.712890000000000157e+01
-5.749510000000000076e+01
-5.712890000000000157e+01
-5.706790000000000163e+01
-5.722050000000000125e+01
-5.743410000000000082e+01
-5.722050000000000125e+01
-5.761719999999999686e+01
-5.740359999999999729e+01
-5.761719999999999686e+01
-5.752559999999999718e+01
-5.776979999999999649e+01
-5.743410000000000082e+01
-5.758670000000000044e+01
-5.755619999999999692e+01
-5.761719999999999686e+01
-5.734250000000000114e+01
-5.746459999999999724e+01
-5.722050000000000125e+01
-5.752559999999999718e+01
-5.718990000000000151e+01
-5.776979999999999649e+01
-5.734250000000000114e+01
-5.715939999999999799e+01
-5.725099999999999767e+01
-5.743410000000000082e+01
-5.758670000000000044e+01
-5.761719999999999686e+01
-5.752559999999999718e+01
-5.761719999999999686e+01
-5.767819999999999681e+01
-5.746459999999999724e+01
-5.761719999999999686e+01
-5.758670000000000044e+01
-5.770870000000000033e+01
-5.795289999999999964e+01
-5.789180000000000348e+01
-5.740359999999999729e+01
-5.767819999999999681e+01
-5.728150000000000119e+01
-5.767819999999999681e+01
-5.755619999999999692e+01
-5.767819999999999681e+01
-5.780030000000000001e+01
-5.792240000000000322e+01
-5.789180000000000348e+01
-5.792240000000000322e+01
-5.776979999999999649e+01
-5.813600000000000279e+01
-5.798340000000000316e+01
-5.810549999999999926e+01
-5.776979999999999649e+01
-5.807500000000000284e+01
-5.801389999999999958e+01
-5.795289999999999964e+01
-5.789180000000000348e+01
-5.776979999999999649e+01
-5.792240000000000322e+01
-5.767819999999999681e+01
-5.764770000000000039e+01
-5.749510000000000076e+01
-5.755619999999999692e+01
-5.780030000000000001e+01
-5.770870000000000033e+01
-5.767819999999999681e+01
-5.795289999999999964e+01
-5.773930000000000007e+01
-5.807500000000000284e+01
-5.801389999999999958e+01
-5.810549999999999926e+01
-5.810549999999999926e+01
-5.813600000000000279e+01
-5.816649999999999920e+01
-5.831909999999999883e+01
-5.783080000000000354e+01
-5.801389999999999958e+01
-5.786129999999999995e+01
-5.804440000000000310e+01
-5.816649999999999920e+01
-5.816649999999999920e+01
-5.813600000000000279e+01
-5.807500000000000284e+01
-5.783080000000000354e+01
-5.776979999999999649e+01
-5.810549999999999926e+01
-5.798340000000000316e+01
-5.801389999999999958e+01
-5.813600000000000279e+01
-5.825809999999999889e+01
-5.831909999999999883e+01
-5.810549999999999926e+01
-5.828860000000000241e+01
-5.841060000000000230e+01
-5.828860000000000241e+01
-5.828860000000000241e+01
-5.792240000000000322e+01
-5.813600000000000279e+01
-5.789180000000000348e+01
-5.816649999999999920e+01
-5.810549999999999926e+01
-5.828860000000000241e+01
-5.822749999999999915e+01
-5.819700000000000273e+01
-5.816649999999999920e+01
-5.804440000000000310e+01
-5.819700000000000273e+01
-5.841060000000000230e+01
-5.831909999999999883e+01
-5.841060000000000230e+01
-5.850220000000000198e+01
-5.831909999999999883e+01
-5.853269999999999840e+01
-5.838009999999999877e+01
-5.844120000000000203e+01
-5.838009999999999877e+01
-5.850220000000000198e+01
-5.844120000000000203e+01
-5.859380000000000166e+01
-5.850220000000000198e+01
-5.838009999999999877e+01
-5.834960000000000235e+01
-5.810549999999999926e+01
-5.831909999999999883e+01
-5.841060000000000230e+01
-5.825809999999999889e+01
-5.853269999999999840e+01
-5.847169999999999845e+01
-5.856320000000000192e+01
-5.844120000000000203e+01
-5.847169999999999845e+01
-5.828860000000000241e+01
-5.853269999999999840e+01
-5.847169999999999845e+01
-5.856320000000000192e+01
-5.865480000000000160e+01
-5.841060000000000230e+01
-5.850220000000000198e+01
-5.865480000000000160e+01
-5.841060000000000230e+01
-5.831909999999999883e+01
-5.831909999999999883e+01
-5.841060000000000230e+01
-5.844120000000000203e+01
-5.841060000000000230e+01
-5.856320000000000192e+01
-5.856320000000000192e+01
-5.877689999999999770e+01
-5.865480000000000160e+01
-5.862429999999999808e+01
-5.859380000000000166e+01
-5.859380000000000166e+01
-5.874629999999999797e+01
-5.874629999999999797e+01
-5.847169999999999845e+01
-5.859380000000000166e+01
-5.844120000000000203e+01
-5.844120000000000203e+01
-5.804440000000000310e+01
-5.834960000000000235e+01
-5.825809999999999889e+01
-5.834960000000000235e+01
-5.853269999999999840e+01
-5.844120000000000203e+01
-5.828860000000000241e+01
-5.825809999999999889e+01
-5.856320000000000192e+01
-5.847169999999999845e+01
-5.844120000000000203e+01
-5.856320000000000192e+01
-5.859380000000000166e+01
-5.871580000000000155e+01
-5.859380000000000166e+01
-5.853269999999999840e+01
-5.886840000000000117e+01
-5.850220000000000198e+01
-5.856320000000000192e+01
-5.834960000000000235e+01
-5.834960000000000235e+01
-5.856320000000000192e+01
-5.847169999999999845e+01
-5.871580000000000155e+01
-5.850220000000000198e+01
-5.847169999999999845e+01
-5.850220000000000198e+01
-5.838009999999999877e+01
-5.819700000000000273e+01
-5.838009999999999877e+01
-5.853269999999999840e+01
-5.853269999999999840e+01
-5.856320000000000192e+01
-5.853269999999999840e+01
-5.850220000000000198e+01
-5.841060000000000230e+01
-5.841060000000000230e+01
-5.847169999999999845e+01
-5.838009999999999877e+01
-5.856320000000000192e+01
-5.841060000000000230e+01
-5.810549999999999926e+01
-5.841060000000000230e+01
-5.822749999999999915e+01
-5.831909999999999883e+01
-5.825809999999999889e+01
-5.834960000000000235e+01
-5.828860000000000241e+01
-5.825809999999999889e+01
-5.853269999999999840e+01
-5.831909999999999883e+01
-5.838009999999999877e+01
-5.841060000000000230e+01
-5.844120000000000203e+01
-5.859380000000000166e+01
-5.838009999999999877e+01
-5.834960000000000235e+01
-5.850220000000000198e+01
-5.822749999999999915e+01
-5.850220000000000198e+01
-5.859380000000000166e+01
-5.856320000000000192e+01
-5.847169999999999845e+01
-5.831909999999999883e+01
-5.831909999999999883e+01
-5.810549999999999926e+01
-5.816649999999999920e+01
-5.828860000000000241e+01
-5.831909999999999883e+01
-5.834960000000000235e+01
-5.822749999999999915e+01
-5.798340000000000316e+01
-5.819700000000000273e+01
-5.831909999999999883e+01
-5.828860000000000241e+01
-5.825809999999999889e+01
-5.841060000000000230e+01
-5.856320000000000192e+01
-5.844120000000000203e+01
-5.831909999999999883e+01
-5.847169999999999845e+01
-5.825809999999999889e+01
-5.816649999999999920e+01
-5.828860000000000241e+01
-5.828860000000000241e+01
-5.831909999999999883e+01
-5.828860000000000241e+01
-5.828860000000000241e+01
-5.862429999999999808e+01
-5.828860000000000241e+01
-5.856320000000000192e+01
-5.850220000000000198e+01
-5.844120000000000203e+01
-5.844120000000000203e+01
-5.850220000000000198e+01
-5.853269999999999840e+01
-5.850220000000000198e+01
-5.865480000000000160e+01
-5.841060000000000230e+01
-5.831909999999999883e+01
-5.838009999999999877e+01
-5.819700000000000273e+01
-5.813600000000000279e+01
-5.834960000000000235e+01
-5.831909999999999883e+01
-5.834960000000000235e+01
-5.844120000000000203e+01
-5.810549999999999926e+01
-5.822749999999999915e+01
-5.853269999999999840e+01
-5.807500000000000284e+01
-5.844120000000000203e+01
-5.859380000000000166e+01
-5.862429999999999808e+01
-5.847169999999999845e+01
-5.841060000000000230e+01
-5.838009999999999877e+01
-5.844120000000000203e+01
-5.822749999999999915e+01
-5.828860000000000241e+01
-5.828860000000000241e+01
-5.844120000000000203e+01
-5.859380000000000166e+01
-5.838009999999999877e+01
-5.828860000000000241e+01
-5.825809999999999889e+01
-5.834960000000000235e+01
-5.822749999999999915e+01
-5.847169999999999845e+01
-5.850220000000000198e+01
-5.850220000000000198e+01
-5.862429999999999808e+01
-5.828860000000000241e+01
-5.862429999999999808e+01
-5.828860000000000241e+01
-5.810549999999999926e+01
-5.816649999999999920e+01
-5.825809999999999889e+01
-5.804440000000000310e+01
-5.822749999999999915e+01
-5.825809999999999889e+01
-5.816649999999999920e+01
-5.819700000000000273e+01
-5.816649999999999920e+01
-5.807500000000000284e+01
-5.822749999999999915e+01
-5.825809999999999889e+01
-5.841060000000000230e+01
-5.834960000000000235e+01
-5.847169999999999845e+01
-5.862429999999999808e+01
-5.847169999999999845e+01
-5.859380000000000166e+01
-5.856320000000000192e+01
-5.850220000000000198e+01
-5.844120000000000203e+01
-5.838009999999999877e+01
-5.859380000000000166e+01
-5.853269999999999840e+01
-5.831909999999999883e+01
-5.844120000000000203e+01
-5.819700000000000273e+01
-5.847169999999999845e+01
-5.828860000000000241e+01
-5.838009999999999877e+01
-5.834960000000000235e+01
-5.825809999999999889e+01
-5.834960000000000235e+01
-5.856320000000000192e+01
-5.862429999999999808e+01
-5.853269999999999840e+01
-5.822749999999999915e+01
-5.831909999999999883e+01
-5.825809999999999889e+01
-5.853269999999999840e+01
-5.853269999999999840e+01
-5.850220000000000198e+01
-5.862429999999999808e+01
-5.847169999999999845e+01
-5.853269999999999840e+01
-5.834960000000000235e+01
-5.819700000000000273e+01
-5.822749999999999915e+01
-5.838009999999999877e+01
-5.838009999999999877e+01
-5.850220000000000198e+01
-5.853269999999999840e+01
-5.831909999999999883e+01
-5.847169999999999845e+01
-5.841060000000000230e+01
-5.825809999999999889e+01
-5.865480000000000160e+01
-5.859380000000000166e+01
-5.874629999999999797e+01
-5.844120000000000203e+01
-5.838009999999999877e+01
-5.838009999999999877e+01
-5.838009999999999877e+01
-5.844120000000000203e+01
-5.816649999999999920e+01
-5.847169999999999845e+01
-5.834960000000000235e+01
-5.819700000000000273e+01
-5.819700000000000273e+01
-5.825809999999999889e+01
-5.844120000000000203e+01
-5.816649999999999920e+01
-5.828860000000000241e+01
-5.825809999999999889e+01
-5.813600000000000279e+01
-5.828860000000000241e+01
-5.822749999999999915e+01
-5.831909999999999883e+01
-5.856320000000000192e+01
-5.838009999999999877e+01
-5.831909999999999883e+01
-5.847169999999999845e+01
-5.822749999999999915e+01
-5.828860000000000241e+01
-5.825809999999999889e+01
-5.822749999999999915e+01
-5.850220000000000198e+01
-5.841060000000000230e+01
-5.844120000000000203e+01
-5.825809999999999889e+01
-5.801389999999999958e+01
-5.825809999999999889e+01
-5.810549999999999926e+01
-5.828860000000000241e+01
-5.844120000000000203e+01
-5.844120000000000203e+01
-5.847169999999999845e+01
-5.838009999999999877e+01
-5.847169999999999845e+01
-5.853269999999999840e+01
-5.856320000000000192e+01
-5.831909999999999883e+01
-5.847169999999999845e+01
-5.838009999999999877e+01
-5.841060000000000230e+01
-5.828860000000000241e+01
-5.844120000000000203e+01
-5.834960000000000235e+01
-5.828860000000000241e+01
-5.819700000000000273e+01
-5.831909999999999883e+01
-5.819700000000000273e+01
-5.819700000000000273e+01
-5.844120000000000203e+01
-5.865480000000000160e+01
-5.850220000000000198e+01
-5.862429999999999808e+01
-5.838009999999999877e+01
-5.865480000000000160e+01
-5.856320000000000192e+01
-5.871580000000000155e+01
-5.853269999999999840e+01
-5.892940000000000111e+01
-5.850220000000000198e+01
-5.828860000000000241e+01
-5.825809999999999889e+01
-5.816649999999999920e+01
-5.850220000000000198e+01
-5.841060000000000230e+01
-5.853269999999999840e+01
-5.859380000000000166e+01
-5.834960000000000235e+01
-5.868529999999999802e+01
-5.847169999999999845e+01
-5.859380000000000166e+01
-5.868529999999999802e+01
-5.813600000000000279e+01
-5.831909999999999883e+01
-5.850220000000000198e+01
-5.862429999999999808e+01
-5.853269999999999840e+01
-5.871580000000000155e+01
-5.856320000000000192e+01
-5.865480000000000160e+01
-5.841060000000000230e+01
-5.828860000000000241e+01
-5.838009999999999877e+01
-5.831909999999999883e+01
-5.822749999999999915e+01
-5.847169999999999845e+01
-5.834960000000000235e+01
-5.841060000000000230e+01
-5.828860000000000241e+01
-5.868529999999999802e+01
-5.850220000000000198e+01
-5.862429999999999808e+01
-5.844120000000000203e+01
-5.862429999999999808e+01
-5.865480000000000160e+01
-5.850220000000000198e+01
-5.856320000000000192e+01
-5.862429999999999808e+01
-5.844120000000000203e+01
-5.834960000000000235e+01
-5.825809999999999889e+01
-5.822749999999999915e+01
-5.844120000000000203e+01
-5.841060000000000230e+01
-5.838009999999999877e+01
-5.834960000000000235e+01
-5.831909999999999883e+01
-5.834960000000000235e+01
-5.828860000000000241e+01
-5.825809999999999889e+01
-5.834960000000000235e+01
-5.844120000000000203e+01
-5.847169999999999845e+01
-5.865480000000000160e+01
-5.859380000000000166e+01
-5.856320000000000192e+01
-5.847169999999999845e+01
-5.865480000000000160e+01
-5.865480000000000160e+01
-5.859380000000000166e+01
-5.853269999999999840e+01
-5.859380000000000166e+01
-5.834960000000000235e+01
-5.847169999999999845e+01
-5.859380000000000166e+01
-5.844120000000000203e+01
-5.834960000000000235e+01
-5.825809999999999889e+01
-5.813600000000000279e+01
-5.838009999999999877e+01
-5.841060000000000230e+01
-5.874629999999999797e+01
-5.853269999999999840e+01
-5.856320000000000192e+01
-5.825809999999999889e+01
-5.856320000000000192e+01
-5.850220000000000198e+01
-5.865480000000000160e+01
-5.877689999999999770e+01
-5.853269999999999840e+01
-5.853269999999999840e+01
-5.862429999999999808e+01
-5.856320000000000192e+01
-5.841060000000000230e+01
-5.834960000000000235e+01
-5.853269999999999840e+01
-5.844120000000000203e+01
-5.847169999999999845e+01
-5.841060000000000230e+01
-5.844120000000000203e+01
-5.865480000000000160e+01
-5.844120000000000203e+01
-5.844120000000000203e+01
-5.853269999999999840e+01
-5.871580000000000155e+01
-5.862429999999999808e+01
-5.865480000000000160e+01
-5.859380000000000166e+01
-5.865480000000000160e+01
-5.853269999999999840e+01
-5.853269999999999840e+01
-5.856320000000000192e+01
-5.856320000000000192e+01
-5.838009999999999877e+01
-5.841060000000000230e+01
-5.825809999999999889e+01
-5.847169999999999845e+01
-5.831909999999999883e+01
-5.847169999999999845e+01
-5.828860000000000241e+01
-5.825809999999999889e+01
-5.838009999999999877e+01
-5.816649999999999920e+01
-5.834960000000000235e+01
-5.841060000000000230e+01
-5.847169999999999845e+01
-5.853269999999999840e+01
-5.834960000000000235e+01
-5.831909999999999883e+01
-5.834960000000000235e+01
-5.822749999999999915e+01
-5.844120000000000203e+01
-5.822749999999999915e+01
-5.841060000000000230e+01
-5.825809999999999889e+01
-5.838009999999999877e+01
-5.804440000000000310e+01
-5.813600000000000279e+01
-5.807500000000000284e+01
-5.844120000000000203e+01
-5.838009999999999877e+01
-5.850220000000000198e+01
-5.831909999999999883e+01
-5.847169999999999845e+01
-5.825809999999999889e+01
-5.847169999999999845e+01
-5.825809999999999889e+01
-5.856320000000000192e+01
-5.834960000000000235e+01
-5.828860000000000241e+01
-5.798340000000000316e+01
-5.819700000000000273e+01
-5.810549999999999926e+01
-5.828860000000000241e+01
-5.810549999999999926e+01
-5.816649999999999920e+01
-5.813600000000000279e+01
-5.838009999999999877e+01
-5.798340000000000316e+01
-5.819700000000000273e+01
-5.831909999999999883e+01
-5.822749999999999915e+01
-5.862429999999999808e+01
-5.841060000000000230e+01
-5.847169999999999845e+01
-5.828860000000000241e+01
-5.819700000000000273e+01
-5.838009999999999877e+01
-5.859380000000000166e+01
-5.838009999999999877e+01
-5.847169999999999845e+01
-5.807500000000000284e+01
-5.828860000000000241e+01
-5.816649999999999920e+01
-5.816649999999999920e+01
-5.825809999999999889e+01
-5.834960000000000235e+01
-5.841060000000000230e+01
-5.825809999999999889e+01
-5.819700000000000273e+01
-5.847169999999999845e+01
-5.834960000000000235e+01
-5.838009999999999877e+01
-5.834960000000000235e+01
-5.856320000000000192e+01
-5.838009999999999877e+01
-5.847169999999999845e+01
-5.834960000000000235e+01
-5.841060000000000230e+01
-5.844120000000000203e+01
-5.841060000000000230e+01
-5.841060000000000230e+01
-5.807500000000000284e+01
-5.828860000000000241e+01
-5.795289999999999964e+01
-5.813600000000000279e+01
-5.828860000000000241e+01
-5.825809999999999889e+01
-5.819700000000000273e+01
-5.841060000000000230e+01
-5.844120000000000203e+01
-5.862429999999999808e+01
-5.838009999999999877e+01
-5.868529999999999802e+01
-5.865480000000000160e+01
-5.868529999999999802e+01
-5.828860000000000241e+01
-5.850220000000000198e+01
-5.841060000000000230e+01
-5.844120000000000203e+01
-5.828860000000000241e+01
-5.844120000000000203e+01
-5.801389999999999958e+01
-5.838009999999999877e+01
-5.834960000000000235e+01
-5.819700000000000273e+01
-5.801389999999999958e+01
-5.822749999999999915e+01
-5.831909999999999883e+01
-5.813600000000000279e+01
-5.841060000000000230e+01
-5.825809999999999889e+01
-5.819700000000000273e+01
-5.819700000000000273e+01
-5.847169999999999845e+01
-5.850220000000000198e+01
-5.856320000000000192e+01
-5.819700000000000273e+01
-5.838009999999999877e+01
-5.804440000000000310e+01
-5.828860000000000241e+01
-5.795289999999999964e+01
-5.828860000000000241e+01
-5.816649999999999920e+01
-5.838009999999999877e+01
-5.813600000000000279e+01
-5.822749999999999915e+01
-5.831909999999999883e+01
-5.838009999999999877e+01
-5.834960000000000235e+01
-5.834960000000000235e+01
-5.847169999999999845e+01
-5.844120000000000203e+01
-5.834960000000000235e+01
-5.838009999999999877e+01
-5.828860000000000241e+01
-5.819700000000000273e+01
-5.834960000000000235e+01
-5.841060000000000230e+01
-5.844120000000000203e+01
-5.810549999999999926e+01
-5.838009999999999877e+01
-5.798340000000000316e+01
-5.822749999999999915e+01
-5.816649999999999920e+01
-5.816649999999999920e+01
-5.813600000000000279e+01
-5.816649999999999920e+01
-5.825809999999999889e+01
-5.838009999999999877e+01
-5.834960000000000235e+01
-5.865480000000000160e+01
-5.838009999999999877e+01
-5.841060000000000230e+01
-5.798340000000000316e+01
-5.813600000000000279e+01
-5.801389999999999958e+01
-5.819700000000000273e+01
-5.798340000000000316e+01
-5.816649999999999920e+01
-5.819700000000000273e+01
-5.810549999999999926e+01
-5.825809999999999889e+01
-5.838009999999999877e+01
-5.816649999999999920e+01
-5.816649999999999920e+01
-5.828860000000000241e+01
-5.825809999999999889e+01
-5.838009999999999877e+01
-5.816649999999999920e+01
-5.834960000000000235e+01
-5.822749999999999915e+01
-5.841060000000000230e+01
-5.807500000000000284e+01
-5.822749999999999915e+01
-5.816649999999999920e+01
-5.798340000000000316e+01
-5.792240000000000322e+01
-5.801389999999999958e+01
-5.798340000000000316e+01
-5.813600000000000279e+01
-5.807500000000000284e+01
-5.825809999999999889e+01
-5.780030000000000001e+01
-5.801389999999999958e+01
-5.795289999999999964e+01
-5.825809999999999889e+01
-5.828860000000000241e+01
-5.813600000000000279e+01
-5.834960000000000235e+01
-5.844120000000000203e+01
-5.810549999999999926e+01
-5.825809999999999889e+01
-5.816649999999999920e+01
-5.810549999999999926e+01
-5.834960000000000235e+01
-5.804440000000000310e+01
-5.822749999999999915e+01
-5.798340000000000316e+01
-5.795289999999999964e+01
-5.801389999999999958e+01
-5.813600000000000279e+01
-5.810549999999999926e+01
-5.825809999999999889e+01
-5.798340000000000316e+01
-5.822749999999999915e+01
-5.810549999999999926e+01
-5.813600000000000279e+01
-5.838009999999999877e+01
-5.844120000000000203e+01
-5.822749999999999915e+01
-5.838009999999999877e+01
-5.801389999999999958e+01
-5.822749999999999915e+01
-5.813600000000000279e+01
-5.807500000000000284e+01
-5.801389999999999958e+01
-5.813600000000000279e+01
-5.822749999999999915e+01
-5.816649999999999920e+01
-5.807500000000000284e+01
-5.813600000000000279e+01
-5.795289999999999964e+01
-5.819700000000000273e+01
-5.807500000000000284e+01
-5.807500000000000284e+01
-5.816649999999999920e+01
-5.816649999999999920e+01
-5.834960000000000235e+01
-5.822749999999999915e+01
-5.822749999999999915e+01
-5.828860000000000241e+01
-5.828860000000000241e+01
-5.825809999999999889e+01
-5.816649999999999920e+01
-5.804440000000000310e+01
-5.795289999999999964e+01
-5.816649999999999920e+01
-5.813600000000000279e+01
-5.786129999999999995e+01
-5.776979999999999649e+01
-5.792240000000000322e+01
-5.795289999999999964e+01
-5.789180000000000348e+01
-5.792240000000000322e+01
-5.810549999999999926e+01
-5.789180000000000348e+01
-5.813600000000000279e+01
-5.798340000000000316e+01
-5.831909999999999883e+01
-5.795289999999999964e+01
-5.813600000000000279e+01
-5.801389999999999958e+01
-5.804440000000000310e+01
-5.813600000000000279e+01
-5.819700000000000273e+01
-5.780030000000000001e+01
-5.786129999999999995e+01
-5.776979999999999649e+01
-5.786129999999999995e+01
-5.798340000000000316e+01
-5.783080000000000354e+01
-5.804440000000000310e+01
-5.816649999999999920e+01
-5.810549999999999926e+01
-5.807500000000000284e+01
-5.813600000000000279e+01
-5.810549999999999926e+01
-5.807500000000000284e+01
-5.807500000000000284e+01
-5.795289999999999964e+01
-5.792240000000000322e+01
-5.795289999999999964e+01
-5.776979999999999649e+01
-5.786129999999999995e+01
-5.783080000000000354e+01
-5.804440000000000310e+01
-5.764770000000000039e+01
-5.773930000000000007e+01
-5.764770000000000039e+01
-5.780030000000000001e+01
-5.786129999999999995e+01
-5.798340000000000316e+01
-5.810549999999999926e+01
-5.801389999999999958e+01
-5.813600000000000279e+01
-5.801389999999999958e+01
-5.795289999999999964e+01
-5.813600000000000279e+01
-5.795289999999999964e+01
-5.798340000000000316e+01
-5.816649999999999920e+01
-5.776979999999999649e+01
-5.783080000000000354e+01
-5.764770000000000039e+01
-5.789180000000000348e+01
-5.783080000000000354e+01
-5.795289999999999964e+01
-5.773930000000000007e+01
-5.804440000000000310e+01
-5.780030000000000001e+01
-5.789180000000000348e+01
-5.780030000000000001e+01
-5.819700000000000273e+01
-5.798340000000000316e+01
-5.807500000000000284e+01
-5.792240000000000322e+01
-5.780030000000000001e+01
-5.776979999999999649e+01
-5.776979999999999649e+01
-5.801389999999999958e+01
-5.792240000000000322e+01
-5.789180000000000348e+01
-5.783080000000000354e+01
-5.776979999999999649e+01
-5.743410000000000082e+01
-5.767819999999999681e+01
-5.776979999999999649e+01
-5.786129999999999995e+01
-5.786129999999999995e+01
-5.776979999999999649e+01
-5.773930000000000007e+01
-5.786129999999999995e+01
-5.764770000000000039e+01
-5.804440000000000310e+01
-5.804440000000000310e+01
-5.810549999999999926e+01
-5.804440000000000310e+01
-5.801389999999999958e+01
-5.776979999999999649e+01
-5.798340000000000316e+01
-5.776979999999999649e+01
-5.801389999999999958e+01
-5.780030000000000001e+01
-5.795289999999999964e+01
-5.773930000000000007e+01
-5.770870000000000033e+01
-5.764770000000000039e+01
-5.773930000000000007e+01
-5.773930000000000007e+01
-5.795289999999999964e+01
-5.780030000000000001e+01
-5.764770000000000039e+01
-5.786129999999999995e+01
-5.792240000000000322e+01
-5.783080000000000354e+01
-5.780030000000000001e+01
-5.795289999999999964e+01
-5.786129999999999995e+01
-5.801389999999999958e+01
-5.792240000000000322e+01
-5.810549999999999926e+01
-5.786129999999999995e+01
-5.801389999999999958e+01
-5.783080000000000354e+01
-5.780030000000000001e+01
-5.783080000000000354e+01
-5.795289999999999964e+01
-5.770870000000000033e+01
-5.783080000000000354e+01
-5.807500000000000284e+01
-5.810549999999999926e+01
-5.804440000000000310e+01
-5.819700000000000273e+01
-5.810549999999999926e+01
-5.813600000000000279e+01
-5.792240000000000322e+01
-5.789180000000000348e+01
-5.807500000000000284e+01
-5.804440000000000310e+01
-5.807500000000000284e+01
-5.773930000000000007e+01
-5.801389999999999958e+01
-5.764770000000000039e+01
-5.776979999999999649e+01
-5.764770000000000039e+01
-5.792240000000000322e+01
-5.776979999999999649e+01
-5.783080000000000354e+01
-5.789180000000000348e+01
-5.773930000000000007e+01
-5.780030000000000001e+01
-5.792240000000000322e+01
-5.798340000000000316e+01
-5.804440000000000310e+01
-5.776979999999999649e+01
-5.792240000000000322e+01
-5.792240000000000322e+01
-5.795289999999999964e+01
-5.783080000000000354e+01
-5.776979999999999649e+01
-5.792240000000000322e+01
-5.783080000000000354e+01
-5.761719999999999686e+01
-5.767819999999999681e+01
-5.758670000000000044e+01
-5.780030000000000001e+01
-5.792240000000000322e+01
-5.789180000000000348e+01
-5.792240000000000322e+01
-5.770870000000000033e+01
-5.780030000000000001e+01
-5.758670000000000044e+01
-5.795289999999999964e+01
-5.761719999999999686e+01
-5.776979999999999649e+01
-5.767819999999999681e+01
-5.795289999999999964e+01
-5.755619999999999692e+01
-5.755619999999999692e+01
-5.731199999999999761e+01
-5.767819999999999681e+01
-5.737299999999999756e+01
-5.746459999999999724e+01
-5.746459999999999724e+01
-5.740359999999999729e+01
-5.743410000000000082e+01
-5.746459999999999724e+01
-5.743410000000000082e+01
-5.749510000000000076e+01
-5.755619999999999692e+01
-5.749510000000000076e+01
-5.780030000000000001e+01
-5.764770000000000039e+01
-5.780030000000000001e+01
-5.776979999999999649e+01
-5.773930000000000007e+01
-5.776979999999999649e+01
-5.807500000000000284e+01
-5.761719999999999686e+01
-5.792240000000000322e+01
-5.746459999999999724e+01
-5.776979999999999649e+01
-5.749510000000000076e+01
-5.761719999999999686e+01
-5.767819999999999681e+01
-5.776979999999999649e+01
-5.773930000000000007e+01
-5.749510000000000076e+01
-5.734250000000000114e+01
-5.770870000000000033e+01
-5.752559999999999718e+01
-5.770870000000000033e+01
-5.767819999999999681e+01
-5.776979999999999649e+01
-5.761719999999999686e+01
-5.758670000000000044e+01
-5.764770000000000039e+01
-5.758670000000000044e+01
-5.770870000000000033e+01
-5.758670000000000044e+01
-5.767819999999999681e+01
-5.755619999999999692e+01
-5.740359999999999729e+01
-5.743410000000000082e+01
-5.755619999999999692e+01
-5.764770000000000039e+01
-5.780030000000000001e+01
-5.758670000000000044e+01
-5.773930000000000007e+01
-5.752559999999999718e+01
-5.786129999999999995e+01
-5.776979999999999649e+01
-5.755619999999999692e+01
-5.767819999999999681e+01
-5.764770000000000039e+01
-5.767819999999999681e+01
-5.773930000000000007e+01
-5.767819999999999681e+01
-5.770870000000000033e+01
-5.770870000000000033e+01
-5.770870000000000033e+01
-5.752559999999999718e+01
-5.743410000000000082e+01
-5.734250000000000114e+01
-5.731199999999999761e+01
-5.740359999999999729e+01
-5.737299999999999756e+01
-5.767819999999999681e+01
-5.752559999999999718e+01
-5.749510000000000076e+01
-5.746459999999999724e+01
-5.770870000000000033e+01
-5.749510000000000076e+01
-5.770870000000000033e+01
-5.758670000000000044e+01
-5.767819999999999681e+01
-5.752559999999999718e+01
-5.776979999999999649e+01
-5.731199999999999761e+01
-5.767819999999999681e+01
-5.737299999999999756e+01
-5.749510000000000076e+01
-5.731199999999999761e+01
-5.752559999999999718e+01
-5.731199999999999761e+01
-5.755619999999999692e+01
-5.749510000000000076e+01
-5.740359999999999729e+01
-5.761719999999999686e+01
-5.752559999999999718e+01
-5.731199999999999761e+01
-5.743410000000000082e+01
-5.743410000000000082e+01
-5.752559999999999718e+01
-5.758670000000000044e+01
-5.749510000000000076e+01
-5.749510000000000076e+01
-5.758670000000000044e+01
-5.743410000000000082e+01
-5.700679999999999836e+01
-5.731199999999999761e+01
-5.715939999999999799e+01
-5.737299999999999756e+01
-5.706790000000000163e+01
-5.715939999999999799e+01
-5.718990000000000151e+01
-5.725099999999999767e+01
-5.722050000000000125e+01
-5.706790000000000163e+01
-5.709839999999999804e+01
-5.731199999999999761e+01
-5.715939999999999799e+01
-5.746459999999999724e+01
-5.743410000000000082e+01
-5.734250000000000114e+01
-5.731199999999999761e+01
-5.725099999999999767e+01
-5.725099999999999767e+01
-5.722050000000000125e+01
-5.725099999999999767e+01
-5.728150000000000119e+01
-5.725099999999999767e+01
-5.709839999999999804e+01
-5.703739999999999810e+01
-5.697630000000000194e+01
-5.706790000000000163e+01
-5.694579999999999842e+01
-5.712890000000000157e+01
-5.700679999999999836e+01
-5.694579999999999842e+01
-5.718990000000000151e+01
-5.731199999999999761e+01
-5.715939999999999799e+01
-5.718990000000000151e+01
-5.697630000000000194e+01
-5.691530000000000200e+01
-5.706790000000000163e+01
-5.697630000000000194e+01
-5.679319999999999879e+01
-5.700679999999999836e+01
-5.673219999999999885e+01
-5.709839999999999804e+01
-5.706790000000000163e+01
-5.682370000000000232e+01
-5.664059999999999917e+01
-5.682370000000000232e+01
-5.697630000000000194e+01
-5.688479999999999848e+01
-5.706790000000000163e+01
-5.691530000000000200e+01
-5.700679999999999836e+01
-5.694579999999999842e+01
-5.688479999999999848e+01
-5.673219999999999885e+01
-5.712890000000000157e+01
-5.706790000000000163e+01
-5.715939999999999799e+01
-5.685419999999999874e+01
-5.700679999999999836e+01
-5.657959999999999923e+01
-5.673219999999999885e+01
-5.679319999999999879e+01
-5.654910000000000281e+01
-5.645750000000000313e+01
-5.670170000000000243e+01
-5.648799999999999955e+01
-5.676270000000000238e+01
-5.639650000000000318e+01
-5.667110000000000269e+01
-5.664059999999999917e+01
-5.697630000000000194e+01
-5.676270000000000238e+01
-5.685419999999999874e+01
-5.679319999999999879e+01
-5.682370000000000232e+01
-5.700679999999999836e+01
-5.664059999999999917e+01
-5.694579999999999842e+01
-5.676270000000000238e+01
-5.661010000000000275e+01
-5.657959999999999923e+01
-5.651859999999999928e+01
-5.654910000000000281e+01
-5.664059999999999917e+01
-5.673219999999999885e+01
-5.679319999999999879e+01
-5.664059999999999917e+01
-5.673219999999999885e+01
-5.661010000000000275e+01
-5.661010000000000275e+01
-5.642699999999999960e+01
-5.679319999999999879e+01
-5.691530000000000200e+01
-5.697630000000000194e+01
-5.679319999999999879e+01
-5.664059999999999917e+01
-5.651859999999999928e+01
-5.667110000000000269e+01
-5.667110000000000269e+01
-5.654910000000000281e+01
-5.645750000000000313e+01
-5.664059999999999917e+01
-5.664059999999999917e+01
-5.636599999999999966e+01
-5.661010000000000275e+01
-5.661010000000000275e+01
-5.664059999999999917e+01
-5.657959999999999923e+01
-5.651859999999999928e+01
-5.664059999999999917e+01
-5.670170000000000243e+01
-5.694579999999999842e+01
-5.667110000000000269e+01
-5.682370000000000232e+01
-5.670170000000000243e+01
-5.657959999999999923e+01
-5.654910000000000281e+01
-5.645750000000000313e+01
-5.673219999999999885e+01
-5.670170000000000243e+01
-5.657959999999999923e+01
-5.667110000000000269e+01
-5.651859999999999928e+01
-5.654910000000000281e+01
-5.627439999999999998e+01
-5.633539999999999992e+01
-5.657959999999999923e+01
-5.673219999999999885e+01
-5.670170000000000243e+01
-5.670170000000000243e+01
-5.664059999999999917e+01
-5.654910000000000281e+01
-5.657959999999999923e+01
-5.670170000000000243e+01
-5.657959999999999923e+01
-5.661010000000000275e+01
-5.630490000000000350e+01
-5.618289999999999651e+01
-5.645750000000000313e+01
-5.639650000000000318e+01
-5.648799999999999955e+01
-5.642699999999999960e+01
-5.636599999999999966e+01
-5.645750000000000313e+01
-5.648799999999999955e+01
-5.642699999999999960e+01
-5.664059999999999917e+01
-5.673219999999999885e+01
-5.691530000000000200e+01
-5.648799999999999955e+01
-5.682370000000000232e+01
-5.642699999999999960e+01
-5.657959999999999923e+01
-5.654910000000000281e+01
-5.670170000000000243e+01
-5.667110000000000269e+01
-5.667110000000000269e+01
-5.654910000000000281e+01
-5.642699999999999960e+01
-5.636599999999999966e+01
-5.630490000000000350e+01
-5.633539999999999992e+01
-5.639650000000000318e+01
-5.648799999999999955e+01
-5.654910000000000281e+01
-5.664059999999999917e+01
-5.651859999999999928e+01
-5.648799999999999955e+01
-5.636599999999999966e+01
-5.661010000000000275e+01
-5.648799999999999955e+01
-5.664059999999999917e+01
-5.661010000000000275e+01
-5.657959999999999923e+01
-5.648799999999999955e+01
-5.636599999999999966e+01
-5.633539999999999992e+01
-5.642699999999999960e+01
-5.627439999999999998e+01
-5.654910000000000281e+01
-5.618289999999999651e+01
-5.630490000000000350e+01
-5.630490000000000350e+01
-5.624389999999999645e+01
-5.642699999999999960e+01
-5.633539999999999992e+01
-5.630490000000000350e+01
-5.642699999999999960e+01
-5.648799999999999955e+01
-5.624389999999999645e+01
-5.648799999999999955e+01
-5.661010000000000275e+01
-5.648799999999999955e+01
-5.627439999999999998e+01
-5.639650000000000318e+01
-5.599980000000000047e+01
-5.636599999999999966e+01
-5.593869999999999720e+01
-5.612180000000000035e+01
-5.596920000000000073e+01
-5.621340000000000003e+01
-5.606080000000000041e+01
-5.621340000000000003e+01
-5.615229999999999677e+01
-5.599980000000000047e+01
-5.596920000000000073e+01
-5.593869999999999720e+01
-5.624389999999999645e+01
-5.633539999999999992e+01
-5.606080000000000041e+01
-5.645750000000000313e+01
-5.636599999999999966e+01
-5.639650000000000318e+01
-5.630490000000000350e+01
-5.621340000000000003e+01
-5.630490000000000350e+01
-5.627439999999999998e+01
-5.618289999999999651e+01
-5.621340000000000003e+01
-5.618289999999999651e+01
-5.596920000000000073e+01
-5.593869999999999720e+01
-5.609129999999999683e+01
-5.615229999999999677e+01
-5.593869999999999720e+01
-5.624389999999999645e+01
-5.596920000000000073e+01
-5.648799999999999955e+01
-5.627439999999999998e+01
-5.648799999999999955e+01
-5.636599999999999966e+01
-5.612180000000000035e+01
-5.603029999999999688e+01
-5.603029999999999688e+01
-5.593869999999999720e+01
-5.615229999999999677e+01
-5.609129999999999683e+01
-5.624389999999999645e+01
-5.606080000000000041e+01
-5.584720000000000084e+01
-5.593869999999999720e+01
-5.593869999999999720e+01
-5.606080000000000041e+01
-5.593869999999999720e+01
-5.609129999999999683e+01
-5.596920000000000073e+01
-5.633539999999999992e+01
-5.621340000000000003e+01
-5.621340000000000003e+01
-5.612180000000000035e+01
-5.615229999999999677e+01
-5.615229999999999677e+01
-5.609129999999999683e+01
-5.603029999999999688e+01
-5.627439999999999998e+01
-5.593869999999999720e+01
-5.596920000000000073e+01
-5.590820000000000078e+01
-5.587769999999999726e+01
-5.575560000000000116e+01
-5.590820000000000078e+01
-5.566409999999999769e+01
-5.569460000000000122e+01
-5.593869999999999720e+01
-5.609129999999999683e+01
-5.593869999999999720e+01
-5.599980000000000047e+01
-5.563349999999999795e+01
-5.572509999999999764e+01
-5.593869999999999720e+01
-5.590820000000000078e+01
-5.606080000000000041e+01
-5.599980000000000047e+01
-5.603029999999999688e+01
-5.569460000000000122e+01
-5.578609999999999758e+01
-5.563349999999999795e+01
-5.560300000000000153e+01
-5.557249999999999801e+01
-5.566409999999999769e+01
-5.557249999999999801e+01
-5.578609999999999758e+01
-5.557249999999999801e+01
-5.560300000000000153e+01
-5.578609999999999758e+01
-5.575560000000000116e+01
-5.538940000000000197e+01
-5.599980000000000047e+01
-5.572509999999999764e+01
-5.569460000000000122e+01
-5.590820000000000078e+01
-5.566409999999999769e+01
-5.554200000000000159e+01
-5.563349999999999795e+01
-5.557249999999999801e+01
-5.548100000000000165e+01
-5.545040000000000191e+01
-5.578609999999999758e+01
-5.538940000000000197e+01
-5.541989999999999839e+01
-5.545040000000000191e+01
-5.545040000000000191e+01
-5.572509999999999764e+01
-5.557249999999999801e+01
-5.569460000000000122e+01
-5.554200000000000159e+01
-5.587769999999999726e+01
-5.581669999999999732e+01
-5.581669999999999732e+01
-5.581669999999999732e+01
-5.581669999999999732e+01
-5.557249999999999801e+01
-5.584720000000000084e+01
-5.545040000000000191e+01
-5.560300000000000153e+01
-5.569460000000000122e+01
-5.560300000000000153e+01
-5.578609999999999758e+01
-5.554200000000000159e+01
-5.566409999999999769e+01
-5.532840000000000202e+01
-5.529789999999999850e+01
-5.535889999999999844e+01
-5.551149999999999807e+01
-5.563349999999999795e+01
-5.563349999999999795e+01
-5.560300000000000153e+01
-5.557249999999999801e+01
-5.554200000000000159e+01
-5.541989999999999839e+01
-5.535889999999999844e+01
-5.551149999999999807e+01
-5.535889999999999844e+01
-5.529789999999999850e+01
-5.538940000000000197e+01
-5.526729999999999876e+01
-5.523680000000000234e+01
-5.523680000000000234e+01
-5.511469999999999914e+01
-5.496220000000000283e+01
-5.532840000000000202e+01
-5.505369999999999919e+01
-5.490109999999999957e+01
-5.517580000000000240e+01
-5.517580000000000240e+01
-5.535889999999999844e+01
-5.548100000000000165e+01
-5.526729999999999876e+01
-5.523680000000000234e+01
-5.502320000000000277e+01
-5.526729999999999876e+01
-5.508420000000000272e+01
-5.520629999999999882e+01
-5.535889999999999844e+01
-5.508420000000000272e+01
-5.499269999999999925e+01
-5.487060000000000315e+01
-5.480960000000000321e+01
-5.477909999999999968e+01
-5.508420000000000272e+01
-5.508420000000000272e+01
-5.508420000000000272e+01
-5.477909999999999968e+01
-5.496220000000000283e+01
-5.505369999999999919e+01
-5.511469999999999914e+01
-5.490109999999999957e+01
-5.505369999999999919e+01
-5.484009999999999962e+01
-5.487060000000000315e+01
-5.484009999999999962e+01
-5.502320000000000277e+01
-5.490109999999999957e+01
-5.493160000000000309e+01
-5.502320000000000277e+01
-5.487060000000000315e+01
-5.468750000000000000e+01
-5.484009999999999962e+01
-5.456539999999999679e+01
-5.471800000000000352e+01
-5.477909999999999968e+01
-5.496220000000000283e+01
-5.484009999999999962e+01
-5.465699999999999648e+01
-5.487060000000000315e+01
-5.474849999999999994e+01
-5.493160000000000309e+01
-5.477909999999999968e+01
-5.490109999999999957e+01
-5.499269999999999925e+01
-5.477909999999999968e+01
-5.474849999999999994e+01
-5.468750000000000000e+01
-5.453490000000000038e+01
-5.468750000000000000e+01
-5.441279999999999717e+01
-5.459590000000000032e+01
-5.462650000000000006e+01
-5.468750000000000000e+01
-5.444339999999999691e+01
-5.441279999999999717e+01
-5.444339999999999691e+01
-5.441279999999999717e+01
-5.456539999999999679e+01
-5.447390000000000043e+01
-5.456539999999999679e+01
-5.459590000000000032e+01
-5.459590000000000032e+01
-5.474849999999999994e+01
-5.468750000000000000e+01
-5.450439999999999685e+01
-5.471800000000000352e+01
-5.471800000000000352e+01
-5.471800000000000352e+01
-5.450439999999999685e+01
-5.444339999999999691e+01
-5.429079999999999728e+01
-5.441279999999999717e+01
-5.429079999999999728e+01
-5.441279999999999717e+01
-5.429079999999999728e+01
-5.426030000000000086e+01
-5.426030000000000086e+01
-5.419919999999999760e+01
-5.407710000000000150e+01
-5.435179999999999723e+01
-5.395510000000000161e+01
-5.410770000000000124e+01
-5.404659999999999798e+01
-5.410770000000000124e+01
-5.404659999999999798e+01
-5.407710000000000150e+01
-5.429079999999999728e+01
-5.416870000000000118e+01
-5.398559999999999803e+01
-5.404659999999999798e+01
-5.401610000000000156e+01
-5.374150000000000205e+01
-5.368039999999999878e+01
-5.380250000000000199e+01
-5.392459999999999809e+01
-5.383299999999999841e+01
-5.395510000000000161e+01
-5.374150000000000205e+01
-5.389399999999999835e+01
-5.374150000000000205e+01
-5.413819999999999766e+01
-5.386350000000000193e+01
-5.422970000000000113e+01
-5.380250000000000199e+01
-5.398559999999999803e+01
-5.383299999999999841e+01
-5.407710000000000150e+01
-5.364990000000000236e+01
-5.398559999999999803e+01
-5.380250000000000199e+01
-5.383299999999999841e+01
-5.374150000000000205e+01
-5.364990000000000236e+01
-5.352779999999999916e+01
-5.349730000000000274e+01
-5.361939999999999884e+01
-5.355830000000000268e+01
-5.343630000000000280e+01
-5.361939999999999884e+01
-5.358890000000000242e+01
-5.346679999999999922e+01
-5.343630000000000280e+01
-5.340579999999999927e+01
-5.349730000000000274e+01
-5.364990000000000236e+01
-5.364990000000000236e+01
-5.346679999999999922e+01
-5.368039999999999878e+01
-5.331419999999999959e+01
-5.346679999999999922e+01
-5.346679999999999922e+01
-5.343630000000000280e+01
-5.331419999999999959e+01
-5.316159999999999997e+01
-5.316159999999999997e+01
-5.319210000000000349e+01
-5.285640000000000072e+01
-5.334470000000000312e+01
-5.310060000000000002e+01
-5.340579999999999927e+01
-5.337519999999999953e+01
-5.337519999999999953e+01
-5.334470000000000312e+01
-5.325319999999999965e+01
-5.325319999999999965e+01
-5.328370000000000317e+01
-5.343630000000000280e+01
-5.319210000000000349e+01
-5.313110000000000355e+01
-5.303960000000000008e+01
-5.313110000000000355e+01
-5.294800000000000040e+01
-5.291749999999999687e+01
-5.282589999999999719e+01
-5.282589999999999719e+01
-4.999141680365297447e+01
-4.999141680365297447e+01
-4.999141680365297447e+01
-4.999141680365297447e+01
-4.999141680365297447e+01
-4.999141680365297447e+01
-4.999141680365297447e+01
-4.999141680365297447e+01
-4.999141680365297447e+01
-4.999141680365297447e+01
-4.999141680365297447e+01
-4.999141680365297447e+01
-4.999141680365297447e+01
-4.999141680365297447e+01
-4.999141680365297447e+01
-4.999141680365297447e+01
-4.999141680365297447e+01
-4.999141680365297447e+01
-4.999141680365297447e+01
-4.999141680365297447e+01
-4.999141680365297447e+01
-4.999141680365297447e+01
-4.999141680365297447e+01
-4.999141680365297447e+01
-4.999141680365297447e+01
-4.999141680365297447e+01
-4.999141680365297447e+01
-4.999141680365297447e+01
-4.999141680365297447e+01
-4.999141680365297447e+01
-4.999141680365297447e+01
-4.999141680365297447e+01
-4.999141680365297447e+01
-4.999141680365297447e+01
-4.999141680365297447e+01
-4.999141680365297447e+01
-4.999141680365297447e+01
-4.999141680365297447e+01
-4.999141680365297447e+01
-4.999141680365297447e+01
-4.999141680365297447e+01
-4.999141680365297447e+01
-4.999141680365297447e+01
-4.999141680365297447e+01
-4.999141680365297447e+01
-4.999141680365297447e+01
-4.999141680365297447e+01
-4.999141680365297447e+01
-4.999141680365297447e+01
-4.999141680365297447e+01
-4.999141680365297447e+01
-4.999141680365297447e+01
-4.999141680365297447e+01
-4.999141680365297447e+01
-4.999141680365297447e+01
-4.999141680365297447e+01
-4.999141680365297447e+01
-4.999141680365297447e+01
-4.999141680365297447e+01
-4.999141680365297447e+01
-4.999141680365297447e+01
-4.999141680365297447e+01
-4.999141680365297447e+01
-4.999141680365297447e+01
-4.999141680365297447e+01
-4.999141680365297447e+01
-4.999141680365297447e+01
-4.999141680365297447e+01
-4.999141680365297447e+01
-4.999141680365297447e+01
-4.999141680365297447e+01
-4.999141680365297447e+01
-4.999141680365297447e+01
-4.999141680365297447e+01
-4.999141680365297447e+01
-4.999141680365297447e+01
-4.999141680365297447e+01
-4.999141680365297447e+01
-4.999141680365297447e+01
-4.999141680365297447e+01
-4.999141680365297447e+01
-4.999141680365297447e+01
-4.999141680365297447e+01
-4.999141680365297447e+01
-4.999141680365297447e+01
-4.999141680365297447e+01
-4.999141680365297447e+01
-4.999141680365297447e+01
-4.999141680365297447e+01
-4.999141680365297447e+01
-4.999141680365297447e+01
-4.999141680365297447e+01
-4.999141680365297447e+01
-4.999141680365297447e+01
-4.999141680365297447e+01
-4.999141680365297447e+01
-4.999141680365297447e+01
-4.999141680365297447e+01
-4.999141680365297447e+01
-4.999141680365297447e+01
-4.999141680365297447e+01
-4.999141680365297447e+01
-4.999141680365297447e+01
-4.999141680365297447e+01
-4.999141680365297447e+01
-4.999141680365297447e+01
-4.999141680365297447e+01
-4.999141680365297447e+01
-4.999141680365297447e+01
-4.999141680365297447e+01
-4.999141680365297447e+01
-4.999141680365297447e+01
-4.999141680365297447e+01
-4.999141680365297447e+01
-4.999141680365297447e+01
-4.999141680365297447e+01
-4.999141680365297447e+01
-4.999141680365297447e+01
-4.999141680365297447e+01
-4.999141680365297447e+01
-4.999141680365297447e+01
-4.999141680365297447e+01
-4.999141680365297447e+01
-4.999141680365297447e+01
-4.999141680365297447e+01
-4.999141680365297447e+01
-4.999141680365297447e+01
-4.999141680365297447e+01
-4.999141680365297447e+01
-4.999141680365297447e+01
-4.999141680365297447e+01
-4.999141680365297447e+01
-4.999141680365297447e+01
-4.999141680365297447e+01
-4.999141680365297447e+01
-4.999141680365297447e+01
-4.999141680365297447e+01
-4.999141680365297447e+01
-4.999141680365297447e+01
-4.999141680365297447e+01
-4.999141680365297447e+01
-4.999141680365297447e+01
-4.999141680365297447e+01
-4.999141680365297447e+01
-4.999141680365297447e+01
-4.999141680365297447e+01
-4.999141680365297447e+01
-4.999141680365297447e+01
-4.999141680365297447e+01
-4.999141680365297447e+01
-4.999141680365297447e+01
-4.999141680365297447e+01
-4.999141680365297447e+01
-4.999141680365297447e+01
-4.999141680365297447e+01
-4.999141680365297447e+01
-4.999141680365297447e+01
-4.999141680365297447e+01
-4.999141680365297447e+01
-4.999141680365297447e+01
-4.999141680365297447e+01
-4.999141680365297447e+01
-4.999141680365297447e+01
-4.999141680365297447e+01
-4.999141680365297447e+01
-4.999141680365297447e+01
-4.999141680365297447e+01
-4.999141680365297447e+01
-4.999141680365297447e+01
-4.999141680365297447e+01
-4.999141680365297447e+01
-4.999141680365297447e+01
-4.999141680365297447e+01
-4.999141680365297447e+01
-4.999141680365297447e+01
-4.999141680365297447e+01
-4.999141680365297447e+01
-4.999141680365297447e+01
-4.999141680365297447e+01
-4.999141680365297447e+01
-4.999141680365297447e+01
-4.999141680365297447e+01
-4.999141680365297447e+01
-4.999141680365297447e+01
-4.999141680365297447e+01
-4.999141680365297447e+01
-4.999141680365297447e+01
-4.999141680365297447e+01
-4.999141680365297447e+01
-4.999141680365297447e+01
-4.999141680365297447e+01
-4.999141680365297447e+01
-4.999141680365297447e+01
-4.999141680365297447e+01
-4.999141680365297447e+01
-4.999141680365297447e+01
-4.999141680365297447e+01
-4.999141680365297447e+01
-4.999141680365297447e+01
-4.999141680365297447e+01
-4.999141680365297447e+01
-4.999141680365297447e+01
-4.999141680365297447e+01
-4.999141680365297447e+01
-4.999141680365297447e+01
-4.999141680365297447e+01
-4.999141680365297447e+01
-4.999141680365297447e+01
-4.999141680365297447e+01
-4.999141680365297447e+01
-4.999141680365297447e+01
-4.999141680365297447e+01
-4.999141680365297447e+01
-4.999141680365297447e+01
-4.999141680365297447e+01
-4.999141680365297447e+01
-4.999141680365297447e+01
-4.999141680365297447e+01
-4.999141680365297447e+01
-4.676710645901639651e+01
-4.676710645901639651e+01
-4.676710645901639651e+01
-4.676710645901639651e+01
-4.676710645901639651e+01
-4.676710645901639651e+01
-4.676710645901639651e+01
-4.676710645901639651e+01
-4.676710645901639651e+01
-4.676710645901639651e+01
-4.676710645901639651e+01
-4.676710645901639651e+01
-4.676710645901639651e+01
-4.676710645901639651e+01
-4.676710645901639651e+01
-4.676710645901639651e+01
-4.676710645901639651e+01
-4.676710645901639651e+01
-4.676710645901639651e+01
-4.676710645901639651e+01
-4.676710645901639651e+01
-4.676710645901639651e+01
-4.676710645901639651e+01
-4.676710645901639651e+01
-4.676710645901639651e+01
-4.676710645901639651e+01
-4.676710645901639651e+01
-4.676710645901639651e+01
-4.676710645901639651e+01
-4.676710645901639651e+01
-4.676710645901639651e+01
-4.676710645901639651e+01
-4.676710645901639651e+01
-4.676710645901639651e+01
-4.676710645901639651e+01
-4.676710645901639651e+01
-4.676710645901639651e+01
-4.676710645901639651e+01
-4.676710645901639651e+01
-4.676710645901639651e+01
-4.676710645901639651e+01
-4.676710645901639651e+01
-4.676710645901639651e+01
-4.676710645901639651e+01
-4.676710645901639651e+01
-4.676710645901639651e+01
-4.676710645901639651e+01
-4.676710645901639651e+01
-4.676710645901639651e+01
-4.676710645901639651e+01
-4.676710645901639651e+01
-4.676710645901639651e+01
-4.676710645901639651e+01
-4.676710645901639651e+01
-4.676710645901639651e+01
-4.676710645901639651e+01
-4.676710645901639651e+01
-4.676710645901639651e+01
-4.676710645901639651e+01
-4.676710645901639651e+01
-4.676710645901639651e+01
-4.676710645901639651e+01
-4.676710645901639651e+01
-4.676710645901639651e+01
-4.676710645901639651e+01
-4.676710645901639651e+01
-4.676710645901639651e+01
-4.676710645901639651e+01
-4.676710645901639651e+01
-4.676710645901639651e+01
-4.676710645901639651e+01
-4.676710645901639651e+01
-4.676710645901639651e+01
-4.676710645901639651e+01
-4.676710645901639651e+01
-4.676710645901639651e+01
-4.676710645901639651e+01
-4.676710645901639651e+01
-4.676710645901639651e+01
-4.676710645901639651e+01
-4.676710645901639651e+01
-4.676710645901639651e+01
-4.676710645901639651e+01
-4.294367050560828858e+01
-4.294367050560828858e+01
-4.294367050560828858e+01
-4.294367050560828858e+01
-4.294367050560828858e+01
-4.294367050560828858e+01
-4.294367050560828858e+01
-4.294367050560828858e+01
-4.294367050560828858e+01
-4.294367050560828858e+01
-4.294367050560828858e+01
-4.294367050560828858e+01
-4.294367050560828858e+01
-4.294367050560828858e+01
-4.294367050560828858e+01
-4.294367050560828858e+01
-4.294367050560828858e+01
-4.294367050560828858e+01
-4.294367050560828858e+01
-4.294367050560828858e+01
-4.294367050560828858e+01
-4.294367050560828858e+01
-4.294367050560828858e+01
-4.294367050560828858e+01
-4.294367050560828858e+01
-4.294367050560828858e+01
-4.294367050560828858e+01
-4.294367050560828858e+01
-4.294367050560828858e+01
-4.294367050560828858e+01
-4.294367050560828858e+01
-4.294367050560828858e+01
-4.294367050560828858e+01
-4.294367050560828858e+01
-4.294367050560828858e+01
-4.294367050560828858e+01
-4.294367050560828858e+01
-4.294367050560828858e+01
-4.294367050560828858e+01
-4.294367050560828858e+01
-4.294367050560828858e+01
-4.294367050560828858e+01
-4.294367050560828858e+01
-4.294367050560828858e+01
-4.294367050560828858e+01
-4.294367050560828858e+01
-4.294367050560828858e+01
-4.294367050560828858e+01
-4.294367050560828858e+01
-4.294367050560828858e+01
-4.294367050560828858e+01
-4.294367050560828858e+01
-4.294367050560828858e+01
-4.294367050560828858e+01
-4.294367050560828858e+01
-4.294367050560828858e+01
-4.294367050560828858e+01
-4.294367050560828858e+01
-4.294367050560828858e+01
-4.294367050560828858e+01
-4.294367050560828858e+01
-4.294367050560828858e+01
-4.294367050560828858e+01
-4.294367050560828858e+01
-4.294367050560828858e+01
-4.294367050560828858e+01
-4.294367050560828858e+01
-4.294367050560828858e+01
-4.294367050560828858e+01
-4.294367050560828858e+01
-4.294367050560828858e+01
-4.294367050560828858e+01
-4.294367050560828858e+01
-4.294367050560828858e+01
-4.294367050560828858e+01
-4.294367050560828858e+01
-4.294367050560828858e+01
-4.294367050560828858e+01
-4.294367050560828858e+01
-4.294367050560828858e+01
-4.294367050560828858e+01
-4.294367050560828858e+01
-4.294367050560828858e+01
-4.294367050560828858e+01
-4.294367050560828858e+01
-4.294367050560828858e+01
-4.294367050560828858e+01
-4.294367050560828858e+01
-4.294367050560828858e+01
-4.294367050560828858e+01
-4.294367050560828858e+01
-4.294367050560828858e+01
-4.294367050560828858e+01
-4.294367050560828858e+01
-4.294367050560828858e+01
-4.294367050560828858e+01
-4.294367050560828858e+01
-4.294367050560828858e+01
-4.294367050560828858e+01
-4.294367050560828858e+01
-4.294367050560828858e+01
-4.294367050560828858e+01
-4.294367050560828858e+01
-4.294367050560828858e+01
-4.294367050560828858e+01
-4.294367050560828858e+01
-4.294367050560828858e+01
-4.294367050560828858e+01
-4.294367050560828858e+01
-4.294367050560828858e+01
-4.294367050560828858e+01
-4.294367050560828858e+01
-4.294367050560828858e+01
-4.294367050560828858e+01
-4.294367050560828858e+01
-4.294367050560828858e+01
-4.294367050560828858e+01
-4.294367050560828858e+01
-4.294367050560828858e+01
-4.294367050560828858e+01
-4.294367050560828858e+01
-4.294367050560828858e+01
-4.294367050560828858e+01
-4.294367050560828858e+01
-4.294367050560828858e+01
-4.294367050560828858e+01
-4.294367050560828858e+01
-4.294367050560828858e+01
-4.294367050560828858e+01
-4.294367050560828858e+01
-4.294367050560828858e+01
-4.294367050560828858e+01
-4.294367050560828858e+01
-4.294367050560828858e+01
-4.294367050560828858e+01
-4.294367050560828858e+01
-4.294367050560828858e+01
-4.294367050560828858e+01
-4.294367050560828858e+01
-4.294367050560828858e+01
-4.294367050560828858e+01
-4.294367050560828858e+01
-4.294367050560828858e+01
-4.294367050560828858e+01
-4.294367050560828858e+01
-4.294367050560828858e+01
-4.294367050560828858e+01
-4.294367050560828858e+01
-4.294367050560828858e+01
-4.294367050560828858e+01
-4.294367050560828858e+01
-4.294367050560828858e+01
-4.294367050560828858e+01
-4.294367050560828858e+01
-4.294367050560828858e+01
-4.294367050560828858e+01
-4.294367050560828858e+01
-4.294367050560828858e+01
-4.294367050560828858e+01
-4.294367050560828858e+01
-4.294367050560828858e+01
-4.294367050560828858e+01
-4.294367050560828858e+01
-4.294367050560828858e+01
-4.294367050560828858e+01
-4.294367050560828858e+01
-4.294367050560828858e+01
-4.294367050560828858e+01
-4.294367050560828858e+01
-4.294367050560828858e+01
-4.060652273670405066e+01
-4.060652273670405066e+01
-4.060652273670405066e+01
-4.060652273670405066e+01
-4.060652273670405066e+01
-4.060652273670405066e+01
-4.060652273670405066e+01
-4.060652273670405066e+01
-4.060652273670405066e+01
-4.060652273670405066e+01
-4.060652273670405066e+01
-4.060652273670405066e+01
-4.060652273670405066e+01
-4.060652273670405066e+01
-4.060652273670405066e+01
-4.060652273670405066e+01
-4.060652273670405066e+01
-4.060652273670405066e+01
-4.060652273670405066e+01
-4.060652273670405066e+01
-4.060652273670405066e+01
-4.060652273670405066e+01
-4.060652273670405066e+01
-4.060652273670405066e+01
-4.060652273670405066e+01
-4.060652273670405066e+01
-4.060652273670405066e+01
-4.060652273670405066e+01
-4.060652273670405066e+01
-4.060652273670405066e+01
-4.060652273670405066e+01
-4.060652273670405066e+01
-4.060652273670405066e+01
-4.060652273670405066e+01
-4.060652273670405066e+01
-4.060652273670405066e+01
-4.060652273670405066e+01
-4.060652273670405066e+01
-4.060652273670405066e+01
-4.060652273670405066e+01
-4.060652273670405066e+01
-4.060652273670405066e+01
-4.060652273670405066e+01
-4.060652273670405066e+01
-4.060652273670405066e+01
-4.060652273670405066e+01
-4.060652273670405066e+01
-4.060652273670405066e+01
-4.060652273670405066e+01
-4.060652273670405066e+01
-4.060652273670405066e+01
-4.060652273670405066e+01
-4.060652273670405066e+01
-4.060652273670405066e+01
-4.060652273670405066e+01
-4.060652273670405066e+01
-4.060652273670405066e+01
-4.060652273670405066e+01
-4.060652273670405066e+01
-4.060652273670405066e+01
-4.060652273670405066e+01
-4.060652273670405066e+01
-4.060652273670405066e+01
-4.060652273670405066e+01
-4.060652273670405066e+01
-4.060652273670405066e+01
-4.060652273670405066e+01
-4.060652273670405066e+01
-4.060652273670405066e+01
-4.060652273670405066e+01
-4.060652273670405066e+01
-4.060652273670405066e+01
-4.060652273670405066e+01
-4.060652273670405066e+01
-4.060652273670405066e+01
-4.060652273670405066e+01
-4.060652273670405066e+01
-4.060652273670405066e+01
-4.060652273670405066e+01
-4.060652273670405066e+01
-4.060652273670405066e+01
-4.060652273670405066e+01
-4.060652273670405066e+01
-4.060652273670405066e+01
-4.060652273670405066e+01
-4.060652273670405066e+01
-4.060652273670405066e+01
-4.060652273670405066e+01
-4.060652273670405066e+01
-4.060652273670405066e+01
-4.060652273670405066e+01
-4.060652273670405066e+01
-4.060652273670405066e+01
-4.060652273670405066e+01
-4.060652273670405066e+01
-4.060652273670405066e+01
-4.060652273670405066e+01
-4.060652273670405066e+01
-4.060652273670405066e+01
-4.060652273670405066e+01
-4.060652273670405066e+01
-4.060652273670405066e+01
-4.060652273670405066e+01
-4.060652273670405066e+01
-4.060652273670405066e+01
-4.060652273670405066e+01
-4.060652273670405066e+01
-4.060652273670405066e+01
-4.060652273670405066e+01
-4.060652273670405066e+01
-4.060652273670405066e+01
-4.060652273670405066e+01
-4.060652273670405066e+01
-4.060652273670405066e+01
-4.060652273670405066e+01
-4.060652273670405066e+01
-4.060652273670405066e+01
-4.060652273670405066e+01
-4.060652273670405066e+01
-4.060652273670405066e+01
-4.060652273670405066e+01
-4.060652273670405066e+01
-4.060652273670405066e+01
-4.060652273670405066e+01
-4.060652273670405066e+01
-4.060652273670405066e+01
-4.060652273670405066e+01
-4.060652273670405066e+01
-4.060652273670405066e+01
-4.060652273670405066e+01
-4.060652273670405066e+01
-4.060652273670405066e+01
-4.060652273670405066e+01
-4.060652273670405066e+01
-4.060652273670405066e+01
-4.060652273670405066e+01
-4.060652273670405066e+01
-4.060652273670405066e+01
-4.060652273670405066e+01
-4.060652273670405066e+01
-4.060652273670405066e+01
-4.060652273670405066e+01
-4.060652273670405066e+01
-4.060652273670405066e+01
-4.060652273670405066e+01
-4.060652273670405066e+01
-4.060652273670405066e+01
-4.060652273670405066e+01
-4.060652273670405066e+01
-3.884966843695470828e+01
-3.884966843695470828e+01
-3.884966843695470828e+01
-3.884966843695470828e+01
-3.884966843695470828e+01
-3.884966843695470828e+01
-3.884966843695470828e+01
-3.884966843695470828e+01
-3.884966843695470828e+01
-3.884966843695470828e+01
-3.884966843695470828e+01
-3.884966843695470828e+01
-3.884966843695470828e+01
-3.884966843695470828e+01
-3.884966843695470828e+01
-3.884966843695470828e+01
-3.884966843695470828e+01
-3.884966843695470828e+01
-3.884966843695470828e+01
-3.884966843695470828e+01
-3.884966843695470828e+01
-3.884966843695470828e+01
-3.884966843695470828e+01
-3.884966843695470828e+01
-3.884966843695470828e+01
-3.884966843695470828e+01
-3.884966843695470828e+01
-3.884966843695470828e+01
-3.884966843695470828e+01
-3.884966843695470828e+01
-3.884966843695470828e+01
-3.884966843695470828e+01
-3.884966843695470828e+01
-3.884966843695470828e+01
-3.884966843695470828e+01
-3.884966843695470828e+01
-3.884966843695470828e+01
-3.884966843695470828e+01
-3.884966843695470828e+01
-3.884966843695470828e+01
-3.884966843695470828e+01
-3.884966843695470828e+01
-3.884966843695470828e+01
-3.884966843695470828e+01
-3.884966843695470828e+01
-3.884966843695470828e+01
-3.884966843695470828e+01
-3.884966843695470828e+01
-3.884966843695470828e+01
-3.884966843695470828e+01
-3.884966843695470828e+01
-3.884966843695470828e+01
-3.884966843695470828e+01
-3.884966843695470828e+01
-3.884966843695470828e+01
-3.884966843695470828e+01
-3.884966843695470828e+01
-3.884966843695470828e+01
-3.884966843695470828e+01
-3.884966843695470828e+01
-3.884966843695470828e+01
-3.884966843695470828e+01
-3.884966843695470828e+01
-3.884966843695470828e+01
-3.884966843695470828e+01
-3.884966843695470828e+01
-3.884966843695470828e+01
-3.884966843695470828e+01
-3.884966843695470828e+01
-3.884966843695470828e+01
-3.884966843695470828e+01
-3.884966843695470828e+01
-3.884966843695470828e+01
-3.884966843695470828e+01
-3.884966843695470828e+01
-3.884966843695470828e+01
-3.884966843695470828e+01
-3.884966843695470828e+01
-3.884966843695470828e+01
-3.884966843695470828e+01
-3.884966843695470828e+01
-3.884966843695470828e+01
-3.884966843695470828e+01
-3.884966843695470828e+01
-3.884966843695470828e+01
-3.884966843695470828e+01
-3.884966843695470828e+01
-3.884966843695470828e+01
-3.884966843695470828e+01
-3.884966843695470828e+01
-3.884966843695470828e+01
-3.884966843695470828e+01
-3.884966843695470828e+01
-3.884966843695470828e+01
-3.884966843695470828e+01
-3.884966843695470828e+01
-3.884966843695470828e+01
-3.884966843695470828e+01
-3.884966843695470828e+01
-3.884966843695470828e+01
-3.884966843695470828e+01
-3.884966843695470828e+01
-3.884966843695470828e+01
-3.884966843695470828e+01
-3.884966843695470828e+01
-3.884966843695470828e+01
-3.884966843695470828e+01
-3.884966843695470828e+01
-3.884966843695470828e+01
-3.884966843695470828e+01
-3.884966843695470828e+01
-3.884966843695470828e+01
-3.884966843695470828e+01
-3.884966843695470828e+01
-3.884966843695470828e+01
-3.884966843695470828e+01
-3.884966843695470828e+01
-3.884966843695470828e+01
-3.884966843695470828e+01
-3.884966843695470828e+01
-3.884966843695470828e+01
-3.884966843695470828e+01
-3.884966843695470828e+01
-3.884966843695470828e+01
-3.884966843695470828e+01
-3.884966843695470828e+01
-3.884966843695470828e+01
-3.884966843695470828e+01
-3.884966843695470828e+01
-3.884966843695470828e+01
-3.884966843695470828e+01
-3.884966843695470828e+01
-3.884966843695470828e+01
-3.884966843695470828e+01
-3.884966843695470828e+01
-3.884966843695470828e+01
-3.884966843695470828e+01
-3.884966843695470828e+01
-3.682322318390946236e+01
-3.682322318390946236e+01
-3.682322318390946236e+01
-3.682322318390946236e+01
-3.682322318390946236e+01
-3.682322318390946236e+01
-3.682322318390946236e+01
-3.682322318390946236e+01
-3.682322318390946236e+01
-3.682322318390946236e+01
-3.682322318390946236e+01
-3.682322318390946236e+01
-3.682322318390946236e+01
-3.682322318390946236e+01
-3.682322318390946236e+01
-3.682322318390946236e+01
-3.682322318390946236e+01
-3.682322318390946236e+01
-3.682322318390946236e+01
-3.682322318390946236e+01
-3.682322318390946236e+01
-3.682322318390946236e+01
-3.682322318390946236e+01
-3.682322318390946236e+01
-3.682322318390946236e+01
-3.682322318390946236e+01
-3.682322318390946236e+01
-3.682322318390946236e+01
-3.682322318390946236e+01
-3.682322318390946236e+01
-3.682322318390946236e+01
-3.682322318390946236e+01
-3.682322318390946236e+01
-3.682322318390946236e+01
-3.682322318390946236e+01
-3.682322318390946236e+01
-3.682322318390946236e+01
-3.682322318390946236e+01
-3.682322318390946236e+01
-3.682322318390946236e+01
-3.682322318390946236e+01
-3.682322318390946236e+01
-3.682322318390946236e+01
-3.682322318390946236e+01
-3.682322318390946236e+01
-3.682322318390946236e+01
-3.682322318390946236e+01
-3.682322318390946236e+01
-3.682322318390946236e+01
-3.682322318390946236e+01
-3.682322318390946236e+01
-3.682322318390946236e+01
-3.682322318390946236e+01
-3.682322318390946236e+01
-3.682322318390946236e+01
-3.682322318390946236e+01
-3.682322318390946236e+01
-3.682322318390946236e+01
-3.682322318390946236e+01
-3.682322318390946236e+01
-3.682322318390946236e+01
-3.682322318390946236e+01
-3.682322318390946236e+01
-3.682322318390946236e+01
-3.682322318390946236e+01
-3.682322318390946236e+01
-3.682322318390946236e+01
-3.682322318390946236e+01
-3.682322318390946236e+01
-3.682322318390946236e+01
-3.682322318390946236e+01
-3.682322318390946236e+01
-3.682322318390946236e+01
-3.682322318390946236e+01
-3.682322318390946236e+01
-3.682322318390946236e+01
-3.682322318390946236e+01
-3.682322318390946236e+01
-3.682322318390946236e+01
-3.682322318390946236e+01
-3.682322318390946236e+01
-3.682322318390946236e+01
-3.682322318390946236e+01
-3.682322318390946236e+01
-3.682322318390946236e+01
-3.682322318390946236e+01
-3.682322318390946236e+01
-3.682322318390946236e+01
-3.682322318390946236e+01
-3.682322318390946236e+01
-3.682322318390946236e+01
-3.682322318390946236e+01
-3.682322318390946236e+01
-3.682322318390946236e+01
-3.682322318390946236e+01
-3.682322318390946236e+01
-3.682322318390946236e+01
-3.682322318390946236e+01
-3.682322318390946236e+01
-3.682322318390946236e+01
-3.682322318390946236e+01
-3.682322318390946236e+01
-3.682322318390946236e+01
-3.682322318390946236e+01
-3.682322318390946236e+01
-3.682322318390946236e+01
-3.682322318390946236e+01
-3.682322318390946236e+01
-3.682322318390946236e+01
-3.682322318390946236e+01
-3.682322318390946236e+01
-3.682322318390946236e+01
-3.682322318390946236e+01
-3.682322318390946236e+01
-3.682322318390946236e+01
-3.682322318390946236e+01
-3.682322318390946236e+01
-3.682322318390946236e+01
-3.682322318390946236e+01
-3.682322318390946236e+01
-3.682322318390946236e+01
-3.704304133673624477e+01
-3.704304133673624477e+01
-3.704304133673624477e+01
-3.704304133673624477e+01
-3.704304133673624477e+01
-3.704304133673624477e+01
-3.704304133673624477e+01
-3.704304133673624477e+01
-3.704304133673624477e+01
-3.704304133673624477e+01
-3.704304133673624477e+01
-3.704304133673624477e+01
-3.704304133673624477e+01
-3.704304133673624477e+01
-3.704304133673624477e+01
-3.704304133673624477e+01
-3.704304133673624477e+01
-3.704304133673624477e+01
-3.704304133673624477e+01
-3.704304133673624477e+01
-3.704304133673624477e+01
-3.704304133673624477e+01
-3.704304133673624477e+01
-3.704304133673624477e+01
-3.704304133673624477e+01
-3.704304133673624477e+01
-3.704304133673624477e+01
-3.704304133673624477e+01
-3.704304133673624477e+01
-3.704304133673624477e+01
-3.704304133673624477e+01
-3.704304133673624477e+01
-3.704304133673624477e+01
-3.704304133673624477e+01
-3.704304133673624477e+01
-3.704304133673624477e+01
-3.704304133673624477e+01
-3.704304133673624477e+01
-3.704304133673624477e+01
-3.704304133673624477e+01
-3.704304133673624477e+01
-3.704304133673624477e+01
-3.704304133673624477e+01
-3.704304133673624477e+01
-3.704304133673624477e+01
-3.704304133673624477e+01
-3.704304133673624477e+01
-3.704304133673624477e+01
-3.704304133673624477e+01
-3.704304133673624477e+01
-3.704304133673624477e+01
-3.704304133673624477e+01
-3.704304133673624477e+01
-3.704304133673624477e+01
-3.704304133673624477e+01
-3.704304133673624477e+01
-3.704304133673624477e+01
-3.704304133673624477e+01
-3.704304133673624477e+01
-3.704304133673624477e+01
-3.704304133673624477e+01
-3.704304133673624477e+01
-3.704304133673624477e+01
-3.704304133673624477e+01
-3.704304133673624477e+01
-3.704304133673624477e+01
-3.704304133673624477e+01
-3.704304133673624477e+01
-3.704304133673624477e+01
-3.704304133673624477e+01
-3.704304133673624477e+01
-3.704304133673624477e+01
-3.704304133673624477e+01
-3.704304133673624477e+01
-3.704304133673624477e+01
-3.704304133673624477e+01
-3.704304133673624477e+01
-3.704304133673624477e+01
-3.704304133673624477e+01
-3.704304133673624477e+01
-3.704304133673624477e+01
-3.704304133673624477e+01
-3.704304133673624477e+01
-3.704304133673624477e+01
-3.704304133673624477e+01
-3.704304133673624477e+01
-3.704304133673624477e+01
-3.704304133673624477e+01
-3.704304133673624477e+01
-3.704304133673624477e+01
-3.704304133673624477e+01
-3.704304133673624477e+01
-3.704304133673624477e+01
-3.704304133673624477e+01
-3.704304133673624477e+01
-3.704304133673624477e+01
-3.704304133673624477e+01
-3.704304133673624477e+01
-3.704304133673624477e+01
-3.704304133673624477e+01
-3.704304133673624477e+01
-3.704304133673624477e+01
-3.704304133673624477e+01
-3.704304133673624477e+01
-3.704304133673624477e+01
-3.704304133673624477e+01
-3.704304133673624477e+01
-3.704304133673624477e+01
-3.704304133673624477e+01
-3.704304133673624477e+01
-3.704304133673624477e+01
-3.704304133673624477e+01
-3.704304133673624477e+01
-3.704304133673624477e+01
-3.704304133673624477e+01
-3.704304133673624477e+01
-3.704304133673624477e+01
-3.704304133673624477e+01
-3.704304133673624477e+01
-3.704304133673624477e+01
-3.704304133673624477e+01
-3.704304133673624477e+01
-3.704304133673624477e+01
-3.704304133673624477e+01
-3.704304133673624477e+01
-3.704304133673624477e+01
-3.704304133673624477e+01
-3.704304133673624477e+01
-3.704304133673624477e+01
-3.704304133673624477e+01
-3.704304133673624477e+01
-3.704304133673624477e+01
-3.704304133673624477e+01
-3.704304133673624477e+01
-3.704304133673624477e+01
-3.704304133673624477e+01
-3.704304133673624477e+01
-3.704304133673624477e+01
-3.704304133673624477e+01
-3.704304133673624477e+01
-3.704304133673624477e+01
-3.704304133673624477e+01
-3.704304133673624477e+01
-3.704304133673624477e+01
-3.704304133673624477e+01
-3.704304133673624477e+01
-3.704304133673624477e+01
-3.704304133673624477e+01
-3.704304133673624477e+01
-3.704304133673624477e+01
-3.704304133673624477e+01
-3.629987678497367654e+01
-3.629987678497367654e+01
-3.629987678497367654e+01
-3.629987678497367654e+01
-3.629987678497367654e+01
-3.629987678497367654e+01
-3.629987678497367654e+01
-3.629987678497367654e+01
-3.629987678497367654e+01
-3.629987678497367654e+01
-3.629987678497367654e+01
-3.629987678497367654e+01
-3.629987678497367654e+01
-3.629987678497367654e+01
-3.629987678497367654e+01
-3.629987678497367654e+01
-3.629987678497367654e+01
-3.629987678497367654e+01
-3.629987678497367654e+01
-3.629987678497367654e+01
-3.629987678497367654e+01
-3.629987678497367654e+01
-3.629987678497367654e+01
-3.629987678497367654e+01
-3.629987678497367654e+01
-3.629987678497367654e+01
-3.629987678497367654e+01
-3.629987678497367654e+01
-3.629987678497367654e+01
-3.629987678497367654e+01
-3.629987678497367654e+01
-3.629987678497367654e+01
-3.629987678497367654e+01
-3.629987678497367654e+01
-3.629987678497367654e+01
-3.629987678497367654e+01
-3.629987678497367654e+01
-3.629987678497367654e+01
-3.629987678497367654e+01
-3.629987678497367654e+01
-3.629987678497367654e+01
-3.629987678497367654e+01
-3.629987678497367654e+01
-3.629987678497367654e+01
-3.629987678497367654e+01
-3.629987678497367654e+01
-3.629987678497367654e+01
-3.629987678497367654e+01
-3.629987678497367654e+01
-3.629987678497367654e+01
-3.629987678497367654e+01
-3.629987678497367654e+01
-3.629987678497367654e+01
-3.629987678497367654e+01
-3.629987678497367654e+01
-3.629987678497367654e+01
-3.629987678497367654e+01
-3.629987678497367654e+01
-3.629987678497367654e+01
-3.629987678497367654e+01
-3.629987678497367654e+01
-3.629987678497367654e+01
-3.629987678497367654e+01
-3.629987678497367654e+01
-3.629987678497367654e+01
-3.629987678497367654e+01
-3.629987678497367654e+01
-3.629987678497367654e+01
-3.629987678497367654e+01
-3.629987678497367654e+01
-3.629987678497367654e+01
-3.629987678497367654e+01
-3.629987678497367654e+01
-3.629987678497367654e+01
-3.629987678497367654e+01
-3.629987678497367654e+01
-3.629987678497367654e+01
-3.629987678497367654e+01
-3.629987678497367654e+01
-3.629987678497367654e+01
-3.629987678497367654e+01
-3.629987678497367654e+01
-3.629987678497367654e+01
-3.629987678497367654e+01
-3.629987678497367654e+01
-3.629987678497367654e+01
-3.629987678497367654e+01
-3.629987678497367654e+01
-3.629987678497367654e+01
-3.629987678497367654e+01
-3.629987678497367654e+01
-3.629987678497367654e+01
-3.629987678497367654e+01
-3.629987678497367654e+01
-3.629987678497367654e+01
-3.629987678497367654e+01
-3.629987678497367654e+01
-3.629987678497367654e+01
-3.629987678497367654e+01
-3.629987678497367654e+01
-3.629987678497367654e+01
-3.629987678497367654e+01
-3.629987678497367654e+01
-3.629987678497367654e+01
-3.629987678497367654e+01
-3.629987678497367654e+01
-3.629987678497367654e+01
-3.629987678497367654e+01
-3.629987678497367654e+01
-3.629987678497367654e+01
-3.629987678497367654e+01
-3.629987678497367654e+01
-3.629987678497367654e+01
-3.629987678497367654e+01
-3.629987678497367654e+01
-3.629987678497367654e+01
-3.629987678497367654e+01
-3.629987678497367654e+01
-3.629987678497367654e+01
-3.629987678497367654e+01
-3.629987678497367654e+01
-3.629987678497367654e+01
-3.629987678497367654e+01
-3.627570756777353012e+01
-3.627570756777353012e+01
-3.627570756777353012e+01
-3.627570756777353012e+01
-3.627570756777353012e+01
-3.627570756777353012e+01
-3.627570756777353012e+01
-3.627570756777353012e+01
-3.627570756777353012e+01
-3.627570756777353012e+01
-3.627570756777353012e+01
-3.627570756777353012e+01
-3.627570756777353012e+01
-3.627570756777353012e+01
-3.627570756777353012e+01
-3.627570756777353012e+01
-3.627570756777353012e+01
-3.627570756777353012e+01
-3.627570756777353012e+01
-3.627570756777353012e+01
-3.627570756777353012e+01
-3.627570756777353012e+01
-3.627570756777353012e+01
-3.627570756777353012e+01
-3.627570756777353012e+01
-3.627570756777353012e+01
-3.627570756777353012e+01
-3.627570756777353012e+01
-3.627570756777353012e+01
-3.627570756777353012e+01
-3.627570756777353012e+01
-3.627570756777353012e+01
-3.627570756777353012e+01
-3.627570756777353012e+01
-3.627570756777353012e+01
-3.627570756777353012e+01
-3.627570756777353012e+01
-3.627570756777353012e+01
-3.627570756777353012e+01
-3.627570756777353012e+01
-3.627570756777353012e+01
-3.627570756777353012e+01
-3.627570756777353012e+01
-3.627570756777353012e+01
-3.627570756777353012e+01
-3.627570756777353012e+01
-3.627570756777353012e+01
-3.627570756777353012e+01
-3.627570756777353012e+01
-3.627570756777353012e+01
-3.627570756777353012e+01
-3.627570756777353012e+01
-3.627570756777353012e+01
-3.627570756777353012e+01
-3.627570756777353012e+01
-3.627570756777353012e+01
-3.627570756777353012e+01
-3.627570756777353012e+01
-3.627570756777353012e+01
-3.627570756777353012e+01
-3.627570756777353012e+01
-3.627570756777353012e+01
-3.627570756777353012e+01
-3.627570756777353012e+01
-3.627570756777353012e+01
-3.627570756777353012e+01
-3.627570756777353012e+01
-3.627570756777353012e+01
-3.627570756777353012e+01
-3.627570756777353012e+01
-3.627570756777353012e+01
-3.627570756777353012e+01
-3.627570756777353012e+01
-3.627570756777353012e+01
-3.627570756777353012e+01
-3.627570756777353012e+01
-3.627570756777353012e+01
-3.627570756777353012e+01
-3.627570756777353012e+01
-3.627570756777353012e+01
-3.627570756777353012e+01
-3.627570756777353012e+01
-3.627570756777353012e+01
-3.627570756777353012e+01
-3.627570756777353012e+01
-3.627570756777353012e+01
-3.627570756777353012e+01
-3.627570756777353012e+01
-3.627570756777353012e+01
-3.627570756777353012e+01
-3.627570756777353012e+01
-3.627570756777353012e+01
-3.627570756777353012e+01
-3.627570756777353012e+01
-3.627570756777353012e+01
-3.627570756777353012e+01
-3.627570756777353012e+01
-3.627570756777353012e+01
-3.627570756777353012e+01
-3.627570756777353012e+01
-3.627570756777353012e+01
-3.627570756777353012e+01
-3.627570756777353012e+01
-3.627570756777353012e+01
-3.627570756777353012e+01
-3.627570756777353012e+01
-3.627570756777353012e+01
-3.627570756777353012e+01
-3.627570756777353012e+01
-3.627570756777353012e+01
-3.627570756777353012e+01
-3.627570756777353012e+01
-3.627570756777353012e+01
-3.627570756777353012e+01
-3.627570756777353012e+01
-3.627570756777353012e+01
-3.627570756777353012e+01
-3.627570756777353012e+01
-3.627570756777353012e+01
-3.627570756777353012e+01
-3.627570756777353012e+01
-3.627570756777353012e+01
-3.627570756777353012e+01
-3.627570756777353012e+01
-3.627570756777353012e+01
-3.627570756777353012e+01
-3.627570756777353012e+01
-3.627570756777353012e+01
-3.627570756777353012e+01
-3.627570756777353012e+01
-3.627570756777353012e+01
-3.627570756777353012e+01
-3.627570756777353012e+01
-3.627570756777353012e+01
-3.627570756777353012e+01
-3.627570756777353012e+01
-3.959508279810432896e+01
-3.959508279810432896e+01
-3.959508279810432896e+01
-3.959508279810432896e+01
-3.959508279810432896e+01
-3.959508279810432896e+01
-3.959508279810432896e+01
-3.959508279810432896e+01
-3.959508279810432896e+01
-3.959508279810432896e+01
-3.959508279810432896e+01
-3.959508279810432896e+01
-3.959508279810432896e+01
-3.959508279810432896e+01
-3.959508279810432896e+01
-3.959508279810432896e+01
-3.760156504261259158e+01
-3.760156504261259158e+01
-3.760156504261259158e+01
-3.760156504261259158e+01
-3.760156504261259158e+01
-3.760156504261259158e+01
-3.760156504261259158e+01
-3.760156504261259158e+01
-3.760156504261259158e+01
-3.760156504261259158e+01
-3.760156504261259158e+01
-3.760156504261259158e+01
-3.760156504261259158e+01
-3.760156504261259158e+01
-3.760156504261259158e+01
-3.760156504261259158e+01
-3.760156504261259158e+01
-3.760156504261259158e+01
-3.760156504261259158e+01
-3.760156504261259158e+01
-3.760156504261259158e+01
-3.760156504261259158e+01
-3.760156504261259158e+01
-3.760156504261259158e+01
-3.760156504261259158e+01
-3.760156504261259158e+01
-3.760156504261259158e+01
-3.760156504261259158e+01
-3.760156504261259158e+01
-3.760156504261259158e+01
-3.760156504261259158e+01
-3.760156504261259158e+01
-3.760156504261259158e+01
-3.760156504261259158e+01
-3.760156504261259158e+01
-3.760156504261259158e+01
-3.760156504261259158e+01
-3.760156504261259158e+01
-3.760156504261259158e+01
-3.760156504261259158e+01
-3.760156504261259158e+01
-3.760156504261259158e+01
-3.760156504261259158e+01
-3.760156504261259158e+01
-3.760156504261259158e+01
-3.760156504261259158e+01
-3.760156504261259158e+01
-3.760156504261259158e+01
-3.760156504261259158e+01
-3.760156504261259158e+01
-3.760156504261259158e+01
-3.760156504261259158e+01
-3.760156504261259158e+01
-3.760156504261259158e+01
-3.760156504261259158e+01
-3.760156504261259158e+01
-3.760156504261259158e+01
-3.760156504261259158e+01
-3.760156504261259158e+01
-3.760156504261259158e+01
-3.760156504261259158e+01
-3.760156504261259158e+01
-3.760156504261259158e+01
-3.760156504261259158e+01
-3.760156504261259158e+01
-3.760156504261259158e+01
-3.760156504261259158e+01
-3.760156504261259158e+01
-3.760156504261259158e+01
-3.760156504261259158e+01
-3.760156504261259158e+01
-3.760156504261259158e+01
-3.760156504261259158e+01
-3.760156504261259158e+01
-3.760156504261259158e+01
-3.760156504261259158e+01
-3.760156504261259158e+01
-3.760156504261259158e+01
-3.760156504261259158e+01
-3.760156504261259158e+01
-3.760156504261259158e+01
-3.760156504261259158e+01
-3.760156504261259158e+01
-3.760156504261259158e+01
-3.760156504261259158e+01
-3.760156504261259158e+01
-3.760156504261259158e+01
-3.760156504261259158e+01
-3.760156504261259158e+01
-3.760156504261259158e+01
-3.760156504261259158e+01
-3.760156504261259158e+01
-3.760156504261259158e+01
-3.760156504261259158e+01
-3.760156504261259158e+01
-3.760156504261259158e+01
-3.760156504261259158e+01
-3.760156504261259158e+01
-3.760156504261259158e+01
-3.760156504261259158e+01
-3.760156504261259158e+01
-3.760156504261259158e+01
-3.760156504261259158e+01
-3.760156504261259158e+01
-3.760156504261259158e+01
-3.760156504261259158e+01
-3.760156504261259158e+01
-3.760156504261259158e+01
-3.760156504261259158e+01
-3.760156504261259158e+01
-3.760156504261259158e+01
-3.760156504261259158e+01
-3.760156504261259158e+01
-3.760156504261259158e+01
-3.760156504261259158e+01
-3.760156504261259158e+01
-3.760156504261259158e+01
-3.760156504261259158e+01
-3.760156504261259158e+01
-3.760156504261259158e+01
-3.760156504261259158e+01
-3.760156504261259158e+01
-3.760156504261259158e+01
-3.760156504261259158e+01
-3.760156504261259158e+01
-3.760156504261259158e+01
-3.760156504261259158e+01
-3.760156504261259158e+01
-3.760156504261259158e+01
-3.760156504261259158e+01
-3.760156504261259158e+01
-3.760156504261259158e+01
-3.760156504261259158e+01
-3.760156504261259158e+01
-3.760156504261259158e+01
-3.760156504261259158e+01
-3.760156504261259158e+01
-3.760156504261259158e+01
-3.760156504261259158e+01
-3.760156504261259158e+01
-3.760156504261259158e+01
-3.760156504261259158e+01
-3.760156504261259158e+01
-3.760156504261259158e+01
-3.760156504261259158e+01
-3.760156504261259158e+01
-3.760156504261259158e+01
-3.760156504261259158e+01
-3.760156504261259158e+01
-3.760156504261259158e+01
-3.760156504261259158e+01
-3.760156504261259158e+01
-3.760156504261259158e+01
-3.760156504261259158e+01
-3.760156504261259158e+01
-3.760156504261259158e+01
-3.760156504261259158e+01
-3.760156504261259158e+01
-3.760156504261259158e+01
-3.760156504261259158e+01
-3.760156504261259158e+01
-3.760156504261259158e+01
-3.760156504261259158e+01
-3.760156504261259158e+01
-3.760156504261259158e+01
-3.760156504261259158e+01
-3.760156504261259158e+01
-3.760156504261259158e+01
-3.760156504261259158e+01
-3.760156504261259158e+01
-3.760156504261259158e+01
-3.760156504261259158e+01
-3.760156504261259158e+01
-3.760156504261259158e+01
-3.760156504261259158e+01
-3.760156504261259158e+01
-3.760156504261259158e+01
-3.760156504261259158e+01
-3.760156504261259158e+01
-3.760156504261259158e+01
-3.760156504261259158e+01
-3.760156504261259158e+01
-3.939763021347209104e+01
-3.939763021347209104e+01
-3.939763021347209104e+01
-3.939763021347209104e+01
-3.939763021347209104e+01
-3.939763021347209104e+01
-3.939763021347209104e+01
-3.939763021347209104e+01
-3.939763021347209104e+01
-3.939763021347209104e+01
-3.939763021347209104e+01
-3.939763021347209104e+01
-3.939763021347209104e+01
-3.939763021347209104e+01
-3.939763021347209104e+01
-3.939763021347209104e+01
-3.939763021347209104e+01
-3.939763021347209104e+01
-3.939763021347209104e+01
-3.939763021347209104e+01
-3.939763021347209104e+01
-3.939763021347209104e+01
-3.939763021347209104e+01
-3.939763021347209104e+01
-3.939763021347209104e+01
-3.939763021347209104e+01
-3.939763021347209104e+01
-3.939763021347209104e+01
-3.939763021347209104e+01
-3.939763021347209104e+01
-3.939763021347209104e+01
-3.939763021347209104e+01
-3.939763021347209104e+01
-3.939763021347209104e+01
-3.939763021347209104e+01
-3.939763021347209104e+01
-3.939763021347209104e+01
-3.939763021347209104e+01
-3.939763021347209104e+01
-3.939763021347209104e+01
-3.939763021347209104e+01
-3.939763021347209104e+01
-3.939763021347209104e+01
-3.939763021347209104e+01
-3.939763021347209104e+01
-3.939763021347209104e+01
-3.939763021347209104e+01
-3.939763021347209104e+01
-3.939763021347209104e+01
-3.939763021347209104e+01
-3.939763021347209104e+01
-3.939763021347209104e+01
-3.939763021347209104e+01
-3.939763021347209104e+01
-3.939763021347209104e+01
-3.939763021347209104e+01
-3.939763021347209104e+01
-3.939763021347209104e+01
-3.939763021347209104e+01
-3.939763021347209104e+01
-3.939763021347209104e+01
-3.939763021347209104e+01
-3.939763021347209104e+01
-3.939763021347209104e+01
-3.939763021347209104e+01
-3.939763021347209104e+01
-3.939763021347209104e+01
-3.939763021347209104e+01
-3.939763021347209104e+01
-3.939763021347209104e+01
-3.939763021347209104e+01
-3.939763021347209104e+01
-3.939763021347209104e+01
-3.939763021347209104e+01
-3.939763021347209104e+01
-3.939763021347209104e+01
-3.939763021347209104e+01
-3.939763021347209104e+01
-3.939763021347209104e+01
-3.939763021347209104e+01
-3.939763021347209104e+01
-3.939763021347209104e+01
-3.939763021347209104e+01
-3.939763021347209104e+01
-3.939763021347209104e+01
-3.939763021347209104e+01
-3.939763021347209104e+01
-3.939763021347209104e+01
-3.939763021347209104e+01
-3.939763021347209104e+01
-3.939763021347209104e+01
-3.939763021347209104e+01
-3.939763021347209104e+01
-3.939763021347209104e+01
-3.939763021347209104e+01
-3.939763021347209104e+01
-3.939763021347209104e+01
-3.939763021347209104e+01
-3.939763021347209104e+01
-3.939763021347209104e+01
-3.939763021347209104e+01
-3.939763021347209104e+01
-3.939763021347209104e+01
-3.939763021347209104e+01
-3.939763021347209104e+01
-3.939763021347209104e+01
-3.939763021347209104e+01
-3.939763021347209104e+01
-3.939763021347209104e+01
-3.939763021347209104e+01
-3.939763021347209104e+01
-3.939763021347209104e+01
-3.939763021347209104e+01
-3.939763021347209104e+01
-3.939763021347209104e+01
-3.939763021347209104e+01
-3.939763021347209104e+01
-3.939763021347209104e+01
-3.939763021347209104e+01
-3.939763021347209104e+01
-3.939763021347209104e+01
-3.939763021347209104e+01
-3.939763021347209104e+01
-3.939763021347209104e+01
-3.939763021347209104e+01
-3.939763021347209104e+01
-3.939763021347209104e+01
-3.939763021347209104e+01
-3.939763021347209104e+01
-3.939763021347209104e+01
-3.939763021347209104e+01
-3.939763021347209104e+01
-3.939763021347209104e+01
-3.939763021347209104e+01
-3.939763021347209104e+01
-3.939763021347209104e+01
-3.939763021347209104e+01
-3.939763021347209104e+01
-3.939763021347209104e+01
-3.939763021347209104e+01
-3.939763021347209104e+01
-3.939763021347209104e+01
-3.939763021347209104e+01
-3.939763021347209104e+01
-3.939763021347209104e+01
-3.939763021347209104e+01
-3.939763021347209104e+01
-3.939763021347209104e+01
-3.939763021347209104e+01
-3.939763021347209104e+01
-3.939763021347209104e+01
-3.939763021347209104e+01
-3.939763021347209104e+01
-3.939763021347209104e+01
-3.939763021347209104e+01
-3.939763021347209104e+01
-3.939763021347209104e+01
-3.939763021347209104e+01
-3.939763021347209104e+01
-3.939763021347209104e+01
-3.939763021347209104e+01
-3.939763021347209104e+01
-3.939763021347209104e+01
-3.939763021347209104e+01
-3.939763021347209104e+01
-3.939763021347209104e+01
-3.939763021347209104e+01
-3.939763021347209104e+01
-3.939763021347209104e+01
-3.939763021347209104e+01
-3.939763021347209104e+01
-3.939763021347209104e+01
-3.939763021347209104e+01
-3.939763021347209104e+01
-3.939763021347209104e+01
-3.939763021347209104e+01
-3.939763021347209104e+01
-3.939763021347209104e+01
-3.939763021347209104e+01
-3.939763021347209104e+01
-3.939763021347209104e+01
-3.939763021347209104e+01
-3.939763021347209104e+01
-3.939763021347209104e+01
-3.939763021347209104e+01
-3.939763021347209104e+01
-3.939763021347209104e+01
-3.939763021347209104e+01
-3.939763021347209104e+01
-3.939763021347209104e+01
-3.939763021347209104e+01
-3.939763021347209104e+01
-3.939763021347209104e+01
-3.939763021347209104e+01
-3.939763021347209104e+01
-3.939763021347209104e+01
-3.939763021347209104e+01
-3.939763021347209104e+01
-3.939763021347209104e+01
-3.939763021347209104e+01
-3.939763021347209104e+01
-3.939763021347209104e+01
-3.939763021347209104e+01
-3.939763021347209104e+01
-3.939763021347209104e+01
-3.939763021347209104e+01
-3.939763021347209104e+01
-3.939763021347209104e+01
-3.939763021347209104e+01
-3.939763021347209104e+01
-3.939763021347209104e+01
-4.275509999999999877e+01
-4.293820000000000192e+01
-4.293820000000000192e+01
-4.281620000000000203e+01
-4.302980000000000160e+01
-4.287720000000000198e+01
-4.290769999999999840e+01
-4.281620000000000203e+01
-4.287720000000000198e+01
-4.251100000000000279e+01
-4.263309999999999889e+01
-4.254149999999999920e+01
-4.269409999999999883e+01
-4.260249999999999915e+01
-4.299929999999999808e+01
-4.266360000000000241e+01
-4.013925410958904649e+01
-4.013925410958904649e+01
-4.013925410958904649e+01
-4.013925410958904649e+01
-4.013925410958904649e+01
-4.013925410958904649e+01
-4.013925410958904649e+01
-4.013925410958904649e+01
-4.013925410958904649e+01
-4.013925410958904649e+01
-4.013925410958904649e+01
-4.013925410958904649e+01
-4.013925410958904649e+01
-4.013925410958904649e+01
-4.013925410958904649e+01
-4.013925410958904649e+01
-4.013925410958904649e+01
-4.013925410958904649e+01
-4.013925410958904649e+01
-4.013925410958904649e+01
-4.013925410958904649e+01
-4.013925410958904649e+01
-4.013925410958904649e+01
-4.013925410958904649e+01
-4.013925410958904649e+01
-4.013925410958904649e+01
-4.013925410958904649e+01
-4.013925410958904649e+01
-4.013925410958904649e+01
-4.013925410958904649e+01
-4.013925410958904649e+01
-4.013925410958904649e+01
-4.013925410958904649e+01
-4.013925410958904649e+01
-4.013925410958904649e+01
-4.013925410958904649e+01
-4.013925410958904649e+01
-4.013925410958904649e+01
-4.013925410958904649e+01
-4.013925410958904649e+01
-4.013925410958904649e+01
-4.013925410958904649e+01
-4.013925410958904649e+01
-4.013925410958904649e+01
-4.013925410958904649e+01
-4.013925410958904649e+01
-4.013925410958904649e+01
-4.013925410958904649e+01
-4.013925410958904649e+01
-4.013925410958904649e+01
-4.013925410958904649e+01
-4.013925410958904649e+01
-4.013925410958904649e+01
-4.013925410958904649e+01
-4.013925410958904649e+01
-4.013925410958904649e+01
-4.013925410958904649e+01
-4.013925410958904649e+01
-4.013925410958904649e+01
-4.013925410958904649e+01
-4.013925410958904649e+01
-4.013925410958904649e+01
-4.013925410958904649e+01
-4.013925410958904649e+01
-4.013925410958904649e+01
-4.013925410958904649e+01
-4.013925410958904649e+01
-4.013925410958904649e+01
-4.013925410958904649e+01
-4.013925410958904649e+01
-4.013925410958904649e+01
-4.013925410958904649e+01
-4.013925410958904649e+01
-4.013925410958904649e+01
-4.013925410958904649e+01
-4.013925410958904649e+01
-4.013925410958904649e+01
-4.013925410958904649e+01
-4.013925410958904649e+01
-4.013925410958904649e+01
-4.013925410958904649e+01
-4.013925410958904649e+01
-4.013925410958904649e+01
-4.013925410958904649e+01
-4.013925410958904649e+01
-4.013925410958904649e+01
-4.013925410958904649e+01
-4.013925410958904649e+01
-4.013925410958904649e+01
-4.013925410958904649e+01
-4.013925410958904649e+01
-4.013925410958904649e+01
-4.013925410958904649e+01
-4.013925410958904649e+01
-4.013925410958904649e+01
-4.013925410958904649e+01
-4.013925410958904649e+01
-4.013925410958904649e+01
-4.013925410958904649e+01
-4.013925410958904649e+01
-4.013925410958904649e+01
-4.013925410958904649e+01
-4.013925410958904649e+01
-4.013925410958904649e+01
-4.013925410958904649e+01
-4.013925410958904649e+01
-4.013925410958904649e+01
-4.013925410958904649e+01
-4.013925410958904649e+01
-4.013925410958904649e+01
-4.013925410958904649e+01
-4.013925410958904649e+01
-4.013925410958904649e+01
-4.013925410958904649e+01
-4.013925410958904649e+01
-4.013925410958904649e+01
-4.013925410958904649e+01
-4.013925410958904649e+01
-4.013925410958904649e+01
-4.013925410958904649e+01
-4.013925410958904649e+01
-4.013925410958904649e+01
-4.013925410958904649e+01
-4.013925410958904649e+01
-4.013925410958904649e+01
-4.013925410958904649e+01
-4.013925410958904649e+01
-4.013925410958904649e+01
-4.013925410958904649e+01
-4.013925410958904649e+01
-4.013925410958904649e+01
-4.013925410958904649e+01
-4.013925410958904649e+01
-4.013925410958904649e+01
-4.013925410958904649e+01
-4.013925410958904649e+01
-4.013925410958904649e+01
-4.013925410958904649e+01
-4.013925410958904649e+01
-4.013925410958904649e+01
-4.013925410958904649e+01
-4.013925410958904649e+01
-4.013925410958904649e+01
-4.013925410958904649e+01
-4.013925410958904649e+01
-4.013925410958904649e+01
-4.013925410958904649e+01
-4.013925410958904649e+01
-4.013925410958904649e+01
-4.013925410958904649e+01
-4.013925410958904649e+01
-4.013925410958904649e+01
-4.013925410958904649e+01
-4.013925410958904649e+01
-4.013925410958904649e+01
-4.013925410958904649e+01
-4.013925410958904649e+01
-4.013925410958904649e+01
-4.013925410958904649e+01
-4.013925410958904649e+01
-4.013925410958904649e+01
-4.013925410958904649e+01
-4.013925410958904649e+01
-4.013925410958904649e+01
-4.013925410958904649e+01
-4.013925410958904649e+01
-4.013925410958904649e+01
-4.013925410958904649e+01
-4.013925410958904649e+01
-4.013925410958904649e+01
-4.013925410958904649e+01
-4.013925410958904649e+01
-4.013925410958904649e+01
-4.013925410958904649e+01
-4.013925410958904649e+01
-4.013925410958904649e+01
-4.013925410958904649e+01
-4.013925410958904649e+01
-4.013925410958904649e+01
-4.013925410958904649e+01
-4.013925410958904649e+01
-4.013925410958904649e+01
-4.013925410958904649e+01
-4.013925410958904649e+01
-4.013925410958904649e+01
-4.013925410958904649e+01
-4.013925410958904649e+01
-4.013925410958904649e+01
-4.013925410958904649e+01
-4.013925410958904649e+01
-4.013925410958904649e+01
-4.013925410958904649e+01
-4.013925410958904649e+01
-4.013925410958904649e+01
-4.013925410958904649e+01
-4.013925410958904649e+01
-4.013925410958904649e+01
-4.013925410958904649e+01
-4.013925410958904649e+01
-4.013925410958904649e+01
-4.013925410958904649e+01
-4.013925410958904649e+01
-4.013925410958904649e+01
-4.013925410958904649e+01
-4.013925410958904649e+01
-4.013925410958904649e+01
-4.013925410958904649e+01
-4.013925410958904649e+01
-4.013925410958904649e+01
-4.013925410958904649e+01
-4.013925410958904649e+01
-4.013925410958904649e+01
-4.013925410958904649e+01
-4.013925410958904649e+01
-4.013925410958904649e+01
-4.013925410958904649e+01
-4.013925410958904649e+01
-4.013925410958904649e+01
-4.013925410958904649e+01
-4.519650000000000034e+01
-4.476930000000000121e+01
-4.504390000000000072e+01
-4.501339999999999719e+01
-4.501339999999999719e+01
-4.498290000000000077e+01
-4.510499999999999687e+01
-4.507450000000000045e+01
-4.544069999999999965e+01
-4.553220000000000312e+01
-4.537960000000000349e+01
-4.534909999999999997e+01
-4.544069999999999965e+01
-4.534909999999999997e+01
-4.568480000000000274e+01
-4.544069999999999965e+01
-4.544069999999999965e+01
-4.559329999999999927e+01
-4.556269999999999953e+01
-4.559329999999999927e+01
-4.553220000000000312e+01
-4.553220000000000312e+01
-4.562380000000000280e+01
-4.565429999999999922e+01
-4.553220000000000312e+01
-4.571529999999999916e+01
-4.586789999999999878e+01
-4.608149999999999835e+01
-4.583740000000000236e+01
-4.614260000000000161e+01
-4.592900000000000205e+01
-4.605100000000000193e+01
-4.571529999999999916e+01
-4.595949999999999847e+01
-4.586789999999999878e+01
-4.592900000000000205e+01
-4.608149999999999835e+01
-4.608149999999999835e+01
-4.599000000000000199e+01
-4.599000000000000199e+01
-4.571529999999999916e+01
-4.583740000000000236e+01
-4.608149999999999835e+01
-4.617309999999999803e+01
-4.629520000000000124e+01
-4.635620000000000118e+01
-4.653929999999999723e+01
-4.641720000000000113e+01
-4.647829999999999728e+01
-4.660029999999999717e+01
-4.644780000000000086e+01
-4.678340000000000032e+01
-4.681400000000000006e+01
-4.672240000000000038e+01
-4.684449999999999648e+01
-4.675289999999999679e+01
-4.666140000000000043e+01
-4.675289999999999679e+01
-4.678340000000000032e+01
-4.672240000000000038e+01
-4.681400000000000006e+01
-4.687500000000000000e+01
-4.684449999999999648e+01
-4.690550000000000352e+01
-4.690550000000000352e+01
-4.696659999999999968e+01
-4.696659999999999968e+01
-4.724119999999999919e+01
-4.714970000000000283e+01
-4.708859999999999957e+01
-4.721070000000000277e+01
-4.727170000000000272e+01
-4.727170000000000272e+01
-4.733279999999999887e+01
-4.721070000000000277e+01
-4.727170000000000272e+01
-4.714970000000000283e+01
-4.727170000000000272e+01
-4.748539999999999850e+01
-4.763790000000000191e+01
-4.791259999999999764e+01
-4.782099999999999795e+01
-4.824830000000000041e+01
-4.818730000000000047e+01
-4.824830000000000041e+01
-4.855349999999999966e+01
-4.864500000000000313e+01
-4.870609999999999928e+01
-4.885860000000000269e+01
-4.876709999999999923e+01
-4.882809999999999917e+01
-4.879760000000000275e+01
-4.901120000000000232e+01
-4.891969999999999885e+01
-4.913329999999999842e+01
-4.907229999999999848e+01
-4.907229999999999848e+01
-4.910280000000000200e+01
-4.925540000000000163e+01
-4.934689999999999799e+01
-4.922489999999999810e+01
-4.940800000000000125e+01
-4.946900000000000119e+01
-4.937740000000000151e+01
-4.974369999999999692e+01
-4.965209999999999724e+01
-4.962160000000000082e+01
-4.989620000000000033e+01
-4.986569999999999681e+01
-4.998780000000000001e+01
-4.983520000000000039e+01
-4.989620000000000033e+01
-4.971309999999999718e+01
-4.992680000000000007e+01
-5.001830000000000354e+01
-5.020139999999999958e+01
-5.010990000000000322e+01
-5.026250000000000284e+01
-5.023190000000000310e+01
-5.023190000000000310e+01
-4.992680000000000007e+01
-5.041499999999999915e+01
-5.026250000000000284e+01
-5.056759999999999877e+01
-5.056759999999999877e+01
-5.056759999999999877e+01
-5.029299999999999926e+01
-5.056759999999999877e+01
-5.047610000000000241e+01
-5.078119999999999834e+01
-5.062870000000000203e+01
-5.084230000000000160e+01
-5.072019999999999840e+01
-5.081179999999999808e+01
-5.075070000000000192e+01
-5.078119999999999834e+01
-5.087279999999999802e+01
-5.114750000000000085e+01
-5.123899999999999721e+01
-5.117799999999999727e+01
-5.117799999999999727e+01
-5.117799999999999727e+01
-5.166629999999999967e+01
-5.151370000000000005e+01
-5.166629999999999967e+01
-5.151370000000000005e+01
-5.178829999999999956e+01
-5.142210000000000036e+01
-5.166629999999999967e+01
-5.154419999999999646e+01
-5.175780000000000314e+01
-5.169680000000000319e+01
-5.184940000000000282e+01
-5.181880000000000308e+01
-5.172729999999999961e+01
-5.145259999999999678e+01
-5.160520000000000351e+01
-5.184940000000000282e+01
-5.178829999999999956e+01
-5.200200000000000244e+01
-5.218509999999999849e+01
-5.221560000000000201e+01
-5.227660000000000196e+01
-5.224609999999999843e+01
-5.252080000000000126e+01
-5.227660000000000196e+01
-5.218509999999999849e+01
-5.264280000000000115e+01
-5.230709999999999837e+01
-5.258180000000000121e+01
-5.230709999999999837e+01
-5.261229999999999762e+01
-5.242920000000000158e+01
-5.245969999999999800e+01
-5.239869999999999806e+01
-5.249020000000000152e+01
-5.264280000000000115e+01
-5.255129999999999768e+01
-5.264280000000000115e+01
-5.279540000000000077e+01
-5.279540000000000077e+01
-5.264280000000000115e+01
-5.276489999999999725e+01
-5.276489999999999725e+01
-5.297849999999999682e+01
-5.303960000000000008e+01
-5.303960000000000008e+01
-5.313110000000000355e+01
-5.310060000000000002e+01
-5.282589999999999719e+01
-5.288700000000000045e+01
-5.297849999999999682e+01
-5.276489999999999725e+01
-5.261229999999999762e+01
-5.282589999999999719e+01
-5.288700000000000045e+01
-5.285640000000000072e+01
-5.261229999999999762e+01
-5.236820000000000164e+01
-5.194089999999999918e+01
-5.200200000000000244e+01
-5.203249999999999886e+01
-5.200200000000000244e+01
-5.203249999999999886e+01
-5.233760000000000190e+01
-5.209349999999999881e+01
-5.184940000000000282e+01
-5.187989999999999924e+01
-5.197140000000000271e+01
-5.209349999999999881e+01
-5.203249999999999886e+01
-5.236820000000000164e+01
-5.239869999999999806e+01
-5.230709999999999837e+01
-5.221560000000000201e+01
-5.258180000000000121e+01
-5.252080000000000126e+01
-5.270389999999999731e+01
-5.276489999999999725e+01
-5.285640000000000072e+01
-5.288700000000000045e+01
-5.294800000000000040e+01
-5.303960000000000008e+01
-5.307009999999999650e+01
-5.319210000000000349e+01
-5.307009999999999650e+01
-5.300900000000000034e+01
-5.270389999999999731e+01
-5.300900000000000034e+01
-5.303960000000000008e+01
-5.322270000000000323e+01
-5.328370000000000317e+01
-5.340579999999999927e+01
-5.334470000000000312e+01
-5.322270000000000323e+01
-5.303960000000000008e+01
-5.322270000000000323e+01
-5.325319999999999965e+01
-5.349730000000000274e+01
-5.371090000000000231e+01
-5.377199999999999847e+01
-5.374150000000000205e+01
-5.368039999999999878e+01
-5.383299999999999841e+01
-5.389399999999999835e+01
-5.398559999999999803e+01
-5.395510000000000161e+01
-5.395510000000000161e+01
-5.389399999999999835e+01
-5.389399999999999835e+01
-5.361939999999999884e+01
-5.392459999999999809e+01
-5.361939999999999884e+01
-5.395510000000000161e+01
-5.380250000000000199e+01
-5.392459999999999809e+01
-5.404659999999999798e+01
-5.413819999999999766e+01
-5.383299999999999841e+01
-5.453490000000000038e+01
-5.444339999999999691e+01
-5.438230000000000075e+01
-5.407710000000000150e+01
-5.444339999999999691e+01
-5.444339999999999691e+01
-5.441279999999999717e+01
-5.441279999999999717e+01
-5.422970000000000113e+01
-5.429079999999999728e+01
-5.447390000000000043e+01
-5.441279999999999717e+01
-5.432130000000000081e+01
-5.426030000000000086e+01
-5.459590000000000032e+01
-5.459590000000000032e+01
-5.462650000000000006e+01
-5.480960000000000321e+01
-5.453490000000000038e+01
-5.480960000000000321e+01
-5.465699999999999648e+01
-5.499269999999999925e+01
-5.477909999999999968e+01
-5.499269999999999925e+01
-5.499269999999999925e+01
-5.511469999999999914e+01
-5.505369999999999919e+01
-5.496220000000000283e+01
-5.490109999999999957e+01
-5.502320000000000277e+01
-5.496220000000000283e+01
-5.520629999999999882e+01
-5.493160000000000309e+01
-5.502320000000000277e+01
-5.517580000000000240e+01
-5.511469999999999914e+01
-5.502320000000000277e+01
-5.514529999999999887e+01
-5.538940000000000197e+01
-5.523680000000000234e+01
-5.538940000000000197e+01
-5.538940000000000197e+01
-5.554200000000000159e+01
-5.535889999999999844e+01
-5.569460000000000122e+01
-5.554200000000000159e+01
-5.548100000000000165e+01
-5.529789999999999850e+01
-5.535889999999999844e+01
-5.532840000000000202e+01
-5.569460000000000122e+01
-5.551149999999999807e+01
-5.554200000000000159e+01
-5.563349999999999795e+01
-5.560300000000000153e+01
-5.560300000000000153e+01
-5.560300000000000153e+01
-5.557249999999999801e+01
-5.575560000000000116e+01
-5.578609999999999758e+01
-5.606080000000000041e+01
-5.593869999999999720e+01
-5.584720000000000084e+01
-5.575560000000000116e+01
-5.575560000000000116e+01
-5.587769999999999726e+01
-5.584720000000000084e+01
-5.590820000000000078e+01
-5.590820000000000078e+01
-5.554200000000000159e+01
-5.532840000000000202e+01
-5.560300000000000153e+01
-5.572509999999999764e+01
-5.593869999999999720e+01
-5.590820000000000078e+01
-5.599980000000000047e+01
-5.590820000000000078e+01
-5.596920000000000073e+01
-5.606080000000000041e+01
-5.627439999999999998e+01
-5.596920000000000073e+01
-5.633539999999999992e+01
-5.603029999999999688e+01
-5.612180000000000035e+01
-5.606080000000000041e+01
-5.612180000000000035e+01
-5.621340000000000003e+01
-5.627439999999999998e+01
-5.609129999999999683e+01
-5.621340000000000003e+01
-5.615229999999999677e+01
-5.609129999999999683e+01
-5.587769999999999726e+01
-5.612180000000000035e+01
-5.636599999999999966e+01
-5.627439999999999998e+01
-5.633539999999999992e+01
-5.618289999999999651e+01
-5.633539999999999992e+01
-5.609129999999999683e+01
-5.627439999999999998e+01
-5.651859999999999928e+01
-5.654910000000000281e+01
-5.642699999999999960e+01
-5.612180000000000035e+01
-5.639650000000000318e+01
-5.630490000000000350e+01
-5.633539999999999992e+01
-5.612180000000000035e+01
-5.612180000000000035e+01
-5.615229999999999677e+01
-5.624389999999999645e+01
-5.645750000000000313e+01
-5.621340000000000003e+01
-5.645750000000000313e+01
-5.618289999999999651e+01
-5.630490000000000350e+01
-5.651859999999999928e+01
-5.654910000000000281e+01
-5.645750000000000313e+01
-5.654910000000000281e+01
-5.670170000000000243e+01
-5.654910000000000281e+01
-5.661010000000000275e+01
-5.657959999999999923e+01
-5.670170000000000243e+01
-5.673219999999999885e+01
-5.676270000000000238e+01
-5.618289999999999651e+01
-5.651859999999999928e+01
-5.639650000000000318e+01
-5.661010000000000275e+01
-5.661010000000000275e+01
-5.645750000000000313e+01
-5.642699999999999960e+01
-5.654910000000000281e+01
-5.664059999999999917e+01
-5.651859999999999928e+01
-5.679319999999999879e+01
-5.673219999999999885e+01
-5.661010000000000275e+01
-5.685419999999999874e+01
-5.676270000000000238e+01
-5.679319999999999879e+01
-5.685419999999999874e+01
-5.676270000000000238e+01
-5.700679999999999836e+01
-5.688479999999999848e+01
-5.697630000000000194e+01
-5.679319999999999879e+01
-5.685419999999999874e+01
-5.691530000000000200e+01
-5.676270000000000238e+01
-5.691530000000000200e+01
-5.685419999999999874e+01
-5.682370000000000232e+01
-5.715939999999999799e+01
-5.712890000000000157e+01
-5.712890000000000157e+01
-5.709839999999999804e+01
-5.694579999999999842e+01
-5.709839999999999804e+01
-5.700679999999999836e+01
-5.718990000000000151e+01
-5.700679999999999836e+01
-5.715939999999999799e+01
-5.703739999999999810e+01
-5.694579999999999842e+01
-5.718990000000000151e+01
-5.718990000000000151e+01
-5.712890000000000157e+01
-5.712890000000000157e+01
-5.728150000000000119e+01
-5.712890000000000157e+01
-5.749510000000000076e+01
-5.728150000000000119e+01
-5.718990000000000151e+01
-5.758670000000000044e+01
-5.746459999999999724e+01
-5.743410000000000082e+01
-5.746459999999999724e+01
-5.743410000000000082e+01
-5.764770000000000039e+01
-5.758670000000000044e+01
-5.770870000000000033e+01
-5.749510000000000076e+01
-5.758670000000000044e+01
-5.734250000000000114e+01
-5.755619999999999692e+01
-5.752559999999999718e+01
-5.749510000000000076e+01
-5.758670000000000044e+01
-5.746459999999999724e+01
-5.737299999999999756e+01
-5.773930000000000007e+01
-5.706790000000000163e+01
-5.758670000000000044e+01
-5.764770000000000039e+01
-5.776979999999999649e+01
-5.798340000000000316e+01
-5.770870000000000033e+01
-5.743410000000000082e+01
-5.773930000000000007e+01
-5.749510000000000076e+01
-5.780030000000000001e+01
-5.767819999999999681e+01
-5.776979999999999649e+01
-5.773930000000000007e+01
-5.764770000000000039e+01
-5.752559999999999718e+01
-5.749510000000000076e+01
-5.780030000000000001e+01
-5.767819999999999681e+01
-5.780030000000000001e+01
-5.755619999999999692e+01
-5.770870000000000033e+01
-5.783080000000000354e+01
-5.795289999999999964e+01
-5.798340000000000316e+01
-5.828860000000000241e+01
-5.786129999999999995e+01
-5.804440000000000310e+01
-5.770870000000000033e+01
-5.801389999999999958e+01
-5.767819999999999681e+01
-5.798340000000000316e+01
-5.786129999999999995e+01
-5.807500000000000284e+01
-5.758670000000000044e+01
-5.780030000000000001e+01
-5.767819999999999681e+01
-5.776979999999999649e+01
-5.758670000000000044e+01
-5.789180000000000348e+01
-5.770870000000000033e+01
-5.786129999999999995e+01
-5.783080000000000354e+01
-5.801389999999999958e+01
-5.810549999999999926e+01
-5.786129999999999995e+01
-5.807500000000000284e+01
-5.773930000000000007e+01
-5.828860000000000241e+01
-5.801389999999999958e+01
-5.816649999999999920e+01
-5.801389999999999958e+01
-5.816649999999999920e+01
-5.795289999999999964e+01
-5.810549999999999926e+01
-5.798340000000000316e+01
-5.810549999999999926e+01
-5.786129999999999995e+01
-5.807500000000000284e+01
-5.783080000000000354e+01
-5.789180000000000348e+01
-5.804440000000000310e+01
-5.822749999999999915e+01
-5.816649999999999920e+01
-5.828860000000000241e+01
-5.825809999999999889e+01
-5.838009999999999877e+01
-5.807500000000000284e+01
-5.831909999999999883e+01
-5.847169999999999845e+01
-5.847169999999999845e+01
-5.834960000000000235e+01
-5.828860000000000241e+01
-5.819700000000000273e+01
-5.801389999999999958e+01
-5.804440000000000310e+01
-5.804440000000000310e+01
-5.822749999999999915e+01
-5.822749999999999915e+01
-5.822749999999999915e+01
-5.816649999999999920e+01
-5.789180000000000348e+01
-5.816649999999999920e+01
-5.813600000000000279e+01
-5.816649999999999920e+01
-5.834960000000000235e+01
-5.841060000000000230e+01
-5.834960000000000235e+01
-5.831909999999999883e+01
-5.853269999999999840e+01
-5.859380000000000166e+01
-5.841060000000000230e+01
-5.834960000000000235e+01
-5.813600000000000279e+01
-5.838009999999999877e+01
-5.850220000000000198e+01
-5.825809999999999889e+01
-5.831909999999999883e+01
-5.834960000000000235e+01
-5.819700000000000273e+01
-5.841060000000000230e+01
-5.834960000000000235e+01
-5.838009999999999877e+01
-5.825809999999999889e+01
-5.856320000000000192e+01
-5.850220000000000198e+01
-5.841060000000000230e+01
-5.859380000000000166e+01
-5.825809999999999889e+01
-5.825809999999999889e+01
-5.838009999999999877e+01
-5.834960000000000235e+01
-5.844120000000000203e+01
-5.844120000000000203e+01
-5.838009999999999877e+01
-5.841060000000000230e+01
-5.831909999999999883e+01
-5.819700000000000273e+01
-5.813600000000000279e+01
-5.834960000000000235e+01
-5.847169999999999845e+01
-5.859380000000000166e+01
-5.853269999999999840e+01
-5.859380000000000166e+01
-5.877689999999999770e+01
-5.847169999999999845e+01
-5.883789999999999765e+01
-5.871580000000000155e+01
-5.862429999999999808e+01
-5.856320000000000192e+01
-5.856320000000000192e+01
-5.862429999999999808e+01
-5.856320000000000192e+01
-5.859380000000000166e+01
-5.859380000000000166e+01
-5.856320000000000192e+01
-5.865480000000000160e+01
-5.838009999999999877e+01
-5.856320000000000192e+01
-5.831909999999999883e+01
-5.871580000000000155e+01
-5.853269999999999840e+01
-5.862429999999999808e+01
-5.862429999999999808e+01
-5.868529999999999802e+01
-5.847169999999999845e+01
-5.859380000000000166e+01
-5.871580000000000155e+01
-5.877689999999999770e+01
-5.896000000000000085e+01
-5.911249999999999716e+01
-5.886840000000000117e+01
-5.868529999999999802e+01
-5.874629999999999797e+01
-5.865480000000000160e+01
-5.874629999999999797e+01
-5.868529999999999802e+01
-5.902100000000000080e+01
-5.883789999999999765e+01
-5.889889999999999759e+01
-5.886840000000000117e+01
-5.889889999999999759e+01
-5.889889999999999759e+01
-5.899049999999999727e+01
-5.892940000000000111e+01
-5.908200000000000074e+01
-5.896000000000000085e+01
-5.920409999999999684e+01
-5.886840000000000117e+01
-5.917360000000000042e+01
-5.889889999999999759e+01
-5.902100000000000080e+01
-5.892940000000000111e+01
-5.871580000000000155e+01
-5.880740000000000123e+01
-5.871580000000000155e+01
-5.874629999999999797e+01
-5.880740000000000123e+01
-5.883789999999999765e+01
-5.874629999999999797e+01
-5.871580000000000155e+01
-5.886840000000000117e+01
-5.874629999999999797e+01
-5.892940000000000111e+01
-5.902100000000000080e+01
-5.899049999999999727e+01
-5.935669999999999646e+01
-5.914309999999999690e+01
-5.917360000000000042e+01
-5.889889999999999759e+01
-5.923460000000000036e+01
-5.905149999999999721e+01
-5.911249999999999716e+01
-5.889889999999999759e+01
-5.899049999999999727e+01
-5.892940000000000111e+01
-5.914309999999999690e+01
-5.874629999999999797e+01
-5.908200000000000074e+01
-5.871580000000000155e+01
-5.905149999999999721e+01
-5.908200000000000074e+01
-5.902100000000000080e+01
-5.914309999999999690e+01
-5.905149999999999721e+01
-5.905149999999999721e+01
-5.883789999999999765e+01
-5.899049999999999727e+01
-5.926509999999999678e+01
-5.892940000000000111e+01
-5.896000000000000085e+01
-5.920409999999999684e+01
-5.880740000000000123e+01
-5.896000000000000085e+01
-5.871580000000000155e+01
-5.920409999999999684e+01
-5.880740000000000123e+01
-5.902100000000000080e+01
-5.886840000000000117e+01
-5.899049999999999727e+01
-5.886840000000000117e+01
-5.902100000000000080e+01
-5.880740000000000123e+01
-5.920409999999999684e+01
-5.908200000000000074e+01
-5.905149999999999721e+01
-5.905149999999999721e+01
-5.917360000000000042e+01
-5.899049999999999727e+01
-5.923460000000000036e+01
-5.905149999999999721e+01
-5.929569999999999652e+01
-5.902100000000000080e+01
-5.892940000000000111e+01
-5.880740000000000123e+01
-5.899049999999999727e+01
-5.892940000000000111e+01
-5.905149999999999721e+01
-5.908200000000000074e+01
-5.892940000000000111e+01
-5.892940000000000111e+01
-5.880740000000000123e+01
-5.902100000000000080e+01
-5.917360000000000042e+01
-5.947879999999999967e+01
-5.889889999999999759e+01
-5.914309999999999690e+01
-5.902100000000000080e+01
-5.905149999999999721e+01
-5.896000000000000085e+01
-5.902100000000000080e+01
-5.908200000000000074e+01
-5.905149999999999721e+01
-5.905149999999999721e+01
-5.902100000000000080e+01
-5.880740000000000123e+01
-5.886840000000000117e+01
-5.877689999999999770e+01
-5.874629999999999797e+01
-5.899049999999999727e+01
-5.896000000000000085e+01
-5.880740000000000123e+01
-5.886840000000000117e+01
-5.914309999999999690e+01
-5.899049999999999727e+01
-5.923460000000000036e+01
-5.917360000000000042e+01
-5.914309999999999690e+01
-5.911249999999999716e+01
-5.880740000000000123e+01
-5.899049999999999727e+01
-5.892940000000000111e+01
-5.905149999999999721e+01
-5.874629999999999797e+01
-5.892940000000000111e+01
-5.886840000000000117e+01
-5.892940000000000111e+01
-5.889889999999999759e+01
-5.908200000000000074e+01
-5.883789999999999765e+01
-5.908200000000000074e+01
-5.911249999999999716e+01
-5.911249999999999716e+01
-5.911249999999999716e+01
-5.929569999999999652e+01
-5.917360000000000042e+01
-5.911249999999999716e+01
-5.923460000000000036e+01
-5.932620000000000005e+01
-5.926509999999999678e+01
-5.935669999999999646e+01
-5.908200000000000074e+01
-5.908200000000000074e+01
-5.905149999999999721e+01
-5.889889999999999759e+01
-5.917360000000000042e+01
-5.911249999999999716e+01
-5.926509999999999678e+01
-5.914309999999999690e+01
-5.920409999999999684e+01
-5.917360000000000042e+01
-5.926509999999999678e+01
-5.926509999999999678e+01
-5.941770000000000351e+01
-5.920409999999999684e+01
-5.923460000000000036e+01
-5.905149999999999721e+01
-5.935669999999999646e+01
-5.908200000000000074e+01
-5.938719999999999999e+01
-5.920409999999999684e+01
-5.929569999999999652e+01
-5.920409999999999684e+01
-5.902100000000000080e+01
-5.902100000000000080e+01
-5.905149999999999721e+01
-5.911249999999999716e+01
-5.941770000000000351e+01
-5.935669999999999646e+01
-5.932620000000000005e+01
-5.920409999999999684e+01
-5.920409999999999684e+01
-5.911249999999999716e+01
-5.920409999999999684e+01
-5.953979999999999961e+01
-5.947879999999999967e+01
-5.938719999999999999e+01
-5.911249999999999716e+01
-5.923460000000000036e+01
-5.920409999999999684e+01
-5.917360000000000042e+01
-5.920409999999999684e+01
-5.920409999999999684e+01
-5.920409999999999684e+01
-5.929569999999999652e+01
-5.886840000000000117e+01
-5.932620000000000005e+01
-5.880740000000000123e+01
-5.917360000000000042e+01
-5.923460000000000036e+01
-5.941770000000000351e+01
-5.914309999999999690e+01
-5.935669999999999646e+01
-5.938719999999999999e+01
-5.932620000000000005e+01
-5.926509999999999678e+01
-5.932620000000000005e+01
-5.926509999999999678e+01
-5.917360000000000042e+01
-5.920409999999999684e+01
-5.920409999999999684e+01
-5.911249999999999716e+01
-5.920409999999999684e+01
-5.935669999999999646e+01
-5.902100000000000080e+01
-5.914309999999999690e+01
-5.914309999999999690e+01
-5.932620000000000005e+01
-5.905149999999999721e+01
-5.935669999999999646e+01
-5.953979999999999961e+01
-5.941770000000000351e+01
-5.917360000000000042e+01
-5.950930000000000319e+01
-5.941770000000000351e+01
-5.953979999999999961e+01
-5.929569999999999652e+01
-5.963130000000000308e+01
-5.950930000000000319e+01
-5.953979999999999961e+01
-5.947879999999999967e+01
-5.929569999999999652e+01
-5.917360000000000042e+01
-5.917360000000000042e+01
-5.905149999999999721e+01
-5.917360000000000042e+01
-5.932620000000000005e+01
-5.926509999999999678e+01
-5.920409999999999684e+01
-5.926509999999999678e+01
-5.932620000000000005e+01
-5.932620000000000005e+01
-5.944819999999999993e+01
-5.938719999999999999e+01
-5.938719999999999999e+01
-5.938719999999999999e+01
-5.941770000000000351e+01
-5.944819999999999993e+01
-5.957030000000000314e+01
-5.960079999999999956e+01
-5.941770000000000351e+01
-5.935669999999999646e+01
-5.953979999999999961e+01
-5.938719999999999999e+01
-5.950930000000000319e+01
-5.963130000000000308e+01
-5.957030000000000314e+01
-5.969239999999999924e+01
-5.966190000000000282e+01
-5.953979999999999961e+01
-5.953979999999999961e+01
-5.969239999999999924e+01
-5.963130000000000308e+01
-5.963130000000000308e+01
-5.984499999999999886e+01
-5.953979999999999961e+01
-5.963130000000000308e+01
-5.950930000000000319e+01
-5.929569999999999652e+01
-5.947879999999999967e+01
-5.932620000000000005e+01
-5.975339999999999918e+01
-5.960079999999999956e+01
-5.953979999999999961e+01
-5.947879999999999967e+01
-5.944819999999999993e+01
-5.938719999999999999e+01
-5.944819999999999993e+01
-5.950930000000000319e+01
-5.972290000000000276e+01
-5.978390000000000271e+01
-5.984499999999999886e+01
-5.981450000000000244e+01
-5.984499999999999886e+01
-5.963130000000000308e+01
-5.984499999999999886e+01
-5.993650000000000233e+01
-5.972290000000000276e+01
-5.987550000000000239e+01
-5.987550000000000239e+01
-5.978390000000000271e+01
-5.953979999999999961e+01
-5.960079999999999956e+01
-5.966190000000000282e+01
-5.941770000000000351e+01
-5.978390000000000271e+01
-5.953979999999999961e+01
-5.966190000000000282e+01
-5.975339999999999918e+01
-5.969239999999999924e+01
-6.015010000000000190e+01
-5.996699999999999875e+01
-5.981450000000000244e+01
-5.987550000000000239e+01
-5.975339999999999918e+01
-5.984499999999999886e+01
-5.972290000000000276e+01
-5.972290000000000276e+01
-5.990599999999999881e+01
-5.990599999999999881e+01
-5.969239999999999924e+01
-5.960079999999999956e+01
-5.941770000000000351e+01
-5.953979999999999961e+01
-5.981450000000000244e+01
-5.975339999999999918e+01
-5.981450000000000244e+01
-5.990599999999999881e+01
-5.996699999999999875e+01
-6.005859999999999843e+01
-5.999759999999999849e+01
-5.972290000000000276e+01
-5.999759999999999849e+01
-5.984499999999999886e+01
-6.002810000000000201e+01
-5.978390000000000271e+01
-5.990599999999999881e+01
-5.957030000000000314e+01
-5.981450000000000244e+01
-5.972290000000000276e+01
-5.975339999999999918e+01
-5.960079999999999956e+01
-5.969239999999999924e+01
-5.923460000000000036e+01
-5.990599999999999881e+01
-5.966190000000000282e+01
-6.005859999999999843e+01
-5.990599999999999881e+01
-5.975339999999999918e+01
-5.972290000000000276e+01
-5.966190000000000282e+01
-5.984499999999999886e+01
-5.996699999999999875e+01
-6.005859999999999843e+01
-6.008910000000000196e+01
-5.987550000000000239e+01
-5.972290000000000276e+01
-5.972290000000000276e+01
-5.950930000000000319e+01
-5.984499999999999886e+01
-5.975339999999999918e+01
-6.005859999999999843e+01
-5.987550000000000239e+01
-6.002810000000000201e+01
-5.978390000000000271e+01
-6.005859999999999843e+01
-5.969239999999999924e+01
-6.011959999999999837e+01
-5.984499999999999886e+01
-6.008910000000000196e+01
-5.996699999999999875e+01
-5.999759999999999849e+01
-5.984499999999999886e+01
-6.002810000000000201e+01
-5.981450000000000244e+01
-6.005859999999999843e+01
-5.960079999999999956e+01
-5.993650000000000233e+01
-5.950930000000000319e+01
-5.966190000000000282e+01
-5.963130000000000308e+01
-5.975339999999999918e+01
-5.984499999999999886e+01
-5.981450000000000244e+01
-5.975339999999999918e+01
-5.972290000000000276e+01
-5.984499999999999886e+01
-5.978390000000000271e+01
-6.008910000000000196e+01
-5.993650000000000233e+01
-6.015010000000000190e+01
-5.987550000000000239e+01
-5.978390000000000271e+01
-5.981450000000000244e+01
-5.969239999999999924e+01
-5.987550000000000239e+01
-5.981450000000000244e+01
-5.963130000000000308e+01
-5.993650000000000233e+01
-5.975339999999999918e+01
-5.990599999999999881e+01
-5.941770000000000351e+01
-5.990599999999999881e+01
-5.950930000000000319e+01
-5.990599999999999881e+01
-6.002810000000000201e+01
-5.999759999999999849e+01
-6.011959999999999837e+01
-5.996699999999999875e+01
-5.981450000000000244e+01
-5.987550000000000239e+01
-5.981450000000000244e+01
-5.981450000000000244e+01
-5.966190000000000282e+01
-5.981450000000000244e+01
-5.984499999999999886e+01
-5.987550000000000239e+01
-5.969239999999999924e+01
-5.966190000000000282e+01
-5.990599999999999881e+01
-5.972290000000000276e+01
-5.993650000000000233e+01
-5.978390000000000271e+01
-5.987550000000000239e+01
-5.990599999999999881e+01
-5.993650000000000233e+01
-6.005859999999999843e+01
-6.005859999999999843e+01
-5.999759999999999849e+01
-5.999759999999999849e+01
-5.984499999999999886e+01
-6.008910000000000196e+01
-6.005859999999999843e+01
-6.005859999999999843e+01
-6.008910000000000196e+01
-5.993650000000000233e+01
-5.987550000000000239e+01
-5.941770000000000351e+01
-5.969239999999999924e+01
-5.969239999999999924e+01
-5.987550000000000239e+01
-5.996699999999999875e+01
-5.999759999999999849e+01
-6.002810000000000201e+01
-5.999759999999999849e+01
-6.021119999999999806e+01
-6.015010000000000190e+01
-5.984499999999999886e+01
-5.987550000000000239e+01
-5.999759999999999849e+01
-5.990599999999999881e+01
-5.999759999999999849e+01
-6.005859999999999843e+01
-6.002810000000000201e+01
-5.984499999999999886e+01
-5.996699999999999875e+01
-5.981450000000000244e+01
-5.993650000000000233e+01
-5.981450000000000244e+01
-5.981450000000000244e+01
-5.993650000000000233e+01
-6.018070000000000164e+01
-6.011959999999999837e+01
-6.018070000000000164e+01
-6.011959999999999837e+01
-6.011959999999999837e+01
-5.993650000000000233e+01
-6.033330000000000126e+01
-6.018070000000000164e+01
-6.036379999999999768e+01
-6.027219999999999800e+01
-5.981450000000000244e+01
-6.002810000000000201e+01
-5.978390000000000271e+01
-5.996699999999999875e+01
-5.984499999999999886e+01
-6.002810000000000201e+01
-5.972290000000000276e+01
-5.996699999999999875e+01
-5.996699999999999875e+01
-5.999759999999999849e+01
-5.975339999999999918e+01
-5.990599999999999881e+01
-5.972290000000000276e+01
-6.024170000000000158e+01
-5.996699999999999875e+01
-6.021119999999999806e+01
-6.018070000000000164e+01
-6.011959999999999837e+01
-5.999759999999999849e+01
-6.011959999999999837e+01
-6.011959999999999837e+01
-5.993650000000000233e+01
-5.987550000000000239e+01
-5.984499999999999886e+01
-5.975339999999999918e+01
-5.993650000000000233e+01
-5.999759999999999849e+01
-6.008910000000000196e+01
-5.993650000000000233e+01
-6.008910000000000196e+01
-6.008910000000000196e+01
-5.987550000000000239e+01
-6.018070000000000164e+01
-6.011959999999999837e+01
-6.024170000000000158e+01
-6.015010000000000190e+01
-6.011959999999999837e+01
-5.996699999999999875e+01
-6.008910000000000196e+01
-5.981450000000000244e+01
-6.015010000000000190e+01
-5.975339999999999918e+01
-6.008910000000000196e+01
-5.987550000000000239e+01
-6.030270000000000152e+01
-5.984499999999999886e+01
-5.981450000000000244e+01
-5.996699999999999875e+01
-5.987550000000000239e+01
-5.996699999999999875e+01
-6.015010000000000190e+01
-6.008910000000000196e+01
-6.021119999999999806e+01
-6.008910000000000196e+01
-6.015010000000000190e+01
-6.036379999999999768e+01
-6.015010000000000190e+01
-6.033330000000000126e+01
-5.993650000000000233e+01
-6.027219999999999800e+01
-6.027219999999999800e+01
-6.011959999999999837e+01
-5.990599999999999881e+01
-6.008910000000000196e+01
-5.981450000000000244e+01
-6.015010000000000190e+01
-6.005859999999999843e+01
-5.999759999999999849e+01
-5.981450000000000244e+01
-5.984499999999999886e+01
-5.975339999999999918e+01
-6.005859999999999843e+01
-5.999759999999999849e+01
-6.024170000000000158e+01
-6.011959999999999837e+01
-6.015010000000000190e+01
-6.008910000000000196e+01
-6.008910000000000196e+01
-5.999759999999999849e+01
-5.993650000000000233e+01
-6.030270000000000152e+01
-5.990599999999999881e+01
-6.002810000000000201e+01
-5.984499999999999886e+01
-5.984499999999999886e+01
-5.984499999999999886e+01
-5.990599999999999881e+01
-5.984499999999999886e+01
-5.999759999999999849e+01
-5.990599999999999881e+01
-5.999759999999999849e+01
-5.996699999999999875e+01
-6.011959999999999837e+01
-6.011959999999999837e+01
-5.999759999999999849e+01
-6.011959999999999837e+01
-6.024170000000000158e+01
-6.015010000000000190e+01
-6.018070000000000164e+01
-6.027219999999999800e+01
-6.030270000000000152e+01
-6.042479999999999762e+01
-6.033330000000000126e+01
-6.018070000000000164e+01
-5.996699999999999875e+01
-5.993650000000000233e+01
-6.024170000000000158e+01
-6.039430000000000121e+01
-6.024170000000000158e+01
-6.030270000000000152e+01
-6.008910000000000196e+01
-6.033330000000000126e+01
-6.033330000000000126e+01
-6.051639999999999731e+01
-6.048579999999999757e+01
-6.033330000000000126e+01
-6.069950000000000045e+01
-6.051639999999999731e+01
-6.042479999999999762e+01
-6.036379999999999768e+01
-6.033330000000000126e+01
-6.048579999999999757e+01
-6.045530000000000115e+01
-6.033330000000000126e+01
-6.042479999999999762e+01
-6.027219999999999800e+01
-6.033330000000000126e+01
-6.036379999999999768e+01
-6.054690000000000083e+01
-6.027219999999999800e+01
-6.051639999999999731e+01
-6.033330000000000126e+01
-6.045530000000000115e+01
-6.051639999999999731e+01
-6.048579999999999757e+01
-6.060790000000000077e+01
-6.054690000000000083e+01
-6.057739999999999725e+01
-6.021119999999999806e+01
-6.030270000000000152e+01
-6.027219999999999800e+01
-6.024170000000000158e+01
-6.008910000000000196e+01
-6.008910000000000196e+01
-6.024170000000000158e+01
-6.027219999999999800e+01
-6.008910000000000196e+01
-6.033330000000000126e+01
-6.005859999999999843e+01
-6.008910000000000196e+01
-6.030270000000000152e+01
-6.027219999999999800e+01
-6.027219999999999800e+01
-6.045530000000000115e+01
-6.030270000000000152e+01
-6.039430000000000121e+01
-6.011959999999999837e+01
-6.036379999999999768e+01
-6.024170000000000158e+01
-6.018070000000000164e+01
-6.030270000000000152e+01
-6.027219999999999800e+01
-6.018070000000000164e+01
-6.008910000000000196e+01
-6.027219999999999800e+01
-6.027219999999999800e+01
-6.018070000000000164e+01
-6.033330000000000126e+01
-6.015010000000000190e+01
-6.015010000000000190e+01
-6.036379999999999768e+01
-6.008910000000000196e+01
-6.033330000000000126e+01
-6.030270000000000152e+01
-6.039430000000000121e+01
-6.021119999999999806e+01
-6.048579999999999757e+01
-5.999759999999999849e+01
-6.021119999999999806e+01
-5.993650000000000233e+01
-6.018070000000000164e+01
-6.024170000000000158e+01
-6.011959999999999837e+01
-6.030270000000000152e+01
-5.996699999999999875e+01
-5.987550000000000239e+01
-5.993650000000000233e+01
-5.993650000000000233e+01
-6.027219999999999800e+01
-6.008910000000000196e+01
-6.008910000000000196e+01
-6.045530000000000115e+01
-6.042479999999999762e+01
-6.027219999999999800e+01
-6.008910000000000196e+01
-6.033330000000000126e+01
-6.018070000000000164e+01
-6.018070000000000164e+01
-6.024170000000000158e+01
-6.015010000000000190e+01
-6.018070000000000164e+01
-6.027219999999999800e+01
-6.002810000000000201e+01
-6.011959999999999837e+01
-5.987550000000000239e+01
-5.996699999999999875e+01
-5.978390000000000271e+01
-5.990599999999999881e+01
-5.987550000000000239e+01
-6.002810000000000201e+01
-6.021119999999999806e+01
-6.005859999999999843e+01
-6.002810000000000201e+01
-6.011959999999999837e+01
-6.002810000000000201e+01
-6.005859999999999843e+01
-6.024170000000000158e+01
-6.045530000000000115e+01
-6.027219999999999800e+01
-6.021119999999999806e+01
-6.018070000000000164e+01
-6.002810000000000201e+01
-6.002810000000000201e+01
-5.978390000000000271e+01
-5.996699999999999875e+01
-5.990599999999999881e+01
-6.005859999999999843e+01
-6.005859999999999843e+01
-6.011959999999999837e+01
-5.987550000000000239e+01
-5.990599999999999881e+01
-5.981450000000000244e+01
-6.011959999999999837e+01
-5.981450000000000244e+01
-6.015010000000000190e+01
-5.990599999999999881e+01
-6.011959999999999837e+01
-5.996699999999999875e+01
-5.993650000000000233e+01
-5.978390000000000271e+01
-5.987550000000000239e+01
-5.990599999999999881e+01
-5.947879999999999967e+01
-5.960079999999999956e+01
-5.981450000000000244e+01
-5.987550000000000239e+01
-5.981450000000000244e+01
-5.969239999999999924e+01
-5.975339999999999918e+01
-6.008910000000000196e+01
-5.978390000000000271e+01
-5.966190000000000282e+01
-5.981450000000000244e+01
-5.972290000000000276e+01
-5.987550000000000239e+01
-6.005859999999999843e+01
-5.990599999999999881e+01
-5.981450000000000244e+01
-5.969239999999999924e+01
-6.008910000000000196e+01
-5.987550000000000239e+01
-5.990599999999999881e+01
-5.981450000000000244e+01
-5.996699999999999875e+01
-5.969239999999999924e+01
-5.981450000000000244e+01
-5.941770000000000351e+01
-5.966190000000000282e+01
-5.957030000000000314e+01
-5.969239999999999924e+01
-5.969239999999999924e+01
-5.978390000000000271e+01
-5.978390000000000271e+01
-5.984499999999999886e+01
-5.975339999999999918e+01
-5.969239999999999924e+01
-5.981450000000000244e+01
-5.957030000000000314e+01
-5.987550000000000239e+01
-5.953979999999999961e+01
-5.981450000000000244e+01
-5.960079999999999956e+01
-5.975339999999999918e+01
-5.978390000000000271e+01
-5.972290000000000276e+01
-5.972290000000000276e+01
-5.975339999999999918e+01
-5.929569999999999652e+01
-5.987550000000000239e+01
-5.984499999999999886e+01
-5.987550000000000239e+01
-5.975339999999999918e+01
-5.984499999999999886e+01
-5.947879999999999967e+01
-5.963130000000000308e+01
-5.975339999999999918e+01
-5.972290000000000276e+01
-5.993650000000000233e+01
-5.996699999999999875e+01
-5.990599999999999881e+01
-5.972290000000000276e+01
-5.969239999999999924e+01
-5.957030000000000314e+01
-5.957030000000000314e+01
-5.953979999999999961e+01
-5.978390000000000271e+01
-5.966190000000000282e+01
-5.972290000000000276e+01
-5.963130000000000308e+01
-5.978390000000000271e+01
-5.972290000000000276e+01
-5.966190000000000282e+01
-5.957030000000000314e+01
-5.981450000000000244e+01
-5.984499999999999886e+01
-5.963130000000000308e+01
-5.978390000000000271e+01
-5.953979999999999961e+01
-5.960079999999999956e+01
-5.975339999999999918e+01
-5.969239999999999924e+01
-5.978390000000000271e+01
-5.950930000000000319e+01
-5.935669999999999646e+01
-5.947879999999999967e+01
-5.938719999999999999e+01
-5.957030000000000314e+01
-5.960079999999999956e+01
-5.960079999999999956e+01
-5.963130000000000308e+01
-5.963130000000000308e+01
-5.975339999999999918e+01
-5.984499999999999886e+01
-5.987550000000000239e+01
-5.963130000000000308e+01
-5.975339999999999918e+01
-5.978390000000000271e+01
-5.957030000000000314e+01
-5.950930000000000319e+01
-5.953979999999999961e+01
-5.935669999999999646e+01
-5.969239999999999924e+01
-5.938719999999999999e+01
-5.966190000000000282e+01
-5.960079999999999956e+01
-5.963130000000000308e+01
-5.914309999999999690e+01
-5.953979999999999961e+01
-5.950930000000000319e+01
-5.960079999999999956e+01
-5.960079999999999956e+01
-5.969239999999999924e+01
-5.978390000000000271e+01
-5.984499999999999886e+01
-5.987550000000000239e+01
-5.981450000000000244e+01
-5.966190000000000282e+01
-5.981450000000000244e+01
-5.969239999999999924e+01
-5.963130000000000308e+01
-6.005859999999999843e+01
-5.966190000000000282e+01
-5.966190000000000282e+01
-5.944819999999999993e+01
-5.950930000000000319e+01
-5.941770000000000351e+01
-5.953979999999999961e+01
-5.938719999999999999e+01
-5.947879999999999967e+01
-5.972290000000000276e+01
-6.002810000000000201e+01
-5.935669999999999646e+01
-5.972290000000000276e+01
-5.950930000000000319e+01
-5.966190000000000282e+01
-5.957030000000000314e+01
-5.969239999999999924e+01
-5.938719999999999999e+01
-5.966190000000000282e+01
-5.950930000000000319e+01
-5.941770000000000351e+01
-5.953979999999999961e+01
-5.929569999999999652e+01
-5.938719999999999999e+01
-5.941770000000000351e+01
-5.953979999999999961e+01
-5.950930000000000319e+01
-5.944819999999999993e+01
-5.975339999999999918e+01
-5.975339999999999918e+01
-5.966190000000000282e+01
-5.981450000000000244e+01
-5.969239999999999924e+01
-5.972290000000000276e+01
-5.950930000000000319e+01
-5.972290000000000276e+01
-5.953979999999999961e+01
-5.947879999999999967e+01
-5.941770000000000351e+01
-5.938719999999999999e+01
-5.932620000000000005e+01
-5.938719999999999999e+01
-5.923460000000000036e+01
-5.929569999999999652e+01
-5.917360000000000042e+01
-5.944819999999999993e+01
-5.944819999999999993e+01
-5.950930000000000319e+01
-5.938719999999999999e+01
-5.953979999999999961e+01
-5.944819999999999993e+01
-5.932620000000000005e+01
-5.938719999999999999e+01
-5.953979999999999961e+01
-5.966190000000000282e+01
-5.953979999999999961e+01
-5.929569999999999652e+01
-5.935669999999999646e+01
-5.947879999999999967e+01
-5.914309999999999690e+01
-5.953979999999999961e+01
-5.938719999999999999e+01
-5.963130000000000308e+01
-5.953979999999999961e+01
-5.947879999999999967e+01
-5.926509999999999678e+01
-5.957030000000000314e+01
-5.944819999999999993e+01
-5.944819999999999993e+01
-5.950930000000000319e+01
-5.972290000000000276e+01
-5.938719999999999999e+01
-5.957030000000000314e+01
-5.941770000000000351e+01
-5.950930000000000319e+01
-5.953979999999999961e+01
-5.953979999999999961e+01
-5.947879999999999967e+01
-5.923460000000000036e+01
-5.914309999999999690e+01
-5.944819999999999993e+01
-5.932620000000000005e+01
-5.929569999999999652e+01
-5.938719999999999999e+01
-5.935669999999999646e+01
-5.941770000000000351e+01
-5.929569999999999652e+01
-5.947879999999999967e+01
-5.953979999999999961e+01
-5.963130000000000308e+01
-5.944819999999999993e+01
-5.969239999999999924e+01
-5.960079999999999956e+01
-5.960079999999999956e+01
-5.944819999999999993e+01
-5.963130000000000308e+01
-5.963130000000000308e+01
-5.972290000000000276e+01
-5.975339999999999918e+01
-5.972290000000000276e+01
-5.969239999999999924e+01
-5.969239999999999924e+01
-5.953979999999999961e+01
-5.972290000000000276e+01
-5.969239999999999924e+01
-5.981450000000000244e+01
-5.972290000000000276e+01
-5.984499999999999886e+01
-5.990599999999999881e+01
-5.996699999999999875e+01
-5.999759999999999849e+01
-5.993650000000000233e+01
-5.972290000000000276e+01
-5.993650000000000233e+01
-5.981450000000000244e+01
-5.978390000000000271e+01
-5.975339999999999918e+01
-5.990599999999999881e+01
-5.978390000000000271e+01
-5.960079999999999956e+01
-5.969239999999999924e+01
-5.966190000000000282e+01
-5.972290000000000276e+01
-5.957030000000000314e+01
-5.960079999999999956e+01
-5.984499999999999886e+01
-5.972290000000000276e+01
-5.987550000000000239e+01
-5.990599999999999881e+01
-5.969239999999999924e+01
-5.978390000000000271e+01
-5.978390000000000271e+01
-5.981450000000000244e+01
-5.996699999999999875e+01
-5.981450000000000244e+01
-5.981450000000000244e+01
-5.975339999999999918e+01
-5.947879999999999967e+01
-5.953979999999999961e+01
-5.941770000000000351e+01
-5.966190000000000282e+01
-5.963130000000000308e+01
-5.966190000000000282e+01
-5.950930000000000319e+01
-5.950930000000000319e+01
-5.911249999999999716e+01
-5.966190000000000282e+01
-5.966190000000000282e+01
-5.957030000000000314e+01
-5.972290000000000276e+01
-5.947879999999999967e+01
-5.960079999999999956e+01
-5.957030000000000314e+01
-5.944819999999999993e+01
-5.957030000000000314e+01
-5.950930000000000319e+01
-5.975339999999999918e+01
-5.941770000000000351e+01
-5.953979999999999961e+01
-5.929569999999999652e+01
-5.923460000000000036e+01
-5.944819999999999993e+01
-5.938719999999999999e+01
-5.953979999999999961e+01
-5.932620000000000005e+01
-5.947879999999999967e+01
-5.953979999999999961e+01
-5.953979999999999961e+01
-5.953979999999999961e+01
-5.978390000000000271e+01
-5.960079999999999956e+01
-5.972290000000000276e+01
-5.944819999999999993e+01
-5.960079999999999956e+01
-5.929569999999999652e+01
-5.963130000000000308e+01
-5.935669999999999646e+01
-5.950930000000000319e+01
-5.938719999999999999e+01
-5.938719999999999999e+01
-5.923460000000000036e+01
-5.917360000000000042e+01
-5.896000000000000085e+01
-5.932620000000000005e+01
-5.917360000000000042e+01
-5.935669999999999646e+01
-5.938719999999999999e+01
-5.941770000000000351e+01
-5.938719999999999999e+01
-5.920409999999999684e+01
-5.935669999999999646e+01
-5.938719999999999999e+01
-5.944819999999999993e+01
-5.929569999999999652e+01
-5.935669999999999646e+01
-5.929569999999999652e+01
-5.929569999999999652e+01
-5.908200000000000074e+01
-5.923460000000000036e+01
-5.902100000000000080e+01
-5.944819999999999993e+01
-5.926509999999999678e+01
-5.935669999999999646e+01
-5.917360000000000042e+01
-5.932620000000000005e+01
-5.914309999999999690e+01
-5.938719999999999999e+01
-5.929569999999999652e+01
-5.935669999999999646e+01
-5.932620000000000005e+01
-5.932620000000000005e+01
-5.923460000000000036e+01
-5.932620000000000005e+01
-5.911249999999999716e+01
-5.935669999999999646e+01
-5.911249999999999716e+01
-5.911249999999999716e+01
-5.902100000000000080e+01
-5.902100000000000080e+01
-5.899049999999999727e+01
-5.899049999999999727e+01
-5.911249999999999716e+01
-5.905149999999999721e+01
-5.920409999999999684e+01
-5.905149999999999721e+01
-5.905149999999999721e+01
-5.902100000000000080e+01
-5.917360000000000042e+01
-5.926509999999999678e+01
-5.935669999999999646e+01
-5.899049999999999727e+01
-5.908200000000000074e+01
-5.896000000000000085e+01
-5.914309999999999690e+01
-5.896000000000000085e+01
-5.917360000000000042e+01
-5.914309999999999690e+01
-5.920409999999999684e+01
-5.899049999999999727e+01
-5.862429999999999808e+01
-5.859380000000000166e+01
-5.880740000000000123e+01
-5.874629999999999797e+01
-5.896000000000000085e+01
-5.905149999999999721e+01
-5.920409999999999684e+01
-5.896000000000000085e+01
-5.902100000000000080e+01
-5.923460000000000036e+01
-5.923460000000000036e+01
-5.877689999999999770e+01
-5.899049999999999727e+01
-5.923460000000000036e+01
-5.908200000000000074e+01
-5.902100000000000080e+01
-5.905149999999999721e+01
-5.905149999999999721e+01
-5.908200000000000074e+01
-5.923460000000000036e+01
-5.889889999999999759e+01
-5.905149999999999721e+01
-5.911249999999999716e+01
-5.914309999999999690e+01
-5.923460000000000036e+01
-5.929569999999999652e+01
-5.923460000000000036e+01
-5.914309999999999690e+01
-5.923460000000000036e+01
-5.899049999999999727e+01
-5.929569999999999652e+01
-5.908200000000000074e+01
-5.920409999999999684e+01
-5.935669999999999646e+01
-5.917360000000000042e+01
-5.902100000000000080e+01
-5.883789999999999765e+01
-5.880740000000000123e+01
-5.886840000000000117e+01
-5.886840000000000117e+01
-5.889889999999999759e+01
-5.905149999999999721e+01
-5.908200000000000074e+01
-5.911249999999999716e+01
-5.892940000000000111e+01
-5.892940000000000111e+01
-5.889889999999999759e+01
-5.935669999999999646e+01
-5.899049999999999727e+01
-5.914309999999999690e+01
-5.914309999999999690e+01
-5.920409999999999684e+01
-5.914309999999999690e+01
-5.899049999999999727e+01
-5.892940000000000111e+01
-5.896000000000000085e+01
-5.886840000000000117e+01
-5.892940000000000111e+01
-5.862429999999999808e+01
-5.896000000000000085e+01
-5.892940000000000111e+01
-5.920409999999999684e+01
-5.911249999999999716e+01
-5.899049999999999727e+01
-5.911249999999999716e+01
-5.902100000000000080e+01
-5.911249999999999716e+01
-5.914309999999999690e+01
-5.929569999999999652e+01
-5.899049999999999727e+01
-5.926509999999999678e+01
-5.883789999999999765e+01
-5.883789999999999765e+01
-5.877689999999999770e+01
-5.896000000000000085e+01
-5.871580000000000155e+01
-5.877689999999999770e+01
-5.880740000000000123e+01
-5.911249999999999716e+01
-5.899049999999999727e+01
-5.871580000000000155e+01
-5.868529999999999802e+01
-5.883789999999999765e+01
-5.883789999999999765e+01
-5.889889999999999759e+01
-5.902100000000000080e+01
-5.908200000000000074e+01
-5.899049999999999727e+01
-5.880740000000000123e+01
-5.899049999999999727e+01
-5.920409999999999684e+01
-5.911249999999999716e+01
-5.883789999999999765e+01
-5.899049999999999727e+01
-5.896000000000000085e+01
-5.920409999999999684e+01
-5.892940000000000111e+01
-5.896000000000000085e+01
-5.877689999999999770e+01
-5.892940000000000111e+01
-5.880740000000000123e+01
-5.889889999999999759e+01
-5.880740000000000123e+01
-5.899049999999999727e+01
-5.889889999999999759e+01
-5.914309999999999690e+01
-5.886840000000000117e+01
-5.902100000000000080e+01
-5.880740000000000123e+01
-5.886840000000000117e+01
-5.892940000000000111e+01
-5.874629999999999797e+01
-5.889889999999999759e+01
-5.896000000000000085e+01
-5.905149999999999721e+01
-5.892940000000000111e+01
-5.874629999999999797e+01
-5.862429999999999808e+01
-5.877689999999999770e+01
-5.865480000000000160e+01
-5.874629999999999797e+01
-5.871580000000000155e+01
-5.896000000000000085e+01
-5.886840000000000117e+01
-5.889889999999999759e+01
-5.865480000000000160e+01
-5.902100000000000080e+01
-5.886840000000000117e+01
-5.859380000000000166e+01
-5.871580000000000155e+01
-5.902100000000000080e+01
-5.871580000000000155e+01
-5.889889999999999759e+01
-5.883789999999999765e+01
-5.886840000000000117e+01
-5.856320000000000192e+01
-5.877689999999999770e+01
-5.865480000000000160e+01
-5.865480000000000160e+01
-5.822749999999999915e+01
-5.874629999999999797e+01
-5.877689999999999770e+01
-5.880740000000000123e+01
-5.865480000000000160e+01
-5.859380000000000166e+01
-5.850220000000000198e+01
-5.865480000000000160e+01
-5.883789999999999765e+01
-5.871580000000000155e+01
-5.896000000000000085e+01
-5.883789999999999765e+01
-5.896000000000000085e+01
-5.862429999999999808e+01
-5.856320000000000192e+01
-5.862429999999999808e+01
-5.874629999999999797e+01
-5.865480000000000160e+01
-5.874629999999999797e+01
-5.862429999999999808e+01
-5.880740000000000123e+01
-5.850220000000000198e+01
-5.880740000000000123e+01
-5.862429999999999808e+01
-5.871580000000000155e+01
-5.886840000000000117e+01
-5.880740000000000123e+01
-5.905149999999999721e+01
-5.892940000000000111e+01
-5.896000000000000085e+01
-5.880740000000000123e+01
-5.883789999999999765e+01
-5.899049999999999727e+01
-5.853269999999999840e+01
-5.853269999999999840e+01
-5.868529999999999802e+01
-5.850220000000000198e+01
-5.865480000000000160e+01
-5.847169999999999845e+01
-5.880740000000000123e+01
-5.850220000000000198e+01
-5.853269999999999840e+01
-5.847169999999999845e+01
-5.865480000000000160e+01
-5.831909999999999883e+01
-5.868529999999999802e+01
-5.877689999999999770e+01
-5.899049999999999727e+01
-5.880740000000000123e+01
-5.871580000000000155e+01
-5.874629999999999797e+01
-5.874629999999999797e+01
-5.862429999999999808e+01
-5.877689999999999770e+01
-5.880740000000000123e+01
-5.871580000000000155e+01
-5.883789999999999765e+01
-5.871580000000000155e+01
-5.831909999999999883e+01
-5.822749999999999915e+01
-5.841060000000000230e+01
-5.844120000000000203e+01
-5.850220000000000198e+01
-5.865480000000000160e+01
-5.856320000000000192e+01
-5.865480000000000160e+01
-5.850220000000000198e+01
-5.838009999999999877e+01
-5.868529999999999802e+01
-5.856320000000000192e+01
-5.859380000000000166e+01
-5.850220000000000198e+01
-5.847169999999999845e+01
-5.844120000000000203e+01
-5.834960000000000235e+01
-5.838009999999999877e+01
-5.862429999999999808e+01
-5.844120000000000203e+01
-5.850220000000000198e+01
-5.831909999999999883e+01
-5.834960000000000235e+01
-5.825809999999999889e+01
-5.834960000000000235e+01
-5.850220000000000198e+01
-5.862429999999999808e+01
-5.850220000000000198e+01
-5.844120000000000203e+01
-5.856320000000000192e+01
-5.850220000000000198e+01
-5.874629999999999797e+01
-5.859380000000000166e+01
-5.886840000000000117e+01
-5.886840000000000117e+01
-5.886840000000000117e+01
-5.886840000000000117e+01
-5.847169999999999845e+01
-5.859380000000000166e+01
-5.871580000000000155e+01
-5.859380000000000166e+01
-5.868529999999999802e+01
-5.865480000000000160e+01
-5.844120000000000203e+01
-5.847169999999999845e+01
-5.844120000000000203e+01
-5.865480000000000160e+01
-5.853269999999999840e+01
-5.859380000000000166e+01
-5.850220000000000198e+01
-5.850220000000000198e+01
-5.874629999999999797e+01
-5.874629999999999797e+01
-5.908200000000000074e+01
-5.871580000000000155e+01
-5.853269999999999840e+01
-5.859380000000000166e+01
-5.862429999999999808e+01
-5.850220000000000198e+01
-5.844120000000000203e+01
-5.841060000000000230e+01
-5.865480000000000160e+01
-5.859380000000000166e+01
-5.847169999999999845e+01
-5.844120000000000203e+01
-5.841060000000000230e+01
-5.853269999999999840e+01
-5.841060000000000230e+01
-5.838009999999999877e+01
-5.865480000000000160e+01
-5.862429999999999808e+01
-5.862429999999999808e+01
-5.850220000000000198e+01
-5.865480000000000160e+01
-5.850220000000000198e+01
-5.862429999999999808e+01
-5.844120000000000203e+01
-5.844120000000000203e+01
-5.838009999999999877e+01
-5.834960000000000235e+01
-5.831909999999999883e+01
-5.834960000000000235e+01
-5.844120000000000203e+01
-5.822749999999999915e+01
-5.841060000000000230e+01
-5.828860000000000241e+01
-5.831909999999999883e+01
-5.847169999999999845e+01
-5.828860000000000241e+01
-5.834960000000000235e+01
-5.838009999999999877e+01
-5.816649999999999920e+01
-5.868529999999999802e+01
-5.822749999999999915e+01
-5.841060000000000230e+01
-5.828860000000000241e+01
-5.838009999999999877e+01
-5.844120000000000203e+01
-5.850220000000000198e+01
-5.825809999999999889e+01
-5.825809999999999889e+01
-5.807500000000000284e+01
-5.798340000000000316e+01
-5.804440000000000310e+01
-5.822749999999999915e+01
-5.804440000000000310e+01
-5.834960000000000235e+01
-5.816649999999999920e+01
-5.822749999999999915e+01
-5.822749999999999915e+01
-5.822749999999999915e+01
-5.825809999999999889e+01
-5.813600000000000279e+01
-5.847169999999999845e+01
-5.801389999999999958e+01
-5.850220000000000198e+01
-5.822749999999999915e+01
-5.795289999999999964e+01
-5.813600000000000279e+01
-5.795289999999999964e+01
-5.789180000000000348e+01
-5.807500000000000284e+01
-5.813600000000000279e+01
-5.819700000000000273e+01
-5.783080000000000354e+01
-5.831909999999999883e+01
-5.798340000000000316e+01
-5.834960000000000235e+01
-5.810549999999999926e+01
-5.838009999999999877e+01
-5.813600000000000279e+01
-5.831909999999999883e+01
-5.819700000000000273e+01
-5.831909999999999883e+01
-5.807500000000000284e+01
-5.828860000000000241e+01
-5.825809999999999889e+01
-5.838009999999999877e+01
-5.813600000000000279e+01
-5.798340000000000316e+01
-5.804440000000000310e+01
-5.798340000000000316e+01
-5.804440000000000310e+01
-5.789180000000000348e+01
-5.789180000000000348e+01
-5.792240000000000322e+01
-5.801389999999999958e+01
-5.810549999999999926e+01
-5.792240000000000322e+01
-5.804440000000000310e+01
-5.822749999999999915e+01
-5.819700000000000273e+01
-5.813600000000000279e+01
-5.783080000000000354e+01
-5.810549999999999926e+01
-5.795289999999999964e+01
-5.816649999999999920e+01
-5.789180000000000348e+01
-5.804440000000000310e+01
-5.804440000000000310e+01
-5.761719999999999686e+01
-5.761719999999999686e+01
-5.783080000000000354e+01
-5.786129999999999995e+01
-5.807500000000000284e+01
-5.780030000000000001e+01
-5.798340000000000316e+01
-5.792240000000000322e+01
-5.783080000000000354e+01
-5.798340000000000316e+01
-5.776979999999999649e+01
-5.804440000000000310e+01
-5.801389999999999958e+01
-5.816649999999999920e+01
-5.792240000000000322e+01
-5.776979999999999649e+01
-5.786129999999999995e+01
-5.780030000000000001e+01
-5.776979999999999649e+01
-5.764770000000000039e+01
-5.770870000000000033e+01
-5.801389999999999958e+01
-5.770870000000000033e+01
-5.776979999999999649e+01
-5.764770000000000039e+01
-5.764770000000000039e+01
-5.755619999999999692e+01
-5.776979999999999649e+01
-5.761719999999999686e+01
-5.780030000000000001e+01
-5.780030000000000001e+01
-5.801389999999999958e+01
-5.792240000000000322e+01
-5.798340000000000316e+01
-5.770870000000000033e+01
-5.783080000000000354e+01
-5.776979999999999649e+01
-5.767819999999999681e+01
-5.780030000000000001e+01
-5.749510000000000076e+01
-5.758670000000000044e+01
-5.746459999999999724e+01
-5.755619999999999692e+01
-5.752559999999999718e+01
-5.743410000000000082e+01
-5.749510000000000076e+01
-5.746459999999999724e+01
-5.761719999999999686e+01
-5.737299999999999756e+01
-5.770870000000000033e+01
-5.761719999999999686e+01
-5.770870000000000033e+01
-5.764770000000000039e+01
-5.749510000000000076e+01
-5.746459999999999724e+01
-5.749510000000000076e+01
-5.773930000000000007e+01
-5.770870000000000033e+01
-5.758670000000000044e+01
-5.764770000000000039e+01
-5.734250000000000114e+01
-5.740359999999999729e+01
-5.743410000000000082e+01
-5.743410000000000082e+01
-5.764770000000000039e+01
-5.767819999999999681e+01
-5.752559999999999718e+01
-5.780030000000000001e+01
-5.773930000000000007e+01
-5.767819999999999681e+01
-5.761719999999999686e+01
-5.764770000000000039e+01
-5.795289999999999964e+01
-5.798340000000000316e+01
-5.804440000000000310e+01
-5.792240000000000322e+01
-5.798340000000000316e+01
-5.810549999999999926e+01
-5.816649999999999920e+01
-5.807500000000000284e+01
-5.801389999999999958e+01
-5.767819999999999681e+01
-5.776979999999999649e+01
-5.770870000000000033e+01
-5.807500000000000284e+01
-5.776979999999999649e+01
-5.807500000000000284e+01
-5.804440000000000310e+01
-5.810549999999999926e+01
-5.801389999999999958e+01
-5.795289999999999964e+01
-5.804440000000000310e+01
-5.816649999999999920e+01
-5.825809999999999889e+01
-5.801389999999999958e+01
-5.816649999999999920e+01
-5.810549999999999926e+01
-5.789180000000000348e+01
-5.804440000000000310e+01
-5.792240000000000322e+01
-5.804440000000000310e+01
-5.804440000000000310e+01
-5.783080000000000354e+01
-5.795289999999999964e+01
-5.783080000000000354e+01
-5.819700000000000273e+01
-5.783080000000000354e+01
-5.792240000000000322e+01
-5.795289999999999964e+01
-5.792240000000000322e+01
-5.792240000000000322e+01
-5.816649999999999920e+01
-5.798340000000000316e+01
-5.828860000000000241e+01
-5.810549999999999926e+01
-5.804440000000000310e+01
-5.795289999999999964e+01
-5.807500000000000284e+01
-5.776979999999999649e+01
-5.786129999999999995e+01
-5.813600000000000279e+01
-5.792240000000000322e+01
-5.801389999999999958e+01
-5.761719999999999686e+01
-5.776979999999999649e+01
-5.761719999999999686e+01
-5.789180000000000348e+01
-5.749510000000000076e+01
-5.795289999999999964e+01
-5.786129999999999995e+01
-5.801389999999999958e+01
-5.786129999999999995e+01
-5.813600000000000279e+01
-5.776979999999999649e+01
-5.804440000000000310e+01
-5.783080000000000354e+01
-5.810549999999999926e+01
-5.780030000000000001e+01
-5.798340000000000316e+01
-5.792240000000000322e+01
-5.770870000000000033e+01
-5.758670000000000044e+01
-5.783080000000000354e+01
-5.749510000000000076e+01
-5.776979999999999649e+01
-5.752559999999999718e+01
-5.755619999999999692e+01
-5.758670000000000044e+01
-5.755619999999999692e+01
-5.767819999999999681e+01
-5.761719999999999686e+01
-5.780030000000000001e+01
-5.758670000000000044e+01
-5.758670000000000044e+01
-5.749510000000000076e+01
-5.758670000000000044e+01
-5.746459999999999724e+01
-5.764770000000000039e+01
-5.755619999999999692e+01
-5.758670000000000044e+01
-5.743410000000000082e+01
-5.722050000000000125e+01
-5.725099999999999767e+01
-5.731199999999999761e+01
-5.731199999999999761e+01
-5.740359999999999729e+01
-5.749510000000000076e+01
-5.764770000000000039e+01
-5.734250000000000114e+01
-5.758670000000000044e+01
-5.743410000000000082e+01
-5.746459999999999724e+01
-5.746459999999999724e+01
-5.783080000000000354e+01
-5.752559999999999718e+01
-5.752559999999999718e+01
-5.728150000000000119e+01
-5.734250000000000114e+01
-5.737299999999999756e+01
-5.725099999999999767e+01
-5.740359999999999729e+01
-5.740359999999999729e+01
-5.731199999999999761e+01
-5.694579999999999842e+01
-5.709839999999999804e+01
-5.712890000000000157e+01
-5.731199999999999761e+01
-5.709839999999999804e+01
-5.718990000000000151e+01
-5.731199999999999761e+01
-5.740359999999999729e+01
-5.725099999999999767e+01
-5.740359999999999729e+01
-5.725099999999999767e+01
-5.737299999999999756e+01
-5.740359999999999729e+01
-5.731199999999999761e+01
-5.734250000000000114e+01
-5.740359999999999729e+01
-5.725099999999999767e+01
-5.737299999999999756e+01
-5.731199999999999761e+01
-5.725099999999999767e+01
-5.728150000000000119e+01
-5.703739999999999810e+01
-5.734250000000000114e+01
-5.715939999999999799e+01
-5.706790000000000163e+01
-5.700679999999999836e+01
-5.718990000000000151e+01
-5.734250000000000114e+01
-5.712890000000000157e+01
-5.725099999999999767e+01
-5.715939999999999799e+01
-5.715939999999999799e+01
-5.740359999999999729e+01
-5.728150000000000119e+01
-5.755619999999999692e+01
-5.703739999999999810e+01
-5.700679999999999836e+01
-5.725099999999999767e+01
-5.712890000000000157e+01
-5.709839999999999804e+01
-5.691530000000000200e+01
-5.700679999999999836e+01
-5.694579999999999842e+01
-5.694579999999999842e+01
-5.682370000000000232e+01
-5.685419999999999874e+01
-5.688479999999999848e+01
-5.700679999999999836e+01
-5.703739999999999810e+01
-5.700679999999999836e+01
-5.700679999999999836e+01
-5.703739999999999810e+01
-5.700679999999999836e+01
-5.703739999999999810e+01
-5.691530000000000200e+01
-5.715939999999999799e+01
-5.703739999999999810e+01
-5.694579999999999842e+01
-5.700679999999999836e+01
-5.661010000000000275e+01
-5.697630000000000194e+01
-5.679319999999999879e+01
-5.679319999999999879e+01
-5.670170000000000243e+01
-5.667110000000000269e+01
-5.682370000000000232e+01
-5.691530000000000200e+01
-5.667110000000000269e+01
-5.664059999999999917e+01
-5.673219999999999885e+01
-5.706790000000000163e+01
-5.657959999999999923e+01
-5.679319999999999879e+01
-5.670170000000000243e+01
-5.682370000000000232e+01
-5.673219999999999885e+01
-5.661010000000000275e+01
-5.682370000000000232e+01
-5.676270000000000238e+01
-5.679319999999999879e+01
-5.685419999999999874e+01
-5.639650000000000318e+01
-5.654910000000000281e+01
-5.651859999999999928e+01
-5.642699999999999960e+01
-5.667110000000000269e+01
-5.670170000000000243e+01
-5.670170000000000243e+01
-5.661010000000000275e+01
-5.673219999999999885e+01
-5.654910000000000281e+01
-5.679319999999999879e+01
-5.670170000000000243e+01
-5.685419999999999874e+01
-5.664059999999999917e+01
-5.673219999999999885e+01
-5.664059999999999917e+01
-5.664059999999999917e+01
-5.651859999999999928e+01
-5.676270000000000238e+01
-5.648799999999999955e+01
-5.651859999999999928e+01
-5.657959999999999923e+01
-5.648799999999999955e+01
-5.642699999999999960e+01
-5.648799999999999955e+01
-5.651859999999999928e+01
-5.636599999999999966e+01
-5.670170000000000243e+01
-5.651859999999999928e+01
-5.676270000000000238e+01
-5.657959999999999923e+01
-5.651859999999999928e+01
-5.657959999999999923e+01
-5.673219999999999885e+01
-5.639650000000000318e+01
-5.664059999999999917e+01
-5.624389999999999645e+01
-5.651859999999999928e+01
-5.603029999999999688e+01
-5.621340000000000003e+01
-5.645750000000000313e+01
-5.667110000000000269e+01
-5.642699999999999960e+01
-5.645750000000000313e+01
-5.624389999999999645e+01
-5.639650000000000318e+01
-5.627439999999999998e+01
-5.645750000000000313e+01
-5.661010000000000275e+01
-5.664059999999999917e+01
-5.654910000000000281e+01
-5.621340000000000003e+01
-5.645750000000000313e+01
-5.633539999999999992e+01
-5.630490000000000350e+01
-5.630490000000000350e+01
-5.661010000000000275e+01
-5.603029999999999688e+01
-5.633539999999999992e+01
-5.578609999999999758e+01
-5.618289999999999651e+01
-5.606080000000000041e+01
-5.633539999999999992e+01
-5.603029999999999688e+01
-5.627439999999999998e+01
-5.609129999999999683e+01
-5.639650000000000318e+01
-5.624389999999999645e+01
-5.667110000000000269e+01
-5.636599999999999966e+01
-5.639650000000000318e+01
-5.630490000000000350e+01
-5.633539999999999992e+01
-5.606080000000000041e+01
-5.627439999999999998e+01
-5.615229999999999677e+01
-5.624389999999999645e+01
-5.612180000000000035e+01
-5.624389999999999645e+01
-5.606080000000000041e+01
-5.587769999999999726e+01
-5.569460000000000122e+01
-5.593869999999999720e+01
-5.606080000000000041e+01
-5.590820000000000078e+01
-5.618289999999999651e+01
-5.606080000000000041e+01
-5.624389999999999645e+01
-5.599980000000000047e+01
-5.618289999999999651e+01
-5.584720000000000084e+01
-5.621340000000000003e+01
-5.590820000000000078e+01
-5.621340000000000003e+01
-5.603029999999999688e+01
-5.609129999999999683e+01
-5.584720000000000084e+01
-5.606080000000000041e+01
-5.584720000000000084e+01
-5.590820000000000078e+01
-5.578609999999999758e+01
-5.590820000000000078e+01
-5.578609999999999758e+01
-5.566409999999999769e+01
-5.596920000000000073e+01
-5.593869999999999720e+01
-5.606080000000000041e+01
-5.575560000000000116e+01
-5.575560000000000116e+01
-5.584720000000000084e+01
-5.587769999999999726e+01
-5.590820000000000078e+01
-5.596920000000000073e+01
-5.587769999999999726e+01
-5.612180000000000035e+01
-5.584720000000000084e+01
-5.584720000000000084e+01
-5.569460000000000122e+01
-5.548100000000000165e+01
-5.548100000000000165e+01
-5.545040000000000191e+01
-5.566409999999999769e+01
-5.578609999999999758e+01
-5.578609999999999758e+01
-5.581669999999999732e+01
-5.563349999999999795e+01
-5.575560000000000116e+01
-5.551149999999999807e+01
-5.557249999999999801e+01
-5.593869999999999720e+01
-5.581669999999999732e+01
-5.593869999999999720e+01
-5.575560000000000116e+01
-5.575560000000000116e+01
-5.584720000000000084e+01
-5.578609999999999758e+01
-5.566409999999999769e+01
-5.560300000000000153e+01
-5.557249999999999801e+01
-5.541989999999999839e+01
-5.581669999999999732e+01
-5.551149999999999807e+01
-5.560300000000000153e+01
-5.563349999999999795e+01
-5.548100000000000165e+01
-5.557249999999999801e+01
-5.545040000000000191e+01
-5.554200000000000159e+01
-5.557249999999999801e+01
-5.566409999999999769e+01
-5.584720000000000084e+01
-5.535889999999999844e+01
-5.554200000000000159e+01
-5.545040000000000191e+01
-5.529789999999999850e+01
-5.538940000000000197e+01
-5.545040000000000191e+01
-5.548100000000000165e+01
-5.545040000000000191e+01
-5.538940000000000197e+01
-5.535889999999999844e+01
-5.520629999999999882e+01
-5.554200000000000159e+01
-5.532840000000000202e+01
-5.551149999999999807e+01
-5.560300000000000153e+01
-5.551149999999999807e+01
-5.578609999999999758e+01
-5.554200000000000159e+01
-5.548100000000000165e+01
-5.551149999999999807e+01
-5.541989999999999839e+01
-5.560300000000000153e+01
-5.523680000000000234e+01
-5.554200000000000159e+01
-5.532840000000000202e+01
-5.535889999999999844e+01
-5.532840000000000202e+01
-5.511469999999999914e+01
-5.520629999999999882e+01
-5.514529999999999887e+01
-5.520629999999999882e+01
-5.508420000000000272e+01
-5.520629999999999882e+01
-5.529789999999999850e+01
-5.532840000000000202e+01
-5.529789999999999850e+01
-5.529789999999999850e+01
-5.508420000000000272e+01
-5.520629999999999882e+01
-5.514529999999999887e+01
-5.511469999999999914e+01
-5.514529999999999887e+01
-5.535889999999999844e+01
-5.505369999999999919e+01
-5.511469999999999914e+01
-5.520629999999999882e+01
-5.490109999999999957e+01
-5.502320000000000277e+01
-5.496220000000000283e+01
-5.496220000000000283e+01
-5.520629999999999882e+01
-5.529789999999999850e+01
-5.523680000000000234e+01
-5.532840000000000202e+01
-5.529789999999999850e+01
-5.535889999999999844e+01
-5.523680000000000234e+01
-5.529789999999999850e+01
-5.545040000000000191e+01
-5.560300000000000153e+01
-5.535889999999999844e+01
-5.541989999999999839e+01
-5.545040000000000191e+01
-5.545040000000000191e+01
-5.538940000000000197e+01
-5.529789999999999850e+01
-5.526729999999999876e+01
-5.523680000000000234e+01
-5.490109999999999957e+01
-5.517580000000000240e+01
-5.532840000000000202e+01
-5.520629999999999882e+01
-5.532840000000000202e+01
-5.520629999999999882e+01
-5.529789999999999850e+01
-5.526729999999999876e+01
-5.532840000000000202e+01
-5.523680000000000234e+01
-5.548100000000000165e+01
-5.538940000000000197e+01
-5.569460000000000122e+01
-5.532840000000000202e+01
-5.545040000000000191e+01
-5.520629999999999882e+01
-5.535889999999999844e+01
-5.520629999999999882e+01
-5.529789999999999850e+01
-5.499269999999999925e+01
-5.526729999999999876e+01
-5.520629999999999882e+01
-5.523680000000000234e+01
-5.490109999999999957e+01
-5.499269999999999925e+01
-5.514529999999999887e+01
-5.517580000000000240e+01
-5.520629999999999882e+01
-5.538940000000000197e+01
-5.541989999999999839e+01
-5.535889999999999844e+01
-5.520629999999999882e+01
-5.523680000000000234e+01
-5.538940000000000197e+01
-5.517580000000000240e+01
-5.517580000000000240e+01
-5.502320000000000277e+01
-5.535889999999999844e+01
-5.493160000000000309e+01
-5.523680000000000234e+01
-5.487060000000000315e+01
-5.514529999999999887e+01
-5.499269999999999925e+01
-5.499269999999999925e+01
-5.502320000000000277e+01
-5.505369999999999919e+01
-5.502320000000000277e+01
-5.511469999999999914e+01
-5.523680000000000234e+01
-5.538940000000000197e+01
-5.505369999999999919e+01
-5.532840000000000202e+01
-5.502320000000000277e+01
-5.514529999999999887e+01
-5.514529999999999887e+01
-5.511469999999999914e+01
-5.538940000000000197e+01
-5.499269999999999925e+01
-5.487060000000000315e+01
-5.496220000000000283e+01
-5.493160000000000309e+01
-5.487060000000000315e+01
-5.487060000000000315e+01
-5.502320000000000277e+01
-5.523680000000000234e+01
-5.511469999999999914e+01
-5.517580000000000240e+01
-5.480960000000000321e+01
-5.520629999999999882e+01
-5.490109999999999957e+01
-5.511469999999999914e+01
-5.474849999999999994e+01
-5.493160000000000309e+01
-5.502320000000000277e+01
-5.493160000000000309e+01
-5.487060000000000315e+01
-5.490109999999999957e+01
-5.487060000000000315e+01
-5.496220000000000283e+01
-5.477909999999999968e+01
-5.480960000000000321e+01
-5.462650000000000006e+01
-5.471800000000000352e+01
-5.502320000000000277e+01
-5.477909999999999968e+01
-5.505369999999999919e+01
-5.480960000000000321e+01
-5.480960000000000321e+01
-5.468750000000000000e+01
-5.484009999999999962e+01
-5.484009999999999962e+01
-5.511469999999999914e+01
-5.496220000000000283e+01
-5.474849999999999994e+01
-5.468750000000000000e+01
-5.471800000000000352e+01
-5.444339999999999691e+01
-5.462650000000000006e+01
-5.441279999999999717e+01
-5.484009999999999962e+01
-5.462650000000000006e+01
-5.468750000000000000e+01
-5.444339999999999691e+01
-5.450439999999999685e+01
-5.465699999999999648e+01
-5.450439999999999685e+01
-5.456539999999999679e+01
-5.468750000000000000e+01
-5.465699999999999648e+01
-5.459590000000000032e+01
-5.471800000000000352e+01
-5.471800000000000352e+01
-5.477909999999999968e+01
-5.490109999999999957e+01
-5.471800000000000352e+01
-5.450439999999999685e+01
-5.471800000000000352e+01
-5.429079999999999728e+01
-5.444339999999999691e+01
-5.432130000000000081e+01
-5.474849999999999994e+01
-5.444339999999999691e+01
-5.462650000000000006e+01
-5.432130000000000081e+01
-5.429079999999999728e+01
-5.413819999999999766e+01
-5.438230000000000075e+01
-5.419919999999999760e+01
-5.456539999999999679e+01
-5.426030000000000086e+01
-5.441279999999999717e+01
-5.441279999999999717e+01
-5.432130000000000081e+01
-5.416870000000000118e+01
-5.426030000000000086e+01
-5.441279999999999717e+01
-5.432130000000000081e+01
-5.413819999999999766e+01
-5.407710000000000150e+01
-5.422970000000000113e+01
-5.404659999999999798e+01
-5.401610000000000156e+01
-5.401610000000000156e+01
-5.398559999999999803e+01
-5.416870000000000118e+01
-5.422970000000000113e+01
-5.413819999999999766e+01
-5.435179999999999723e+01
-5.416870000000000118e+01
-5.447390000000000043e+01
-5.429079999999999728e+01
-5.450439999999999685e+01
-5.429079999999999728e+01
-5.444339999999999691e+01
-5.422970000000000113e+01
-5.438230000000000075e+01
-5.410770000000000124e+01
-5.407710000000000150e+01
-5.398559999999999803e+01
-5.419919999999999760e+01
-5.389399999999999835e+01
-5.395510000000000161e+01
-5.371090000000000231e+01
-5.383299999999999841e+01
-5.386350000000000193e+01
-5.374150000000000205e+01
-5.398559999999999803e+01
-5.407710000000000150e+01
-5.383299999999999841e+01
-5.404659999999999798e+01
-5.392459999999999809e+01
-5.392459999999999809e+01
-5.404659999999999798e+01
-5.432130000000000081e+01
-5.438230000000000075e+01
-5.426030000000000086e+01
-5.416870000000000118e+01
-5.407710000000000150e+01
-5.416870000000000118e+01
-5.416870000000000118e+01
-5.422970000000000113e+01
-5.438230000000000075e+01
-5.401610000000000156e+01
-5.404659999999999798e+01
-5.404659999999999798e+01
-5.398559999999999803e+01
-5.432130000000000081e+01
-5.404659999999999798e+01
-5.422970000000000113e+01
-5.432130000000000081e+01
-5.426030000000000086e+01
-5.419919999999999760e+01
-5.419919999999999760e+01
-5.413819999999999766e+01
-5.426030000000000086e+01
-5.426030000000000086e+01
-5.407710000000000150e+01
-5.410770000000000124e+01
-5.398559999999999803e+01
-5.377199999999999847e+01
-5.407710000000000150e+01
-5.398559999999999803e+01
-5.392459999999999809e+01
-5.395510000000000161e+01
-5.392459999999999809e+01
-5.395510000000000161e+01
-5.377199999999999847e+01
-5.392459999999999809e+01
-5.398559999999999803e+01
-5.398559999999999803e+01
-5.392459999999999809e+01
-5.380250000000000199e+01
-5.383299999999999841e+01
-5.368039999999999878e+01
-5.377199999999999847e+01
-5.392459999999999809e+01
-5.084716018264840187e+01
-5.084716018264840187e+01
-5.084716018264840187e+01
-5.084716018264840187e+01
-5.084716018264840187e+01
-5.084716018264840187e+01
-5.084716018264840187e+01
-5.084716018264840187e+01
-5.084716018264840187e+01
-5.084716018264840187e+01
-5.084716018264840187e+01
-5.084716018264840187e+01
-5.084716018264840187e+01
-5.084716018264840187e+01
-5.084716018264840187e+01
-5.084716018264840187e+01
-5.084716018264840187e+01
-5.084716018264840187e+01
-5.084716018264840187e+01
-5.084716018264840187e+01
-5.084716018264840187e+01
-5.084716018264840187e+01
-5.084716018264840187e+01
-5.084716018264840187e+01
-5.084716018264840187e+01
-5.084716018264840187e+01
-5.084716018264840187e+01
-5.084716018264840187e+01
-5.084716018264840187e+01
-5.084716018264840187e+01
-5.084716018264840187e+01
-5.084716018264840187e+01
-5.084716018264840187e+01
-5.084716018264840187e+01
-5.084716018264840187e+01
-5.084716018264840187e+01
-5.084716018264840187e+01
-5.084716018264840187e+01
-5.084716018264840187e+01
-5.084716018264840187e+01
-5.084716018264840187e+01
-5.084716018264840187e+01
-5.084716018264840187e+01
-5.084716018264840187e+01
-5.084716018264840187e+01
-5.084716018264840187e+01
-5.084716018264840187e+01
-5.084716018264840187e+01
-5.084716018264840187e+01
-5.084716018264840187e+01
-5.084716018264840187e+01
-5.084716018264840187e+01
-5.084716018264840187e+01
-5.084716018264840187e+01
-5.084716018264840187e+01
-5.084716018264840187e+01
-5.084716018264840187e+01
-5.084716018264840187e+01
-5.084716018264840187e+01
-5.084716018264840187e+01
-5.084716018264840187e+01
-5.084716018264840187e+01
-5.084716018264840187e+01
-5.084716018264840187e+01
-5.084716018264840187e+01
-5.084716018264840187e+01
-5.084716018264840187e+01
-5.084716018264840187e+01
-5.084716018264840187e+01
-5.084716018264840187e+01
-5.084716018264840187e+01
-5.084716018264840187e+01
-5.084716018264840187e+01
-5.084716018264840187e+01
-5.084716018264840187e+01
-5.084716018264840187e+01
-5.084716018264840187e+01
-5.084716018264840187e+01
-5.084716018264840187e+01
-5.084716018264840187e+01
-5.084716018264840187e+01
-5.084716018264840187e+01
-5.084716018264840187e+01
-5.084716018264840187e+01
-5.084716018264840187e+01
-5.084716018264840187e+01
-5.084716018264840187e+01
-5.084716018264840187e+01
-5.084716018264840187e+01
-5.084716018264840187e+01
-5.084716018264840187e+01
-5.084716018264840187e+01
-5.084716018264840187e+01
-5.084716018264840187e+01
-5.084716018264840187e+01
-5.084716018264840187e+01
-5.084716018264840187e+01
-5.084716018264840187e+01
-5.084716018264840187e+01
-5.084716018264840187e+01
-5.084716018264840187e+01
-5.084716018264840187e+01
-5.084716018264840187e+01
-5.084716018264840187e+01
-5.084716018264840187e+01
-5.084716018264840187e+01
-5.084716018264840187e+01
-5.084716018264840187e+01
-5.084716018264840187e+01
-5.084716018264840187e+01
-5.084716018264840187e+01
-5.084716018264840187e+01
-5.084716018264840187e+01
-5.084716018264840187e+01
-5.084716018264840187e+01
-5.084716018264840187e+01
-5.084716018264840187e+01
-5.084716018264840187e+01
-5.084716018264840187e+01
-5.084716018264840187e+01
-5.084716018264840187e+01
-5.084716018264840187e+01
-5.084716018264840187e+01
-5.084716018264840187e+01
-5.084716018264840187e+01
-5.084716018264840187e+01
-5.084716018264840187e+01
-5.084716018264840187e+01
-5.084716018264840187e+01
-5.084716018264840187e+01
-5.084716018264840187e+01
-5.084716018264840187e+01
-5.084716018264840187e+01
-5.084716018264840187e+01
-5.084716018264840187e+01
-5.084716018264840187e+01
-5.084716018264840187e+01
-5.084716018264840187e+01
-5.084716018264840187e+01
-5.084716018264840187e+01
-5.084716018264840187e+01
-5.084716018264840187e+01
-5.084716018264840187e+01
-5.084716018264840187e+01
-5.084716018264840187e+01
-5.084716018264840187e+01
-5.084716018264840187e+01
-5.084716018264840187e+01
-5.084716018264840187e+01
-5.084716018264840187e+01
-5.084716018264840187e+01
-5.084716018264840187e+01
-5.084716018264840187e+01
-5.084716018264840187e+01
-5.084716018264840187e+01
-5.084716018264840187e+01
-5.084716018264840187e+01
-5.084716018264840187e+01
-5.084716018264840187e+01
-5.084716018264840187e+01
-5.084716018264840187e+01
-5.084716018264840187e+01
-5.084716018264840187e+01
-5.084716018264840187e+01
-5.084716018264840187e+01
-5.084716018264840187e+01
-5.084716018264840187e+01
-5.084716018264840187e+01
-5.084716018264840187e+01
-5.084716018264840187e+01
-5.084716018264840187e+01
-5.084716018264840187e+01
-5.084716018264840187e+01
-5.084716018264840187e+01
-5.084716018264840187e+01
-5.084716018264840187e+01
-5.084716018264840187e+01
-5.084716018264840187e+01
-5.084716018264840187e+01
-5.084716018264840187e+01
-5.084716018264840187e+01
-5.084716018264840187e+01
-5.084716018264840187e+01
-5.084716018264840187e+01
-5.084716018264840187e+01
-5.084716018264840187e+01
-5.084716018264840187e+01
-5.084716018264840187e+01
-5.084716018264840187e+01
-5.084716018264840187e+01
-5.084716018264840187e+01
-5.084716018264840187e+01
-5.084716018264840187e+01
-5.084716018264840187e+01
-5.084716018264840187e+01
-5.084716018264840187e+01
-5.084716018264840187e+01
-5.084716018264840187e+01
-5.084716018264840187e+01
-5.084716018264840187e+01
-5.084716018264840187e+01
-5.084716018264840187e+01
-5.084716018264840187e+01
-5.084716018264840187e+01
-5.084716018264840187e+01
-5.084716018264840187e+01
-5.084716018264840187e+01
-5.084716018264840187e+01
-5.084716018264840187e+01
-5.084716018264840187e+01
-5.084716018264840187e+01
-5.084716018264840187e+01
-5.084716018264840187e+01
-5.084716018264840187e+01
-5.084716018264840187e+01
-5.084716018264840187e+01
-5.084716018264840187e+01
-5.084716018264840187e+01
-5.084716018264840187e+01
-4.742556893333333079e+01
-4.742556893333333079e+01
-4.742556893333333079e+01
-4.742556893333333079e+01
-4.742556893333333079e+01
-4.742556893333333079e+01
-4.742556893333333079e+01
-4.742556893333333079e+01
-4.742556893333333079e+01
-4.742556893333333079e+01
-4.742556893333333079e+01
-4.742556893333333079e+01
-4.742556893333333079e+01
-4.742556893333333079e+01
-4.742556893333333079e+01
-4.742556893333333079e+01
-4.742556893333333079e+01
-4.742556893333333079e+01
-4.742556893333333079e+01
-4.742556893333333079e+01
-4.742556893333333079e+01
-4.742556893333333079e+01
-4.742556893333333079e+01
-4.742556893333333079e+01
-4.742556893333333079e+01
-4.742556893333333079e+01
-4.742556893333333079e+01
-4.742556893333333079e+01
-4.742556893333333079e+01
-4.742556893333333079e+01
-4.742556893333333079e+01
-4.742556893333333079e+01
-4.742556893333333079e+01
-4.742556893333333079e+01
-4.742556893333333079e+01
-4.742556893333333079e+01
-4.742556893333333079e+01
-4.742556893333333079e+01
-4.742556893333333079e+01
-4.742556893333333079e+01
-4.742556893333333079e+01
-4.742556893333333079e+01
-4.742556893333333079e+01
-4.742556893333333079e+01
-4.742556893333333079e+01
-4.742556893333333079e+01
-4.742556893333333079e+01
-4.742556893333333079e+01
-4.742556893333333079e+01
-4.742556893333333079e+01
-4.742556893333333079e+01
-4.742556893333333079e+01
-4.742556893333333079e+01
-4.742556893333333079e+01
-4.742556893333333079e+01
-4.742556893333333079e+01
-4.742556893333333079e+01
-4.742556893333333079e+01
-4.742556893333333079e+01
-4.742556893333333079e+01
-4.742556893333333079e+01
-4.742556893333333079e+01
-4.742556893333333079e+01
-4.742556893333333079e+01
-4.742556893333333079e+01
-4.742556893333333079e+01
-4.742556893333333079e+01
-4.742556893333333079e+01
-4.742556893333333079e+01
-4.742556893333333079e+01
-4.742556893333333079e+01
-4.742556893333333079e+01
-4.742556893333333079e+01
-4.742556893333333079e+01
-4.742556893333333079e+01
-4.742556893333333079e+01
-4.742556893333333079e+01
-4.742556893333333079e+01
-4.742556893333333079e+01
-4.742556893333333079e+01
-4.742556893333333079e+01
-4.742556893333333079e+01
-4.742556893333333079e+01
-4.742556893333333079e+01
-4.742556893333333079e+01
-4.742556893333333079e+01
-4.742556893333333079e+01
-4.742556893333333079e+01
-4.742556893333333079e+01
-4.742556893333333079e+01
-4.742556893333333079e+01
-4.742556893333333079e+01
-4.742556893333333079e+01
-4.742556893333333079e+01
-4.742556893333333079e+01
-4.742556893333333079e+01
-4.353513440331263240e+01
-4.353513440331263240e+01
-4.353513440331263240e+01
-4.353513440331263240e+01
-4.353513440331263240e+01
-4.353513440331263240e+01
-4.353513440331263240e+01
-4.353513440331263240e+01
-4.353513440331263240e+01
-4.353513440331263240e+01
-4.353513440331263240e+01
-4.353513440331263240e+01
-4.353513440331263240e+01
-4.353513440331263240e+01
-4.353513440331263240e+01
-4.353513440331263240e+01
-4.353513440331263240e+01
-4.353513440331263240e+01
-4.353513440331263240e+01
-4.353513440331263240e+01
-4.353513440331263240e+01
-4.353513440331263240e+01
-4.353513440331263240e+01
-4.353513440331263240e+01
-4.353513440331263240e+01
-4.353513440331263240e+01
-4.353513440331263240e+01
-4.353513440331263240e+01
-4.353513440331263240e+01
-4.353513440331263240e+01
-4.353513440331263240e+01
-4.353513440331263240e+01
-4.353513440331263240e+01
-4.353513440331263240e+01
-4.353513440331263240e+01
-4.353513440331263240e+01
-4.353513440331263240e+01
-4.353513440331263240e+01
-4.353513440331263240e+01
-4.353513440331263240e+01
-4.353513440331263240e+01
-4.353513440331263240e+01
-4.353513440331263240e+01
-4.353513440331263240e+01
-4.353513440331263240e+01
-4.353513440331263240e+01
-4.353513440331263240e+01
-4.353513440331263240e+01
-4.353513440331263240e+01
-4.353513440331263240e+01
-4.353513440331263240e+01
-4.353513440331263240e+01
-4.353513440331263240e+01
-4.353513440331263240e+01
-4.353513440331263240e+01
-4.353513440331263240e+01
-4.353513440331263240e+01
-4.353513440331263240e+01
-4.353513440331263240e+01
-4.353513440331263240e+01
-4.353513440331263240e+01
-4.353513440331263240e+01
-4.353513440331263240e+01
-4.353513440331263240e+01
-4.353513440331263240e+01
-4.353513440331263240e+01
-4.353513440331263240e+01
-4.353513440331263240e+01
-4.353513440331263240e+01
-4.353513440331263240e+01
-4.353513440331263240e+01
-4.353513440331263240e+01
-4.353513440331263240e+01
-4.353513440331263240e+01
-4.353513440331263240e+01
-4.353513440331263240e+01
-4.353513440331263240e+01
-4.353513440331263240e+01
-4.353513440331263240e+01
-4.353513440331263240e+01
-4.353513440331263240e+01
-4.353513440331263240e+01
-4.353513440331263240e+01
-4.353513440331263240e+01
-4.353513440331263240e+01
-4.353513440331263240e+01
-4.353513440331263240e+01
-4.353513440331263240e+01
-4.353513440331263240e+01
-4.353513440331263240e+01
-4.353513440331263240e+01
-4.353513440331263240e+01
-4.353513440331263240e+01
-4.353513440331263240e+01
-4.353513440331263240e+01
-4.353513440331263240e+01
-4.353513440331263240e+01
-4.353513440331263240e+01
-4.353513440331263240e+01
-4.353513440331263240e+01
-4.353513440331263240e+01
-4.353513440331263240e+01
-4.353513440331263240e+01
-4.353513440331263240e+01
-4.353513440331263240e+01
-4.353513440331263240e+01
-4.353513440331263240e+01
-4.353513440331263240e+01
-4.353513440331263240e+01
-4.353513440331263240e+01
-4.353513440331263240e+01
-4.353513440331263240e+01
-4.353513440331263240e+01
-4.353513440331263240e+01
-4.353513440331263240e+01
-4.353513440331263240e+01
-4.353513440331263240e+01
-4.353513440331263240e+01
-4.353513440331263240e+01
-4.353513440331263240e+01
-4.353513440331263240e+01
-4.353513440331263240e+01
-4.353513440331263240e+01
-4.353513440331263240e+01
-4.353513440331263240e+01
-4.353513440331263240e+01
-4.353513440331263240e+01
-4.353513440331263240e+01
-4.353513440331263240e+01
-4.353513440331263240e+01
-4.353513440331263240e+01
-4.353513440331263240e+01
-4.353513440331263240e+01
-4.353513440331263240e+01
-4.353513440331263240e+01
-4.353513440331263240e+01
-4.353513440331263240e+01
-4.353513440331263240e+01
-4.353513440331263240e+01
-4.353513440331263240e+01
-4.353513440331263240e+01
-4.353513440331263240e+01
-4.353513440331263240e+01
-4.353513440331263240e+01
-4.353513440331263240e+01
-4.353513440331263240e+01
-4.353513440331263240e+01
-4.353513440331263240e+01
-4.353513440331263240e+01
-4.353513440331263240e+01
-4.353513440331263240e+01
-4.353513440331263240e+01
-4.353513440331263240e+01
-4.353513440331263240e+01
-4.353513440331263240e+01
-4.353513440331263240e+01
-4.353513440331263240e+01
-4.353513440331263240e+01
-4.353513440331263240e+01
-4.353513440331263240e+01
-4.081749798834534460e+01
-4.081749798834534460e+01
-4.081749798834534460e+01
-4.081749798834534460e+01
-4.081749798834534460e+01
-4.081749798834534460e+01
-4.081749798834534460e+01
-4.081749798834534460e+01
-4.081749798834534460e+01
-4.081749798834534460e+01
-4.081749798834534460e+01
-4.081749798834534460e+01
-4.081749798834534460e+01
-4.081749798834534460e+01
-4.081749798834534460e+01
-4.081749798834534460e+01
-4.081749798834534460e+01
-4.081749798834534460e+01
-4.081749798834534460e+01
-4.081749798834534460e+01
-4.081749798834534460e+01
-4.081749798834534460e+01
-4.081749798834534460e+01
-4.081749798834534460e+01
-4.081749798834534460e+01
-4.081749798834534460e+01
-4.081749798834534460e+01
-4.081749798834534460e+01
-4.081749798834534460e+01
-4.081749798834534460e+01
-4.081749798834534460e+01
-4.081749798834534460e+01
-4.081749798834534460e+01
-4.081749798834534460e+01
-4.081749798834534460e+01
-4.081749798834534460e+01
-4.081749798834534460e+01
-4.081749798834534460e+01
-4.081749798834534460e+01
-4.081749798834534460e+01
-4.081749798834534460e+01
-4.081749798834534460e+01
-4.081749798834534460e+01
-4.081749798834534460e+01
-4.081749798834534460e+01
-4.081749798834534460e+01
-4.081749798834534460e+01
-4.081749798834534460e+01
-4.081749798834534460e+01
-4.081749798834534460e+01
-4.081749798834534460e+01
-4.081749798834534460e+01
-4.081749798834534460e+01
-4.081749798834534460e+01
-4.081749798834534460e+01
-4.081749798834534460e+01
-4.081749798834534460e+01
-4.081749798834534460e+01
-4.081749798834534460e+01
-4.081749798834534460e+01
-4.081749798834534460e+01
-4.081749798834534460e+01
-4.081749798834534460e+01
-4.081749798834534460e+01
-4.081749798834534460e+01
-4.081749798834534460e+01
-4.081749798834534460e+01
-4.081749798834534460e+01
-4.081749798834534460e+01
-4.081749798834534460e+01
-4.081749798834534460e+01
-4.081749798834534460e+01
-4.081749798834534460e+01
-4.081749798834534460e+01
-4.081749798834534460e+01
-4.081749798834534460e+01
-4.081749798834534460e+01
-4.081749798834534460e+01
-4.081749798834534460e+01
-4.081749798834534460e+01
-4.081749798834534460e+01
-4.081749798834534460e+01
-4.081749798834534460e+01
-4.081749798834534460e+01
-4.081749798834534460e+01
-4.081749798834534460e+01
-4.081749798834534460e+01
-4.081749798834534460e+01
-4.081749798834534460e+01
-4.081749798834534460e+01
-4.081749798834534460e+01
-4.081749798834534460e+01
-4.081749798834534460e+01
-4.081749798834534460e+01
-4.081749798834534460e+01
-4.081749798834534460e+01
-4.081749798834534460e+01
-4.081749798834534460e+01
-4.081749798834534460e+01
-4.081749798834534460e+01
-4.081749798834534460e+01
-4.081749798834534460e+01
-4.081749798834534460e+01
-4.081749798834534460e+01
-4.081749798834534460e+01
-4.081749798834534460e+01
-4.081749798834534460e+01
-4.081749798834534460e+01
-4.081749798834534460e+01
-4.081749798834534460e+01
-4.081749798834534460e+01
-4.081749798834534460e+01
-4.081749798834534460e+01
-4.081749798834534460e+01
-4.081749798834534460e+01
-4.081749798834534460e+01
-4.081749798834534460e+01
-4.081749798834534460e+01
-4.081749798834534460e+01
-4.081749798834534460e+01
-4.081749798834534460e+01
-4.081749798834534460e+01
-4.081749798834534460e+01
-4.081749798834534460e+01
-4.081749798834534460e+01
-4.081749798834534460e+01
-4.081749798834534460e+01
-4.081749798834534460e+01
-4.081749798834534460e+01
-4.081749798834534460e+01
-4.081749798834534460e+01
-4.081749798834534460e+01
-4.081749798834534460e+01
-4.081749798834534460e+01
-4.081749798834534460e+01
-4.081749798834534460e+01
-4.334013266278177667e+01
-4.334013266278177667e+01
-3.895549918683925483e+01
-3.895549918683925483e+01
-3.895549918683925483e+01
-3.895549918683925483e+01
-3.895549918683925483e+01
-3.895549918683925483e+01
-3.895549918683925483e+01
-3.895549918683925483e+01
-3.895549918683925483e+01
-3.895549918683925483e+01
-3.895549918683925483e+01
-3.895549918683925483e+01
-3.895549918683925483e+01
-3.895549918683925483e+01
-3.895549918683925483e+01
-3.895549918683925483e+01
-3.895549918683925483e+01
-3.895549918683925483e+01
-3.895549918683925483e+01
-3.895549918683925483e+01
-3.895549918683925483e+01
-3.895549918683925483e+01
-3.895549918683925483e+01
-3.895549918683925483e+01
-3.895549918683925483e+01
-3.895549918683925483e+01
-3.895549918683925483e+01
-3.895549918683925483e+01
-3.895549918683925483e+01
-3.895549918683925483e+01
-3.895549918683925483e+01
-3.895549918683925483e+01
-3.895549918683925483e+01
-3.895549918683925483e+01
-3.895549918683925483e+01
-3.895549918683925483e+01
-3.895549918683925483e+01
-3.895549918683925483e+01
-3.895549918683925483e+01
-3.895549918683925483e+01
-3.895549918683925483e+01
-3.895549918683925483e+01
-3.895549918683925483e+01
-3.895549918683925483e+01
-3.895549918683925483e+01
-3.895549918683925483e+01
-3.895549918683925483e+01
-3.895549918683925483e+01
-3.895549918683925483e+01
-3.895549918683925483e+01
-3.895549918683925483e+01
-3.895549918683925483e+01
-3.895549918683925483e+01
-3.895549918683925483e+01
-3.895549918683925483e+01
-3.895549918683925483e+01
-3.895549918683925483e+01
-3.895549918683925483e+01
-3.895549918683925483e+01
-3.895549918683925483e+01
-3.895549918683925483e+01
-3.895549918683925483e+01
-3.895549918683925483e+01
-3.895549918683925483e+01
-3.895549918683925483e+01
-3.895549918683925483e+01
-3.895549918683925483e+01
-3.895549918683925483e+01
-3.895549918683925483e+01
-3.895549918683925483e+01
-3.895549918683925483e+01
-3.895549918683925483e+01
-3.895549918683925483e+01
-3.895549918683925483e+01
-3.895549918683925483e+01
-3.895549918683925483e+01
-3.895549918683925483e+01
-3.895549918683925483e+01
-3.895549918683925483e+01
-3.895549918683925483e+01
-3.895549918683925483e+01
-3.895549918683925483e+01
-3.895549918683925483e+01
-3.895549918683925483e+01
-3.895549918683925483e+01
-3.895549918683925483e+01
-3.895549918683925483e+01
-3.895549918683925483e+01
-3.895549918683925483e+01
-3.895549918683925483e+01
-3.895549918683925483e+01
-3.895549918683925483e+01
-3.895549918683925483e+01
-3.895549918683925483e+01
-3.895549918683925483e+01
-3.895549918683925483e+01
-3.895549918683925483e+01
-3.895549918683925483e+01
-3.895549918683925483e+01
-3.895549918683925483e+01
-3.895549918683925483e+01
-3.895549918683925483e+01
-3.895549918683925483e+01
-3.895549918683925483e+01
-3.895549918683925483e+01
-3.895549918683925483e+01
-3.895549918683925483e+01
-3.895549918683925483e+01
-3.895549918683925483e+01
-3.895549918683925483e+01
-3.895549918683925483e+01
-3.895549918683925483e+01
-3.895549918683925483e+01
-3.895549918683925483e+01
-3.895549918683925483e+01
-3.895549918683925483e+01
-3.895549918683925483e+01
-3.895549918683925483e+01
-3.895549918683925483e+01
-3.895549918683925483e+01
-3.895549918683925483e+01
-3.895549918683925483e+01
-3.895549918683925483e+01
-3.895549918683925483e+01
-3.895549918683925483e+01
-3.895549918683925483e+01
-3.895549918683925483e+01
-3.895549918683925483e+01
-3.895549918683925483e+01
-3.895549918683925483e+01
-3.895549918683925483e+01
-3.727584204251508027e+01
-3.727584204251508027e+01
-3.727584204251508027e+01
-3.727584204251508027e+01
-3.727584204251508027e+01
-3.727584204251508027e+01
-3.727584204251508027e+01
-3.727584204251508027e+01
-3.727584204251508027e+01
-3.727584204251508027e+01
-3.727584204251508027e+01
-3.727584204251508027e+01
-3.727584204251508027e+01
-3.727584204251508027e+01
-3.727584204251508027e+01
-3.727584204251508027e+01
-3.727584204251508027e+01
-3.727584204251508027e+01
-3.727584204251508027e+01
-3.727584204251508027e+01
-3.727584204251508027e+01
-3.727584204251508027e+01
-3.727584204251508027e+01
-3.727584204251508027e+01
-3.727584204251508027e+01
-3.727584204251508027e+01
-3.727584204251508027e+01
-3.727584204251508027e+01
-3.727584204251508027e+01
-3.727584204251508027e+01
-3.727584204251508027e+01
-3.727584204251508027e+01
-3.727584204251508027e+01
-3.727584204251508027e+01
-3.727584204251508027e+01
-3.727584204251508027e+01
-3.727584204251508027e+01
-3.727584204251508027e+01
-3.727584204251508027e+01
-3.727584204251508027e+01
-3.727584204251508027e+01
-3.727584204251508027e+01
-3.727584204251508027e+01
-3.727584204251508027e+01
-3.727584204251508027e+01
-3.727584204251508027e+01
-3.727584204251508027e+01
-3.727584204251508027e+01
-3.727584204251508027e+01
-3.727584204251508027e+01
-3.727584204251508027e+01
-3.727584204251508027e+01
-3.727584204251508027e+01
-3.727584204251508027e+01
-3.727584204251508027e+01
-3.727584204251508027e+01
-3.727584204251508027e+01
-3.727584204251508027e+01
-3.727584204251508027e+01
-3.727584204251508027e+01
-3.727584204251508027e+01
-3.727584204251508027e+01
-3.727584204251508027e+01
-3.727584204251508027e+01
-3.727584204251508027e+01
-3.727584204251508027e+01
-3.727584204251508027e+01
-3.727584204251508027e+01
-3.727584204251508027e+01
-3.727584204251508027e+01
-3.727584204251508027e+01
-3.727584204251508027e+01
-3.727584204251508027e+01
-3.727584204251508027e+01
-3.727584204251508027e+01
-3.727584204251508027e+01
-3.727584204251508027e+01
-3.727584204251508027e+01
-3.727584204251508027e+01
-3.727584204251508027e+01
-3.727584204251508027e+01
-3.727584204251508027e+01
-3.727584204251508027e+01
-3.727584204251508027e+01
-3.727584204251508027e+01
-3.727584204251508027e+01
-3.727584204251508027e+01
-3.727584204251508027e+01
-3.727584204251508027e+01
-3.727584204251508027e+01
-3.727584204251508027e+01
-3.727584204251508027e+01
-3.727584204251508027e+01
-3.727584204251508027e+01
-3.727584204251508027e+01
-3.727584204251508027e+01
-3.727584204251508027e+01
-3.727584204251508027e+01
-3.727584204251508027e+01
-3.727584204251508027e+01
-3.727584204251508027e+01
-3.727584204251508027e+01
-3.727584204251508027e+01
-3.727584204251508027e+01
-3.727584204251508027e+01
-3.727584204251508027e+01
-3.727584204251508027e+01
-3.727584204251508027e+01
-3.727584204251508027e+01
-3.727584204251508027e+01
-3.727584204251508027e+01
-3.727584204251508027e+01
-3.727584204251508027e+01
-3.727584204251508027e+01
-3.727584204251508027e+01
-3.727584204251508027e+01
-3.727584204251508027e+01
-3.727584204251508027e+01
-3.727584204251508027e+01
-3.727584204251508027e+01
-3.727584204251508027e+01
-3.668938962533214720e+01
-3.668938962533214720e+01
-3.668938962533214720e+01
-3.668938962533214720e+01
-3.668938962533214720e+01
-3.668938962533214720e+01
-3.668938962533214720e+01
-3.668938962533214720e+01
-3.668938962533214720e+01
-3.668938962533214720e+01
-3.668938962533214720e+01
-3.668938962533214720e+01
-3.668938962533214720e+01
-3.668938962533214720e+01
-3.668938962533214720e+01
-3.668938962533214720e+01
-3.668938962533214720e+01
-3.668938962533214720e+01
-3.668938962533214720e+01
-3.668938962533214720e+01
-3.668938962533214720e+01
-3.668938962533214720e+01
-3.668938962533214720e+01
-3.668938962533214720e+01
-3.668938962533214720e+01
-3.668938962533214720e+01
-3.668938962533214720e+01
-3.668938962533214720e+01
-3.668938962533214720e+01
-3.668938962533214720e+01
-3.668938962533214720e+01
-3.668938962533214720e+01
-3.668938962533214720e+01
-3.668938962533214720e+01
-3.668938962533214720e+01
-3.668938962533214720e+01
-3.668938962533214720e+01
-3.668938962533214720e+01
-3.668938962533214720e+01
-3.668938962533214720e+01
-3.668938962533214720e+01
-3.668938962533214720e+01
-3.668938962533214720e+01
-3.668938962533214720e+01
-3.668938962533214720e+01
-3.668938962533214720e+01
-3.668938962533214720e+01
-3.668938962533214720e+01
-3.668938962533214720e+01
-3.668938962533214720e+01
-3.668938962533214720e+01
-3.668938962533214720e+01
-3.668938962533214720e+01
-3.668938962533214720e+01
-3.668938962533214720e+01
-3.668938962533214720e+01
-3.668938962533214720e+01
-3.668938962533214720e+01
-3.668938962533214720e+01
-3.668938962533214720e+01
-3.668938962533214720e+01
-3.668938962533214720e+01
-3.668938962533214720e+01
-3.668938962533214720e+01
-3.668938962533214720e+01
-3.668938962533214720e+01
-3.668938962533214720e+01
-3.668938962533214720e+01
-3.668938962533214720e+01
-3.668938962533214720e+01
-3.668938962533214720e+01
-3.668938962533214720e+01
-3.668938962533214720e+01
-3.668938962533214720e+01
-3.668938962533214720e+01
-3.668938962533214720e+01
-3.668938962533214720e+01
-3.668938962533214720e+01
-3.668938962533214720e+01
-3.668938962533214720e+01
-3.668938962533214720e+01
-3.668938962533214720e+01
-3.668938962533214720e+01
-3.668938962533214720e+01
-3.668938962533214720e+01
-3.668938962533214720e+01
-3.668938962533214720e+01
-3.668938962533214720e+01
-3.668938962533214720e+01
-3.668938962533214720e+01
-3.668938962533214720e+01
-3.668938962533214720e+01
-3.668938962533214720e+01
-3.668938962533214720e+01
-3.668938962533214720e+01
-3.668938962533214720e+01
-3.668938962533214720e+01
-3.668938962533214720e+01
-3.668938962533214720e+01
-3.668938962533214720e+01
-3.668938962533214720e+01
-3.668938962533214720e+01
-3.668938962533214720e+01
-3.668938962533214720e+01
-3.668938962533214720e+01
-3.668938962533214720e+01
-3.668938962533214720e+01
-3.668938962533214720e+01
-3.668938962533214720e+01
-3.668938962533214720e+01
-3.668938962533214720e+01
-3.668938962533214720e+01
-3.668938962533214720e+01
-3.668938962533214720e+01
-3.668938962533214720e+01
-3.668938962533214720e+01
-3.668938962533214720e+01
-3.668938962533214720e+01
-3.668938962533214720e+01
-3.668938962533214720e+01
-3.668938962533214720e+01
-3.668938962533214720e+01
-3.668938962533214720e+01
-3.668938962533214720e+01
-3.668938962533214720e+01
-3.668938962533214720e+01
-3.668938962533214720e+01
-3.566754495406267012e+01
-3.566754495406267012e+01
-3.566754495406267012e+01
-3.566754495406267012e+01
-3.566754495406267012e+01
-3.566754495406267012e+01
-3.566754495406267012e+01
-3.566754495406267012e+01
-3.566754495406267012e+01
-3.566754495406267012e+01
-3.566754495406267012e+01
-3.566754495406267012e+01
-3.566754495406267012e+01
-3.566754495406267012e+01
-3.566754495406267012e+01
-3.566754495406267012e+01
-3.566754495406267012e+01
-3.566754495406267012e+01
-3.566754495406267012e+01
-3.566754495406267012e+01
-3.566754495406267012e+01
-3.566754495406267012e+01
-3.566754495406267012e+01
-3.566754495406267012e+01
-3.566754495406267012e+01
-3.566754495406267012e+01
-3.566754495406267012e+01
-3.566754495406267012e+01
-3.566754495406267012e+01
-3.566754495406267012e+01
-3.566754495406267012e+01
-3.566754495406267012e+01
-3.566754495406267012e+01
-3.566754495406267012e+01
-3.566754495406267012e+01
-3.566754495406267012e+01
-3.566754495406267012e+01
-3.566754495406267012e+01
-3.566754495406267012e+01
-3.566754495406267012e+01
-3.566754495406267012e+01
-3.566754495406267012e+01
-3.566754495406267012e+01
-3.566754495406267012e+01
-3.566754495406267012e+01
-3.566754495406267012e+01
-3.566754495406267012e+01
-3.566754495406267012e+01
-3.566754495406267012e+01
-3.566754495406267012e+01
-3.566754495406267012e+01
-3.566754495406267012e+01
-3.566754495406267012e+01
-3.566754495406267012e+01
-3.566754495406267012e+01
-3.566754495406267012e+01
-3.566754495406267012e+01
-3.566754495406267012e+01
-3.566754495406267012e+01
-3.566754495406267012e+01
-3.566754495406267012e+01
-3.566754495406267012e+01
-3.566754495406267012e+01
-3.566754495406267012e+01
-3.566754495406267012e+01
-3.566754495406267012e+01
-3.566754495406267012e+01
-3.566754495406267012e+01
-3.566754495406267012e+01
-3.566754495406267012e+01
-3.566754495406267012e+01
-3.566754495406267012e+01
-3.566754495406267012e+01
-3.566754495406267012e+01
-3.566754495406267012e+01
-3.566754495406267012e+01
-3.566754495406267012e+01
-3.566754495406267012e+01
-3.566754495406267012e+01
-3.566754495406267012e+01
-3.566754495406267012e+01
-3.566754495406267012e+01
-3.566754495406267012e+01
-3.566754495406267012e+01
-3.566754495406267012e+01
-3.566754495406267012e+01
-3.566754495406267012e+01
-3.566754495406267012e+01
-3.566754495406267012e+01
-3.566754495406267012e+01
-3.566754495406267012e+01
-3.566754495406267012e+01
-3.566754495406267012e+01
-3.566754495406267012e+01
-3.566754495406267012e+01
-3.566754495406267012e+01
-3.566754495406267012e+01
-3.566754495406267012e+01
-3.566754495406267012e+01
-3.566754495406267012e+01
-3.566754495406267012e+01
-3.566754495406267012e+01
-3.566754495406267012e+01
-3.566754495406267012e+01
-3.566754495406267012e+01
-3.566754495406267012e+01
-3.566754495406267012e+01
-3.566754495406267012e+01
-3.566754495406267012e+01
-3.566754495406267012e+01
-3.566754495406267012e+01
-3.566754495406267012e+01
-3.566754495406267012e+01
-3.566754495406267012e+01
-3.566754495406267012e+01
-3.566754495406267012e+01
-3.536314289877363848e+01
-3.536314289877363848e+01
-3.536314289877363848e+01
-3.536314289877363848e+01
-3.536314289877363848e+01
-3.536314289877363848e+01
-3.536314289877363848e+01
-3.536314289877363848e+01
-3.536314289877363848e+01
-3.536314289877363848e+01
-3.536314289877363848e+01
-3.536314289877363848e+01
-3.536314289877363848e+01
-3.536314289877363848e+01
-3.536314289877363848e+01
-3.536314289877363848e+01
-3.536314289877363848e+01
-3.536314289877363848e+01
-3.536314289877363848e+01
-3.536314289877363848e+01
-3.536314289877363848e+01
-3.536314289877363848e+01
-3.536314289877363848e+01
-3.536314289877363848e+01
-3.536314289877363848e+01
-3.536314289877363848e+01
-3.536314289877363848e+01
-3.536314289877363848e+01
-3.536314289877363848e+01
-3.536314289877363848e+01
-3.536314289877363848e+01
-3.536314289877363848e+01
-3.536314289877363848e+01
-3.536314289877363848e+01
-3.536314289877363848e+01
-3.536314289877363848e+01
-3.536314289877363848e+01
-3.536314289877363848e+01
-3.536314289877363848e+01
-3.536314289877363848e+01
-3.536314289877363848e+01
-3.536314289877363848e+01
-3.536314289877363848e+01
-3.536314289877363848e+01
-3.536314289877363848e+01
-3.536314289877363848e+01
-3.536314289877363848e+01
-3.536314289877363848e+01
-3.536314289877363848e+01
-3.536314289877363848e+01
-3.536314289877363848e+01
-3.536314289877363848e+01
-3.536314289877363848e+01
-3.536314289877363848e+01
-3.536314289877363848e+01
-3.536314289877363848e+01
-3.536314289877363848e+01
-3.536314289877363848e+01
-3.536314289877363848e+01
-3.536314289877363848e+01
-3.536314289877363848e+01
-3.536314289877363848e+01
-3.536314289877363848e+01
-3.536314289877363848e+01
-3.536314289877363848e+01
-3.536314289877363848e+01
-3.536314289877363848e+01
-3.536314289877363848e+01
-3.536314289877363848e+01
-3.536314289877363848e+01
-3.536314289877363848e+01
-3.536314289877363848e+01
-3.536314289877363848e+01
-3.536314289877363848e+01
-3.536314289877363848e+01
-3.536314289877363848e+01
-3.536314289877363848e+01
-3.536314289877363848e+01
-3.536314289877363848e+01
-3.536314289877363848e+01
-3.536314289877363848e+01
-3.536314289877363848e+01
-3.536314289877363848e+01
-3.536314289877363848e+01
-3.536314289877363848e+01
-3.536314289877363848e+01
-3.536314289877363848e+01
-3.536314289877363848e+01
-3.536314289877363848e+01
-3.536314289877363848e+01
-3.536314289877363848e+01
-3.536314289877363848e+01
-3.536314289877363848e+01
-3.536314289877363848e+01
-3.536314289877363848e+01
-3.536314289877363848e+01
-3.536314289877363848e+01
-3.536314289877363848e+01
-3.536314289877363848e+01
-3.536314289877363848e+01
-3.536314289877363848e+01
-3.536314289877363848e+01
-3.536314289877363848e+01
-3.536314289877363848e+01
-3.536314289877363848e+01
-3.536314289877363848e+01
-3.536314289877363848e+01
-3.536314289877363848e+01
-3.536314289877363848e+01
-3.536314289877363848e+01
-3.536314289877363848e+01
-3.536314289877363848e+01
-3.536314289877363848e+01
-3.536314289877363848e+01
-3.536314289877363848e+01
-3.536314289877363848e+01
-3.536314289877363848e+01
-3.536314289877363848e+01
-3.546063655563526851e+01
-3.546063655563526851e+01
-3.546063655563526851e+01
-3.546063655563526851e+01
-3.546063655563526851e+01
-3.546063655563526851e+01
-3.546063655563526851e+01
-3.546063655563526851e+01
-3.546063655563526851e+01
-3.546063655563526851e+01
-3.546063655563526851e+01
-3.546063655563526851e+01
-3.546063655563526851e+01
-3.546063655563526851e+01
-3.546063655563526851e+01
-3.546063655563526851e+01
-3.546063655563526851e+01
-3.546063655563526851e+01
-3.546063655563526851e+01
-3.546063655563526851e+01
-3.546063655563526851e+01
-3.546063655563526851e+01
-3.546063655563526851e+01
-3.546063655563526851e+01
-3.546063655563526851e+01
-3.546063655563526851e+01
-3.546063655563526851e+01
-3.546063655563526851e+01
-3.546063655563526851e+01
-3.546063655563526851e+01
-3.546063655563526851e+01
-3.546063655563526851e+01
-3.546063655563526851e+01
-3.546063655563526851e+01
-3.546063655563526851e+01
-3.546063655563526851e+01
-3.546063655563526851e+01
-3.546063655563526851e+01
-3.546063655563526851e+01
-3.546063655563526851e+01
-3.546063655563526851e+01
-3.546063655563526851e+01
-3.546063655563526851e+01
-3.546063655563526851e+01
-3.546063655563526851e+01
-3.546063655563526851e+01
-3.546063655563526851e+01
-3.546063655563526851e+01
-3.546063655563526851e+01
-3.546063655563526851e+01
-3.546063655563526851e+01
-3.546063655563526851e+01
-3.546063655563526851e+01
-3.546063655563526851e+01
-3.546063655563526851e+01
-3.546063655563526851e+01
-3.546063655563526851e+01
-3.546063655563526851e+01
-3.546063655563526851e+01
-3.546063655563526851e+01
-3.546063655563526851e+01
-3.546063655563526851e+01
-3.546063655563526851e+01
-3.546063655563526851e+01
-3.546063655563526851e+01
-3.546063655563526851e+01
-3.546063655563526851e+01
-3.546063655563526851e+01
-3.546063655563526851e+01
-3.546063655563526851e+01
-3.546063655563526851e+01
-3.546063655563526851e+01
-3.546063655563526851e+01
-3.546063655563526851e+01
-3.546063655563526851e+01
-3.546063655563526851e+01
-3.546063655563526851e+01
-3.546063655563526851e+01
-3.546063655563526851e+01
-3.546063655563526851e+01
-3.546063655563526851e+01
-3.546063655563526851e+01
-3.546063655563526851e+01
-3.546063655563526851e+01
-3.546063655563526851e+01
-3.546063655563526851e+01
-3.546063655563526851e+01
-3.546063655563526851e+01
-3.546063655563526851e+01
-3.546063655563526851e+01
-3.546063655563526851e+01
-3.546063655563526851e+01
-3.546063655563526851e+01
-3.546063655563526851e+01
-3.546063655563526851e+01
-3.546063655563526851e+01
-3.546063655563526851e+01
-3.546063655563526851e+01
-3.546063655563526851e+01
-3.546063655563526851e+01
-3.546063655563526851e+01
-3.546063655563526851e+01
-3.546063655563526851e+01
-3.546063655563526851e+01
-3.546063655563526851e+01
-3.546063655563526851e+01
-3.546063655563526851e+01
-3.546063655563526851e+01
-3.546063655563526851e+01
-3.546063655563526851e+01
-3.546063655563526851e+01
-3.546063655563526851e+01
-3.546063655563526851e+01
-3.546063655563526851e+01
-3.546063655563526851e+01
-3.546063655563526851e+01
-3.546063655563526851e+01
-3.546063655563526851e+01
-3.546063655563526851e+01
-3.546063655563526851e+01
-3.546063655563526851e+01
-3.546063655563526851e+01
-3.546063655563526851e+01
-3.629137834350088809e+01
-3.629137834350088809e+01
-3.629137834350088809e+01
-3.629137834350088809e+01
-3.629137834350088809e+01
-3.629137834350088809e+01
-3.629137834350088809e+01
-3.629137834350088809e+01
-3.629137834350088809e+01
-3.629137834350088809e+01
-3.629137834350088809e+01
-3.629137834350088809e+01
-3.629137834350088809e+01
-3.629137834350088809e+01
-3.629137834350088809e+01
-3.629137834350088809e+01
-3.629137834350088809e+01
-3.629137834350088809e+01
-3.629137834350088809e+01
-3.629137834350088809e+01
-3.629137834350088809e+01
-3.629137834350088809e+01
-3.629137834350088809e+01
-3.629137834350088809e+01
-3.629137834350088809e+01
-3.629137834350088809e+01
-3.629137834350088809e+01
-3.629137834350088809e+01
-3.629137834350088809e+01
-3.629137834350088809e+01
-3.629137834350088809e+01
-3.629137834350088809e+01
-3.629137834350088809e+01
-3.629137834350088809e+01
-3.629137834350088809e+01
-3.629137834350088809e+01
-3.629137834350088809e+01
-3.629137834350088809e+01
-3.629137834350088809e+01
-3.629137834350088809e+01
-3.629137834350088809e+01
-3.629137834350088809e+01
-3.629137834350088809e+01
-3.629137834350088809e+01
-3.629137834350088809e+01
-3.629137834350088809e+01
-3.629137834350088809e+01
-3.629137834350088809e+01
-3.629137834350088809e+01
-3.629137834350088809e+01
-3.629137834350088809e+01
-3.629137834350088809e+01
-3.629137834350088809e+01
-3.629137834350088809e+01
-3.629137834350088809e+01
-3.629137834350088809e+01
-3.629137834350088809e+01
-3.629137834350088809e+01
-3.629137834350088809e+01
-3.629137834350088809e+01
-3.629137834350088809e+01
-3.629137834350088809e+01
-3.629137834350088809e+01
-3.629137834350088809e+01
-3.629137834350088809e+01
-3.629137834350088809e+01
-3.629137834350088809e+01
-3.629137834350088809e+01
-3.629137834350088809e+01
-3.629137834350088809e+01
-3.629137834350088809e+01
-3.629137834350088809e+01
-3.629137834350088809e+01
-3.629137834350088809e+01
-3.629137834350088809e+01
-3.629137834350088809e+01
-3.629137834350088809e+01
-3.629137834350088809e+01
-3.629137834350088809e+01
-3.629137834350088809e+01
-3.629137834350088809e+01
-3.629137834350088809e+01
-3.629137834350088809e+01
-3.629137834350088809e+01
-3.629137834350088809e+01
-3.629137834350088809e+01
-3.629137834350088809e+01
-3.629137834350088809e+01
-3.629137834350088809e+01
-3.629137834350088809e+01
-3.629137834350088809e+01
-3.629137834350088809e+01
-3.629137834350088809e+01
-3.629137834350088809e+01
-3.629137834350088809e+01
-3.629137834350088809e+01
-3.629137834350088809e+01
-3.629137834350088809e+01
-3.629137834350088809e+01
-3.629137834350088809e+01
-3.629137834350088809e+01
-3.629137834350088809e+01
-3.629137834350088809e+01
-3.629137834350088809e+01
-3.629137834350088809e+01
-3.629137834350088809e+01
-3.629137834350088809e+01
-3.629137834350088809e+01
-3.629137834350088809e+01
-3.629137834350088809e+01
-3.629137834350088809e+01
-3.629137834350088809e+01
-3.629137834350088809e+01
-3.629137834350088809e+01
-3.629137834350088809e+01
-3.629137834350088809e+01
-3.629137834350088809e+01
-3.629137834350088809e+01
-3.629137834350088809e+01
-3.629137834350088809e+01
-3.629137834350088809e+01
-3.629137834350088809e+01
-3.629137834350088809e+01
-3.629137834350088809e+01
-3.629137834350088809e+01
-3.629137834350088809e+01
-3.629137834350088809e+01
-3.629137834350088809e+01
-3.629137834350088809e+01
-3.629137834350088809e+01
-3.629137834350088809e+01
-3.629137834350088809e+01
-3.629137834350088809e+01
-3.629137834350088809e+01
-3.629137834350088809e+01
-3.629137834350088809e+01
-3.629137834350088809e+01
-3.629137834350088809e+01
-3.629137834350088809e+01
-3.629137834350088809e+01
-3.629137834350088809e+01
-3.629137834350088809e+01
-3.629137834350088809e+01
-3.629137834350088809e+01
-3.629137834350088809e+01
-3.629137834350088809e+01
-3.629137834350088809e+01
-3.629137834350088809e+01
-3.629137834350088809e+01
-3.629137834350088809e+01
-3.629137834350088809e+01
-3.629137834350088809e+01
-3.559708409954436092e+01
-3.559708409954436092e+01
-3.559708409954436092e+01
-3.559708409954436092e+01
-3.559708409954436092e+01
-3.559708409954436092e+01
-3.559708409954436092e+01
-3.559708409954436092e+01
-3.559708409954436092e+01
-3.559708409954436092e+01
-3.559708409954436092e+01
-3.559708409954436092e+01
-3.559708409954436092e+01
-3.559708409954436092e+01
-3.559708409954436092e+01
-3.559708409954436092e+01
-3.559708409954436092e+01
-3.559708409954436092e+01
-3.559708409954436092e+01
-3.559708409954436092e+01
-3.559708409954436092e+01
-3.559708409954436092e+01
-3.559708409954436092e+01
-3.559708409954436092e+01
-3.559708409954436092e+01
-3.559708409954436092e+01
-3.559708409954436092e+01
-3.559708409954436092e+01
-3.559708409954436092e+01
-3.559708409954436092e+01
-3.559708409954436092e+01
-3.559708409954436092e+01
-3.559708409954436092e+01
-3.559708409954436092e+01
-3.559708409954436092e+01
-3.559708409954436092e+01
-3.559708409954436092e+01
-3.559708409954436092e+01
-3.559708409954436092e+01
-3.559708409954436092e+01
-3.559708409954436092e+01
-3.559708409954436092e+01
-3.559708409954436092e+01
-3.559708409954436092e+01
-3.559708409954436092e+01
-3.559708409954436092e+01
-3.559708409954436092e+01
-3.559708409954436092e+01
-3.559708409954436092e+01
-3.559708409954436092e+01
-3.559708409954436092e+01
-3.559708409954436092e+01
-3.559708409954436092e+01
-3.559708409954436092e+01
-3.559708409954436092e+01
-3.559708409954436092e+01
-3.559708409954436092e+01
-3.559708409954436092e+01
-3.559708409954436092e+01
-3.559708409954436092e+01
-3.559708409954436092e+01
-3.559708409954436092e+01
-3.559708409954436092e+01
-3.559708409954436092e+01
-3.559708409954436092e+01
-3.559708409954436092e+01
-3.559708409954436092e+01
-3.559708409954436092e+01
-3.559708409954436092e+01
-3.559708409954436092e+01
-3.559708409954436092e+01
-3.559708409954436092e+01
-3.559708409954436092e+01
-3.559708409954436092e+01
-3.559708409954436092e+01
-3.559708409954436092e+01
-3.559708409954436092e+01
-3.559708409954436092e+01
-3.559708409954436092e+01
-3.559708409954436092e+01
-3.559708409954436092e+01
-3.559708409954436092e+01
-3.559708409954436092e+01
-3.559708409954436092e+01
-3.559708409954436092e+01
-3.559708409954436092e+01
-3.559708409954436092e+01
-3.559708409954436092e+01
-3.559708409954436092e+01
-3.559708409954436092e+01
-3.559708409954436092e+01
-3.559708409954436092e+01
-3.559708409954436092e+01
-3.559708409954436092e+01
-3.559708409954436092e+01
-3.559708409954436092e+01
-3.559708409954436092e+01
-3.559708409954436092e+01
-3.559708409954436092e+01
-3.559708409954436092e+01
-3.559708409954436092e+01
-3.559708409954436092e+01
-3.559708409954436092e+01
-3.559708409954436092e+01
-3.559708409954436092e+01
-3.559708409954436092e+01
-3.559708409954436092e+01
-3.559708409954436092e+01
-3.559708409954436092e+01
-3.559708409954436092e+01
-3.559708409954436092e+01
-3.559708409954436092e+01
-3.559708409954436092e+01
-3.559708409954436092e+01
-3.559708409954436092e+01
-3.559708409954436092e+01
-3.559708409954436092e+01
-3.559708409954436092e+01
-3.559708409954436092e+01
-3.559708409954436092e+01
-3.559708409954436092e+01
-3.559708409954436092e+01
-3.559708409954436092e+01
-3.735901346721968963e+01
-3.735901346721968963e+01
-3.735901346721968963e+01
-3.735901346721968963e+01
-3.735901346721968963e+01
-3.735901346721968963e+01
-3.735901346721968963e+01
-3.735901346721968963e+01
-3.735901346721968963e+01
-3.735901346721968963e+01
-3.735901346721968963e+01
-3.735901346721968963e+01
-3.735901346721968963e+01
-3.735901346721968963e+01
-3.735901346721968963e+01
-3.735901346721968963e+01
-3.735901346721968963e+01
-3.735901346721968963e+01
-3.735901346721968963e+01
-3.735901346721968963e+01
-3.735901346721968963e+01
-3.735901346721968963e+01
-3.735901346721968963e+01
-3.735901346721968963e+01
-3.735901346721968963e+01
-3.735901346721968963e+01
-3.735901346721968963e+01
-3.735901346721968963e+01
-3.735901346721968963e+01
-3.735901346721968963e+01
-3.735901346721968963e+01
-3.735901346721968963e+01
-3.735901346721968963e+01
-3.735901346721968963e+01
-3.735901346721968963e+01
-3.735901346721968963e+01
-3.735901346721968963e+01
-3.735901346721968963e+01
-3.735901346721968963e+01
-3.735901346721968963e+01
-3.735901346721968963e+01
-3.735901346721968963e+01
-3.735901346721968963e+01
-3.735901346721968963e+01
-3.735901346721968963e+01
-3.735901346721968963e+01
-3.735901346721968963e+01
-3.735901346721968963e+01
-3.735901346721968963e+01
-3.735901346721968963e+01
-3.735901346721968963e+01
-3.735901346721968963e+01
-3.735901346721968963e+01
-3.735901346721968963e+01
-3.735901346721968963e+01
-3.735901346721968963e+01
-3.735901346721968963e+01
-3.735901346721968963e+01
-3.735901346721968963e+01
-3.735901346721968963e+01
-3.735901346721968963e+01
-3.735901346721968963e+01
-3.735901346721968963e+01
-3.735901346721968963e+01
-3.735901346721968963e+01
-3.735901346721968963e+01
-3.735901346721968963e+01
-3.735901346721968963e+01
-3.735901346721968963e+01
-3.735901346721968963e+01
-3.735901346721968963e+01
-3.735901346721968963e+01
-3.735901346721968963e+01
-3.735901346721968963e+01
-3.735901346721968963e+01
-3.735901346721968963e+01
-3.735901346721968963e+01
-3.735901346721968963e+01
-3.735901346721968963e+01
-3.735901346721968963e+01
-3.735901346721968963e+01
-3.735901346721968963e+01
-3.735901346721968963e+01
-3.735901346721968963e+01
-3.735901346721968963e+01
-3.735901346721968963e+01
-3.735901346721968963e+01
-3.735901346721968963e+01
-3.735901346721968963e+01
-3.735901346721968963e+01
-3.735901346721968963e+01
-3.735901346721968963e+01
-3.735901346721968963e+01
-3.735901346721968963e+01
-3.735901346721968963e+01
-3.735901346721968963e+01
-3.735901346721968963e+01
-3.735901346721968963e+01
-3.735901346721968963e+01
-3.735901346721968963e+01
-3.735901346721968963e+01
-3.735901346721968963e+01
-3.735901346721968963e+01
-3.735901346721968963e+01
-3.735901346721968963e+01
-3.735901346721968963e+01
-3.735901346721968963e+01
-3.735901346721968963e+01
-3.735901346721968963e+01
-3.735901346721968963e+01
-3.735901346721968963e+01
-3.735901346721968963e+01
-3.735901346721968963e+01
-3.735901346721968963e+01
-3.735901346721968963e+01
-3.735901346721968963e+01
-3.735901346721968963e+01
-3.735901346721968963e+01
-3.735901346721968963e+01
-3.735901346721968963e+01
-3.735901346721968963e+01
-3.735901346721968963e+01
-3.735901346721968963e+01
-3.735901346721968963e+01
-3.735901346721968963e+01
-3.735901346721968963e+01
-3.735901346721968963e+01
-3.735901346721968963e+01
-3.735901346721968963e+01
-3.735901346721968963e+01
-3.735901346721968963e+01
-3.735901346721968963e+01
-3.735901346721968963e+01
-3.735901346721968963e+01
-3.735901346721968963e+01
-3.735901346721968963e+01
-3.735901346721968963e+01
-3.735901346721968963e+01
-3.735901346721968963e+01
-3.735901346721968963e+01
-3.735901346721968963e+01
-3.735901346721968963e+01
-3.735901346721968963e+01
-3.735901346721968963e+01
-3.735901346721968963e+01
-3.735901346721968963e+01
-3.735901346721968963e+01
-3.735901346721968963e+01
-3.735901346721968963e+01
-3.735901346721968963e+01
-3.735901346721968963e+01
-3.735901346721968963e+01
-3.735901346721968963e+01
-3.735901346721968963e+01
-3.735901346721968963e+01
-3.735901346721968963e+01
-3.735901346721968963e+01
-3.735901346721968963e+01
-3.735901346721968963e+01
-3.735901346721968963e+01
-3.735901346721968963e+01
-3.735901346721968963e+01
-3.735901346721968963e+01
-3.735901346721968963e+01
-3.735901346721968963e+01
-3.735901346721968963e+01
-3.735901346721968963e+01
-3.735901346721968963e+01
-3.735901346721968963e+01
-3.735901346721968963e+01
-3.735901346721968963e+01
-3.735901346721968963e+01
-3.735901346721968963e+01
-3.735901346721968963e+01
-3.735901346721968963e+01
-3.735901346721968963e+01
-3.735901346721968963e+01
-3.735901346721968963e+01
-3.735901346721968963e+01
-3.735901346721968963e+01
-4.159550000000000125e+01
-4.162599999999999767e+01
-4.156490000000000151e+01
-4.165650000000000119e+01
-4.156490000000000151e+01
-4.156490000000000151e+01
-4.113770000000000238e+01
-4.138179999999999836e+01
-4.129030000000000200e+01
-4.125979999999999848e+01
-4.156490000000000151e+01
-4.147339999999999804e+01
-4.135130000000000194e+01
-4.141239999999999810e+01
-4.135130000000000194e+01
-4.165650000000000119e+01
-4.132079999999999842e+01
-4.138179999999999836e+01
-4.132079999999999842e+01
-4.141239999999999810e+01
-4.156490000000000151e+01
-4.110719999999999885e+01
-4.122919999999999874e+01
-4.144290000000000163e+01
-4.141239999999999810e+01
-4.141239999999999810e+01
-4.135130000000000194e+01
-4.132079999999999842e+01
-4.113770000000000238e+01
-4.113770000000000238e+01
-4.132079999999999842e+01
-4.138179999999999836e+01
-4.153439999999999799e+01
-4.138179999999999836e+01
-4.132079999999999842e+01
-4.144290000000000163e+01
-4.141239999999999810e+01
-4.144290000000000163e+01
-4.144290000000000163e+01
-4.144290000000000163e+01
-4.147339999999999804e+01
-4.132079999999999842e+01
-4.125979999999999848e+01
-4.110719999999999885e+01
-4.098510000000000275e+01
-4.098510000000000275e+01
-4.083250000000000313e+01
-4.098510000000000275e+01
-4.089359999999999928e+01
-4.092410000000000281e+01
-4.095459999999999923e+01
-4.107670000000000243e+01
-4.025728232876713264e+01
-4.025728232876713264e+01
-4.025728232876713264e+01
-4.025728232876713264e+01
-4.025728232876713264e+01
-4.025728232876713264e+01
-4.025728232876713264e+01
-4.025728232876713264e+01
-4.025728232876713264e+01
-4.025728232876713264e+01
-4.025728232876713264e+01
-4.025728232876713264e+01
-4.025728232876713264e+01
-4.025728232876713264e+01
-4.025728232876713264e+01
-4.025728232876713264e+01
-4.025728232876713264e+01
-4.025728232876713264e+01
-4.025728232876713264e+01
-4.025728232876713264e+01
-4.025728232876713264e+01
-4.025728232876713264e+01
-4.025728232876713264e+01
-4.025728232876713264e+01
-4.025728232876713264e+01
-4.025728232876713264e+01
-4.025728232876713264e+01
-4.025728232876713264e+01
-4.025728232876713264e+01
-4.025728232876713264e+01
-4.025728232876713264e+01
-4.025728232876713264e+01
-4.025728232876713264e+01
-4.025728232876713264e+01
-4.025728232876713264e+01
-4.025728232876713264e+01
-4.025728232876713264e+01
-4.025728232876713264e+01
-4.025728232876713264e+01
-4.025728232876713264e+01
-4.025728232876713264e+01
-4.025728232876713264e+01
-4.025728232876713264e+01
-4.025728232876713264e+01
-4.025728232876713264e+01
-4.025728232876713264e+01
-4.025728232876713264e+01
-4.025728232876713264e+01
-4.025728232876713264e+01
-4.025728232876713264e+01
-4.025728232876713264e+01
-4.025728232876713264e+01
-4.025728232876713264e+01
-4.025728232876713264e+01
-4.025728232876713264e+01
-4.025728232876713264e+01
-4.025728232876713264e+01
-4.025728232876713264e+01
-4.025728232876713264e+01
-4.025728232876713264e+01
-4.025728232876713264e+01
-4.025728232876713264e+01
-4.025728232876713264e+01
-4.025728232876713264e+01
-4.025728232876713264e+01
-4.025728232876713264e+01
-4.025728232876713264e+01
-4.025728232876713264e+01
-4.025728232876713264e+01
-4.025728232876713264e+01
-4.025728232876713264e+01
-4.025728232876713264e+01
-4.025728232876713264e+01
-4.025728232876713264e+01
-4.025728232876713264e+01
-4.025728232876713264e+01
-4.025728232876713264e+01
-4.025728232876713264e+01
-4.025728232876713264e+01
-4.025728232876713264e+01
-4.025728232876713264e+01
-4.025728232876713264e+01
-4.025728232876713264e+01
-4.025728232876713264e+01
-4.025728232876713264e+01
-4.025728232876713264e+01
-4.025728232876713264e+01
-4.025728232876713264e+01
-4.025728232876713264e+01
-4.025728232876713264e+01
-4.025728232876713264e+01
-4.025728232876713264e+01
-4.025728232876713264e+01
-4.025728232876713264e+01
-4.025728232876713264e+01
-4.025728232876713264e+01
-4.025728232876713264e+01
-4.025728232876713264e+01
-4.025728232876713264e+01
-4.025728232876713264e+01
-4.025728232876713264e+01
-4.025728232876713264e+01
-4.025728232876713264e+01
-4.025728232876713264e+01
-4.025728232876713264e+01
-4.025728232876713264e+01
-4.025728232876713264e+01
-4.025728232876713264e+01
-4.025728232876713264e+01
-4.025728232876713264e+01
-4.025728232876713264e+01
-4.025728232876713264e+01
-4.025728232876713264e+01
-4.025728232876713264e+01
-4.025728232876713264e+01
-4.025728232876713264e+01
-4.025728232876713264e+01
-4.025728232876713264e+01
-4.025728232876713264e+01
-4.025728232876713264e+01
-4.025728232876713264e+01
-4.025728232876713264e+01
-4.025728232876713264e+01
-4.025728232876713264e+01
-4.025728232876713264e+01
-4.025728232876713264e+01
-4.025728232876713264e+01
-4.025728232876713264e+01
-4.025728232876713264e+01
-4.025728232876713264e+01
-4.025728232876713264e+01
-4.025728232876713264e+01
-4.025728232876713264e+01
-4.025728232876713264e+01
-4.025728232876713264e+01
-4.025728232876713264e+01
-4.025728232876713264e+01
-4.025728232876713264e+01
-4.025728232876713264e+01
-4.025728232876713264e+01
-4.025728232876713264e+01
-4.025728232876713264e+01
-4.025728232876713264e+01
-4.025728232876713264e+01
-4.025728232876713264e+01
-4.025728232876713264e+01
-4.025728232876713264e+01
-4.025728232876713264e+01
-4.025728232876713264e+01
-4.025728232876713264e+01
-4.025728232876713264e+01
-4.025728232876713264e+01
-4.025728232876713264e+01
-4.025728232876713264e+01
-4.025728232876713264e+01
-4.025728232876713264e+01
-4.025728232876713264e+01
-4.025728232876713264e+01
-4.025728232876713264e+01
-4.025728232876713264e+01
-4.025728232876713264e+01
-4.025728232876713264e+01
-4.025728232876713264e+01
-4.025728232876713264e+01
-4.025728232876713264e+01
-4.025728232876713264e+01
-4.025728232876713264e+01
-4.025728232876713264e+01
-4.025728232876713264e+01
-4.025728232876713264e+01
-4.025728232876713264e+01
-4.025728232876713264e+01
-4.025728232876713264e+01
-4.025728232876713264e+01
-4.025728232876713264e+01
-4.025728232876713264e+01
-4.025728232876713264e+01
-4.025728232876713264e+01
-4.025728232876713264e+01
-4.025728232876713264e+01
-4.025728232876713264e+01
-4.025728232876713264e+01
-4.025728232876713264e+01
-4.025728232876713264e+01
-4.025728232876713264e+01
-4.025728232876713264e+01
-4.025728232876713264e+01
-4.025728232876713264e+01
-4.025728232876713264e+01
-4.025728232876713264e+01
-4.025728232876713264e+01
-4.025728232876713264e+01
-4.025728232876713264e+01
-4.025728232876713264e+01
-4.025728232876713264e+01
-4.025728232876713264e+01
-4.025728232876713264e+01
-4.025728232876713264e+01
-4.025728232876713264e+01
-4.025728232876713264e+01
-4.025728232876713264e+01
-4.025728232876713264e+01
-4.025728232876713264e+01
-4.025728232876713264e+01
-4.025728232876713264e+01
-4.025728232876713264e+01
-4.025728232876713264e+01
-4.025728232876713264e+01
-4.025728232876713264e+01
-4.025728232876713264e+01
-4.025728232876713264e+01
-4.025728232876713264e+01
-4.025728232876713264e+01
-4.025728232876713264e+01
-4.025728232876713264e+01
-4.025728232876713264e+01
-4.025728232876713264e+01
-4.025728232876713264e+01
-4.025728232876713264e+01
-4.562380000000000280e+01
-4.537960000000000349e+01
-4.553220000000000312e+01
-4.544069999999999965e+01
-4.553220000000000312e+01
-4.531860000000000355e+01
-4.547120000000000317e+01
-4.544069999999999965e+01
-4.562380000000000280e+01
-4.541020000000000323e+01
-4.568480000000000274e+01
-4.528810000000000002e+01
-4.562380000000000280e+01
-4.553220000000000312e+01
-4.544069999999999965e+01
-4.550169999999999959e+01
-4.577640000000000242e+01
-4.571529999999999916e+01
-4.568480000000000274e+01
-4.586789999999999878e+01
-4.602049999999999841e+01
-4.602049999999999841e+01
-4.611209999999999809e+01
-4.620360000000000156e+01
-4.638669999999999760e+01
-4.635620000000000118e+01
-4.626460000000000150e+01
-4.644780000000000086e+01
-4.629520000000000124e+01
-4.635620000000000118e+01
-4.617309999999999803e+01
-4.641720000000000113e+01
-4.617309999999999803e+01
-4.623409999999999798e+01
-4.599000000000000199e+01
-4.617309999999999803e+01
-4.629520000000000124e+01
-4.641720000000000113e+01
-4.629520000000000124e+01
-4.656980000000000075e+01
-4.653929999999999723e+01
-4.656980000000000075e+01
-4.644780000000000086e+01
-4.675289999999999679e+01
-4.669189999999999685e+01
-4.638669999999999760e+01
-4.660029999999999717e+01
-4.669189999999999685e+01
-4.663089999999999691e+01
-4.638669999999999760e+01
-4.660029999999999717e+01
-4.650880000000000081e+01
-4.678340000000000032e+01
-4.675289999999999679e+01
-4.675289999999999679e+01
-4.669189999999999685e+01
-4.684449999999999648e+01
-4.672240000000000038e+01
-4.711910000000000309e+01
-4.699710000000000321e+01
-4.708859999999999957e+01
-4.708859999999999957e+01
-4.721070000000000277e+01
-4.727170000000000272e+01
-4.745479999999999876e+01
-4.733279999999999887e+01
-4.745479999999999876e+01
-4.739379999999999882e+01
-4.742430000000000234e+01
-4.748539999999999850e+01
-4.748539999999999850e+01
-4.736330000000000240e+01
-4.742430000000000234e+01
-4.754639999999999844e+01
-4.760739999999999839e+01
-4.748539999999999850e+01
-4.751590000000000202e+01
-4.748539999999999850e+01
-4.730219999999999914e+01
-4.779050000000000153e+01
-4.766850000000000165e+01
-4.800419999999999732e+01
-4.806519999999999726e+01
-4.803470000000000084e+01
-4.800419999999999732e+01
-4.803470000000000084e+01
-4.800419999999999732e+01
-4.818730000000000047e+01
-4.815670000000000073e+01
-4.815670000000000073e+01
-4.827879999999999683e+01
-4.827879999999999683e+01
-4.803470000000000084e+01
-4.815670000000000073e+01
-4.809570000000000078e+01
-4.849240000000000350e+01
-4.837039999999999651e+01
-4.864500000000000313e+01
-4.858400000000000318e+01
-4.864500000000000313e+01
-4.864500000000000313e+01
-4.867549999999999955e+01
-4.867549999999999955e+01
-4.885860000000000269e+01
-4.898069999999999879e+01
-4.895020000000000238e+01
-4.907229999999999848e+01
-4.904169999999999874e+01
-4.901120000000000232e+01
-4.898069999999999879e+01
-4.901120000000000232e+01
-4.922489999999999810e+01
-4.925540000000000163e+01
-4.925540000000000163e+01
-4.934689999999999799e+01
-4.910280000000000200e+01
-4.925540000000000163e+01
-4.922489999999999810e+01
-4.940800000000000125e+01
-4.931640000000000157e+01
-4.977420000000000044e+01
-4.962160000000000082e+01
-4.974369999999999692e+01
-4.992680000000000007e+01
-4.998780000000000001e+01
-5.001830000000000354e+01
-5.007930000000000348e+01
-4.998780000000000001e+01
-5.026250000000000284e+01
-5.001830000000000354e+01
-5.001830000000000354e+01
-4.995729999999999649e+01
-5.020139999999999958e+01
-5.014039999999999964e+01
-5.020139999999999958e+01
-5.035399999999999920e+01
-5.017090000000000316e+01
-5.029299999999999926e+01
-5.017090000000000316e+01
-5.029299999999999926e+01
-5.041499999999999915e+01
-5.053710000000000235e+01
-5.068970000000000198e+01
-5.056759999999999877e+01
-5.087279999999999802e+01
-5.038450000000000273e+01
-5.087279999999999802e+01
-5.078119999999999834e+01
-5.081179999999999808e+01
-5.090330000000000155e+01
-5.062870000000000203e+01
-5.090330000000000155e+01
-5.081179999999999808e+01
-5.072019999999999840e+01
-5.084230000000000160e+01
-5.072019999999999840e+01
-5.108639999999999759e+01
-5.093379999999999797e+01
-5.102539999999999765e+01
-5.120850000000000080e+01
-5.139159999999999684e+01
-5.145259999999999678e+01
-5.117799999999999727e+01
-5.145259999999999678e+01
-5.148319999999999652e+01
-5.139159999999999684e+01
-5.169680000000000319e+01
-5.145259999999999678e+01
-5.163569999999999993e+01
-5.163569999999999993e+01
-5.163569999999999993e+01
-5.184940000000000282e+01
-5.157469999999999999e+01
-5.117799999999999727e+01
-5.136110000000000042e+01
-5.163569999999999993e+01
-5.166629999999999967e+01
-5.191040000000000276e+01
-5.172729999999999961e+01
-5.194089999999999918e+01
-5.206300000000000239e+01
-5.187989999999999924e+01
-5.191040000000000276e+01
-5.218509999999999849e+01
-5.197140000000000271e+01
-5.221560000000000201e+01
-5.212400000000000233e+01
-5.230709999999999837e+01
-5.218509999999999849e+01
-5.227660000000000196e+01
-5.236820000000000164e+01
-5.230709999999999837e+01
-5.245969999999999800e+01
-5.236820000000000164e+01
-5.233760000000000190e+01
-5.258180000000000121e+01
-5.255129999999999768e+01
-5.258180000000000121e+01
-5.252080000000000126e+01
-5.245969999999999800e+01
-5.267329999999999757e+01
-5.236820000000000164e+01
-5.279540000000000077e+01
-5.276489999999999725e+01
-5.291749999999999687e+01
-5.300900000000000034e+01
-5.297849999999999682e+01
-5.279540000000000077e+01
-5.303960000000000008e+01
-5.282589999999999719e+01
-5.288700000000000045e+01
-5.288700000000000045e+01
-5.313110000000000355e+01
-5.313110000000000355e+01
-5.310060000000000002e+01
-5.307009999999999650e+01
-5.331419999999999959e+01
-5.310060000000000002e+01
-5.319210000000000349e+01
-5.319210000000000349e+01
-5.300900000000000034e+01
-5.355830000000000268e+01
-5.355830000000000268e+01
-5.352779999999999916e+01
-5.377199999999999847e+01
-5.368039999999999878e+01
-5.374150000000000205e+01
-5.398559999999999803e+01
-5.361939999999999884e+01
-5.374150000000000205e+01
-5.374150000000000205e+01
-5.401610000000000156e+01
-5.380250000000000199e+01
-5.386350000000000193e+01
-5.361939999999999884e+01
-5.389399999999999835e+01
-5.377199999999999847e+01
-5.392459999999999809e+01
-5.383299999999999841e+01
-5.392459999999999809e+01
-5.374150000000000205e+01
-5.410770000000000124e+01
-5.407710000000000150e+01
-5.447390000000000043e+01
-5.422970000000000113e+01
-5.419919999999999760e+01
-5.426030000000000086e+01
-5.422970000000000113e+01
-5.444339999999999691e+01
-5.438230000000000075e+01
-5.444339999999999691e+01
-5.462650000000000006e+01
-5.477909999999999968e+01
-5.453490000000000038e+01
-5.453490000000000038e+01
-5.410770000000000124e+01
-5.459590000000000032e+01
-5.435179999999999723e+01
-5.465699999999999648e+01
-5.450439999999999685e+01
-5.471800000000000352e+01
-5.453490000000000038e+01
-5.490109999999999957e+01
-5.453490000000000038e+01
-5.487060000000000315e+01
-5.474849999999999994e+01
-5.496220000000000283e+01
-5.496220000000000283e+01
-5.505369999999999919e+01
-5.493160000000000309e+01
-5.520629999999999882e+01
-5.484009999999999962e+01
-5.499269999999999925e+01
-5.487060000000000315e+01
-5.493160000000000309e+01
-5.487060000000000315e+01
-5.468750000000000000e+01
-5.502320000000000277e+01
-5.480960000000000321e+01
-5.520629999999999882e+01
-5.508420000000000272e+01
-5.505369999999999919e+01
-5.514529999999999887e+01
-5.529789999999999850e+01
-5.517580000000000240e+01
-5.535889999999999844e+01
-5.541989999999999839e+01
-5.557249999999999801e+01
-5.529789999999999850e+01
-5.569460000000000122e+01
-5.554200000000000159e+01
-5.548100000000000165e+01
-5.523680000000000234e+01
-5.551149999999999807e+01
-5.538940000000000197e+01
-5.566409999999999769e+01
-5.560300000000000153e+01
-5.572509999999999764e+01
-5.560300000000000153e+01
-5.545040000000000191e+01
-5.532840000000000202e+01
-5.554200000000000159e+01
-5.569460000000000122e+01
-5.575560000000000116e+01
-5.584720000000000084e+01
-5.590820000000000078e+01
-5.590820000000000078e+01
-5.584720000000000084e+01
-5.599980000000000047e+01
-5.596920000000000073e+01
-5.606080000000000041e+01
-5.581669999999999732e+01
-5.575560000000000116e+01
-5.572509999999999764e+01
-5.590820000000000078e+01
-5.575560000000000116e+01
-5.587769999999999726e+01
-5.569460000000000122e+01
-5.606080000000000041e+01
-5.575560000000000116e+01
-5.603029999999999688e+01
-5.599980000000000047e+01
-5.606080000000000041e+01
-5.624389999999999645e+01
-5.651859999999999928e+01
-5.624389999999999645e+01
-5.642699999999999960e+01
-5.630490000000000350e+01
-5.627439999999999998e+01
-5.633539999999999992e+01
-5.636599999999999966e+01
-5.645750000000000313e+01
-5.657959999999999923e+01
-5.664059999999999917e+01
-5.648799999999999955e+01
-5.630490000000000350e+01
-5.624389999999999645e+01
-5.630490000000000350e+01
-5.636599999999999966e+01
-5.636599999999999966e+01
-5.645750000000000313e+01
-5.664059999999999917e+01
-5.648799999999999955e+01
-5.642699999999999960e+01
-5.633539999999999992e+01
-5.657959999999999923e+01
-5.642699999999999960e+01
-5.657959999999999923e+01
-5.685419999999999874e+01
-5.688479999999999848e+01
-5.667110000000000269e+01
-5.670170000000000243e+01
-5.661010000000000275e+01
-5.657959999999999923e+01
-5.673219999999999885e+01
-5.664059999999999917e+01
-5.676270000000000238e+01
-5.694579999999999842e+01
-5.670170000000000243e+01
-5.664059999999999917e+01
-5.676270000000000238e+01
-5.664059999999999917e+01
-5.691530000000000200e+01
-5.673219999999999885e+01
-5.694579999999999842e+01
-5.694579999999999842e+01
-5.703739999999999810e+01
-5.700679999999999836e+01
-5.682370000000000232e+01
-5.712890000000000157e+01
-5.688479999999999848e+01
-5.718990000000000151e+01
-5.694579999999999842e+01
-5.703739999999999810e+01
-5.706790000000000163e+01
-5.706790000000000163e+01
-5.697630000000000194e+01
-5.709839999999999804e+01
-5.694579999999999842e+01
-5.706790000000000163e+01
-5.685419999999999874e+01
-5.682370000000000232e+01
-5.706790000000000163e+01
-5.718990000000000151e+01
-5.718990000000000151e+01
-5.725099999999999767e+01
-5.715939999999999799e+01
-5.725099999999999767e+01
-5.722050000000000125e+01
-5.728150000000000119e+01
-5.749510000000000076e+01
-5.752559999999999718e+01
-5.752559999999999718e+01
-5.740359999999999729e+01
-5.740359999999999729e+01
-5.715939999999999799e+01
-5.740359999999999729e+01
-5.722050000000000125e+01
-5.746459999999999724e+01
-5.731199999999999761e+01
-5.752559999999999718e+01
-5.731199999999999761e+01
-5.734250000000000114e+01
-5.722050000000000125e+01
-5.743410000000000082e+01
-5.749510000000000076e+01
-5.758670000000000044e+01
-5.734250000000000114e+01
-5.783080000000000354e+01
-5.725099999999999767e+01
-5.773930000000000007e+01
-5.761719999999999686e+01
-5.743410000000000082e+01
-5.770870000000000033e+01
-5.746459999999999724e+01
-5.758670000000000044e+01
-5.725099999999999767e+01
-5.755619999999999692e+01
-5.746459999999999724e+01
-5.776979999999999649e+01
-5.773930000000000007e+01
-5.755619999999999692e+01
-5.758670000000000044e+01
-5.789180000000000348e+01
-5.770870000000000033e+01
-5.819700000000000273e+01
-5.810549999999999926e+01
-5.807500000000000284e+01
-5.789180000000000348e+01
-5.822749999999999915e+01
-5.789180000000000348e+01
-5.813600000000000279e+01
-5.801389999999999958e+01
-5.804440000000000310e+01
-5.813600000000000279e+01
-5.825809999999999889e+01
-5.786129999999999995e+01
-5.789180000000000348e+01
-5.770870000000000033e+01
-5.795289999999999964e+01
-5.780030000000000001e+01
-5.813600000000000279e+01
-5.825809999999999889e+01
-5.804440000000000310e+01
-5.838009999999999877e+01
-5.810549999999999926e+01
-5.822749999999999915e+01
-5.804440000000000310e+01
-5.865480000000000160e+01
-5.831909999999999883e+01
-5.838009999999999877e+01
-5.841060000000000230e+01
-5.834960000000000235e+01
-5.828860000000000241e+01
-5.828860000000000241e+01
-5.804440000000000310e+01
-5.828860000000000241e+01
-5.813600000000000279e+01
-5.822749999999999915e+01
-5.841060000000000230e+01
-5.838009999999999877e+01
-5.825809999999999889e+01
-5.831909999999999883e+01
-5.844120000000000203e+01
-5.838009999999999877e+01
-5.850220000000000198e+01
-5.850220000000000198e+01
-5.853269999999999840e+01
-5.859380000000000166e+01
-5.847169999999999845e+01
-5.865480000000000160e+01
-5.859380000000000166e+01
-5.841060000000000230e+01
-5.807500000000000284e+01
-5.807500000000000284e+01
-5.810549999999999926e+01
-5.831909999999999883e+01
-5.828860000000000241e+01
-5.862429999999999808e+01
-5.844120000000000203e+01
-5.862429999999999808e+01
-5.834960000000000235e+01
-5.834960000000000235e+01
-5.856320000000000192e+01
-5.889889999999999759e+01
-5.868529999999999802e+01
-5.865480000000000160e+01
-5.874629999999999797e+01
-5.874629999999999797e+01
-5.877689999999999770e+01
-5.892940000000000111e+01
-5.877689999999999770e+01
-5.871580000000000155e+01
-5.865480000000000160e+01
-5.859380000000000166e+01
-5.886840000000000117e+01
-5.877689999999999770e+01
-5.874629999999999797e+01
-5.859380000000000166e+01
-5.868529999999999802e+01
-5.877689999999999770e+01
-5.880740000000000123e+01
-5.889889999999999759e+01
-5.886840000000000117e+01
-5.892940000000000111e+01
-5.914309999999999690e+01
-5.886840000000000117e+01
-5.908200000000000074e+01
-5.899049999999999727e+01
-5.899049999999999727e+01
-5.871580000000000155e+01
-5.911249999999999716e+01
-5.880740000000000123e+01
-5.914309999999999690e+01
-5.877689999999999770e+01
-5.889889999999999759e+01
-5.874629999999999797e+01
-5.868529999999999802e+01
-5.856320000000000192e+01
-5.877689999999999770e+01
-5.880740000000000123e+01
-5.920409999999999684e+01
-5.902100000000000080e+01
-5.923460000000000036e+01
-5.917360000000000042e+01
-5.911249999999999716e+01
-5.908200000000000074e+01
-5.920409999999999684e+01
-5.889889999999999759e+01
-5.908200000000000074e+01
-5.908200000000000074e+01
-5.905149999999999721e+01
-5.896000000000000085e+01
-5.886840000000000117e+01
-5.886840000000000117e+01
-5.865480000000000160e+01
-5.911249999999999716e+01
-5.883789999999999765e+01
-5.908200000000000074e+01
-5.883789999999999765e+01
-5.899049999999999727e+01
-5.899049999999999727e+01
-5.920409999999999684e+01
-5.920409999999999684e+01
-5.929569999999999652e+01
-5.871580000000000155e+01
-5.902100000000000080e+01
-5.892940000000000111e+01
-5.929569999999999652e+01
-5.911249999999999716e+01
-5.917360000000000042e+01
-5.914309999999999690e+01
-5.914309999999999690e+01
-5.902100000000000080e+01
-5.886840000000000117e+01
-5.896000000000000085e+01
-5.911249999999999716e+01
-5.929569999999999652e+01
-5.920409999999999684e+01
-5.929569999999999652e+01
-5.917360000000000042e+01
-5.911249999999999716e+01
-5.935669999999999646e+01
-5.935669999999999646e+01
-5.926509999999999678e+01
-5.953979999999999961e+01
-5.938719999999999999e+01
-5.935669999999999646e+01
-5.917360000000000042e+01
-5.908200000000000074e+01
-5.908200000000000074e+01
-5.905149999999999721e+01
-5.905149999999999721e+01
-5.917360000000000042e+01
-5.905149999999999721e+01
-5.911249999999999716e+01
-5.902100000000000080e+01
-5.920409999999999684e+01
-5.880740000000000123e+01
-5.908200000000000074e+01
-5.902100000000000080e+01
-5.914309999999999690e+01
-5.929569999999999652e+01
-5.929569999999999652e+01
-5.950930000000000319e+01
-5.929569999999999652e+01
-5.938719999999999999e+01
-5.941770000000000351e+01
-5.932620000000000005e+01
-5.926509999999999678e+01
-5.923460000000000036e+01
-5.920409999999999684e+01
-5.938719999999999999e+01
-5.917360000000000042e+01
-5.914309999999999690e+01
-5.923460000000000036e+01
-5.938719999999999999e+01
-5.911249999999999716e+01
-5.920409999999999684e+01
-5.908200000000000074e+01
-5.935669999999999646e+01
-5.950930000000000319e+01
-5.950930000000000319e+01
-5.960079999999999956e+01
-5.944819999999999993e+01
-5.941770000000000351e+01
-5.944819999999999993e+01
-5.932620000000000005e+01
-5.947879999999999967e+01
-5.935669999999999646e+01
-5.938719999999999999e+01
-5.926509999999999678e+01
-5.938719999999999999e+01
-5.935669999999999646e+01
-5.899049999999999727e+01
-5.923460000000000036e+01
-5.926509999999999678e+01
-5.929569999999999652e+01
-5.944819999999999993e+01
-5.923460000000000036e+01
-5.923460000000000036e+01
-5.950930000000000319e+01
-5.960079999999999956e+01
-5.953979999999999961e+01
-5.960079999999999956e+01
-5.944819999999999993e+01
-5.941770000000000351e+01
-5.944819999999999993e+01
-5.972290000000000276e+01
-5.944819999999999993e+01
-5.957030000000000314e+01
-5.957030000000000314e+01
-5.950930000000000319e+01
-5.932620000000000005e+01
-5.923460000000000036e+01
-5.914309999999999690e+01
-5.923460000000000036e+01
-5.944819999999999993e+01
-5.957030000000000314e+01
-5.957030000000000314e+01
-5.960079999999999956e+01
-5.947879999999999967e+01
-5.957030000000000314e+01
-5.960079999999999956e+01
-5.972290000000000276e+01
-5.957030000000000314e+01
-5.960079999999999956e+01
-5.950930000000000319e+01
-5.938719999999999999e+01
-5.950930000000000319e+01
-5.917360000000000042e+01
-5.941770000000000351e+01
-5.932620000000000005e+01
-5.923460000000000036e+01
-5.941770000000000351e+01
-5.941770000000000351e+01
-5.941770000000000351e+01
-5.947879999999999967e+01
-5.935669999999999646e+01
-5.966190000000000282e+01
-5.953979999999999961e+01
-5.975339999999999918e+01
-5.960079999999999956e+01
-5.960079999999999956e+01
-5.972290000000000276e+01
-5.969239999999999924e+01
-5.966190000000000282e+01
-5.953979999999999961e+01
-5.950930000000000319e+01
-5.941770000000000351e+01
-5.947879999999999967e+01
-5.938719999999999999e+01
-5.938719999999999999e+01
-5.926509999999999678e+01
-5.966190000000000282e+01
-5.938719999999999999e+01
-5.953979999999999961e+01
-5.935669999999999646e+01
-5.960079999999999956e+01
-5.935669999999999646e+01
-5.960079999999999956e+01
-5.953979999999999961e+01
-5.981450000000000244e+01
-5.960079999999999956e+01
-5.966190000000000282e+01
-5.960079999999999956e+01
-5.960079999999999956e+01
-5.947879999999999967e+01
-5.969239999999999924e+01
-5.960079999999999956e+01
-5.978390000000000271e+01
-5.944819999999999993e+01
-5.944819999999999993e+01
-5.960079999999999956e+01
-5.941770000000000351e+01
-5.953979999999999961e+01
-5.944819999999999993e+01
-5.972290000000000276e+01
-5.963130000000000308e+01
-5.966190000000000282e+01
-5.969239999999999924e+01
-5.966190000000000282e+01
-5.978390000000000271e+01
-5.978390000000000271e+01
-5.944819999999999993e+01
-5.981450000000000244e+01
-5.932620000000000005e+01
-5.990599999999999881e+01
-5.963130000000000308e+01
-5.966190000000000282e+01
-5.941770000000000351e+01
-5.981450000000000244e+01
-5.953979999999999961e+01
-5.966190000000000282e+01
-5.938719999999999999e+01
-5.929569999999999652e+01
-5.944819999999999993e+01
-5.966190000000000282e+01
-5.963130000000000308e+01
-5.984499999999999886e+01
-5.966190000000000282e+01
-5.972290000000000276e+01
-5.963130000000000308e+01
-5.984499999999999886e+01
-6.002810000000000201e+01
-5.972290000000000276e+01
-5.990599999999999881e+01
-5.966190000000000282e+01
-5.966190000000000282e+01
-5.953979999999999961e+01
-5.963130000000000308e+01
-5.941770000000000351e+01
-5.972290000000000276e+01
-5.969239999999999924e+01
-5.960079999999999956e+01
-5.944819999999999993e+01
-5.975339999999999918e+01
-5.963130000000000308e+01
-5.978390000000000271e+01
-5.957030000000000314e+01
-5.981450000000000244e+01
-5.993650000000000233e+01
-5.996699999999999875e+01
-5.963130000000000308e+01
-5.996699999999999875e+01
-5.990599999999999881e+01
-5.972290000000000276e+01
-5.978390000000000271e+01
-5.978390000000000271e+01
-5.947879999999999967e+01
-5.953979999999999961e+01
-5.972290000000000276e+01
-5.972290000000000276e+01
-5.969239999999999924e+01
-5.969239999999999924e+01
-5.963130000000000308e+01
-5.960079999999999956e+01
-5.987550000000000239e+01
-5.975339999999999918e+01
-5.990599999999999881e+01
-6.005859999999999843e+01
-5.990599999999999881e+01
-5.972290000000000276e+01
-5.984499999999999886e+01
-5.990599999999999881e+01
-5.975339999999999918e+01
-5.978390000000000271e+01
-5.972290000000000276e+01
-5.999759999999999849e+01
-5.966190000000000282e+01
-5.981450000000000244e+01
-5.963130000000000308e+01
-5.947879999999999967e+01
-5.923460000000000036e+01
-5.972290000000000276e+01
-5.975339999999999918e+01
-5.978390000000000271e+01
-5.990599999999999881e+01
-5.972290000000000276e+01
-5.987550000000000239e+01
-5.984499999999999886e+01
-5.987550000000000239e+01
-5.999759999999999849e+01
-6.002810000000000201e+01
-5.984499999999999886e+01
-5.984499999999999886e+01
-5.981450000000000244e+01
-5.966190000000000282e+01
-5.987550000000000239e+01
-5.999759999999999849e+01
-5.975339999999999918e+01
-5.981450000000000244e+01
-5.984499999999999886e+01
-5.984499999999999886e+01
-6.005859999999999843e+01
-6.002810000000000201e+01
-5.981450000000000244e+01
-6.015010000000000190e+01
-6.005859999999999843e+01
-5.999759999999999849e+01
-5.996699999999999875e+01
-5.978390000000000271e+01
-5.999759999999999849e+01
-6.005859999999999843e+01
-6.018070000000000164e+01
-5.993650000000000233e+01
-5.996699999999999875e+01
-5.975339999999999918e+01
-5.975339999999999918e+01
-5.975339999999999918e+01
-5.966190000000000282e+01
-5.981450000000000244e+01
-5.981450000000000244e+01
-5.996699999999999875e+01
-5.993650000000000233e+01
-5.987550000000000239e+01
-6.011959999999999837e+01
-5.999759999999999849e+01
-6.015010000000000190e+01
-6.011959999999999837e+01
-6.015010000000000190e+01
-5.984499999999999886e+01
-6.011959999999999837e+01
-6.011959999999999837e+01
-6.002810000000000201e+01
-6.002810000000000201e+01
-6.015010000000000190e+01
-5.990599999999999881e+01
-6.030270000000000152e+01
-6.002810000000000201e+01
-6.024170000000000158e+01
-6.008910000000000196e+01
-6.018070000000000164e+01
-6.021119999999999806e+01
-6.011959999999999837e+01
-6.027219999999999800e+01
-6.030270000000000152e+01
-6.030270000000000152e+01
-6.033330000000000126e+01
-6.039430000000000121e+01
-6.045530000000000115e+01
-6.030270000000000152e+01
-6.015010000000000190e+01
-6.011959999999999837e+01
-6.015010000000000190e+01
-6.008910000000000196e+01
-5.993650000000000233e+01
-6.021119999999999806e+01
-6.005859999999999843e+01
-6.008910000000000196e+01
-6.008910000000000196e+01
-6.027219999999999800e+01
-5.984499999999999886e+01
-6.021119999999999806e+01
-6.008910000000000196e+01
-6.030270000000000152e+01
-6.042479999999999762e+01
-6.051639999999999731e+01
-6.033330000000000126e+01
-6.042479999999999762e+01
-6.021119999999999806e+01
-6.042479999999999762e+01
-6.021119999999999806e+01
-6.030270000000000152e+01
-6.039430000000000121e+01
-6.027219999999999800e+01
-6.027219999999999800e+01
-6.018070000000000164e+01
-6.024170000000000158e+01
-6.008910000000000196e+01
-6.021119999999999806e+01
-6.033330000000000126e+01
-6.027219999999999800e+01
-6.015010000000000190e+01
-6.042479999999999762e+01
-6.018070000000000164e+01
-6.051639999999999731e+01
-6.018070000000000164e+01
-6.024170000000000158e+01
-6.018070000000000164e+01
-6.033330000000000126e+01
-6.027219999999999800e+01
-6.027219999999999800e+01
-6.024170000000000158e+01
-6.045530000000000115e+01
-6.051639999999999731e+01
-6.033330000000000126e+01
-5.999759999999999849e+01
-6.015010000000000190e+01
-6.011959999999999837e+01
-6.021119999999999806e+01
-6.039430000000000121e+01
-6.048579999999999757e+01
-6.054690000000000083e+01
-6.051639999999999731e+01
-6.066890000000000072e+01
-6.042479999999999762e+01
-6.076050000000000040e+01
-6.054690000000000083e+01
-6.069950000000000045e+01
-6.048579999999999757e+01
-6.057739999999999725e+01
-6.030270000000000152e+01
-6.060790000000000077e+01
-6.036379999999999768e+01
-6.036379999999999768e+01
-6.015010000000000190e+01
-6.045530000000000115e+01
-6.024170000000000158e+01
-6.024170000000000158e+01
-5.996699999999999875e+01
-6.027219999999999800e+01
-6.036379999999999768e+01
-6.042479999999999762e+01
-6.048579999999999757e+01
-6.018070000000000164e+01
-6.042479999999999762e+01
-6.048579999999999757e+01
-6.042479999999999762e+01
-6.051639999999999731e+01
-6.054690000000000083e+01
-6.057739999999999725e+01
-6.036379999999999768e+01
-5.996699999999999875e+01
-6.030270000000000152e+01
-6.015010000000000190e+01
-6.015010000000000190e+01
-6.030270000000000152e+01
-6.057739999999999725e+01
-6.045530000000000115e+01
-6.024170000000000158e+01
-6.027219999999999800e+01
-6.015010000000000190e+01
-6.033330000000000126e+01
-6.033330000000000126e+01
-6.018070000000000164e+01
-6.036379999999999768e+01
-6.045530000000000115e+01
-6.042479999999999762e+01
-6.011959999999999837e+01
-6.027219999999999800e+01
-6.027219999999999800e+01
-6.011959999999999837e+01
-6.042479999999999762e+01
-6.027219999999999800e+01
-6.005859999999999843e+01
-6.011959999999999837e+01
-6.011959999999999837e+01
-6.005859999999999843e+01
-6.024170000000000158e+01
-6.021119999999999806e+01
-6.024170000000000158e+01
-6.008910000000000196e+01
-6.030270000000000152e+01
-6.018070000000000164e+01
-6.042479999999999762e+01
-6.063839999999999719e+01
-6.048579999999999757e+01
-6.039430000000000121e+01
-6.030270000000000152e+01
-6.039430000000000121e+01
-6.039430000000000121e+01
-6.036379999999999768e+01
-6.036379999999999768e+01
-6.036379999999999768e+01
-6.048579999999999757e+01
-6.039430000000000121e+01
-6.015010000000000190e+01
-6.005859999999999843e+01
-6.005859999999999843e+01
-6.021119999999999806e+01
-6.036379999999999768e+01
-6.057739999999999725e+01
-6.054690000000000083e+01
-6.057739999999999725e+01
-6.060790000000000077e+01
-6.042479999999999762e+01
-6.051639999999999731e+01
-6.027219999999999800e+01
-6.030270000000000152e+01
-6.039430000000000121e+01
-6.057739999999999725e+01
-6.036379999999999768e+01
-6.024170000000000158e+01
-6.048579999999999757e+01
-6.030270000000000152e+01
-6.030270000000000152e+01
-6.030270000000000152e+01
-6.021119999999999806e+01
-6.048579999999999757e+01
-6.033330000000000126e+01
-6.045530000000000115e+01
-6.060790000000000077e+01
-6.069950000000000045e+01
-6.057739999999999725e+01
-6.024170000000000158e+01
-6.042479999999999762e+01
-6.057739999999999725e+01
-6.048579999999999757e+01
-6.072999999999999687e+01
-6.048579999999999757e+01
-6.060790000000000077e+01
-6.051639999999999731e+01
-6.018070000000000164e+01
-6.027219999999999800e+01
-6.008910000000000196e+01
-6.011959999999999837e+01
-6.015010000000000190e+01
-6.054690000000000083e+01
-6.024170000000000158e+01
-6.030270000000000152e+01
-6.015010000000000190e+01
-6.030270000000000152e+01
-6.024170000000000158e+01
-6.042479999999999762e+01
-6.051639999999999731e+01
-6.057739999999999725e+01
-6.054690000000000083e+01
-6.063839999999999719e+01
-6.036379999999999768e+01
-6.057739999999999725e+01
-6.042479999999999762e+01
-6.045530000000000115e+01
-6.036379999999999768e+01
-6.027219999999999800e+01
-6.018070000000000164e+01
-6.042479999999999762e+01
-6.039430000000000121e+01
-6.072999999999999687e+01
-6.033330000000000126e+01
-6.060790000000000077e+01
-6.042479999999999762e+01
-6.033330000000000126e+01
-6.066890000000000072e+01
-6.057739999999999725e+01
-6.066890000000000072e+01
-6.063839999999999719e+01
-6.054690000000000083e+01
-6.024170000000000158e+01
-6.015010000000000190e+01
-6.030270000000000152e+01
-6.036379999999999768e+01
-6.021119999999999806e+01
-6.036379999999999768e+01
-6.021119999999999806e+01
-6.054690000000000083e+01
-6.048579999999999757e+01
-6.036379999999999768e+01
-6.015010000000000190e+01
-6.069950000000000045e+01
-6.027219999999999800e+01
-6.054690000000000083e+01
-6.054690000000000083e+01
-6.054690000000000083e+01
-6.036379999999999768e+01
-6.039430000000000121e+01
-6.057739999999999725e+01
-6.057739999999999725e+01
-6.045530000000000115e+01
-6.048579999999999757e+01
-6.027219999999999800e+01
-6.069950000000000045e+01
-6.051639999999999731e+01
-6.039430000000000121e+01
-6.057739999999999725e+01
-6.033330000000000126e+01
-6.030270000000000152e+01
-6.033330000000000126e+01
-6.039430000000000121e+01
-6.033330000000000126e+01
-6.069950000000000045e+01
-6.063839999999999719e+01
-6.057739999999999725e+01
-6.030270000000000152e+01
-6.057739999999999725e+01
-6.024170000000000158e+01
-6.048579999999999757e+01
-6.027219999999999800e+01
-6.039430000000000121e+01
-6.048579999999999757e+01
-6.076050000000000040e+01
-6.039430000000000121e+01
-6.066890000000000072e+01
-6.033330000000000126e+01
-6.063839999999999719e+01
-6.039430000000000121e+01
-6.045530000000000115e+01
-6.066890000000000072e+01
-6.069950000000000045e+01
-6.076050000000000040e+01
-6.079099999999999682e+01
-6.072999999999999687e+01
-6.066890000000000072e+01
-6.076050000000000040e+01
-6.045530000000000115e+01
-6.085210000000000008e+01
-6.042479999999999762e+01
-6.076050000000000040e+01
-6.057739999999999725e+01
-6.051639999999999731e+01
-6.048579999999999757e+01
-6.033330000000000126e+01
-6.048579999999999757e+01
-6.042479999999999762e+01
-6.033330000000000126e+01
-6.069950000000000045e+01
-6.027219999999999800e+01
-6.060790000000000077e+01
-6.039430000000000121e+01
-6.079099999999999682e+01
-6.051639999999999731e+01
-6.027219999999999800e+01
-6.051639999999999731e+01
-6.045530000000000115e+01
-6.051639999999999731e+01
-6.060790000000000077e+01
-6.088259999999999650e+01
-6.085210000000000008e+01
-6.066890000000000072e+01
-6.039430000000000121e+01
-6.042479999999999762e+01
-6.024170000000000158e+01
-6.045530000000000115e+01
-6.039430000000000121e+01
-6.063839999999999719e+01
-6.033330000000000126e+01
-6.051639999999999731e+01
-6.039430000000000121e+01
-6.063839999999999719e+01
-6.054690000000000083e+01
-6.045530000000000115e+01
-6.060790000000000077e+01
-6.072999999999999687e+01
-6.076050000000000040e+01
-6.060790000000000077e+01
-6.066890000000000072e+01
-6.072999999999999687e+01
-6.048579999999999757e+01
-6.072999999999999687e+01
-6.066890000000000072e+01
-6.033330000000000126e+01
-6.045530000000000115e+01
-6.039430000000000121e+01
-6.051639999999999731e+01
-6.027219999999999800e+01
-6.042479999999999762e+01
-6.027219999999999800e+01
-6.021119999999999806e+01
-6.045530000000000115e+01
-6.045530000000000115e+01
-6.060790000000000077e+01
-6.069950000000000045e+01
-6.063839999999999719e+01
-6.060790000000000077e+01
-6.069950000000000045e+01
-6.051639999999999731e+01
-6.057739999999999725e+01
-6.048579999999999757e+01
-6.063839999999999719e+01
-6.063839999999999719e+01
-6.060790000000000077e+01
-6.063839999999999719e+01
-6.063839999999999719e+01
-6.039430000000000121e+01
-6.039430000000000121e+01
-6.027219999999999800e+01
-6.036379999999999768e+01
-6.057739999999999725e+01
-6.057739999999999725e+01
-6.060790000000000077e+01
-6.057739999999999725e+01
-6.048579999999999757e+01
-6.057739999999999725e+01
-6.066890000000000072e+01
-6.057739999999999725e+01
-6.079099999999999682e+01
-6.051639999999999731e+01
-6.069950000000000045e+01
-6.042479999999999762e+01
-6.072999999999999687e+01
-6.045530000000000115e+01
-6.045530000000000115e+01
-6.045530000000000115e+01
-6.036379999999999768e+01
-6.057739999999999725e+01
-6.039430000000000121e+01
-6.045530000000000115e+01
-6.051639999999999731e+01
-6.042479999999999762e+01
-6.072999999999999687e+01
-6.045530000000000115e+01
-6.066890000000000072e+01
-6.069950000000000045e+01
-6.066890000000000072e+01
-6.079099999999999682e+01
-6.072999999999999687e+01
-6.054690000000000083e+01
-6.066890000000000072e+01
-6.054690000000000083e+01
-6.051639999999999731e+01
-6.042479999999999762e+01
-6.051639999999999731e+01
-6.036379999999999768e+01
-6.048579999999999757e+01
-6.051639999999999731e+01
-6.021119999999999806e+01
-6.042479999999999762e+01
-6.048579999999999757e+01
-6.057739999999999725e+01
-6.027219999999999800e+01
-6.048579999999999757e+01
-6.021119999999999806e+01
-6.048579999999999757e+01
-6.033330000000000126e+01
-6.057739999999999725e+01
-6.042479999999999762e+01
-6.036379999999999768e+01
-6.018070000000000164e+01
-6.033330000000000126e+01
-6.045530000000000115e+01
-6.033330000000000126e+01
-5.999759999999999849e+01
-6.015010000000000190e+01
-6.002810000000000201e+01
-6.002810000000000201e+01
-6.030270000000000152e+01
-6.036379999999999768e+01
-6.030270000000000152e+01
-6.030270000000000152e+01
-6.039430000000000121e+01
-6.042479999999999762e+01
-6.030270000000000152e+01
-6.036379999999999768e+01
-6.051639999999999731e+01
-6.030270000000000152e+01
-6.057739999999999725e+01
-6.030270000000000152e+01
-6.072999999999999687e+01
-6.051639999999999731e+01
-6.039430000000000121e+01
-6.036379999999999768e+01
-6.051639999999999731e+01
-6.018070000000000164e+01
-6.033330000000000126e+01
-6.015010000000000190e+01
-6.015010000000000190e+01
-6.021119999999999806e+01
-6.042479999999999762e+01
-6.048579999999999757e+01
-6.045530000000000115e+01
-6.033330000000000126e+01
-6.039430000000000121e+01
-6.030270000000000152e+01
-6.042479999999999762e+01
-6.054690000000000083e+01
-6.060790000000000077e+01
-6.085210000000000008e+01
-6.051639999999999731e+01
-6.063839999999999719e+01
-6.033330000000000126e+01
-6.048579999999999757e+01
-6.051639999999999731e+01
-6.042479999999999762e+01
-6.033330000000000126e+01
-6.036379999999999768e+01
-6.027219999999999800e+01
-6.039430000000000121e+01
-5.996699999999999875e+01
-6.030270000000000152e+01
-6.024170000000000158e+01
-6.030270000000000152e+01
-6.030270000000000152e+01
-6.036379999999999768e+01
-6.015010000000000190e+01
-6.066890000000000072e+01
-6.045530000000000115e+01
-6.060790000000000077e+01
-6.039430000000000121e+01
-6.021119999999999806e+01
-6.011959999999999837e+01
-6.027219999999999800e+01
-6.024170000000000158e+01
-6.018070000000000164e+01
-6.015010000000000190e+01
-6.005859999999999843e+01
-6.027219999999999800e+01
-6.024170000000000158e+01
-6.024170000000000158e+01
-6.008910000000000196e+01
-6.011959999999999837e+01
-6.011959999999999837e+01
-6.045530000000000115e+01
-6.024170000000000158e+01
-6.063839999999999719e+01
-6.018070000000000164e+01
-6.042479999999999762e+01
-6.021119999999999806e+01
-6.048579999999999757e+01
-6.021119999999999806e+01
-6.048579999999999757e+01
-6.033330000000000126e+01
-6.033330000000000126e+01
-6.030270000000000152e+01
-6.030270000000000152e+01
-6.002810000000000201e+01
-6.015010000000000190e+01
-5.969239999999999924e+01
-5.999759999999999849e+01
-5.999759999999999849e+01
-6.018070000000000164e+01
-6.024170000000000158e+01
-6.024170000000000158e+01
-6.021119999999999806e+01
-6.005859999999999843e+01
-6.036379999999999768e+01
-6.015010000000000190e+01
-6.030270000000000152e+01
-6.008910000000000196e+01
-6.027219999999999800e+01
-6.011959999999999837e+01
-6.024170000000000158e+01
-6.021119999999999806e+01
-6.036379999999999768e+01
-6.027219999999999800e+01
-6.024170000000000158e+01
-5.966190000000000282e+01
-6.002810000000000201e+01
-6.002810000000000201e+01
-6.024170000000000158e+01
-6.018070000000000164e+01
-6.021119999999999806e+01
-5.984499999999999886e+01
-6.002810000000000201e+01
-5.990599999999999881e+01
-5.999759999999999849e+01
-5.996699999999999875e+01
-6.021119999999999806e+01
-6.002810000000000201e+01
-6.030270000000000152e+01
-5.990599999999999881e+01
-6.005859999999999843e+01
-6.011959999999999837e+01
-6.005859999999999843e+01
-5.990599999999999881e+01
-5.999759999999999849e+01
-6.015010000000000190e+01
-6.005859999999999843e+01
-5.981450000000000244e+01
-5.963130000000000308e+01
-5.975339999999999918e+01
-5.978390000000000271e+01
-5.975339999999999918e+01
-5.975339999999999918e+01
-5.993650000000000233e+01
-5.990599999999999881e+01
-6.002810000000000201e+01
-5.990599999999999881e+01
-6.018070000000000164e+01
-5.999759999999999849e+01
-5.996699999999999875e+01
-6.002810000000000201e+01
-5.990599999999999881e+01
-5.996699999999999875e+01
-5.999759999999999849e+01
-5.990599999999999881e+01
-6.002810000000000201e+01
-5.987550000000000239e+01
-5.969239999999999924e+01
-5.972290000000000276e+01
-5.966190000000000282e+01
-5.957030000000000314e+01
-5.966190000000000282e+01
-5.963130000000000308e+01
-5.972290000000000276e+01
-5.996699999999999875e+01
-5.978390000000000271e+01
-5.981450000000000244e+01
-5.963130000000000308e+01
-5.969239999999999924e+01
-5.972290000000000276e+01
-5.978390000000000271e+01
-5.999759999999999849e+01
-5.990599999999999881e+01
-5.969239999999999924e+01
-5.984499999999999886e+01
-5.969239999999999924e+01
-5.975339999999999918e+01
-5.947879999999999967e+01
-5.966190000000000282e+01
-5.950930000000000319e+01
-5.966190000000000282e+01
-5.969239999999999924e+01
-5.960079999999999956e+01
-5.963130000000000308e+01
-5.975339999999999918e+01
-5.963130000000000308e+01
-5.969239999999999924e+01
-5.978390000000000271e+01
-5.969239999999999924e+01
-5.984499999999999886e+01
-5.969239999999999924e+01
-5.972290000000000276e+01
-5.972290000000000276e+01
-5.987550000000000239e+01
-5.975339999999999918e+01
-5.941770000000000351e+01
-5.938719999999999999e+01
-5.947879999999999967e+01
-5.947879999999999967e+01
-5.957030000000000314e+01
-5.972290000000000276e+01
-5.969239999999999924e+01
-5.966190000000000282e+01
-5.960079999999999956e+01
-5.944819999999999993e+01
-5.966190000000000282e+01
-5.953979999999999961e+01
-5.969239999999999924e+01
-5.969239999999999924e+01
-6.002810000000000201e+01
-5.981450000000000244e+01
-5.963130000000000308e+01
-5.969239999999999924e+01
-5.960079999999999956e+01
-5.960079999999999956e+01
-5.963130000000000308e+01
-5.960079999999999956e+01
-5.944819999999999993e+01
-5.960079999999999956e+01
-5.987550000000000239e+01
-5.963130000000000308e+01
-5.960079999999999956e+01
-5.947879999999999967e+01
-5.960079999999999956e+01
-5.969239999999999924e+01
-5.987550000000000239e+01
-5.960079999999999956e+01
-5.978390000000000271e+01
-5.981450000000000244e+01
-5.996699999999999875e+01
-5.975339999999999918e+01
-5.953979999999999961e+01
-5.957030000000000314e+01
-5.944819999999999993e+01
-5.978390000000000271e+01
-5.960079999999999956e+01
-5.981450000000000244e+01
-5.960079999999999956e+01
-5.957030000000000314e+01
-5.941770000000000351e+01
-5.932620000000000005e+01
-5.947879999999999967e+01
-5.960079999999999956e+01
-5.960079999999999956e+01
-5.984499999999999886e+01
-5.969239999999999924e+01
-5.990599999999999881e+01
-5.969239999999999924e+01
-5.963130000000000308e+01
-5.969239999999999924e+01
-5.987550000000000239e+01
-5.966190000000000282e+01
-5.975339999999999918e+01
-5.963130000000000308e+01
-5.960079999999999956e+01
-5.932620000000000005e+01
-5.950930000000000319e+01
-5.947879999999999967e+01
-5.957030000000000314e+01
-5.947879999999999967e+01
-5.957030000000000314e+01
-5.932620000000000005e+01
-5.938719999999999999e+01
-5.941770000000000351e+01
-5.947879999999999967e+01
-5.953979999999999961e+01
-5.975339999999999918e+01
-5.941770000000000351e+01
-5.947879999999999967e+01
-5.947879999999999967e+01
-5.957030000000000314e+01
-5.960079999999999956e+01
-5.957030000000000314e+01
-5.963130000000000308e+01
-5.969239999999999924e+01
-5.950930000000000319e+01
-5.905149999999999721e+01
-5.938719999999999999e+01
-5.938719999999999999e+01
-5.957030000000000314e+01
-5.957030000000000314e+01
-5.960079999999999956e+01
-5.938719999999999999e+01
-5.944819999999999993e+01
-5.932620000000000005e+01
-5.978390000000000271e+01
-5.938719999999999999e+01
-5.972290000000000276e+01
-5.944819999999999993e+01
-5.972290000000000276e+01
-5.963130000000000308e+01
-5.947879999999999967e+01
-5.950930000000000319e+01
-5.953979999999999961e+01
-5.938719999999999999e+01
-5.953979999999999961e+01
-5.947879999999999967e+01
-5.944819999999999993e+01
-5.917360000000000042e+01
-5.917360000000000042e+01
-5.923460000000000036e+01
-5.905149999999999721e+01
-5.947879999999999967e+01
-5.926509999999999678e+01
-5.960079999999999956e+01
-5.920409999999999684e+01
-5.960079999999999956e+01
-5.950930000000000319e+01
-5.960079999999999956e+01
-5.953979999999999961e+01
-5.938719999999999999e+01
-5.920409999999999684e+01
-5.953979999999999961e+01
-5.932620000000000005e+01
-5.944819999999999993e+01
-5.917360000000000042e+01
-5.938719999999999999e+01
-5.914309999999999690e+01
-5.950930000000000319e+01
-5.908200000000000074e+01
-5.926509999999999678e+01
-5.917360000000000042e+01
-5.923460000000000036e+01
-5.935669999999999646e+01
-5.935669999999999646e+01
-5.923460000000000036e+01
-5.941770000000000351e+01
-5.920409999999999684e+01
-5.935669999999999646e+01
-5.911249999999999716e+01
-5.947879999999999967e+01
-5.938719999999999999e+01
-5.911249999999999716e+01
-5.917360000000000042e+01
-5.908200000000000074e+01
-5.938719999999999999e+01
-5.883789999999999765e+01
-5.896000000000000085e+01
-5.889889999999999759e+01
-5.902100000000000080e+01
-5.911249999999999716e+01
-5.908200000000000074e+01
-5.917360000000000042e+01
-5.917360000000000042e+01
-5.902100000000000080e+01
-5.920409999999999684e+01
-5.935669999999999646e+01
-5.926509999999999678e+01
-5.914309999999999690e+01
-5.932620000000000005e+01
-5.938719999999999999e+01
-5.914309999999999690e+01
-5.935669999999999646e+01
-5.896000000000000085e+01
-5.926509999999999678e+01
-5.917360000000000042e+01
-5.896000000000000085e+01
-5.917360000000000042e+01
-5.871580000000000155e+01
-5.883789999999999765e+01
-5.896000000000000085e+01
-5.886840000000000117e+01
-5.889889999999999759e+01
-5.877689999999999770e+01
-5.905149999999999721e+01
-5.892940000000000111e+01
-5.902100000000000080e+01
-5.914309999999999690e+01
-5.905149999999999721e+01
-5.902100000000000080e+01
-5.911249999999999716e+01
-5.926509999999999678e+01
-5.905149999999999721e+01
-5.883789999999999765e+01
-5.905149999999999721e+01
-5.905149999999999721e+01
-5.908200000000000074e+01
-5.896000000000000085e+01
-5.892940000000000111e+01
-5.889889999999999759e+01
-5.862429999999999808e+01
-5.877689999999999770e+01
-5.886840000000000117e+01
-5.889889999999999759e+01
-5.896000000000000085e+01
-5.892940000000000111e+01
-5.883789999999999765e+01
-5.883789999999999765e+01
-5.896000000000000085e+01
-5.902100000000000080e+01
-5.892940000000000111e+01
-5.896000000000000085e+01
-5.892940000000000111e+01
-5.865480000000000160e+01
-5.874629999999999797e+01
-5.856320000000000192e+01
-5.856320000000000192e+01
-5.847169999999999845e+01
-5.868529999999999802e+01
-5.847169999999999845e+01
-5.853269999999999840e+01
-5.865480000000000160e+01
-5.856320000000000192e+01
-5.862429999999999808e+01
-5.859380000000000166e+01
-5.865480000000000160e+01
-5.862429999999999808e+01
-5.883789999999999765e+01
-5.853269999999999840e+01
-5.859380000000000166e+01
-5.856320000000000192e+01
-5.856320000000000192e+01
-5.902100000000000080e+01
-5.877689999999999770e+01
-5.847169999999999845e+01
-5.871580000000000155e+01
-5.822749999999999915e+01
-5.856320000000000192e+01
-5.850220000000000198e+01
-5.871580000000000155e+01
-5.868529999999999802e+01
-5.856320000000000192e+01
-5.865480000000000160e+01
-5.865480000000000160e+01
-5.834960000000000235e+01
-5.850220000000000198e+01
-5.847169999999999845e+01
-5.877689999999999770e+01
-5.871580000000000155e+01
-5.865480000000000160e+01
-5.883789999999999765e+01
-5.865480000000000160e+01
-5.865480000000000160e+01
-5.859380000000000166e+01
-5.880740000000000123e+01
-5.862429999999999808e+01
-5.871580000000000155e+01
-5.841060000000000230e+01
-5.838009999999999877e+01
-5.850220000000000198e+01
-5.874629999999999797e+01
-5.838009999999999877e+01
-5.853269999999999840e+01
-5.841060000000000230e+01
-5.868529999999999802e+01
-5.853269999999999840e+01
-5.880740000000000123e+01
-5.865480000000000160e+01
-5.880740000000000123e+01
-5.874629999999999797e+01
-5.877689999999999770e+01
-5.856320000000000192e+01
-5.859380000000000166e+01
-5.847169999999999845e+01
-5.865480000000000160e+01
-5.831909999999999883e+01
-5.856320000000000192e+01
-5.850220000000000198e+01
-5.834960000000000235e+01
-5.813600000000000279e+01
-5.813600000000000279e+01
-5.825809999999999889e+01
-5.831909999999999883e+01
-5.853269999999999840e+01
-5.838009999999999877e+01
-5.856320000000000192e+01
-5.850220000000000198e+01
-5.844120000000000203e+01
-5.841060000000000230e+01
-5.844120000000000203e+01
-5.847169999999999845e+01
-5.853269999999999840e+01
-5.856320000000000192e+01
-5.859380000000000166e+01
-5.819700000000000273e+01
-5.834960000000000235e+01
-5.822749999999999915e+01
-5.838009999999999877e+01
-5.810549999999999926e+01
-5.825809999999999889e+01
-5.816649999999999920e+01
-5.831909999999999883e+01
-5.822749999999999915e+01
-5.844120000000000203e+01
-5.831909999999999883e+01
-5.841060000000000230e+01
-5.822749999999999915e+01
-5.856320000000000192e+01
-5.841060000000000230e+01
-5.850220000000000198e+01
-5.838009999999999877e+01
-5.850220000000000198e+01
-5.850220000000000198e+01
-5.841060000000000230e+01
-5.847169999999999845e+01
-5.810549999999999926e+01
-5.828860000000000241e+01
-5.798340000000000316e+01
-5.810549999999999926e+01
-5.801389999999999958e+01
-5.819700000000000273e+01
-5.813600000000000279e+01
-5.819700000000000273e+01
-5.810549999999999926e+01
-5.822749999999999915e+01
-5.801389999999999958e+01
-5.838009999999999877e+01
-5.804440000000000310e+01
-5.831909999999999883e+01
-5.813600000000000279e+01
-5.825809999999999889e+01
-5.825809999999999889e+01
-5.838009999999999877e+01
-5.825809999999999889e+01
-5.841060000000000230e+01
-5.828860000000000241e+01
-5.853269999999999840e+01
-5.844120000000000203e+01
-5.841060000000000230e+01
-5.819700000000000273e+01
-5.804440000000000310e+01
-5.804440000000000310e+01
-5.801389999999999958e+01
-5.810549999999999926e+01
-5.798340000000000316e+01
-5.810549999999999926e+01
-5.816649999999999920e+01
-5.819700000000000273e+01
-5.816649999999999920e+01
-5.850220000000000198e+01
-5.813600000000000279e+01
-5.834960000000000235e+01
-5.789180000000000348e+01
-5.810549999999999926e+01
-5.786129999999999995e+01
-5.801389999999999958e+01
-5.792240000000000322e+01
-5.813600000000000279e+01
-5.804440000000000310e+01
-5.813600000000000279e+01
-5.780030000000000001e+01
-5.786129999999999995e+01
-5.770870000000000033e+01
-5.792240000000000322e+01
-5.810549999999999926e+01
-5.810549999999999926e+01
-5.804440000000000310e+01
-5.810549999999999926e+01
-5.804440000000000310e+01
-5.801389999999999958e+01
-5.807500000000000284e+01
-5.783080000000000354e+01
-5.819700000000000273e+01
-5.816649999999999920e+01
-5.819700000000000273e+01
-5.801389999999999958e+01
-5.804440000000000310e+01
-5.783080000000000354e+01
-5.780030000000000001e+01
-5.783080000000000354e+01
-5.801389999999999958e+01
-5.789180000000000348e+01
-5.789180000000000348e+01
-5.776979999999999649e+01
-5.819700000000000273e+01
-5.780030000000000001e+01
-5.816649999999999920e+01
-5.789180000000000348e+01
-5.786129999999999995e+01
-5.795289999999999964e+01
-5.798340000000000316e+01
-5.804440000000000310e+01
-5.804440000000000310e+01
-5.807500000000000284e+01
-5.816649999999999920e+01
-5.804440000000000310e+01
-5.783080000000000354e+01
-5.776979999999999649e+01
-5.773930000000000007e+01
-5.783080000000000354e+01
-5.773930000000000007e+01
-5.783080000000000354e+01
-5.767819999999999681e+01
-5.792240000000000322e+01
-5.789180000000000348e+01
-5.801389999999999958e+01
-5.780030000000000001e+01
-5.792240000000000322e+01
-5.780030000000000001e+01
-5.795289999999999964e+01
-5.776979999999999649e+01
-5.792240000000000322e+01
-5.798340000000000316e+01
-5.792240000000000322e+01
-5.792240000000000322e+01
-5.783080000000000354e+01
-5.770870000000000033e+01
-5.786129999999999995e+01
-5.734250000000000114e+01
-5.752559999999999718e+01
-5.758670000000000044e+01
-5.752559999999999718e+01
-5.764770000000000039e+01
-5.752559999999999718e+01
-5.770870000000000033e+01
-5.758670000000000044e+01
-5.755619999999999692e+01
-5.749510000000000076e+01
-5.764770000000000039e+01
-5.780030000000000001e+01
-5.773930000000000007e+01
-5.752559999999999718e+01
-5.789180000000000348e+01
-5.752559999999999718e+01
-5.755619999999999692e+01
-5.770870000000000033e+01
-5.758670000000000044e+01
-5.755619999999999692e+01
-5.755619999999999692e+01
-5.752559999999999718e+01
-5.731199999999999761e+01
-5.734250000000000114e+01
-5.746459999999999724e+01
-5.752559999999999718e+01
-5.776979999999999649e+01
-5.780030000000000001e+01
-5.764770000000000039e+01
-5.770870000000000033e+01
-5.758670000000000044e+01
-5.728150000000000119e+01
-5.770870000000000033e+01
-5.789180000000000348e+01
-5.761719999999999686e+01
-5.758670000000000044e+01
-5.761719999999999686e+01
-5.737299999999999756e+01
-5.764770000000000039e+01
-5.740359999999999729e+01
-5.737299999999999756e+01
-5.737299999999999756e+01
-5.749510000000000076e+01
-5.749510000000000076e+01
-5.758670000000000044e+01
-5.737299999999999756e+01
-5.761719999999999686e+01
-5.758670000000000044e+01
-5.776979999999999649e+01
-5.758670000000000044e+01
-5.770870000000000033e+01
-5.764770000000000039e+01
-5.767819999999999681e+01
-5.758670000000000044e+01
-5.764770000000000039e+01
-5.770870000000000033e+01
-5.773930000000000007e+01
-5.780030000000000001e+01
-5.734250000000000114e+01
-5.731199999999999761e+01
-5.737299999999999756e+01
-5.731199999999999761e+01
-5.746459999999999724e+01
-5.761719999999999686e+01
-5.734250000000000114e+01
-5.752559999999999718e+01
-5.734250000000000114e+01
-5.764770000000000039e+01
-5.718990000000000151e+01
-5.746459999999999724e+01
-5.737299999999999756e+01
-5.743410000000000082e+01
-5.758670000000000044e+01
-5.746459999999999724e+01
-5.752559999999999718e+01
-5.752559999999999718e+01
-5.743410000000000082e+01
-5.743410000000000082e+01
-5.737299999999999756e+01
-5.746459999999999724e+01
-5.700679999999999836e+01
-5.725099999999999767e+01
-5.722050000000000125e+01
-5.725099999999999767e+01
-5.740359999999999729e+01
-5.734250000000000114e+01
-5.728150000000000119e+01
-5.740359999999999729e+01
-5.740359999999999729e+01
-5.740359999999999729e+01
-5.746459999999999724e+01
-5.746459999999999724e+01
-5.715939999999999799e+01
-5.743410000000000082e+01
-5.722050000000000125e+01
-5.718990000000000151e+01
-5.725099999999999767e+01
-5.688479999999999848e+01
-5.715939999999999799e+01
-5.706790000000000163e+01
-5.731199999999999761e+01
-5.706790000000000163e+01
-5.715939999999999799e+01
-5.715939999999999799e+01
-5.697630000000000194e+01
-5.706790000000000163e+01
-5.722050000000000125e+01
-5.728150000000000119e+01
-5.734250000000000114e+01
-5.734250000000000114e+01
-5.734250000000000114e+01
-5.715939999999999799e+01
-5.731199999999999761e+01
-5.731199999999999761e+01
-5.718990000000000151e+01
-5.712890000000000157e+01
-5.709839999999999804e+01
-5.697630000000000194e+01
-5.706790000000000163e+01
-5.697630000000000194e+01
-5.718990000000000151e+01
-5.718990000000000151e+01
-5.706790000000000163e+01
-5.715939999999999799e+01
-5.709839999999999804e+01
-5.715939999999999799e+01
-5.694579999999999842e+01
-5.737299999999999756e+01
-5.715939999999999799e+01
-5.734250000000000114e+01
-5.706790000000000163e+01
-5.703739999999999810e+01
-5.688479999999999848e+01
-5.722050000000000125e+01
-5.709839999999999804e+01
-5.715939999999999799e+01
-5.697630000000000194e+01
-5.709839999999999804e+01
-5.685419999999999874e+01
-5.688479999999999848e+01
-5.682370000000000232e+01
-5.700679999999999836e+01
-5.685419999999999874e+01
-5.718990000000000151e+01
-5.715939999999999799e+01
-5.697630000000000194e+01
-5.712890000000000157e+01
-5.725099999999999767e+01
-5.728150000000000119e+01
-5.697630000000000194e+01
-5.715939999999999799e+01
-5.703739999999999810e+01
-5.706790000000000163e+01
-5.709839999999999804e+01
-5.703739999999999810e+01
-5.697630000000000194e+01
-5.700679999999999836e+01
-5.685419999999999874e+01
-5.703739999999999810e+01
-5.661010000000000275e+01
-5.697630000000000194e+01
-5.667110000000000269e+01
-5.682370000000000232e+01
-5.685419999999999874e+01
-5.700679999999999836e+01
-5.670170000000000243e+01
-5.682370000000000232e+01
-5.685419999999999874e+01
-5.703739999999999810e+01
-5.682370000000000232e+01
-5.682370000000000232e+01
-5.685419999999999874e+01
-5.697630000000000194e+01
-5.667110000000000269e+01
-5.651859999999999928e+01
-5.657959999999999923e+01
-5.654910000000000281e+01
-5.670170000000000243e+01
-5.673219999999999885e+01
-5.682370000000000232e+01
-5.682370000000000232e+01
-5.688479999999999848e+01
-5.679319999999999879e+01
-5.694579999999999842e+01
-5.673219999999999885e+01
-5.691530000000000200e+01
-5.651859999999999928e+01
-5.697630000000000194e+01
-5.682370000000000232e+01
-5.700679999999999836e+01
-5.685419999999999874e+01
-5.667110000000000269e+01
-5.664059999999999917e+01
-5.694579999999999842e+01
-5.676270000000000238e+01
-5.676270000000000238e+01
-5.664059999999999917e+01
-5.661010000000000275e+01
-5.645750000000000313e+01
-5.667110000000000269e+01
-5.654910000000000281e+01
-5.657959999999999923e+01
-5.673219999999999885e+01
-5.670170000000000243e+01
-5.688479999999999848e+01
-5.664059999999999917e+01
-5.697630000000000194e+01
-5.694579999999999842e+01
-5.691530000000000200e+01
-5.667110000000000269e+01
-5.661010000000000275e+01
-5.657959999999999923e+01
-5.667110000000000269e+01
-5.651859999999999928e+01
-5.673219999999999885e+01
-5.654910000000000281e+01
-5.664059999999999917e+01
-5.664059999999999917e+01
-5.654910000000000281e+01
-5.654910000000000281e+01
-5.673219999999999885e+01
-5.661010000000000275e+01
-5.688479999999999848e+01
-5.700679999999999836e+01
-5.685419999999999874e+01
-5.667110000000000269e+01
-5.682370000000000232e+01
-5.667110000000000269e+01
-5.685419999999999874e+01
-5.679319999999999879e+01
-5.664059999999999917e+01
-5.673219999999999885e+01
-5.648799999999999955e+01
-5.657959999999999923e+01
-5.642699999999999960e+01
-5.654910000000000281e+01
-5.664059999999999917e+01
-5.670170000000000243e+01
-5.670170000000000243e+01
-5.654910000000000281e+01
-5.664059999999999917e+01
-5.697630000000000194e+01
-5.703739999999999810e+01
-5.682370000000000232e+01
-5.682370000000000232e+01
-5.664059999999999917e+01
-5.648799999999999955e+01
-5.654910000000000281e+01
-5.679319999999999879e+01
-5.670170000000000243e+01
-5.682370000000000232e+01
-5.648799999999999955e+01
-5.651859999999999928e+01
-5.654910000000000281e+01
-5.654910000000000281e+01
-5.648799999999999955e+01
-5.670170000000000243e+01
-5.661010000000000275e+01
-5.664059999999999917e+01
-5.670170000000000243e+01
-5.657959999999999923e+01
-5.664059999999999917e+01
-5.667110000000000269e+01
-5.657959999999999923e+01
-5.664059999999999917e+01
-5.679319999999999879e+01
-5.642699999999999960e+01
-5.670170000000000243e+01
-5.645750000000000313e+01
-5.670170000000000243e+01
-5.651859999999999928e+01
-5.657959999999999923e+01
-5.645750000000000313e+01
-5.667110000000000269e+01
-5.648799999999999955e+01
-5.642699999999999960e+01
-5.661010000000000275e+01
-5.670170000000000243e+01
-5.679319999999999879e+01
-5.685419999999999874e+01
-5.670170000000000243e+01
-5.688479999999999848e+01
-5.679319999999999879e+01
-5.673219999999999885e+01
-5.700679999999999836e+01
-5.682370000000000232e+01
-5.670170000000000243e+01
-5.667110000000000269e+01
-5.667110000000000269e+01
-5.667110000000000269e+01
-5.654910000000000281e+01
-5.654910000000000281e+01
-5.673219999999999885e+01
-5.651859999999999928e+01
-5.661010000000000275e+01
-5.645750000000000313e+01
-5.667110000000000269e+01
-5.645750000000000313e+01
-5.673219999999999885e+01
-5.667110000000000269e+01
-5.676270000000000238e+01
-5.664059999999999917e+01
-5.682370000000000232e+01
-5.654910000000000281e+01
-5.664059999999999917e+01
-5.645750000000000313e+01
-5.657959999999999923e+01
-5.645750000000000313e+01
-5.673219999999999885e+01
-5.657959999999999923e+01
-5.654910000000000281e+01
-5.657959999999999923e+01
-5.639650000000000318e+01
-5.667110000000000269e+01
-5.664059999999999917e+01
-5.673219999999999885e+01
-5.682370000000000232e+01
-5.679319999999999879e+01
-5.676270000000000238e+01
-5.685419999999999874e+01
-5.682370000000000232e+01
-5.685419999999999874e+01
-5.670170000000000243e+01
-5.688479999999999848e+01
-5.657959999999999923e+01
-5.691530000000000200e+01
-5.651859999999999928e+01
-5.670170000000000243e+01
-5.667110000000000269e+01
-5.667110000000000269e+01
-5.657959999999999923e+01
-5.627439999999999998e+01
-5.642699999999999960e+01
-5.627439999999999998e+01
-5.627439999999999998e+01
-5.645750000000000313e+01
-5.633539999999999992e+01
-5.648799999999999955e+01
-5.648799999999999955e+01
-5.661010000000000275e+01
-5.645750000000000313e+01
-5.639650000000000318e+01
-5.679319999999999879e+01
-5.645750000000000313e+01
-5.667110000000000269e+01
-5.633539999999999992e+01
-5.633539999999999992e+01
-5.642699999999999960e+01
-5.612180000000000035e+01
-5.609129999999999683e+01
-5.621340000000000003e+01
-5.612180000000000035e+01
-5.630490000000000350e+01
-5.630490000000000350e+01
-5.633539999999999992e+01
-5.612180000000000035e+01
-5.599980000000000047e+01
-5.606080000000000041e+01
-5.630490000000000350e+01
-5.633539999999999992e+01
-5.627439999999999998e+01
-5.618289999999999651e+01
-5.627439999999999998e+01
-5.618289999999999651e+01
-5.603029999999999688e+01
-5.596920000000000073e+01
-5.621340000000000003e+01
-5.587769999999999726e+01
-5.563349999999999795e+01
-5.587769999999999726e+01
-5.575560000000000116e+01
-5.590820000000000078e+01
-5.587769999999999726e+01
-5.621340000000000003e+01
-5.587769999999999726e+01
-5.624389999999999645e+01
-5.596920000000000073e+01
-5.618289999999999651e+01
-5.618289999999999651e+01
-5.609129999999999683e+01
-5.612180000000000035e+01
-5.645750000000000313e+01
-5.603029999999999688e+01
-5.609129999999999683e+01
-5.599980000000000047e+01
-5.596920000000000073e+01
-5.596920000000000073e+01
-5.609129999999999683e+01
-5.606080000000000041e+01
-5.599980000000000047e+01
-5.603029999999999688e+01
-5.587769999999999726e+01
-5.581669999999999732e+01
-5.575560000000000116e+01
-5.590820000000000078e+01
-5.596920000000000073e+01
-5.603029999999999688e+01
-5.578609999999999758e+01
-5.587769999999999726e+01
-5.596920000000000073e+01
-5.590820000000000078e+01
-5.587769999999999726e+01
-5.612180000000000035e+01
-5.575560000000000116e+01
-5.581669999999999732e+01
-5.575560000000000116e+01
-5.578609999999999758e+01
-5.584720000000000084e+01
-5.566409999999999769e+01
-5.584720000000000084e+01
-5.578609999999999758e+01
-5.572509999999999764e+01
-5.572509999999999764e+01
-5.560300000000000153e+01
-5.575560000000000116e+01
-5.596920000000000073e+01
-5.596920000000000073e+01
-5.603029999999999688e+01
-5.572509999999999764e+01
-5.587769999999999726e+01
-5.575560000000000116e+01
-5.572509999999999764e+01
-5.581669999999999732e+01
-5.575560000000000116e+01
-5.590820000000000078e+01
-5.578609999999999758e+01
-5.563349999999999795e+01
-5.554200000000000159e+01
-5.554200000000000159e+01
-5.557249999999999801e+01
-5.563349999999999795e+01
-5.548100000000000165e+01
-5.554200000000000159e+01
-5.554200000000000159e+01
-5.563349999999999795e+01
-5.572509999999999764e+01
-5.569460000000000122e+01
-5.545040000000000191e+01
-5.560300000000000153e+01
-5.538940000000000197e+01
-5.581669999999999732e+01
-5.569460000000000122e+01
-5.581669999999999732e+01
-5.560300000000000153e+01
-5.551149999999999807e+01
-5.541989999999999839e+01
-5.563349999999999795e+01
-5.523680000000000234e+01
-5.538940000000000197e+01
-5.508420000000000272e+01
-5.538940000000000197e+01
-5.532840000000000202e+01
-5.526729999999999876e+01
-5.560300000000000153e+01
-5.535889999999999844e+01
-5.560300000000000153e+01
-5.545040000000000191e+01
-5.541989999999999839e+01
-5.548100000000000165e+01
-5.560300000000000153e+01
-5.554200000000000159e+01
-5.566409999999999769e+01
-5.532840000000000202e+01
-5.545040000000000191e+01
-5.511469999999999914e+01
-5.526729999999999876e+01
-5.499269999999999925e+01
-5.514529999999999887e+01
-5.502320000000000277e+01
-5.505369999999999919e+01
-5.517580000000000240e+01
-5.523680000000000234e+01
-5.502320000000000277e+01
-5.493160000000000309e+01
-5.499269999999999925e+01
-5.508420000000000272e+01
-5.502320000000000277e+01
-5.520629999999999882e+01
-5.508420000000000272e+01
-5.496220000000000283e+01
-5.520629999999999882e+01
-5.508420000000000272e+01
-5.526729999999999876e+01
-5.487060000000000315e+01
-5.487060000000000315e+01
-5.459590000000000032e+01
-5.493160000000000309e+01
-5.499269999999999925e+01
-5.490109999999999957e+01
-5.480960000000000321e+01
-5.499269999999999925e+01
-5.471800000000000352e+01
-5.480960000000000321e+01
-5.471800000000000352e+01
-5.493160000000000309e+01
-5.499269999999999925e+01
-5.502320000000000277e+01
-5.490109999999999957e+01
-5.493160000000000309e+01
-5.471800000000000352e+01
-5.468750000000000000e+01
-5.462650000000000006e+01
-5.459590000000000032e+01
-5.474849999999999994e+01
-5.474849999999999994e+01
-5.484009999999999962e+01
-5.453490000000000038e+01
-5.435179999999999723e+01
-5.450439999999999685e+01
-5.438230000000000075e+01
-5.462650000000000006e+01
-5.462650000000000006e+01
-5.471800000000000352e+01
-5.480960000000000321e+01
-5.462650000000000006e+01
-5.477909999999999968e+01
-5.465699999999999648e+01
-5.456539999999999679e+01
-5.468750000000000000e+01
-5.462650000000000006e+01
-5.438230000000000075e+01
-5.453490000000000038e+01
-5.453490000000000038e+01
-5.444339999999999691e+01
-5.432130000000000081e+01
-5.441279999999999717e+01
-5.429079999999999728e+01
-5.432130000000000081e+01
-5.426030000000000086e+01
-5.422970000000000113e+01
-5.456539999999999679e+01
-5.447390000000000043e+01
-5.450439999999999685e+01
-5.438230000000000075e+01
-5.432130000000000081e+01
-5.435179999999999723e+01
-5.413819999999999766e+01
-5.419919999999999760e+01
-5.407710000000000150e+01
-5.422970000000000113e+01
-5.429079999999999728e+01
-5.407710000000000150e+01
-5.377199999999999847e+01
-5.401610000000000156e+01
-5.383299999999999841e+01
-5.374150000000000205e+01
-5.398559999999999803e+01
-5.416870000000000118e+01
-5.407710000000000150e+01
-5.395510000000000161e+01
-5.389399999999999835e+01
-5.410770000000000124e+01
-5.410770000000000124e+01
-5.392459999999999809e+01
-5.383299999999999841e+01
-5.426030000000000086e+01
-5.404659999999999798e+01
-5.413819999999999766e+01
-5.401610000000000156e+01
-5.389399999999999835e+01
-5.380250000000000199e+01
-5.368039999999999878e+01
-5.377199999999999847e+01
-5.358890000000000242e+01
-5.337519999999999953e+01
-5.352779999999999916e+01
-5.361939999999999884e+01
-5.355830000000000268e+01
-5.054240502283105485e+01
-5.054240502283105485e+01
-5.054240502283105485e+01
-5.054240502283105485e+01
-5.054240502283105485e+01
-5.054240502283105485e+01
-5.054240502283105485e+01
-5.054240502283105485e+01
-5.054240502283105485e+01
-5.054240502283105485e+01
-5.054240502283105485e+01
-5.054240502283105485e+01
-5.054240502283105485e+01
-5.054240502283105485e+01
-5.054240502283105485e+01
-5.054240502283105485e+01
-5.054240502283105485e+01
-5.054240502283105485e+01
-5.054240502283105485e+01
-5.054240502283105485e+01
-5.054240502283105485e+01
-5.054240502283105485e+01
-5.054240502283105485e+01
-5.054240502283105485e+01
-5.054240502283105485e+01
-5.054240502283105485e+01
-5.054240502283105485e+01
-5.054240502283105485e+01
-5.054240502283105485e+01
-5.054240502283105485e+01
-5.054240502283105485e+01
-5.054240502283105485e+01
-5.054240502283105485e+01
-5.054240502283105485e+01
-5.054240502283105485e+01
-5.054240502283105485e+01
-5.054240502283105485e+01
-5.054240502283105485e+01
-5.054240502283105485e+01
-5.054240502283105485e+01
-5.054240502283105485e+01
-5.054240502283105485e+01
-5.054240502283105485e+01
-5.054240502283105485e+01
-5.054240502283105485e+01
-5.054240502283105485e+01
-5.054240502283105485e+01
-5.054240502283105485e+01
-5.054240502283105485e+01
-5.054240502283105485e+01
-5.054240502283105485e+01
-5.054240502283105485e+01
-5.054240502283105485e+01
-5.054240502283105485e+01
-5.054240502283105485e+01
-5.054240502283105485e+01
-5.054240502283105485e+01
-5.054240502283105485e+01
-5.054240502283105485e+01
-5.054240502283105485e+01
-5.054240502283105485e+01
-5.054240502283105485e+01
-5.054240502283105485e+01
-5.054240502283105485e+01
-5.054240502283105485e+01
-5.054240502283105485e+01
-5.054240502283105485e+01
-5.054240502283105485e+01
-5.054240502283105485e+01
-5.054240502283105485e+01
-5.054240502283105485e+01
-5.054240502283105485e+01
-5.054240502283105485e+01
-5.054240502283105485e+01
-5.054240502283105485e+01
-5.054240502283105485e+01
-5.054240502283105485e+01
-5.054240502283105485e+01
-5.054240502283105485e+01
-5.054240502283105485e+01
-5.054240502283105485e+01
-5.054240502283105485e+01
-5.054240502283105485e+01
-5.054240502283105485e+01
-5.054240502283105485e+01
-5.054240502283105485e+01
-5.054240502283105485e+01
-5.054240502283105485e+01
-5.054240502283105485e+01
-5.054240502283105485e+01
-5.054240502283105485e+01
-5.054240502283105485e+01
-5.054240502283105485e+01
-5.054240502283105485e+01
-5.054240502283105485e+01
-5.054240502283105485e+01
-5.054240502283105485e+01
-5.054240502283105485e+01
-5.054240502283105485e+01
-5.054240502283105485e+01
-5.054240502283105485e+01
-5.054240502283105485e+01
-5.054240502283105485e+01
-5.054240502283105485e+01
-5.054240502283105485e+01
-5.054240502283105485e+01
-5.054240502283105485e+01
-5.054240502283105485e+01
-5.054240502283105485e+01
-5.054240502283105485e+01
-5.054240502283105485e+01
-5.054240502283105485e+01
-5.054240502283105485e+01
-5.054240502283105485e+01
-5.054240502283105485e+01
-5.054240502283105485e+01
-5.054240502283105485e+01
-5.054240502283105485e+01
-5.054240502283105485e+01
-5.054240502283105485e+01
-5.054240502283105485e+01
-5.054240502283105485e+01
-5.054240502283105485e+01
-5.054240502283105485e+01
-5.054240502283105485e+01
-5.054240502283105485e+01
-5.054240502283105485e+01
-5.054240502283105485e+01
-5.054240502283105485e+01
-5.054240502283105485e+01
-5.054240502283105485e+01
-5.054240502283105485e+01
-5.054240502283105485e+01
-5.054240502283105485e+01
-5.054240502283105485e+01
-5.054240502283105485e+01
-5.054240502283105485e+01
-5.054240502283105485e+01
-5.054240502283105485e+01
-5.054240502283105485e+01
-5.054240502283105485e+01
-5.054240502283105485e+01
-5.054240502283105485e+01
-5.054240502283105485e+01
-5.054240502283105485e+01
-5.054240502283105485e+01
-5.054240502283105485e+01
-5.054240502283105485e+01
-5.054240502283105485e+01
-5.054240502283105485e+01
-5.054240502283105485e+01
-5.054240502283105485e+01
-5.054240502283105485e+01
-5.054240502283105485e+01
-5.054240502283105485e+01
-5.054240502283105485e+01
-5.054240502283105485e+01
-5.054240502283105485e+01
-5.054240502283105485e+01
-5.054240502283105485e+01
-5.054240502283105485e+01
-5.054240502283105485e+01
-5.054240502283105485e+01
-5.054240502283105485e+01
-5.054240502283105485e+01
-5.054240502283105485e+01
-5.054240502283105485e+01
-5.054240502283105485e+01
-5.054240502283105485e+01
-5.054240502283105485e+01
-5.054240502283105485e+01
-5.054240502283105485e+01
-5.054240502283105485e+01
-5.054240502283105485e+01
-5.054240502283105485e+01
-5.054240502283105485e+01
-5.054240502283105485e+01
-5.054240502283105485e+01
-5.054240502283105485e+01
-5.054240502283105485e+01
-5.054240502283105485e+01
-5.054240502283105485e+01
-5.054240502283105485e+01
-5.054240502283105485e+01
-5.054240502283105485e+01
-5.054240502283105485e+01
-5.054240502283105485e+01
-5.054240502283105485e+01
-5.054240502283105485e+01
-5.054240502283105485e+01
-5.054240502283105485e+01
-5.054240502283105485e+01
-5.054240502283105485e+01
-5.054240502283105485e+01
-5.054240502283105485e+01
-5.054240502283105485e+01
-5.054240502283105485e+01
-5.054240502283105485e+01
-5.054240502283105485e+01
-5.054240502283105485e+01
-5.054240502283105485e+01
-5.054240502283105485e+01
-5.054240502283105485e+01
-5.054240502283105485e+01
-5.054240502283105485e+01
-5.054240502283105485e+01
-5.054240502283105485e+01
-5.054240502283105485e+01
-5.054240502283105485e+01
-5.054240502283105485e+01
-5.054240502283105485e+01
-5.054240502283105485e+01
-5.054240502283105485e+01
-5.054240502283105485e+01
-5.054240502283105485e+01
-5.054240502283105485e+01
-5.054240502283105485e+01
-5.054240502283105485e+01
-5.054240502283105485e+01
-4.734925068965517880e+01
-4.734925068965517880e+01
-4.734925068965517880e+01
-4.734925068965517880e+01
-4.734925068965517880e+01
-4.734925068965517880e+01
-4.734925068965517880e+01
-4.734925068965517880e+01
-4.734925068965517880e+01
-4.734925068965517880e+01
-4.734925068965517880e+01
-4.734925068965517880e+01
-4.734925068965517880e+01
-4.734925068965517880e+01
-4.734925068965517880e+01
-4.734925068965517880e+01
-4.734925068965517880e+01
-4.734925068965517880e+01
-4.734925068965517880e+01
-4.734925068965517880e+01
-4.734925068965517880e+01
-4.734925068965517880e+01
-4.734925068965517880e+01
-4.734925068965517880e+01
-4.734925068965517880e+01
-4.734925068965517880e+01
-4.734925068965517880e+01
-4.734925068965517880e+01
-4.734925068965517880e+01
-4.734925068965517880e+01
-4.734925068965517880e+01
-4.734925068965517880e+01
-4.734925068965517880e+01
-4.734925068965517880e+01
-4.734925068965517880e+01
-4.734925068965517880e+01
-4.734925068965517880e+01
-4.734925068965517880e+01
-4.734925068965517880e+01
-4.734925068965517880e+01
-4.734925068965517880e+01
-4.734925068965517880e+01
-4.734925068965517880e+01
-4.734925068965517880e+01
-4.734925068965517880e+01
-4.734925068965517880e+01
-4.734925068965517880e+01
-4.734925068965517880e+01
-4.734925068965517880e+01
-4.734925068965517880e+01
-4.734925068965517880e+01
-4.734925068965517880e+01
-4.734925068965517880e+01
-4.734925068965517880e+01
-4.734925068965517880e+01
-4.734925068965517880e+01
-4.734925068965517880e+01
-4.734925068965517880e+01
-4.734925068965517880e+01
-4.734925068965517880e+01
-4.734925068965517880e+01
-4.734925068965517880e+01
-4.734925068965517880e+01
-4.734925068965517880e+01
-4.734925068965517880e+01
-4.734925068965517880e+01
-4.734925068965517880e+01
-4.734925068965517880e+01
-4.734925068965517880e+01
-4.734925068965517880e+01
-4.734925068965517880e+01
-4.734925068965517880e+01
-4.734925068965517880e+01
-4.320255253897023806e+01
-4.320255253897023806e+01
-4.320255253897023806e+01
-4.320255253897023806e+01
-4.320255253897023806e+01
-4.320255253897023806e+01
-4.320255253897023806e+01
-4.320255253897023806e+01
-4.320255253897023806e+01
-4.320255253897023806e+01
-4.320255253897023806e+01
-4.320255253897023806e+01
-4.320255253897023806e+01
-4.320255253897023806e+01
-4.320255253897023806e+01
-4.320255253897023806e+01
-4.320255253897023806e+01
-4.320255253897023806e+01
-4.320255253897023806e+01
-4.320255253897023806e+01
-4.320255253897023806e+01
-4.320255253897023806e+01
-4.320255253897023806e+01
-4.320255253897023806e+01
-4.320255253897023806e+01
-4.320255253897023806e+01
-4.320255253897023806e+01
-4.320255253897023806e+01
-4.320255253897023806e+01
-4.320255253897023806e+01
-4.320255253897023806e+01
-4.320255253897023806e+01
-4.320255253897023806e+01
-4.320255253897023806e+01
-4.320255253897023806e+01
-4.320255253897023806e+01
-4.320255253897023806e+01
-4.320255253897023806e+01
-4.320255253897023806e+01
-4.320255253897023806e+01
-4.320255253897023806e+01
-4.320255253897023806e+01
-4.320255253897023806e+01
-4.320255253897023806e+01
-4.320255253897023806e+01
-4.320255253897023806e+01
-4.320255253897023806e+01
-4.320255253897023806e+01
-4.320255253897023806e+01
-4.320255253897023806e+01
-4.320255253897023806e+01
-4.320255253897023806e+01
-4.320255253897023806e+01
-4.320255253897023806e+01
-4.320255253897023806e+01
-4.320255253897023806e+01
-4.320255253897023806e+01
-4.320255253897023806e+01
-4.320255253897023806e+01
-4.320255253897023806e+01
-4.320255253897023806e+01
-4.320255253897023806e+01
-4.320255253897023806e+01
-4.320255253897023806e+01
-4.320255253897023806e+01
-4.320255253897023806e+01
-4.320255253897023806e+01
-4.320255253897023806e+01
-4.320255253897023806e+01
-4.320255253897023806e+01
-4.320255253897023806e+01
-4.320255253897023806e+01
-4.320255253897023806e+01
-4.320255253897023806e+01
-4.320255253897023806e+01
-4.320255253897023806e+01
-4.320255253897023806e+01
-4.320255253897023806e+01
-4.320255253897023806e+01
-4.320255253897023806e+01
-4.320255253897023806e+01
-4.320255253897023806e+01
-4.320255253897023806e+01
-4.320255253897023806e+01
-4.320255253897023806e+01
-4.320255253897023806e+01
-4.320255253897023806e+01
-4.320255253897023806e+01
-4.320255253897023806e+01
-4.320255253897023806e+01
-4.320255253897023806e+01
-4.320255253897023806e+01
-4.320255253897023806e+01
-4.320255253897023806e+01
-4.320255253897023806e+01
-4.320255253897023806e+01
-4.320255253897023806e+01
-4.320255253897023806e+01
-4.320255253897023806e+01
-4.320255253897023806e+01
-4.320255253897023806e+01
-4.320255253897023806e+01
-4.320255253897023806e+01
-4.320255253897023806e+01
-4.320255253897023806e+01
-4.320255253897023806e+01
-4.320255253897023806e+01
-4.320255253897023806e+01
-4.320255253897023806e+01
-4.320255253897023806e+01
-4.320255253897023806e+01
-4.320255253897023806e+01
-4.320255253897023806e+01
-4.320255253897023806e+01
-4.320255253897023806e+01
-4.320255253897023806e+01
-4.320255253897023806e+01
-4.320255253897023806e+01
-4.320255253897023806e+01
-4.320255253897023806e+01
-4.320255253897023806e+01
-4.320255253897023806e+01
-4.320255253897023806e+01
-4.320255253897023806e+01
-4.320255253897023806e+01
-4.320255253897023806e+01
-4.320255253897023806e+01
-4.320255253897023806e+01
-4.320255253897023806e+01
-4.320255253897023806e+01
-4.320255253897023806e+01
-4.320255253897023806e+01
-4.320255253897023806e+01
-4.320255253897023806e+01
-4.320255253897023806e+01
-4.320255253897023806e+01
-4.320255253897023806e+01
-4.320255253897023806e+01
-4.320255253897023806e+01
-4.320255253897023806e+01
-4.320255253897023806e+01
-4.320255253897023806e+01
-4.320255253897023806e+01
-4.320255253897023806e+01
-4.320255253897023806e+01
-4.056257046670873478e+01
-4.056257046670873478e+01
-4.056257046670873478e+01
-4.056257046670873478e+01
-4.056257046670873478e+01
-4.056257046670873478e+01
-4.056257046670873478e+01
-4.056257046670873478e+01
-4.056257046670873478e+01
-4.056257046670873478e+01
-4.056257046670873478e+01
-4.056257046670873478e+01
-4.056257046670873478e+01
-4.056257046670873478e+01
-4.056257046670873478e+01
-4.056257046670873478e+01
-4.056257046670873478e+01
-4.056257046670873478e+01
-4.056257046670873478e+01
-4.056257046670873478e+01
-4.056257046670873478e+01
-4.056257046670873478e+01
-4.056257046670873478e+01
-4.056257046670873478e+01
-4.056257046670873478e+01
-4.056257046670873478e+01
-4.056257046670873478e+01
-4.056257046670873478e+01
-4.056257046670873478e+01
-4.056257046670873478e+01
-4.056257046670873478e+01
-4.056257046670873478e+01
-4.056257046670873478e+01
-4.056257046670873478e+01
-4.056257046670873478e+01
-4.056257046670873478e+01
-4.056257046670873478e+01
-4.056257046670873478e+01
-4.056257046670873478e+01
-4.056257046670873478e+01
-4.056257046670873478e+01
-4.056257046670873478e+01
-4.056257046670873478e+01
-4.056257046670873478e+01
-4.056257046670873478e+01
-4.056257046670873478e+01
-4.056257046670873478e+01
-4.056257046670873478e+01
-4.056257046670873478e+01
-4.056257046670873478e+01
-4.056257046670873478e+01
-4.056257046670873478e+01
-4.056257046670873478e+01
-4.056257046670873478e+01
-4.056257046670873478e+01
-4.056257046670873478e+01
-4.056257046670873478e+01
-4.056257046670873478e+01
-4.056257046670873478e+01
-4.056257046670873478e+01
-4.056257046670873478e+01
-4.056257046670873478e+01
-4.056257046670873478e+01
-4.056257046670873478e+01
-4.056257046670873478e+01
-4.056257046670873478e+01
-4.056257046670873478e+01
-4.056257046670873478e+01
-4.056257046670873478e+01
-4.056257046670873478e+01
-4.056257046670873478e+01
-4.056257046670873478e+01
-4.056257046670873478e+01
-4.056257046670873478e+01
-4.056257046670873478e+01
-4.056257046670873478e+01
-4.056257046670873478e+01
-4.056257046670873478e+01
-4.056257046670873478e+01
-4.056257046670873478e+01
-4.056257046670873478e+01
-4.056257046670873478e+01
-4.056257046670873478e+01
-4.056257046670873478e+01
-4.056257046670873478e+01
-4.056257046670873478e+01
-4.056257046670873478e+01
-4.056257046670873478e+01
-4.056257046670873478e+01
-4.056257046670873478e+01
-4.056257046670873478e+01
-4.056257046670873478e+01
-4.056257046670873478e+01
-4.056257046670873478e+01
-4.056257046670873478e+01
-4.056257046670873478e+01
-4.056257046670873478e+01
-4.056257046670873478e+01
-4.056257046670873478e+01
-4.056257046670873478e+01
-4.056257046670873478e+01
-4.056257046670873478e+01
-4.056257046670873478e+01
-4.056257046670873478e+01
-4.056257046670873478e+01
-4.056257046670873478e+01
-4.056257046670873478e+01
-4.056257046670873478e+01
-4.056257046670873478e+01
-4.056257046670873478e+01
-4.056257046670873478e+01
-4.056257046670873478e+01
-4.056257046670873478e+01
-4.056257046670873478e+01
-4.056257046670873478e+01
-4.056257046670873478e+01
-4.056257046670873478e+01
-4.056257046670873478e+01
-4.056257046670873478e+01
-4.056257046670873478e+01
-4.056257046670873478e+01
-4.056257046670873478e+01
-4.056257046670873478e+01
-4.056257046670873478e+01
-4.056257046670873478e+01
-4.056257046670873478e+01
-4.056257046670873478e+01
-4.056257046670873478e+01
-4.056257046670873478e+01
-4.056257046670873478e+01
-4.056257046670873478e+01
-4.056257046670873478e+01
-4.056257046670873478e+01
-3.796946045878825515e+01
-3.796946045878825515e+01
-3.796946045878825515e+01
-3.796946045878825515e+01
-3.796946045878825515e+01
-3.796946045878825515e+01
-3.796946045878825515e+01
-3.796946045878825515e+01
-3.796946045878825515e+01
-3.796946045878825515e+01
-3.796946045878825515e+01
-3.796946045878825515e+01
-3.796946045878825515e+01
-3.796946045878825515e+01
-3.796946045878825515e+01
-3.796946045878825515e+01
-3.796946045878825515e+01
-3.796946045878825515e+01
-3.796946045878825515e+01
-3.796946045878825515e+01
-3.796946045878825515e+01
-3.796946045878825515e+01
-3.796946045878825515e+01
-3.796946045878825515e+01
-3.796946045878825515e+01
-3.796946045878825515e+01
-3.796946045878825515e+01
-3.796946045878825515e+01
-3.796946045878825515e+01
-3.796946045878825515e+01
-3.796946045878825515e+01
-3.796946045878825515e+01
-3.796946045878825515e+01
-3.796946045878825515e+01
-3.796946045878825515e+01
-3.796946045878825515e+01
-3.796946045878825515e+01
-3.796946045878825515e+01
-3.796946045878825515e+01
-3.796946045878825515e+01
-3.796946045878825515e+01
-3.796946045878825515e+01
-3.796946045878825515e+01
-3.796946045878825515e+01
-3.796946045878825515e+01
-3.796946045878825515e+01
-3.796946045878825515e+01
-3.796946045878825515e+01
-3.796946045878825515e+01
-3.796946045878825515e+01
-3.796946045878825515e+01
-3.796946045878825515e+01
-3.796946045878825515e+01
-3.796946045878825515e+01
-3.796946045878825515e+01
-3.796946045878825515e+01
-3.796946045878825515e+01
-3.796946045878825515e+01
-3.796946045878825515e+01
-3.796946045878825515e+01
-3.796946045878825515e+01
-3.796946045878825515e+01
-3.796946045878825515e+01
-3.796946045878825515e+01
-3.796946045878825515e+01
-3.796946045878825515e+01
-3.796946045878825515e+01
-3.796946045878825515e+01
-3.796946045878825515e+01
-3.796946045878825515e+01
-3.796946045878825515e+01
-3.796946045878825515e+01
-3.796946045878825515e+01
-3.796946045878825515e+01
-3.796946045878825515e+01
-3.796946045878825515e+01
-3.796946045878825515e+01
-3.796946045878825515e+01
-3.796946045878825515e+01
-3.796946045878825515e+01
-3.796946045878825515e+01
-3.796946045878825515e+01
-3.796946045878825515e+01
-3.796946045878825515e+01
-3.796946045878825515e+01
-3.796946045878825515e+01
-3.796946045878825515e+01
-3.796946045878825515e+01
-3.796946045878825515e+01
-3.796946045878825515e+01
-3.796946045878825515e+01
-3.796946045878825515e+01
-3.796946045878825515e+01
-3.796946045878825515e+01
-3.796946045878825515e+01
-3.796946045878825515e+01
-3.796946045878825515e+01
-3.796946045878825515e+01
-3.796946045878825515e+01
-3.796946045878825515e+01
-3.796946045878825515e+01
-3.796946045878825515e+01
-3.796946045878825515e+01
-3.796946045878825515e+01
-3.796946045878825515e+01
-3.796946045878825515e+01
-3.796946045878825515e+01
-3.796946045878825515e+01
-3.796946045878825515e+01
-3.610797748018241293e+01
-3.610797748018241293e+01
-3.610797748018241293e+01
-3.610797748018241293e+01
-3.610797748018241293e+01
-3.610797748018241293e+01
-3.610797748018241293e+01
-3.610797748018241293e+01
-3.610797748018241293e+01
-3.610797748018241293e+01
-3.610797748018241293e+01
-3.610797748018241293e+01
-3.610797748018241293e+01
-3.610797748018241293e+01
-3.610797748018241293e+01
-3.610797748018241293e+01
-3.610797748018241293e+01
-3.610797748018241293e+01
-3.610797748018241293e+01
-3.610797748018241293e+01
-3.610797748018241293e+01
-3.610797748018241293e+01
-3.610797748018241293e+01
-3.610797748018241293e+01
-3.610797748018241293e+01
-3.610797748018241293e+01
-3.610797748018241293e+01
-3.610797748018241293e+01
-3.610797748018241293e+01
-3.610797748018241293e+01
-3.610797748018241293e+01
-3.610797748018241293e+01
-3.610797748018241293e+01
-3.610797748018241293e+01
-3.610797748018241293e+01
-3.610797748018241293e+01
-3.610797748018241293e+01
-3.610797748018241293e+01
-3.610797748018241293e+01
-3.610797748018241293e+01
-3.610797748018241293e+01
-3.610797748018241293e+01
-3.610797748018241293e+01
-3.610797748018241293e+01
-3.610797748018241293e+01
-3.610797748018241293e+01
-3.610797748018241293e+01
-3.610797748018241293e+01
-3.610797748018241293e+01
-3.610797748018241293e+01
-3.610797748018241293e+01
-3.610797748018241293e+01
-3.610797748018241293e+01
-3.610797748018241293e+01
-3.610797748018241293e+01
-3.610797748018241293e+01
-3.610797748018241293e+01
-3.610797748018241293e+01
-3.610797748018241293e+01
-3.610797748018241293e+01
-3.610797748018241293e+01
-3.610797748018241293e+01
-3.610797748018241293e+01
-3.610797748018241293e+01
-3.610797748018241293e+01
-3.610797748018241293e+01
-3.610797748018241293e+01
-3.610797748018241293e+01
-3.610797748018241293e+01
-3.610797748018241293e+01
-3.610797748018241293e+01
-3.610797748018241293e+01
-3.610797748018241293e+01
-3.610797748018241293e+01
-3.610797748018241293e+01
-3.610797748018241293e+01
-3.610797748018241293e+01
-3.610797748018241293e+01
-3.610797748018241293e+01
-3.610797748018241293e+01
-3.610797748018241293e+01
-3.610797748018241293e+01
-3.610797748018241293e+01
-3.610797748018241293e+01
-3.610797748018241293e+01
-3.610797748018241293e+01
-3.610797748018241293e+01
-3.610797748018241293e+01
-3.610797748018241293e+01
-3.610797748018241293e+01
-3.610797748018241293e+01
-3.610797748018241293e+01
-3.610797748018241293e+01
-3.610797748018241293e+01
-3.610797748018241293e+01
-3.610797748018241293e+01
-3.610797748018241293e+01
-3.610797748018241293e+01
-3.610797748018241293e+01
-3.610797748018241293e+01
-3.610797748018241293e+01
-3.610797748018241293e+01
-3.580855243627273410e+01
-3.580855243627273410e+01
-3.580855243627273410e+01
-3.580855243627273410e+01
-3.580855243627273410e+01
-3.580855243627273410e+01
-3.580855243627273410e+01
-3.580855243627273410e+01
-3.580855243627273410e+01
-3.580855243627273410e+01
-3.580855243627273410e+01
-3.580855243627273410e+01
-3.580855243627273410e+01
-3.580855243627273410e+01
-3.580855243627273410e+01
-3.580855243627273410e+01
-3.580855243627273410e+01
-3.580855243627273410e+01
-3.580855243627273410e+01
-3.580855243627273410e+01
-3.580855243627273410e+01
-3.580855243627273410e+01
-3.580855243627273410e+01
-3.580855243627273410e+01
-3.580855243627273410e+01
-3.580855243627273410e+01
-3.580855243627273410e+01
-3.580855243627273410e+01
-3.580855243627273410e+01
-3.580855243627273410e+01
-3.580855243627273410e+01
-3.580855243627273410e+01
-3.580855243627273410e+01
-3.580855243627273410e+01
-3.580855243627273410e+01
-3.580855243627273410e+01
-3.580855243627273410e+01
-3.580855243627273410e+01
-3.580855243627273410e+01
-3.580855243627273410e+01
-3.580855243627273410e+01
-3.580855243627273410e+01
-3.580855243627273410e+01
-3.580855243627273410e+01
-3.580855243627273410e+01
-3.580855243627273410e+01
-3.580855243627273410e+01
-3.580855243627273410e+01
-3.580855243627273410e+01
-3.580855243627273410e+01
-3.580855243627273410e+01
-3.580855243627273410e+01
-3.580855243627273410e+01
-3.580855243627273410e+01
-3.580855243627273410e+01
-3.580855243627273410e+01
-3.580855243627273410e+01
-3.580855243627273410e+01
-3.580855243627273410e+01
-3.580855243627273410e+01
-3.580855243627273410e+01
-3.580855243627273410e+01
-3.580855243627273410e+01
-3.580855243627273410e+01
-3.580855243627273410e+01
-3.580855243627273410e+01
-3.580855243627273410e+01
-3.580855243627273410e+01
-3.580855243627273410e+01
-3.580855243627273410e+01
-3.580855243627273410e+01
-3.580855243627273410e+01
-3.580855243627273410e+01
-3.580855243627273410e+01
-3.580855243627273410e+01
-3.580855243627273410e+01
-3.580855243627273410e+01
-3.580855243627273410e+01
-3.580855243627273410e+01
-3.580855243627273410e+01
-3.580855243627273410e+01
-3.580855243627273410e+01
-3.580855243627273410e+01
-3.580855243627273410e+01
-3.580855243627273410e+01
-3.580855243627273410e+01
-3.580855243627273410e+01
-3.580855243627273410e+01
-3.580855243627273410e+01
-3.580855243627273410e+01
-3.580855243627273410e+01
-3.580855243627273410e+01
-3.580855243627273410e+01
-3.580855243627273410e+01
-3.580855243627273410e+01
-3.580855243627273410e+01
-3.580855243627273410e+01
-3.580855243627273410e+01
-3.580855243627273410e+01
-3.580855243627273410e+01
-3.580855243627273410e+01
-3.580855243627273410e+01
-3.580855243627273410e+01
-3.580855243627273410e+01
-3.580855243627273410e+01
-3.580855243627273410e+01
-3.580855243627273410e+01
-3.580855243627273410e+01
-3.580855243627273410e+01
-3.580855243627273410e+01
-3.580855243627273410e+01
-3.580855243627273410e+01
-3.580855243627273410e+01
-3.580855243627273410e+01
-3.580855243627273410e+01
-3.580855243627273410e+01
-3.580855243627273410e+01
-3.476951526129783332e+01
-3.476951526129783332e+01
-3.476951526129783332e+01
-3.476951526129783332e+01
-3.476951526129783332e+01
-3.476951526129783332e+01
-3.476951526129783332e+01
-3.476951526129783332e+01
-3.476951526129783332e+01
-3.476951526129783332e+01
-3.476951526129783332e+01
-3.476951526129783332e+01
-3.476951526129783332e+01
-3.476951526129783332e+01
-3.476951526129783332e+01
-3.476951526129783332e+01
-3.476951526129783332e+01
-3.476951526129783332e+01
-3.476951526129783332e+01
-3.476951526129783332e+01
-3.476951526129783332e+01
-3.476951526129783332e+01
-3.476951526129783332e+01
-3.476951526129783332e+01
-3.476951526129783332e+01
-3.476951526129783332e+01
-3.476951526129783332e+01
-3.476951526129783332e+01
-3.476951526129783332e+01
-3.476951526129783332e+01
-3.476951526129783332e+01
-3.476951526129783332e+01
-3.476951526129783332e+01
-3.476951526129783332e+01
-3.476951526129783332e+01
-3.476951526129783332e+01
-3.476951526129783332e+01
-3.476951526129783332e+01
-3.476951526129783332e+01
-3.476951526129783332e+01
-3.476951526129783332e+01
-3.476951526129783332e+01
-3.476951526129783332e+01
-3.476951526129783332e+01
-3.476951526129783332e+01
-3.476951526129783332e+01
-3.476951526129783332e+01
-3.476951526129783332e+01
-3.476951526129783332e+01
-3.476951526129783332e+01
-3.476951526129783332e+01
-3.476951526129783332e+01
-3.476951526129783332e+01
-3.476951526129783332e+01
-3.476951526129783332e+01
-3.476951526129783332e+01
-3.476951526129783332e+01
-3.476951526129783332e+01
-3.476951526129783332e+01
-3.476951526129783332e+01
-3.476951526129783332e+01
-3.476951526129783332e+01
-3.476951526129783332e+01
-3.476951526129783332e+01
-3.476951526129783332e+01
-3.476951526129783332e+01
-3.476951526129783332e+01
-3.476951526129783332e+01
-3.476951526129783332e+01
-3.476951526129783332e+01
-3.476951526129783332e+01
-3.476951526129783332e+01
-3.476951526129783332e+01
-3.476951526129783332e+01
-3.476951526129783332e+01
-3.476951526129783332e+01
-3.476951526129783332e+01
-3.476951526129783332e+01
-3.476951526129783332e+01
-3.476951526129783332e+01
-3.476951526129783332e+01
-3.476951526129783332e+01
-3.476951526129783332e+01
-3.476951526129783332e+01
-3.476951526129783332e+01
-3.476951526129783332e+01
-3.476951526129783332e+01
-3.476951526129783332e+01
-3.476951526129783332e+01
-3.476951526129783332e+01
-3.476951526129783332e+01
-3.476951526129783332e+01
-3.476951526129783332e+01
-3.476951526129783332e+01
-3.476951526129783332e+01
-3.476951526129783332e+01
-3.476951526129783332e+01
-3.476951526129783332e+01
-3.476951526129783332e+01
-3.476951526129783332e+01
-3.476951526129783332e+01
-3.476951526129783332e+01
-3.476951526129783332e+01
-3.476951526129783332e+01
-3.469000881808155867e+01
-3.469000881808155867e+01
-3.469000881808155867e+01
-3.469000881808155867e+01
-3.469000881808155867e+01
-3.469000881808155867e+01
-3.469000881808155867e+01
-3.469000881808155867e+01
-3.469000881808155867e+01
-3.469000881808155867e+01
-3.469000881808155867e+01
-3.469000881808155867e+01
-3.469000881808155867e+01
-3.469000881808155867e+01
-3.469000881808155867e+01
-3.469000881808155867e+01
-3.469000881808155867e+01
-3.469000881808155867e+01
-3.469000881808155867e+01
-3.469000881808155867e+01
-3.469000881808155867e+01
-3.469000881808155867e+01
-3.469000881808155867e+01
-3.469000881808155867e+01
-3.469000881808155867e+01
-3.469000881808155867e+01
-3.469000881808155867e+01
-3.469000881808155867e+01
-3.469000881808155867e+01
-3.469000881808155867e+01
-3.469000881808155867e+01
-3.469000881808155867e+01
-3.469000881808155867e+01
-3.469000881808155867e+01
-3.469000881808155867e+01
-3.469000881808155867e+01
-3.469000881808155867e+01
-3.469000881808155867e+01
-3.469000881808155867e+01
-3.469000881808155867e+01
-3.469000881808155867e+01
-3.469000881808155867e+01
-3.469000881808155867e+01
-3.469000881808155867e+01
-3.469000881808155867e+01
-3.469000881808155867e+01
-3.469000881808155867e+01
-3.469000881808155867e+01
-3.469000881808155867e+01
-3.469000881808155867e+01
-3.469000881808155867e+01
-3.469000881808155867e+01
-3.469000881808155867e+01
-3.469000881808155867e+01
-3.469000881808155867e+01
-3.469000881808155867e+01
-3.469000881808155867e+01
-3.469000881808155867e+01
-3.469000881808155867e+01
-3.469000881808155867e+01
-3.469000881808155867e+01
-3.469000881808155867e+01
-3.469000881808155867e+01
-3.469000881808155867e+01
-3.469000881808155867e+01
-3.469000881808155867e+01
-3.469000881808155867e+01
-3.469000881808155867e+01
-3.469000881808155867e+01
-3.469000881808155867e+01
-3.469000881808155867e+01
-3.469000881808155867e+01
-3.469000881808155867e+01
-3.469000881808155867e+01
-3.469000881808155867e+01
-3.469000881808155867e+01
-3.469000881808155867e+01
-3.469000881808155867e+01
-3.469000881808155867e+01
-3.469000881808155867e+01
-3.469000881808155867e+01
-3.469000881808155867e+01
-3.469000881808155867e+01
-3.469000881808155867e+01
-3.469000881808155867e+01
-3.469000881808155867e+01
-3.469000881808155867e+01
-3.469000881808155867e+01
-3.469000881808155867e+01
-3.469000881808155867e+01
-3.469000881808155867e+01
-3.469000881808155867e+01
-3.469000881808155867e+01
-3.469000881808155867e+01
-3.469000881808155867e+01
-3.469000881808155867e+01
-3.469000881808155867e+01
-3.469000881808155867e+01
-3.469000881808155867e+01
-3.469000881808155867e+01
-3.469000881808155867e+01
-3.469000881808155867e+01
-3.469000881808155867e+01
-3.469000881808155867e+01
-3.469000881808155867e+01
-3.469000881808155867e+01
-3.469000881808155867e+01
-3.469000881808155867e+01
-3.469000881808155867e+01
-3.469000881808155867e+01
-3.469000881808155867e+01
-3.469000881808155867e+01
-3.469000881808155867e+01
-3.538934790516605489e+01
-3.538934790516605489e+01
-3.538934790516605489e+01
-3.538934790516605489e+01
-3.538934790516605489e+01
-3.538934790516605489e+01
-3.538934790516605489e+01
-3.538934790516605489e+01
-3.538934790516605489e+01
-3.538934790516605489e+01
-3.538934790516605489e+01
-3.538934790516605489e+01
-3.538934790516605489e+01
-3.538934790516605489e+01
-3.538934790516605489e+01
-3.538934790516605489e+01
-3.538934790516605489e+01
-3.538934790516605489e+01
-3.538934790516605489e+01
-3.538934790516605489e+01
-3.538934790516605489e+01
-3.538934790516605489e+01
-3.538934790516605489e+01
-3.538934790516605489e+01
-3.538934790516605489e+01
-3.538934790516605489e+01
-3.538934790516605489e+01
-3.538934790516605489e+01
-3.538934790516605489e+01
-3.538934790516605489e+01
-3.538934790516605489e+01
-3.538934790516605489e+01
-3.538934790516605489e+01
-3.538934790516605489e+01
-3.538934790516605489e+01
-3.538934790516605489e+01
-3.538934790516605489e+01
-3.538934790516605489e+01
-3.538934790516605489e+01
-3.538934790516605489e+01
-3.538934790516605489e+01
-3.538934790516605489e+01
-3.538934790516605489e+01
-3.538934790516605489e+01
-3.538934790516605489e+01
-3.538934790516605489e+01
-3.538934790516605489e+01
-3.538934790516605489e+01
-3.538934790516605489e+01
-3.538934790516605489e+01
-3.538934790516605489e+01
-3.538934790516605489e+01
-3.538934790516605489e+01
-3.538934790516605489e+01
-3.538934790516605489e+01
-3.538934790516605489e+01
-3.538934790516605489e+01
-3.538934790516605489e+01
-3.538934790516605489e+01
-3.538934790516605489e+01
-3.538934790516605489e+01
-3.538934790516605489e+01
-3.538934790516605489e+01
-3.538934790516605489e+01
-3.538934790516605489e+01
-3.538934790516605489e+01
-3.538934790516605489e+01
-3.538934790516605489e+01
-3.538934790516605489e+01
-3.538934790516605489e+01
-3.538934790516605489e+01
-3.538934790516605489e+01
-3.538934790516605489e+01
-3.538934790516605489e+01
-3.538934790516605489e+01
-3.538934790516605489e+01
-3.538934790516605489e+01
-3.538934790516605489e+01
-3.538934790516605489e+01
-3.538934790516605489e+01
-3.538934790516605489e+01
-3.538934790516605489e+01
-3.538934790516605489e+01
-3.538934790516605489e+01
-3.538934790516605489e+01
-3.538934790516605489e+01
-3.538934790516605489e+01
-3.538934790516605489e+01
-3.538934790516605489e+01
-3.538934790516605489e+01
-3.538934790516605489e+01
-3.538934790516605489e+01
-3.538934790516605489e+01
-3.538934790516605489e+01
-3.538934790516605489e+01
-3.538934790516605489e+01
-3.538934790516605489e+01
-3.538934790516605489e+01
-3.538934790516605489e+01
-3.538934790516605489e+01
-3.538934790516605489e+01
-3.538934790516605489e+01
-3.538934790516605489e+01
-3.538934790516605489e+01
-3.538934790516605489e+01
-3.538934790516605489e+01
-3.538934790516605489e+01
-3.538934790516605489e+01
-3.538934790516605489e+01
-3.538934790516605489e+01
-3.538934790516605489e+01
-3.538934790516605489e+01
-3.538934790516605489e+01
-3.538934790516605489e+01
-3.538934790516605489e+01
-3.538934790516605489e+01
-3.538934790516605489e+01
-3.538934790516605489e+01
-3.538934790516605489e+01
-3.538934790516605489e+01
-3.538934790516605489e+01
-3.538934790516605489e+01
-3.538934790516605489e+01
-3.538934790516605489e+01
-3.538934790516605489e+01
-3.538934790516605489e+01
-3.538934790516605489e+01
-3.538934790516605489e+01
-3.538934790516605489e+01
-3.538934790516605489e+01
-3.538934790516605489e+01
-3.538934790516605489e+01
-3.538934790516605489e+01
-3.538934790516605489e+01
-3.538934790516605489e+01
-3.538934790516605489e+01
-3.538934790516605489e+01
-3.538934790516605489e+01
-3.525805566021327309e+01
-3.525805566021327309e+01
-3.525805566021327309e+01
-3.525805566021327309e+01
-3.525805566021327309e+01
-3.525805566021327309e+01
-3.525805566021327309e+01
-3.525805566021327309e+01
-3.525805566021327309e+01
-3.525805566021327309e+01
-3.525805566021327309e+01
-3.525805566021327309e+01
-3.525805566021327309e+01
-3.525805566021327309e+01
-3.525805566021327309e+01
-3.525805566021327309e+01
-3.525805566021327309e+01
-3.525805566021327309e+01
-3.525805566021327309e+01
-3.525805566021327309e+01
-3.525805566021327309e+01
-3.525805566021327309e+01
-3.525805566021327309e+01
-3.525805566021327309e+01
-3.525805566021327309e+01
-3.525805566021327309e+01
-3.525805566021327309e+01
-3.525805566021327309e+01
-3.525805566021327309e+01
-3.525805566021327309e+01
-3.525805566021327309e+01
-3.525805566021327309e+01
-3.525805566021327309e+01
-3.525805566021327309e+01
-3.525805566021327309e+01
-3.525805566021327309e+01
-3.525805566021327309e+01
-3.525805566021327309e+01
-3.525805566021327309e+01
-3.525805566021327309e+01
-3.525805566021327309e+01
-3.525805566021327309e+01
-3.525805566021327309e+01
-3.525805566021327309e+01
-3.525805566021327309e+01
-3.525805566021327309e+01
-3.525805566021327309e+01
-3.525805566021327309e+01
-3.525805566021327309e+01
-3.525805566021327309e+01
-3.525805566021327309e+01
-3.525805566021327309e+01
-3.525805566021327309e+01
-3.525805566021327309e+01
-3.525805566021327309e+01
-3.525805566021327309e+01
-3.525805566021327309e+01
-3.525805566021327309e+01
-3.525805566021327309e+01
-3.525805566021327309e+01
-3.525805566021327309e+01
-3.525805566021327309e+01
-3.525805566021327309e+01
-3.525805566021327309e+01
-3.525805566021327309e+01
-3.525805566021327309e+01
-3.525805566021327309e+01
-3.525805566021327309e+01
-3.525805566021327309e+01
-3.525805566021327309e+01
-3.525805566021327309e+01
-3.525805566021327309e+01
-3.525805566021327309e+01
-3.525805566021327309e+01
-3.525805566021327309e+01
-3.525805566021327309e+01
-3.525805566021327309e+01
-3.525805566021327309e+01
-3.525805566021327309e+01
-3.525805566021327309e+01
-3.525805566021327309e+01
-3.525805566021327309e+01
-3.525805566021327309e+01
-3.525805566021327309e+01
-3.525805566021327309e+01
-3.525805566021327309e+01
-3.525805566021327309e+01
-3.525805566021327309e+01
-3.525805566021327309e+01
-3.525805566021327309e+01
-3.525805566021327309e+01
-3.525805566021327309e+01
-3.525805566021327309e+01
-3.525805566021327309e+01
-3.525805566021327309e+01
-3.525805566021327309e+01
-3.525805566021327309e+01
-3.525805566021327309e+01
-3.525805566021327309e+01
-3.525805566021327309e+01
-3.525805566021327309e+01
-3.525805566021327309e+01
-3.525805566021327309e+01
-3.525805566021327309e+01
-3.525805566021327309e+01
-3.525805566021327309e+01
-3.525805566021327309e+01
-3.525805566021327309e+01
-3.525805566021327309e+01
-3.525805566021327309e+01
-3.525805566021327309e+01
-3.525805566021327309e+01
-3.525805566021327309e+01
-3.525805566021327309e+01
-3.525805566021327309e+01
-3.525805566021327309e+01
-3.525805566021327309e+01
-3.605385884821054532e+01
-3.605385884821054532e+01
-3.605385884821054532e+01
-3.605385884821054532e+01
-3.605385884821054532e+01
-3.605385884821054532e+01
-3.605385884821054532e+01
-3.605385884821054532e+01
-3.605385884821054532e+01
-3.605385884821054532e+01
-3.605385884821054532e+01
-3.605385884821054532e+01
-3.605385884821054532e+01
-3.605385884821054532e+01
-3.605385884821054532e+01
-3.605385884821054532e+01
-3.605385884821054532e+01
-3.605385884821054532e+01
-3.605385884821054532e+01
-3.605385884821054532e+01
-3.605385884821054532e+01
-3.605385884821054532e+01
-3.605385884821054532e+01
-3.605385884821054532e+01
-3.605385884821054532e+01
-3.605385884821054532e+01
-3.605385884821054532e+01
-3.605385884821054532e+01
-3.605385884821054532e+01
-3.605385884821054532e+01
-3.605385884821054532e+01
-3.605385884821054532e+01
-3.605385884821054532e+01
-3.605385884821054532e+01
-3.605385884821054532e+01
-3.605385884821054532e+01
-3.605385884821054532e+01
-3.605385884821054532e+01
-3.605385884821054532e+01
-3.605385884821054532e+01
-3.605385884821054532e+01
-3.605385884821054532e+01
-3.605385884821054532e+01
-3.605385884821054532e+01
-3.605385884821054532e+01
-3.605385884821054532e+01
-3.605385884821054532e+01
-3.605385884821054532e+01
-3.605385884821054532e+01
-3.605385884821054532e+01
-3.605385884821054532e+01
-3.605385884821054532e+01
-3.605385884821054532e+01
-3.605385884821054532e+01
-3.605385884821054532e+01
-3.605385884821054532e+01
-3.605385884821054532e+01
-3.605385884821054532e+01
-3.605385884821054532e+01
-3.605385884821054532e+01
-3.605385884821054532e+01
[truncated: 692,017 more chars]
