# Supplementary material for: Bursting Dynamics Based on the Persistent Na+ and Na+/K+ Pump Currents: A Dynamic Clamp Approach
Source: eNeuro. 2023 Aug 11;10(8):ENEURO.0331-22.2023. doi: 10.1523/ENEURO.0331-22.2023 (PMC10444573; doi:10.1523/ENEURO.0331-22.2023)
Supplement: Extended Data 1 — The extended data compressed file contains the experimental data for an experimental set and the Matlab code for the 2D model fitted to the data. The file also provides scripts for the analysis of the experimental data and outcome of the model. The scripts are listed in ReadMeFirst.txt. Download Extended Data 1, ZIP file. [file enu-eN-NWR-0331-22-s01.zip › CodeSubmitted/20n05001_traces/20n05001_gP6.0_ipm0.9_nm_Nai.txt]

9.765620000000000189e+00
9.796139999999999404e+00
9.796139999999999404e+00
9.796139999999999404e+00
9.765620000000000189e+00
9.765620000000000189e+00
9.765620000000000189e+00
9.796139999999999404e+00
9.735110000000000596e+00
9.796139999999999404e+00
9.796139999999999404e+00
9.796139999999999404e+00
9.796139999999999404e+00
9.765620000000000189e+00
9.796139999999999404e+00
9.735110000000000596e+00
9.796139999999999404e+00
9.765620000000000189e+00
9.796139999999999404e+00
9.765620000000000189e+00
9.765620000000000189e+00
9.796139999999999404e+00
9.796139999999999404e+00
9.765620000000000189e+00
9.826660000000000394e+00
9.765620000000000189e+00
9.796139999999999404e+00
9.765620000000000189e+00
9.765620000000000189e+00
9.796139999999999404e+00
9.826660000000000394e+00
9.765620000000000189e+00
9.796139999999999404e+00
9.765620000000000189e+00
9.796139999999999404e+00
9.796139999999999404e+00
9.765620000000000189e+00
9.796139999999999404e+00
9.796139999999999404e+00
9.796139999999999404e+00
9.796139999999999404e+00
9.796139999999999404e+00
9.826660000000000394e+00
9.796139999999999404e+00
9.765620000000000189e+00
9.826660000000000394e+00
9.765620000000000189e+00
9.796139999999999404e+00
9.796139999999999404e+00
9.796139999999999404e+00
9.796139999999999404e+00
9.765620000000000189e+00
9.765620000000000189e+00
9.765620000000000189e+00
9.765620000000000189e+00
9.796139999999999404e+00
9.796139999999999404e+00
9.796139999999999404e+00
9.796139999999999404e+00
9.796139999999999404e+00
9.765620000000000189e+00
9.796139999999999404e+00
9.765620000000000189e+00
9.796139999999999404e+00
9.735110000000000596e+00
9.765620000000000189e+00
9.735110000000000596e+00
9.796139999999999404e+00
9.765620000000000189e+00
9.765620000000000189e+00
9.735110000000000596e+00
9.765620000000000189e+00
9.765620000000000189e+00
9.765620000000000189e+00
9.735110000000000596e+00
9.765620000000000189e+00
9.796139999999999404e+00
9.796139999999999404e+00
9.765620000000000189e+00
9.796139999999999404e+00
9.735110000000000596e+00
9.735110000000000596e+00
9.765620000000000189e+00
9.735110000000000596e+00
9.735110000000000596e+00
9.765620000000000189e+00
9.735110000000000596e+00
9.765620000000000189e+00
9.765620000000000189e+00
9.765620000000000189e+00
9.735110000000000596e+00
9.765620000000000189e+00
9.735110000000000596e+00
9.765620000000000189e+00
9.735110000000000596e+00
9.765620000000000189e+00
9.735110000000000596e+00
9.765620000000000189e+00
9.735110000000000596e+00
9.735110000000000596e+00
9.704589999999999606e+00
9.765620000000000189e+00
9.826660000000000394e+00
9.796139999999999404e+00
9.704589999999999606e+00
9.704589999999999606e+00
9.735110000000000596e+00
9.735110000000000596e+00
9.735110000000000596e+00
9.735110000000000596e+00
9.765620000000000189e+00
9.735110000000000596e+00
9.765620000000000189e+00
9.765620000000000189e+00
9.735110000000000596e+00
9.735110000000000596e+00
9.735110000000000596e+00
9.765620000000000189e+00
9.735110000000000596e+00
9.735110000000000596e+00
9.735110000000000596e+00
9.765620000000000189e+00
9.735110000000000596e+00
9.796139999999999404e+00
9.735110000000000596e+00
9.735110000000000596e+00
9.765620000000000189e+00
9.735110000000000596e+00
9.735110000000000596e+00
9.765620000000000189e+00
9.765620000000000189e+00
9.765620000000000189e+00
9.735110000000000596e+00
9.735110000000000596e+00
9.735110000000000596e+00
9.765620000000000189e+00
9.735110000000000596e+00
9.735110000000000596e+00
9.735110000000000596e+00
9.735110000000000596e+00
9.735110000000000596e+00
9.796139999999999404e+00
9.735110000000000596e+00
9.735110000000000596e+00
9.735110000000000596e+00
9.765620000000000189e+00
9.765620000000000189e+00
9.735110000000000596e+00
9.735110000000000596e+00
9.704589999999999606e+00
9.704589999999999606e+00
9.704589999999999606e+00
9.735110000000000596e+00
9.735110000000000596e+00
9.704589999999999606e+00
9.735110000000000596e+00
9.674070000000000391e+00
9.704589999999999606e+00
9.735110000000000596e+00
9.674070000000000391e+00
9.735110000000000596e+00
9.735110000000000596e+00
9.735110000000000596e+00
9.765620000000000189e+00
9.674070000000000391e+00
9.704589999999999606e+00
9.704589999999999606e+00
9.735110000000000596e+00
9.704589999999999606e+00
9.735110000000000596e+00
9.704589999999999606e+00
9.735110000000000596e+00
9.704589999999999606e+00
9.735110000000000596e+00
9.735110000000000596e+00
9.735110000000000596e+00
9.735110000000000596e+00
9.735110000000000596e+00
9.735110000000000596e+00
9.704589999999999606e+00
9.674070000000000391e+00
9.704589999999999606e+00
9.674070000000000391e+00
9.735110000000000596e+00
9.704589999999999606e+00
9.735110000000000596e+00
9.704589999999999606e+00
9.674070000000000391e+00
9.704589999999999606e+00
9.643549999999999400e+00
9.765620000000000189e+00
9.704589999999999606e+00
9.674070000000000391e+00
9.735110000000000596e+00
9.674070000000000391e+00
9.704589999999999606e+00
9.704589999999999606e+00
9.735110000000000596e+00
9.735110000000000596e+00
9.704589999999999606e+00
9.704589999999999606e+00
9.704589999999999606e+00
9.735110000000000596e+00
9.735110000000000596e+00
9.674070000000000391e+00
9.735110000000000596e+00
9.735110000000000596e+00
9.704589999999999606e+00
9.765620000000000189e+00
9.735110000000000596e+00
9.735110000000000596e+00
9.735110000000000596e+00
9.735110000000000596e+00
9.735110000000000596e+00
9.704589999999999606e+00
9.735110000000000596e+00
9.674070000000000391e+00
9.735110000000000596e+00
9.704589999999999606e+00
9.704589999999999606e+00
9.735110000000000596e+00
9.735110000000000596e+00
9.704589999999999606e+00
9.735110000000000596e+00
9.704589999999999606e+00
9.735110000000000596e+00
9.735110000000000596e+00
9.704589999999999606e+00
9.704589999999999606e+00
9.704589999999999606e+00
9.735110000000000596e+00
9.674070000000000391e+00
9.674070000000000391e+00
9.674070000000000391e+00
9.674070000000000391e+00
9.704589999999999606e+00
9.674070000000000391e+00
9.674070000000000391e+00
9.674070000000000391e+00
9.643549999999999400e+00
9.704589999999999606e+00
9.674070000000000391e+00
9.674070000000000391e+00
9.674070000000000391e+00
9.674070000000000391e+00
9.704589999999999606e+00
9.704589999999999606e+00
9.674070000000000391e+00
9.674070000000000391e+00
9.643549999999999400e+00
9.704589999999999606e+00
9.643549999999999400e+00
9.643549999999999400e+00
9.704589999999999606e+00
9.674070000000000391e+00
9.674070000000000391e+00
9.674070000000000391e+00
9.643549999999999400e+00
9.643549999999999400e+00
9.643549999999999400e+00
9.674070000000000391e+00
9.674070000000000391e+00
9.674070000000000391e+00
9.735110000000000596e+00
9.674070000000000391e+00
9.704589999999999606e+00
9.674070000000000391e+00
9.674070000000000391e+00
9.674070000000000391e+00
9.674070000000000391e+00
9.643549999999999400e+00
9.704589999999999606e+00
9.704589999999999606e+00
9.674070000000000391e+00
9.643549999999999400e+00
9.643549999999999400e+00
9.704589999999999606e+00
9.674070000000000391e+00
9.674070000000000391e+00
9.674070000000000391e+00
9.643549999999999400e+00
9.704589999999999606e+00
9.674070000000000391e+00
9.704589999999999606e+00
9.704589999999999606e+00
9.643549999999999400e+00
9.704589999999999606e+00
9.704589999999999606e+00
9.674070000000000391e+00
9.643549999999999400e+00
9.643549999999999400e+00
9.735110000000000596e+00
9.643549999999999400e+00
9.674070000000000391e+00
9.704589999999999606e+00
9.674070000000000391e+00
9.674070000000000391e+00
9.704589999999999606e+00
9.674070000000000391e+00
9.643549999999999400e+00
9.674070000000000391e+00
9.704589999999999606e+00
9.704589999999999606e+00
9.674070000000000391e+00
9.704589999999999606e+00
9.704589999999999606e+00
9.704589999999999606e+00
9.674070000000000391e+00
9.674070000000000391e+00
9.674070000000000391e+00
9.674070000000000391e+00
9.704589999999999606e+00
9.704589999999999606e+00
9.643549999999999400e+00
9.704589999999999606e+00
9.674070000000000391e+00
9.674070000000000391e+00
9.643549999999999400e+00
9.674070000000000391e+00
9.643549999999999400e+00
9.674070000000000391e+00
9.643549999999999400e+00
9.643549999999999400e+00
9.643549999999999400e+00
9.643549999999999400e+00
9.643549999999999400e+00
9.674070000000000391e+00
9.613039999999999807e+00
9.643549999999999400e+00
9.643549999999999400e+00
9.643549999999999400e+00
9.643549999999999400e+00
9.613039999999999807e+00
9.674070000000000391e+00
9.643549999999999400e+00
9.643549999999999400e+00
9.613039999999999807e+00
9.643549999999999400e+00
9.643549999999999400e+00
9.674070000000000391e+00
9.643549999999999400e+00
9.674070000000000391e+00
9.674070000000000391e+00
9.674070000000000391e+00
9.643549999999999400e+00
9.643549999999999400e+00
9.643549999999999400e+00
9.643549999999999400e+00
9.643549999999999400e+00
9.613039999999999807e+00
9.674070000000000391e+00
9.643549999999999400e+00
9.643549999999999400e+00
9.643549999999999400e+00
9.643549999999999400e+00
9.643549999999999400e+00
9.643549999999999400e+00
9.674070000000000391e+00
9.674070000000000391e+00
9.704589999999999606e+00
9.643549999999999400e+00
9.674070000000000391e+00
9.613039999999999807e+00
9.674070000000000391e+00
9.643549999999999400e+00
9.643549999999999400e+00
9.674070000000000391e+00
9.643549999999999400e+00
9.643549999999999400e+00
9.643549999999999400e+00
9.643549999999999400e+00
9.643549999999999400e+00
9.704589999999999606e+00
9.643549999999999400e+00
9.674070000000000391e+00
9.613039999999999807e+00
9.674070000000000391e+00
9.704589999999999606e+00
9.674070000000000391e+00
9.674070000000000391e+00
9.643549999999999400e+00
9.704589999999999606e+00
9.643549999999999400e+00
9.643549999999999400e+00
9.643549999999999400e+00
9.643549999999999400e+00
9.643549999999999400e+00
9.674070000000000391e+00
9.643549999999999400e+00
9.643549999999999400e+00
9.643549999999999400e+00
9.674070000000000391e+00
9.674070000000000391e+00
9.643549999999999400e+00
9.643549999999999400e+00
9.643549999999999400e+00
9.613039999999999807e+00
9.643549999999999400e+00
9.643549999999999400e+00
9.643549999999999400e+00
9.613039999999999807e+00
9.704589999999999606e+00
9.674070000000000391e+00
9.674070000000000391e+00
9.674070000000000391e+00
9.643549999999999400e+00
9.613039999999999807e+00
9.643549999999999400e+00
9.643549999999999400e+00
9.674070000000000391e+00
9.674070000000000391e+00
9.643549999999999400e+00
9.643549999999999400e+00
9.643549999999999400e+00
9.643549999999999400e+00
9.613039999999999807e+00
9.674070000000000391e+00
9.643549999999999400e+00
9.643549999999999400e+00
9.643549999999999400e+00
9.643549999999999400e+00
9.674070000000000391e+00
9.643549999999999400e+00
9.643549999999999400e+00
9.643549999999999400e+00
9.643549999999999400e+00
9.643549999999999400e+00
9.674070000000000391e+00
9.643549999999999400e+00
9.674070000000000391e+00
9.674070000000000391e+00
9.674070000000000391e+00
9.643549999999999400e+00
9.613039999999999807e+00
9.674070000000000391e+00
9.643549999999999400e+00
9.613039999999999807e+00
9.643549999999999400e+00
9.643549999999999400e+00
9.643549999999999400e+00
9.613039999999999807e+00
9.643549999999999400e+00
9.643549999999999400e+00
9.582520000000000593e+00
9.643549999999999400e+00
9.613039999999999807e+00
9.643549999999999400e+00
9.643549999999999400e+00
9.674070000000000391e+00
9.643549999999999400e+00
9.643549999999999400e+00
9.643549999999999400e+00
9.613039999999999807e+00
9.643549999999999400e+00
9.613039999999999807e+00
9.643549999999999400e+00
9.613039999999999807e+00
9.643549999999999400e+00
9.582520000000000593e+00
9.643549999999999400e+00
9.613039999999999807e+00
9.643549999999999400e+00
9.643549999999999400e+00
9.643549999999999400e+00
9.643549999999999400e+00
9.613039999999999807e+00
9.582520000000000593e+00
9.582520000000000593e+00
9.582520000000000593e+00
9.643549999999999400e+00
9.643549999999999400e+00
9.643549999999999400e+00
9.613039999999999807e+00
9.613039999999999807e+00
9.643549999999999400e+00
9.643549999999999400e+00
9.613039999999999807e+00
9.674070000000000391e+00
9.643549999999999400e+00
9.674070000000000391e+00
9.613039999999999807e+00
9.674070000000000391e+00
9.613039999999999807e+00
9.643549999999999400e+00
9.643549999999999400e+00
9.582520000000000593e+00
9.643549999999999400e+00
9.643549999999999400e+00
9.643549999999999400e+00
9.643549999999999400e+00
9.643549999999999400e+00
9.674070000000000391e+00
9.613039999999999807e+00
9.613039999999999807e+00
9.643549999999999400e+00
9.643549999999999400e+00
9.643549999999999400e+00
9.643549999999999400e+00
9.613039999999999807e+00
9.643549999999999400e+00
9.613039999999999807e+00
9.643549999999999400e+00
9.643549999999999400e+00
9.643549999999999400e+00
9.582520000000000593e+00
9.613039999999999807e+00
9.582520000000000593e+00
9.613039999999999807e+00
9.613039999999999807e+00
9.613039999999999807e+00
9.582520000000000593e+00
9.582520000000000593e+00
9.582520000000000593e+00
9.551999999999999602e+00
9.613039999999999807e+00
9.643549999999999400e+00
9.613039999999999807e+00
9.582520000000000593e+00
9.582520000000000593e+00
9.613039999999999807e+00
9.613039999999999807e+00
9.582520000000000593e+00
9.613039999999999807e+00
9.613039999999999807e+00
9.613039999999999807e+00
9.613039999999999807e+00
9.551999999999999602e+00
9.643549999999999400e+00
9.551999999999999602e+00
9.613039999999999807e+00
9.613039999999999807e+00
9.582520000000000593e+00
9.613039999999999807e+00
9.643549999999999400e+00
9.643549999999999400e+00
9.582520000000000593e+00
9.613039999999999807e+00
9.582520000000000593e+00
9.613039999999999807e+00
9.613039999999999807e+00
9.613039999999999807e+00
9.613039999999999807e+00
9.613039999999999807e+00
9.582520000000000593e+00
9.643549999999999400e+00
9.643549999999999400e+00
9.551999999999999602e+00
9.582520000000000593e+00
9.582520000000000593e+00
9.582520000000000593e+00
9.582520000000000593e+00
9.582520000000000593e+00
9.551999999999999602e+00
9.613039999999999807e+00
9.582520000000000593e+00
9.613039999999999807e+00
9.582520000000000593e+00
9.643549999999999400e+00
9.613039999999999807e+00
9.582520000000000593e+00
9.613039999999999807e+00
9.613039999999999807e+00
9.613039999999999807e+00
9.613039999999999807e+00
9.643549999999999400e+00
9.613039999999999807e+00
9.582520000000000593e+00
9.613039999999999807e+00
9.613039999999999807e+00
9.582520000000000593e+00
9.582520000000000593e+00
9.613039999999999807e+00
9.613039999999999807e+00
9.613039999999999807e+00
9.582520000000000593e+00
9.613039999999999807e+00
9.582520000000000593e+00
9.551999999999999602e+00
9.613039999999999807e+00
9.582520000000000593e+00
9.582520000000000593e+00
9.582520000000000593e+00
9.582520000000000593e+00
9.551999999999999602e+00
9.582520000000000593e+00
9.613039999999999807e+00
9.613039999999999807e+00
9.582520000000000593e+00
9.643549999999999400e+00
9.613039999999999807e+00
9.551999999999999602e+00
9.582520000000000593e+00
9.613039999999999807e+00
9.582520000000000593e+00
9.582520000000000593e+00
9.582520000000000593e+00
9.613039999999999807e+00
9.613039999999999807e+00
9.613039999999999807e+00
9.613039999999999807e+00
9.582520000000000593e+00
9.613039999999999807e+00
9.582520000000000593e+00
9.582520000000000593e+00
9.582520000000000593e+00
9.582520000000000593e+00
9.551999999999999602e+00
9.582520000000000593e+00
9.582520000000000593e+00
9.613039999999999807e+00
9.582520000000000593e+00
9.582520000000000593e+00
9.613039999999999807e+00
9.582520000000000593e+00
9.613039999999999807e+00
9.521480000000000388e+00
9.613039999999999807e+00
9.613039999999999807e+00
9.551999999999999602e+00
9.582520000000000593e+00
9.582520000000000593e+00
9.613039999999999807e+00
9.613039999999999807e+00
9.582520000000000593e+00
9.582520000000000593e+00
9.582520000000000593e+00
9.582520000000000593e+00
9.582520000000000593e+00
9.551999999999999602e+00
9.551999999999999602e+00
9.582520000000000593e+00
9.551999999999999602e+00
9.582520000000000593e+00
9.613039999999999807e+00
9.582520000000000593e+00
9.613039999999999807e+00
9.521480000000000388e+00
9.551999999999999602e+00
9.551999999999999602e+00
9.582520000000000593e+00
9.582520000000000593e+00
9.582520000000000593e+00
9.551999999999999602e+00
9.582520000000000593e+00
9.613039999999999807e+00
9.582520000000000593e+00
9.582520000000000593e+00
9.582520000000000593e+00
9.521480000000000388e+00
9.551999999999999602e+00
9.582520000000000593e+00
9.551999999999999602e+00
9.551999999999999602e+00
9.582520000000000593e+00
9.551999999999999602e+00
9.613039999999999807e+00
9.551999999999999602e+00
9.582520000000000593e+00
9.582520000000000593e+00
9.551999999999999602e+00
9.582520000000000593e+00
9.613039999999999807e+00
9.582520000000000593e+00
9.551999999999999602e+00
9.582520000000000593e+00
9.551999999999999602e+00
9.582520000000000593e+00
9.613039999999999807e+00
9.582520000000000593e+00
9.613039999999999807e+00
9.582520000000000593e+00
9.582520000000000593e+00
9.582520000000000593e+00
9.582520000000000593e+00
9.582520000000000593e+00
9.582520000000000593e+00
9.582520000000000593e+00
9.582520000000000593e+00
9.582520000000000593e+00
9.551999999999999602e+00
9.613039999999999807e+00
9.582520000000000593e+00
9.582520000000000593e+00
9.582520000000000593e+00
9.582520000000000593e+00
9.582520000000000593e+00
9.582520000000000593e+00
9.582520000000000593e+00
9.551999999999999602e+00
9.582520000000000593e+00
9.582520000000000593e+00
9.551999999999999602e+00
9.582520000000000593e+00
9.582520000000000593e+00
9.551999999999999602e+00
9.582520000000000593e+00
9.551999999999999602e+00
9.551999999999999602e+00
9.613039999999999807e+00
9.582520000000000593e+00
9.582520000000000593e+00
9.551999999999999602e+00
9.582520000000000593e+00
9.582520000000000593e+00
9.521480000000000388e+00
9.521480000000000388e+00
9.551999999999999602e+00
9.582520000000000593e+00
9.521480000000000388e+00
9.521480000000000388e+00
9.551999999999999602e+00
9.521480000000000388e+00
9.551999999999999602e+00
9.551999999999999602e+00
9.551999999999999602e+00
9.551999999999999602e+00
9.521480000000000388e+00
9.551999999999999602e+00
9.521480000000000388e+00
9.521480000000000388e+00
9.551999999999999602e+00
9.521480000000000388e+00
9.582520000000000593e+00
9.582520000000000593e+00
9.551999999999999602e+00
9.490970000000000795e+00
9.490970000000000795e+00
9.551999999999999602e+00
9.551999999999999602e+00
9.521480000000000388e+00
9.551999999999999602e+00
9.551999999999999602e+00
9.582520000000000593e+00
9.551999999999999602e+00
9.490970000000000795e+00
9.551999999999999602e+00
9.490970000000000795e+00
9.521480000000000388e+00
9.551999999999999602e+00
9.521480000000000388e+00
9.582520000000000593e+00
9.521480000000000388e+00
9.582520000000000593e+00
9.551999999999999602e+00
9.551999999999999602e+00
9.551999999999999602e+00
9.521480000000000388e+00
9.521480000000000388e+00
9.521480000000000388e+00
9.521480000000000388e+00
9.521480000000000388e+00
9.582520000000000593e+00
9.551999999999999602e+00
9.551999999999999602e+00
9.551999999999999602e+00
9.551999999999999602e+00
9.551999999999999602e+00
9.490970000000000795e+00
9.582520000000000593e+00
9.551999999999999602e+00
9.521480000000000388e+00
9.521480000000000388e+00
9.551999999999999602e+00
9.582520000000000593e+00
9.551999999999999602e+00
9.582520000000000593e+00
9.490970000000000795e+00
9.582520000000000593e+00
9.521480000000000388e+00
9.521480000000000388e+00
9.551999999999999602e+00
9.521480000000000388e+00
9.521480000000000388e+00
9.551999999999999602e+00
9.521480000000000388e+00
9.551999999999999602e+00
9.521480000000000388e+00
9.521480000000000388e+00
9.582520000000000593e+00
9.521480000000000388e+00
9.551999999999999602e+00
9.490970000000000795e+00
9.582520000000000593e+00
9.551999999999999602e+00
9.521480000000000388e+00
9.551999999999999602e+00
9.521480000000000388e+00
9.521480000000000388e+00
9.551999999999999602e+00
9.521480000000000388e+00
9.521480000000000388e+00
9.521480000000000388e+00
9.521480000000000388e+00
9.551999999999999602e+00
9.582520000000000593e+00
9.551999999999999602e+00
9.521480000000000388e+00
9.521480000000000388e+00
9.521480000000000388e+00
9.521480000000000388e+00
9.551999999999999602e+00
9.521480000000000388e+00
9.521480000000000388e+00
9.521480000000000388e+00
9.490970000000000795e+00
9.521480000000000388e+00
9.551999999999999602e+00
9.521480000000000388e+00
9.551999999999999602e+00
9.551999999999999602e+00
9.551999999999999602e+00
9.521480000000000388e+00
9.521480000000000388e+00
9.521480000000000388e+00
9.460449999999999804e+00
9.521480000000000388e+00
9.521480000000000388e+00
9.490970000000000795e+00
9.521480000000000388e+00
9.521480000000000388e+00
9.521480000000000388e+00
9.521480000000000388e+00
9.490970000000000795e+00
9.551999999999999602e+00
9.490970000000000795e+00
9.521480000000000388e+00
9.521480000000000388e+00
9.460449999999999804e+00
9.521480000000000388e+00
9.490970000000000795e+00
9.521480000000000388e+00
9.521480000000000388e+00
9.490970000000000795e+00
9.521480000000000388e+00
9.490970000000000795e+00
9.521480000000000388e+00
9.521480000000000388e+00
9.521480000000000388e+00
9.521480000000000388e+00
9.551999999999999602e+00
9.521480000000000388e+00
9.521480000000000388e+00
9.521480000000000388e+00
9.551999999999999602e+00
9.490970000000000795e+00
9.490970000000000795e+00
9.490970000000000795e+00
9.521480000000000388e+00
9.521480000000000388e+00
9.490970000000000795e+00
9.521480000000000388e+00
9.490970000000000795e+00
9.521480000000000388e+00
9.490970000000000795e+00
9.521480000000000388e+00
9.521480000000000388e+00
9.521480000000000388e+00
9.521480000000000388e+00
9.521480000000000388e+00
9.490970000000000795e+00
9.490970000000000795e+00
9.521480000000000388e+00
9.490970000000000795e+00
9.551999999999999602e+00
9.490970000000000795e+00
9.490970000000000795e+00
9.521480000000000388e+00
9.521480000000000388e+00
9.521480000000000388e+00
9.490970000000000795e+00
9.521480000000000388e+00
9.551999999999999602e+00
9.521480000000000388e+00
9.521480000000000388e+00
9.521480000000000388e+00
9.521480000000000388e+00
9.551999999999999602e+00
9.460449999999999804e+00
9.521480000000000388e+00
9.521480000000000388e+00
9.521480000000000388e+00
9.521480000000000388e+00
9.490970000000000795e+00
9.551999999999999602e+00
9.490970000000000795e+00
9.490970000000000795e+00
9.521480000000000388e+00
9.460449999999999804e+00
9.490970000000000795e+00
9.490970000000000795e+00
9.490970000000000795e+00
9.490970000000000795e+00
9.490970000000000795e+00
9.521480000000000388e+00
9.521480000000000388e+00
9.490970000000000795e+00
9.521480000000000388e+00
9.460449999999999804e+00
9.521480000000000388e+00
9.460449999999999804e+00
9.521480000000000388e+00
9.551999999999999602e+00
9.490970000000000795e+00
9.551999999999999602e+00
9.460449999999999804e+00
9.521480000000000388e+00
9.521480000000000388e+00
9.521480000000000388e+00
9.521480000000000388e+00
9.521480000000000388e+00
9.521480000000000388e+00
9.521480000000000388e+00
9.490970000000000795e+00
9.521480000000000388e+00
9.490970000000000795e+00
9.460449999999999804e+00
9.521480000000000388e+00
9.490970000000000795e+00
9.490970000000000795e+00
9.521480000000000388e+00
9.551999999999999602e+00
9.490970000000000795e+00
9.551999999999999602e+00
9.551999999999999602e+00
9.551999999999999602e+00
9.521480000000000388e+00
9.551999999999999602e+00
9.490970000000000795e+00
9.521480000000000388e+00
9.521480000000000388e+00
9.490970000000000795e+00
9.490970000000000795e+00
9.521480000000000388e+00
9.521480000000000388e+00
9.460449999999999804e+00
9.460449999999999804e+00
9.460449999999999804e+00
9.490970000000000795e+00
9.490970000000000795e+00
9.490970000000000795e+00
9.490970000000000795e+00
9.460449999999999804e+00
9.490970000000000795e+00
9.460449999999999804e+00
9.521480000000000388e+00
9.490970000000000795e+00
9.460449999999999804e+00
9.460449999999999804e+00
9.460449999999999804e+00
9.490970000000000795e+00
9.490970000000000795e+00
9.521480000000000388e+00
9.490970000000000795e+00
9.521480000000000388e+00
9.490970000000000795e+00
9.490970000000000795e+00
9.490970000000000795e+00
9.490970000000000795e+00
9.521480000000000388e+00
9.490970000000000795e+00
9.490970000000000795e+00
9.551999999999999602e+00
9.490970000000000795e+00
9.521480000000000388e+00
9.521480000000000388e+00
9.551999999999999602e+00
9.521480000000000388e+00
9.460449999999999804e+00
9.521480000000000388e+00
9.551999999999999602e+00
9.521480000000000388e+00
9.490970000000000795e+00
9.521480000000000388e+00
9.490970000000000795e+00
9.521480000000000388e+00
9.490970000000000795e+00
9.521480000000000388e+00
9.521480000000000388e+00
9.582520000000000593e+00
9.551999999999999602e+00
9.490970000000000795e+00
9.551999999999999602e+00
9.551999999999999602e+00
9.551999999999999602e+00
9.490970000000000795e+00
9.521480000000000388e+00
9.521480000000000388e+00
9.490970000000000795e+00
9.521480000000000388e+00
9.551999999999999602e+00
9.551999999999999602e+00
9.521480000000000388e+00
9.521480000000000388e+00
9.551999999999999602e+00
9.551999999999999602e+00
9.460449999999999804e+00
9.551999999999999602e+00
9.521480000000000388e+00
9.521480000000000388e+00
9.551999999999999602e+00
9.521480000000000388e+00
9.521480000000000388e+00
9.460449999999999804e+00
9.521480000000000388e+00
9.490970000000000795e+00
9.521480000000000388e+00
9.582520000000000593e+00
9.551999999999999602e+00
9.551999999999999602e+00
9.521480000000000388e+00
9.521480000000000388e+00
9.521480000000000388e+00
9.490970000000000795e+00
9.490970000000000795e+00
9.490970000000000795e+00
9.460449999999999804e+00
9.490970000000000795e+00
9.460449999999999804e+00
9.521480000000000388e+00
9.521480000000000388e+00
9.551999999999999602e+00
9.490970000000000795e+00
9.521480000000000388e+00
9.521480000000000388e+00
9.521480000000000388e+00
9.521480000000000388e+00
9.521480000000000388e+00
9.521480000000000388e+00
9.490970000000000795e+00
9.551999999999999602e+00
9.460449999999999804e+00
9.551999999999999602e+00
9.521480000000000388e+00
9.521480000000000388e+00
9.521480000000000388e+00
9.521480000000000388e+00
9.460449999999999804e+00
9.521480000000000388e+00
9.521480000000000388e+00
9.551999999999999602e+00
9.521480000000000388e+00
9.521480000000000388e+00
9.521480000000000388e+00
9.521480000000000388e+00
9.521480000000000388e+00
9.521480000000000388e+00
9.490970000000000795e+00
9.521480000000000388e+00
9.521480000000000388e+00
9.490970000000000795e+00
9.521480000000000388e+00
9.551999999999999602e+00
9.460449999999999804e+00
9.521480000000000388e+00
9.551999999999999602e+00
9.521480000000000388e+00
9.551999999999999602e+00
9.490970000000000795e+00
9.521480000000000388e+00
9.521480000000000388e+00
9.490970000000000795e+00
9.521480000000000388e+00
9.521480000000000388e+00
9.521480000000000388e+00
9.521480000000000388e+00
9.490970000000000795e+00
9.490970000000000795e+00
9.521480000000000388e+00
9.521480000000000388e+00
9.551999999999999602e+00
9.521480000000000388e+00
9.490970000000000795e+00
9.521480000000000388e+00
9.490970000000000795e+00
9.521480000000000388e+00
9.490970000000000795e+00
9.521480000000000388e+00
9.521480000000000388e+00
9.490970000000000795e+00
9.490970000000000795e+00
9.460449999999999804e+00
9.521480000000000388e+00
9.521480000000000388e+00
9.490970000000000795e+00
9.490970000000000795e+00
9.521480000000000388e+00
9.490970000000000795e+00
9.490970000000000795e+00
9.551999999999999602e+00
9.521480000000000388e+00
9.460449999999999804e+00
9.551999999999999602e+00
9.490970000000000795e+00
9.460449999999999804e+00
9.521480000000000388e+00
9.490970000000000795e+00
9.582520000000000593e+00
9.490970000000000795e+00
9.521480000000000388e+00
9.521480000000000388e+00
9.551999999999999602e+00
9.551999999999999602e+00
9.521480000000000388e+00
9.490970000000000795e+00
9.521480000000000388e+00
9.521480000000000388e+00
9.521480000000000388e+00
9.490970000000000795e+00
9.490970000000000795e+00
9.521480000000000388e+00
9.490970000000000795e+00
9.521480000000000388e+00
9.521480000000000388e+00
9.490970000000000795e+00
9.521480000000000388e+00
9.521480000000000388e+00
9.521480000000000388e+00
9.460449999999999804e+00
9.490970000000000795e+00
9.521480000000000388e+00
9.521480000000000388e+00
9.490970000000000795e+00
9.490970000000000795e+00
9.551999999999999602e+00
9.490970000000000795e+00
9.521480000000000388e+00
9.521480000000000388e+00
9.521480000000000388e+00
9.490970000000000795e+00
9.582520000000000593e+00
9.551999999999999602e+00
9.582520000000000593e+00
9.582520000000000593e+00
9.582520000000000593e+00
9.582520000000000593e+00
9.582520000000000593e+00
9.582520000000000593e+00
9.551999999999999602e+00
9.582520000000000593e+00
9.582520000000000593e+00
9.582520000000000593e+00
9.521480000000000388e+00
9.582520000000000593e+00
9.582520000000000593e+00
9.613039999999999807e+00
9.582520000000000593e+00
9.613039999999999807e+00
9.582520000000000593e+00
9.582520000000000593e+00
9.613039999999999807e+00
9.551999999999999602e+00
9.582520000000000593e+00
9.551999999999999602e+00
9.582520000000000593e+00
9.551999999999999602e+00
9.551999999999999602e+00
9.582520000000000593e+00
9.613039999999999807e+00
9.582520000000000593e+00
9.582520000000000593e+00
9.551999999999999602e+00
9.582520000000000593e+00
9.521480000000000388e+00
9.613039999999999807e+00
9.613039999999999807e+00
9.582520000000000593e+00
9.613039999999999807e+00
9.582520000000000593e+00
9.551999999999999602e+00
9.582520000000000593e+00
9.551999999999999602e+00
9.582520000000000593e+00
9.582520000000000593e+00
9.582520000000000593e+00
9.582520000000000593e+00
9.613039999999999807e+00
9.613039999999999807e+00
9.582520000000000593e+00
9.582520000000000593e+00
9.551999999999999602e+00
9.551999999999999602e+00
9.613039999999999807e+00
9.551999999999999602e+00
9.582520000000000593e+00
9.582520000000000593e+00
9.613039999999999807e+00
9.582520000000000593e+00
9.582520000000000593e+00
9.582520000000000593e+00
9.613039999999999807e+00
9.551999999999999602e+00
9.582520000000000593e+00
9.551999999999999602e+00
9.582520000000000593e+00
9.582520000000000593e+00
9.551999999999999602e+00
9.613039999999999807e+00
9.582520000000000593e+00
9.582520000000000593e+00
9.582520000000000593e+00
9.551999999999999602e+00
9.582520000000000593e+00
9.643549999999999400e+00
9.613039999999999807e+00
9.613039999999999807e+00
9.582520000000000593e+00
9.582520000000000593e+00
9.582520000000000593e+00
9.613039999999999807e+00
9.582520000000000593e+00
9.613039999999999807e+00
9.582520000000000593e+00
9.582520000000000593e+00
9.582520000000000593e+00
9.582520000000000593e+00
9.551999999999999602e+00
9.551999999999999602e+00
9.551999999999999602e+00
9.521480000000000388e+00
9.643549999999999400e+00
9.613039999999999807e+00
9.582520000000000593e+00
9.613039999999999807e+00
9.582520000000000593e+00
9.613039999999999807e+00
9.582520000000000593e+00
9.582520000000000593e+00
9.582520000000000593e+00
9.582520000000000593e+00
9.613039999999999807e+00
9.551999999999999602e+00
9.582520000000000593e+00
9.582520000000000593e+00
9.582520000000000593e+00
9.613039999999999807e+00
9.613039999999999807e+00
9.582520000000000593e+00
9.613039999999999807e+00
9.551999999999999602e+00
9.613039999999999807e+00
9.582520000000000593e+00
9.582520000000000593e+00
9.582520000000000593e+00
9.551999999999999602e+00
9.521480000000000388e+00
9.551999999999999602e+00
9.551999999999999602e+00
9.613039999999999807e+00
9.582520000000000593e+00
9.582520000000000593e+00
9.551999999999999602e+00
9.582520000000000593e+00
9.613039999999999807e+00
9.613039999999999807e+00
9.613039999999999807e+00
9.582520000000000593e+00
9.521480000000000388e+00
9.521480000000000388e+00
9.582520000000000593e+00
9.582520000000000593e+00
9.582520000000000593e+00
9.551999999999999602e+00
9.613039999999999807e+00
9.551999999999999602e+00
9.551999999999999602e+00
9.613039999999999807e+00
9.643549999999999400e+00
9.613039999999999807e+00
9.582520000000000593e+00
9.643549999999999400e+00
9.582520000000000593e+00
9.643549999999999400e+00
9.582520000000000593e+00
9.582520000000000593e+00
9.582520000000000593e+00
9.613039999999999807e+00
9.613039999999999807e+00
9.582520000000000593e+00
9.613039999999999807e+00
9.613039999999999807e+00
9.643549999999999400e+00
9.613039999999999807e+00
9.643549999999999400e+00
9.613039999999999807e+00
9.643549999999999400e+00
9.582520000000000593e+00
9.643549999999999400e+00
9.551999999999999602e+00
9.643549999999999400e+00
9.674070000000000391e+00
9.643549999999999400e+00
9.643549999999999400e+00
9.674070000000000391e+00
9.613039999999999807e+00
9.643549999999999400e+00
9.643549999999999400e+00
9.674070000000000391e+00
9.674070000000000391e+00
9.643549999999999400e+00
9.674070000000000391e+00
9.613039999999999807e+00
9.643549999999999400e+00
9.643549999999999400e+00
9.643549999999999400e+00
9.643549999999999400e+00
9.643549999999999400e+00
9.674070000000000391e+00
9.643549999999999400e+00
9.613039999999999807e+00
9.643549999999999400e+00
9.643549999999999400e+00
9.613039999999999807e+00
9.674070000000000391e+00
9.643549999999999400e+00
9.643549999999999400e+00
9.613039999999999807e+00
9.643549999999999400e+00
9.674070000000000391e+00
9.643549999999999400e+00
9.643549999999999400e+00
9.643549999999999400e+00
9.643549999999999400e+00
9.643549999999999400e+00
9.643549999999999400e+00
9.674070000000000391e+00
9.643549999999999400e+00
9.613039999999999807e+00
9.643549999999999400e+00
9.582520000000000593e+00
9.613039999999999807e+00
9.674070000000000391e+00
9.613039999999999807e+00
9.643549999999999400e+00
9.643549999999999400e+00
9.613039999999999807e+00
9.613039999999999807e+00
9.613039999999999807e+00
9.643549999999999400e+00
9.613039999999999807e+00
9.643549999999999400e+00
9.643549999999999400e+00
9.613039999999999807e+00
9.674070000000000391e+00
9.643549999999999400e+00
9.643549999999999400e+00
9.643549999999999400e+00
9.613039999999999807e+00
9.674070000000000391e+00
9.613039999999999807e+00
9.613039999999999807e+00
9.643549999999999400e+00
9.643549999999999400e+00
9.643549999999999400e+00
9.643549999999999400e+00
9.582520000000000593e+00
9.674070000000000391e+00
9.613039999999999807e+00
9.643549999999999400e+00
9.613039999999999807e+00
9.674070000000000391e+00
9.643549999999999400e+00
9.613039999999999807e+00
9.613039999999999807e+00
9.613039999999999807e+00
9.643549999999999400e+00
9.613039999999999807e+00
9.643549999999999400e+00
9.643549999999999400e+00
9.643549999999999400e+00
9.643549999999999400e+00
9.643549999999999400e+00
9.613039999999999807e+00
9.643549999999999400e+00
9.643549999999999400e+00
9.643549999999999400e+00
9.643549999999999400e+00
9.643549999999999400e+00
9.613039999999999807e+00
9.613039999999999807e+00
9.643549999999999400e+00
9.643549999999999400e+00
9.643549999999999400e+00
9.613039999999999807e+00
9.643549999999999400e+00
9.643549999999999400e+00
9.613039999999999807e+00
9.643549999999999400e+00
9.643549999999999400e+00
9.613039999999999807e+00
9.643549999999999400e+00
9.643549999999999400e+00
9.613039999999999807e+00
9.613039999999999807e+00
9.643549999999999400e+00
9.613039999999999807e+00
9.643549999999999400e+00
9.613039999999999807e+00
9.613039999999999807e+00
9.643549999999999400e+00
9.643549999999999400e+00
9.643549999999999400e+00
9.643549999999999400e+00
9.643549999999999400e+00
9.674070000000000391e+00
9.643549999999999400e+00
9.613039999999999807e+00
9.643549999999999400e+00
9.704589999999999606e+00
9.674070000000000391e+00
9.674070000000000391e+00
9.704589999999999606e+00
9.674070000000000391e+00
9.704589999999999606e+00
9.674070000000000391e+00
9.643549999999999400e+00
9.704589999999999606e+00
9.674070000000000391e+00
9.735110000000000596e+00
9.674070000000000391e+00
9.643549999999999400e+00
9.643549999999999400e+00
9.674070000000000391e+00
9.704589999999999606e+00
9.704589999999999606e+00
9.704589999999999606e+00
9.704589999999999606e+00
9.704589999999999606e+00
9.704589999999999606e+00
9.674070000000000391e+00
9.704589999999999606e+00
9.704589999999999606e+00
9.674070000000000391e+00
9.704589999999999606e+00
9.704589999999999606e+00
9.643549999999999400e+00
9.704589999999999606e+00
9.674070000000000391e+00
9.735110000000000596e+00
9.674070000000000391e+00
9.704589999999999606e+00
9.735110000000000596e+00
9.674070000000000391e+00
9.735110000000000596e+00
9.674070000000000391e+00
9.674070000000000391e+00
9.735110000000000596e+00
9.674070000000000391e+00
9.704589999999999606e+00
9.674070000000000391e+00
9.643549999999999400e+00
9.674070000000000391e+00
9.674070000000000391e+00
9.643549999999999400e+00
9.674070000000000391e+00
9.674070000000000391e+00
9.704589999999999606e+00
9.674070000000000391e+00
9.674070000000000391e+00
9.704589999999999606e+00
9.674070000000000391e+00
9.704589999999999606e+00
9.674070000000000391e+00
9.704589999999999606e+00
9.643549999999999400e+00
9.674070000000000391e+00
9.674070000000000391e+00
9.643549999999999400e+00
9.704589999999999606e+00
9.643549999999999400e+00
9.674070000000000391e+00
9.704589999999999606e+00
9.704589999999999606e+00
9.643549999999999400e+00
9.704589999999999606e+00
9.674070000000000391e+00
9.704589999999999606e+00
9.674070000000000391e+00
9.674070000000000391e+00
9.643549999999999400e+00
9.674070000000000391e+00
9.674070000000000391e+00
9.704589999999999606e+00
9.704589999999999606e+00
9.704589999999999606e+00
9.674070000000000391e+00
9.674070000000000391e+00
9.704589999999999606e+00
9.643549999999999400e+00
9.704589999999999606e+00
9.674070000000000391e+00
9.704589999999999606e+00
9.643549999999999400e+00
9.674070000000000391e+00
9.704589999999999606e+00
9.674070000000000391e+00
9.674070000000000391e+00
9.674070000000000391e+00
9.674070000000000391e+00
9.674070000000000391e+00
9.674070000000000391e+00
9.643549999999999400e+00
9.704589999999999606e+00
9.674070000000000391e+00
9.674070000000000391e+00
9.643549999999999400e+00
9.704589999999999606e+00
9.704589999999999606e+00
9.643549999999999400e+00
9.674070000000000391e+00
9.735110000000000596e+00
9.704589999999999606e+00
9.674070000000000391e+00
9.643549999999999400e+00
9.643549999999999400e+00
9.643549999999999400e+00
9.643549999999999400e+00
9.674070000000000391e+00
9.704589999999999606e+00
9.704589999999999606e+00
9.765620000000000189e+00
9.735110000000000596e+00
9.674070000000000391e+00
9.704589999999999606e+00
9.735110000000000596e+00
9.735110000000000596e+00
9.735110000000000596e+00
9.735110000000000596e+00
9.735110000000000596e+00
9.735110000000000596e+00
9.796139999999999404e+00
9.765620000000000189e+00
9.735110000000000596e+00
9.796139999999999404e+00
9.704589999999999606e+00
9.765620000000000189e+00
9.765620000000000189e+00
9.735110000000000596e+00
9.735110000000000596e+00
9.796139999999999404e+00
9.735110000000000596e+00
9.796139999999999404e+00
9.796139999999999404e+00
9.765620000000000189e+00
9.796139999999999404e+00
9.735110000000000596e+00
9.735110000000000596e+00
9.796139999999999404e+00
9.735110000000000596e+00
9.765620000000000189e+00
9.735110000000000596e+00
9.735110000000000596e+00
9.735110000000000596e+00
9.674070000000000391e+00
9.765620000000000189e+00
9.735110000000000596e+00
9.735110000000000596e+00
9.735110000000000596e+00
9.796139999999999404e+00
9.765620000000000189e+00
9.765620000000000189e+00
9.796139999999999404e+00
9.765620000000000189e+00
9.735110000000000596e+00
9.796139999999999404e+00
9.765620000000000189e+00
9.735110000000000596e+00
9.765620000000000189e+00
9.735110000000000596e+00
9.765620000000000189e+00
9.796139999999999404e+00
9.735110000000000596e+00
9.796139999999999404e+00
9.796139999999999404e+00
9.796139999999999404e+00
9.765620000000000189e+00
9.796139999999999404e+00
9.796139999999999404e+00
9.765620000000000189e+00
9.796139999999999404e+00
9.796139999999999404e+00
9.735110000000000596e+00
9.796139999999999404e+00
9.796139999999999404e+00
9.826660000000000394e+00
9.796139999999999404e+00
9.796139999999999404e+00
9.826660000000000394e+00
9.826660000000000394e+00
9.796139999999999404e+00
9.796139999999999404e+00
9.765620000000000189e+00
9.796139999999999404e+00
9.796139999999999404e+00
9.765620000000000189e+00
9.826660000000000394e+00
9.826660000000000394e+00
9.765620000000000189e+00
9.735110000000000596e+00
9.796139999999999404e+00
9.796139999999999404e+00
9.796139999999999404e+00
9.735110000000000596e+00
9.796139999999999404e+00
9.796139999999999404e+00
9.765620000000000189e+00
9.765620000000000189e+00
9.765620000000000189e+00
9.735110000000000596e+00
9.765620000000000189e+00
9.765620000000000189e+00
9.735110000000000596e+00
9.765620000000000189e+00
9.765620000000000189e+00
9.826660000000000394e+00
9.735110000000000596e+00
9.796139999999999404e+00
9.735110000000000596e+00
9.765620000000000189e+00
9.765620000000000189e+00
9.735110000000000596e+00
9.735110000000000596e+00
9.826660000000000394e+00
9.796139999999999404e+00
9.796139999999999404e+00
9.765620000000000189e+00
9.765620000000000189e+00
9.826660000000000394e+00
9.765620000000000189e+00
9.735110000000000596e+00
9.765620000000000189e+00
9.796139999999999404e+00
9.796139999999999404e+00
9.796139999999999404e+00
9.765620000000000189e+00
9.796139999999999404e+00
9.826660000000000394e+00
9.796139999999999404e+00
9.826660000000000394e+00
9.826660000000000394e+00
9.887700000000000600e+00
9.826660000000000394e+00
9.857179999999999609e+00
9.826660000000000394e+00
9.918210000000000193e+00
9.826660000000000394e+00
9.887700000000000600e+00
9.857179999999999609e+00
9.826660000000000394e+00
9.857179999999999609e+00
9.826660000000000394e+00
9.857179999999999609e+00
9.857179999999999609e+00
9.826660000000000394e+00
9.826660000000000394e+00
9.826660000000000394e+00
9.826660000000000394e+00
9.857179999999999609e+00
9.857179999999999609e+00
9.887700000000000600e+00
9.826660000000000394e+00
9.857179999999999609e+00
9.857179999999999609e+00
9.857179999999999609e+00
9.887700000000000600e+00
9.887700000000000600e+00
9.857179999999999609e+00
9.857179999999999609e+00
9.826660000000000394e+00
9.826660000000000394e+00
9.857179999999999609e+00
9.857179999999999609e+00
9.887700000000000600e+00
9.857179999999999609e+00
9.887700000000000600e+00
9.857179999999999609e+00
9.857179999999999609e+00
9.826660000000000394e+00
9.826660000000000394e+00
9.826660000000000394e+00
9.857179999999999609e+00
9.826660000000000394e+00
9.887700000000000600e+00
9.857179999999999609e+00
9.857179999999999609e+00
9.857179999999999609e+00
9.826660000000000394e+00
9.796139999999999404e+00
9.857179999999999609e+00
9.826660000000000394e+00
9.857179999999999609e+00
9.826660000000000394e+00
9.857179999999999609e+00
9.857179999999999609e+00
9.857179999999999609e+00
9.857179999999999609e+00
9.826660000000000394e+00
9.887700000000000600e+00
9.887700000000000600e+00
9.887700000000000600e+00
9.826660000000000394e+00
9.796139999999999404e+00
9.826660000000000394e+00
9.826660000000000394e+00
9.826660000000000394e+00
9.857179999999999609e+00
9.887700000000000600e+00
9.857179999999999609e+00
9.826660000000000394e+00
9.857179999999999609e+00
9.918210000000000193e+00
9.826660000000000394e+00
9.826660000000000394e+00
9.857179999999999609e+00
9.918210000000000193e+00
9.857179999999999609e+00
9.887700000000000600e+00
9.857179999999999609e+00
9.887700000000000600e+00
9.857179999999999609e+00
9.826660000000000394e+00
9.887700000000000600e+00
9.887700000000000600e+00
9.857179999999999609e+00
9.918210000000000193e+00
9.857179999999999609e+00
9.857179999999999609e+00
9.857179999999999609e+00
9.826660000000000394e+00
9.887700000000000600e+00
9.857179999999999609e+00
9.887700000000000600e+00
9.918210000000000193e+00
9.857179999999999609e+00
9.887700000000000600e+00
9.826660000000000394e+00
9.857179999999999609e+00
9.826660000000000394e+00
9.857179999999999609e+00
9.887700000000000600e+00
9.918210000000000193e+00
9.887700000000000600e+00
9.918210000000000193e+00
9.857179999999999609e+00
9.887700000000000600e+00
9.887700000000000600e+00
9.887700000000000600e+00
9.948729999999999407e+00
9.918210000000000193e+00
9.918210000000000193e+00
9.948729999999999407e+00
9.887700000000000600e+00
9.948729999999999407e+00
9.918210000000000193e+00
9.918210000000000193e+00
9.887700000000000600e+00
9.918210000000000193e+00
9.918210000000000193e+00
9.948729999999999407e+00
9.948729999999999407e+00
9.918210000000000193e+00
9.918210000000000193e+00
9.948729999999999407e+00
9.918210000000000193e+00
9.948729999999999407e+00
9.918210000000000193e+00
9.918210000000000193e+00
9.918210000000000193e+00
9.948729999999999407e+00
9.979250000000000398e+00
9.948729999999999407e+00
9.887700000000000600e+00
9.979250000000000398e+00
9.918210000000000193e+00
9.948729999999999407e+00
9.918210000000000193e+00
9.948729999999999407e+00
9.979250000000000398e+00
9.948729999999999407e+00
9.948729999999999407e+00
9.948729999999999407e+00
9.918210000000000193e+00
9.948729999999999407e+00
9.979250000000000398e+00
9.948729999999999407e+00
9.948729999999999407e+00
9.918210000000000193e+00
9.918210000000000193e+00
9.918210000000000193e+00
9.948729999999999407e+00
9.948729999999999407e+00
9.918210000000000193e+00
9.948729999999999407e+00
9.918210000000000193e+00
9.918210000000000193e+00
9.948729999999999407e+00
9.948729999999999407e+00
9.918210000000000193e+00
9.918210000000000193e+00
9.979250000000000398e+00
9.918210000000000193e+00
9.918210000000000193e+00
9.918210000000000193e+00
9.918210000000000193e+00
9.948729999999999407e+00
9.948729999999999407e+00
9.918210000000000193e+00
9.918210000000000193e+00
9.918210000000000193e+00
9.887700000000000600e+00
9.948729999999999407e+00
9.948729999999999407e+00
9.948729999999999407e+00
9.948729999999999407e+00
9.918210000000000193e+00
9.948729999999999407e+00
9.918210000000000193e+00
9.918210000000000193e+00
9.948729999999999407e+00
9.948729999999999407e+00
9.918210000000000193e+00
9.948729999999999407e+00
9.918210000000000193e+00
9.918210000000000193e+00
9.948729999999999407e+00
9.918210000000000193e+00
9.979250000000000398e+00
9.979250000000000398e+00
1.000980000000000025e+01
9.979250000000000398e+00
9.948729999999999407e+00
1.000980000000000025e+01
9.979250000000000398e+00
9.948729999999999407e+00
9.918210000000000193e+00
9.948729999999999407e+00
9.948729999999999407e+00
9.979250000000000398e+00
1.000980000000000025e+01
9.948729999999999407e+00
9.948729999999999407e+00
9.918210000000000193e+00
1.004030000000000022e+01
9.918210000000000193e+00
9.948729999999999407e+00
9.948729999999999407e+00
9.948729999999999407e+00
9.979250000000000398e+00
9.948729999999999407e+00
9.918210000000000193e+00
9.979250000000000398e+00
9.918210000000000193e+00
9.948729999999999407e+00
9.979250000000000398e+00
9.948729999999999407e+00
9.948729999999999407e+00
9.918210000000000193e+00
1.000980000000000025e+01
9.979250000000000398e+00
9.948729999999999407e+00
1.000980000000000025e+01
1.000980000000000025e+01
1.004030000000000022e+01
1.000980000000000025e+01
1.000980000000000025e+01
1.000980000000000025e+01
1.000980000000000025e+01
9.979250000000000398e+00
9.979250000000000398e+00
1.000980000000000025e+01
1.004030000000000022e+01
1.004030000000000022e+01
1.004030000000000022e+01
1.000980000000000025e+01
1.004030000000000022e+01
1.004030000000000022e+01
1.000980000000000025e+01
1.000980000000000025e+01
9.979250000000000398e+00
1.000980000000000025e+01
1.004030000000000022e+01
1.000980000000000025e+01
1.007080000000000020e+01
1.004030000000000022e+01
1.004030000000000022e+01
1.004030000000000022e+01
1.004030000000000022e+01
1.000980000000000025e+01
1.007080000000000020e+01
1.004030000000000022e+01
1.004030000000000022e+01
1.000980000000000025e+01
1.007080000000000020e+01
1.004030000000000022e+01
1.004030000000000022e+01
1.000980000000000025e+01
9.979250000000000398e+00
1.007080000000000020e+01
1.000980000000000025e+01
1.000980000000000025e+01
1.000980000000000025e+01
1.007080000000000020e+01
1.004030000000000022e+01
1.000980000000000025e+01
1.007080000000000020e+01
1.004030000000000022e+01
1.004030000000000022e+01
1.004030000000000022e+01
1.004030000000000022e+01
9.979250000000000398e+00
1.000980000000000025e+01
1.000980000000000025e+01
1.004030000000000022e+01
9.979250000000000398e+00
1.004030000000000022e+01
1.007080000000000020e+01
9.979250000000000398e+00
1.000980000000000025e+01
1.000980000000000025e+01
1.007080000000000020e+01
1.000980000000000025e+01
1.004030000000000022e+01
1.000980000000000025e+01
1.000980000000000025e+01
1.004030000000000022e+01
1.004030000000000022e+01
1.000980000000000025e+01
1.004030000000000022e+01
1.007080000000000020e+01
1.000980000000000025e+01
1.004030000000000022e+01
1.000980000000000025e+01
1.004030000000000022e+01
1.000980000000000025e+01
1.000980000000000025e+01
1.000980000000000025e+01
1.004030000000000022e+01
1.004030000000000022e+01
1.000980000000000025e+01
9.979250000000000398e+00
1.004030000000000022e+01
1.000980000000000025e+01
1.000980000000000025e+01
1.004030000000000022e+01
1.000980000000000025e+01
1.000980000000000025e+01
1.000980000000000025e+01
1.007080000000000020e+01
9.979250000000000398e+00
1.000980000000000025e+01
1.000980000000000025e+01
1.004030000000000022e+01
1.000980000000000025e+01
9.979250000000000398e+00
1.000980000000000025e+01
1.007080000000000020e+01
9.979250000000000398e+00
1.000980000000000025e+01
1.010130000000000017e+01
1.007080000000000020e+01
1.010130000000000017e+01
1.007080000000000020e+01
1.004030000000000022e+01
1.007080000000000020e+01
1.004030000000000022e+01
1.007080000000000020e+01
1.007080000000000020e+01
1.007080000000000020e+01
1.007080000000000020e+01
1.007080000000000020e+01
1.004030000000000022e+01
1.004030000000000022e+01
1.010130000000000017e+01
1.007080000000000020e+01
1.007080000000000020e+01
1.007080000000000020e+01
1.004030000000000022e+01
1.007080000000000020e+01
1.004030000000000022e+01
1.004030000000000022e+01
1.013180000000000014e+01
1.007080000000000020e+01
1.007080000000000020e+01
1.007080000000000020e+01
1.000980000000000025e+01
1.007080000000000020e+01
1.007080000000000020e+01
1.010130000000000017e+01
1.010130000000000017e+01
1.007080000000000020e+01
1.013180000000000014e+01
1.010130000000000017e+01
1.013180000000000014e+01
1.013180000000000014e+01
1.013180000000000014e+01
1.013180000000000014e+01
1.010130000000000017e+01
1.013180000000000014e+01
1.010130000000000017e+01
1.010130000000000017e+01
1.016239999999999988e+01
1.010130000000000017e+01
1.013180000000000014e+01
1.010130000000000017e+01
1.013180000000000014e+01
1.010130000000000017e+01
1.013180000000000014e+01
1.010130000000000017e+01
1.010130000000000017e+01
1.010130000000000017e+01
1.013180000000000014e+01
1.010130000000000017e+01
1.010130000000000017e+01
1.013180000000000014e+01
1.010130000000000017e+01
1.016239999999999988e+01
1.010130000000000017e+01
1.010130000000000017e+01
1.007080000000000020e+01
1.007080000000000020e+01
1.013180000000000014e+01
1.010130000000000017e+01
1.013180000000000014e+01
1.016239999999999988e+01
1.010130000000000017e+01
1.016239999999999988e+01
1.013180000000000014e+01
1.013180000000000014e+01
1.013180000000000014e+01
1.007080000000000020e+01
1.013180000000000014e+01
1.007080000000000020e+01
1.013180000000000014e+01
1.013180000000000014e+01
1.013180000000000014e+01
1.013180000000000014e+01
1.010130000000000017e+01
1.010130000000000017e+01
1.013180000000000014e+01
1.016239999999999988e+01
1.013180000000000014e+01
1.013180000000000014e+01
1.010130000000000017e+01
1.010130000000000017e+01
1.013180000000000014e+01
1.013180000000000014e+01
1.013180000000000014e+01
1.013180000000000014e+01
1.013180000000000014e+01
1.010130000000000017e+01
1.013180000000000014e+01
1.010130000000000017e+01
1.013180000000000014e+01
1.013180000000000014e+01
1.013180000000000014e+01
1.013180000000000014e+01
1.016239999999999988e+01
1.013180000000000014e+01
1.016239999999999988e+01
1.016239999999999988e+01
1.016239999999999988e+01
1.016239999999999988e+01
1.013180000000000014e+01
1.016239999999999988e+01
1.010130000000000017e+01
1.016239999999999988e+01
1.013180000000000014e+01
1.013180000000000014e+01
1.013180000000000014e+01
1.010130000000000017e+01
1.010130000000000017e+01
1.013180000000000014e+01
1.013180000000000014e+01
1.013180000000000014e+01
1.013180000000000014e+01
1.010130000000000017e+01
1.016239999999999988e+01
1.010130000000000017e+01
1.013180000000000014e+01
1.007080000000000020e+01
1.013180000000000014e+01
1.010130000000000017e+01
1.007080000000000020e+01
1.013180000000000014e+01
1.007080000000000020e+01
1.016239999999999988e+01
1.010130000000000017e+01
1.013180000000000014e+01
1.010130000000000017e+01
1.007080000000000020e+01
1.013180000000000014e+01
1.013180000000000014e+01
1.013180000000000014e+01
1.013180000000000014e+01
1.010130000000000017e+01
1.016239999999999988e+01
1.010130000000000017e+01
1.010130000000000017e+01
1.016239999999999988e+01
1.013180000000000014e+01
1.013180000000000014e+01
1.013180000000000014e+01
1.016239999999999988e+01
1.016239999999999988e+01
1.010130000000000017e+01
1.016239999999999988e+01
1.016239999999999988e+01
1.013180000000000014e+01
1.013180000000000014e+01
1.013180000000000014e+01
1.013180000000000014e+01
1.010130000000000017e+01
1.013180000000000014e+01
1.016239999999999988e+01
1.016239999999999988e+01
1.019289999999999985e+01
1.013180000000000014e+01
1.013180000000000014e+01
1.013180000000000014e+01
1.016239999999999988e+01
1.016239999999999988e+01
1.016239999999999988e+01
1.016239999999999988e+01
1.022339999999999982e+01
1.016239999999999988e+01
1.019289999999999985e+01
1.016239999999999988e+01
1.019289999999999985e+01
1.016239999999999988e+01
1.016239999999999988e+01
1.016239999999999988e+01
1.016239999999999988e+01
1.016239999999999988e+01
1.019289999999999985e+01
1.019289999999999985e+01
1.016239999999999988e+01
1.016239999999999988e+01
1.016239999999999988e+01
1.013180000000000014e+01
1.019289999999999985e+01
1.022339999999999982e+01
1.022339999999999982e+01
1.019289999999999985e+01
1.019289999999999985e+01
1.019289999999999985e+01
1.019289999999999985e+01
1.016239999999999988e+01
1.022339999999999982e+01
1.022339999999999982e+01
1.013180000000000014e+01
1.022339999999999982e+01
1.022339999999999982e+01
1.022339999999999982e+01
1.022339999999999982e+01
1.022339999999999982e+01
1.019289999999999985e+01
1.019289999999999985e+01
1.016239999999999988e+01
1.022339999999999982e+01
1.019289999999999985e+01
1.022339999999999982e+01
1.022339999999999982e+01
1.022339999999999982e+01
1.022339999999999982e+01
1.022339999999999982e+01
1.019289999999999985e+01
1.028439999999999976e+01
1.019289999999999985e+01
1.019289999999999985e+01
1.025389999999999979e+01
1.022339999999999982e+01
1.019289999999999985e+01
1.019289999999999985e+01
1.022339999999999982e+01
1.022339999999999982e+01
1.022339999999999982e+01
1.022339999999999982e+01
1.016239999999999988e+01
1.025389999999999979e+01
1.022339999999999982e+01
1.025389999999999979e+01
1.022339999999999982e+01
1.016239999999999988e+01
1.019289999999999985e+01
1.016239999999999988e+01
1.019289999999999985e+01
1.019289999999999985e+01
1.025389999999999979e+01
1.022339999999999982e+01
1.019289999999999985e+01
1.019289999999999985e+01
1.019289999999999985e+01
1.019289999999999985e+01
1.019289999999999985e+01
1.019289999999999985e+01
1.019289999999999985e+01
1.022339999999999982e+01
1.019289999999999985e+01
1.022339999999999982e+01
1.019289999999999985e+01
1.019289999999999985e+01
1.019289999999999985e+01
1.016239999999999988e+01
1.022339999999999982e+01
1.019289999999999985e+01
1.025389999999999979e+01
1.019289999999999985e+01
1.022339999999999982e+01
1.022339999999999982e+01
1.019289999999999985e+01
1.019289999999999985e+01
1.019289999999999985e+01
1.016239999999999988e+01
1.022339999999999982e+01
1.025389999999999979e+01
1.022339999999999982e+01
1.019289999999999985e+01
1.019289999999999985e+01
1.022339999999999982e+01
1.019289999999999985e+01
1.019289999999999985e+01
1.019289999999999985e+01
1.019289999999999985e+01
1.019289999999999985e+01
1.019289999999999985e+01
1.016239999999999988e+01
1.022339999999999982e+01
1.019289999999999985e+01
1.022339999999999982e+01
1.019289999999999985e+01
1.019289999999999985e+01
1.022339999999999982e+01
1.019289999999999985e+01
1.022339999999999982e+01
1.019289999999999985e+01
1.019289999999999985e+01
1.019289999999999985e+01
1.019289999999999985e+01
1.019289999999999985e+01
1.019289999999999985e+01
1.019289999999999985e+01
1.022339999999999982e+01
1.019289999999999985e+01
1.022339999999999982e+01
1.022339999999999982e+01
1.019289999999999985e+01
1.022339999999999982e+01
1.019289999999999985e+01
1.019289999999999985e+01
1.019289999999999985e+01
1.019289999999999985e+01
1.022339999999999982e+01
1.019289999999999985e+01
1.019289999999999985e+01
1.016239999999999988e+01
1.022339999999999982e+01
1.022339999999999982e+01
1.019289999999999985e+01
1.022339999999999982e+01
1.022339999999999982e+01
1.019289999999999985e+01
1.019289999999999985e+01
1.019289999999999985e+01
1.022339999999999982e+01
1.022339999999999982e+01
1.016239999999999988e+01
1.022339999999999982e+01
1.019289999999999985e+01
1.022339999999999982e+01
1.022339999999999982e+01
1.022339999999999982e+01
1.025389999999999979e+01
1.031489999999999974e+01
1.028439999999999976e+01
1.031489999999999974e+01
1.022339999999999982e+01
1.031489999999999974e+01
1.028439999999999976e+01
1.028439999999999976e+01
1.028439999999999976e+01
1.025389999999999979e+01
1.028439999999999976e+01
1.025389999999999979e+01
1.031489999999999974e+01
1.028439999999999976e+01
1.028439999999999976e+01
1.025389999999999979e+01
1.025389999999999979e+01
1.028439999999999976e+01
1.034549999999999947e+01
1.031489999999999974e+01
1.028439999999999976e+01
1.031489999999999974e+01
1.025389999999999979e+01
1.028439999999999976e+01
1.028439999999999976e+01
1.028439999999999976e+01
1.031489999999999974e+01
1.028439999999999976e+01
1.031489999999999974e+01
1.025389999999999979e+01
1.031489999999999974e+01
1.028439999999999976e+01
1.025389999999999979e+01
1.025389999999999979e+01
1.028439999999999976e+01
1.028439999999999976e+01
1.028439999999999976e+01
1.028439999999999976e+01
1.028439999999999976e+01
1.031489999999999974e+01
1.028439999999999976e+01
1.031489999999999974e+01
1.025389999999999979e+01
1.031489999999999974e+01
1.031489999999999974e+01
1.028439999999999976e+01
1.031489999999999974e+01
1.025389999999999979e+01
1.028439999999999976e+01
1.025389999999999979e+01
1.025389999999999979e+01
1.025389999999999979e+01
1.025389999999999979e+01
1.034549999999999947e+01
1.028439999999999976e+01
1.025389999999999979e+01
1.025389999999999979e+01
1.031489999999999974e+01
1.031489999999999974e+01
1.028439999999999976e+01
1.025389999999999979e+01
1.028439999999999976e+01
1.025389999999999979e+01
1.031489999999999974e+01
1.028439999999999976e+01
1.028439999999999976e+01
1.028439999999999976e+01
1.025389999999999979e+01
1.025389999999999979e+01
1.025389999999999979e+01
1.031489999999999974e+01
1.028439999999999976e+01
1.028439999999999976e+01
1.025389999999999979e+01
1.028439999999999976e+01
1.025389999999999979e+01
1.028439999999999976e+01
1.028439999999999976e+01
1.031489999999999974e+01
1.025389999999999979e+01
1.025389999999999979e+01
1.025389999999999979e+01
1.025389999999999979e+01
1.028439999999999976e+01
1.025389999999999979e+01
1.022339999999999982e+01
1.028439999999999976e+01
1.025389999999999979e+01
1.028439999999999976e+01
1.025389999999999979e+01
1.025389999999999979e+01
1.031489999999999974e+01
1.028439999999999976e+01
1.025389999999999979e+01
1.025389999999999979e+01
1.028439999999999976e+01
1.031489999999999974e+01
1.028439999999999976e+01
1.028439999999999976e+01
1.028439999999999976e+01
1.031489999999999974e+01
1.031489999999999974e+01
1.028439999999999976e+01
1.028439999999999976e+01
1.028439999999999976e+01
1.031489999999999974e+01
1.028439999999999976e+01
1.028439999999999976e+01
1.028439999999999976e+01
1.028439999999999976e+01
1.031489999999999974e+01
1.028439999999999976e+01
1.028439999999999976e+01
1.028439999999999976e+01
1.025389999999999979e+01
1.025389999999999979e+01
1.031489999999999974e+01
1.028439999999999976e+01
1.025389999999999979e+01
1.028439999999999976e+01
1.025389999999999979e+01
1.025389999999999979e+01
1.028439999999999976e+01
1.031489999999999974e+01
1.025389999999999979e+01
1.025389999999999979e+01
1.028439999999999976e+01
1.022339999999999982e+01
1.031489999999999974e+01
1.028439999999999976e+01
1.028439999999999976e+01
1.028439999999999976e+01
1.028439999999999976e+01
1.025389999999999979e+01
1.031489999999999974e+01
1.031489999999999974e+01
1.025389999999999979e+01
1.028439999999999976e+01
1.028439999999999976e+01
1.025389999999999979e+01
1.025389999999999979e+01
1.031489999999999974e+01
1.028439999999999976e+01
1.034549999999999947e+01
1.025389999999999979e+01
1.031489999999999974e+01
1.025389999999999979e+01
1.031489999999999974e+01
1.028439999999999976e+01
1.028439999999999976e+01
1.031489999999999974e+01
1.028439999999999976e+01
1.031489999999999974e+01
1.031489999999999974e+01
1.025389999999999979e+01
1.028439999999999976e+01
1.025389999999999979e+01
1.025389999999999979e+01
1.022339999999999982e+01
1.025389999999999979e+01
1.028439999999999976e+01
1.031489999999999974e+01
1.031489999999999974e+01
1.031489999999999974e+01
1.031489999999999974e+01
1.031489999999999974e+01
1.031489999999999974e+01
1.037599999999999945e+01
1.031489999999999974e+01
1.034549999999999947e+01
1.034549999999999947e+01
1.037599999999999945e+01
1.034549999999999947e+01
1.037599999999999945e+01
1.034549999999999947e+01
1.034549999999999947e+01
1.031489999999999974e+01
1.031489999999999974e+01
1.037599999999999945e+01
1.031489999999999974e+01
1.034549999999999947e+01
1.034549999999999947e+01
1.031489999999999974e+01
1.034549999999999947e+01
1.034549999999999947e+01
1.031489999999999974e+01
1.031489999999999974e+01
1.034549999999999947e+01
1.037599999999999945e+01
1.034549999999999947e+01
1.031489999999999974e+01
1.034549999999999947e+01
1.028439999999999976e+01
1.037599999999999945e+01
1.028439999999999976e+01
1.034549999999999947e+01
1.034549999999999947e+01
1.031489999999999974e+01
1.034549999999999947e+01
1.034549999999999947e+01
1.031489999999999974e+01
1.031489999999999974e+01
1.031489999999999974e+01
1.034549999999999947e+01
1.034549999999999947e+01
1.034549999999999947e+01
1.034549999999999947e+01
1.037599999999999945e+01
1.028439999999999976e+01
1.037599999999999945e+01
1.031489999999999974e+01
1.031489999999999974e+01
1.031489999999999974e+01
1.034549999999999947e+01
1.031489999999999974e+01
1.031489999999999974e+01
1.034549999999999947e+01
1.031489999999999974e+01
1.034549999999999947e+01
1.031489999999999974e+01
1.034549999999999947e+01
1.034549999999999947e+01
1.028439999999999976e+01
1.031489999999999974e+01
1.034549999999999947e+01
1.031489999999999974e+01
1.034549999999999947e+01
1.034549999999999947e+01
1.031489999999999974e+01
1.031489999999999974e+01
1.037599999999999945e+01
1.034549999999999947e+01
1.031489999999999974e+01
1.034549999999999947e+01
1.037599999999999945e+01
1.034549999999999947e+01
1.034549999999999947e+01
1.031489999999999974e+01
1.031489999999999974e+01
1.037599999999999945e+01
1.028439999999999976e+01
1.037599999999999945e+01
1.034549999999999947e+01
1.034549999999999947e+01
1.034549999999999947e+01
1.028439999999999976e+01
1.034549999999999947e+01
1.034549999999999947e+01
1.034549999999999947e+01
1.034549999999999947e+01
1.034549999999999947e+01
1.034549999999999947e+01
1.034549999999999947e+01
1.034549999999999947e+01
1.034549999999999947e+01
1.037599999999999945e+01
1.034549999999999947e+01
1.034549999999999947e+01
1.034549999999999947e+01
1.040649999999999942e+01
1.034549999999999947e+01
1.037599999999999945e+01
1.037599999999999945e+01
1.031489999999999974e+01
1.034549999999999947e+01
1.034549999999999947e+01
1.037599999999999945e+01
1.031489999999999974e+01
1.040649999999999942e+01
1.034549999999999947e+01
1.034549999999999947e+01
1.031489999999999974e+01
1.034549999999999947e+01
1.034549999999999947e+01
1.031489999999999974e+01
1.031489999999999974e+01
1.037599999999999945e+01
1.031489999999999974e+01
1.031489999999999974e+01
1.031489999999999974e+01
1.034549999999999947e+01
1.034549999999999947e+01
1.034549999999999947e+01
1.031489999999999974e+01
1.034549999999999947e+01
1.034549999999999947e+01
1.037599999999999945e+01
1.034549999999999947e+01
1.031489999999999974e+01
1.031489999999999974e+01
1.034549999999999947e+01
1.034549999999999947e+01
1.031489999999999974e+01
1.034549999999999947e+01
1.031489999999999974e+01
1.034549999999999947e+01
1.034549999999999947e+01
1.031489999999999974e+01
1.034549999999999947e+01
1.034549999999999947e+01
1.031489999999999974e+01
1.031489999999999974e+01
1.034549999999999947e+01
1.031489999999999974e+01
1.031489999999999974e+01
1.031489999999999974e+01
1.037599999999999945e+01
1.031489999999999974e+01
1.040649999999999942e+01
1.040649999999999942e+01
1.034549999999999947e+01
1.037599999999999945e+01
1.037599999999999945e+01
1.040649999999999942e+01
1.034549999999999947e+01
1.034549999999999947e+01
1.034549999999999947e+01
1.034549999999999947e+01
1.037599999999999945e+01
1.037599999999999945e+01
1.034549999999999947e+01
1.037599999999999945e+01
1.031489999999999974e+01
1.040649999999999942e+01
1.037599999999999945e+01
1.037599999999999945e+01
1.037599999999999945e+01
1.037599999999999945e+01
1.037599999999999945e+01
1.034549999999999947e+01
1.034549999999999947e+01
1.040649999999999942e+01
1.037599999999999945e+01
1.037599999999999945e+01
1.037599999999999945e+01
1.040649999999999942e+01
1.037599999999999945e+01
1.037599999999999945e+01
1.040649999999999942e+01
1.037599999999999945e+01
1.037599999999999945e+01
1.037599999999999945e+01
1.034549999999999947e+01
1.034549999999999947e+01
1.037599999999999945e+01
1.037599999999999945e+01
1.040649999999999942e+01
1.037599999999999945e+01
1.037599999999999945e+01
1.040649999999999942e+01
1.040649999999999942e+01
1.040649999999999942e+01
1.040649999999999942e+01
1.037599999999999945e+01
1.043699999999999939e+01
1.040649999999999942e+01
1.040649999999999942e+01
1.040649999999999942e+01
1.040649999999999942e+01
1.043699999999999939e+01
1.040649999999999942e+01
1.040649999999999942e+01
1.043699999999999939e+01
1.043699999999999939e+01
1.043699999999999939e+01
1.040649999999999942e+01
1.043699999999999939e+01
1.043699999999999939e+01
1.043699999999999939e+01
1.046749999999999936e+01
1.040649999999999942e+01
1.043699999999999939e+01
1.043699999999999939e+01
1.046749999999999936e+01
1.049799999999999933e+01
1.040649999999999942e+01
1.046749999999999936e+01
1.037599999999999945e+01
1.043699999999999939e+01
1.043699999999999939e+01
1.034549999999999947e+01
1.043699999999999939e+01
1.040649999999999942e+01
1.040649999999999942e+01
1.040649999999999942e+01
1.043699999999999939e+01
1.043699999999999939e+01
1.046749999999999936e+01
1.043699999999999939e+01
1.043699999999999939e+01
1.040649999999999942e+01
1.043699999999999939e+01
1.043699999999999939e+01
1.043699999999999939e+01
1.046749999999999936e+01
1.043699999999999939e+01
1.043699999999999939e+01
1.043699999999999939e+01
1.043699999999999939e+01
1.043699999999999939e+01
1.046749999999999936e+01
1.043699999999999939e+01
1.043699999999999939e+01
1.043699999999999939e+01
1.046749999999999936e+01
1.043699999999999939e+01
1.043699999999999939e+01
1.043699999999999939e+01
1.037599999999999945e+01
1.043699999999999939e+01
1.040649999999999942e+01
1.046749999999999936e+01
1.037599999999999945e+01
1.043699999999999939e+01
1.040649999999999942e+01
1.037599999999999945e+01
1.040649999999999942e+01
1.040649999999999942e+01
1.037599999999999945e+01
1.040649999999999942e+01
1.034549999999999947e+01
1.040649999999999942e+01
1.040649999999999942e+01
1.040649999999999942e+01
1.037599999999999945e+01
1.040649999999999942e+01
1.040649999999999942e+01
1.031489999999999974e+01
1.040649999999999942e+01
1.034549999999999947e+01
1.037599999999999945e+01
1.037599999999999945e+01
1.034549999999999947e+01
1.040649999999999942e+01
1.037599999999999945e+01
1.037599999999999945e+01
1.037599999999999945e+01
1.037599999999999945e+01
1.040649999999999942e+01
1.037599999999999945e+01
1.040649999999999942e+01
1.037599999999999945e+01
1.034549999999999947e+01
1.034549999999999947e+01
1.037599999999999945e+01
1.037599999999999945e+01
1.037599999999999945e+01
1.034549999999999947e+01
1.037599999999999945e+01
1.043699999999999939e+01
1.037599999999999945e+01
1.040649999999999942e+01
1.040649999999999942e+01
1.040649999999999942e+01
1.037599999999999945e+01
1.031489999999999974e+01
1.040649999999999942e+01
1.037599999999999945e+01
1.040649999999999942e+01
1.040649999999999942e+01
1.040649999999999942e+01
1.043699999999999939e+01
1.037599999999999945e+01
1.043699999999999939e+01
1.040649999999999942e+01
1.037599999999999945e+01
1.037599999999999945e+01
1.043699999999999939e+01
1.040649999999999942e+01
1.040649999999999942e+01
1.037599999999999945e+01
1.037599999999999945e+01
1.037599999999999945e+01
1.037599999999999945e+01
1.037599999999999945e+01
1.034549999999999947e+01
1.040649999999999942e+01
1.040649999999999942e+01
1.037599999999999945e+01
1.043699999999999939e+01
1.040649999999999942e+01
1.040649999999999942e+01
1.040649999999999942e+01
1.040649999999999942e+01
1.040649999999999942e+01
1.037599999999999945e+01
1.040649999999999942e+01
1.037599999999999945e+01
1.040649999999999942e+01
1.037599999999999945e+01
1.040649999999999942e+01
1.037599999999999945e+01
1.040649999999999942e+01
1.043699999999999939e+01
1.043699999999999939e+01
1.043699999999999939e+01
1.037599999999999945e+01
1.037599999999999945e+01
1.037599999999999945e+01
1.040649999999999942e+01
1.040649999999999942e+01
1.040649999999999942e+01
1.037599999999999945e+01
1.031489999999999974e+01
1.040649999999999942e+01
1.034549999999999947e+01
1.037599999999999945e+01
1.043699999999999939e+01
1.040649999999999942e+01
1.043699999999999939e+01
1.034549999999999947e+01
1.040649999999999942e+01
1.034549999999999947e+01
1.037599999999999945e+01
1.037599999999999945e+01
1.037599999999999945e+01
1.037599999999999945e+01
1.037599999999999945e+01
1.043699999999999939e+01
1.040649999999999942e+01
1.040649999999999942e+01
1.043699999999999939e+01
1.037599999999999945e+01
1.043699999999999939e+01
1.040649999999999942e+01
1.034549999999999947e+01
1.043699999999999939e+01
1.040649999999999942e+01
1.037599999999999945e+01
1.043699999999999939e+01
1.040649999999999942e+01
1.043699999999999939e+01
1.040649999999999942e+01
1.040649999999999942e+01
1.040649999999999942e+01
1.040649999999999942e+01
1.037599999999999945e+01
1.037599999999999945e+01
1.037599999999999945e+01
1.040649999999999942e+01
1.040649999999999942e+01
1.043699999999999939e+01
1.034549999999999947e+01
1.040649999999999942e+01
1.040649999999999942e+01
1.037599999999999945e+01
1.040649999999999942e+01
1.037599999999999945e+01
1.040649999999999942e+01
1.037599999999999945e+01
1.043699999999999939e+01
1.037599999999999945e+01
1.040649999999999942e+01
1.040649999999999942e+01
1.040649999999999942e+01
1.040649999999999942e+01
1.040649999999999942e+01
1.037599999999999945e+01
1.037599999999999945e+01
1.043699999999999939e+01
1.034549999999999947e+01
1.043699999999999939e+01
1.037599999999999945e+01
1.040649999999999942e+01
1.040649999999999942e+01
1.037599999999999945e+01
1.040649999999999942e+01
1.037599999999999945e+01
1.037599999999999945e+01
1.037599999999999945e+01
1.037599999999999945e+01
1.037599999999999945e+01
1.040649999999999942e+01
1.037599999999999945e+01
1.037599999999999945e+01
1.037599999999999945e+01
1.034549999999999947e+01
1.037599999999999945e+01
1.034549999999999947e+01
1.034549999999999947e+01
1.034549999999999947e+01
1.043699999999999939e+01
1.034549999999999947e+01
1.037599999999999945e+01
1.031489999999999974e+01
1.037599999999999945e+01
1.037599999999999945e+01
1.043699999999999939e+01
1.037599999999999945e+01
1.040649999999999942e+01
1.037599999999999945e+01
1.037599999999999945e+01
1.034549999999999947e+01
1.040649999999999942e+01
1.037599999999999945e+01
1.037599999999999945e+01
1.037599999999999945e+01
1.034549999999999947e+01
1.037599999999999945e+01
1.037599999999999945e+01
1.040649999999999942e+01
1.037599999999999945e+01
1.034549999999999947e+01
1.034549999999999947e+01
1.040649999999999942e+01
1.034549999999999947e+01
1.037599999999999945e+01
1.037599999999999945e+01
1.037599999999999945e+01
1.037599999999999945e+01
1.037599999999999945e+01
1.040649999999999942e+01
1.034549999999999947e+01
1.034549999999999947e+01
1.037599999999999945e+01
1.037599999999999945e+01
1.037599999999999945e+01
1.034549999999999947e+01
1.034549999999999947e+01
1.037599999999999945e+01
1.037599999999999945e+01
1.037599999999999945e+01
1.037599999999999945e+01
1.040649999999999942e+01
1.037599999999999945e+01
1.037599999999999945e+01
1.037599999999999945e+01
1.034549999999999947e+01
1.040649999999999942e+01
1.037599999999999945e+01
1.037599999999999945e+01
1.034549999999999947e+01
1.040649999999999942e+01
1.037599999999999945e+01
1.046749999999999936e+01
1.043699999999999939e+01
1.037599999999999945e+01
1.043699999999999939e+01
1.037599999999999945e+01
1.040649999999999942e+01
1.034549999999999947e+01
1.028439999999999976e+01
1.037599999999999945e+01
1.040649999999999942e+01
1.037599999999999945e+01
1.034549999999999947e+01
1.037599999999999945e+01
1.037599999999999945e+01
1.040649999999999942e+01
1.037599999999999945e+01
1.037599999999999945e+01
1.040649999999999942e+01
1.040649999999999942e+01
1.040649999999999942e+01
1.037599999999999945e+01
1.040649999999999942e+01
1.040649999999999942e+01
1.043699999999999939e+01
1.037599999999999945e+01
1.034549999999999947e+01
1.040649999999999942e+01
1.040649999999999942e+01
1.040649999999999942e+01
1.040649999999999942e+01
1.040649999999999942e+01
1.037599999999999945e+01
1.040649999999999942e+01
1.040649999999999942e+01
1.037599999999999945e+01
1.034549999999999947e+01
1.034549999999999947e+01
1.037599999999999945e+01
1.037599999999999945e+01
1.040649999999999942e+01
1.040649999999999942e+01
1.037599999999999945e+01
1.034549999999999947e+01
1.028439999999999976e+01
1.031489999999999974e+01
1.031489999999999974e+01
1.034549999999999947e+01
1.034549999999999947e+01
1.034549999999999947e+01
1.031489999999999974e+01
1.034549999999999947e+01
1.034549999999999947e+01
1.037599999999999945e+01
1.034549999999999947e+01
1.031489999999999974e+01
1.034549999999999947e+01
1.031489999999999974e+01
1.031489999999999974e+01
1.037599999999999945e+01
1.034549999999999947e+01
1.031489999999999974e+01
1.031489999999999974e+01
1.031489999999999974e+01
1.037599999999999945e+01
1.031489999999999974e+01
1.031489999999999974e+01
1.031489999999999974e+01
1.031489999999999974e+01
1.031489999999999974e+01
1.034549999999999947e+01
1.031489999999999974e+01
1.034549999999999947e+01
1.034549999999999947e+01
1.034549999999999947e+01
1.034549999999999947e+01
1.037599999999999945e+01
1.031489999999999974e+01
1.034549999999999947e+01
1.037599999999999945e+01
1.031489999999999974e+01
1.037599999999999945e+01
1.034549999999999947e+01
1.034549999999999947e+01
1.034549999999999947e+01
1.028439999999999976e+01
1.031489999999999974e+01
1.034549999999999947e+01
1.037599999999999945e+01
1.031489999999999974e+01
1.034549999999999947e+01
1.028439999999999976e+01
1.034549999999999947e+01
1.031489999999999974e+01
1.031489999999999974e+01
1.037599999999999945e+01
1.037599999999999945e+01
1.031489999999999974e+01
1.031489999999999974e+01
1.031489999999999974e+01
1.037599999999999945e+01
1.034549999999999947e+01
1.031489999999999974e+01
1.031489999999999974e+01
1.031489999999999974e+01
1.031489999999999974e+01
1.034549999999999947e+01
1.031489999999999974e+01
1.031489999999999974e+01
1.034549999999999947e+01
1.034549999999999947e+01
1.031489999999999974e+01
1.031489999999999974e+01
1.034549999999999947e+01
1.031489999999999974e+01
1.031489999999999974e+01
1.034549999999999947e+01
1.031489999999999974e+01
1.034549999999999947e+01
1.031489999999999974e+01
1.034549999999999947e+01
1.034549999999999947e+01
1.031489999999999974e+01
1.034549999999999947e+01
1.031489999999999974e+01
1.031489999999999974e+01
1.037599999999999945e+01
1.034549999999999947e+01
1.037599999999999945e+01
1.034549999999999947e+01
1.034549999999999947e+01
1.037599999999999945e+01
1.040649999999999942e+01
1.031489999999999974e+01
1.031489999999999974e+01
1.037599999999999945e+01
1.034549999999999947e+01
1.034549999999999947e+01
1.034549999999999947e+01
1.034549999999999947e+01
1.034549999999999947e+01
1.028439999999999976e+01
1.031489999999999974e+01
1.031489999999999974e+01
1.028439999999999976e+01
1.028439999999999976e+01
1.031489999999999974e+01
1.031489999999999974e+01
1.034549999999999947e+01
1.031489999999999974e+01
1.028439999999999976e+01
1.031489999999999974e+01
1.031489999999999974e+01
1.028439999999999976e+01
1.034549999999999947e+01
1.031489999999999974e+01
1.034549999999999947e+01
1.031489999999999974e+01
1.031489999999999974e+01
1.034549999999999947e+01
1.028439999999999976e+01
1.034549999999999947e+01
1.031489999999999974e+01
1.031489999999999974e+01
1.034549999999999947e+01
1.031489999999999974e+01
1.037599999999999945e+01
1.034549999999999947e+01
1.025389999999999979e+01
1.031489999999999974e+01
1.034549999999999947e+01
1.031489999999999974e+01
1.031489999999999974e+01
1.028439999999999976e+01
1.034549999999999947e+01
1.031489999999999974e+01
1.034549999999999947e+01
1.028439999999999976e+01
1.031489999999999974e+01
1.031489999999999974e+01
1.028439999999999976e+01
1.028439999999999976e+01
1.034549999999999947e+01
1.031489999999999974e+01
1.031489999999999974e+01
1.031489999999999974e+01
1.031489999999999974e+01
1.028439999999999976e+01
1.034549999999999947e+01
1.031489999999999974e+01
1.028439999999999976e+01
1.031489999999999974e+01
1.031489999999999974e+01
1.028439999999999976e+01
1.034549999999999947e+01
1.031489999999999974e+01
1.031489999999999974e+01
1.028439999999999976e+01
1.034549999999999947e+01
1.034549999999999947e+01
1.034549999999999947e+01
1.031489999999999974e+01
1.034549999999999947e+01
1.028439999999999976e+01
1.031489999999999974e+01
1.034549999999999947e+01
1.034549999999999947e+01
1.034549999999999947e+01
1.028439999999999976e+01
1.028439999999999976e+01
1.031489999999999974e+01
1.031489999999999974e+01
1.028439999999999976e+01
1.034549999999999947e+01
1.031489999999999974e+01
1.028439999999999976e+01
1.031489999999999974e+01
1.028439999999999976e+01
1.031489999999999974e+01
1.031489999999999974e+01
1.031489999999999974e+01
1.031489999999999974e+01
1.031489999999999974e+01
1.031489999999999974e+01
1.031489999999999974e+01
1.031489999999999974e+01
1.028439999999999976e+01
1.031489999999999974e+01
1.028439999999999976e+01
1.031489999999999974e+01
1.028439999999999976e+01
1.025389999999999979e+01
1.028439999999999976e+01
1.028439999999999976e+01
1.028439999999999976e+01
1.025389999999999979e+01
1.028439999999999976e+01
1.031489999999999974e+01
1.025389999999999979e+01
1.028439999999999976e+01
1.031489999999999974e+01
1.025389999999999979e+01
1.028439999999999976e+01
1.028439999999999976e+01
1.028439999999999976e+01
1.028439999999999976e+01
1.028439999999999976e+01
1.031489999999999974e+01
1.025389999999999979e+01
1.028439999999999976e+01
1.031489999999999974e+01
1.031489999999999974e+01
1.028439999999999976e+01
1.028439999999999976e+01
1.028439999999999976e+01
1.028439999999999976e+01
1.028439999999999976e+01
1.031489999999999974e+01
1.025389999999999979e+01
1.028439999999999976e+01
1.034549999999999947e+01
1.031489999999999974e+01
1.031489999999999974e+01
1.025389999999999979e+01
1.031489999999999974e+01
1.031489999999999974e+01
1.028439999999999976e+01
1.028439999999999976e+01
1.028439999999999976e+01
1.025389999999999979e+01
1.028439999999999976e+01
1.025389999999999979e+01
1.031489999999999974e+01
1.025389999999999979e+01
1.028439999999999976e+01
1.034549999999999947e+01
1.028439999999999976e+01
1.031489999999999974e+01
1.031489999999999974e+01
1.022339999999999982e+01
1.028439999999999976e+01
1.022339999999999982e+01
1.031489999999999974e+01
1.025389999999999979e+01
1.028439999999999976e+01
1.031489999999999974e+01
1.025389999999999979e+01
1.028439999999999976e+01
1.031489999999999974e+01
1.025389999999999979e+01
1.028439999999999976e+01
1.028439999999999976e+01
1.028439999999999976e+01
1.028439999999999976e+01
1.028439999999999976e+01
1.025389999999999979e+01
1.025389999999999979e+01
1.028439999999999976e+01
1.025389999999999979e+01
1.031489999999999974e+01
1.028439999999999976e+01
1.028439999999999976e+01
1.028439999999999976e+01
1.031489999999999974e+01
1.022339999999999982e+01
1.028439999999999976e+01
1.022339999999999982e+01
1.025389999999999979e+01
1.025389999999999979e+01
1.025389999999999979e+01
1.025389999999999979e+01
1.022339999999999982e+01
1.025389999999999979e+01
1.022339999999999982e+01
1.022339999999999982e+01
1.022339999999999982e+01
1.022339999999999982e+01
1.025389999999999979e+01
1.028439999999999976e+01
1.025389999999999979e+01
1.022339999999999982e+01
1.025389999999999979e+01
1.022339999999999982e+01
1.025389999999999979e+01
1.022339999999999982e+01
1.025389999999999979e+01
1.022339999999999982e+01
1.022339999999999982e+01
1.022339999999999982e+01
1.019289999999999985e+01
1.025389999999999979e+01
1.019289999999999985e+01
1.025389999999999979e+01
1.025389999999999979e+01
1.022339999999999982e+01
1.025389999999999979e+01
1.022339999999999982e+01
1.022339999999999982e+01
1.025389999999999979e+01
1.019289999999999985e+01
1.022339999999999982e+01
1.025389999999999979e+01
1.022339999999999982e+01
1.022339999999999982e+01
1.019289999999999985e+01
1.025389999999999979e+01
1.019289999999999985e+01
1.025389999999999979e+01
1.028439999999999976e+01
1.025389999999999979e+01
1.022339999999999982e+01
1.022339999999999982e+01
1.025389999999999979e+01
1.025389999999999979e+01
1.028439999999999976e+01
1.028439999999999976e+01
1.022339999999999982e+01
1.022339999999999982e+01
1.022339999999999982e+01
1.019289999999999985e+01
1.025389999999999979e+01
1.019289999999999985e+01
1.019289999999999985e+01
1.025389999999999979e+01
1.022339999999999982e+01
1.019289999999999985e+01
1.022339999999999982e+01
1.016239999999999988e+01
1.025389999999999979e+01
1.022339999999999982e+01
1.019289999999999985e+01
1.022339999999999982e+01
1.022339999999999982e+01
1.025389999999999979e+01
1.019289999999999985e+01
1.022339999999999982e+01
1.022339999999999982e+01
1.025389999999999979e+01
1.022339999999999982e+01
1.022339999999999982e+01
1.025389999999999979e+01
1.022339999999999982e+01
1.022339999999999982e+01
1.022339999999999982e+01
1.019289999999999985e+01
1.022339999999999982e+01
1.022339999999999982e+01
1.016239999999999988e+01
1.019289999999999985e+01
1.016239999999999988e+01
1.019289999999999985e+01
1.022339999999999982e+01
1.019289999999999985e+01
1.019289999999999985e+01
1.019289999999999985e+01
1.019289999999999985e+01
1.022339999999999982e+01
1.019289999999999985e+01
1.022339999999999982e+01
1.019289999999999985e+01
1.022339999999999982e+01
1.022339999999999982e+01
1.019289999999999985e+01
1.019289999999999985e+01
1.019289999999999985e+01
1.022339999999999982e+01
1.019289999999999985e+01
1.016239999999999988e+01
1.019289999999999985e+01
1.019289999999999985e+01
1.019289999999999985e+01
1.019289999999999985e+01
1.016239999999999988e+01
1.019289999999999985e+01
1.019289999999999985e+01
1.016239999999999988e+01
1.022339999999999982e+01
1.019289999999999985e+01
1.019289999999999985e+01
1.022339999999999982e+01
1.019289999999999985e+01
1.025389999999999979e+01
1.019289999999999985e+01
1.019289999999999985e+01
1.019289999999999985e+01
1.025389999999999979e+01
1.022339999999999982e+01
1.019289999999999985e+01
1.022339999999999982e+01
1.019289999999999985e+01
1.022339999999999982e+01
1.022339999999999982e+01
1.022339999999999982e+01
1.019289999999999985e+01
1.022339999999999982e+01
1.019289999999999985e+01
1.022339999999999982e+01
1.019289999999999985e+01
1.019289999999999985e+01
1.022339999999999982e+01
1.022339999999999982e+01
1.019289999999999985e+01
1.022339999999999982e+01
1.022339999999999982e+01
1.016239999999999988e+01
1.019289999999999985e+01
1.022339999999999982e+01
1.019289999999999985e+01
1.019289999999999985e+01
1.019289999999999985e+01
1.019289999999999985e+01
1.019289999999999985e+01
1.016239999999999988e+01
1.019289999999999985e+01
1.019289999999999985e+01
1.022339999999999982e+01
1.025389999999999979e+01
1.019289999999999985e+01
1.019289999999999985e+01
1.016239999999999988e+01
1.016239999999999988e+01
1.016239999999999988e+01
1.016239999999999988e+01
1.019289999999999985e+01
1.016239999999999988e+01
1.019289999999999985e+01
1.019289999999999985e+01
1.019289999999999985e+01
1.019289999999999985e+01
1.013180000000000014e+01
1.016239999999999988e+01
1.019289999999999985e+01
1.013180000000000014e+01
1.019289999999999985e+01
1.019289999999999985e+01
1.022339999999999982e+01
1.019289999999999985e+01
1.016239999999999988e+01
1.019289999999999985e+01
1.016239999999999988e+01
1.016239999999999988e+01
1.019289999999999985e+01
1.016239999999999988e+01
1.019289999999999985e+01
1.016239999999999988e+01
1.016239999999999988e+01
1.022339999999999982e+01
1.019289999999999985e+01
1.019289999999999985e+01
1.016239999999999988e+01
1.016239999999999988e+01
1.016239999999999988e+01
1.016239999999999988e+01
1.019289999999999985e+01
1.013180000000000014e+01
1.019289999999999985e+01
1.019289999999999985e+01
1.013180000000000014e+01
1.016239999999999988e+01
1.013180000000000014e+01
1.019289999999999985e+01
1.019289999999999985e+01
1.016239999999999988e+01
1.019289999999999985e+01
1.016239999999999988e+01
1.013180000000000014e+01
1.019289999999999985e+01
1.019289999999999985e+01
1.019289999999999985e+01
1.016239999999999988e+01
1.019289999999999985e+01
1.013180000000000014e+01
1.019289999999999985e+01
1.019289999999999985e+01
1.016239999999999988e+01
1.016239999999999988e+01
1.016239999999999988e+01
1.016239999999999988e+01
1.022339999999999982e+01
1.019289999999999985e+01
1.016239999999999988e+01
1.019289999999999985e+01
1.016239999999999988e+01
1.016239999999999988e+01
1.019289999999999985e+01
1.016239999999999988e+01
1.019289999999999985e+01
1.013180000000000014e+01
1.022339999999999982e+01
1.019289999999999985e+01
1.013180000000000014e+01
1.016239999999999988e+01
1.016239999999999988e+01
1.013180000000000014e+01
1.016239999999999988e+01
1.013180000000000014e+01
1.019289999999999985e+01
1.013180000000000014e+01
1.013180000000000014e+01
1.016239999999999988e+01
1.016239999999999988e+01
1.019289999999999985e+01
1.010130000000000017e+01
1.010130000000000017e+01
1.016239999999999988e+01
1.013180000000000014e+01
1.016239999999999988e+01
1.007080000000000020e+01
1.016239999999999988e+01
1.016239999999999988e+01
1.013180000000000014e+01
1.013180000000000014e+01
1.013180000000000014e+01
1.013180000000000014e+01
1.016239999999999988e+01
1.016239999999999988e+01
1.016239999999999988e+01
1.010130000000000017e+01
1.016239999999999988e+01
1.019289999999999985e+01
1.007080000000000020e+01
1.013180000000000014e+01
1.013180000000000014e+01
1.013180000000000014e+01
1.019289999999999985e+01
1.013180000000000014e+01
1.013180000000000014e+01
1.016239999999999988e+01
1.016239999999999988e+01
1.016239999999999988e+01
1.016239999999999988e+01
1.016239999999999988e+01
1.013180000000000014e+01
1.016239999999999988e+01
1.016239999999999988e+01
1.013180000000000014e+01
1.013180000000000014e+01
1.013180000000000014e+01
1.013180000000000014e+01
1.013180000000000014e+01
1.016239999999999988e+01
1.016239999999999988e+01
1.013180000000000014e+01
1.010130000000000017e+01
1.013180000000000014e+01
1.010130000000000017e+01
1.019289999999999985e+01
1.016239999999999988e+01
1.013180000000000014e+01
1.010130000000000017e+01
1.013180000000000014e+01
1.013180000000000014e+01
1.016239999999999988e+01
1.016239999999999988e+01
1.013180000000000014e+01
1.013180000000000014e+01
1.016239999999999988e+01
1.013180000000000014e+01
1.016239999999999988e+01
1.013180000000000014e+01
1.016239999999999988e+01
1.010130000000000017e+01
1.013180000000000014e+01
1.013180000000000014e+01
1.016239999999999988e+01
1.013180000000000014e+01
1.013180000000000014e+01
1.010130000000000017e+01
1.010130000000000017e+01
1.013180000000000014e+01
1.010130000000000017e+01
1.013180000000000014e+01
1.013180000000000014e+01
1.013180000000000014e+01
1.010130000000000017e+01
1.004030000000000022e+01
1.016239999999999988e+01
1.016239999999999988e+01
1.016239999999999988e+01
1.013180000000000014e+01
1.007080000000000020e+01
1.013180000000000014e+01
1.010130000000000017e+01
1.013180000000000014e+01
1.013180000000000014e+01
1.010130000000000017e+01
1.010130000000000017e+01
1.013180000000000014e+01
1.013180000000000014e+01
1.013180000000000014e+01
1.010130000000000017e+01
1.013180000000000014e+01
1.016239999999999988e+01
1.010130000000000017e+01
1.013180000000000014e+01
1.013180000000000014e+01
1.013180000000000014e+01
1.013180000000000014e+01
1.010130000000000017e+01
1.013180000000000014e+01
1.013180000000000014e+01
1.013180000000000014e+01
1.010130000000000017e+01
1.013180000000000014e+01
1.016239999999999988e+01
1.013180000000000014e+01
1.013180000000000014e+01
1.010130000000000017e+01
1.013180000000000014e+01
1.010130000000000017e+01
1.016239999999999988e+01
1.010130000000000017e+01
1.010130000000000017e+01
1.007080000000000020e+01
1.013180000000000014e+01
1.010130000000000017e+01
1.013180000000000014e+01
1.013180000000000014e+01
1.010130000000000017e+01
1.016239999999999988e+01
1.010130000000000017e+01
1.013180000000000014e+01
1.010130000000000017e+01
1.013180000000000014e+01
1.016239999999999988e+01
1.013180000000000014e+01
1.007080000000000020e+01
1.010130000000000017e+01
1.013180000000000014e+01
1.013180000000000014e+01
1.010130000000000017e+01
1.010130000000000017e+01
1.016239999999999988e+01
1.013180000000000014e+01
1.013180000000000014e+01
1.004030000000000022e+01
1.010130000000000017e+01
1.004030000000000022e+01
1.010130000000000017e+01
1.007080000000000020e+01
1.007080000000000020e+01
1.007080000000000020e+01
1.007080000000000020e+01
1.010130000000000017e+01
1.013180000000000014e+01
1.007080000000000020e+01
1.007080000000000020e+01
1.013180000000000014e+01
1.007080000000000020e+01
1.013180000000000014e+01
1.010130000000000017e+01
1.010130000000000017e+01
1.007080000000000020e+01
1.007080000000000020e+01
1.010130000000000017e+01
9.979250000000000398e+00
1.000980000000000025e+01
1.007080000000000020e+01
1.007080000000000020e+01
1.007080000000000020e+01
1.010130000000000017e+01
1.007080000000000020e+01
1.010130000000000017e+01
1.004030000000000022e+01
1.010130000000000017e+01
1.010130000000000017e+01
1.000980000000000025e+01
1.004030000000000022e+01
1.007080000000000020e+01
1.007080000000000020e+01
1.010130000000000017e+01
1.007080000000000020e+01
1.010130000000000017e+01
1.010130000000000017e+01
1.007080000000000020e+01
1.004030000000000022e+01
1.007080000000000020e+01
1.013180000000000014e+01
1.004030000000000022e+01
1.010130000000000017e+01
1.010130000000000017e+01
1.007080000000000020e+01
1.007080000000000020e+01
1.007080000000000020e+01
1.010130000000000017e+01
1.000980000000000025e+01
1.010130000000000017e+01
1.007080000000000020e+01
1.010130000000000017e+01
1.010130000000000017e+01
1.010130000000000017e+01
1.007080000000000020e+01
1.007080000000000020e+01
1.010130000000000017e+01
1.007080000000000020e+01
1.007080000000000020e+01
1.007080000000000020e+01
1.010130000000000017e+01
1.010130000000000017e+01
1.007080000000000020e+01
1.010130000000000017e+01
1.010130000000000017e+01
1.007080000000000020e+01
1.007080000000000020e+01
1.007080000000000020e+01
1.007080000000000020e+01
1.010130000000000017e+01
1.007080000000000020e+01
1.004030000000000022e+01
1.007080000000000020e+01
1.004030000000000022e+01
1.004030000000000022e+01
1.004030000000000022e+01
1.000980000000000025e+01
1.007080000000000020e+01
1.004030000000000022e+01
1.004030000000000022e+01
1.007080000000000020e+01
1.007080000000000020e+01
1.000980000000000025e+01
1.010130000000000017e+01
1.007080000000000020e+01
1.010130000000000017e+01
1.004030000000000022e+01
1.007080000000000020e+01
1.007080000000000020e+01
1.010130000000000017e+01
1.007080000000000020e+01
1.010130000000000017e+01
1.010130000000000017e+01
1.010130000000000017e+01
1.007080000000000020e+01
1.010130000000000017e+01
1.007080000000000020e+01
1.007080000000000020e+01
1.000980000000000025e+01
1.007080000000000020e+01
1.004030000000000022e+01
1.004030000000000022e+01
1.007080000000000020e+01
1.010130000000000017e+01
1.007080000000000020e+01
1.007080000000000020e+01
1.004030000000000022e+01
1.000980000000000025e+01
1.004030000000000022e+01
1.007080000000000020e+01
1.007080000000000020e+01
1.004030000000000022e+01
1.000980000000000025e+01
1.007080000000000020e+01
9.979250000000000398e+00
1.004030000000000022e+01
1.007080000000000020e+01
1.004030000000000022e+01
1.007080000000000020e+01
1.004030000000000022e+01
1.004030000000000022e+01
1.004030000000000022e+01
1.004030000000000022e+01
1.010130000000000017e+01
1.007080000000000020e+01
1.004030000000000022e+01
1.007080000000000020e+01
1.007080000000000020e+01
1.007080000000000020e+01
1.000980000000000025e+01
1.007080000000000020e+01
1.007080000000000020e+01
1.013180000000000014e+01
1.010130000000000017e+01
1.007080000000000020e+01
1.004030000000000022e+01
1.000980000000000025e+01
1.007080000000000020e+01
1.004030000000000022e+01
1.007080000000000020e+01
1.004030000000000022e+01
1.007080000000000020e+01
1.004030000000000022e+01
1.010130000000000017e+01
1.000980000000000025e+01
1.004030000000000022e+01
9.979250000000000398e+00
1.007080000000000020e+01
1.000980000000000025e+01
1.000980000000000025e+01
1.000980000000000025e+01
1.000980000000000025e+01
1.000980000000000025e+01
1.000980000000000025e+01
9.979250000000000398e+00
1.004030000000000022e+01
9.948729999999999407e+00
1.000980000000000025e+01
1.007080000000000020e+01
1.000980000000000025e+01
1.004030000000000022e+01
1.004030000000000022e+01
9.948729999999999407e+00
1.004030000000000022e+01
1.000980000000000025e+01
9.979250000000000398e+00
1.000980000000000025e+01
1.000980000000000025e+01
1.000980000000000025e+01
1.000980000000000025e+01
1.000980000000000025e+01
1.007080000000000020e+01
1.000980000000000025e+01
1.004030000000000022e+01
9.979250000000000398e+00
1.007080000000000020e+01
1.000980000000000025e+01
1.004030000000000022e+01
9.979250000000000398e+00
1.004030000000000022e+01
1.004030000000000022e+01
1.004030000000000022e+01
1.000980000000000025e+01
1.004030000000000022e+01
9.979250000000000398e+00
1.000980000000000025e+01
1.000980000000000025e+01
1.007080000000000020e+01
1.007080000000000020e+01
1.004030000000000022e+01
1.000980000000000025e+01
1.004030000000000022e+01
1.000980000000000025e+01
1.000980000000000025e+01
9.979250000000000398e+00
1.000980000000000025e+01
1.004030000000000022e+01
1.000980000000000025e+01
1.000980000000000025e+01
1.000980000000000025e+01
1.000980000000000025e+01
1.000980000000000025e+01
1.007080000000000020e+01
1.000980000000000025e+01
1.000980000000000025e+01
1.004030000000000022e+01
1.000980000000000025e+01
1.004030000000000022e+01
1.004030000000000022e+01
1.000980000000000025e+01
1.000980000000000025e+01
1.000980000000000025e+01
1.000980000000000025e+01
9.979250000000000398e+00
1.004030000000000022e+01
1.000980000000000025e+01
1.004030000000000022e+01
1.004030000000000022e+01
9.979250000000000398e+00
1.000980000000000025e+01
1.000980000000000025e+01
1.000980000000000025e+01
9.948729999999999407e+00
9.979250000000000398e+00
1.000980000000000025e+01
1.004030000000000022e+01
9.979250000000000398e+00
9.979250000000000398e+00
1.004030000000000022e+01
1.000980000000000025e+01
1.000980000000000025e+01
1.000980000000000025e+01
9.979250000000000398e+00
1.000980000000000025e+01
9.979250000000000398e+00
1.000980000000000025e+01
9.979250000000000398e+00
1.000980000000000025e+01
1.000980000000000025e+01
1.004030000000000022e+01
1.000980000000000025e+01
9.979250000000000398e+00
9.979250000000000398e+00
1.000980000000000025e+01
9.979250000000000398e+00
1.000980000000000025e+01
1.000980000000000025e+01
9.979250000000000398e+00
9.979250000000000398e+00
9.979250000000000398e+00
9.979250000000000398e+00
1.000980000000000025e+01
9.948729999999999407e+00
9.979250000000000398e+00
9.979250000000000398e+00
1.000980000000000025e+01
9.979250000000000398e+00
9.979250000000000398e+00
9.948729999999999407e+00
1.000980000000000025e+01
9.979250000000000398e+00
9.979250000000000398e+00
1.000980000000000025e+01
1.004030000000000022e+01
1.000980000000000025e+01
9.979250000000000398e+00
1.000980000000000025e+01
9.979250000000000398e+00
1.000980000000000025e+01
1.000980000000000025e+01
1.000980000000000025e+01
9.979250000000000398e+00
9.948729999999999407e+00
1.000980000000000025e+01
9.948729999999999407e+00
9.979250000000000398e+00
1.000980000000000025e+01
9.948729999999999407e+00
1.000980000000000025e+01
9.979250000000000398e+00
1.000980000000000025e+01
9.948729999999999407e+00
9.979250000000000398e+00
9.979250000000000398e+00
1.004030000000000022e+01
1.000980000000000025e+01
9.979250000000000398e+00
9.979250000000000398e+00
1.000980000000000025e+01
1.000980000000000025e+01
9.948729999999999407e+00
1.000980000000000025e+01
9.979250000000000398e+00
9.979250000000000398e+00
9.948729999999999407e+00
9.979250000000000398e+00
9.948729999999999407e+00
9.948729999999999407e+00
9.979250000000000398e+00
9.948729999999999407e+00
9.979250000000000398e+00
1.000980000000000025e+01
9.918210000000000193e+00
9.948729999999999407e+00
9.918210000000000193e+00
9.918210000000000193e+00
9.979250000000000398e+00
9.948729999999999407e+00
9.948729999999999407e+00
9.979250000000000398e+00
9.948729999999999407e+00
1.000980000000000025e+01
9.948729999999999407e+00
9.948729999999999407e+00
9.948729999999999407e+00
9.979250000000000398e+00
9.948729999999999407e+00
9.979250000000000398e+00
9.979250000000000398e+00
9.979250000000000398e+00
9.948729999999999407e+00
9.948729999999999407e+00
9.948729999999999407e+00
9.979250000000000398e+00
9.979250000000000398e+00
9.979250000000000398e+00
9.918210000000000193e+00
9.948729999999999407e+00
9.948729999999999407e+00
9.948729999999999407e+00
9.948729999999999407e+00
9.979250000000000398e+00
9.918210000000000193e+00
9.979250000000000398e+00
9.979250000000000398e+00
9.979250000000000398e+00
9.948729999999999407e+00
1.000980000000000025e+01
9.979250000000000398e+00
9.979250000000000398e+00
9.948729999999999407e+00
1.000980000000000025e+01
9.948729999999999407e+00
9.979250000000000398e+00
9.948729999999999407e+00
9.979250000000000398e+00
9.979250000000000398e+00
9.979250000000000398e+00
9.979250000000000398e+00
9.979250000000000398e+00
9.948729999999999407e+00
9.918210000000000193e+00
9.948729999999999407e+00
9.979250000000000398e+00
9.979250000000000398e+00
9.979250000000000398e+00
9.948729999999999407e+00
9.948729999999999407e+00
9.948729999999999407e+00
9.979250000000000398e+00
9.979250000000000398e+00
9.979250000000000398e+00
9.918210000000000193e+00
9.948729999999999407e+00
9.979250000000000398e+00
9.948729999999999407e+00
9.979250000000000398e+00
9.948729999999999407e+00
9.918210000000000193e+00
9.918210000000000193e+00
9.887700000000000600e+00
9.918210000000000193e+00
9.918210000000000193e+00
9.979250000000000398e+00
9.887700000000000600e+00
9.918210000000000193e+00
9.918210000000000193e+00
9.979250000000000398e+00
9.948729999999999407e+00
9.918210000000000193e+00
9.918210000000000193e+00
9.948729999999999407e+00
9.979250000000000398e+00
9.918210000000000193e+00
9.887700000000000600e+00
9.887700000000000600e+00
9.918210000000000193e+00
9.948729999999999407e+00
9.948729999999999407e+00
9.918210000000000193e+00
9.948729999999999407e+00
9.948729999999999407e+00
9.887700000000000600e+00
9.948729999999999407e+00
9.918210000000000193e+00
9.948729999999999407e+00
9.948729999999999407e+00
9.887700000000000600e+00
9.918210000000000193e+00
9.918210000000000193e+00
9.948729999999999407e+00
9.948729999999999407e+00
9.857179999999999609e+00
9.887700000000000600e+00
9.918210000000000193e+00
9.887700000000000600e+00
9.948729999999999407e+00
9.918210000000000193e+00
9.918210000000000193e+00
9.948729999999999407e+00
9.948729999999999407e+00
9.948729999999999407e+00
9.918210000000000193e+00
9.918210000000000193e+00
9.918210000000000193e+00
9.948729999999999407e+00
9.887700000000000600e+00
9.918210000000000193e+00
9.918210000000000193e+00
9.918210000000000193e+00
9.918210000000000193e+00
9.948729999999999407e+00
9.948729999999999407e+00
9.918210000000000193e+00
9.918210000000000193e+00
9.887700000000000600e+00
9.918210000000000193e+00
9.918210000000000193e+00
9.918210000000000193e+00
9.918210000000000193e+00
9.887700000000000600e+00
9.948729999999999407e+00
9.948729999999999407e+00
9.948729999999999407e+00
9.887700000000000600e+00
9.948729999999999407e+00
9.948729999999999407e+00
9.948729999999999407e+00
9.918210000000000193e+00
9.948729999999999407e+00
9.887700000000000600e+00
9.948729999999999407e+00
9.918210000000000193e+00
9.948729999999999407e+00
9.918210000000000193e+00
9.918210000000000193e+00
9.857179999999999609e+00
9.887700000000000600e+00
9.857179999999999609e+00
9.857179999999999609e+00
9.857179999999999609e+00
9.887700000000000600e+00
9.887700000000000600e+00
9.918210000000000193e+00
9.948729999999999407e+00
9.887700000000000600e+00
9.887700000000000600e+00
9.887700000000000600e+00
9.948729999999999407e+00
9.887700000000000600e+00
9.887700000000000600e+00
9.887700000000000600e+00
9.887700000000000600e+00
9.918210000000000193e+00
9.918210000000000193e+00
9.887700000000000600e+00
9.887700000000000600e+00
9.887700000000000600e+00
9.887700000000000600e+00
9.918210000000000193e+00
9.857179999999999609e+00
9.948729999999999407e+00
9.857179999999999609e+00
9.887700000000000600e+00
9.887700000000000600e+00
9.887700000000000600e+00
9.887700000000000600e+00
9.948729999999999407e+00
9.918210000000000193e+00
9.918210000000000193e+00
9.918210000000000193e+00
9.887700000000000600e+00
9.857179999999999609e+00
9.948729999999999407e+00
9.887700000000000600e+00
9.887700000000000600e+00
9.918210000000000193e+00
9.887700000000000600e+00
9.857179999999999609e+00
9.918210000000000193e+00
9.887700000000000600e+00
9.918210000000000193e+00
9.887700000000000600e+00
9.918210000000000193e+00
9.918210000000000193e+00
9.857179999999999609e+00
9.887700000000000600e+00
9.918210000000000193e+00
9.826660000000000394e+00
9.887700000000000600e+00
9.887700000000000600e+00
9.887700000000000600e+00
9.857179999999999609e+00
9.887700000000000600e+00
9.887700000000000600e+00
9.887700000000000600e+00
9.887700000000000600e+00
9.918210000000000193e+00
9.887700000000000600e+00
9.918210000000000193e+00
9.857179999999999609e+00
9.918210000000000193e+00
9.918210000000000193e+00
9.948729999999999407e+00
9.887700000000000600e+00
9.887700000000000600e+00
9.887700000000000600e+00
9.918210000000000193e+00
9.887700000000000600e+00
9.918210000000000193e+00
9.887700000000000600e+00
9.887700000000000600e+00
9.857179999999999609e+00
9.887700000000000600e+00
9.887700000000000600e+00
9.857179999999999609e+00
9.918210000000000193e+00
9.887700000000000600e+00
9.857179999999999609e+00
9.887700000000000600e+00
9.857179999999999609e+00
9.887700000000000600e+00
9.887700000000000600e+00
9.887700000000000600e+00
9.857179999999999609e+00
9.887700000000000600e+00
9.918210000000000193e+00
9.887700000000000600e+00
9.826660000000000394e+00
9.887700000000000600e+00
9.887700000000000600e+00
9.857179999999999609e+00
9.826660000000000394e+00
9.887700000000000600e+00
9.857179999999999609e+00
9.857179999999999609e+00
9.857179999999999609e+00
9.887700000000000600e+00
9.826660000000000394e+00
9.887700000000000600e+00
9.826660000000000394e+00
9.887700000000000600e+00
9.826660000000000394e+00
9.857179999999999609e+00
9.857179999999999609e+00
9.887700000000000600e+00
9.887700000000000600e+00
9.826660000000000394e+00
9.887700000000000600e+00
9.918210000000000193e+00
9.887700000000000600e+00
9.887700000000000600e+00
9.857179999999999609e+00
9.857179999999999609e+00
9.887700000000000600e+00
9.857179999999999609e+00
9.887700000000000600e+00
9.887700000000000600e+00
9.857179999999999609e+00
9.887700000000000600e+00
9.826660000000000394e+00
9.887700000000000600e+00
9.857179999999999609e+00
9.857179999999999609e+00
9.887700000000000600e+00
9.857179999999999609e+00
9.918210000000000193e+00
9.857179999999999609e+00
9.857179999999999609e+00
9.918210000000000193e+00
9.857179999999999609e+00
9.857179999999999609e+00
9.857179999999999609e+00
9.887700000000000600e+00
9.887700000000000600e+00
9.857179999999999609e+00
9.857179999999999609e+00
9.857179999999999609e+00
9.887700000000000600e+00
9.857179999999999609e+00
9.887700000000000600e+00
9.857179999999999609e+00
9.887700000000000600e+00
9.857179999999999609e+00
9.857179999999999609e+00
9.918210000000000193e+00
9.857179999999999609e+00
9.887700000000000600e+00
9.857179999999999609e+00
9.918210000000000193e+00
9.826660000000000394e+00
9.887700000000000600e+00
9.857179999999999609e+00
9.826660000000000394e+00
9.887700000000000600e+00
9.826660000000000394e+00
9.796139999999999404e+00
9.826660000000000394e+00
9.796139999999999404e+00
9.887700000000000600e+00
9.796139999999999404e+00
9.887700000000000600e+00
9.857179999999999609e+00
9.826660000000000394e+00
9.857179999999999609e+00
9.826660000000000394e+00
9.826660000000000394e+00
9.857179999999999609e+00
9.826660000000000394e+00
9.887700000000000600e+00
9.796139999999999404e+00
9.887700000000000600e+00
9.857179999999999609e+00
9.826660000000000394e+00
9.826660000000000394e+00
9.826660000000000394e+00
9.826660000000000394e+00
9.857179999999999609e+00
9.826660000000000394e+00
9.887700000000000600e+00
9.796139999999999404e+00
9.857179999999999609e+00
9.826660000000000394e+00
9.826660000000000394e+00
9.826660000000000394e+00
9.887700000000000600e+00
9.857179999999999609e+00
9.857179999999999609e+00
9.826660000000000394e+00
9.857179999999999609e+00
9.826660000000000394e+00
9.826660000000000394e+00
9.765620000000000189e+00
9.826660000000000394e+00
9.826660000000000394e+00
9.826660000000000394e+00
9.826660000000000394e+00
9.857179999999999609e+00
9.826660000000000394e+00
9.857179999999999609e+00
9.857179999999999609e+00
9.826660000000000394e+00
9.887700000000000600e+00
9.857179999999999609e+00
9.857179999999999609e+00
9.857179999999999609e+00
9.826660000000000394e+00
9.826660000000000394e+00
9.796139999999999404e+00
9.857179999999999609e+00
9.826660000000000394e+00
9.857179999999999609e+00
9.826660000000000394e+00
9.857179999999999609e+00
9.826660000000000394e+00
9.765620000000000189e+00
9.826660000000000394e+00
9.887700000000000600e+00
9.796139999999999404e+00
9.826660000000000394e+00
9.826660000000000394e+00
9.857179999999999609e+00
9.826660000000000394e+00
9.796139999999999404e+00
9.826660000000000394e+00
9.857179999999999609e+00
9.857179999999999609e+00
9.826660000000000394e+00
9.887700000000000600e+00
9.826660000000000394e+00
9.796139999999999404e+00
9.796139999999999404e+00
9.826660000000000394e+00
9.765620000000000189e+00
9.796139999999999404e+00
9.826660000000000394e+00
9.796139999999999404e+00
9.826660000000000394e+00
9.826660000000000394e+00
9.826660000000000394e+00
9.796139999999999404e+00
9.826660000000000394e+00
9.826660000000000394e+00
9.826660000000000394e+00
9.826660000000000394e+00
9.857179999999999609e+00
9.765620000000000189e+00
9.857179999999999609e+00
9.796139999999999404e+00
9.826660000000000394e+00
9.826660000000000394e+00
9.796139999999999404e+00
9.857179999999999609e+00
9.826660000000000394e+00
9.796139999999999404e+00
9.796139999999999404e+00
9.826660000000000394e+00
9.796139999999999404e+00
9.887700000000000600e+00
9.796139999999999404e+00
9.796139999999999404e+00
9.826660000000000394e+00
9.826660000000000394e+00
9.826660000000000394e+00
9.796139999999999404e+00
9.826660000000000394e+00
9.826660000000000394e+00
9.826660000000000394e+00
9.826660000000000394e+00
9.826660000000000394e+00
9.857179999999999609e+00
9.826660000000000394e+00
9.826660000000000394e+00
9.857179999999999609e+00
9.796139999999999404e+00
9.857179999999999609e+00
9.826660000000000394e+00
9.857179999999999609e+00
9.826660000000000394e+00
9.826660000000000394e+00
9.826660000000000394e+00
9.796139999999999404e+00
9.826660000000000394e+00
9.826660000000000394e+00
9.765620000000000189e+00
9.765620000000000189e+00
9.796139999999999404e+00
9.826660000000000394e+00
9.826660000000000394e+00
9.796139999999999404e+00
9.796139999999999404e+00
9.826660000000000394e+00
9.796139999999999404e+00
9.796139999999999404e+00
9.796139999999999404e+00
9.826660000000000394e+00
9.796139999999999404e+00
9.826660000000000394e+00
9.826660000000000394e+00
9.826660000000000394e+00
9.796139999999999404e+00
9.826660000000000394e+00
9.826660000000000394e+00
9.826660000000000394e+00
9.796139999999999404e+00
9.857179999999999609e+00
9.796139999999999404e+00
9.826660000000000394e+00
9.796139999999999404e+00
9.796139999999999404e+00
9.826660000000000394e+00
9.857179999999999609e+00
9.796139999999999404e+00
9.796139999999999404e+00
9.765620000000000189e+00
9.796139999999999404e+00
9.765620000000000189e+00
9.796139999999999404e+00
9.765620000000000189e+00
9.735110000000000596e+00
9.765620000000000189e+00
9.796139999999999404e+00
9.765620000000000189e+00
9.765620000000000189e+00
9.796139999999999404e+00
9.765620000000000189e+00
9.765620000000000189e+00
9.765620000000000189e+00
9.826660000000000394e+00
9.765620000000000189e+00
9.826660000000000394e+00
9.765620000000000189e+00
9.765620000000000189e+00
9.765620000000000189e+00
9.796139999999999404e+00
9.796139999999999404e+00
9.735110000000000596e+00
9.765620000000000189e+00
9.796139999999999404e+00
9.765620000000000189e+00
9.796139999999999404e+00
9.765620000000000189e+00
9.796139999999999404e+00
9.765620000000000189e+00
9.796139999999999404e+00
9.796139999999999404e+00
9.735110000000000596e+00
9.826660000000000394e+00
9.796139999999999404e+00
9.826660000000000394e+00
9.796139999999999404e+00
9.796139999999999404e+00
9.735110000000000596e+00
9.796139999999999404e+00
9.765620000000000189e+00
9.796139999999999404e+00
9.796139999999999404e+00
9.735110000000000596e+00
9.826660000000000394e+00
9.765620000000000189e+00
9.796139999999999404e+00
9.796139999999999404e+00
9.826660000000000394e+00
9.796139999999999404e+00
9.765620000000000189e+00
9.765620000000000189e+00
9.765620000000000189e+00
9.796139999999999404e+00
9.765620000000000189e+00
9.796139999999999404e+00
9.765620000000000189e+00
9.796139999999999404e+00
9.765620000000000189e+00
9.796139999999999404e+00
9.796139999999999404e+00
9.765620000000000189e+00
9.765620000000000189e+00
9.826660000000000394e+00
9.735110000000000596e+00
9.765620000000000189e+00
9.796139999999999404e+00
9.765620000000000189e+00
9.735110000000000596e+00
9.857179999999999609e+00
9.765620000000000189e+00
9.796139999999999404e+00
9.765620000000000189e+00
9.796139999999999404e+00
9.796139999999999404e+00
9.765620000000000189e+00
9.796139999999999404e+00
9.796139999999999404e+00
9.765620000000000189e+00
9.796139999999999404e+00
9.765620000000000189e+00
9.765620000000000189e+00
9.765620000000000189e+00
9.735110000000000596e+00
9.765620000000000189e+00
9.765620000000000189e+00
9.735110000000000596e+00
9.796139999999999404e+00
9.735110000000000596e+00
9.735110000000000596e+00
9.735110000000000596e+00
9.765620000000000189e+00
9.765620000000000189e+00
9.765620000000000189e+00
9.735110000000000596e+00
9.735110000000000596e+00
9.796139999999999404e+00
9.735110000000000596e+00
9.735110000000000596e+00
9.765620000000000189e+00
9.704589999999999606e+00
9.765620000000000189e+00
9.765620000000000189e+00
9.765620000000000189e+00
9.765620000000000189e+00
9.765620000000000189e+00
9.735110000000000596e+00
9.765620000000000189e+00
9.735110000000000596e+00
9.765620000000000189e+00
9.765620000000000189e+00
9.765620000000000189e+00
9.735110000000000596e+00
9.765620000000000189e+00
9.765620000000000189e+00
9.735110000000000596e+00
9.735110000000000596e+00
9.765620000000000189e+00
9.674070000000000391e+00
9.735110000000000596e+00
9.704589999999999606e+00
9.735110000000000596e+00
9.765620000000000189e+00
9.765620000000000189e+00
9.765620000000000189e+00
9.765620000000000189e+00
9.765620000000000189e+00
9.704589999999999606e+00
9.735110000000000596e+00
9.735110000000000596e+00
9.765620000000000189e+00
9.704589999999999606e+00
9.735110000000000596e+00
9.765620000000000189e+00
9.735110000000000596e+00
9.735110000000000596e+00
9.765620000000000189e+00
9.735110000000000596e+00
9.765620000000000189e+00
9.735110000000000596e+00
9.735110000000000596e+00
9.735110000000000596e+00
9.765620000000000189e+00
9.765620000000000189e+00
9.735110000000000596e+00
9.765620000000000189e+00
9.735110000000000596e+00
9.765620000000000189e+00
9.704589999999999606e+00
9.765620000000000189e+00
9.735110000000000596e+00
9.735110000000000596e+00
9.735110000000000596e+00
9.735110000000000596e+00
9.735110000000000596e+00
9.796139999999999404e+00
9.765620000000000189e+00
9.796139999999999404e+00
9.735110000000000596e+00
9.765620000000000189e+00
9.735110000000000596e+00
9.765620000000000189e+00
9.796139999999999404e+00
9.765620000000000189e+00
9.765620000000000189e+00
9.735110000000000596e+00
9.704589999999999606e+00
9.704589999999999606e+00
9.674070000000000391e+00
9.735110000000000596e+00
9.704589999999999606e+00
9.765620000000000189e+00
9.704589999999999606e+00
9.704589999999999606e+00
9.704589999999999606e+00
9.765620000000000189e+00
9.704589999999999606e+00
9.704589999999999606e+00
9.704589999999999606e+00
9.704589999999999606e+00
9.704589999999999606e+00
9.704589999999999606e+00
9.704589999999999606e+00
9.704589999999999606e+00
9.735110000000000596e+00
9.765620000000000189e+00
9.735110000000000596e+00
9.765620000000000189e+00
9.704589999999999606e+00
9.735110000000000596e+00
9.704589999999999606e+00
9.735110000000000596e+00
9.704589999999999606e+00
9.704589999999999606e+00
9.735110000000000596e+00
9.735110000000000596e+00
9.704589999999999606e+00
9.704589999999999606e+00
9.735110000000000596e+00
9.735110000000000596e+00
9.704589999999999606e+00
9.735110000000000596e+00
9.704589999999999606e+00
9.735110000000000596e+00
9.735110000000000596e+00
9.643549999999999400e+00
9.704589999999999606e+00
9.704589999999999606e+00
9.735110000000000596e+00
9.704589999999999606e+00
9.674070000000000391e+00
9.704589999999999606e+00
9.704589999999999606e+00
9.704589999999999606e+00
9.704589999999999606e+00
9.735110000000000596e+00
9.735110000000000596e+00
9.704589999999999606e+00
9.704589999999999606e+00
9.704589999999999606e+00
9.674070000000000391e+00
9.735110000000000596e+00
9.735110000000000596e+00
9.735110000000000596e+00
9.704589999999999606e+00
9.735110000000000596e+00
9.704589999999999606e+00
9.735110000000000596e+00
9.674070000000000391e+00
9.735110000000000596e+00
9.704589999999999606e+00
9.735110000000000596e+00
9.735110000000000596e+00
9.704589999999999606e+00
9.704589999999999606e+00
9.735110000000000596e+00
9.674070000000000391e+00
9.765620000000000189e+00
9.704589999999999606e+00
9.735110000000000596e+00
9.735110000000000596e+00
9.704589999999999606e+00
9.735110000000000596e+00
9.735110000000000596e+00
9.704589999999999606e+00
9.704589999999999606e+00
9.704589999999999606e+00
9.765620000000000189e+00
9.704589999999999606e+00
9.704589999999999606e+00
9.704589999999999606e+00
9.735110000000000596e+00
9.735110000000000596e+00
9.704589999999999606e+00
9.704589999999999606e+00
9.674070000000000391e+00
9.704589999999999606e+00
9.704589999999999606e+00
9.674070000000000391e+00
9.643549999999999400e+00
9.704589999999999606e+00
9.674070000000000391e+00
9.674070000000000391e+00
9.704589999999999606e+00
9.674070000000000391e+00
9.674070000000000391e+00
9.704589999999999606e+00
9.674070000000000391e+00
9.643549999999999400e+00
9.704589999999999606e+00
9.704589999999999606e+00
9.704589999999999606e+00
9.735110000000000596e+00
9.704589999999999606e+00
9.674070000000000391e+00
9.674070000000000391e+00
9.704589999999999606e+00
9.704589999999999606e+00
9.643549999999999400e+00
9.674070000000000391e+00
9.643549999999999400e+00
9.674070000000000391e+00
9.674070000000000391e+00
9.674070000000000391e+00
9.674070000000000391e+00
9.674070000000000391e+00
9.674070000000000391e+00
9.674070000000000391e+00
9.643549999999999400e+00
9.704589999999999606e+00
9.674070000000000391e+00
9.643549999999999400e+00
9.674070000000000391e+00
9.674070000000000391e+00
9.674070000000000391e+00
9.674070000000000391e+00
9.643549999999999400e+00
9.704589999999999606e+00
9.674070000000000391e+00
9.704589999999999606e+00
9.643549999999999400e+00
9.674070000000000391e+00
9.674070000000000391e+00
9.674070000000000391e+00
9.674070000000000391e+00
9.735110000000000596e+00
9.674070000000000391e+00
9.704589999999999606e+00
9.704589999999999606e+00
9.674070000000000391e+00
9.674070000000000391e+00
9.674070000000000391e+00
9.704589999999999606e+00
9.674070000000000391e+00
9.704589999999999606e+00
9.704589999999999606e+00
9.643549999999999400e+00
9.674070000000000391e+00
9.674070000000000391e+00
9.735110000000000596e+00
9.735110000000000596e+00
9.674070000000000391e+00
9.704589999999999606e+00
9.735110000000000596e+00
9.704589999999999606e+00
9.704589999999999606e+00
9.674070000000000391e+00
9.704589999999999606e+00
9.643549999999999400e+00
9.674070000000000391e+00
9.643549999999999400e+00
9.704589999999999606e+00
9.735110000000000596e+00
9.704589999999999606e+00
9.643549999999999400e+00
9.704589999999999606e+00
9.674070000000000391e+00
9.643549999999999400e+00
9.674070000000000391e+00
9.643549999999999400e+00
9.674070000000000391e+00
9.704589999999999606e+00
9.674070000000000391e+00
9.704589999999999606e+00
9.674070000000000391e+00
9.704589999999999606e+00
9.643549999999999400e+00
9.674070000000000391e+00
9.613039999999999807e+00
9.613039999999999807e+00
9.674070000000000391e+00
9.643549999999999400e+00
9.674070000000000391e+00
9.643549999999999400e+00
9.643549999999999400e+00
9.704589999999999606e+00
9.674070000000000391e+00
9.643549999999999400e+00
9.674070000000000391e+00
9.643549999999999400e+00
9.613039999999999807e+00
9.582520000000000593e+00
9.643549999999999400e+00
9.643549999999999400e+00
9.643549999999999400e+00
9.613039999999999807e+00
9.613039999999999807e+00
9.674070000000000391e+00
9.643549999999999400e+00
9.674070000000000391e+00
9.674070000000000391e+00
9.613039999999999807e+00
9.674070000000000391e+00
9.674070000000000391e+00
9.643549999999999400e+00
9.674070000000000391e+00
9.674070000000000391e+00
9.643549999999999400e+00
9.643549999999999400e+00
9.643549999999999400e+00
9.674070000000000391e+00
9.643549999999999400e+00
9.643549999999999400e+00
9.643549999999999400e+00
9.674070000000000391e+00
9.674070000000000391e+00
9.674070000000000391e+00
9.704589999999999606e+00
9.674070000000000391e+00
9.643549999999999400e+00
9.643549999999999400e+00
9.643549999999999400e+00
9.643549999999999400e+00
9.643549999999999400e+00
9.643549999999999400e+00
9.704589999999999606e+00
9.674070000000000391e+00
9.643549999999999400e+00
9.674070000000000391e+00
9.704589999999999606e+00
9.643549999999999400e+00
9.643549999999999400e+00
9.643549999999999400e+00
9.674070000000000391e+00
9.613039999999999807e+00
9.643549999999999400e+00
9.643549999999999400e+00
9.643549999999999400e+00
9.643549999999999400e+00
9.643549999999999400e+00
9.613039999999999807e+00
9.643549999999999400e+00
9.643549999999999400e+00
9.643549999999999400e+00
9.643549999999999400e+00
9.613039999999999807e+00
9.613039999999999807e+00
9.613039999999999807e+00
9.643549999999999400e+00
9.643549999999999400e+00
9.704589999999999606e+00
9.643549999999999400e+00
9.643549999999999400e+00
9.643549999999999400e+00
9.643549999999999400e+00
9.643549999999999400e+00
9.643549999999999400e+00
9.643549999999999400e+00
9.674070000000000391e+00
9.643549999999999400e+00
9.643549999999999400e+00
9.643549999999999400e+00
9.643549999999999400e+00
9.674070000000000391e+00
9.643549999999999400e+00
9.643549999999999400e+00
9.613039999999999807e+00
9.674070000000000391e+00
9.643549999999999400e+00
9.613039999999999807e+00
9.643549999999999400e+00
9.613039999999999807e+00
9.613039999999999807e+00
9.613039999999999807e+00
9.643549999999999400e+00
9.674070000000000391e+00
9.613039999999999807e+00
9.643549999999999400e+00
9.674070000000000391e+00
9.704589999999999606e+00
9.613039999999999807e+00
9.613039999999999807e+00
9.643549999999999400e+00
9.613039999999999807e+00
9.582520000000000593e+00
9.674070000000000391e+00
9.613039999999999807e+00
9.643549999999999400e+00
9.643549999999999400e+00
9.674070000000000391e+00
9.674070000000000391e+00
9.643549999999999400e+00
9.613039999999999807e+00
9.643549999999999400e+00
9.643549999999999400e+00
9.643549999999999400e+00
9.643549999999999400e+00
9.613039999999999807e+00
9.643549999999999400e+00
9.582520000000000593e+00
9.674070000000000391e+00
9.613039999999999807e+00
9.613039999999999807e+00
9.643549999999999400e+00
9.643549999999999400e+00
9.613039999999999807e+00
9.643549999999999400e+00
9.613039999999999807e+00
9.613039999999999807e+00
9.582520000000000593e+00
9.613039999999999807e+00
9.674070000000000391e+00
9.643549999999999400e+00
9.704589999999999606e+00
9.613039999999999807e+00
9.643549999999999400e+00
9.613039999999999807e+00
9.643549999999999400e+00
9.643549999999999400e+00
9.613039999999999807e+00
9.643549999999999400e+00
9.613039999999999807e+00
9.643549999999999400e+00
9.643549999999999400e+00
9.613039999999999807e+00
9.643549999999999400e+00
9.643549999999999400e+00
9.643549999999999400e+00
9.674070000000000391e+00
9.643549999999999400e+00
9.613039999999999807e+00
9.613039999999999807e+00
9.582520000000000593e+00
9.643549999999999400e+00
9.613039999999999807e+00
9.643549999999999400e+00
9.613039999999999807e+00
9.613039999999999807e+00
9.582520000000000593e+00
9.643549999999999400e+00
9.643549999999999400e+00
9.674070000000000391e+00
9.674070000000000391e+00
9.613039999999999807e+00
9.643549999999999400e+00
9.613039999999999807e+00
9.613039999999999807e+00
9.582520000000000593e+00
9.613039999999999807e+00
9.643549999999999400e+00
9.643549999999999400e+00
9.674070000000000391e+00
9.613039999999999807e+00
9.643549999999999400e+00
9.613039999999999807e+00
9.643549999999999400e+00
9.643549999999999400e+00
9.643549999999999400e+00
9.582520000000000593e+00
9.643549999999999400e+00
9.613039999999999807e+00
9.643549999999999400e+00
9.582520000000000593e+00
9.674070000000000391e+00
9.613039999999999807e+00
9.643549999999999400e+00
9.551999999999999602e+00
9.582520000000000593e+00
9.613039999999999807e+00
9.582520000000000593e+00
9.613039999999999807e+00
9.582520000000000593e+00
9.582520000000000593e+00
9.613039999999999807e+00
9.613039999999999807e+00
9.582520000000000593e+00
9.582520000000000593e+00
9.643549999999999400e+00
9.582520000000000593e+00
9.582520000000000593e+00
9.613039999999999807e+00
9.613039999999999807e+00
9.613039999999999807e+00
9.582520000000000593e+00
9.643549999999999400e+00
9.582520000000000593e+00
9.582520000000000593e+00
9.643549999999999400e+00
9.551999999999999602e+00
9.582520000000000593e+00
9.613039999999999807e+00
9.582520000000000593e+00
9.643549999999999400e+00
9.582520000000000593e+00
9.582520000000000593e+00
9.613039999999999807e+00
9.643549999999999400e+00
9.613039999999999807e+00
9.643549999999999400e+00
9.643549999999999400e+00
9.582520000000000593e+00
9.613039999999999807e+00
9.582520000000000593e+00
9.643549999999999400e+00
9.613039999999999807e+00
9.613039999999999807e+00
9.582520000000000593e+00
9.613039999999999807e+00
9.613039999999999807e+00
9.613039999999999807e+00
9.613039999999999807e+00
9.582520000000000593e+00
9.613039999999999807e+00
9.551999999999999602e+00
9.613039999999999807e+00
9.582520000000000593e+00
9.582520000000000593e+00
9.613039999999999807e+00
9.613039999999999807e+00
9.613039999999999807e+00
9.643549999999999400e+00
9.613039999999999807e+00
9.613039999999999807e+00
9.551999999999999602e+00
9.613039999999999807e+00
9.551999999999999602e+00
9.582520000000000593e+00
9.582520000000000593e+00
9.613039999999999807e+00
9.613039999999999807e+00
9.613039999999999807e+00
9.613039999999999807e+00
9.582520000000000593e+00
9.613039999999999807e+00
9.613039999999999807e+00
9.613039999999999807e+00
9.643549999999999400e+00
9.613039999999999807e+00
9.613039999999999807e+00
9.613039999999999807e+00
9.582520000000000593e+00
9.613039999999999807e+00
9.582520000000000593e+00
9.643549999999999400e+00
9.613039999999999807e+00
9.582520000000000593e+00
9.613039999999999807e+00
9.643549999999999400e+00
9.613039999999999807e+00
9.582520000000000593e+00
9.582520000000000593e+00
9.613039999999999807e+00
9.582520000000000593e+00
9.643549999999999400e+00
9.613039999999999807e+00
9.613039999999999807e+00
9.582520000000000593e+00
9.582520000000000593e+00
9.551999999999999602e+00
9.613039999999999807e+00
9.582520000000000593e+00
9.643549999999999400e+00
9.613039999999999807e+00
9.613039999999999807e+00
9.582520000000000593e+00
9.582520000000000593e+00
9.582520000000000593e+00
9.613039999999999807e+00
9.582520000000000593e+00
9.551999999999999602e+00
9.582520000000000593e+00
9.551999999999999602e+00
9.521480000000000388e+00
9.582520000000000593e+00
9.613039999999999807e+00
9.582520000000000593e+00
9.582520000000000593e+00
9.582520000000000593e+00
9.582520000000000593e+00
9.551999999999999602e+00
9.551999999999999602e+00
9.582520000000000593e+00
9.613039999999999807e+00
9.582520000000000593e+00
9.582520000000000593e+00
9.582520000000000593e+00
9.582520000000000593e+00
9.582520000000000593e+00
9.582520000000000593e+00
9.551999999999999602e+00
9.613039999999999807e+00
9.613039999999999807e+00
9.582520000000000593e+00
9.582520000000000593e+00
9.582520000000000593e+00
9.551999999999999602e+00
9.613039999999999807e+00
9.582520000000000593e+00
9.551999999999999602e+00
9.613039999999999807e+00
9.551999999999999602e+00
9.551999999999999602e+00
9.582520000000000593e+00
9.551999999999999602e+00
9.551999999999999602e+00
9.582520000000000593e+00
9.551999999999999602e+00
9.551999999999999602e+00
9.551999999999999602e+00
9.613039999999999807e+00
9.551999999999999602e+00
9.582520000000000593e+00
9.613039999999999807e+00
9.551999999999999602e+00
9.521480000000000388e+00
9.613039999999999807e+00
9.551999999999999602e+00
9.613039999999999807e+00
9.582520000000000593e+00
9.551999999999999602e+00
9.521480000000000388e+00
9.582520000000000593e+00
9.582520000000000593e+00
9.551999999999999602e+00
9.613039999999999807e+00
9.521480000000000388e+00
9.582520000000000593e+00
9.582520000000000593e+00
9.551999999999999602e+00
9.613039999999999807e+00
9.582520000000000593e+00
9.521480000000000388e+00
9.613039999999999807e+00
9.582520000000000593e+00
9.582520000000000593e+00
9.551999999999999602e+00
9.551999999999999602e+00
9.582520000000000593e+00
9.582520000000000593e+00
9.582520000000000593e+00
9.582520000000000593e+00
9.582520000000000593e+00
9.582520000000000593e+00
9.613039999999999807e+00
9.582520000000000593e+00
9.613039999999999807e+00
9.551999999999999602e+00
9.613039999999999807e+00
9.582520000000000593e+00
9.582520000000000593e+00
9.613039999999999807e+00
9.551999999999999602e+00
9.613039999999999807e+00
9.551999999999999602e+00
9.551999999999999602e+00
9.613039999999999807e+00
9.582520000000000593e+00
9.582520000000000593e+00
9.551999999999999602e+00
9.613039999999999807e+00
9.582520000000000593e+00
9.551999999999999602e+00
9.613039999999999807e+00
9.613039999999999807e+00
9.582520000000000593e+00
9.551999999999999602e+00
9.551999999999999602e+00
9.551999999999999602e+00
9.521480000000000388e+00
9.551999999999999602e+00
9.521480000000000388e+00
9.582520000000000593e+00
9.582520000000000593e+00
9.551999999999999602e+00
9.521480000000000388e+00
9.582520000000000593e+00
9.551999999999999602e+00
9.551999999999999602e+00
9.521480000000000388e+00
9.521480000000000388e+00
9.582520000000000593e+00
9.521480000000000388e+00
9.521480000000000388e+00
9.551999999999999602e+00
9.551999999999999602e+00
9.551999999999999602e+00
9.521480000000000388e+00
9.521480000000000388e+00
9.521480000000000388e+00
9.490970000000000795e+00
9.582520000000000593e+00
9.521480000000000388e+00
9.521480000000000388e+00
9.551999999999999602e+00
9.551999999999999602e+00
9.521480000000000388e+00
9.551999999999999602e+00
9.521480000000000388e+00
9.551999999999999602e+00
9.521480000000000388e+00
9.521480000000000388e+00
9.521480000000000388e+00
9.551999999999999602e+00
9.521480000000000388e+00
9.490970000000000795e+00
9.551999999999999602e+00
9.521480000000000388e+00
9.551999999999999602e+00
9.521480000000000388e+00
9.582520000000000593e+00
9.551999999999999602e+00
9.551999999999999602e+00
9.551999999999999602e+00
9.521480000000000388e+00
9.521480000000000388e+00
9.521480000000000388e+00
9.521480000000000388e+00
9.551999999999999602e+00
9.551999999999999602e+00
9.551999999999999602e+00
9.521480000000000388e+00
9.551999999999999602e+00
9.521480000000000388e+00
9.521480000000000388e+00
9.582520000000000593e+00
9.551999999999999602e+00
9.521480000000000388e+00
9.582520000000000593e+00
9.551999999999999602e+00
9.521480000000000388e+00
9.551999999999999602e+00
9.490970000000000795e+00
9.521480000000000388e+00
9.551999999999999602e+00
9.521480000000000388e+00
9.551999999999999602e+00
9.521480000000000388e+00
9.551999999999999602e+00
9.551999999999999602e+00
9.551999999999999602e+00
9.521480000000000388e+00
9.521480000000000388e+00
9.551999999999999602e+00
9.551999999999999602e+00
9.521480000000000388e+00
9.551999999999999602e+00
9.551999999999999602e+00
9.521480000000000388e+00
9.551999999999999602e+00
9.551999999999999602e+00
9.551999999999999602e+00
9.551999999999999602e+00
9.582520000000000593e+00
9.582520000000000593e+00
9.551999999999999602e+00
9.582520000000000593e+00
9.551999999999999602e+00
9.551999999999999602e+00
9.521480000000000388e+00
9.551999999999999602e+00
9.551999999999999602e+00
9.521480000000000388e+00
9.551999999999999602e+00
9.521480000000000388e+00
9.490970000000000795e+00
9.551999999999999602e+00
9.521480000000000388e+00
9.551999999999999602e+00
9.551999999999999602e+00
9.551999999999999602e+00
9.551999999999999602e+00
9.521480000000000388e+00
9.551999999999999602e+00
9.582520000000000593e+00
9.521480000000000388e+00
9.521480000000000388e+00
9.582520000000000593e+00
9.521480000000000388e+00
9.551999999999999602e+00
9.521480000000000388e+00
9.521480000000000388e+00
9.521480000000000388e+00
9.521480000000000388e+00
9.551999999999999602e+00
9.521480000000000388e+00
9.521480000000000388e+00
9.521480000000000388e+00
9.551999999999999602e+00
9.460449999999999804e+00
9.490970000000000795e+00
9.521480000000000388e+00
9.490970000000000795e+00
9.490970000000000795e+00
9.551999999999999602e+00
9.521480000000000388e+00
9.521480000000000388e+00
9.490970000000000795e+00
9.521480000000000388e+00
9.521480000000000388e+00
9.521480000000000388e+00
9.551999999999999602e+00
9.490970000000000795e+00
9.490970000000000795e+00
9.521480000000000388e+00
9.490970000000000795e+00
9.521480000000000388e+00
9.490970000000000795e+00
9.460449999999999804e+00
9.490970000000000795e+00
9.460449999999999804e+00
9.521480000000000388e+00
9.490970000000000795e+00
9.551999999999999602e+00
9.521480000000000388e+00
9.521480000000000388e+00
9.521480000000000388e+00
9.490970000000000795e+00
9.490970000000000795e+00
9.490970000000000795e+00
9.613039999999999807e+00
9.521480000000000388e+00
9.460449999999999804e+00
9.521480000000000388e+00
9.521480000000000388e+00
9.490970000000000795e+00
9.521480000000000388e+00
9.551999999999999602e+00
9.460449999999999804e+00
9.460449999999999804e+00
9.521480000000000388e+00
9.521480000000000388e+00
9.521480000000000388e+00
9.521480000000000388e+00
9.521480000000000388e+00
9.521480000000000388e+00
9.490970000000000795e+00
9.551999999999999602e+00
9.490970000000000795e+00
9.460449999999999804e+00
9.521480000000000388e+00
9.551999999999999602e+00
9.521480000000000388e+00
9.521480000000000388e+00
9.551999999999999602e+00
9.521480000000000388e+00
9.551999999999999602e+00
9.490970000000000795e+00
9.490970000000000795e+00
9.490970000000000795e+00
9.490970000000000795e+00
9.521480000000000388e+00
9.521480000000000388e+00
9.521480000000000388e+00
9.521480000000000388e+00
9.490970000000000795e+00
9.490970000000000795e+00
9.521480000000000388e+00
9.490970000000000795e+00
9.521480000000000388e+00
9.521480000000000388e+00
9.521480000000000388e+00
9.551999999999999602e+00
9.521480000000000388e+00
9.521480000000000388e+00
9.429930000000000589e+00
9.521480000000000388e+00
9.490970000000000795e+00
9.460449999999999804e+00
9.551999999999999602e+00
9.521480000000000388e+00
9.490970000000000795e+00
9.521480000000000388e+00
9.521480000000000388e+00
9.521480000000000388e+00
9.551999999999999602e+00
9.490970000000000795e+00
9.521480000000000388e+00
9.521480000000000388e+00
9.521480000000000388e+00
9.490970000000000795e+00
9.521480000000000388e+00
9.551999999999999602e+00
9.551999999999999602e+00
9.521480000000000388e+00
9.460449999999999804e+00
9.582520000000000593e+00
9.521480000000000388e+00
9.490970000000000795e+00
9.521480000000000388e+00
9.521480000000000388e+00
9.521480000000000388e+00
9.551999999999999602e+00
9.521480000000000388e+00
9.521480000000000388e+00
9.490970000000000795e+00
9.460449999999999804e+00
9.490970000000000795e+00
9.521480000000000388e+00
9.460449999999999804e+00
9.521480000000000388e+00
9.490970000000000795e+00
9.521480000000000388e+00
9.490970000000000795e+00
9.490970000000000795e+00
9.490970000000000795e+00
9.460449999999999804e+00
9.521480000000000388e+00
9.460449999999999804e+00
9.490970000000000795e+00
9.460449999999999804e+00
9.490970000000000795e+00
9.460449999999999804e+00
9.490970000000000795e+00
9.460449999999999804e+00
9.490970000000000795e+00
9.490970000000000795e+00
9.490970000000000795e+00
9.460449999999999804e+00
9.490970000000000795e+00
9.460449999999999804e+00
9.460449999999999804e+00
9.490970000000000795e+00
9.460449999999999804e+00
9.460449999999999804e+00
9.490970000000000795e+00
9.460449999999999804e+00
9.460449999999999804e+00
9.460449999999999804e+00
9.490970000000000795e+00
9.460449999999999804e+00
9.460449999999999804e+00
9.460449999999999804e+00
9.460449999999999804e+00
9.521480000000000388e+00
9.460449999999999804e+00
9.460449999999999804e+00
9.521480000000000388e+00
9.429930000000000589e+00
9.490970000000000795e+00
9.490970000000000795e+00
9.460449999999999804e+00
9.521480000000000388e+00
9.490970000000000795e+00
9.490970000000000795e+00
9.460449999999999804e+00
9.521480000000000388e+00
9.490970000000000795e+00
9.490970000000000795e+00
9.521480000000000388e+00
9.429930000000000589e+00
9.460449999999999804e+00
9.460449999999999804e+00
9.460449999999999804e+00
9.490970000000000795e+00
9.460449999999999804e+00
9.460449999999999804e+00
9.490970000000000795e+00
9.460449999999999804e+00
9.490970000000000795e+00
9.460449999999999804e+00
9.490970000000000795e+00
9.460449999999999804e+00
9.460449999999999804e+00
9.521480000000000388e+00
9.460449999999999804e+00
9.490970000000000795e+00
9.460449999999999804e+00
9.460449999999999804e+00
9.460449999999999804e+00
9.490970000000000795e+00
9.460449999999999804e+00
9.460449999999999804e+00
9.490970000000000795e+00
9.490970000000000795e+00
9.490970000000000795e+00
9.490970000000000795e+00
9.490970000000000795e+00
9.521480000000000388e+00
9.490970000000000795e+00
9.460449999999999804e+00
9.460449999999999804e+00
9.490970000000000795e+00
9.460449999999999804e+00
9.460449999999999804e+00
9.460449999999999804e+00
9.460449999999999804e+00
9.429930000000000589e+00
9.521480000000000388e+00
9.490970000000000795e+00
9.521480000000000388e+00
9.460449999999999804e+00
9.460449999999999804e+00
9.460449999999999804e+00
9.460449999999999804e+00
9.521480000000000388e+00
9.460449999999999804e+00
9.490970000000000795e+00
9.429930000000000589e+00
9.490970000000000795e+00
9.521480000000000388e+00
9.460449999999999804e+00
9.460449999999999804e+00
9.490970000000000795e+00
9.460449999999999804e+00
9.490970000000000795e+00
9.460449999999999804e+00
9.460449999999999804e+00
9.490970000000000795e+00
9.490970000000000795e+00
9.490970000000000795e+00
9.460449999999999804e+00
9.490970000000000795e+00
9.460449999999999804e+00
9.490970000000000795e+00
9.460449999999999804e+00
9.490970000000000795e+00
9.490970000000000795e+00
9.490970000000000795e+00
9.521480000000000388e+00
9.490970000000000795e+00
9.460449999999999804e+00
9.460449999999999804e+00
9.490970000000000795e+00
9.460449999999999804e+00
9.490970000000000795e+00
9.460449999999999804e+00
9.460449999999999804e+00
9.460449999999999804e+00
9.460449999999999804e+00
9.399409999999999599e+00
9.429930000000000589e+00
9.429930000000000589e+00
9.490970000000000795e+00
9.460449999999999804e+00
9.399409999999999599e+00
9.429930000000000589e+00
9.460449999999999804e+00
9.399409999999999599e+00
9.460449999999999804e+00
9.429930000000000589e+00
9.429930000000000589e+00
9.460449999999999804e+00
9.429930000000000589e+00
9.460449999999999804e+00
9.490970000000000795e+00
9.429930000000000589e+00
9.429930000000000589e+00
9.429930000000000589e+00
9.460449999999999804e+00
9.460449999999999804e+00
9.399409999999999599e+00
9.460449999999999804e+00
9.429930000000000589e+00
9.460449999999999804e+00
9.460449999999999804e+00
9.460449999999999804e+00
9.399409999999999599e+00
9.460449999999999804e+00
9.460449999999999804e+00
9.460449999999999804e+00
9.429930000000000589e+00
9.460449999999999804e+00
9.429930000000000589e+00
9.460449999999999804e+00
9.460449999999999804e+00
9.399409999999999599e+00
9.429930000000000589e+00
9.429930000000000589e+00
9.429930000000000589e+00
9.490970000000000795e+00
9.429930000000000589e+00
9.460449999999999804e+00
9.429930000000000589e+00
9.429930000000000589e+00
9.460449999999999804e+00
9.429930000000000589e+00
9.460449999999999804e+00
9.460449999999999804e+00
9.429930000000000589e+00
9.460449999999999804e+00
9.429930000000000589e+00
9.460449999999999804e+00
9.490970000000000795e+00
9.460449999999999804e+00
9.460449999999999804e+00
9.429930000000000589e+00
9.490970000000000795e+00
9.429930000000000589e+00
9.460449999999999804e+00
9.399409999999999599e+00
9.429930000000000589e+00
9.429930000000000589e+00
9.429930000000000589e+00
9.460449999999999804e+00
9.429930000000000589e+00
9.460449999999999804e+00
9.429930000000000589e+00
9.490970000000000795e+00
9.460449999999999804e+00
9.490970000000000795e+00
9.460449999999999804e+00
9.460449999999999804e+00
9.490970000000000795e+00
9.490970000000000795e+00
9.460449999999999804e+00
9.490970000000000795e+00
9.460449999999999804e+00
9.460449999999999804e+00
9.490970000000000795e+00
9.460449999999999804e+00
9.490970000000000795e+00
9.460449999999999804e+00
9.490970000000000795e+00
9.460449999999999804e+00
9.460449999999999804e+00
9.521480000000000388e+00
9.460449999999999804e+00
9.460449999999999804e+00
9.460449999999999804e+00
9.521480000000000388e+00
9.521480000000000388e+00
9.460449999999999804e+00
9.490970000000000795e+00
9.460449999999999804e+00
9.521480000000000388e+00
9.490970000000000795e+00
9.490970000000000795e+00
9.521480000000000388e+00
9.460449999999999804e+00
9.460449999999999804e+00
9.460449999999999804e+00
9.429930000000000589e+00
9.429930000000000589e+00
9.460449999999999804e+00
9.490970000000000795e+00
9.460449999999999804e+00
9.521480000000000388e+00
9.490970000000000795e+00
9.460449999999999804e+00
9.521480000000000388e+00
9.521480000000000388e+00
9.460449999999999804e+00
9.490970000000000795e+00
9.460449999999999804e+00
9.490970000000000795e+00
9.490970000000000795e+00
9.490970000000000795e+00
9.490970000000000795e+00
9.460449999999999804e+00
9.521480000000000388e+00
9.460449999999999804e+00
9.490970000000000795e+00
9.490970000000000795e+00
9.460449999999999804e+00
9.551999999999999602e+00
9.460449999999999804e+00
9.521480000000000388e+00
9.490970000000000795e+00
9.460449999999999804e+00
9.490970000000000795e+00
9.460449999999999804e+00
9.460449999999999804e+00
9.490970000000000795e+00
9.460449999999999804e+00
9.490970000000000795e+00
9.460449999999999804e+00
9.490970000000000795e+00
9.490970000000000795e+00
9.460449999999999804e+00
9.460449999999999804e+00
9.490970000000000795e+00
9.460449999999999804e+00
9.521480000000000388e+00
9.460449999999999804e+00
9.460449999999999804e+00
9.490970000000000795e+00
9.490970000000000795e+00
9.490970000000000795e+00
9.490970000000000795e+00
9.460449999999999804e+00
9.490970000000000795e+00
9.460449999999999804e+00
9.490970000000000795e+00
9.460449999999999804e+00
9.490970000000000795e+00
9.460449999999999804e+00
9.460449999999999804e+00
9.490970000000000795e+00
9.460449999999999804e+00
9.490970000000000795e+00
9.429930000000000589e+00
9.490970000000000795e+00
9.521480000000000388e+00
9.490970000000000795e+00
9.490970000000000795e+00
9.490970000000000795e+00
9.460449999999999804e+00
9.521480000000000388e+00
9.460449999999999804e+00
9.460449999999999804e+00
9.490970000000000795e+00
9.490970000000000795e+00
9.490970000000000795e+00
9.429930000000000589e+00
9.490970000000000795e+00
9.490970000000000795e+00
9.490970000000000795e+00
9.490970000000000795e+00
9.490970000000000795e+00
9.521480000000000388e+00
9.490970000000000795e+00
9.490970000000000795e+00
9.521480000000000388e+00
9.460449999999999804e+00
9.490970000000000795e+00
9.460449999999999804e+00
9.490970000000000795e+00
9.490970000000000795e+00
9.490970000000000795e+00
9.490970000000000795e+00
9.460449999999999804e+00
9.460449999999999804e+00
9.460449999999999804e+00
9.460449999999999804e+00
9.460449999999999804e+00
9.460449999999999804e+00
9.429930000000000589e+00
9.521480000000000388e+00
9.460449999999999804e+00
9.490970000000000795e+00
9.490970000000000795e+00
9.460449999999999804e+00
9.490970000000000795e+00
9.460449999999999804e+00
9.521480000000000388e+00
9.490970000000000795e+00
9.490970000000000795e+00
9.460449999999999804e+00
9.429930000000000589e+00
9.490970000000000795e+00
9.460449999999999804e+00
9.460449999999999804e+00
9.460449999999999804e+00
9.521480000000000388e+00
9.429930000000000589e+00
9.490970000000000795e+00
9.490970000000000795e+00
9.490970000000000795e+00
9.460449999999999804e+00
9.521480000000000388e+00
9.521480000000000388e+00
9.490970000000000795e+00
9.490970000000000795e+00
9.490970000000000795e+00
9.429930000000000589e+00
9.490970000000000795e+00
9.460449999999999804e+00
9.460449999999999804e+00
9.460449999999999804e+00
9.490970000000000795e+00
9.490970000000000795e+00
9.521480000000000388e+00
9.460449999999999804e+00
9.521480000000000388e+00
9.460449999999999804e+00
9.460449999999999804e+00
9.490970000000000795e+00
9.490970000000000795e+00
9.490970000000000795e+00
9.460449999999999804e+00
9.490970000000000795e+00
9.460449999999999804e+00
9.490970000000000795e+00
9.460449999999999804e+00
9.460449999999999804e+00
9.490970000000000795e+00
9.521480000000000388e+00
9.490970000000000795e+00
9.551999999999999602e+00
9.521480000000000388e+00
9.521480000000000388e+00
9.551999999999999602e+00
9.490970000000000795e+00
9.521480000000000388e+00
9.490970000000000795e+00
9.551999999999999602e+00
9.521480000000000388e+00
9.490970000000000795e+00
9.460449999999999804e+00
9.490970000000000795e+00
9.551999999999999602e+00
9.521480000000000388e+00
9.490970000000000795e+00
9.551999999999999602e+00
9.521480000000000388e+00
9.521480000000000388e+00
9.521480000000000388e+00
9.490970000000000795e+00
9.521480000000000388e+00
9.490970000000000795e+00
9.490970000000000795e+00
9.490970000000000795e+00
9.521480000000000388e+00
9.551999999999999602e+00
9.521480000000000388e+00
9.490970000000000795e+00
9.490970000000000795e+00
9.460449999999999804e+00
9.460449999999999804e+00
9.490970000000000795e+00
9.521480000000000388e+00
9.551999999999999602e+00
9.490970000000000795e+00
9.521480000000000388e+00
9.521480000000000388e+00
9.551999999999999602e+00
9.521480000000000388e+00
9.521480000000000388e+00
9.582520000000000593e+00
9.521480000000000388e+00
9.551999999999999602e+00
9.521480000000000388e+00
9.521480000000000388e+00
9.490970000000000795e+00
9.551999999999999602e+00
9.551999999999999602e+00
9.490970000000000795e+00
9.521480000000000388e+00
9.521480000000000388e+00
9.490970000000000795e+00
9.521480000000000388e+00
9.521480000000000388e+00
9.490970000000000795e+00
9.521480000000000388e+00
9.521480000000000388e+00
9.521480000000000388e+00
9.460449999999999804e+00
9.490970000000000795e+00
9.490970000000000795e+00
9.490970000000000795e+00
9.460449999999999804e+00
9.490970000000000795e+00
9.460449999999999804e+00
9.521480000000000388e+00
9.460449999999999804e+00
9.521480000000000388e+00
9.551999999999999602e+00
9.490970000000000795e+00
9.521480000000000388e+00
9.490970000000000795e+00
9.551999999999999602e+00
9.551999999999999602e+00
9.490970000000000795e+00
9.551999999999999602e+00
9.460449999999999804e+00
9.521480000000000388e+00
9.521480000000000388e+00
9.490970000000000795e+00
9.521480000000000388e+00
9.551999999999999602e+00
9.551999999999999602e+00
9.521480000000000388e+00
9.551999999999999602e+00
9.521480000000000388e+00
9.521480000000000388e+00
9.521480000000000388e+00
9.490970000000000795e+00
9.521480000000000388e+00
9.490970000000000795e+00
9.521480000000000388e+00
9.551999999999999602e+00
9.521480000000000388e+00
9.490970000000000795e+00
9.490970000000000795e+00
9.551999999999999602e+00
9.551999999999999602e+00
9.521480000000000388e+00
9.490970000000000795e+00
9.521480000000000388e+00
9.521480000000000388e+00
9.521480000000000388e+00
9.521480000000000388e+00
9.521480000000000388e+00
9.551999999999999602e+00
9.490970000000000795e+00
9.521480000000000388e+00
9.521480000000000388e+00
9.521480000000000388e+00
9.551999999999999602e+00
9.521480000000000388e+00
9.551999999999999602e+00
9.521480000000000388e+00
9.551999999999999602e+00
9.582520000000000593e+00
9.521480000000000388e+00
9.551999999999999602e+00
9.551999999999999602e+00
9.521480000000000388e+00
9.582520000000000593e+00
9.521480000000000388e+00
9.521480000000000388e+00
9.551999999999999602e+00
9.490970000000000795e+00
9.551999999999999602e+00
9.551999999999999602e+00
9.521480000000000388e+00
9.551999999999999602e+00
9.551999999999999602e+00
9.521480000000000388e+00
9.521480000000000388e+00
9.521480000000000388e+00
9.582520000000000593e+00
9.551999999999999602e+00
9.521480000000000388e+00
9.521480000000000388e+00
9.551999999999999602e+00
9.582520000000000593e+00
9.582520000000000593e+00
9.551999999999999602e+00
9.551999999999999602e+00
9.582520000000000593e+00
9.521480000000000388e+00
9.551999999999999602e+00
9.582520000000000593e+00
9.551999999999999602e+00
9.521480000000000388e+00
9.551999999999999602e+00
9.551999999999999602e+00
9.551999999999999602e+00
9.551999999999999602e+00
9.490970000000000795e+00
9.521480000000000388e+00
9.551999999999999602e+00
9.551999999999999602e+00
9.521480000000000388e+00
9.551999999999999602e+00
9.551999999999999602e+00
9.582520000000000593e+00
9.521480000000000388e+00
9.490970000000000795e+00
9.551999999999999602e+00
9.551999999999999602e+00
9.521480000000000388e+00
9.521480000000000388e+00
9.551999999999999602e+00
9.551999999999999602e+00
9.521480000000000388e+00
9.490970000000000795e+00
9.521480000000000388e+00
9.551999999999999602e+00
9.551999999999999602e+00
9.582520000000000593e+00
9.613039999999999807e+00
9.582520000000000593e+00
9.551999999999999602e+00
9.613039999999999807e+00
9.551999999999999602e+00
9.582520000000000593e+00
9.582520000000000593e+00
9.613039999999999807e+00
9.582520000000000593e+00
9.582520000000000593e+00
9.582520000000000593e+00
9.551999999999999602e+00
9.582520000000000593e+00
9.582520000000000593e+00
9.582520000000000593e+00
9.582520000000000593e+00
9.521480000000000388e+00
9.613039999999999807e+00
9.582520000000000593e+00
9.551999999999999602e+00
9.582520000000000593e+00
9.551999999999999602e+00
9.582520000000000593e+00
9.582520000000000593e+00
9.613039999999999807e+00
9.582520000000000593e+00
9.582520000000000593e+00
9.674070000000000391e+00
9.551999999999999602e+00
9.613039999999999807e+00
9.582520000000000593e+00
9.582520000000000593e+00
9.613039999999999807e+00
9.582520000000000593e+00
9.613039999999999807e+00
9.551999999999999602e+00
9.582520000000000593e+00
9.613039999999999807e+00
9.551999999999999602e+00
9.551999999999999602e+00
9.582520000000000593e+00
9.582520000000000593e+00
9.613039999999999807e+00
9.551999999999999602e+00
9.582520000000000593e+00
9.582520000000000593e+00
9.551999999999999602e+00
9.613039999999999807e+00
9.582520000000000593e+00
9.582520000000000593e+00
9.582520000000000593e+00
9.582520000000000593e+00
9.582520000000000593e+00
9.582520000000000593e+00
9.613039999999999807e+00
9.582520000000000593e+00
9.613039999999999807e+00
9.582520000000000593e+00
9.521480000000000388e+00
9.613039999999999807e+00
9.613039999999999807e+00
9.582520000000000593e+00
9.582520000000000593e+00
9.613039999999999807e+00
9.551999999999999602e+00
9.551999999999999602e+00
9.582520000000000593e+00
9.582520000000000593e+00
9.582520000000000593e+00
9.582520000000000593e+00
9.613039999999999807e+00
9.551999999999999602e+00
9.582520000000000593e+00
9.582520000000000593e+00
9.582520000000000593e+00
9.582520000000000593e+00
9.582520000000000593e+00
9.643549999999999400e+00
9.613039999999999807e+00
9.613039999999999807e+00
9.643549999999999400e+00
9.613039999999999807e+00
9.613039999999999807e+00
9.613039999999999807e+00
9.582520000000000593e+00
9.643549999999999400e+00
9.643549999999999400e+00
9.613039999999999807e+00
9.582520000000000593e+00
9.613039999999999807e+00
9.613039999999999807e+00
9.613039999999999807e+00
9.582520000000000593e+00
9.643549999999999400e+00
9.582520000000000593e+00
9.643549999999999400e+00
9.582520000000000593e+00
9.613039999999999807e+00
9.582520000000000593e+00
9.582520000000000593e+00
9.643549999999999400e+00
9.613039999999999807e+00
9.582520000000000593e+00
9.613039999999999807e+00
9.582520000000000593e+00
9.613039999999999807e+00
9.643549999999999400e+00
9.582520000000000593e+00
9.613039999999999807e+00
9.582520000000000593e+00
9.582520000000000593e+00
9.551999999999999602e+00
9.613039999999999807e+00
9.582520000000000593e+00
9.582520000000000593e+00
9.582520000000000593e+00
9.613039999999999807e+00
9.643549999999999400e+00
9.582520000000000593e+00
9.582520000000000593e+00
9.582520000000000593e+00
9.613039999999999807e+00
9.582520000000000593e+00
9.643549999999999400e+00
9.613039999999999807e+00
9.582520000000000593e+00
9.582520000000000593e+00
9.613039999999999807e+00
9.582520000000000593e+00
9.613039999999999807e+00
9.582520000000000593e+00
9.613039999999999807e+00
9.551999999999999602e+00
9.613039999999999807e+00
9.582520000000000593e+00
9.613039999999999807e+00
9.613039999999999807e+00
9.613039999999999807e+00
9.613039999999999807e+00
9.551999999999999602e+00
9.613039999999999807e+00
9.613039999999999807e+00
9.551999999999999602e+00
9.613039999999999807e+00
9.551999999999999602e+00
9.613039999999999807e+00
9.582520000000000593e+00
9.582520000000000593e+00
9.551999999999999602e+00
9.643549999999999400e+00
9.582520000000000593e+00
9.582520000000000593e+00
9.643549999999999400e+00
9.613039999999999807e+00
9.643549999999999400e+00
9.613039999999999807e+00
9.643549999999999400e+00
9.613039999999999807e+00
9.643549999999999400e+00
9.643549999999999400e+00
9.643549999999999400e+00
9.674070000000000391e+00
9.643549999999999400e+00
9.643549999999999400e+00
9.643549999999999400e+00
9.643549999999999400e+00
9.643549999999999400e+00
9.643549999999999400e+00
9.643549999999999400e+00
9.643549999999999400e+00
9.643549999999999400e+00
9.643549999999999400e+00
9.704589999999999606e+00
9.643549999999999400e+00
9.674070000000000391e+00
9.674070000000000391e+00
9.643549999999999400e+00
9.674070000000000391e+00
9.674070000000000391e+00
9.674070000000000391e+00
9.643549999999999400e+00
9.674070000000000391e+00
9.674070000000000391e+00
9.674070000000000391e+00
9.643549999999999400e+00
9.704589999999999606e+00
9.674070000000000391e+00
9.643549999999999400e+00
9.643549999999999400e+00
9.643549999999999400e+00
9.674070000000000391e+00
9.643549999999999400e+00
9.643549999999999400e+00
9.704589999999999606e+00
9.643549999999999400e+00
9.643549999999999400e+00
9.674070000000000391e+00
9.643549999999999400e+00
9.674070000000000391e+00
9.643549999999999400e+00
9.643549999999999400e+00
9.643549999999999400e+00
9.674070000000000391e+00
9.643549999999999400e+00
9.643549999999999400e+00
9.643549999999999400e+00
9.674070000000000391e+00
9.643549999999999400e+00
9.643549999999999400e+00
9.704589999999999606e+00
9.643549999999999400e+00
9.704589999999999606e+00
9.674070000000000391e+00
9.643549999999999400e+00
9.674070000000000391e+00
9.674070000000000391e+00
9.674070000000000391e+00
9.674070000000000391e+00
9.643549999999999400e+00
9.643549999999999400e+00
9.643549999999999400e+00
9.643549999999999400e+00
9.674070000000000391e+00
9.674070000000000391e+00
9.704589999999999606e+00
9.674070000000000391e+00
9.674070000000000391e+00
9.613039999999999807e+00
9.643549999999999400e+00
9.704589999999999606e+00
9.643549999999999400e+00
9.674070000000000391e+00
9.643549999999999400e+00
9.643549999999999400e+00
9.643549999999999400e+00
9.674070000000000391e+00
9.674070000000000391e+00
9.613039999999999807e+00
9.613039999999999807e+00
9.582520000000000593e+00
9.643549999999999400e+00
9.643549999999999400e+00
9.643549999999999400e+00
9.674070000000000391e+00
9.674070000000000391e+00
9.643549999999999400e+00
9.674070000000000391e+00
9.643549999999999400e+00
9.613039999999999807e+00
9.643549999999999400e+00
9.643549999999999400e+00
9.643549999999999400e+00
9.674070000000000391e+00
9.674070000000000391e+00
9.674070000000000391e+00
9.643549999999999400e+00
9.643549999999999400e+00
9.674070000000000391e+00
9.643549999999999400e+00
9.674070000000000391e+00
9.643549999999999400e+00
9.643549999999999400e+00
9.674070000000000391e+00
9.643549999999999400e+00
9.643549999999999400e+00
9.674070000000000391e+00
9.674070000000000391e+00
9.643549999999999400e+00
9.674070000000000391e+00
9.643549999999999400e+00
9.643549999999999400e+00
9.643549999999999400e+00
9.674070000000000391e+00
9.643549999999999400e+00
9.643549999999999400e+00
9.704589999999999606e+00
9.704589999999999606e+00
9.704589999999999606e+00
9.674070000000000391e+00
9.674070000000000391e+00
9.704589999999999606e+00
9.735110000000000596e+00
9.704589999999999606e+00
9.704589999999999606e+00
9.704589999999999606e+00
9.735110000000000596e+00
9.735110000000000596e+00
9.735110000000000596e+00
9.704589999999999606e+00
9.704589999999999606e+00
9.735110000000000596e+00
9.704589999999999606e+00
9.704589999999999606e+00
9.704589999999999606e+00
9.765620000000000189e+00
9.704589999999999606e+00
9.704589999999999606e+00
9.735110000000000596e+00
9.765620000000000189e+00
9.704589999999999606e+00
9.765620000000000189e+00
9.765620000000000189e+00
9.735110000000000596e+00
9.704589999999999606e+00
9.674070000000000391e+00
9.704589999999999606e+00
9.674070000000000391e+00
9.704589999999999606e+00
9.704589999999999606e+00
9.765620000000000189e+00
9.735110000000000596e+00
9.735110000000000596e+00
9.704589999999999606e+00
9.704589999999999606e+00
9.735110000000000596e+00
9.704589999999999606e+00
9.674070000000000391e+00
9.704589999999999606e+00
9.735110000000000596e+00
9.735110000000000596e+00
9.704589999999999606e+00
9.704589999999999606e+00
9.735110000000000596e+00
9.704589999999999606e+00
9.735110000000000596e+00
9.735110000000000596e+00
9.735110000000000596e+00
9.735110000000000596e+00
9.735110000000000596e+00
9.735110000000000596e+00
9.735110000000000596e+00
9.765620000000000189e+00
9.796139999999999404e+00
9.704589999999999606e+00
9.796139999999999404e+00
9.735110000000000596e+00
9.796139999999999404e+00
9.735110000000000596e+00
9.735110000000000596e+00
9.765620000000000189e+00
9.796139999999999404e+00
9.765620000000000189e+00
9.765620000000000189e+00
9.765620000000000189e+00
9.765620000000000189e+00
9.765620000000000189e+00
9.735110000000000596e+00
9.765620000000000189e+00
9.796139999999999404e+00
9.735110000000000596e+00
9.735110000000000596e+00
9.735110000000000596e+00
9.735110000000000596e+00
9.735110000000000596e+00
9.735110000000000596e+00
9.704589999999999606e+00
9.765620000000000189e+00
9.735110000000000596e+00
9.735110000000000596e+00
9.826660000000000394e+00
9.704589999999999606e+00
9.796139999999999404e+00
9.735110000000000596e+00
9.765620000000000189e+00
9.765620000000000189e+00
9.704589999999999606e+00
9.796139999999999404e+00
9.765620000000000189e+00
9.796139999999999404e+00
9.735110000000000596e+00
9.765620000000000189e+00
9.704589999999999606e+00
9.735110000000000596e+00
9.735110000000000596e+00
9.735110000000000596e+00
9.765620000000000189e+00
9.704589999999999606e+00
9.735110000000000596e+00
9.735110000000000596e+00
9.735110000000000596e+00
9.735110000000000596e+00
9.765620000000000189e+00
9.765620000000000189e+00
9.735110000000000596e+00
9.704589999999999606e+00
9.735110000000000596e+00
9.735110000000000596e+00
9.735110000000000596e+00
9.704589999999999606e+00
9.765620000000000189e+00
9.765620000000000189e+00
9.765620000000000189e+00
9.765620000000000189e+00
9.735110000000000596e+00
9.796139999999999404e+00
9.704589999999999606e+00
9.796139999999999404e+00
9.796139999999999404e+00
9.826660000000000394e+00
9.765620000000000189e+00
9.765620000000000189e+00
9.826660000000000394e+00
9.826660000000000394e+00
9.765620000000000189e+00
9.826660000000000394e+00
9.826660000000000394e+00
9.826660000000000394e+00
9.826660000000000394e+00
9.826660000000000394e+00
9.826660000000000394e+00
9.796139999999999404e+00
9.826660000000000394e+00
9.826660000000000394e+00
9.796139999999999404e+00
9.826660000000000394e+00
9.887700000000000600e+00
9.796139999999999404e+00
9.826660000000000394e+00
9.857179999999999609e+00
9.826660000000000394e+00
9.796139999999999404e+00
9.796139999999999404e+00
9.857179999999999609e+00
9.765620000000000189e+00
9.826660000000000394e+00
9.826660000000000394e+00
9.826660000000000394e+00
9.857179999999999609e+00
9.796139999999999404e+00
9.826660000000000394e+00
9.796139999999999404e+00
9.826660000000000394e+00
9.796139999999999404e+00
9.796139999999999404e+00
9.826660000000000394e+00
9.857179999999999609e+00
9.826660000000000394e+00
9.826660000000000394e+00
9.796139999999999404e+00
9.826660000000000394e+00
9.857179999999999609e+00
9.826660000000000394e+00
9.826660000000000394e+00
9.826660000000000394e+00
9.857179999999999609e+00
9.826660000000000394e+00
9.826660000000000394e+00
9.826660000000000394e+00
9.826660000000000394e+00
9.826660000000000394e+00
9.796139999999999404e+00
9.826660000000000394e+00
9.796139999999999404e+00
9.796139999999999404e+00
9.796139999999999404e+00
9.826660000000000394e+00
9.796139999999999404e+00
9.826660000000000394e+00
9.826660000000000394e+00
9.857179999999999609e+00
9.796139999999999404e+00
9.826660000000000394e+00
9.796139999999999404e+00
9.796139999999999404e+00
9.857179999999999609e+00
9.826660000000000394e+00
9.826660000000000394e+00
9.887700000000000600e+00
9.826660000000000394e+00
9.857179999999999609e+00
9.857179999999999609e+00
9.796139999999999404e+00
9.826660000000000394e+00
9.826660000000000394e+00
9.826660000000000394e+00
9.826660000000000394e+00
9.826660000000000394e+00
9.857179999999999609e+00
9.826660000000000394e+00
9.887700000000000600e+00
9.857179999999999609e+00
9.857179999999999609e+00
9.826660000000000394e+00
9.826660000000000394e+00
9.857179999999999609e+00
9.826660000000000394e+00
9.826660000000000394e+00
9.826660000000000394e+00
9.826660000000000394e+00
9.826660000000000394e+00
9.826660000000000394e+00
9.857179999999999609e+00
9.826660000000000394e+00
9.857179999999999609e+00
9.857179999999999609e+00
9.887700000000000600e+00
9.857179999999999609e+00
9.857179999999999609e+00
9.796139999999999404e+00
9.826660000000000394e+00
9.857179999999999609e+00
9.826660000000000394e+00
9.887700000000000600e+00
9.826660000000000394e+00
9.857179999999999609e+00
9.826660000000000394e+00
9.826660000000000394e+00
9.857179999999999609e+00
9.857179999999999609e+00
9.857179999999999609e+00
9.826660000000000394e+00
9.857179999999999609e+00
9.857179999999999609e+00
9.887700000000000600e+00
9.796139999999999404e+00
9.857179999999999609e+00
9.796139999999999404e+00
9.857179999999999609e+00
9.826660000000000394e+00
9.826660000000000394e+00
9.826660000000000394e+00
9.826660000000000394e+00
9.826660000000000394e+00
9.826660000000000394e+00
9.826660000000000394e+00
9.857179999999999609e+00
9.857179999999999609e+00
9.826660000000000394e+00
9.826660000000000394e+00
9.826660000000000394e+00
9.826660000000000394e+00
9.857179999999999609e+00
9.887700000000000600e+00
9.887700000000000600e+00
9.887700000000000600e+00
9.918210000000000193e+00
9.887700000000000600e+00
9.887700000000000600e+00
9.918210000000000193e+00
9.887700000000000600e+00
9.918210000000000193e+00
9.887700000000000600e+00
9.887700000000000600e+00
9.857179999999999609e+00
9.918210000000000193e+00
9.887700000000000600e+00
9.887700000000000600e+00
9.948729999999999407e+00
9.887700000000000600e+00
9.918210000000000193e+00
9.948729999999999407e+00
9.857179999999999609e+00
9.918210000000000193e+00
9.948729999999999407e+00
9.857179999999999609e+00
9.918210000000000193e+00
9.918210000000000193e+00
9.887700000000000600e+00
9.918210000000000193e+00
9.857179999999999609e+00
9.887700000000000600e+00
9.887700000000000600e+00
9.948729999999999407e+00
9.948729999999999407e+00
9.887700000000000600e+00
9.918210000000000193e+00
9.918210000000000193e+00
9.857179999999999609e+00
9.918210000000000193e+00
9.887700000000000600e+00
9.918210000000000193e+00
9.918210000000000193e+00
9.887700000000000600e+00
9.948729999999999407e+00
9.918210000000000193e+00
9.948729999999999407e+00
9.948729999999999407e+00
9.887700000000000600e+00
9.918210000000000193e+00
9.857179999999999609e+00
9.887700000000000600e+00
9.887700000000000600e+00
9.887700000000000600e+00
9.918210000000000193e+00
9.826660000000000394e+00
9.918210000000000193e+00
9.887700000000000600e+00
9.887700000000000600e+00
9.918210000000000193e+00
9.918210000000000193e+00
9.887700000000000600e+00
9.918210000000000193e+00
9.918210000000000193e+00
9.918210000000000193e+00
9.887700000000000600e+00
9.887700000000000600e+00
9.887700000000000600e+00
9.918210000000000193e+00
9.887700000000000600e+00
1.010130000000000017e+01
9.918210000000000193e+00
1.000980000000000025e+01
9.979250000000000398e+00
9.918210000000000193e+00
9.948729999999999407e+00
9.948729999999999407e+00
9.979250000000000398e+00
9.887700000000000600e+00
9.918210000000000193e+00
9.887700000000000600e+00
9.948729999999999407e+00
9.948729999999999407e+00
9.887700000000000600e+00
9.948729999999999407e+00
9.948729999999999407e+00
9.948729999999999407e+00
9.948729999999999407e+00
9.948729999999999407e+00
9.948729999999999407e+00
9.979250000000000398e+00
9.918210000000000193e+00
9.918210000000000193e+00
9.918210000000000193e+00
9.948729999999999407e+00
9.918210000000000193e+00
9.948729999999999407e+00
9.918210000000000193e+00
9.918210000000000193e+00
9.948729999999999407e+00
9.948729999999999407e+00
9.918210000000000193e+00
9.887700000000000600e+00
9.918210000000000193e+00
9.948729999999999407e+00
9.918210000000000193e+00
9.979250000000000398e+00
9.918210000000000193e+00
9.918210000000000193e+00
9.948729999999999407e+00
9.948729999999999407e+00
9.948729999999999407e+00
9.948729999999999407e+00
9.948729999999999407e+00
9.918210000000000193e+00
9.918210000000000193e+00
9.887700000000000600e+00
9.948729999999999407e+00
9.948729999999999407e+00
9.948729999999999407e+00
9.918210000000000193e+00
9.887700000000000600e+00
9.918210000000000193e+00
9.979250000000000398e+00
9.918210000000000193e+00
9.918210000000000193e+00
9.918210000000000193e+00
9.948729999999999407e+00
9.948729999999999407e+00
9.948729999999999407e+00
9.918210000000000193e+00
9.948729999999999407e+00
9.887700000000000600e+00
9.918210000000000193e+00
9.918210000000000193e+00
9.948729999999999407e+00
9.918210000000000193e+00
9.979250000000000398e+00
9.918210000000000193e+00
9.948729999999999407e+00
9.948729999999999407e+00
9.979250000000000398e+00
9.979250000000000398e+00
9.979250000000000398e+00
9.948729999999999407e+00
1.004030000000000022e+01
9.979250000000000398e+00
1.000980000000000025e+01
1.000980000000000025e+01
9.979250000000000398e+00
1.000980000000000025e+01
9.979250000000000398e+00
1.000980000000000025e+01
9.948729999999999407e+00
1.000980000000000025e+01
1.000980000000000025e+01
1.000980000000000025e+01
1.004030000000000022e+01
1.000980000000000025e+01
1.000980000000000025e+01
1.000980000000000025e+01
1.000980000000000025e+01
1.000980000000000025e+01
1.000980000000000025e+01
9.979250000000000398e+00
1.004030000000000022e+01
9.979250000000000398e+00
1.000980000000000025e+01
1.004030000000000022e+01
9.979250000000000398e+00
9.979250000000000398e+00
1.004030000000000022e+01
1.000980000000000025e+01
9.979250000000000398e+00
9.979250000000000398e+00
9.979250000000000398e+00
9.979250000000000398e+00
9.979250000000000398e+00
9.948729999999999407e+00
9.979250000000000398e+00
1.004030000000000022e+01
9.979250000000000398e+00
9.979250000000000398e+00
1.000980000000000025e+01
1.000980000000000025e+01
9.979250000000000398e+00
9.948729999999999407e+00
1.000980000000000025e+01
1.000980000000000025e+01
9.979250000000000398e+00
1.000980000000000025e+01
9.979250000000000398e+00
1.000980000000000025e+01
1.000980000000000025e+01
1.000980000000000025e+01
1.000980000000000025e+01
9.948729999999999407e+00
1.000980000000000025e+01
1.000980000000000025e+01
9.979250000000000398e+00
1.004030000000000022e+01
1.000980000000000025e+01
1.000980000000000025e+01
1.000980000000000025e+01
9.979250000000000398e+00
9.979250000000000398e+00
1.000980000000000025e+01
1.000980000000000025e+01
1.000980000000000025e+01
1.004030000000000022e+01
1.007080000000000020e+01
1.004030000000000022e+01
1.004030000000000022e+01
1.004030000000000022e+01
1.000980000000000025e+01
1.004030000000000022e+01
1.000980000000000025e+01
1.004030000000000022e+01
1.000980000000000025e+01
9.979250000000000398e+00
1.000980000000000025e+01
9.979250000000000398e+00
1.004030000000000022e+01
1.007080000000000020e+01
1.004030000000000022e+01
1.004030000000000022e+01
1.007080000000000020e+01
1.000980000000000025e+01
1.000980000000000025e+01
1.000980000000000025e+01
1.000980000000000025e+01
1.000980000000000025e+01
1.004030000000000022e+01
1.007080000000000020e+01
1.000980000000000025e+01
1.000980000000000025e+01
1.000980000000000025e+01
1.004030000000000022e+01
1.004030000000000022e+01
1.004030000000000022e+01
1.004030000000000022e+01
1.000980000000000025e+01
9.979250000000000398e+00
9.979250000000000398e+00
1.004030000000000022e+01
1.004030000000000022e+01
1.000980000000000025e+01
1.000980000000000025e+01
1.000980000000000025e+01
1.000980000000000025e+01
1.000980000000000025e+01
1.007080000000000020e+01
9.979250000000000398e+00
1.000980000000000025e+01
1.007080000000000020e+01
1.004030000000000022e+01
1.000980000000000025e+01
1.004030000000000022e+01
1.000980000000000025e+01
1.004030000000000022e+01
9.979250000000000398e+00
1.004030000000000022e+01
1.004030000000000022e+01
1.007080000000000020e+01
1.000980000000000025e+01
1.004030000000000022e+01
1.007080000000000020e+01
9.979250000000000398e+00
1.007080000000000020e+01
1.007080000000000020e+01
1.004030000000000022e+01
1.010130000000000017e+01
1.004030000000000022e+01
1.004030000000000022e+01
1.007080000000000020e+01
1.007080000000000020e+01
1.007080000000000020e+01
1.010130000000000017e+01
1.007080000000000020e+01
1.010130000000000017e+01
1.007080000000000020e+01
1.010130000000000017e+01
1.007080000000000020e+01
1.010130000000000017e+01
1.010130000000000017e+01
1.007080000000000020e+01
1.013180000000000014e+01
1.007080000000000020e+01
1.010130000000000017e+01
1.010130000000000017e+01
1.013180000000000014e+01
1.013180000000000014e+01
1.010130000000000017e+01
1.010130000000000017e+01
1.007080000000000020e+01
1.010130000000000017e+01
1.010130000000000017e+01
1.007080000000000020e+01
1.013180000000000014e+01
1.010130000000000017e+01
1.004030000000000022e+01
1.016239999999999988e+01
1.013180000000000014e+01
1.013180000000000014e+01
1.010130000000000017e+01
1.010130000000000017e+01
1.013180000000000014e+01
1.010130000000000017e+01
1.007080000000000020e+01
1.007080000000000020e+01
1.007080000000000020e+01
1.010130000000000017e+01
1.004030000000000022e+01
1.010130000000000017e+01
1.010130000000000017e+01
1.004030000000000022e+01
1.007080000000000020e+01
1.016239999999999988e+01
1.013180000000000014e+01
1.013180000000000014e+01
1.010130000000000017e+01
1.007080000000000020e+01
1.007080000000000020e+01
1.013180000000000014e+01
1.010130000000000017e+01
1.004030000000000022e+01
1.010130000000000017e+01
1.007080000000000020e+01
1.010130000000000017e+01
1.013180000000000014e+01
1.007080000000000020e+01
1.013180000000000014e+01
1.007080000000000020e+01
1.007080000000000020e+01
1.013180000000000014e+01
1.004030000000000022e+01
1.016239999999999988e+01
1.007080000000000020e+01
1.010130000000000017e+01
1.010130000000000017e+01
1.007080000000000020e+01
1.007080000000000020e+01
1.010130000000000017e+01
1.007080000000000020e+01
1.013180000000000014e+01
1.010130000000000017e+01
1.013180000000000014e+01
1.007080000000000020e+01
1.007080000000000020e+01
1.010130000000000017e+01
1.010130000000000017e+01
1.010130000000000017e+01
1.007080000000000020e+01
1.010130000000000017e+01
1.010130000000000017e+01
1.010130000000000017e+01
1.004030000000000022e+01
1.010130000000000017e+01
1.010130000000000017e+01
1.007080000000000020e+01
1.010130000000000017e+01
1.013180000000000014e+01
1.010130000000000017e+01
1.010130000000000017e+01
1.007080000000000020e+01
1.010130000000000017e+01
1.013180000000000014e+01
1.013180000000000014e+01
1.007080000000000020e+01
1.007080000000000020e+01
1.007080000000000020e+01
1.010130000000000017e+01
1.010130000000000017e+01
1.007080000000000020e+01
1.010130000000000017e+01
1.013180000000000014e+01
1.013180000000000014e+01
1.010130000000000017e+01
1.013180000000000014e+01
1.013180000000000014e+01
1.013180000000000014e+01
1.010130000000000017e+01
1.013180000000000014e+01
1.010130000000000017e+01
1.013180000000000014e+01
1.010130000000000017e+01
1.013180000000000014e+01
1.010130000000000017e+01
1.013180000000000014e+01
1.013180000000000014e+01
1.013180000000000014e+01
1.013180000000000014e+01
1.013180000000000014e+01
1.010130000000000017e+01
1.016239999999999988e+01
1.013180000000000014e+01
1.019289999999999985e+01
1.013180000000000014e+01
1.010130000000000017e+01
1.010130000000000017e+01
1.013180000000000014e+01
1.013180000000000014e+01
1.016239999999999988e+01
1.010130000000000017e+01
1.013180000000000014e+01
1.010130000000000017e+01
1.010130000000000017e+01
1.019289999999999985e+01
1.013180000000000014e+01
1.016239999999999988e+01
1.016239999999999988e+01
1.013180000000000014e+01
1.016239999999999988e+01
1.013180000000000014e+01
1.019289999999999985e+01
1.019289999999999985e+01
1.016239999999999988e+01
1.019289999999999985e+01
1.019289999999999985e+01
1.022339999999999982e+01
1.016239999999999988e+01
1.019289999999999985e+01
1.019289999999999985e+01
1.016239999999999988e+01
1.022339999999999982e+01
1.019289999999999985e+01
1.016239999999999988e+01
1.019289999999999985e+01
1.019289999999999985e+01
1.019289999999999985e+01
1.016239999999999988e+01
1.019289999999999985e+01
1.019289999999999985e+01
1.016239999999999988e+01
1.019289999999999985e+01
1.016239999999999988e+01
1.019289999999999985e+01
1.019289999999999985e+01
1.019289999999999985e+01
1.019289999999999985e+01
1.022339999999999982e+01
1.016239999999999988e+01
1.019289999999999985e+01
1.013180000000000014e+01
1.019289999999999985e+01
1.016239999999999988e+01
1.019289999999999985e+01
1.019289999999999985e+01
1.016239999999999988e+01
1.016239999999999988e+01
1.019289999999999985e+01
1.019289999999999985e+01
1.013180000000000014e+01
1.019289999999999985e+01
1.019289999999999985e+01
1.016239999999999988e+01
1.019289999999999985e+01
1.016239999999999988e+01
1.016239999999999988e+01
1.019289999999999985e+01
1.019289999999999985e+01
1.019289999999999985e+01
1.016239999999999988e+01
1.016239999999999988e+01
1.019289999999999985e+01
1.019289999999999985e+01
1.019289999999999985e+01
1.016239999999999988e+01
1.022339999999999982e+01
1.016239999999999988e+01
1.019289999999999985e+01
1.013180000000000014e+01
1.019289999999999985e+01
1.019289999999999985e+01
1.019289999999999985e+01
1.016239999999999988e+01
1.019289999999999985e+01
1.019289999999999985e+01
1.016239999999999988e+01
1.019289999999999985e+01
1.013180000000000014e+01
1.019289999999999985e+01
1.019289999999999985e+01
1.019289999999999985e+01
1.016239999999999988e+01
1.016239999999999988e+01
1.016239999999999988e+01
1.016239999999999988e+01
1.016239999999999988e+01
1.019289999999999985e+01
1.016239999999999988e+01
1.019289999999999985e+01
1.019289999999999985e+01
1.016239999999999988e+01
1.019289999999999985e+01
1.016239999999999988e+01
1.019289999999999985e+01
1.019289999999999985e+01
1.016239999999999988e+01
1.019289999999999985e+01
1.019289999999999985e+01
1.016239999999999988e+01
1.019289999999999985e+01
1.019289999999999985e+01
1.022339999999999982e+01
1.019289999999999985e+01
1.019289999999999985e+01
1.019289999999999985e+01
1.019289999999999985e+01
1.022339999999999982e+01
1.019289999999999985e+01
1.019289999999999985e+01
1.016239999999999988e+01
1.019289999999999985e+01
1.022339999999999982e+01
1.019289999999999985e+01
1.019289999999999985e+01
1.019289999999999985e+01
1.019289999999999985e+01
1.016239999999999988e+01
1.016239999999999988e+01
1.013180000000000014e+01
1.016239999999999988e+01
1.019289999999999985e+01
1.016239999999999988e+01
1.016239999999999988e+01
1.019289999999999985e+01
1.019289999999999985e+01
1.019289999999999985e+01
1.016239999999999988e+01
1.016239999999999988e+01
1.016239999999999988e+01
1.019289999999999985e+01
1.019289999999999985e+01
1.019289999999999985e+01
1.016239999999999988e+01
1.016239999999999988e+01
1.019289999999999985e+01
1.019289999999999985e+01
1.016239999999999988e+01
1.013180000000000014e+01
1.019289999999999985e+01
1.019289999999999985e+01
1.016239999999999988e+01
1.025389999999999979e+01
1.019289999999999985e+01
1.016239999999999988e+01
1.019289999999999985e+01
1.019289999999999985e+01
1.022339999999999982e+01
1.019289999999999985e+01
1.016239999999999988e+01
1.016239999999999988e+01
1.016239999999999988e+01
1.016239999999999988e+01
1.019289999999999985e+01
1.016239999999999988e+01
1.019289999999999985e+01
1.013180000000000014e+01
1.019289999999999985e+01
1.019289999999999985e+01
1.022339999999999982e+01
1.019289999999999985e+01
1.016239999999999988e+01
1.016239999999999988e+01
1.016239999999999988e+01
1.016239999999999988e+01
1.019289999999999985e+01
1.016239999999999988e+01
1.019289999999999985e+01
1.016239999999999988e+01
1.019289999999999985e+01
1.019289999999999985e+01
1.019289999999999985e+01
1.019289999999999985e+01
1.022339999999999982e+01
1.019289999999999985e+01
1.019289999999999985e+01
1.022339999999999982e+01
1.019289999999999985e+01
1.025389999999999979e+01
1.016239999999999988e+01
1.022339999999999982e+01
1.019289999999999985e+01
1.028439999999999976e+01
1.022339999999999982e+01
1.022339999999999982e+01
1.022339999999999982e+01
1.025389999999999979e+01
1.022339999999999982e+01
1.025389999999999979e+01
1.025389999999999979e+01
1.028439999999999976e+01
1.025389999999999979e+01
1.016239999999999988e+01
1.025389999999999979e+01
1.022339999999999982e+01
1.028439999999999976e+01
1.022339999999999982e+01
1.028439999999999976e+01
1.022339999999999982e+01
1.025389999999999979e+01
1.022339999999999982e+01
1.022339999999999982e+01
1.028439999999999976e+01
1.022339999999999982e+01
1.025389999999999979e+01
1.034549999999999947e+01
1.022339999999999982e+01
1.022339999999999982e+01
1.022339999999999982e+01
1.025389999999999979e+01
1.022339999999999982e+01
1.025389999999999979e+01
1.025389999999999979e+01
1.025389999999999979e+01
1.022339999999999982e+01
1.025389999999999979e+01
1.028439999999999976e+01
1.025389999999999979e+01
1.025389999999999979e+01
1.025389999999999979e+01
1.022339999999999982e+01
1.025389999999999979e+01
1.022339999999999982e+01
1.031489999999999974e+01
1.028439999999999976e+01
1.028439999999999976e+01
1.028439999999999976e+01
1.028439999999999976e+01
1.031489999999999974e+01
1.022339999999999982e+01
1.028439999999999976e+01
1.031489999999999974e+01
1.028439999999999976e+01
1.031489999999999974e+01
1.028439999999999976e+01
1.028439999999999976e+01
1.028439999999999976e+01
1.028439999999999976e+01
1.031489999999999974e+01
1.025389999999999979e+01
1.025389999999999979e+01
1.028439999999999976e+01
1.028439999999999976e+01
1.028439999999999976e+01
1.025389999999999979e+01
1.028439999999999976e+01
1.031489999999999974e+01
1.028439999999999976e+01
1.022339999999999982e+01
1.025389999999999979e+01
1.028439999999999976e+01
1.031489999999999974e+01
1.028439999999999976e+01
1.028439999999999976e+01
1.028439999999999976e+01
1.025389999999999979e+01
1.028439999999999976e+01
1.025389999999999979e+01
1.028439999999999976e+01
1.028439999999999976e+01
1.025389999999999979e+01
1.028439999999999976e+01
1.025389999999999979e+01
1.028439999999999976e+01
1.031489999999999974e+01
1.025389999999999979e+01
1.028439999999999976e+01
1.028439999999999976e+01
1.031489999999999974e+01
1.028439999999999976e+01
1.028439999999999976e+01
1.028439999999999976e+01
1.025389999999999979e+01
1.031489999999999974e+01
1.022339999999999982e+01
1.028439999999999976e+01
1.031489999999999974e+01
1.025389999999999979e+01
1.025389999999999979e+01
1.022339999999999982e+01
1.028439999999999976e+01
1.028439999999999976e+01
1.031489999999999974e+01
1.031489999999999974e+01
1.025389999999999979e+01
1.028439999999999976e+01
1.025389999999999979e+01
1.028439999999999976e+01
1.025389999999999979e+01
1.028439999999999976e+01
1.031489999999999974e+01
1.031489999999999974e+01
1.031489999999999974e+01
1.031489999999999974e+01
1.028439999999999976e+01
1.034549999999999947e+01
1.025389999999999979e+01
1.022339999999999982e+01
1.025389999999999979e+01
1.025389999999999979e+01
1.028439999999999976e+01
1.028439999999999976e+01
1.028439999999999976e+01
1.028439999999999976e+01
1.031489999999999974e+01
1.025389999999999979e+01
1.028439999999999976e+01
1.028439999999999976e+01
1.031489999999999974e+01
1.028439999999999976e+01
1.028439999999999976e+01
1.031489999999999974e+01
1.028439999999999976e+01
1.025389999999999979e+01
1.025389999999999979e+01
1.031489999999999974e+01
1.028439999999999976e+01
1.028439999999999976e+01
1.031489999999999974e+01
1.025389999999999979e+01
1.028439999999999976e+01
1.028439999999999976e+01
1.028439999999999976e+01
1.031489999999999974e+01
1.025389999999999979e+01
1.028439999999999976e+01
1.028439999999999976e+01
1.028439999999999976e+01
1.028439999999999976e+01
1.025389999999999979e+01
1.028439999999999976e+01
1.028439999999999976e+01
1.025389999999999979e+01
1.028439999999999976e+01
1.028439999999999976e+01
1.028439999999999976e+01
1.031489999999999974e+01
1.028439999999999976e+01
1.031489999999999974e+01
1.031489999999999974e+01
1.028439999999999976e+01
1.028439999999999976e+01
1.028439999999999976e+01
1.031489999999999974e+01
1.025389999999999979e+01
1.025389999999999979e+01
1.028439999999999976e+01
1.028439999999999976e+01
1.031489999999999974e+01
1.031489999999999974e+01
1.028439999999999976e+01
1.031489999999999974e+01
1.028439999999999976e+01
1.028439999999999976e+01
1.031489999999999974e+01
1.034549999999999947e+01
1.031489999999999974e+01
1.034549999999999947e+01
1.034549999999999947e+01
1.031489999999999974e+01
1.031489999999999974e+01
1.034549999999999947e+01
1.034549999999999947e+01
1.034549999999999947e+01
1.034549999999999947e+01
1.034549999999999947e+01
1.040649999999999942e+01
1.034549999999999947e+01
1.031489999999999974e+01
1.037599999999999945e+01
1.034549999999999947e+01
1.034549999999999947e+01
1.037599999999999945e+01
1.031489999999999974e+01
1.034549999999999947e+01
1.037599999999999945e+01
1.031489999999999974e+01
1.034549999999999947e+01
1.037599999999999945e+01
1.034549999999999947e+01
1.034549999999999947e+01
1.034549999999999947e+01
1.034549999999999947e+01
1.031489999999999974e+01
1.034549999999999947e+01
1.031489999999999974e+01
1.034549999999999947e+01
1.034549999999999947e+01
1.031489999999999974e+01
1.037599999999999945e+01
1.031489999999999974e+01
1.034549999999999947e+01
1.034549999999999947e+01
1.034549999999999947e+01
1.037599999999999945e+01
1.034549999999999947e+01
1.034549999999999947e+01
1.028439999999999976e+01
1.034549999999999947e+01
1.034549999999999947e+01
1.034549999999999947e+01
1.034549999999999947e+01
1.034549999999999947e+01
1.034549999999999947e+01
1.034549999999999947e+01
1.034549999999999947e+01
1.037599999999999945e+01
1.034549999999999947e+01
1.034549999999999947e+01
1.037599999999999945e+01
1.034549999999999947e+01
1.034549999999999947e+01
1.031489999999999974e+01
1.034549999999999947e+01
1.031489999999999974e+01
1.031489999999999974e+01
1.037599999999999945e+01
1.031489999999999974e+01
1.031489999999999974e+01
1.034549999999999947e+01
1.034549999999999947e+01
1.034549999999999947e+01
1.028439999999999976e+01
1.031489999999999974e+01
1.031489999999999974e+01
1.034549999999999947e+01
1.034549999999999947e+01
1.034549999999999947e+01
1.031489999999999974e+01
1.034549999999999947e+01
1.031489999999999974e+01
1.037599999999999945e+01
1.034549999999999947e+01
1.034549999999999947e+01
1.034549999999999947e+01
1.037599999999999945e+01
1.034549999999999947e+01
1.037599999999999945e+01
1.034549999999999947e+01
1.034549999999999947e+01
1.031489999999999974e+01
1.034549999999999947e+01
1.037599999999999945e+01
1.037599999999999945e+01
1.031489999999999974e+01
1.034549999999999947e+01
1.034549999999999947e+01
1.037599999999999945e+01
1.034549999999999947e+01
1.034549999999999947e+01
1.034549999999999947e+01
1.037599999999999945e+01
1.034549999999999947e+01
1.034549999999999947e+01
1.034549999999999947e+01
1.031489999999999974e+01
1.034549999999999947e+01
1.034549999999999947e+01
1.028439999999999976e+01
1.034549999999999947e+01
1.034549999999999947e+01
1.031489999999999974e+01
1.034549999999999947e+01
1.031489999999999974e+01
1.034549999999999947e+01
1.034549999999999947e+01
1.034549999999999947e+01
1.034549999999999947e+01
1.028439999999999976e+01
1.037599999999999945e+01
1.031489999999999974e+01
1.031489999999999974e+01
1.034549999999999947e+01
1.028439999999999976e+01
1.034549999999999947e+01
1.034549999999999947e+01
1.031489999999999974e+01
1.037599999999999945e+01
1.034549999999999947e+01
1.031489999999999974e+01
1.031489999999999974e+01
1.028439999999999976e+01
1.034549999999999947e+01
1.034549999999999947e+01
1.034549999999999947e+01
1.037599999999999945e+01
1.031489999999999974e+01
1.040649999999999942e+01
1.034549999999999947e+01
1.031489999999999974e+01
1.034549999999999947e+01
1.031489999999999974e+01
1.034549999999999947e+01
1.034549999999999947e+01
1.034549999999999947e+01
1.034549999999999947e+01
1.034549999999999947e+01
1.037599999999999945e+01
1.034549999999999947e+01
1.037599999999999945e+01
1.034549999999999947e+01
1.037599999999999945e+01
1.037599999999999945e+01
1.034549999999999947e+01
1.037599999999999945e+01
1.034549999999999947e+01
1.031489999999999974e+01
1.037599999999999945e+01
1.037599999999999945e+01
1.034549999999999947e+01
1.034549999999999947e+01
1.037599999999999945e+01
1.034549999999999947e+01
1.037599999999999945e+01
1.034549999999999947e+01
1.034549999999999947e+01
1.034549999999999947e+01
1.031489999999999974e+01
1.031489999999999974e+01
1.031489999999999974e+01
1.034549999999999947e+01
1.034549999999999947e+01
1.037599999999999945e+01
1.037599999999999945e+01
1.031489999999999974e+01
1.037599999999999945e+01
1.031489999999999974e+01
1.037599999999999945e+01
1.034549999999999947e+01
1.031489999999999974e+01
1.031489999999999974e+01
1.031489999999999974e+01
1.034549999999999947e+01
1.031489999999999974e+01
1.034549999999999947e+01
1.034549999999999947e+01
1.034549999999999947e+01
1.040649999999999942e+01
1.040649999999999942e+01
1.040649999999999942e+01
1.034549999999999947e+01
1.037599999999999945e+01
1.034549999999999947e+01
1.037599999999999945e+01
1.034549999999999947e+01
1.034549999999999947e+01
1.034549999999999947e+01
1.040649999999999942e+01
1.040649999999999942e+01
1.034549999999999947e+01
1.040649999999999942e+01
1.040649999999999942e+01
1.040649999999999942e+01
1.040649999999999942e+01
1.037599999999999945e+01
1.037599999999999945e+01
1.040649999999999942e+01
1.037599999999999945e+01
1.037599999999999945e+01
1.037599999999999945e+01
1.043699999999999939e+01
1.040649999999999942e+01
1.043699999999999939e+01
1.037599999999999945e+01
1.037599999999999945e+01
1.040649999999999942e+01
1.037599999999999945e+01
1.040649999999999942e+01
1.043699999999999939e+01
1.040649999999999942e+01
1.040649999999999942e+01
1.040649999999999942e+01
1.037599999999999945e+01
1.037599999999999945e+01
1.034549999999999947e+01
1.040649999999999942e+01
1.037599999999999945e+01
1.037599999999999945e+01
1.040649999999999942e+01
1.043699999999999939e+01
1.040649999999999942e+01
1.034549999999999947e+01
1.037599999999999945e+01
1.040649999999999942e+01
1.034549999999999947e+01
1.040649999999999942e+01
1.034549999999999947e+01
1.040649999999999942e+01
1.043699999999999939e+01
1.037599999999999945e+01
1.040649999999999942e+01
1.037599999999999945e+01
1.034549999999999947e+01
1.043699999999999939e+01
1.037599999999999945e+01
1.040649999999999942e+01
1.037599999999999945e+01
1.037599999999999945e+01
1.037599999999999945e+01
1.040649999999999942e+01
1.037599999999999945e+01
1.034549999999999947e+01
1.040649999999999942e+01
1.040649999999999942e+01
1.037599999999999945e+01
1.040649999999999942e+01
1.037599999999999945e+01
1.040649999999999942e+01
1.040649999999999942e+01
1.037599999999999945e+01
1.037599999999999945e+01
1.040649999999999942e+01
1.037599999999999945e+01
1.037599999999999945e+01
1.037599999999999945e+01
1.040649999999999942e+01
1.037599999999999945e+01
1.037599999999999945e+01
1.040649999999999942e+01
1.037599999999999945e+01
1.037599999999999945e+01
1.040649999999999942e+01
1.037599999999999945e+01
1.043699999999999939e+01
1.037599999999999945e+01
1.040649999999999942e+01
1.040649999999999942e+01
1.037599999999999945e+01
1.040649999999999942e+01
1.037599999999999945e+01
1.043699999999999939e+01
1.040649999999999942e+01
1.037599999999999945e+01
1.043699999999999939e+01
1.037599999999999945e+01
1.034549999999999947e+01
1.037599999999999945e+01
1.034549999999999947e+01
1.037599999999999945e+01
1.037599999999999945e+01
1.037599999999999945e+01
1.034549999999999947e+01
1.040649999999999942e+01
1.037599999999999945e+01
1.037599999999999945e+01
1.037599999999999945e+01
1.037599999999999945e+01
1.040649999999999942e+01
1.040649999999999942e+01
1.040649999999999942e+01
1.037599999999999945e+01
1.037599999999999945e+01
1.040649999999999942e+01
1.037599999999999945e+01
1.034549999999999947e+01
1.037599999999999945e+01
1.037599999999999945e+01
1.040649999999999942e+01
1.037599999999999945e+01
1.034549999999999947e+01
1.037599999999999945e+01
1.043699999999999939e+01
1.037599999999999945e+01
1.040649999999999942e+01
1.031489999999999974e+01
1.034549999999999947e+01
1.034549999999999947e+01
1.034549999999999947e+01
1.034549999999999947e+01
1.034549999999999947e+01
1.037599999999999945e+01
1.040649999999999942e+01
1.037599999999999945e+01
1.037599999999999945e+01
1.034549999999999947e+01
1.034549999999999947e+01
1.037599999999999945e+01
1.034549999999999947e+01
1.037599999999999945e+01
1.037599999999999945e+01
1.037599999999999945e+01
1.037599999999999945e+01
1.037599999999999945e+01
1.037599999999999945e+01
1.034549999999999947e+01
1.037599999999999945e+01
1.037599999999999945e+01
1.037599999999999945e+01
1.037599999999999945e+01
1.034549999999999947e+01
1.034549999999999947e+01
1.040649999999999942e+01
1.037599999999999945e+01
1.043699999999999939e+01
1.037599999999999945e+01
1.037599999999999945e+01
1.037599999999999945e+01
1.037599999999999945e+01
1.037599999999999945e+01
1.040649999999999942e+01
1.034549999999999947e+01
1.037599999999999945e+01
1.037599999999999945e+01
1.037599999999999945e+01
1.040649999999999942e+01
1.037599999999999945e+01
1.037599999999999945e+01
1.031489999999999974e+01
1.037599999999999945e+01
1.037599999999999945e+01
1.037599999999999945e+01
1.037599999999999945e+01
1.037599999999999945e+01
1.037599999999999945e+01
1.034549999999999947e+01
1.034549999999999947e+01
1.034549999999999947e+01
1.034549999999999947e+01
1.037599999999999945e+01
1.037599999999999945e+01
1.034549999999999947e+01
1.037599999999999945e+01
1.037599999999999945e+01
1.034549999999999947e+01
1.037599999999999945e+01
1.043699999999999939e+01
1.037599999999999945e+01
1.034549999999999947e+01
1.037599999999999945e+01
1.040649999999999942e+01
1.037599999999999945e+01
1.037599999999999945e+01
1.037599999999999945e+01
1.037599999999999945e+01
1.040649999999999942e+01
1.034549999999999947e+01
1.040649999999999942e+01
1.037599999999999945e+01
1.037599999999999945e+01
1.040649999999999942e+01
1.037599999999999945e+01
1.040649999999999942e+01
1.037599999999999945e+01
1.043699999999999939e+01
1.037599999999999945e+01
1.037599999999999945e+01
1.040649999999999942e+01
1.037599999999999945e+01
1.037599999999999945e+01
1.037599999999999945e+01
1.037599999999999945e+01
1.034549999999999947e+01
1.034549999999999947e+01
1.037599999999999945e+01
1.031489999999999974e+01
1.034549999999999947e+01
1.031489999999999974e+01
1.031489999999999974e+01
1.037599999999999945e+01
1.034549999999999947e+01
1.034549999999999947e+01
1.034549999999999947e+01
1.031489999999999974e+01
1.040649999999999942e+01
1.034549999999999947e+01
1.034549999999999947e+01
1.034549999999999947e+01
1.031489999999999974e+01
1.034549999999999947e+01
1.031489999999999974e+01
1.037599999999999945e+01
1.037599999999999945e+01
1.031489999999999974e+01
1.037599999999999945e+01
1.034549999999999947e+01
1.034549999999999947e+01
1.037599999999999945e+01
1.034549999999999947e+01
1.034549999999999947e+01
1.034549999999999947e+01
1.034549999999999947e+01
1.037599999999999945e+01
1.031489999999999974e+01
1.037599999999999945e+01
1.037599999999999945e+01
1.037599999999999945e+01
1.031489999999999974e+01
1.034549999999999947e+01
1.034549999999999947e+01
1.031489999999999974e+01
1.034549999999999947e+01
1.034549999999999947e+01
1.034549999999999947e+01
1.037599999999999945e+01
1.037599999999999945e+01
1.040649999999999942e+01
1.034549999999999947e+01
1.031489999999999974e+01
1.034549999999999947e+01
1.034549999999999947e+01
1.037599999999999945e+01
1.031489999999999974e+01
1.031489999999999974e+01
1.034549999999999947e+01
1.037599999999999945e+01
1.031489999999999974e+01
1.034549999999999947e+01
1.031489999999999974e+01
1.034549999999999947e+01
1.037599999999999945e+01
1.031489999999999974e+01
1.034549999999999947e+01
1.031489999999999974e+01
1.034549999999999947e+01
1.034549999999999947e+01
1.031489999999999974e+01
1.037599999999999945e+01
1.034549999999999947e+01
1.031489999999999974e+01
1.034549999999999947e+01
1.031489999999999974e+01
1.034549999999999947e+01
1.037599999999999945e+01
1.031489999999999974e+01
1.037599999999999945e+01
1.031489999999999974e+01
1.031489999999999974e+01
1.034549999999999947e+01
1.031489999999999974e+01
1.031489999999999974e+01
1.031489999999999974e+01
1.037599999999999945e+01
1.034549999999999947e+01
1.034549999999999947e+01
1.034549999999999947e+01
1.034549999999999947e+01
1.037599999999999945e+01
1.031489999999999974e+01
1.031489999999999974e+01
1.028439999999999976e+01
1.028439999999999976e+01
1.031489999999999974e+01
1.031489999999999974e+01
1.025389999999999979e+01
1.031489999999999974e+01
1.031489999999999974e+01
1.037599999999999945e+01
1.034549999999999947e+01
1.034549999999999947e+01
1.034549999999999947e+01
1.028439999999999976e+01
1.031489999999999974e+01
1.031489999999999974e+01
1.031489999999999974e+01
1.028439999999999976e+01
1.031489999999999974e+01
1.031489999999999974e+01
1.031489999999999974e+01
1.031489999999999974e+01
1.034549999999999947e+01
1.034549999999999947e+01
1.028439999999999976e+01
1.031489999999999974e+01
1.028439999999999976e+01
1.031489999999999974e+01
1.028439999999999976e+01
1.031489999999999974e+01
1.034549999999999947e+01
1.031489999999999974e+01
1.034549999999999947e+01
1.031489999999999974e+01
1.031489999999999974e+01
1.034549999999999947e+01
1.031489999999999974e+01
1.031489999999999974e+01
1.031489999999999974e+01
1.028439999999999976e+01
1.031489999999999974e+01
1.031489999999999974e+01
1.031489999999999974e+01
1.031489999999999974e+01
1.028439999999999976e+01
1.031489999999999974e+01
1.028439999999999976e+01
1.031489999999999974e+01
1.031489999999999974e+01
1.034549999999999947e+01
1.028439999999999976e+01
1.031489999999999974e+01
1.034549999999999947e+01
1.028439999999999976e+01
1.034549999999999947e+01
1.034549999999999947e+01
1.031489999999999974e+01
1.028439999999999976e+01
1.028439999999999976e+01
1.031489999999999974e+01
1.031489999999999974e+01
1.025389999999999979e+01
1.037599999999999945e+01
1.031489999999999974e+01
1.031489999999999974e+01
1.037599999999999945e+01
1.028439999999999976e+01
1.031489999999999974e+01
1.028439999999999976e+01
1.025389999999999979e+01
1.034549999999999947e+01
1.028439999999999976e+01
1.031489999999999974e+01
1.028439999999999976e+01
1.031489999999999974e+01
1.031489999999999974e+01
1.028439999999999976e+01
1.031489999999999974e+01
1.031489999999999974e+01
1.028439999999999976e+01
1.031489999999999974e+01
1.025389999999999979e+01
1.028439999999999976e+01
1.025389999999999979e+01
1.025389999999999979e+01
1.025389999999999979e+01
1.025389999999999979e+01
1.028439999999999976e+01
1.028439999999999976e+01
1.028439999999999976e+01
1.025389999999999979e+01
1.025389999999999979e+01
1.028439999999999976e+01
1.025389999999999979e+01
1.031489999999999974e+01
1.028439999999999976e+01
1.025389999999999979e+01
1.025389999999999979e+01
1.028439999999999976e+01
1.025389999999999979e+01
1.025389999999999979e+01
1.025389999999999979e+01
1.028439999999999976e+01
1.028439999999999976e+01
1.031489999999999974e+01
1.031489999999999974e+01
1.025389999999999979e+01
1.028439999999999976e+01
1.028439999999999976e+01
1.031489999999999974e+01
1.028439999999999976e+01
1.028439999999999976e+01
1.031489999999999974e+01
1.028439999999999976e+01
1.031489999999999974e+01
1.025389999999999979e+01
1.028439999999999976e+01
1.025389999999999979e+01
1.031489999999999974e+01
1.028439999999999976e+01
1.028439999999999976e+01
1.028439999999999976e+01
1.028439999999999976e+01
1.028439999999999976e+01
1.025389999999999979e+01
1.028439999999999976e+01
1.028439999999999976e+01
1.028439999999999976e+01
1.031489999999999974e+01
1.028439999999999976e+01
1.031489999999999974e+01
1.028439999999999976e+01
1.019289999999999985e+01
1.028439999999999976e+01
1.028439999999999976e+01
1.025389999999999979e+01
1.028439999999999976e+01
1.025389999999999979e+01
1.034549999999999947e+01
1.028439999999999976e+01
1.031489999999999974e+01
1.028439999999999976e+01
1.025389999999999979e+01
1.028439999999999976e+01
1.028439999999999976e+01
1.028439999999999976e+01
1.031489999999999974e+01
1.031489999999999974e+01
1.028439999999999976e+01
1.028439999999999976e+01
1.028439999999999976e+01
1.034549999999999947e+01
1.031489999999999974e+01
1.034549999999999947e+01
1.028439999999999976e+01
1.025389999999999979e+01
1.025389999999999979e+01
1.025389999999999979e+01
1.025389999999999979e+01
1.025389999999999979e+01
1.025389999999999979e+01
1.022339999999999982e+01
1.019289999999999985e+01
1.025389999999999979e+01
1.022339999999999982e+01
1.028439999999999976e+01
1.025389999999999979e+01
1.028439999999999976e+01
1.022339999999999982e+01
1.019289999999999985e+01
1.028439999999999976e+01
1.022339999999999982e+01
1.025389999999999979e+01
1.025389999999999979e+01
1.025389999999999979e+01
1.025389999999999979e+01
1.025389999999999979e+01
1.022339999999999982e+01
1.025389999999999979e+01
1.019289999999999985e+01
1.025389999999999979e+01
1.022339999999999982e+01
1.028439999999999976e+01
1.025389999999999979e+01
1.025389999999999979e+01
1.025389999999999979e+01
1.022339999999999982e+01
1.022339999999999982e+01
1.025389999999999979e+01
1.025389999999999979e+01
1.022339999999999982e+01
1.025389999999999979e+01
1.025389999999999979e+01
1.025389999999999979e+01
1.022339999999999982e+01
1.025389999999999979e+01
1.022339999999999982e+01
1.025389999999999979e+01
1.028439999999999976e+01
1.022339999999999982e+01
1.025389999999999979e+01
1.028439999999999976e+01
1.025389999999999979e+01
1.025389999999999979e+01
1.025389999999999979e+01
1.022339999999999982e+01
1.025389999999999979e+01
1.022339999999999982e+01
1.025389999999999979e+01
1.022339999999999982e+01
1.025389999999999979e+01
1.025389999999999979e+01
1.022339999999999982e+01
1.019289999999999985e+01
1.025389999999999979e+01
1.022339999999999982e+01
1.022339999999999982e+01
1.025389999999999979e+01
1.019289999999999985e+01
1.025389999999999979e+01
1.028439999999999976e+01
1.022339999999999982e+01
1.025389999999999979e+01
1.022339999999999982e+01
1.022339999999999982e+01
1.022339999999999982e+01
1.025389999999999979e+01
1.022339999999999982e+01
1.025389999999999979e+01
1.022339999999999982e+01
1.025389999999999979e+01
1.022339999999999982e+01
1.022339999999999982e+01
1.019289999999999985e+01
1.016239999999999988e+01
1.022339999999999982e+01
1.019289999999999985e+01
1.019289999999999985e+01
1.019289999999999985e+01
1.019289999999999985e+01
1.016239999999999988e+01
1.022339999999999982e+01
1.019289999999999985e+01
1.022339999999999982e+01
1.019289999999999985e+01
1.019289999999999985e+01
1.022339999999999982e+01
1.019289999999999985e+01
1.022339999999999982e+01
1.019289999999999985e+01
1.019289999999999985e+01
1.019289999999999985e+01
1.022339999999999982e+01
1.022339999999999982e+01
1.019289999999999985e+01
1.022339999999999982e+01
1.019289999999999985e+01
1.019289999999999985e+01
1.025389999999999979e+01
1.019289999999999985e+01
1.016239999999999988e+01
1.022339999999999982e+01
1.019289999999999985e+01
1.022339999999999982e+01
1.019289999999999985e+01
1.022339999999999982e+01
1.016239999999999988e+01
1.022339999999999982e+01
1.019289999999999985e+01
1.016239999999999988e+01
1.022339999999999982e+01
1.022339999999999982e+01
1.019289999999999985e+01
1.022339999999999982e+01
1.022339999999999982e+01
1.022339999999999982e+01
1.019289999999999985e+01
1.022339999999999982e+01
1.022339999999999982e+01
1.022339999999999982e+01
1.019289999999999985e+01
1.019289999999999985e+01
1.019289999999999985e+01
1.022339999999999982e+01
1.016239999999999988e+01
1.022339999999999982e+01
1.019289999999999985e+01
1.019289999999999985e+01
1.019289999999999985e+01
1.022339999999999982e+01
1.019289999999999985e+01
1.019289999999999985e+01
1.019289999999999985e+01
1.019289999999999985e+01
1.019289999999999985e+01
1.019289999999999985e+01
1.025389999999999979e+01
1.019289999999999985e+01
1.022339999999999982e+01
1.016239999999999988e+01
1.016239999999999988e+01
1.019289999999999985e+01
1.019289999999999985e+01
1.019289999999999985e+01
1.016239999999999988e+01
1.016239999999999988e+01
1.019289999999999985e+01
1.016239999999999988e+01
1.019289999999999985e+01
1.016239999999999988e+01
1.016239999999999988e+01
1.013180000000000014e+01
1.016239999999999988e+01
1.022339999999999982e+01
1.019289999999999985e+01
1.016239999999999988e+01
1.016239999999999988e+01
1.016239999999999988e+01
1.019289999999999985e+01
1.016239999999999988e+01
1.019289999999999985e+01
1.019289999999999985e+01
1.016239999999999988e+01
1.016239999999999988e+01
1.016239999999999988e+01
1.013180000000000014e+01
1.022339999999999982e+01
1.016239999999999988e+01
1.019289999999999985e+01
1.016239999999999988e+01
1.019289999999999985e+01
1.019289999999999985e+01
1.016239999999999988e+01
1.016239999999999988e+01
1.019289999999999985e+01
1.022339999999999982e+01
1.019289999999999985e+01
1.016239999999999988e+01
1.019289999999999985e+01
1.019289999999999985e+01
1.016239999999999988e+01
1.019289999999999985e+01
1.016239999999999988e+01
1.019289999999999985e+01
1.022339999999999982e+01
1.016239999999999988e+01
1.019289999999999985e+01
1.019289999999999985e+01
1.016239999999999988e+01
1.019289999999999985e+01
1.013180000000000014e+01
1.019289999999999985e+01
1.019289999999999985e+01
1.019289999999999985e+01
1.019289999999999985e+01
1.019289999999999985e+01
1.019289999999999985e+01
1.019289999999999985e+01
1.019289999999999985e+01
1.019289999999999985e+01
1.016239999999999988e+01
1.019289999999999985e+01
1.019289999999999985e+01
1.019289999999999985e+01
1.019289999999999985e+01
1.013180000000000014e+01
1.016239999999999988e+01
1.019289999999999985e+01
1.019289999999999985e+01
1.016239999999999988e+01
1.013180000000000014e+01
1.013180000000000014e+01
1.013180000000000014e+01
1.013180000000000014e+01
1.013180000000000014e+01
1.016239999999999988e+01
1.016239999999999988e+01
1.010130000000000017e+01
1.016239999999999988e+01
1.019289999999999985e+01
1.013180000000000014e+01
1.013180000000000014e+01
1.013180000000000014e+01
1.013180000000000014e+01
1.016239999999999988e+01
1.013180000000000014e+01
1.016239999999999988e+01
1.013180000000000014e+01
1.010130000000000017e+01
1.016239999999999988e+01
1.013180000000000014e+01
1.013180000000000014e+01
1.010130000000000017e+01
1.010130000000000017e+01
1.016239999999999988e+01
1.016239999999999988e+01
1.016239999999999988e+01
1.013180000000000014e+01
1.013180000000000014e+01
1.013180000000000014e+01
1.019289999999999985e+01
1.013180000000000014e+01
1.013180000000000014e+01
1.013180000000000014e+01
1.019289999999999985e+01
1.013180000000000014e+01
1.013180000000000014e+01
1.016239999999999988e+01
1.013180000000000014e+01
1.016239999999999988e+01
1.016239999999999988e+01
1.016239999999999988e+01
1.016239999999999988e+01
1.013180000000000014e+01
1.016239999999999988e+01
1.010130000000000017e+01
1.013180000000000014e+01
1.016239999999999988e+01
1.013180000000000014e+01
1.016239999999999988e+01
1.013180000000000014e+01
1.013180000000000014e+01
1.016239999999999988e+01
1.013180000000000014e+01
1.019289999999999985e+01
1.007080000000000020e+01
1.016239999999999988e+01
1.013180000000000014e+01
1.013180000000000014e+01
1.019289999999999985e+01
1.013180000000000014e+01
1.016239999999999988e+01
1.019289999999999985e+01
1.016239999999999988e+01
1.013180000000000014e+01
1.016239999999999988e+01
1.016239999999999988e+01
1.010130000000000017e+01
1.013180000000000014e+01
1.016239999999999988e+01
1.016239999999999988e+01
1.013180000000000014e+01
1.013180000000000014e+01
1.010130000000000017e+01
1.013180000000000014e+01
1.013180000000000014e+01
1.016239999999999988e+01
1.013180000000000014e+01
1.010130000000000017e+01
1.013180000000000014e+01
1.013180000000000014e+01
1.007080000000000020e+01
1.013180000000000014e+01
1.010130000000000017e+01
1.010130000000000017e+01
1.013180000000000014e+01
1.010130000000000017e+01
1.013180000000000014e+01
1.013180000000000014e+01
1.010130000000000017e+01
1.013180000000000014e+01
1.010130000000000017e+01
1.013180000000000014e+01
1.007080000000000020e+01
1.013180000000000014e+01
1.010130000000000017e+01
1.013180000000000014e+01
1.010130000000000017e+01
1.013180000000000014e+01
1.010130000000000017e+01
1.010130000000000017e+01
1.013180000000000014e+01
1.013180000000000014e+01
1.013180000000000014e+01
1.016239999999999988e+01
1.013180000000000014e+01
1.016239999999999988e+01
1.007080000000000020e+01
1.010130000000000017e+01
1.013180000000000014e+01
1.010130000000000017e+01
1.010130000000000017e+01
1.013180000000000014e+01
1.010130000000000017e+01
1.016239999999999988e+01
1.010130000000000017e+01
1.010130000000000017e+01
1.016239999999999988e+01
1.013180000000000014e+01
1.016239999999999988e+01
1.013180000000000014e+01
1.010130000000000017e+01
1.013180000000000014e+01
1.010130000000000017e+01
1.013180000000000014e+01
1.010130000000000017e+01
1.016239999999999988e+01
1.013180000000000014e+01
1.016239999999999988e+01
1.013180000000000014e+01
1.013180000000000014e+01
1.010130000000000017e+01
1.016239999999999988e+01
1.013180000000000014e+01
1.007080000000000020e+01
1.010130000000000017e+01
1.007080000000000020e+01
1.013180000000000014e+01
1.013180000000000014e+01
1.013180000000000014e+01
1.016239999999999988e+01
1.010130000000000017e+01
1.007080000000000020e+01
1.013180000000000014e+01
1.010130000000000017e+01
1.010130000000000017e+01
1.010130000000000017e+01
1.007080000000000020e+01
1.013180000000000014e+01
1.010130000000000017e+01
1.010130000000000017e+01
1.007080000000000020e+01
1.010130000000000017e+01
1.010130000000000017e+01
1.007080000000000020e+01
1.010130000000000017e+01
1.007080000000000020e+01
1.010130000000000017e+01
1.010130000000000017e+01
1.010130000000000017e+01
1.007080000000000020e+01
1.007080000000000020e+01
1.010130000000000017e+01
1.013180000000000014e+01
1.007080000000000020e+01
1.010130000000000017e+01
1.007080000000000020e+01
1.010130000000000017e+01
1.007080000000000020e+01
1.010130000000000017e+01
1.013180000000000014e+01
1.007080000000000020e+01
1.013180000000000014e+01
1.010130000000000017e+01
1.007080000000000020e+01
1.007080000000000020e+01
1.007080000000000020e+01
1.010130000000000017e+01
1.007080000000000020e+01
1.010130000000000017e+01
1.007080000000000020e+01
1.010130000000000017e+01
1.010130000000000017e+01
1.004030000000000022e+01
1.010130000000000017e+01
1.013180000000000014e+01
1.007080000000000020e+01
1.010130000000000017e+01
1.007080000000000020e+01
1.007080000000000020e+01
1.013180000000000014e+01
1.010130000000000017e+01
1.010130000000000017e+01
1.007080000000000020e+01
1.007080000000000020e+01
1.007080000000000020e+01
1.004030000000000022e+01
1.010130000000000017e+01
1.007080000000000020e+01
1.007080000000000020e+01
1.007080000000000020e+01
1.007080000000000020e+01
1.010130000000000017e+01
1.007080000000000020e+01
1.010130000000000017e+01
1.013180000000000014e+01
1.013180000000000014e+01
1.013180000000000014e+01
1.010130000000000017e+01
1.004030000000000022e+01
1.007080000000000020e+01
1.007080000000000020e+01
1.007080000000000020e+01
1.004030000000000022e+01
1.007080000000000020e+01
1.004030000000000022e+01
1.007080000000000020e+01
1.007080000000000020e+01
1.007080000000000020e+01
1.007080000000000020e+01
1.010130000000000017e+01
1.007080000000000020e+01
1.010130000000000017e+01
1.004030000000000022e+01
1.004030000000000022e+01
1.007080000000000020e+01
1.007080000000000020e+01
1.010130000000000017e+01
1.007080000000000020e+01
1.004030000000000022e+01
1.004030000000000022e+01
1.004030000000000022e+01
1.007080000000000020e+01
1.007080000000000020e+01
1.007080000000000020e+01
1.010130000000000017e+01
1.004030000000000022e+01
1.010130000000000017e+01
1.007080000000000020e+01
1.004030000000000022e+01
1.007080000000000020e+01
1.004030000000000022e+01
1.007080000000000020e+01
1.004030000000000022e+01
1.007080000000000020e+01
1.007080000000000020e+01
1.007080000000000020e+01
1.007080000000000020e+01
1.007080000000000020e+01
1.007080000000000020e+01
1.007080000000000020e+01
1.007080000000000020e+01
1.010130000000000017e+01
1.007080000000000020e+01
1.007080000000000020e+01
1.004030000000000022e+01
1.007080000000000020e+01
1.004030000000000022e+01
1.004030000000000022e+01
1.007080000000000020e+01
1.007080000000000020e+01
1.000980000000000025e+01
1.004030000000000022e+01
1.004030000000000022e+01
1.004030000000000022e+01
1.004030000000000022e+01
1.007080000000000020e+01
1.007080000000000020e+01
1.007080000000000020e+01
1.007080000000000020e+01
1.007080000000000020e+01
1.007080000000000020e+01
1.004030000000000022e+01
1.007080000000000020e+01
1.004030000000000022e+01
1.010130000000000017e+01
1.000980000000000025e+01
1.007080000000000020e+01
1.007080000000000020e+01
1.007080000000000020e+01
1.004030000000000022e+01
1.007080000000000020e+01
9.948729999999999407e+00
1.000980000000000025e+01
1.004030000000000022e+01
1.004030000000000022e+01
1.000980000000000025e+01
1.004030000000000022e+01
1.007080000000000020e+01
1.007080000000000020e+01
1.007080000000000020e+01
1.004030000000000022e+01
1.004030000000000022e+01
1.007080000000000020e+01
1.000980000000000025e+01
1.004030000000000022e+01
1.004030000000000022e+01
1.004030000000000022e+01
1.000980000000000025e+01
1.004030000000000022e+01
1.000980000000000025e+01
1.004030000000000022e+01
1.004030000000000022e+01
1.004030000000000022e+01
1.004030000000000022e+01
1.004030000000000022e+01
1.004030000000000022e+01
1.000980000000000025e+01
1.004030000000000022e+01
1.004030000000000022e+01
1.004030000000000022e+01
9.979250000000000398e+00
1.000980000000000025e+01
1.007080000000000020e+01
1.004030000000000022e+01
1.004030000000000022e+01
1.004030000000000022e+01
1.000980000000000025e+01
1.007080000000000020e+01
1.000980000000000025e+01
1.004030000000000022e+01
9.979250000000000398e+00
1.000980000000000025e+01
1.007080000000000020e+01
1.000980000000000025e+01
1.004030000000000022e+01
1.004030000000000022e+01
1.004030000000000022e+01
1.000980000000000025e+01
1.000980000000000025e+01
1.000980000000000025e+01
1.004030000000000022e+01
1.000980000000000025e+01
1.000980000000000025e+01
1.000980000000000025e+01
1.004030000000000022e+01
1.007080000000000020e+01
1.004030000000000022e+01
1.004030000000000022e+01
1.004030000000000022e+01
9.979250000000000398e+00
1.000980000000000025e+01
1.004030000000000022e+01
1.000980000000000025e+01
1.000980000000000025e+01
1.007080000000000020e+01
1.004030000000000022e+01
1.004030000000000022e+01
1.000980000000000025e+01
1.004030000000000022e+01
1.004030000000000022e+01
1.000980000000000025e+01
1.004030000000000022e+01
1.000980000000000025e+01
9.979250000000000398e+00
1.000980000000000025e+01
9.979250000000000398e+00
1.000980000000000025e+01
1.000980000000000025e+01
1.000980000000000025e+01
1.000980000000000025e+01
1.000980000000000025e+01
1.000980000000000025e+01
1.000980000000000025e+01
9.979250000000000398e+00
1.000980000000000025e+01
1.000980000000000025e+01
1.000980000000000025e+01
9.948729999999999407e+00
9.979250000000000398e+00
1.000980000000000025e+01
1.000980000000000025e+01
9.979250000000000398e+00
9.979250000000000398e+00
9.979250000000000398e+00
9.979250000000000398e+00
1.000980000000000025e+01
9.979250000000000398e+00
1.000980000000000025e+01
9.979250000000000398e+00
9.979250000000000398e+00
9.979250000000000398e+00
9.979250000000000398e+00
9.979250000000000398e+00
1.004030000000000022e+01
9.979250000000000398e+00
1.000980000000000025e+01
9.948729999999999407e+00
1.000980000000000025e+01
1.000980000000000025e+01
9.979250000000000398e+00
1.000980000000000025e+01
1.000980000000000025e+01
1.000980000000000025e+01
1.000980000000000025e+01
1.004030000000000022e+01
1.000980000000000025e+01
9.979250000000000398e+00
1.000980000000000025e+01
9.979250000000000398e+00
9.979250000000000398e+00
1.004030000000000022e+01
1.000980000000000025e+01
1.000980000000000025e+01
1.004030000000000022e+01
1.000980000000000025e+01
1.000980000000000025e+01
1.000980000000000025e+01
9.979250000000000398e+00
9.979250000000000398e+00
9.979250000000000398e+00
1.004030000000000022e+01
9.979250000000000398e+00
1.000980000000000025e+01
1.000980000000000025e+01
1.004030000000000022e+01
9.979250000000000398e+00
1.000980000000000025e+01
1.000980000000000025e+01
1.004030000000000022e+01
1.004030000000000022e+01
1.000980000000000025e+01
1.000980000000000025e+01
1.004030000000000022e+01
9.979250000000000398e+00
9.948729999999999407e+00
9.979250000000000398e+00
9.948729999999999407e+00
9.948729999999999407e+00
9.979250000000000398e+00
9.948729999999999407e+00
9.979250000000000398e+00
9.979250000000000398e+00
9.979250000000000398e+00
1.000980000000000025e+01
9.948729999999999407e+00
9.948729999999999407e+00
9.979250000000000398e+00
9.979250000000000398e+00
9.948729999999999407e+00
9.948729999999999407e+00
1.000980000000000025e+01
9.979250000000000398e+00
9.979250000000000398e+00
9.979250000000000398e+00
9.948729999999999407e+00
9.948729999999999407e+00
9.948729999999999407e+00
9.918210000000000193e+00
9.948729999999999407e+00
9.948729999999999407e+00
1.000980000000000025e+01
9.948729999999999407e+00
9.948729999999999407e+00
9.918210000000000193e+00
9.979250000000000398e+00
9.918210000000000193e+00
9.948729999999999407e+00
9.948729999999999407e+00
9.979250000000000398e+00
9.918210000000000193e+00
9.948729999999999407e+00
9.948729999999999407e+00
9.887700000000000600e+00
9.948729999999999407e+00
9.948729999999999407e+00
9.948729999999999407e+00
9.948729999999999407e+00
9.918210000000000193e+00
9.979250000000000398e+00
9.948729999999999407e+00
9.948729999999999407e+00
9.979250000000000398e+00
9.948729999999999407e+00
9.979250000000000398e+00
9.979250000000000398e+00
9.918210000000000193e+00
9.979250000000000398e+00
9.948729999999999407e+00
9.948729999999999407e+00
9.948729999999999407e+00
9.948729999999999407e+00
9.948729999999999407e+00
9.948729999999999407e+00
9.948729999999999407e+00
9.979250000000000398e+00
9.948729999999999407e+00
9.979250000000000398e+00
9.948729999999999407e+00
9.979250000000000398e+00
9.948729999999999407e+00
9.948729999999999407e+00
9.948729999999999407e+00
9.918210000000000193e+00
9.948729999999999407e+00
9.948729999999999407e+00
9.948729999999999407e+00
9.948729999999999407e+00
9.979250000000000398e+00
9.918210000000000193e+00
9.948729999999999407e+00
9.918210000000000193e+00
9.948729999999999407e+00
9.948729999999999407e+00
9.948729999999999407e+00
9.948729999999999407e+00
9.918210000000000193e+00
9.948729999999999407e+00
9.918210000000000193e+00
9.948729999999999407e+00
9.918210000000000193e+00
9.918210000000000193e+00
9.918210000000000193e+00
9.887700000000000600e+00
9.918210000000000193e+00
9.918210000000000193e+00
9.918210000000000193e+00
9.948729999999999407e+00
9.887700000000000600e+00
9.948729999999999407e+00
9.948729999999999407e+00
9.918210000000000193e+00
9.979250000000000398e+00
9.887700000000000600e+00
9.887700000000000600e+00
9.948729999999999407e+00
9.887700000000000600e+00
9.979250000000000398e+00
9.948729999999999407e+00
9.948729999999999407e+00
9.918210000000000193e+00
9.948729999999999407e+00
9.948729999999999407e+00
9.918210000000000193e+00
9.918210000000000193e+00
9.979250000000000398e+00
9.948729999999999407e+00
9.918210000000000193e+00
9.948729999999999407e+00
9.918210000000000193e+00
9.948729999999999407e+00
9.887700000000000600e+00
9.948729999999999407e+00
9.948729999999999407e+00
9.979250000000000398e+00
9.948729999999999407e+00
9.948729999999999407e+00
9.918210000000000193e+00
9.918210000000000193e+00
9.918210000000000193e+00
9.918210000000000193e+00
9.948729999999999407e+00
9.948729999999999407e+00
9.887700000000000600e+00
9.948729999999999407e+00
9.918210000000000193e+00
9.918210000000000193e+00
9.948729999999999407e+00
9.918210000000000193e+00
9.887700000000000600e+00
9.979250000000000398e+00
9.918210000000000193e+00
9.979250000000000398e+00
9.948729999999999407e+00
9.948729999999999407e+00
9.918210000000000193e+00
9.918210000000000193e+00
9.918210000000000193e+00
9.918210000000000193e+00
9.948729999999999407e+00
9.887700000000000600e+00
9.918210000000000193e+00
9.887700000000000600e+00
9.887700000000000600e+00
9.948729999999999407e+00
9.918210000000000193e+00
9.826660000000000394e+00
9.887700000000000600e+00
9.857179999999999609e+00
9.857179999999999609e+00
9.887700000000000600e+00
9.887700000000000600e+00
9.887700000000000600e+00
9.887700000000000600e+00
9.918210000000000193e+00
9.887700000000000600e+00
9.918210000000000193e+00
9.887700000000000600e+00
9.887700000000000600e+00
9.887700000000000600e+00
9.918210000000000193e+00
9.887700000000000600e+00
9.918210000000000193e+00
9.857179999999999609e+00
9.918210000000000193e+00
9.918210000000000193e+00
9.857179999999999609e+00
9.948729999999999407e+00
9.918210000000000193e+00
9.887700000000000600e+00
9.918210000000000193e+00
9.887700000000000600e+00
9.887700000000000600e+00
9.887700000000000600e+00
9.918210000000000193e+00
9.918210000000000193e+00
9.887700000000000600e+00
9.857179999999999609e+00
9.887700000000000600e+00
9.887700000000000600e+00
9.857179999999999609e+00
9.887700000000000600e+00
9.887700000000000600e+00
9.887700000000000600e+00
9.887700000000000600e+00
9.887700000000000600e+00
9.887700000000000600e+00
9.948729999999999407e+00
9.887700000000000600e+00
9.887700000000000600e+00
9.918210000000000193e+00
9.887700000000000600e+00
9.887700000000000600e+00
9.918210000000000193e+00
9.918210000000000193e+00
9.887700000000000600e+00
9.948729999999999407e+00
9.918210000000000193e+00
9.887700000000000600e+00
9.918210000000000193e+00
9.857179999999999609e+00
9.918210000000000193e+00
9.918210000000000193e+00
9.857179999999999609e+00
9.887700000000000600e+00
9.887700000000000600e+00
9.887700000000000600e+00
9.887700000000000600e+00
9.887700000000000600e+00
9.887700000000000600e+00
9.948729999999999407e+00
9.918210000000000193e+00
9.918210000000000193e+00
9.887700000000000600e+00
9.887700000000000600e+00
9.887700000000000600e+00
9.887700000000000600e+00
9.887700000000000600e+00
9.918210000000000193e+00
9.918210000000000193e+00
9.887700000000000600e+00
9.887700000000000600e+00
9.826660000000000394e+00
9.918210000000000193e+00
9.857179999999999609e+00
9.887700000000000600e+00
9.918210000000000193e+00
9.918210000000000193e+00
9.918210000000000193e+00
9.857179999999999609e+00
9.887700000000000600e+00
9.826660000000000394e+00
9.887700000000000600e+00
9.918210000000000193e+00
9.918210000000000193e+00
9.887700000000000600e+00
9.857179999999999609e+00
9.857179999999999609e+00
9.887700000000000600e+00
9.887700000000000600e+00
9.857179999999999609e+00
9.887700000000000600e+00
9.887700000000000600e+00
9.857179999999999609e+00
9.918210000000000193e+00
9.887700000000000600e+00
9.887700000000000600e+00
9.887700000000000600e+00
9.857179999999999609e+00
9.826660000000000394e+00
9.918210000000000193e+00
9.887700000000000600e+00
9.826660000000000394e+00
9.887700000000000600e+00
9.887700000000000600e+00
9.887700000000000600e+00
9.887700000000000600e+00
9.857179999999999609e+00
9.918210000000000193e+00
9.857179999999999609e+00
9.857179999999999609e+00
9.918210000000000193e+00
9.857179999999999609e+00
9.887700000000000600e+00
9.887700000000000600e+00
9.857179999999999609e+00
9.887700000000000600e+00
9.887700000000000600e+00
9.887700000000000600e+00
9.857179999999999609e+00
9.887700000000000600e+00
9.887700000000000600e+00
9.918210000000000193e+00
9.857179999999999609e+00
9.857179999999999609e+00
9.887700000000000600e+00
9.887700000000000600e+00
9.857179999999999609e+00
9.887700000000000600e+00
9.826660000000000394e+00
9.857179999999999609e+00
9.857179999999999609e+00
9.857179999999999609e+00
9.918210000000000193e+00
9.887700000000000600e+00
9.857179999999999609e+00
9.857179999999999609e+00
9.918210000000000193e+00
9.887700000000000600e+00
9.857179999999999609e+00
9.826660000000000394e+00
9.857179999999999609e+00
9.857179999999999609e+00
9.826660000000000394e+00
9.796139999999999404e+00
9.887700000000000600e+00
9.887700000000000600e+00
9.826660000000000394e+00
9.857179999999999609e+00
9.857179999999999609e+00
9.826660000000000394e+00
9.826660000000000394e+00
9.826660000000000394e+00
9.826660000000000394e+00
9.796139999999999404e+00
9.826660000000000394e+00
9.857179999999999609e+00
9.857179999999999609e+00
9.857179999999999609e+00
9.826660000000000394e+00
9.857179999999999609e+00
9.796139999999999404e+00
9.857179999999999609e+00
9.826660000000000394e+00
9.857179999999999609e+00
9.826660000000000394e+00
9.826660000000000394e+00
9.826660000000000394e+00
9.826660000000000394e+00
9.857179999999999609e+00
9.796139999999999404e+00
9.857179999999999609e+00
9.857179999999999609e+00
9.765620000000000189e+00
9.826660000000000394e+00
9.826660000000000394e+00
9.857179999999999609e+00
9.796139999999999404e+00
9.826660000000000394e+00
9.887700000000000600e+00
9.826660000000000394e+00
9.857179999999999609e+00
9.887700000000000600e+00
9.857179999999999609e+00
9.887700000000000600e+00
9.826660000000000394e+00
9.857179999999999609e+00
9.826660000000000394e+00
9.857179999999999609e+00
9.887700000000000600e+00
9.826660000000000394e+00
9.857179999999999609e+00
9.857179999999999609e+00
9.887700000000000600e+00
9.826660000000000394e+00
9.826660000000000394e+00
9.826660000000000394e+00
9.857179999999999609e+00
9.796139999999999404e+00
9.857179999999999609e+00
9.826660000000000394e+00
9.826660000000000394e+00
9.857179999999999609e+00
9.826660000000000394e+00
9.887700000000000600e+00
9.857179999999999609e+00
9.887700000000000600e+00
9.826660000000000394e+00
9.826660000000000394e+00
9.826660000000000394e+00
9.826660000000000394e+00
9.857179999999999609e+00
9.857179999999999609e+00
9.857179999999999609e+00
9.796139999999999404e+00
9.826660000000000394e+00
9.796139999999999404e+00
9.765620000000000189e+00
9.826660000000000394e+00
9.796139999999999404e+00
9.826660000000000394e+00
9.826660000000000394e+00
9.796139999999999404e+00
9.796139999999999404e+00
9.826660000000000394e+00
9.826660000000000394e+00
9.826660000000000394e+00
9.826660000000000394e+00
9.826660000000000394e+00
9.857179999999999609e+00
9.796139999999999404e+00
9.826660000000000394e+00
9.826660000000000394e+00
9.796139999999999404e+00
9.826660000000000394e+00
9.857179999999999609e+00
9.796139999999999404e+00
9.826660000000000394e+00
9.826660000000000394e+00
9.826660000000000394e+00
9.765620000000000189e+00
9.796139999999999404e+00
9.796139999999999404e+00
9.826660000000000394e+00
9.857179999999999609e+00
9.826660000000000394e+00
9.826660000000000394e+00
9.857179999999999609e+00
9.857179999999999609e+00
9.826660000000000394e+00
9.826660000000000394e+00
9.826660000000000394e+00
9.826660000000000394e+00
9.765620000000000189e+00
9.796139999999999404e+00
9.826660000000000394e+00
9.857179999999999609e+00
9.826660000000000394e+00
9.765620000000000189e+00
9.857179999999999609e+00
9.765620000000000189e+00
9.826660000000000394e+00
9.826660000000000394e+00
9.796139999999999404e+00
9.826660000000000394e+00
9.857179999999999609e+00
9.796139999999999404e+00
9.826660000000000394e+00
9.826660000000000394e+00
9.857179999999999609e+00
9.826660000000000394e+00
9.796139999999999404e+00
9.826660000000000394e+00
9.796139999999999404e+00
9.857179999999999609e+00
9.796139999999999404e+00
9.796139999999999404e+00
9.796139999999999404e+00
9.826660000000000394e+00
9.857179999999999609e+00
9.826660000000000394e+00
9.765620000000000189e+00
9.826660000000000394e+00
9.796139999999999404e+00
9.826660000000000394e+00
9.796139999999999404e+00
9.765620000000000189e+00
9.826660000000000394e+00
9.796139999999999404e+00
9.826660000000000394e+00
9.857179999999999609e+00
9.796139999999999404e+00
9.796139999999999404e+00
9.796139999999999404e+00
9.796139999999999404e+00
9.765620000000000189e+00
9.765620000000000189e+00
9.765620000000000189e+00
9.765620000000000189e+00
9.796139999999999404e+00
9.765620000000000189e+00
9.765620000000000189e+00
9.796139999999999404e+00
9.765620000000000189e+00
9.796139999999999404e+00
9.796139999999999404e+00
9.765620000000000189e+00
9.796139999999999404e+00
9.765620000000000189e+00
9.765620000000000189e+00
9.796139999999999404e+00
9.765620000000000189e+00
9.796139999999999404e+00
9.796139999999999404e+00
9.796139999999999404e+00
9.765620000000000189e+00
9.826660000000000394e+00
9.765620000000000189e+00
9.765620000000000189e+00
9.765620000000000189e+00
9.765620000000000189e+00
9.765620000000000189e+00
9.796139999999999404e+00
9.765620000000000189e+00
9.796139999999999404e+00
9.796139999999999404e+00
9.765620000000000189e+00
9.826660000000000394e+00
9.887700000000000600e+00
9.765620000000000189e+00
9.826660000000000394e+00
9.765620000000000189e+00
9.857179999999999609e+00
9.796139999999999404e+00
9.796139999999999404e+00
9.765620000000000189e+00
9.796139999999999404e+00
9.796139999999999404e+00
9.826660000000000394e+00
9.796139999999999404e+00
9.796139999999999404e+00
9.796139999999999404e+00
9.826660000000000394e+00
9.796139999999999404e+00
9.765620000000000189e+00
9.796139999999999404e+00
9.765620000000000189e+00
9.765620000000000189e+00
9.796139999999999404e+00
9.765620000000000189e+00
9.765620000000000189e+00
9.796139999999999404e+00
9.796139999999999404e+00
9.765620000000000189e+00
9.765620000000000189e+00
9.826660000000000394e+00
9.765620000000000189e+00
9.796139999999999404e+00
9.765620000000000189e+00
9.796139999999999404e+00
9.796139999999999404e+00
9.765620000000000189e+00
9.735110000000000596e+00
9.826660000000000394e+00
9.796139999999999404e+00
9.796139999999999404e+00
9.826660000000000394e+00
9.826660000000000394e+00
9.796139999999999404e+00
9.796139999999999404e+00
9.765620000000000189e+00
9.735110000000000596e+00
9.796139999999999404e+00
9.765620000000000189e+00
9.735110000000000596e+00
9.765620000000000189e+00
9.704589999999999606e+00
9.735110000000000596e+00
9.735110000000000596e+00
9.735110000000000596e+00
9.765620000000000189e+00
9.765620000000000189e+00
9.704589999999999606e+00
9.765620000000000189e+00
9.735110000000000596e+00
9.765620000000000189e+00
9.735110000000000596e+00
9.735110000000000596e+00
9.796139999999999404e+00
9.735110000000000596e+00
9.735110000000000596e+00
9.735110000000000596e+00
9.704589999999999606e+00
9.735110000000000596e+00
9.765620000000000189e+00
9.765620000000000189e+00
9.735110000000000596e+00
9.735110000000000596e+00
9.796139999999999404e+00
9.765620000000000189e+00
9.765620000000000189e+00
9.735110000000000596e+00
9.735110000000000596e+00
9.765620000000000189e+00
9.796139999999999404e+00
9.735110000000000596e+00
9.735110000000000596e+00
9.735110000000000596e+00
9.735110000000000596e+00
9.735110000000000596e+00
9.765620000000000189e+00
9.735110000000000596e+00
9.765620000000000189e+00
9.765620000000000189e+00
9.765620000000000189e+00
9.796139999999999404e+00
9.735110000000000596e+00
9.704589999999999606e+00
9.765620000000000189e+00
9.704589999999999606e+00
9.735110000000000596e+00
9.735110000000000596e+00
9.735110000000000596e+00
9.796139999999999404e+00
9.765620000000000189e+00
9.735110000000000596e+00
9.735110000000000596e+00
9.735110000000000596e+00
9.735110000000000596e+00
9.735110000000000596e+00
9.735110000000000596e+00
9.765620000000000189e+00
9.735110000000000596e+00
9.765620000000000189e+00
9.735110000000000596e+00
9.735110000000000596e+00
9.765620000000000189e+00
9.704589999999999606e+00
9.735110000000000596e+00
9.735110000000000596e+00
9.765620000000000189e+00
9.735110000000000596e+00
9.765620000000000189e+00
9.765620000000000189e+00
9.735110000000000596e+00
9.765620000000000189e+00
9.796139999999999404e+00
9.735110000000000596e+00
9.735110000000000596e+00
9.765620000000000189e+00
9.704589999999999606e+00
9.704589999999999606e+00
9.674070000000000391e+00
9.735110000000000596e+00
9.704589999999999606e+00
9.704589999999999606e+00
9.704589999999999606e+00
9.735110000000000596e+00
9.765620000000000189e+00
9.735110000000000596e+00
9.735110000000000596e+00
9.735110000000000596e+00
9.704589999999999606e+00
9.735110000000000596e+00
9.674070000000000391e+00
9.704589999999999606e+00
9.674070000000000391e+00
9.735110000000000596e+00
9.735110000000000596e+00
9.704589999999999606e+00
9.674070000000000391e+00
9.765620000000000189e+00
9.704589999999999606e+00
9.704589999999999606e+00
9.704589999999999606e+00
9.674070000000000391e+00
9.765620000000000189e+00
9.704589999999999606e+00
9.704589999999999606e+00
9.704589999999999606e+00
9.735110000000000596e+00
9.704589999999999606e+00
9.643549999999999400e+00
9.704589999999999606e+00
9.735110000000000596e+00
9.735110000000000596e+00
9.735110000000000596e+00
9.704589999999999606e+00
9.735110000000000596e+00
9.704589999999999606e+00
9.735110000000000596e+00
9.735110000000000596e+00
9.704589999999999606e+00
9.735110000000000596e+00
9.704589999999999606e+00
9.704589999999999606e+00
9.735110000000000596e+00
9.735110000000000596e+00
9.704589999999999606e+00
9.704589999999999606e+00
9.735110000000000596e+00
9.704589999999999606e+00
9.735110000000000596e+00
9.704589999999999606e+00
9.704589999999999606e+00
9.674070000000000391e+00
9.704589999999999606e+00
9.674070000000000391e+00
9.674070000000000391e+00
9.704589999999999606e+00
9.704589999999999606e+00
9.735110000000000596e+00
9.735110000000000596e+00
9.735110000000000596e+00
9.765620000000000189e+00
9.735110000000000596e+00
9.704589999999999606e+00
9.704589999999999606e+00
9.735110000000000596e+00
9.704589999999999606e+00
9.704589999999999606e+00
9.735110000000000596e+00
9.704589999999999606e+00
9.704589999999999606e+00
9.735110000000000596e+00
9.735110000000000596e+00
9.735110000000000596e+00
9.704589999999999606e+00
9.674070000000000391e+00
9.704589999999999606e+00
9.735110000000000596e+00
9.674070000000000391e+00
9.674070000000000391e+00
9.643549999999999400e+00
9.643549999999999400e+00
9.674070000000000391e+00
9.674070000000000391e+00
9.674070000000000391e+00
9.674070000000000391e+00
9.704589999999999606e+00
9.704589999999999606e+00
9.704589999999999606e+00
9.704589999999999606e+00
9.674070000000000391e+00
9.704589999999999606e+00
9.674070000000000391e+00
9.704589999999999606e+00
9.704589999999999606e+00
9.674070000000000391e+00
9.643549999999999400e+00
9.674070000000000391e+00
9.704589999999999606e+00
9.704589999999999606e+00
9.704589999999999606e+00
9.643549999999999400e+00
9.704589999999999606e+00
9.674070000000000391e+00
9.674070000000000391e+00
9.704589999999999606e+00
9.674070000000000391e+00
9.643549999999999400e+00
9.674070000000000391e+00
9.674070000000000391e+00
9.674070000000000391e+00
9.704589999999999606e+00
9.643549999999999400e+00
9.674070000000000391e+00
9.704589999999999606e+00
9.704589999999999606e+00
9.735110000000000596e+00
9.704589999999999606e+00
9.674070000000000391e+00
9.704589999999999606e+00
9.643549999999999400e+00
9.674070000000000391e+00
9.704589999999999606e+00
9.674070000000000391e+00
9.704589999999999606e+00
9.704589999999999606e+00
9.674070000000000391e+00
9.704589999999999606e+00
9.643549999999999400e+00
9.704589999999999606e+00
9.674070000000000391e+00
9.704589999999999606e+00
9.735110000000000596e+00
9.704589999999999606e+00
9.674070000000000391e+00
9.643549999999999400e+00
9.704589999999999606e+00
9.704589999999999606e+00
9.674070000000000391e+00
9.704589999999999606e+00
9.704589999999999606e+00
9.704589999999999606e+00
9.674070000000000391e+00
9.704589999999999606e+00
9.674070000000000391e+00
9.704589999999999606e+00
9.704589999999999606e+00
9.674070000000000391e+00
9.674070000000000391e+00
9.735110000000000596e+00
9.704589999999999606e+00
9.735110000000000596e+00
9.735110000000000596e+00
9.674070000000000391e+00
9.765620000000000189e+00
9.674070000000000391e+00
9.704589999999999606e+00
9.674070000000000391e+00
9.674070000000000391e+00
9.735110000000000596e+00
9.704589999999999606e+00
9.704589999999999606e+00
9.643549999999999400e+00
9.674070000000000391e+00
9.674070000000000391e+00
9.613039999999999807e+00
9.674070000000000391e+00
9.643549999999999400e+00
9.643549999999999400e+00
9.643549999999999400e+00
9.674070000000000391e+00
9.674070000000000391e+00
9.643549999999999400e+00
9.674070000000000391e+00
9.674070000000000391e+00
9.643549999999999400e+00
9.674070000000000391e+00
9.643549999999999400e+00
9.643549999999999400e+00
9.643549999999999400e+00
9.613039999999999807e+00
9.643549999999999400e+00
9.643549999999999400e+00
9.643549999999999400e+00
9.704589999999999606e+00
9.613039999999999807e+00
9.643549999999999400e+00
9.704589999999999606e+00
9.643549999999999400e+00
9.643549999999999400e+00
9.643549999999999400e+00
9.704589999999999606e+00
9.613039999999999807e+00
9.674070000000000391e+00
9.674070000000000391e+00
9.643549999999999400e+00
9.613039999999999807e+00
9.674070000000000391e+00
9.674070000000000391e+00
9.674070000000000391e+00
9.582520000000000593e+00
9.643549999999999400e+00
9.643549999999999400e+00
9.674070000000000391e+00
9.674070000000000391e+00
9.643549999999999400e+00
9.643549999999999400e+00
9.643549999999999400e+00
9.643549999999999400e+00
9.613039999999999807e+00
9.674070000000000391e+00
9.643549999999999400e+00
9.704589999999999606e+00
9.674070000000000391e+00
9.674070000000000391e+00
9.643549999999999400e+00
9.674070000000000391e+00
9.643549999999999400e+00
9.613039999999999807e+00
9.704589999999999606e+00
9.643549999999999400e+00
9.643549999999999400e+00
9.613039999999999807e+00
9.643549999999999400e+00
9.674070000000000391e+00
9.643549999999999400e+00
9.674070000000000391e+00
9.674070000000000391e+00
9.643549999999999400e+00
9.643549999999999400e+00
9.643549999999999400e+00
9.643549999999999400e+00
9.643549999999999400e+00
9.613039999999999807e+00
9.613039999999999807e+00
9.643549999999999400e+00
9.674070000000000391e+00
9.674070000000000391e+00
9.643549999999999400e+00
9.674070000000000391e+00
9.643549999999999400e+00
9.643549999999999400e+00
9.643549999999999400e+00
9.643549999999999400e+00
9.643549999999999400e+00
9.643549999999999400e+00
9.674070000000000391e+00
9.674070000000000391e+00
9.613039999999999807e+00
9.643549999999999400e+00
9.582520000000000593e+00
9.643549999999999400e+00
9.643549999999999400e+00
9.613039999999999807e+00
9.674070000000000391e+00
9.674070000000000391e+00
9.582520000000000593e+00
9.643549999999999400e+00
9.643549999999999400e+00
9.704589999999999606e+00
9.643549999999999400e+00
9.643549999999999400e+00
9.643549999999999400e+00
9.613039999999999807e+00
9.643549999999999400e+00
9.643549999999999400e+00
9.613039999999999807e+00
9.613039999999999807e+00
9.613039999999999807e+00
9.643549999999999400e+00
9.643549999999999400e+00
9.613039999999999807e+00
9.643549999999999400e+00
9.613039999999999807e+00
9.643549999999999400e+00
9.643549999999999400e+00
9.613039999999999807e+00
9.674070000000000391e+00
9.582520000000000593e+00
9.643549999999999400e+00
9.643549999999999400e+00
9.643549999999999400e+00
9.613039999999999807e+00
9.643549999999999400e+00
9.643549999999999400e+00
9.674070000000000391e+00
9.643549999999999400e+00
9.643549999999999400e+00
9.613039999999999807e+00
9.674070000000000391e+00
9.674070000000000391e+00
9.613039999999999807e+00
9.643549999999999400e+00
9.613039999999999807e+00
9.674070000000000391e+00
9.643549999999999400e+00
9.674070000000000391e+00
9.643549999999999400e+00
9.674070000000000391e+00
9.674070000000000391e+00
9.613039999999999807e+00
9.643549999999999400e+00
9.643549999999999400e+00
9.582520000000000593e+00
9.613039999999999807e+00
9.643549999999999400e+00
9.613039999999999807e+00
9.643549999999999400e+00
9.643549999999999400e+00
9.643549999999999400e+00
9.643549999999999400e+00
9.582520000000000593e+00
9.643549999999999400e+00
9.643549999999999400e+00
9.674070000000000391e+00
9.613039999999999807e+00
9.643549999999999400e+00
9.643549999999999400e+00
9.674070000000000391e+00
9.643549999999999400e+00
9.643549999999999400e+00
9.643549999999999400e+00
9.643549999999999400e+00
9.613039999999999807e+00
9.613039999999999807e+00
9.643549999999999400e+00
9.613039999999999807e+00
9.643549999999999400e+00
9.643549999999999400e+00
9.643549999999999400e+00
9.643549999999999400e+00
9.613039999999999807e+00
9.643549999999999400e+00
9.643549999999999400e+00
9.613039999999999807e+00
9.613039999999999807e+00
9.613039999999999807e+00
9.613039999999999807e+00
9.613039999999999807e+00
9.613039999999999807e+00
9.613039999999999807e+00
9.582520000000000593e+00
9.643549999999999400e+00
9.582520000000000593e+00
9.613039999999999807e+00
9.613039999999999807e+00
9.582520000000000593e+00
9.582520000000000593e+00
9.582520000000000593e+00
9.613039999999999807e+00
9.643549999999999400e+00
9.613039999999999807e+00
9.613039999999999807e+00
9.613039999999999807e+00
9.613039999999999807e+00
9.582520000000000593e+00
9.582520000000000593e+00
9.613039999999999807e+00
9.582520000000000593e+00
9.613039999999999807e+00
9.582520000000000593e+00
9.613039999999999807e+00
9.551999999999999602e+00
9.613039999999999807e+00
9.613039999999999807e+00
9.582520000000000593e+00
9.551999999999999602e+00
9.582520000000000593e+00
9.613039999999999807e+00
9.582520000000000593e+00
9.613039999999999807e+00
9.582520000000000593e+00
9.643549999999999400e+00
9.551999999999999602e+00
9.582520000000000593e+00
9.613039999999999807e+00
9.551999999999999602e+00
9.613039999999999807e+00
9.613039999999999807e+00
9.613039999999999807e+00
9.582520000000000593e+00
9.613039999999999807e+00
9.613039999999999807e+00
9.613039999999999807e+00
9.582520000000000593e+00
9.643549999999999400e+00
9.582520000000000593e+00
9.613039999999999807e+00
9.582520000000000593e+00
9.613039999999999807e+00
9.613039999999999807e+00
9.613039999999999807e+00
9.643549999999999400e+00
9.551999999999999602e+00
9.613039999999999807e+00
9.613039999999999807e+00
9.613039999999999807e+00
9.582520000000000593e+00
9.582520000000000593e+00
9.582520000000000593e+00
9.582520000000000593e+00
9.582520000000000593e+00
9.613039999999999807e+00
9.613039999999999807e+00
9.613039999999999807e+00
9.613039999999999807e+00
9.613039999999999807e+00
9.643549999999999400e+00
9.613039999999999807e+00
9.582520000000000593e+00
9.613039999999999807e+00
9.582520000000000593e+00
9.643549999999999400e+00
9.582520000000000593e+00
9.613039999999999807e+00
9.551999999999999602e+00
9.613039999999999807e+00
9.613039999999999807e+00
9.613039999999999807e+00
9.613039999999999807e+00
9.582520000000000593e+00
9.643549999999999400e+00
9.613039999999999807e+00
9.613039999999999807e+00
9.613039999999999807e+00
9.613039999999999807e+00
9.613039999999999807e+00
9.521480000000000388e+00
9.551999999999999602e+00
9.582520000000000593e+00
9.582520000000000593e+00
9.551999999999999602e+00
9.613039999999999807e+00
9.521480000000000388e+00
9.551999999999999602e+00
9.582520000000000593e+00
9.582520000000000593e+00
9.613039999999999807e+00
9.582520000000000593e+00
9.551999999999999602e+00
9.582520000000000593e+00
9.582520000000000593e+00
9.582520000000000593e+00
9.613039999999999807e+00
9.551999999999999602e+00
9.582520000000000593e+00
9.582520000000000593e+00
9.613039999999999807e+00
9.582520000000000593e+00
9.582520000000000593e+00
9.613039999999999807e+00
9.582520000000000593e+00
9.582520000000000593e+00
9.551999999999999602e+00
9.521480000000000388e+00
9.582520000000000593e+00
9.582520000000000593e+00
9.582520000000000593e+00
9.582520000000000593e+00
9.551999999999999602e+00
9.582520000000000593e+00
9.582520000000000593e+00
9.521480000000000388e+00
9.613039999999999807e+00
9.582520000000000593e+00
9.582520000000000593e+00
9.551999999999999602e+00
9.582520000000000593e+00
9.551999999999999602e+00
9.582520000000000593e+00
9.582520000000000593e+00
9.582520000000000593e+00
9.582520000000000593e+00
9.582520000000000593e+00
9.551999999999999602e+00
9.582520000000000593e+00
9.551999999999999602e+00
9.613039999999999807e+00
9.582520000000000593e+00
9.551999999999999602e+00
9.582520000000000593e+00
9.582520000000000593e+00
9.551999999999999602e+00
9.551999999999999602e+00
9.582520000000000593e+00
9.582520000000000593e+00
9.582520000000000593e+00
9.521480000000000388e+00
9.582520000000000593e+00
9.582520000000000593e+00
9.582520000000000593e+00
9.551999999999999602e+00
9.551999999999999602e+00
9.613039999999999807e+00
9.551999999999999602e+00
9.551999999999999602e+00
9.582520000000000593e+00
9.551999999999999602e+00
9.613039999999999807e+00
9.582520000000000593e+00
9.551999999999999602e+00
9.582520000000000593e+00
9.551999999999999602e+00
9.551999999999999602e+00
9.582520000000000593e+00
9.613039999999999807e+00
9.551999999999999602e+00
9.582520000000000593e+00
9.551999999999999602e+00
9.582520000000000593e+00
9.613039999999999807e+00
9.582520000000000593e+00
9.551999999999999602e+00
9.613039999999999807e+00
9.551999999999999602e+00
9.613039999999999807e+00
9.582520000000000593e+00
9.551999999999999602e+00
9.582520000000000593e+00
9.582520000000000593e+00
9.551999999999999602e+00
9.551999999999999602e+00
9.551999999999999602e+00
9.521480000000000388e+00
9.521480000000000388e+00
9.521480000000000388e+00
9.521480000000000388e+00
9.521480000000000388e+00
9.521480000000000388e+00
9.521480000000000388e+00
9.521480000000000388e+00
9.521480000000000388e+00
9.521480000000000388e+00
9.551999999999999602e+00
9.490970000000000795e+00
9.582520000000000593e+00
9.521480000000000388e+00
9.521480000000000388e+00
9.490970000000000795e+00
9.521480000000000388e+00
9.551999999999999602e+00
9.551999999999999602e+00
9.551999999999999602e+00
9.551999999999999602e+00
9.521480000000000388e+00
9.521480000000000388e+00
9.551999999999999602e+00
9.551999999999999602e+00
9.551999999999999602e+00
9.521480000000000388e+00
9.613039999999999807e+00
9.551999999999999602e+00
9.521480000000000388e+00
9.551999999999999602e+00
9.521480000000000388e+00
9.521480000000000388e+00
9.521480000000000388e+00
9.551999999999999602e+00
9.582520000000000593e+00
9.582520000000000593e+00
9.582520000000000593e+00
9.551999999999999602e+00
9.521480000000000388e+00
9.582520000000000593e+00
9.521480000000000388e+00
9.551999999999999602e+00
9.460449999999999804e+00
9.521480000000000388e+00
9.521480000000000388e+00
9.490970000000000795e+00
9.582520000000000593e+00
9.521480000000000388e+00
9.521480000000000388e+00
9.582520000000000593e+00
9.490970000000000795e+00
9.521480000000000388e+00
9.521480000000000388e+00
9.551999999999999602e+00
9.551999999999999602e+00
9.551999999999999602e+00
9.521480000000000388e+00
9.521480000000000388e+00
9.521480000000000388e+00
9.551999999999999602e+00
9.521480000000000388e+00
9.551999999999999602e+00
9.551999999999999602e+00
9.521480000000000388e+00
9.551999999999999602e+00
9.551999999999999602e+00
9.551999999999999602e+00
9.582520000000000593e+00
9.521480000000000388e+00
9.613039999999999807e+00
9.521480000000000388e+00
9.551999999999999602e+00
9.551999999999999602e+00
9.551999999999999602e+00
9.521480000000000388e+00
9.551999999999999602e+00
9.521480000000000388e+00
9.551999999999999602e+00
9.521480000000000388e+00
9.582520000000000593e+00
9.521480000000000388e+00
9.551999999999999602e+00
9.551999999999999602e+00
9.582520000000000593e+00
9.551999999999999602e+00
9.551999999999999602e+00
9.521480000000000388e+00
9.490970000000000795e+00
9.521480000000000388e+00
9.490970000000000795e+00
9.521480000000000388e+00
9.521480000000000388e+00
9.521480000000000388e+00
9.551999999999999602e+00
9.582520000000000593e+00
9.521480000000000388e+00
9.521480000000000388e+00
9.521480000000000388e+00
9.490970000000000795e+00
9.521480000000000388e+00
9.551999999999999602e+00
9.490970000000000795e+00
9.521480000000000388e+00
9.490970000000000795e+00
9.521480000000000388e+00
9.551999999999999602e+00
9.551999999999999602e+00
9.521480000000000388e+00
9.521480000000000388e+00
9.521480000000000388e+00
9.521480000000000388e+00
9.551999999999999602e+00
9.521480000000000388e+00
9.551999999999999602e+00
9.521480000000000388e+00
9.521480000000000388e+00
9.490970000000000795e+00
9.521480000000000388e+00
9.551999999999999602e+00
9.490970000000000795e+00
9.521480000000000388e+00
9.551999999999999602e+00
9.490970000000000795e+00
9.521480000000000388e+00
9.521480000000000388e+00
9.521480000000000388e+00
9.551999999999999602e+00
9.521480000000000388e+00
9.521480000000000388e+00
9.490970000000000795e+00
9.521480000000000388e+00
9.490970000000000795e+00
9.551999999999999602e+00
9.521480000000000388e+00
9.521480000000000388e+00
9.490970000000000795e+00
9.521480000000000388e+00
9.551999999999999602e+00
9.460449999999999804e+00
9.521480000000000388e+00
9.551999999999999602e+00
9.490970000000000795e+00
9.490970000000000795e+00
9.521480000000000388e+00
9.521480000000000388e+00
9.521480000000000388e+00
9.521480000000000388e+00
9.582520000000000593e+00
9.521480000000000388e+00
9.490970000000000795e+00
9.521480000000000388e+00
9.490970000000000795e+00
9.490970000000000795e+00
9.521480000000000388e+00
9.521480000000000388e+00
9.521480000000000388e+00
9.490970000000000795e+00
9.582520000000000593e+00
9.521480000000000388e+00
9.490970000000000795e+00
9.551999999999999602e+00
9.521480000000000388e+00
9.521480000000000388e+00
9.490970000000000795e+00
9.490970000000000795e+00
9.551999999999999602e+00
9.490970000000000795e+00
9.521480000000000388e+00
9.490970000000000795e+00
9.521480000000000388e+00
9.521480000000000388e+00
9.521480000000000388e+00
9.551999999999999602e+00
9.521480000000000388e+00
9.521480000000000388e+00
9.551999999999999602e+00
9.460449999999999804e+00
9.551999999999999602e+00
9.521480000000000388e+00
9.490970000000000795e+00
9.521480000000000388e+00
9.490970000000000795e+00
9.551999999999999602e+00
9.490970000000000795e+00
9.490970000000000795e+00
9.521480000000000388e+00
9.521480000000000388e+00
9.521480000000000388e+00
9.490970000000000795e+00
9.460449999999999804e+00
9.521480000000000388e+00
9.490970000000000795e+00
9.490970000000000795e+00
9.521480000000000388e+00
9.490970000000000795e+00
9.521480000000000388e+00
9.521480000000000388e+00
9.521480000000000388e+00
9.521480000000000388e+00
9.490970000000000795e+00
9.460449999999999804e+00
9.490970000000000795e+00
9.460449999999999804e+00
9.460449999999999804e+00
9.490970000000000795e+00
9.490970000000000795e+00
9.521480000000000388e+00
9.490970000000000795e+00
9.460449999999999804e+00
9.460449999999999804e+00
9.460449999999999804e+00
9.429930000000000589e+00
9.551999999999999602e+00
9.460449999999999804e+00
9.460449999999999804e+00
9.460449999999999804e+00
9.460449999999999804e+00
9.521480000000000388e+00
9.429930000000000589e+00
9.460449999999999804e+00
9.460449999999999804e+00
9.490970000000000795e+00
9.460449999999999804e+00
9.460449999999999804e+00
9.460449999999999804e+00
9.490970000000000795e+00
9.490970000000000795e+00
9.460449999999999804e+00
9.460449999999999804e+00
9.460449999999999804e+00
9.460449999999999804e+00
9.460449999999999804e+00
9.460449999999999804e+00
9.521480000000000388e+00
9.460449999999999804e+00
9.551999999999999602e+00
9.460449999999999804e+00
9.521480000000000388e+00
9.460449999999999804e+00
9.521480000000000388e+00
9.521480000000000388e+00
9.490970000000000795e+00
9.460449999999999804e+00
9.490970000000000795e+00
9.490970000000000795e+00
9.490970000000000795e+00
9.490970000000000795e+00
9.460449999999999804e+00
9.460449999999999804e+00
9.521480000000000388e+00
9.460449999999999804e+00
9.460449999999999804e+00
9.490970000000000795e+00
9.490970000000000795e+00
9.429930000000000589e+00
9.521480000000000388e+00
9.490970000000000795e+00
9.490970000000000795e+00
9.490970000000000795e+00
9.490970000000000795e+00
9.521480000000000388e+00
9.490970000000000795e+00
9.460449999999999804e+00
9.460449999999999804e+00
9.429930000000000589e+00
9.460449999999999804e+00
9.521480000000000388e+00
9.490970000000000795e+00
9.490970000000000795e+00
9.490970000000000795e+00
9.490970000000000795e+00
9.521480000000000388e+00
9.460449999999999804e+00
9.490970000000000795e+00
9.460449999999999804e+00
9.460449999999999804e+00
9.429930000000000589e+00
9.460449999999999804e+00
9.460449999999999804e+00
9.460449999999999804e+00
9.490970000000000795e+00
9.460449999999999804e+00
9.490970000000000795e+00
9.490970000000000795e+00
9.460449999999999804e+00
9.460449999999999804e+00
9.490970000000000795e+00
9.460449999999999804e+00
9.490970000000000795e+00
9.460449999999999804e+00
9.460449999999999804e+00
9.460449999999999804e+00
9.460449999999999804e+00
9.490970000000000795e+00
9.460449999999999804e+00
9.490970000000000795e+00
9.521480000000000388e+00
9.460449999999999804e+00
9.490970000000000795e+00
9.521480000000000388e+00
9.429930000000000589e+00
9.490970000000000795e+00
9.460449999999999804e+00
9.490970000000000795e+00
9.460449999999999804e+00
9.429930000000000589e+00
9.490970000000000795e+00
9.429930000000000589e+00
9.460449999999999804e+00
9.399409999999999599e+00
9.460449999999999804e+00
9.490970000000000795e+00
9.460449999999999804e+00
9.460449999999999804e+00
9.429930000000000589e+00
9.429930000000000589e+00
9.460449999999999804e+00
9.429930000000000589e+00
9.429930000000000589e+00
9.460449999999999804e+00
9.429930000000000589e+00
9.429930000000000589e+00
9.429930000000000589e+00
9.460449999999999804e+00
9.460449999999999804e+00
9.460449999999999804e+00
9.490970000000000795e+00
9.460449999999999804e+00
9.429930000000000589e+00
9.490970000000000795e+00
9.460449999999999804e+00
9.429930000000000589e+00
9.429930000000000589e+00
9.429930000000000589e+00
9.460449999999999804e+00
9.460449999999999804e+00
9.460449999999999804e+00
9.429930000000000589e+00
9.490970000000000795e+00
9.460449999999999804e+00
9.460449999999999804e+00
9.460449999999999804e+00
9.429930000000000589e+00
9.460449999999999804e+00
9.460449999999999804e+00
9.429930000000000589e+00
9.399409999999999599e+00
9.460449999999999804e+00
9.460449999999999804e+00
9.429930000000000589e+00
9.399409999999999599e+00
9.460449999999999804e+00
9.460449999999999804e+00
9.460449999999999804e+00
9.429930000000000589e+00
9.460449999999999804e+00
9.490970000000000795e+00
9.460449999999999804e+00
9.460449999999999804e+00
9.460449999999999804e+00
9.429930000000000589e+00
9.460449999999999804e+00
9.460449999999999804e+00
9.460449999999999804e+00
9.460449999999999804e+00
9.460449999999999804e+00
9.460449999999999804e+00
9.460449999999999804e+00
9.460449999999999804e+00
9.460449999999999804e+00
9.429930000000000589e+00
9.460449999999999804e+00
9.521480000000000388e+00
9.460449999999999804e+00
9.429930000000000589e+00
9.460449999999999804e+00
9.429930000000000589e+00
9.460449999999999804e+00
9.460449999999999804e+00
9.460449999999999804e+00
9.460449999999999804e+00
9.429930000000000589e+00
9.460449999999999804e+00
9.490970000000000795e+00
9.429930000000000589e+00
9.429930000000000589e+00
9.429930000000000589e+00
9.460449999999999804e+00
9.460449999999999804e+00
9.399409999999999599e+00
9.460449999999999804e+00
9.429930000000000589e+00
9.490970000000000795e+00
9.429930000000000589e+00
9.490970000000000795e+00
9.460449999999999804e+00
9.460449999999999804e+00
9.460449999999999804e+00
9.460449999999999804e+00
9.429930000000000589e+00
9.460449999999999804e+00
9.429930000000000589e+00
9.460449999999999804e+00
9.399409999999999599e+00
9.490970000000000795e+00
9.490970000000000795e+00
9.460449999999999804e+00
9.429930000000000589e+00
9.429930000000000589e+00
9.490970000000000795e+00
9.490970000000000795e+00
9.460449999999999804e+00
9.490970000000000795e+00
9.460449999999999804e+00
9.460449999999999804e+00
9.429930000000000589e+00
9.460449999999999804e+00
9.429930000000000589e+00
9.368900000000000006e+00
9.429930000000000589e+00
9.368900000000000006e+00
9.399409999999999599e+00
9.460449999999999804e+00
9.429930000000000589e+00
9.429930000000000589e+00
9.399409999999999599e+00
9.429930000000000589e+00
9.429930000000000589e+00
9.429930000000000589e+00
9.460449999999999804e+00
9.368900000000000006e+00
9.399409999999999599e+00
9.429930000000000589e+00
9.399409999999999599e+00
9.429930000000000589e+00
9.399409999999999599e+00
9.429930000000000589e+00
9.490970000000000795e+00
9.399409999999999599e+00
9.399409999999999599e+00
9.429930000000000589e+00
9.399409999999999599e+00
9.429930000000000589e+00
9.399409999999999599e+00
9.460449999999999804e+00
9.429930000000000589e+00
9.399409999999999599e+00
9.429930000000000589e+00
9.399409999999999599e+00
9.429930000000000589e+00
9.399409999999999599e+00
9.399409999999999599e+00
9.429930000000000589e+00
9.429930000000000589e+00
9.429930000000000589e+00
9.429930000000000589e+00
9.429930000000000589e+00
9.460449999999999804e+00
9.429930000000000589e+00
9.429930000000000589e+00
9.429930000000000589e+00
9.399409999999999599e+00
9.460449999999999804e+00
9.399409999999999599e+00
9.429930000000000589e+00
9.429930000000000589e+00
9.460449999999999804e+00
9.399409999999999599e+00
9.399409999999999599e+00
9.399409999999999599e+00
9.429930000000000589e+00
9.368900000000000006e+00
9.429930000000000589e+00
9.429930000000000589e+00
9.460449999999999804e+00
9.399409999999999599e+00
9.368900000000000006e+00
9.460449999999999804e+00
9.399409999999999599e+00
9.429930000000000589e+00
9.429930000000000589e+00
9.429930000000000589e+00
9.399409999999999599e+00
9.429930000000000589e+00
9.429930000000000589e+00
9.399409999999999599e+00
9.399409999999999599e+00
9.399409999999999599e+00
9.399409999999999599e+00
9.399409999999999599e+00
9.429930000000000589e+00
9.429930000000000589e+00
9.460449999999999804e+00
9.429930000000000589e+00
9.368900000000000006e+00
9.460449999999999804e+00
9.399409999999999599e+00
9.429930000000000589e+00
9.399409999999999599e+00
9.460449999999999804e+00
9.429930000000000589e+00
9.399409999999999599e+00
9.399409999999999599e+00
9.399409999999999599e+00
9.429930000000000589e+00
9.429930000000000589e+00
9.399409999999999599e+00
9.399409999999999599e+00
9.460449999999999804e+00
9.399409999999999599e+00
9.429930000000000589e+00
9.460449999999999804e+00
9.399409999999999599e+00
9.399409999999999599e+00
9.429930000000000589e+00
9.429930000000000589e+00
9.429930000000000589e+00
9.399409999999999599e+00
9.399409999999999599e+00
9.399409999999999599e+00
9.399409999999999599e+00
9.429930000000000589e+00
9.429930000000000589e+00
9.460449999999999804e+00
9.399409999999999599e+00
9.399409999999999599e+00
9.429930000000000589e+00
9.399409999999999599e+00
9.429930000000000589e+00
9.429930000000000589e+00
9.429930000000000589e+00
9.429930000000000589e+00
9.399409999999999599e+00
9.429930000000000589e+00
9.399409999999999599e+00
9.399409999999999599e+00
9.399409999999999599e+00
9.368900000000000006e+00
9.429930000000000589e+00
9.429930000000000589e+00
9.368900000000000006e+00
9.399409999999999599e+00
9.368900000000000006e+00
9.429930000000000589e+00
9.399409999999999599e+00
9.399409999999999599e+00
9.399409999999999599e+00
9.368900000000000006e+00
9.429930000000000589e+00
9.399409999999999599e+00
9.429930000000000589e+00
9.368900000000000006e+00
9.399409999999999599e+00
9.399409999999999599e+00
9.368900000000000006e+00
9.368900000000000006e+00
9.338380000000000791e+00
9.399409999999999599e+00
9.399409999999999599e+00
9.368900000000000006e+00
9.399409999999999599e+00
9.429930000000000589e+00
9.368900000000000006e+00
9.399409999999999599e+00
9.399409999999999599e+00
9.368900000000000006e+00
9.399409999999999599e+00
9.368900000000000006e+00
9.399409999999999599e+00
9.368900000000000006e+00
9.429930000000000589e+00
9.368900000000000006e+00
9.460449999999999804e+00
9.399409999999999599e+00
9.368900000000000006e+00
9.429930000000000589e+00
9.399409999999999599e+00
9.399409999999999599e+00
9.429930000000000589e+00
9.399409999999999599e+00
9.399409999999999599e+00
9.460449999999999804e+00
9.399409999999999599e+00
9.399409999999999599e+00
9.399409999999999599e+00
9.399409999999999599e+00
9.399409999999999599e+00
9.338380000000000791e+00
9.429930000000000589e+00
9.429930000000000589e+00
9.399409999999999599e+00
9.429930000000000589e+00
9.399409999999999599e+00
9.429930000000000589e+00
9.399409999999999599e+00
9.399409999999999599e+00
9.399409999999999599e+00
9.399409999999999599e+00
9.399409999999999599e+00
9.399409999999999599e+00
9.399409999999999599e+00
9.429930000000000589e+00
9.399409999999999599e+00
9.399409999999999599e+00
9.399409999999999599e+00
9.368900000000000006e+00
9.399409999999999599e+00
9.399409999999999599e+00
9.399409999999999599e+00
9.399409999999999599e+00
9.368900000000000006e+00
9.429930000000000589e+00
9.368900000000000006e+00
9.368900000000000006e+00
9.368900000000000006e+00
9.399409999999999599e+00
9.399409999999999599e+00
9.399409999999999599e+00
9.429930000000000589e+00
9.399409999999999599e+00
9.399409999999999599e+00
9.429930000000000589e+00
9.429930000000000589e+00
9.368900000000000006e+00
9.429930000000000589e+00
9.399409999999999599e+00
9.429930000000000589e+00
9.399409999999999599e+00
9.429930000000000589e+00
9.399409999999999599e+00
9.399409999999999599e+00
9.368900000000000006e+00
9.429930000000000589e+00
9.368900000000000006e+00
9.399409999999999599e+00
9.399409999999999599e+00
9.399409999999999599e+00
9.399409999999999599e+00
9.399409999999999599e+00
9.429930000000000589e+00
9.338380000000000791e+00
9.429930000000000589e+00
9.399409999999999599e+00
9.399409999999999599e+00
9.429930000000000589e+00
9.399409999999999599e+00
9.429930000000000589e+00
9.429930000000000589e+00
9.368900000000000006e+00
9.429930000000000589e+00
9.399409999999999599e+00
9.429930000000000589e+00
9.399409999999999599e+00
9.399409999999999599e+00
9.399409999999999599e+00
9.399409999999999599e+00
9.399409999999999599e+00
9.399409999999999599e+00
9.368900000000000006e+00
9.429930000000000589e+00
9.368900000000000006e+00
9.338380000000000791e+00
9.338380000000000791e+00
9.368900000000000006e+00
9.399409999999999599e+00
9.368900000000000006e+00
9.368900000000000006e+00
9.368900000000000006e+00
9.338380000000000791e+00
9.307859999999999800e+00
9.368900000000000006e+00
9.368900000000000006e+00
9.368900000000000006e+00
9.399409999999999599e+00
9.368900000000000006e+00
9.338380000000000791e+00
9.338380000000000791e+00
9.368900000000000006e+00
9.338380000000000791e+00
9.368900000000000006e+00
9.368900000000000006e+00
9.338380000000000791e+00
9.399409999999999599e+00
9.368900000000000006e+00
9.338380000000000791e+00
9.338380000000000791e+00
9.368900000000000006e+00
9.368900000000000006e+00
9.399409999999999599e+00
9.338380000000000791e+00
9.399409999999999599e+00
9.399409999999999599e+00
9.399409999999999599e+00
9.368900000000000006e+00
9.368900000000000006e+00
9.368900000000000006e+00
9.307859999999999800e+00
9.338380000000000791e+00
9.307859999999999800e+00
9.399409999999999599e+00
9.399409999999999599e+00
9.399409999999999599e+00
9.338380000000000791e+00
9.429930000000000589e+00
9.399409999999999599e+00
9.399409999999999599e+00
9.338380000000000791e+00
9.307859999999999800e+00
9.368900000000000006e+00
9.368900000000000006e+00
9.338380000000000791e+00
9.399409999999999599e+00
9.368900000000000006e+00
9.338380000000000791e+00
9.338380000000000791e+00
9.399409999999999599e+00
9.368900000000000006e+00
9.399409999999999599e+00
9.368900000000000006e+00
9.399409999999999599e+00
9.368900000000000006e+00
9.338380000000000791e+00
9.338380000000000791e+00
9.368900000000000006e+00
9.368900000000000006e+00
9.368900000000000006e+00
9.338380000000000791e+00
9.368900000000000006e+00
9.399409999999999599e+00
9.368900000000000006e+00
9.338380000000000791e+00
9.368900000000000006e+00
9.368900000000000006e+00
9.399409999999999599e+00
9.338380000000000791e+00
9.368900000000000006e+00
9.399409999999999599e+00
9.399409999999999599e+00
9.368900000000000006e+00
9.368900000000000006e+00
9.368900000000000006e+00
9.368900000000000006e+00
9.368900000000000006e+00
9.368900000000000006e+00
9.338380000000000791e+00
9.399409999999999599e+00
9.338380000000000791e+00
9.429930000000000589e+00
9.368900000000000006e+00
9.368900000000000006e+00
9.399409999999999599e+00
9.338380000000000791e+00
9.368900000000000006e+00
9.368900000000000006e+00
9.368900000000000006e+00
9.368900000000000006e+00
9.399409999999999599e+00
9.368900000000000006e+00
9.338380000000000791e+00
9.338380000000000791e+00
9.368900000000000006e+00
9.338380000000000791e+00
9.338380000000000791e+00
9.399409999999999599e+00
9.307859999999999800e+00
9.429930000000000589e+00
9.338380000000000791e+00
9.399409999999999599e+00
9.338380000000000791e+00
9.368900000000000006e+00
9.307859999999999800e+00
9.368900000000000006e+00
9.368900000000000006e+00
9.368900000000000006e+00
9.338380000000000791e+00
9.368900000000000006e+00
9.368900000000000006e+00
9.368900000000000006e+00
9.368900000000000006e+00
9.368900000000000006e+00
9.368900000000000006e+00
9.338380000000000791e+00
9.368900000000000006e+00
9.368900000000000006e+00
9.368900000000000006e+00
9.368900000000000006e+00
9.338380000000000791e+00
9.338380000000000791e+00
9.368900000000000006e+00
9.368900000000000006e+00
9.368900000000000006e+00
9.399409999999999599e+00
9.429930000000000589e+00
9.429930000000000589e+00
9.399409999999999599e+00
9.429930000000000589e+00
9.368900000000000006e+00
9.429930000000000589e+00
9.399409999999999599e+00
9.399409999999999599e+00
9.429930000000000589e+00
9.368900000000000006e+00
9.368900000000000006e+00
9.368900000000000006e+00
9.368900000000000006e+00
9.368900000000000006e+00
9.460449999999999804e+00
9.399409999999999599e+00
9.399409999999999599e+00
9.399409999999999599e+00
9.399409999999999599e+00
9.399409999999999599e+00
9.429930000000000589e+00
9.399409999999999599e+00
9.429930000000000589e+00
9.429930000000000589e+00
9.399409999999999599e+00
9.399409999999999599e+00
9.399409999999999599e+00
9.460449999999999804e+00
9.368900000000000006e+00
9.399409999999999599e+00
9.460449999999999804e+00
9.429930000000000589e+00
9.399409999999999599e+00
9.429930000000000589e+00
9.338380000000000791e+00
9.368900000000000006e+00
9.399409999999999599e+00
9.399409999999999599e+00
9.429930000000000589e+00
9.399409999999999599e+00
9.429930000000000589e+00
9.399409999999999599e+00
9.399409999999999599e+00
9.399409999999999599e+00
9.399409999999999599e+00
9.399409999999999599e+00
9.399409999999999599e+00
9.399409999999999599e+00
9.399409999999999599e+00
9.429930000000000589e+00
9.368900000000000006e+00
9.429930000000000589e+00
9.399409999999999599e+00
9.429930000000000589e+00
9.399409999999999599e+00
9.399409999999999599e+00
9.399409999999999599e+00
9.368900000000000006e+00
9.399409999999999599e+00
9.399409999999999599e+00
9.429930000000000589e+00
9.399409999999999599e+00
9.429930000000000589e+00
9.399409999999999599e+00
9.368900000000000006e+00
9.399409999999999599e+00
9.368900000000000006e+00
9.399409999999999599e+00
9.399409999999999599e+00
9.429930000000000589e+00
9.399409999999999599e+00
9.399409999999999599e+00
9.399409999999999599e+00
9.399409999999999599e+00
9.399409999999999599e+00
9.399409999999999599e+00
9.429930000000000589e+00
9.399409999999999599e+00
9.399409999999999599e+00
9.399409999999999599e+00
9.429930000000000589e+00
9.429930000000000589e+00
9.429930000000000589e+00
9.399409999999999599e+00
9.399409999999999599e+00
9.399409999999999599e+00
9.429930000000000589e+00
9.429930000000000589e+00
9.429930000000000589e+00
9.460449999999999804e+00
9.368900000000000006e+00
9.399409999999999599e+00
9.399409999999999599e+00
9.399409999999999599e+00
9.399409999999999599e+00
9.399409999999999599e+00
9.399409999999999599e+00
9.460449999999999804e+00
9.429930000000000589e+00
9.429930000000000589e+00
9.399409999999999599e+00
9.429930000000000589e+00
9.399409999999999599e+00
9.399409999999999599e+00
9.338380000000000791e+00
9.429930000000000589e+00
9.399409999999999599e+00
9.399409999999999599e+00
9.399409999999999599e+00
9.399409999999999599e+00
9.399409999999999599e+00
9.338380000000000791e+00
9.399409999999999599e+00
9.429930000000000589e+00
9.399409999999999599e+00
9.399409999999999599e+00
9.368900000000000006e+00
9.429930000000000589e+00
9.338380000000000791e+00
9.399409999999999599e+00
9.368900000000000006e+00
9.368900000000000006e+00
9.399409999999999599e+00
9.399409999999999599e+00
9.399409999999999599e+00
9.368900000000000006e+00
9.429930000000000589e+00
9.399409999999999599e+00
9.399409999999999599e+00
9.429930000000000589e+00
9.368900000000000006e+00
9.399409999999999599e+00
9.429930000000000589e+00
9.399409999999999599e+00
9.399409999999999599e+00
9.399409999999999599e+00
9.399409999999999599e+00
9.429930000000000589e+00
9.338380000000000791e+00
9.399409999999999599e+00
9.399409999999999599e+00
9.429930000000000589e+00
9.399409999999999599e+00
9.368900000000000006e+00
9.429930000000000589e+00
9.399409999999999599e+00
9.429930000000000589e+00
9.368900000000000006e+00
9.429930000000000589e+00
9.399409999999999599e+00
9.338380000000000791e+00
9.399409999999999599e+00
9.399409999999999599e+00
9.368900000000000006e+00
9.368900000000000006e+00
9.399409999999999599e+00
9.399409999999999599e+00
9.399409999999999599e+00
9.368900000000000006e+00
9.429930000000000589e+00
9.338380000000000791e+00
9.429930000000000589e+00
9.399409999999999599e+00
9.399409999999999599e+00
9.338380000000000791e+00
9.399409999999999599e+00
9.429930000000000589e+00
9.399409999999999599e+00
9.399409999999999599e+00
9.399409999999999599e+00
9.429930000000000589e+00
9.429930000000000589e+00
9.429930000000000589e+00
9.399409999999999599e+00
9.399409999999999599e+00
9.399409999999999599e+00
9.368900000000000006e+00
9.460449999999999804e+00
9.368900000000000006e+00
9.399409999999999599e+00
9.399409999999999599e+00
9.399409999999999599e+00
9.429930000000000589e+00
9.399409999999999599e+00
9.429930000000000589e+00
9.429930000000000589e+00
9.368900000000000006e+00
9.399409999999999599e+00
9.399409999999999599e+00
9.399409999999999599e+00
9.368900000000000006e+00
9.399409999999999599e+00
9.460449999999999804e+00
9.399409999999999599e+00
9.460449999999999804e+00
9.429930000000000589e+00
9.399409999999999599e+00
9.338380000000000791e+00
9.399409999999999599e+00
9.429930000000000589e+00
9.429930000000000589e+00
9.429930000000000589e+00
9.399409999999999599e+00
9.460449999999999804e+00
9.429930000000000589e+00
9.399409999999999599e+00
9.429930000000000589e+00
9.490970000000000795e+00
9.399409999999999599e+00
9.490970000000000795e+00
9.368900000000000006e+00
9.429930000000000589e+00
9.399409999999999599e+00
9.368900000000000006e+00
9.429930000000000589e+00
9.429930000000000589e+00
9.429930000000000589e+00
9.429930000000000589e+00
9.399409999999999599e+00
9.429930000000000589e+00
9.429930000000000589e+00
9.429930000000000589e+00
9.460449999999999804e+00
9.399409999999999599e+00
9.399409999999999599e+00
9.429930000000000589e+00
9.429930000000000589e+00
9.429930000000000589e+00
9.399409999999999599e+00
9.399409999999999599e+00
9.429930000000000589e+00
9.399409999999999599e+00
9.399409999999999599e+00
9.429930000000000589e+00
9.368900000000000006e+00
9.399409999999999599e+00
9.429930000000000589e+00
9.429930000000000589e+00
9.368900000000000006e+00
9.399409999999999599e+00
9.429930000000000589e+00
9.399409999999999599e+00
9.460449999999999804e+00
9.399409999999999599e+00
9.429930000000000589e+00
9.399409999999999599e+00
9.368900000000000006e+00
9.429930000000000589e+00
9.399409999999999599e+00
9.399409999999999599e+00
9.429930000000000589e+00
9.460449999999999804e+00
9.399409999999999599e+00
9.429930000000000589e+00
9.429930000000000589e+00
9.429930000000000589e+00
9.399409999999999599e+00
9.399409999999999599e+00
9.368900000000000006e+00
9.429930000000000589e+00
9.429930000000000589e+00
9.399409999999999599e+00
9.399409999999999599e+00
9.368900000000000006e+00
9.460449999999999804e+00
9.429930000000000589e+00
9.399409999999999599e+00
9.399409999999999599e+00
9.399409999999999599e+00
9.399409999999999599e+00
9.460449999999999804e+00
9.429930000000000589e+00
9.429930000000000589e+00
9.399409999999999599e+00
9.429930000000000589e+00
9.429930000000000589e+00
9.368900000000000006e+00
9.429930000000000589e+00
9.399409999999999599e+00
9.399409999999999599e+00
9.429930000000000589e+00
9.399409999999999599e+00
9.429930000000000589e+00
9.429930000000000589e+00
9.429930000000000589e+00
9.429930000000000589e+00
9.399409999999999599e+00
9.429930000000000589e+00
9.399409999999999599e+00
9.429930000000000589e+00
9.399409999999999599e+00
9.399409999999999599e+00
9.399409999999999599e+00
9.429930000000000589e+00
9.399409999999999599e+00
9.429930000000000589e+00
9.399409999999999599e+00
9.429930000000000589e+00
9.399409999999999599e+00
9.429930000000000589e+00
9.429930000000000589e+00
9.399409999999999599e+00
9.429930000000000589e+00
9.429930000000000589e+00
9.399409999999999599e+00
9.429930000000000589e+00
9.399409999999999599e+00
9.399409999999999599e+00
9.429930000000000589e+00
9.429930000000000589e+00
9.399409999999999599e+00
9.429930000000000589e+00
9.429930000000000589e+00
9.399409999999999599e+00
9.399409999999999599e+00
9.399409999999999599e+00
9.429930000000000589e+00
9.429930000000000589e+00
9.399409999999999599e+00
9.399409999999999599e+00
9.399409999999999599e+00
9.429930000000000589e+00
9.429930000000000589e+00
9.399409999999999599e+00
9.429930000000000589e+00
9.399409999999999599e+00
9.429930000000000589e+00
9.460449999999999804e+00
9.399409999999999599e+00
9.429930000000000589e+00
9.429930000000000589e+00
9.429930000000000589e+00
9.429930000000000589e+00
9.368900000000000006e+00
9.399409999999999599e+00
9.429930000000000589e+00
9.429930000000000589e+00
9.399409999999999599e+00
9.429930000000000589e+00
9.399409999999999599e+00
9.460449999999999804e+00
9.399409999999999599e+00
9.460449999999999804e+00
9.429930000000000589e+00
9.460449999999999804e+00
9.460449999999999804e+00
9.460449999999999804e+00
9.460449999999999804e+00
9.490970000000000795e+00
9.460449999999999804e+00
9.429930000000000589e+00
9.460449999999999804e+00
9.460449999999999804e+00
9.490970000000000795e+00
9.490970000000000795e+00
9.460449999999999804e+00
9.460449999999999804e+00
9.460449999999999804e+00
9.490970000000000795e+00
9.490970000000000795e+00
9.460449999999999804e+00
9.460449999999999804e+00
9.490970000000000795e+00
9.460449999999999804e+00
9.521480000000000388e+00
9.460449999999999804e+00
9.460449999999999804e+00
9.490970000000000795e+00
9.490970000000000795e+00
9.490970000000000795e+00
9.521480000000000388e+00
9.429930000000000589e+00
9.460449999999999804e+00
9.521480000000000388e+00
9.490970000000000795e+00
9.490970000000000795e+00
9.460449999999999804e+00
9.490970000000000795e+00
9.490970000000000795e+00
9.490970000000000795e+00
9.460449999999999804e+00
9.490970000000000795e+00
9.460449999999999804e+00
9.490970000000000795e+00
9.460449999999999804e+00
9.460449999999999804e+00
9.490970000000000795e+00
9.490970000000000795e+00
9.490970000000000795e+00
9.490970000000000795e+00
9.490970000000000795e+00
9.460449999999999804e+00
9.460449999999999804e+00
9.460449999999999804e+00
9.460449999999999804e+00
9.490970000000000795e+00
9.490970000000000795e+00
9.490970000000000795e+00
9.521480000000000388e+00
9.460449999999999804e+00
9.460449999999999804e+00
9.490970000000000795e+00
9.490970000000000795e+00
9.490970000000000795e+00
9.490970000000000795e+00
9.460449999999999804e+00
9.490970000000000795e+00
9.490970000000000795e+00
9.460449999999999804e+00
9.460449999999999804e+00
9.490970000000000795e+00
9.460449999999999804e+00
9.490970000000000795e+00
9.521480000000000388e+00
9.460449999999999804e+00
9.521480000000000388e+00
9.490970000000000795e+00
9.460449999999999804e+00
9.460449999999999804e+00
9.490970000000000795e+00
9.460449999999999804e+00
9.490970000000000795e+00
9.490970000000000795e+00
9.490970000000000795e+00
9.460449999999999804e+00
9.460449999999999804e+00
9.460449999999999804e+00
9.460449999999999804e+00
9.490970000000000795e+00
9.490970000000000795e+00
9.460449999999999804e+00
9.490970000000000795e+00
9.490970000000000795e+00
9.490970000000000795e+00
9.460449999999999804e+00
9.490970000000000795e+00
9.490970000000000795e+00
9.490970000000000795e+00
9.460449999999999804e+00
9.490970000000000795e+00
9.460449999999999804e+00
9.460449999999999804e+00
9.490970000000000795e+00
9.490970000000000795e+00
9.460449999999999804e+00
9.490970000000000795e+00
9.490970000000000795e+00
9.490970000000000795e+00
9.490970000000000795e+00
9.490970000000000795e+00
9.460449999999999804e+00
9.490970000000000795e+00
9.460449999999999804e+00
9.521480000000000388e+00
9.521480000000000388e+00
9.521480000000000388e+00
9.490970000000000795e+00
9.490970000000000795e+00
9.490970000000000795e+00
9.460449999999999804e+00
9.490970000000000795e+00
9.460449999999999804e+00
9.460449999999999804e+00
9.490970000000000795e+00
9.460449999999999804e+00
9.490970000000000795e+00
9.460449999999999804e+00
9.521480000000000388e+00
9.490970000000000795e+00
9.521480000000000388e+00
9.582520000000000593e+00
9.490970000000000795e+00
9.460449999999999804e+00
9.429930000000000589e+00
9.490970000000000795e+00
9.460449999999999804e+00
9.429930000000000589e+00
9.460449999999999804e+00
9.490970000000000795e+00
9.460449999999999804e+00
9.460449999999999804e+00
9.460449999999999804e+00
9.490970000000000795e+00
9.521480000000000388e+00
9.490970000000000795e+00
9.490970000000000795e+00
9.521480000000000388e+00
9.460449999999999804e+00
9.521480000000000388e+00
9.490970000000000795e+00
9.490970000000000795e+00
9.521480000000000388e+00
9.460449999999999804e+00
9.521480000000000388e+00
9.551999999999999602e+00
9.551999999999999602e+00
9.551999999999999602e+00
9.582520000000000593e+00
9.521480000000000388e+00
9.551999999999999602e+00
9.551999999999999602e+00
9.582520000000000593e+00
9.521480000000000388e+00
9.582520000000000593e+00
9.551999999999999602e+00
9.551999999999999602e+00
9.521480000000000388e+00
9.521480000000000388e+00
9.551999999999999602e+00
9.490970000000000795e+00
9.551999999999999602e+00
9.551999999999999602e+00
9.490970000000000795e+00
9.582520000000000593e+00
9.551999999999999602e+00
9.551999999999999602e+00
9.551999999999999602e+00
9.551999999999999602e+00
9.521480000000000388e+00
9.551999999999999602e+00
9.521480000000000388e+00
9.551999999999999602e+00
9.551999999999999602e+00
9.551999999999999602e+00
9.551999999999999602e+00
9.551999999999999602e+00
9.551999999999999602e+00
9.551999999999999602e+00
9.551999999999999602e+00
9.551999999999999602e+00
9.551999999999999602e+00
9.551999999999999602e+00
9.521480000000000388e+00
9.551999999999999602e+00
9.582520000000000593e+00
9.490970000000000795e+00
9.521480000000000388e+00
9.521480000000000388e+00
9.551999999999999602e+00
9.551999999999999602e+00
9.521480000000000388e+00
9.521480000000000388e+00
9.460449999999999804e+00
9.521480000000000388e+00
9.582520000000000593e+00
9.521480000000000388e+00
9.582520000000000593e+00
9.551999999999999602e+00
9.521480000000000388e+00
9.551999999999999602e+00
9.490970000000000795e+00
9.521480000000000388e+00
9.521480000000000388e+00
9.582520000000000593e+00
9.551999999999999602e+00
9.551999999999999602e+00
9.551999999999999602e+00
9.551999999999999602e+00
9.582520000000000593e+00
9.551999999999999602e+00
9.551999999999999602e+00
9.613039999999999807e+00
9.521480000000000388e+00
9.582520000000000593e+00
9.582520000000000593e+00
9.551999999999999602e+00
9.613039999999999807e+00
9.551999999999999602e+00
9.613039999999999807e+00
9.582520000000000593e+00
9.582520000000000593e+00
9.613039999999999807e+00
9.551999999999999602e+00
9.521480000000000388e+00
9.582520000000000593e+00
9.582520000000000593e+00
9.613039999999999807e+00
9.613039999999999807e+00
9.582520000000000593e+00
9.613039999999999807e+00
9.582520000000000593e+00
9.582520000000000593e+00
9.582520000000000593e+00
9.582520000000000593e+00
9.582520000000000593e+00
9.551999999999999602e+00
9.582520000000000593e+00
9.582520000000000593e+00
9.551999999999999602e+00
9.582520000000000593e+00
9.551999999999999602e+00
9.551999999999999602e+00
9.582520000000000593e+00
9.582520000000000593e+00
9.551999999999999602e+00
9.613039999999999807e+00
9.613039999999999807e+00
9.551999999999999602e+00
9.582520000000000593e+00
9.613039999999999807e+00
9.582520000000000593e+00
9.551999999999999602e+00
9.582520000000000593e+00
9.551999999999999602e+00
9.582520000000000593e+00
9.582520000000000593e+00
9.582520000000000593e+00
9.582520000000000593e+00
9.582520000000000593e+00
9.551999999999999602e+00
9.551999999999999602e+00
9.613039999999999807e+00
9.551999999999999602e+00
9.582520000000000593e+00
9.613039999999999807e+00
9.582520000000000593e+00
9.613039999999999807e+00
9.613039999999999807e+00
9.551999999999999602e+00
9.643549999999999400e+00
9.582520000000000593e+00
9.674070000000000391e+00
9.613039999999999807e+00
9.643549999999999400e+00
9.613039999999999807e+00
9.643549999999999400e+00
9.643549999999999400e+00
9.643549999999999400e+00
9.582520000000000593e+00
9.643549999999999400e+00
9.613039999999999807e+00
9.674070000000000391e+00
9.643549999999999400e+00
9.613039999999999807e+00
9.643549999999999400e+00
9.613039999999999807e+00
9.582520000000000593e+00
9.674070000000000391e+00
9.643549999999999400e+00
9.704589999999999606e+00
9.613039999999999807e+00
9.613039999999999807e+00
9.643549999999999400e+00
9.613039999999999807e+00
9.643549999999999400e+00
9.613039999999999807e+00
9.674070000000000391e+00
9.643549999999999400e+00
9.613039999999999807e+00
9.643549999999999400e+00
9.643549999999999400e+00
9.643549999999999400e+00
9.613039999999999807e+00
9.613039999999999807e+00
9.643549999999999400e+00
9.643549999999999400e+00
9.582520000000000593e+00
9.643549999999999400e+00
9.613039999999999807e+00
9.643549999999999400e+00
9.613039999999999807e+00
9.643549999999999400e+00
9.674070000000000391e+00
9.643549999999999400e+00
9.643549999999999400e+00
9.674070000000000391e+00
9.613039999999999807e+00
9.643549999999999400e+00
9.582520000000000593e+00
9.643549999999999400e+00
9.643549999999999400e+00
9.613039999999999807e+00
9.613039999999999807e+00
9.613039999999999807e+00
9.643549999999999400e+00
9.643549999999999400e+00
9.643549999999999400e+00
9.643549999999999400e+00
9.643549999999999400e+00
9.643549999999999400e+00
9.643549999999999400e+00
9.613039999999999807e+00
9.613039999999999807e+00
9.613039999999999807e+00
9.613039999999999807e+00
9.643549999999999400e+00
9.613039999999999807e+00
9.643549999999999400e+00
9.643549999999999400e+00
9.613039999999999807e+00
9.613039999999999807e+00
9.643549999999999400e+00
9.674070000000000391e+00
9.643549999999999400e+00
9.643549999999999400e+00
9.643549999999999400e+00
9.643549999999999400e+00
9.613039999999999807e+00
9.643549999999999400e+00
9.643549999999999400e+00
9.613039999999999807e+00
9.643549999999999400e+00
9.643549999999999400e+00
9.613039999999999807e+00
9.643549999999999400e+00
9.613039999999999807e+00
9.643549999999999400e+00
9.613039999999999807e+00
9.643549999999999400e+00
9.613039999999999807e+00
9.643549999999999400e+00
9.674070000000000391e+00
9.674070000000000391e+00
9.643549999999999400e+00
9.643549999999999400e+00
9.674070000000000391e+00
9.643549999999999400e+00
9.643549999999999400e+00
9.643549999999999400e+00
9.643549999999999400e+00
9.643549999999999400e+00
9.643549999999999400e+00
9.674070000000000391e+00
9.643549999999999400e+00
9.643549999999999400e+00
9.643549999999999400e+00
9.643549999999999400e+00
9.674070000000000391e+00
9.643549999999999400e+00
9.643549999999999400e+00
9.674070000000000391e+00
9.674070000000000391e+00
9.704589999999999606e+00
9.613039999999999807e+00
9.704589999999999606e+00
9.674070000000000391e+00
9.704589999999999606e+00
9.704589999999999606e+00
9.704589999999999606e+00
9.735110000000000596e+00
9.735110000000000596e+00
9.735110000000000596e+00
9.735110000000000596e+00
9.704589999999999606e+00
9.704589999999999606e+00
9.735110000000000596e+00
9.735110000000000596e+00
9.704589999999999606e+00
9.704589999999999606e+00
9.735110000000000596e+00
9.704589999999999606e+00
9.735110000000000596e+00
9.735110000000000596e+00
9.735110000000000596e+00
9.826660000000000394e+00
9.704589999999999606e+00
9.735110000000000596e+00
9.704589999999999606e+00
9.643549999999999400e+00
9.704589999999999606e+00
9.704589999999999606e+00
9.735110000000000596e+00
9.704589999999999606e+00
9.735110000000000596e+00
9.735110000000000596e+00
9.704589999999999606e+00
9.643549999999999400e+00
9.704589999999999606e+00
9.704589999999999606e+00
9.674070000000000391e+00
9.735110000000000596e+00
9.704589999999999606e+00
9.735110000000000596e+00
9.704589999999999606e+00
9.704589999999999606e+00
9.674070000000000391e+00
9.704589999999999606e+00
9.735110000000000596e+00
9.735110000000000596e+00
9.674070000000000391e+00
9.704589999999999606e+00
9.674070000000000391e+00
9.704589999999999606e+00
9.704589999999999606e+00
9.704589999999999606e+00
9.796139999999999404e+00
9.735110000000000596e+00
9.765620000000000189e+00
9.735110000000000596e+00
9.735110000000000596e+00
9.704589999999999606e+00
9.735110000000000596e+00
9.735110000000000596e+00
9.674070000000000391e+00
9.674070000000000391e+00
9.704589999999999606e+00
9.704589999999999606e+00
9.704589999999999606e+00
9.704589999999999606e+00
9.735110000000000596e+00
9.704589999999999606e+00
9.704589999999999606e+00
9.735110000000000596e+00
9.674070000000000391e+00
9.704589999999999606e+00
9.735110000000000596e+00
9.704589999999999606e+00
9.735110000000000596e+00
9.704589999999999606e+00
9.704589999999999606e+00
9.674070000000000391e+00
9.704589999999999606e+00
9.735110000000000596e+00
9.704589999999999606e+00
9.704589999999999606e+00
9.704589999999999606e+00
9.704589999999999606e+00
9.735110000000000596e+00
9.704589999999999606e+00
9.735110000000000596e+00
9.735110000000000596e+00
9.765620000000000189e+00
9.674070000000000391e+00
9.704589999999999606e+00
9.735110000000000596e+00
9.765620000000000189e+00
9.735110000000000596e+00
9.735110000000000596e+00
9.735110000000000596e+00
9.735110000000000596e+00
9.796139999999999404e+00
9.765620000000000189e+00
9.765620000000000189e+00
9.765620000000000189e+00
9.765620000000000189e+00
9.765620000000000189e+00
9.735110000000000596e+00
9.765620000000000189e+00
9.735110000000000596e+00
9.704589999999999606e+00
9.765620000000000189e+00
9.735110000000000596e+00
9.735110000000000596e+00
9.735110000000000596e+00
9.735110000000000596e+00
9.765620000000000189e+00
9.704589999999999606e+00
9.735110000000000596e+00
9.735110000000000596e+00
9.796139999999999404e+00
9.796139999999999404e+00
9.796139999999999404e+00
9.765620000000000189e+00
9.826660000000000394e+00
9.796139999999999404e+00
9.826660000000000394e+00
9.826660000000000394e+00
9.796139999999999404e+00
9.826660000000000394e+00
9.826660000000000394e+00
9.826660000000000394e+00
9.796139999999999404e+00
9.826660000000000394e+00
9.796139999999999404e+00
9.826660000000000394e+00
9.826660000000000394e+00
9.826660000000000394e+00
9.826660000000000394e+00
9.796139999999999404e+00
9.796139999999999404e+00
9.796139999999999404e+00
9.826660000000000394e+00
9.796139999999999404e+00
9.826660000000000394e+00
9.796139999999999404e+00
9.857179999999999609e+00
9.826660000000000394e+00
9.826660000000000394e+00
9.826660000000000394e+00
9.826660000000000394e+00
9.826660000000000394e+00
9.796139999999999404e+00
9.796139999999999404e+00
9.826660000000000394e+00
9.796139999999999404e+00
9.796139999999999404e+00
9.796139999999999404e+00
9.826660000000000394e+00
9.796139999999999404e+00
9.796139999999999404e+00
9.826660000000000394e+00
9.826660000000000394e+00
9.765620000000000189e+00
9.796139999999999404e+00
9.796139999999999404e+00
9.765620000000000189e+00
9.826660000000000394e+00
9.796139999999999404e+00
9.796139999999999404e+00
9.826660000000000394e+00
9.857179999999999609e+00
9.796139999999999404e+00
9.857179999999999609e+00
9.826660000000000394e+00
9.796139999999999404e+00
9.796139999999999404e+00
9.796139999999999404e+00
9.796139999999999404e+00
9.857179999999999609e+00
9.826660000000000394e+00
9.796139999999999404e+00
9.826660000000000394e+00
9.826660000000000394e+00
9.796139999999999404e+00
9.796139999999999404e+00
9.796139999999999404e+00
9.826660000000000394e+00
9.796139999999999404e+00
9.796139999999999404e+00
9.826660000000000394e+00
9.796139999999999404e+00
9.857179999999999609e+00
9.796139999999999404e+00
9.796139999999999404e+00
9.826660000000000394e+00
9.826660000000000394e+00
9.796139999999999404e+00
9.796139999999999404e+00
9.826660000000000394e+00
9.796139999999999404e+00
9.826660000000000394e+00
9.796139999999999404e+00
9.796139999999999404e+00
9.796139999999999404e+00
9.826660000000000394e+00
9.826660000000000394e+00
9.796139999999999404e+00
9.826660000000000394e+00
9.857179999999999609e+00
9.857179999999999609e+00
9.826660000000000394e+00
9.826660000000000394e+00
9.887700000000000600e+00
9.857179999999999609e+00
9.826660000000000394e+00
9.857179999999999609e+00
9.826660000000000394e+00
9.826660000000000394e+00
9.826660000000000394e+00
9.826660000000000394e+00
9.796139999999999404e+00
9.826660000000000394e+00
9.826660000000000394e+00
9.887700000000000600e+00
9.857179999999999609e+00
9.857179999999999609e+00
9.826660000000000394e+00
9.826660000000000394e+00
9.887700000000000600e+00
9.857179999999999609e+00
9.857179999999999609e+00
9.857179999999999609e+00
9.826660000000000394e+00
9.826660000000000394e+00
9.857179999999999609e+00
9.887700000000000600e+00
9.887700000000000600e+00
9.887700000000000600e+00
9.857179999999999609e+00
9.857179999999999609e+00
9.948729999999999407e+00
9.887700000000000600e+00
9.948729999999999407e+00
9.918210000000000193e+00
9.857179999999999609e+00
9.948729999999999407e+00
9.887700000000000600e+00
9.918210000000000193e+00
9.948729999999999407e+00
9.887700000000000600e+00
9.918210000000000193e+00
9.887700000000000600e+00
9.857179999999999609e+00
9.887700000000000600e+00
9.887700000000000600e+00
9.918210000000000193e+00
9.948729999999999407e+00
9.887700000000000600e+00
9.918210000000000193e+00
9.887700000000000600e+00
9.887700000000000600e+00
9.887700000000000600e+00
9.857179999999999609e+00
9.887700000000000600e+00
9.887700000000000600e+00
9.887700000000000600e+00
9.918210000000000193e+00
9.857179999999999609e+00
9.887700000000000600e+00
9.979250000000000398e+00
9.918210000000000193e+00
9.887700000000000600e+00
9.918210000000000193e+00
9.979250000000000398e+00
9.857179999999999609e+00
9.857179999999999609e+00
9.887700000000000600e+00
9.887700000000000600e+00
9.887700000000000600e+00
9.887700000000000600e+00
9.887700000000000600e+00
9.857179999999999609e+00
9.918210000000000193e+00
9.948729999999999407e+00
9.887700000000000600e+00
9.887700000000000600e+00
9.887700000000000600e+00
9.857179999999999609e+00
9.887700000000000600e+00
9.887700000000000600e+00
9.887700000000000600e+00
9.887700000000000600e+00
9.887700000000000600e+00
9.918210000000000193e+00
9.857179999999999609e+00
9.887700000000000600e+00
9.887700000000000600e+00
9.918210000000000193e+00
9.887700000000000600e+00
9.887700000000000600e+00
9.918210000000000193e+00
9.948729999999999407e+00
9.857179999999999609e+00
9.918210000000000193e+00
9.887700000000000600e+00
9.918210000000000193e+00
9.887700000000000600e+00
9.887700000000000600e+00
9.918210000000000193e+00
9.918210000000000193e+00
9.857179999999999609e+00
9.887700000000000600e+00
9.887700000000000600e+00
9.887700000000000600e+00
9.857179999999999609e+00
9.887700000000000600e+00
9.887700000000000600e+00
9.887700000000000600e+00
9.918210000000000193e+00
9.979250000000000398e+00
9.948729999999999407e+00
9.979250000000000398e+00
9.918210000000000193e+00
9.948729999999999407e+00
9.887700000000000600e+00
9.948729999999999407e+00
9.918210000000000193e+00
9.918210000000000193e+00
9.918210000000000193e+00
9.918210000000000193e+00
9.887700000000000600e+00
9.948729999999999407e+00
9.887700000000000600e+00
9.948729999999999407e+00
9.948729999999999407e+00
9.979250000000000398e+00
9.948729999999999407e+00
9.918210000000000193e+00
9.948729999999999407e+00
9.918210000000000193e+00
9.948729999999999407e+00
9.948729999999999407e+00
9.918210000000000193e+00
9.948729999999999407e+00
9.948729999999999407e+00
9.979250000000000398e+00
9.948729999999999407e+00
9.887700000000000600e+00
9.948729999999999407e+00
9.979250000000000398e+00
9.979250000000000398e+00
9.979250000000000398e+00
9.918210000000000193e+00
1.000980000000000025e+01
9.948729999999999407e+00
9.948729999999999407e+00
9.979250000000000398e+00
9.979250000000000398e+00
9.948729999999999407e+00
1.004030000000000022e+01
9.979250000000000398e+00
1.000980000000000025e+01
9.979250000000000398e+00
1.000980000000000025e+01
9.979250000000000398e+00
1.000980000000000025e+01
1.004030000000000022e+01
1.000980000000000025e+01
9.979250000000000398e+00
1.004030000000000022e+01
9.979250000000000398e+00
1.000980000000000025e+01
9.979250000000000398e+00
1.000980000000000025e+01
1.000980000000000025e+01
9.979250000000000398e+00
1.000980000000000025e+01
9.948729999999999407e+00
9.979250000000000398e+00
9.979250000000000398e+00
1.000980000000000025e+01
9.979250000000000398e+00
9.979250000000000398e+00
1.000980000000000025e+01
1.000980000000000025e+01
1.000980000000000025e+01
1.000980000000000025e+01
9.979250000000000398e+00
9.979250000000000398e+00
9.948729999999999407e+00
9.948729999999999407e+00
1.000980000000000025e+01
9.979250000000000398e+00
9.979250000000000398e+00
9.979250000000000398e+00
1.000980000000000025e+01
1.000980000000000025e+01
1.000980000000000025e+01
1.000980000000000025e+01
1.000980000000000025e+01
1.000980000000000025e+01
1.000980000000000025e+01
9.979250000000000398e+00
9.979250000000000398e+00
1.000980000000000025e+01
9.979250000000000398e+00
1.000980000000000025e+01
9.979250000000000398e+00
9.979250000000000398e+00
9.979250000000000398e+00
1.000980000000000025e+01
1.000980000000000025e+01
9.979250000000000398e+00
9.979250000000000398e+00
9.979250000000000398e+00
1.000980000000000025e+01
9.979250000000000398e+00
1.000980000000000025e+01
9.948729999999999407e+00
1.000980000000000025e+01
9.979250000000000398e+00
9.979250000000000398e+00
9.979250000000000398e+00
1.000980000000000025e+01
9.979250000000000398e+00
9.948729999999999407e+00
1.004030000000000022e+01
1.000980000000000025e+01
1.000980000000000025e+01
9.948729999999999407e+00
9.979250000000000398e+00
9.979250000000000398e+00
9.979250000000000398e+00
9.979250000000000398e+00
9.979250000000000398e+00
9.979250000000000398e+00
9.979250000000000398e+00
9.979250000000000398e+00
9.979250000000000398e+00
9.979250000000000398e+00
9.979250000000000398e+00
1.000980000000000025e+01
1.000980000000000025e+01
1.004030000000000022e+01
1.004030000000000022e+01
1.007080000000000020e+01
1.004030000000000022e+01
1.004030000000000022e+01
1.004030000000000022e+01
1.007080000000000020e+01
1.004030000000000022e+01
1.004030000000000022e+01
1.000980000000000025e+01
1.007080000000000020e+01
1.000980000000000025e+01
1.000980000000000025e+01
1.007080000000000020e+01
1.004030000000000022e+01
1.004030000000000022e+01
1.007080000000000020e+01
1.000980000000000025e+01
1.007080000000000020e+01
1.004030000000000022e+01
1.000980000000000025e+01
1.007080000000000020e+01
1.000980000000000025e+01
1.000980000000000025e+01
1.000980000000000025e+01
1.000980000000000025e+01
1.004030000000000022e+01
1.007080000000000020e+01
1.007080000000000020e+01
1.007080000000000020e+01
1.007080000000000020e+01
1.004030000000000022e+01
1.010130000000000017e+01
1.007080000000000020e+01
1.010130000000000017e+01
1.010130000000000017e+01
1.010130000000000017e+01
1.007080000000000020e+01
1.013180000000000014e+01
1.007080000000000020e+01
1.010130000000000017e+01
1.007080000000000020e+01
1.010130000000000017e+01
1.007080000000000020e+01
1.007080000000000020e+01
1.004030000000000022e+01
1.010130000000000017e+01
1.004030000000000022e+01
1.010130000000000017e+01
1.007080000000000020e+01
1.007080000000000020e+01
1.010130000000000017e+01
1.010130000000000017e+01
1.010130000000000017e+01
1.007080000000000020e+01
1.007080000000000020e+01
1.004030000000000022e+01
1.004030000000000022e+01
1.007080000000000020e+01
1.010130000000000017e+01
1.010130000000000017e+01
1.010130000000000017e+01
1.007080000000000020e+01
1.013180000000000014e+01
1.007080000000000020e+01
1.007080000000000020e+01
1.013180000000000014e+01
1.007080000000000020e+01
1.007080000000000020e+01
1.010130000000000017e+01
1.013180000000000014e+01
1.007080000000000020e+01
1.010130000000000017e+01
1.010130000000000017e+01
1.007080000000000020e+01
1.007080000000000020e+01
1.010130000000000017e+01
1.007080000000000020e+01
1.010130000000000017e+01
1.010130000000000017e+01
1.010130000000000017e+01
1.010130000000000017e+01
1.010130000000000017e+01
1.007080000000000020e+01
1.007080000000000020e+01
1.010130000000000017e+01
1.010130000000000017e+01
1.007080000000000020e+01
1.010130000000000017e+01
1.010130000000000017e+01
1.007080000000000020e+01
1.004030000000000022e+01
1.010130000000000017e+01
1.007080000000000020e+01
1.010130000000000017e+01
1.007080000000000020e+01
1.013180000000000014e+01
1.010130000000000017e+01
1.010130000000000017e+01
1.007080000000000020e+01
1.007080000000000020e+01
1.010130000000000017e+01
1.010130000000000017e+01
1.010130000000000017e+01
1.004030000000000022e+01
1.000980000000000025e+01
1.010130000000000017e+01
1.010130000000000017e+01
1.007080000000000020e+01
1.004030000000000022e+01
1.007080000000000020e+01
1.010130000000000017e+01
1.007080000000000020e+01
1.007080000000000020e+01
1.010130000000000017e+01
1.007080000000000020e+01
1.007080000000000020e+01
1.007080000000000020e+01
1.010130000000000017e+01
1.013180000000000014e+01
1.007080000000000020e+01
1.013180000000000014e+01
1.007080000000000020e+01
1.007080000000000020e+01
1.010130000000000017e+01
1.010130000000000017e+01
1.016239999999999988e+01
1.004030000000000022e+01
1.016239999999999988e+01
1.007080000000000020e+01
1.010130000000000017e+01
1.013180000000000014e+01
1.010130000000000017e+01
1.007080000000000020e+01
1.013180000000000014e+01
1.007080000000000020e+01
1.010130000000000017e+01
1.007080000000000020e+01
1.010130000000000017e+01
1.007080000000000020e+01
1.013180000000000014e+01
1.007080000000000020e+01
1.013180000000000014e+01
1.007080000000000020e+01
1.007080000000000020e+01
1.007080000000000020e+01
1.007080000000000020e+01
1.010130000000000017e+01
1.010130000000000017e+01
1.013180000000000014e+01
1.007080000000000020e+01
1.013180000000000014e+01
1.013180000000000014e+01
1.013180000000000014e+01
1.013180000000000014e+01
1.010130000000000017e+01
1.010130000000000017e+01
1.013180000000000014e+01
1.010130000000000017e+01
1.007080000000000020e+01
1.010130000000000017e+01
1.013180000000000014e+01
1.016239999999999988e+01
1.013180000000000014e+01
1.016239999999999988e+01
1.010130000000000017e+01
1.016239999999999988e+01
1.016239999999999988e+01
1.013180000000000014e+01
1.013180000000000014e+01
1.013180000000000014e+01
1.016239999999999988e+01
1.013180000000000014e+01
1.013180000000000014e+01
1.016239999999999988e+01
1.010130000000000017e+01
1.019289999999999985e+01
1.016239999999999988e+01
1.019289999999999985e+01
1.019289999999999985e+01
1.016239999999999988e+01
1.016239999999999988e+01
1.016239999999999988e+01
1.013180000000000014e+01
1.019289999999999985e+01
1.016239999999999988e+01
1.016239999999999988e+01
1.013180000000000014e+01
1.016239999999999988e+01
1.019289999999999985e+01
1.019289999999999985e+01
1.019289999999999985e+01
1.016239999999999988e+01
1.016239999999999988e+01
1.016239999999999988e+01
1.016239999999999988e+01
1.019289999999999985e+01
1.016239999999999988e+01
1.013180000000000014e+01
1.019289999999999985e+01
1.022339999999999982e+01
1.016239999999999988e+01
1.013180000000000014e+01
1.019289999999999985e+01
1.019289999999999985e+01
1.016239999999999988e+01
1.019289999999999985e+01
1.016239999999999988e+01
1.019289999999999985e+01
1.016239999999999988e+01
1.019289999999999985e+01
1.016239999999999988e+01
1.016239999999999988e+01
1.019289999999999985e+01
1.016239999999999988e+01
1.016239999999999988e+01
1.016239999999999988e+01
1.019289999999999985e+01
1.013180000000000014e+01
1.016239999999999988e+01
1.013180000000000014e+01
1.019289999999999985e+01
1.013180000000000014e+01
1.016239999999999988e+01
1.019289999999999985e+01
1.019289999999999985e+01
1.022339999999999982e+01
1.013180000000000014e+01
1.019289999999999985e+01
1.019289999999999985e+01
1.019289999999999985e+01
1.019289999999999985e+01
1.019289999999999985e+01
1.019289999999999985e+01
1.019289999999999985e+01
1.013180000000000014e+01
1.019289999999999985e+01
1.016239999999999988e+01
1.019289999999999985e+01
1.013180000000000014e+01
1.019289999999999985e+01
1.019289999999999985e+01
1.019289999999999985e+01
1.019289999999999985e+01
1.019289999999999985e+01
1.019289999999999985e+01
1.016239999999999988e+01
1.016239999999999988e+01
1.016239999999999988e+01
1.019289999999999985e+01
1.013180000000000014e+01
1.016239999999999988e+01
1.016239999999999988e+01
1.013180000000000014e+01
1.019289999999999985e+01
1.019289999999999985e+01
1.016239999999999988e+01
1.019289999999999985e+01
1.016239999999999988e+01
1.013180000000000014e+01
1.016239999999999988e+01
1.019289999999999985e+01
1.013180000000000014e+01
1.019289999999999985e+01
1.019289999999999985e+01
1.013180000000000014e+01
1.019289999999999985e+01
1.016239999999999988e+01
1.016239999999999988e+01
1.019289999999999985e+01
1.019289999999999985e+01
1.022339999999999982e+01
1.016239999999999988e+01
1.019289999999999985e+01
1.019289999999999985e+01
1.019289999999999985e+01
1.022339999999999982e+01
1.022339999999999982e+01
1.019289999999999985e+01
1.019289999999999985e+01
1.019289999999999985e+01
1.019289999999999985e+01
1.019289999999999985e+01
1.019289999999999985e+01
1.016239999999999988e+01
1.013180000000000014e+01
1.019289999999999985e+01
1.016239999999999988e+01
1.022339999999999982e+01
1.019289999999999985e+01
1.019289999999999985e+01
1.022339999999999982e+01
1.022339999999999982e+01
1.016239999999999988e+01
1.019289999999999985e+01
1.013180000000000014e+01
1.019289999999999985e+01
1.016239999999999988e+01
1.019289999999999985e+01
1.022339999999999982e+01
1.013180000000000014e+01
1.022339999999999982e+01
1.019289999999999985e+01
1.016239999999999988e+01
1.016239999999999988e+01
1.016239999999999988e+01
1.016239999999999988e+01
1.016239999999999988e+01
1.016239999999999988e+01
1.016239999999999988e+01
1.016239999999999988e+01
1.016239999999999988e+01
1.019289999999999985e+01
1.019289999999999985e+01
1.016239999999999988e+01
1.013180000000000014e+01
1.022339999999999982e+01
1.016239999999999988e+01
1.016239999999999988e+01
1.019289999999999985e+01
1.016239999999999988e+01
1.019289999999999985e+01
1.016239999999999988e+01
1.016239999999999988e+01
1.016239999999999988e+01
1.016239999999999988e+01
1.019289999999999985e+01
1.019289999999999985e+01
1.016239999999999988e+01
1.019289999999999985e+01
1.019289999999999985e+01
1.019289999999999985e+01
1.013180000000000014e+01
1.016239999999999988e+01
1.016239999999999988e+01
1.016239999999999988e+01
1.022339999999999982e+01
1.016239999999999988e+01
1.019289999999999985e+01
1.022339999999999982e+01
1.022339999999999982e+01
1.019289999999999985e+01
1.022339999999999982e+01
1.025389999999999979e+01
1.022339999999999982e+01
1.019289999999999985e+01
1.022339999999999982e+01
1.025389999999999979e+01
1.025389999999999979e+01
1.025389999999999979e+01
1.019289999999999985e+01
1.028439999999999976e+01
1.022339999999999982e+01
1.019289999999999985e+01
1.028439999999999976e+01
1.028439999999999976e+01
1.022339999999999982e+01
1.019289999999999985e+01
1.022339999999999982e+01
1.019289999999999985e+01
1.022339999999999982e+01
1.025389999999999979e+01
1.025389999999999979e+01
1.025389999999999979e+01
1.025389999999999979e+01
1.022339999999999982e+01
1.025389999999999979e+01
1.019289999999999985e+01
1.022339999999999982e+01
1.025389999999999979e+01
1.025389999999999979e+01
1.025389999999999979e+01
1.028439999999999976e+01
1.025389999999999979e+01
1.031489999999999974e+01
1.022339999999999982e+01
1.028439999999999976e+01
1.022339999999999982e+01
1.025389999999999979e+01
1.025389999999999979e+01
1.019289999999999985e+01
1.025389999999999979e+01
1.025389999999999979e+01
1.025389999999999979e+01
1.028439999999999976e+01
1.028439999999999976e+01
1.022339999999999982e+01
1.031489999999999974e+01
1.028439999999999976e+01
1.025389999999999979e+01
1.025389999999999979e+01
1.025389999999999979e+01
1.025389999999999979e+01
1.022339999999999982e+01
1.025389999999999979e+01
1.022339999999999982e+01
1.025389999999999979e+01
1.028439999999999976e+01
1.025389999999999979e+01
1.025389999999999979e+01
1.031489999999999974e+01
1.028439999999999976e+01
1.025389999999999979e+01
1.022339999999999982e+01
1.025389999999999979e+01
1.025389999999999979e+01
1.022339999999999982e+01
1.025389999999999979e+01
1.025389999999999979e+01
1.025389999999999979e+01
1.022339999999999982e+01
1.022339999999999982e+01
1.025389999999999979e+01
1.022339999999999982e+01
1.028439999999999976e+01
1.022339999999999982e+01
1.025389999999999979e+01
1.019289999999999985e+01
1.025389999999999979e+01
1.028439999999999976e+01
1.022339999999999982e+01
1.025389999999999979e+01
1.025389999999999979e+01
1.022339999999999982e+01
1.022339999999999982e+01
1.022339999999999982e+01
1.022339999999999982e+01
1.025389999999999979e+01
1.025389999999999979e+01
1.025389999999999979e+01
1.019289999999999985e+01
1.022339999999999982e+01
1.025389999999999979e+01
1.022339999999999982e+01
1.028439999999999976e+01
1.022339999999999982e+01
1.022339999999999982e+01
1.028439999999999976e+01
1.025389999999999979e+01
1.028439999999999976e+01
1.022339999999999982e+01
1.025389999999999979e+01
1.025389999999999979e+01
1.025389999999999979e+01
1.025389999999999979e+01
1.025389999999999979e+01
1.022339999999999982e+01
1.025389999999999979e+01
1.022339999999999982e+01
1.022339999999999982e+01
1.022339999999999982e+01
1.025389999999999979e+01
1.028439999999999976e+01
1.022339999999999982e+01
1.022339999999999982e+01
1.019289999999999985e+01
1.022339999999999982e+01
1.022339999999999982e+01
1.025389999999999979e+01
1.022339999999999982e+01
1.025389999999999979e+01
1.022339999999999982e+01
1.025389999999999979e+01
1.022339999999999982e+01
1.025389999999999979e+01
1.019289999999999985e+01
1.025389999999999979e+01
1.028439999999999976e+01
1.028439999999999976e+01
1.025389999999999979e+01
1.022339999999999982e+01
1.022339999999999982e+01
1.025389999999999979e+01
1.025389999999999979e+01
1.019289999999999985e+01
1.031489999999999974e+01
1.022339999999999982e+01
1.028439999999999976e+01
1.022339999999999982e+01
1.025389999999999979e+01
1.022339999999999982e+01
1.028439999999999976e+01
1.022339999999999982e+01
1.025389999999999979e+01
1.022339999999999982e+01
1.019289999999999985e+01
1.025389999999999979e+01
1.019289999999999985e+01
1.022339999999999982e+01
1.025389999999999979e+01
1.025389999999999979e+01
1.025389999999999979e+01
1.028439999999999976e+01
1.022339999999999982e+01
1.022339999999999982e+01
1.022339999999999982e+01
1.019289999999999985e+01
1.025389999999999979e+01
1.022339999999999982e+01
1.025389999999999979e+01
1.019289999999999985e+01
1.028439999999999976e+01
1.019289999999999985e+01
1.022339999999999982e+01
1.022339999999999982e+01
1.025389999999999979e+01
1.025389999999999979e+01
1.019289999999999985e+01
1.025389999999999979e+01
1.022339999999999982e+01
1.019289999999999985e+01
1.028439999999999976e+01
1.019289999999999985e+01
1.025389999999999979e+01
1.022339999999999982e+01
1.025389999999999979e+01
1.022339999999999982e+01
1.025389999999999979e+01
1.025389999999999979e+01
1.022339999999999982e+01
1.028439999999999976e+01
1.022339999999999982e+01
1.022339999999999982e+01
1.025389999999999979e+01
1.022339999999999982e+01
1.025389999999999979e+01
1.019289999999999985e+01
1.022339999999999982e+01
1.022339999999999982e+01
1.022339999999999982e+01
1.022339999999999982e+01
1.019289999999999985e+01
1.022339999999999982e+01
1.019289999999999985e+01
1.022339999999999982e+01
1.028439999999999976e+01
1.019289999999999985e+01
1.019289999999999985e+01
1.022339999999999982e+01
1.025389999999999979e+01
1.022339999999999982e+01
1.022339999999999982e+01
1.025389999999999979e+01
1.022339999999999982e+01
1.022339999999999982e+01
1.025389999999999979e+01
1.028439999999999976e+01
1.022339999999999982e+01
1.028439999999999976e+01
1.025389999999999979e+01
1.025389999999999979e+01
1.022339999999999982e+01
1.022339999999999982e+01
1.022339999999999982e+01
1.022339999999999982e+01
1.025389999999999979e+01
1.019289999999999985e+01
1.022339999999999982e+01
1.025389999999999979e+01
1.022339999999999982e+01
1.025389999999999979e+01
1.025389999999999979e+01
1.025389999999999979e+01
1.025389999999999979e+01
1.025389999999999979e+01
1.025389999999999979e+01
1.019289999999999985e+01
1.025389999999999979e+01
1.022339999999999982e+01
1.025389999999999979e+01
1.025389999999999979e+01
1.025389999999999979e+01
1.025389999999999979e+01
1.025389999999999979e+01
1.025389999999999979e+01
1.025389999999999979e+01
1.025389999999999979e+01
1.022339999999999982e+01
1.025389999999999979e+01
1.025389999999999979e+01
1.025389999999999979e+01
1.025389999999999979e+01
1.025389999999999979e+01
1.019289999999999985e+01
1.025389999999999979e+01
1.025389999999999979e+01
1.022339999999999982e+01
1.019289999999999985e+01
1.022339999999999982e+01
1.025389999999999979e+01
1.025389999999999979e+01
1.025389999999999979e+01
1.025389999999999979e+01
1.022339999999999982e+01
1.019289999999999985e+01
1.025389999999999979e+01
1.022339999999999982e+01
1.022339999999999982e+01
1.028439999999999976e+01
1.022339999999999982e+01
1.028439999999999976e+01
1.022339999999999982e+01
1.025389999999999979e+01
1.022339999999999982e+01
1.028439999999999976e+01
1.028439999999999976e+01
1.028439999999999976e+01
1.025389999999999979e+01
1.028439999999999976e+01
1.031489999999999974e+01
1.031489999999999974e+01
1.028439999999999976e+01
1.028439999999999976e+01
1.034549999999999947e+01
1.031489999999999974e+01
1.034549999999999947e+01
1.028439999999999976e+01
1.031489999999999974e+01
1.031489999999999974e+01
1.031489999999999974e+01
1.034549999999999947e+01
1.031489999999999974e+01
1.028439999999999976e+01
1.031489999999999974e+01
1.031489999999999974e+01
1.031489999999999974e+01
1.028439999999999976e+01
1.031489999999999974e+01
1.031489999999999974e+01
1.028439999999999976e+01
1.034549999999999947e+01
1.028439999999999976e+01
1.031489999999999974e+01
1.031489999999999974e+01
1.031489999999999974e+01
1.028439999999999976e+01
1.025389999999999979e+01
1.028439999999999976e+01
1.031489999999999974e+01
1.034549999999999947e+01
1.034549999999999947e+01
1.031489999999999974e+01
1.034549999999999947e+01
1.028439999999999976e+01
1.028439999999999976e+01
1.031489999999999974e+01
1.031489999999999974e+01
1.037599999999999945e+01
1.031489999999999974e+01
1.031489999999999974e+01
1.034549999999999947e+01
1.028439999999999976e+01
1.025389999999999979e+01
1.034549999999999947e+01
1.031489999999999974e+01
1.034549999999999947e+01
1.034549999999999947e+01
1.031489999999999974e+01
1.031489999999999974e+01
1.028439999999999976e+01
1.034549999999999947e+01
1.031489999999999974e+01
1.031489999999999974e+01
1.031489999999999974e+01
1.031489999999999974e+01
1.034549999999999947e+01
1.031489999999999974e+01
1.031489999999999974e+01
1.028439999999999976e+01
1.031489999999999974e+01
1.031489999999999974e+01
1.031489999999999974e+01
1.034549999999999947e+01
1.034549999999999947e+01
1.034549999999999947e+01
1.031489999999999974e+01
1.034549999999999947e+01
1.031489999999999974e+01
1.031489999999999974e+01
1.031489999999999974e+01
1.034549999999999947e+01
1.031489999999999974e+01
1.031489999999999974e+01
1.031489999999999974e+01
1.031489999999999974e+01
1.028439999999999976e+01
1.028439999999999976e+01
1.034549999999999947e+01
1.031489999999999974e+01
1.031489999999999974e+01
1.031489999999999974e+01
1.031489999999999974e+01
1.028439999999999976e+01
1.031489999999999974e+01
1.031489999999999974e+01
1.028439999999999976e+01
1.031489999999999974e+01
1.031489999999999974e+01
1.031489999999999974e+01
1.031489999999999974e+01
1.031489999999999974e+01
1.034549999999999947e+01
1.031489999999999974e+01
1.028439999999999976e+01
1.031489999999999974e+01
1.028439999999999976e+01
1.028439999999999976e+01
1.031489999999999974e+01
1.031489999999999974e+01
1.025389999999999979e+01
1.028439999999999976e+01
1.025389999999999979e+01
1.028439999999999976e+01
1.031489999999999974e+01
1.031489999999999974e+01
1.025389999999999979e+01
1.031489999999999974e+01
1.022339999999999982e+01
1.028439999999999976e+01
1.031489999999999974e+01
1.031489999999999974e+01
1.025389999999999979e+01
1.025389999999999979e+01
1.025389999999999979e+01
1.031489999999999974e+01
1.028439999999999976e+01
1.025389999999999979e+01
1.028439999999999976e+01
1.028439999999999976e+01
1.031489999999999974e+01
1.031489999999999974e+01
1.028439999999999976e+01
1.028439999999999976e+01
1.031489999999999974e+01
1.025389999999999979e+01
1.028439999999999976e+01
1.028439999999999976e+01
1.025389999999999979e+01
1.031489999999999974e+01
1.025389999999999979e+01
1.028439999999999976e+01
1.025389999999999979e+01
1.028439999999999976e+01
1.025389999999999979e+01
1.025389999999999979e+01
1.022339999999999982e+01
1.028439999999999976e+01
1.025389999999999979e+01
1.031489999999999974e+01
1.025389999999999979e+01
1.031489999999999974e+01
1.028439999999999976e+01
1.028439999999999976e+01
1.028439999999999976e+01
1.028439999999999976e+01
1.028439999999999976e+01
1.028439999999999976e+01
1.025389999999999979e+01
1.025389999999999979e+01
1.028439999999999976e+01
1.022339999999999982e+01
1.025389999999999979e+01
1.028439999999999976e+01
1.031489999999999974e+01
1.028439999999999976e+01
1.028439999999999976e+01
1.031489999999999974e+01
1.025389999999999979e+01
1.031489999999999974e+01
1.028439999999999976e+01
1.028439999999999976e+01
1.025389999999999979e+01
1.028439999999999976e+01
1.025389999999999979e+01
1.028439999999999976e+01
1.025389999999999979e+01
1.031489999999999974e+01
1.028439999999999976e+01
1.028439999999999976e+01
1.031489999999999974e+01
1.025389999999999979e+01
1.028439999999999976e+01
1.025389999999999979e+01
1.031489999999999974e+01
1.025389999999999979e+01
1.025389999999999979e+01
1.025389999999999979e+01
1.028439999999999976e+01
1.025389999999999979e+01
1.031489999999999974e+01
1.031489999999999974e+01
1.031489999999999974e+01
1.028439999999999976e+01
1.028439999999999976e+01
1.028439999999999976e+01
1.028439999999999976e+01
1.031489999999999974e+01
1.025389999999999979e+01
1.028439999999999976e+01
1.025389999999999979e+01
1.028439999999999976e+01
1.028439999999999976e+01
1.025389999999999979e+01
1.028439999999999976e+01
1.028439999999999976e+01
1.028439999999999976e+01
1.025389999999999979e+01
1.028439999999999976e+01
1.028439999999999976e+01
1.028439999999999976e+01
1.025389999999999979e+01
1.031489999999999974e+01
1.028439999999999976e+01
1.028439999999999976e+01
1.028439999999999976e+01
1.028439999999999976e+01
1.031489999999999974e+01
1.028439999999999976e+01
1.034549999999999947e+01
1.031489999999999974e+01
1.025389999999999979e+01
1.034549999999999947e+01
1.028439999999999976e+01
1.022339999999999982e+01
1.028439999999999976e+01
1.025389999999999979e+01
1.025389999999999979e+01
1.025389999999999979e+01
1.028439999999999976e+01
1.028439999999999976e+01
1.025389999999999979e+01
1.031489999999999974e+01
1.019289999999999985e+01
1.019289999999999985e+01
1.025389999999999979e+01
1.022339999999999982e+01
1.022339999999999982e+01
1.025389999999999979e+01
1.022339999999999982e+01
1.025389999999999979e+01
1.025389999999999979e+01
1.022339999999999982e+01
1.025389999999999979e+01
1.028439999999999976e+01
1.022339999999999982e+01
1.019289999999999985e+01
1.025389999999999979e+01
1.025389999999999979e+01
1.019289999999999985e+01
1.028439999999999976e+01
1.022339999999999982e+01
1.025389999999999979e+01
1.022339999999999982e+01
1.025389999999999979e+01
1.025389999999999979e+01
1.025389999999999979e+01
1.022339999999999982e+01
1.025389999999999979e+01
1.025389999999999979e+01
1.025389999999999979e+01
1.022339999999999982e+01
1.022339999999999982e+01
1.028439999999999976e+01
1.022339999999999982e+01
1.028439999999999976e+01
1.028439999999999976e+01
1.025389999999999979e+01
1.025389999999999979e+01
1.019289999999999985e+01
1.028439999999999976e+01
1.025389999999999979e+01
1.025389999999999979e+01
1.022339999999999982e+01
1.022339999999999982e+01
1.028439999999999976e+01
1.025389999999999979e+01
1.025389999999999979e+01
1.025389999999999979e+01
1.025389999999999979e+01
1.028439999999999976e+01
1.022339999999999982e+01
1.025389999999999979e+01
1.025389999999999979e+01
1.022339999999999982e+01
1.031489999999999974e+01
1.022339999999999982e+01
1.025389999999999979e+01
1.019289999999999985e+01
1.022339999999999982e+01
1.025389999999999979e+01
1.025389999999999979e+01
1.022339999999999982e+01
1.025389999999999979e+01
1.025389999999999979e+01
1.022339999999999982e+01
1.025389999999999979e+01
1.025389999999999979e+01
1.028439999999999976e+01
1.025389999999999979e+01
1.025389999999999979e+01
1.022339999999999982e+01
1.022339999999999982e+01
1.028439999999999976e+01
1.028439999999999976e+01
1.025389999999999979e+01
1.025389999999999979e+01
1.028439999999999976e+01
1.025389999999999979e+01
1.028439999999999976e+01
1.025389999999999979e+01
1.025389999999999979e+01
1.022339999999999982e+01
1.025389999999999979e+01
1.022339999999999982e+01
1.028439999999999976e+01
1.025389999999999979e+01
1.025389999999999979e+01
1.025389999999999979e+01
1.022339999999999982e+01
1.022339999999999982e+01
1.016239999999999988e+01
1.022339999999999982e+01
1.019289999999999985e+01
1.022339999999999982e+01
1.022339999999999982e+01
1.019289999999999985e+01
1.019289999999999985e+01
1.022339999999999982e+01
1.025389999999999979e+01
1.016239999999999988e+01
1.016239999999999988e+01
1.028439999999999976e+01
1.016239999999999988e+01
1.025389999999999979e+01
1.019289999999999985e+01
1.019289999999999985e+01
1.019289999999999985e+01
1.022339999999999982e+01
1.010130000000000017e+01
1.019289999999999985e+01
1.019289999999999985e+01
1.022339999999999982e+01
1.019289999999999985e+01
1.019289999999999985e+01
1.022339999999999982e+01
1.019289999999999985e+01
1.019289999999999985e+01
1.019289999999999985e+01
1.019289999999999985e+01
1.019289999999999985e+01
1.016239999999999988e+01
1.019289999999999985e+01
1.022339999999999982e+01
1.022339999999999982e+01
1.019289999999999985e+01
1.019289999999999985e+01
1.022339999999999982e+01
1.019289999999999985e+01
1.019289999999999985e+01
1.016239999999999988e+01
1.025389999999999979e+01
1.019289999999999985e+01
1.019289999999999985e+01
1.019289999999999985e+01
1.022339999999999982e+01
1.016239999999999988e+01
1.022339999999999982e+01
1.025389999999999979e+01
1.019289999999999985e+01
1.019289999999999985e+01
1.019289999999999985e+01
1.022339999999999982e+01
1.022339999999999982e+01
1.025389999999999979e+01
1.022339999999999982e+01
1.019289999999999985e+01
1.019289999999999985e+01
1.022339999999999982e+01
1.019289999999999985e+01
1.019289999999999985e+01
1.025389999999999979e+01
1.016239999999999988e+01
1.019289999999999985e+01
1.016239999999999988e+01
1.019289999999999985e+01
1.022339999999999982e+01
1.019289999999999985e+01
1.019289999999999985e+01
1.022339999999999982e+01
1.019289999999999985e+01
1.019289999999999985e+01
1.019289999999999985e+01
1.022339999999999982e+01
1.022339999999999982e+01
1.022339999999999982e+01
1.022339999999999982e+01
1.019289999999999985e+01
1.022339999999999982e+01
1.019289999999999985e+01
1.019289999999999985e+01
1.022339999999999982e+01
1.022339999999999982e+01
1.019289999999999985e+01
1.013180000000000014e+01
1.019289999999999985e+01
1.016239999999999988e+01
1.016239999999999988e+01
1.019289999999999985e+01
1.019289999999999985e+01
1.016239999999999988e+01
1.019289999999999985e+01
1.016239999999999988e+01
1.016239999999999988e+01
1.019289999999999985e+01
1.019289999999999985e+01
1.019289999999999985e+01
1.019289999999999985e+01
1.019289999999999985e+01
1.016239999999999988e+01
1.016239999999999988e+01
1.019289999999999985e+01
1.016239999999999988e+01
1.019289999999999985e+01
1.013180000000000014e+01
1.019289999999999985e+01
1.016239999999999988e+01
1.019289999999999985e+01
1.016239999999999988e+01
1.019289999999999985e+01
1.016239999999999988e+01
1.019289999999999985e+01
1.019289999999999985e+01
1.019289999999999985e+01
1.019289999999999985e+01
1.019289999999999985e+01
1.019289999999999985e+01
1.013180000000000014e+01
1.019289999999999985e+01
1.019289999999999985e+01
1.019289999999999985e+01
1.013180000000000014e+01
1.019289999999999985e+01
1.016239999999999988e+01
1.019289999999999985e+01
1.019289999999999985e+01
1.016239999999999988e+01
1.019289999999999985e+01
1.016239999999999988e+01
1.019289999999999985e+01
1.013180000000000014e+01
1.013180000000000014e+01
1.016239999999999988e+01
1.019289999999999985e+01
1.019289999999999985e+01
1.019289999999999985e+01
1.019289999999999985e+01
1.016239999999999988e+01
1.016239999999999988e+01
1.016239999999999988e+01
1.016239999999999988e+01
1.019289999999999985e+01
1.019289999999999985e+01
1.019289999999999985e+01
1.022339999999999982e+01
1.016239999999999988e+01
1.016239999999999988e+01
1.016239999999999988e+01
1.019289999999999985e+01
1.019289999999999985e+01
1.016239999999999988e+01
1.022339999999999982e+01
1.016239999999999988e+01
1.016239999999999988e+01
1.019289999999999985e+01
1.019289999999999985e+01
1.016239999999999988e+01
1.016239999999999988e+01
1.019289999999999985e+01
1.016239999999999988e+01
1.013180000000000014e+01
1.019289999999999985e+01
1.016239999999999988e+01
1.013180000000000014e+01
1.016239999999999988e+01
1.010130000000000017e+01
1.013180000000000014e+01
1.016239999999999988e+01
1.013180000000000014e+01
1.013180000000000014e+01
1.013180000000000014e+01
1.013180000000000014e+01
1.013180000000000014e+01
1.013180000000000014e+01
1.013180000000000014e+01
1.013180000000000014e+01
1.013180000000000014e+01
1.016239999999999988e+01
1.010130000000000017e+01
1.013180000000000014e+01
1.013180000000000014e+01
1.016239999999999988e+01
1.016239999999999988e+01
1.016239999999999988e+01
1.013180000000000014e+01
1.013180000000000014e+01
1.016239999999999988e+01
1.013180000000000014e+01
1.016239999999999988e+01
1.013180000000000014e+01
1.013180000000000014e+01
1.016239999999999988e+01
1.013180000000000014e+01
1.016239999999999988e+01
1.016239999999999988e+01
1.013180000000000014e+01
1.013180000000000014e+01
1.016239999999999988e+01
1.013180000000000014e+01
1.016239999999999988e+01
1.013180000000000014e+01
1.016239999999999988e+01
1.016239999999999988e+01
1.016239999999999988e+01
1.016239999999999988e+01
1.013180000000000014e+01
1.016239999999999988e+01
1.016239999999999988e+01
1.013180000000000014e+01
1.016239999999999988e+01
1.016239999999999988e+01
1.016239999999999988e+01
1.016239999999999988e+01
1.010130000000000017e+01
1.013180000000000014e+01
1.010130000000000017e+01
1.013180000000000014e+01
1.016239999999999988e+01
1.013180000000000014e+01
1.016239999999999988e+01
1.016239999999999988e+01
1.013180000000000014e+01
1.016239999999999988e+01
1.013180000000000014e+01
1.016239999999999988e+01
1.016239999999999988e+01
1.013180000000000014e+01
1.019289999999999985e+01
1.013180000000000014e+01
1.016239999999999988e+01
1.013180000000000014e+01
1.013180000000000014e+01
1.016239999999999988e+01
1.016239999999999988e+01
1.016239999999999988e+01
1.013180000000000014e+01
1.010130000000000017e+01
1.019289999999999985e+01
1.013180000000000014e+01
1.010130000000000017e+01
1.016239999999999988e+01
1.016239999999999988e+01
1.013180000000000014e+01
1.013180000000000014e+01
1.010130000000000017e+01
1.013180000000000014e+01
1.013180000000000014e+01
1.013180000000000014e+01
1.010130000000000017e+01
1.013180000000000014e+01
1.013180000000000014e+01
1.016239999999999988e+01
1.013180000000000014e+01
1.016239999999999988e+01
1.013180000000000014e+01
1.013180000000000014e+01
1.016239999999999988e+01
1.013180000000000014e+01
1.013180000000000014e+01
1.013180000000000014e+01
1.013180000000000014e+01
1.010130000000000017e+01
1.010130000000000017e+01
1.010130000000000017e+01
1.013180000000000014e+01
1.010130000000000017e+01
1.007080000000000020e+01
1.013180000000000014e+01
1.013180000000000014e+01
1.013180000000000014e+01
1.007080000000000020e+01
1.010130000000000017e+01
1.013180000000000014e+01
1.010130000000000017e+01
1.010130000000000017e+01
1.010130000000000017e+01
1.013180000000000014e+01
1.016239999999999988e+01
1.013180000000000014e+01
1.010130000000000017e+01
1.016239999999999988e+01
1.010130000000000017e+01
1.007080000000000020e+01
1.010130000000000017e+01
1.013180000000000014e+01
1.016239999999999988e+01
1.013180000000000014e+01
1.013180000000000014e+01
1.010130000000000017e+01
1.013180000000000014e+01
1.019289999999999985e+01
1.013180000000000014e+01
1.013180000000000014e+01
1.013180000000000014e+01
1.013180000000000014e+01
1.013180000000000014e+01
1.010130000000000017e+01
1.016239999999999988e+01
1.010130000000000017e+01
1.010130000000000017e+01
1.010130000000000017e+01
1.010130000000000017e+01
1.016239999999999988e+01
1.007080000000000020e+01
1.016239999999999988e+01
1.010130000000000017e+01
1.013180000000000014e+01
1.013180000000000014e+01
1.013180000000000014e+01
1.013180000000000014e+01
1.010130000000000017e+01
1.010130000000000017e+01
1.013180000000000014e+01
1.013180000000000014e+01
1.007080000000000020e+01
1.013180000000000014e+01
1.007080000000000020e+01
1.013180000000000014e+01
1.007080000000000020e+01
1.010130000000000017e+01
1.010130000000000017e+01
1.007080000000000020e+01
1.010130000000000017e+01
1.007080000000000020e+01
1.007080000000000020e+01
1.010130000000000017e+01
1.007080000000000020e+01
1.013180000000000014e+01
1.013180000000000014e+01
1.007080000000000020e+01
1.007080000000000020e+01
1.007080000000000020e+01
1.010130000000000017e+01
1.007080000000000020e+01
1.007080000000000020e+01
1.010130000000000017e+01
1.007080000000000020e+01
1.010130000000000017e+01
1.010130000000000017e+01
1.010130000000000017e+01
1.010130000000000017e+01
1.007080000000000020e+01
1.010130000000000017e+01
1.004030000000000022e+01
1.010130000000000017e+01
1.013180000000000014e+01
1.007080000000000020e+01
1.013180000000000014e+01
1.010130000000000017e+01
1.010130000000000017e+01
1.010130000000000017e+01
1.007080000000000020e+01
1.016239999999999988e+01
1.007080000000000020e+01
1.007080000000000020e+01
1.010130000000000017e+01
1.007080000000000020e+01
1.007080000000000020e+01
1.010130000000000017e+01
1.004030000000000022e+01
1.010130000000000017e+01
1.007080000000000020e+01
1.010130000000000017e+01
1.013180000000000014e+01
1.007080000000000020e+01
1.013180000000000014e+01
1.007080000000000020e+01
1.010130000000000017e+01
1.007080000000000020e+01
1.007080000000000020e+01
1.007080000000000020e+01
1.010130000000000017e+01
1.004030000000000022e+01
1.010130000000000017e+01
1.007080000000000020e+01
1.010130000000000017e+01
1.010130000000000017e+01
1.010130000000000017e+01
1.007080000000000020e+01
1.007080000000000020e+01
1.013180000000000014e+01
1.007080000000000020e+01
1.010130000000000017e+01
1.010130000000000017e+01
1.007080000000000020e+01
1.010130000000000017e+01
1.010130000000000017e+01
1.010130000000000017e+01
1.007080000000000020e+01
1.010130000000000017e+01
1.004030000000000022e+01
1.007080000000000020e+01
1.007080000000000020e+01
1.007080000000000020e+01
1.007080000000000020e+01
1.004030000000000022e+01
1.004030000000000022e+01
1.004030000000000022e+01
1.004030000000000022e+01
1.004030000000000022e+01
1.007080000000000020e+01
1.004030000000000022e+01
1.010130000000000017e+01
1.004030000000000022e+01
1.000980000000000025e+01
1.007080000000000020e+01
1.007080000000000020e+01
1.007080000000000020e+01
1.007080000000000020e+01
1.004030000000000022e+01
1.007080000000000020e+01
1.004030000000000022e+01
1.007080000000000020e+01
1.004030000000000022e+01
1.007080000000000020e+01
1.004030000000000022e+01
1.007080000000000020e+01
1.007080000000000020e+01
1.007080000000000020e+01
1.004030000000000022e+01
1.010130000000000017e+01
1.007080000000000020e+01
1.007080000000000020e+01
1.007080000000000020e+01
1.004030000000000022e+01
1.010130000000000017e+01
1.007080000000000020e+01
1.004030000000000022e+01
1.010130000000000017e+01
1.004030000000000022e+01
1.007080000000000020e+01
1.004030000000000022e+01
1.004030000000000022e+01
1.007080000000000020e+01
1.007080000000000020e+01
1.007080000000000020e+01
1.004030000000000022e+01
1.007080000000000020e+01
1.000980000000000025e+01
1.004030000000000022e+01
1.010130000000000017e+01
1.007080000000000020e+01
1.010130000000000017e+01
1.004030000000000022e+01
1.007080000000000020e+01
1.007080000000000020e+01
1.000980000000000025e+01
1.004030000000000022e+01
1.004030000000000022e+01
1.007080000000000020e+01
1.004030000000000022e+01
1.000980000000000025e+01
1.004030000000000022e+01
1.007080000000000020e+01
1.004030000000000022e+01
1.007080000000000020e+01
1.007080000000000020e+01
1.004030000000000022e+01
1.007080000000000020e+01
1.004030000000000022e+01
1.000980000000000025e+01
1.007080000000000020e+01
1.010130000000000017e+01
1.007080000000000020e+01
1.000980000000000025e+01
1.004030000000000022e+01
1.000980000000000025e+01
1.000980000000000025e+01
1.004030000000000022e+01
1.000980000000000025e+01
1.004030000000000022e+01
9.979250000000000398e+00
1.004030000000000022e+01
1.004030000000000022e+01
1.000980000000000025e+01
1.004030000000000022e+01
1.004030000000000022e+01
1.007080000000000020e+01
1.004030000000000022e+01
1.000980000000000025e+01
1.000980000000000025e+01
1.000980000000000025e+01
9.979250000000000398e+00
1.000980000000000025e+01
1.000980000000000025e+01
1.004030000000000022e+01
1.004030000000000022e+01
1.000980000000000025e+01
1.004030000000000022e+01
1.000980000000000025e+01
1.004030000000000022e+01
1.007080000000000020e+01
1.000980000000000025e+01
1.004030000000000022e+01
1.000980000000000025e+01
1.000980000000000025e+01
1.000980000000000025e+01
1.000980000000000025e+01
1.004030000000000022e+01
1.000980000000000025e+01
1.004030000000000022e+01
1.007080000000000020e+01
1.000980000000000025e+01
1.004030000000000022e+01
1.004030000000000022e+01
1.000980000000000025e+01
1.004030000000000022e+01
1.000980000000000025e+01
1.000980000000000025e+01
1.004030000000000022e+01
1.000980000000000025e+01
1.007080000000000020e+01
1.004030000000000022e+01
1.000980000000000025e+01
9.979250000000000398e+00
1.000980000000000025e+01
1.000980000000000025e+01
1.004030000000000022e+01
1.004030000000000022e+01
1.004030000000000022e+01
1.000980000000000025e+01
1.004030000000000022e+01
1.007080000000000020e+01
1.004030000000000022e+01
1.000980000000000025e+01
1.000980000000000025e+01
1.000980000000000025e+01
1.007080000000000020e+01
1.007080000000000020e+01
1.000980000000000025e+01
1.007080000000000020e+01
1.000980000000000025e+01
1.000980000000000025e+01
1.000980000000000025e+01
1.000980000000000025e+01
1.000980000000000025e+01
1.007080000000000020e+01
1.004030000000000022e+01
1.004030000000000022e+01
9.979250000000000398e+00
9.979250000000000398e+00
1.000980000000000025e+01
9.979250000000000398e+00
1.004030000000000022e+01
9.948729999999999407e+00
9.979250000000000398e+00
1.000980000000000025e+01
9.948729999999999407e+00
1.000980000000000025e+01
9.979250000000000398e+00
9.979250000000000398e+00
9.948729999999999407e+00
9.979250000000000398e+00
1.000980000000000025e+01
9.948729999999999407e+00
1.000980000000000025e+01
9.979250000000000398e+00
9.979250000000000398e+00
9.979250000000000398e+00
1.000980000000000025e+01
1.000980000000000025e+01
9.979250000000000398e+00
1.000980000000000025e+01
1.000980000000000025e+01
1.000980000000000025e+01
9.979250000000000398e+00
1.000980000000000025e+01
9.979250000000000398e+00
9.979250000000000398e+00
1.000980000000000025e+01
9.948729999999999407e+00
1.000980000000000025e+01
9.979250000000000398e+00
1.000980000000000025e+01
1.000980000000000025e+01
1.004030000000000022e+01
1.004030000000000022e+01
1.004030000000000022e+01
9.979250000000000398e+00
9.979250000000000398e+00
1.000980000000000025e+01
1.004030000000000022e+01
9.979250000000000398e+00
9.979250000000000398e+00
1.000980000000000025e+01
9.979250000000000398e+00
9.979250000000000398e+00
1.000980000000000025e+01
9.979250000000000398e+00
1.000980000000000025e+01
9.979250000000000398e+00
1.000980000000000025e+01
1.000980000000000025e+01
9.979250000000000398e+00
9.979250000000000398e+00
1.000980000000000025e+01
1.000980000000000025e+01
1.000980000000000025e+01
1.000980000000000025e+01
9.979250000000000398e+00
1.000980000000000025e+01
1.004030000000000022e+01
9.948729999999999407e+00
1.000980000000000025e+01
1.000980000000000025e+01
9.979250000000000398e+00
9.948729999999999407e+00
1.000980000000000025e+01
9.979250000000000398e+00
1.004030000000000022e+01
9.979250000000000398e+00
9.979250000000000398e+00
1.000980000000000025e+01
9.948729999999999407e+00
9.948729999999999407e+00
9.979250000000000398e+00
9.948729999999999407e+00
9.948729999999999407e+00
9.948729999999999407e+00
9.979250000000000398e+00
9.918210000000000193e+00
9.979250000000000398e+00
9.948729999999999407e+00
9.948729999999999407e+00
9.948729999999999407e+00
9.918210000000000193e+00
9.979250000000000398e+00
9.979250000000000398e+00
9.948729999999999407e+00
1.000980000000000025e+01
9.979250000000000398e+00
9.948729999999999407e+00
9.948729999999999407e+00
9.979250000000000398e+00
1.000980000000000025e+01
9.979250000000000398e+00
9.948729999999999407e+00
9.948729999999999407e+00
9.948729999999999407e+00
9.948729999999999407e+00
9.948729999999999407e+00
9.948729999999999407e+00
9.979250000000000398e+00
9.979250000000000398e+00
9.979250000000000398e+00
1.000980000000000025e+01
9.948729999999999407e+00
9.948729999999999407e+00
9.948729999999999407e+00
1.000980000000000025e+01
9.918210000000000193e+00
9.918210000000000193e+00
9.979250000000000398e+00
9.948729999999999407e+00
9.979250000000000398e+00
1.000980000000000025e+01
9.979250000000000398e+00
9.918210000000000193e+00
9.918210000000000193e+00
9.979250000000000398e+00
9.948729999999999407e+00
9.979250000000000398e+00
9.979250000000000398e+00
9.979250000000000398e+00
9.948729999999999407e+00
9.979250000000000398e+00
9.948729999999999407e+00
9.948729999999999407e+00
9.948729999999999407e+00
9.948729999999999407e+00
9.918210000000000193e+00
9.979250000000000398e+00
9.948729999999999407e+00
9.948729999999999407e+00
9.948729999999999407e+00
9.948729999999999407e+00
9.948729999999999407e+00
9.979250000000000398e+00
9.979250000000000398e+00
9.948729999999999407e+00
9.948729999999999407e+00
9.979250000000000398e+00
9.979250000000000398e+00
9.948729999999999407e+00
9.979250000000000398e+00
9.948729999999999407e+00
9.948729999999999407e+00
9.979250000000000398e+00
9.918210000000000193e+00
9.948729999999999407e+00
9.948729999999999407e+00
9.887700000000000600e+00
9.887700000000000600e+00
9.948729999999999407e+00
9.918210000000000193e+00
9.918210000000000193e+00
9.918210000000000193e+00
9.948729999999999407e+00
9.887700000000000600e+00
9.887700000000000600e+00
9.948729999999999407e+00
9.948729999999999407e+00
9.918210000000000193e+00
9.948729999999999407e+00
9.948729999999999407e+00
9.918210000000000193e+00
9.918210000000000193e+00
9.948729999999999407e+00
9.918210000000000193e+00
9.918210000000000193e+00
9.948729999999999407e+00
9.948729999999999407e+00
9.948729999999999407e+00
9.887700000000000600e+00
9.918210000000000193e+00
9.918210000000000193e+00
9.948729999999999407e+00
9.948729999999999407e+00
9.918210000000000193e+00
9.979250000000000398e+00
9.948729999999999407e+00
9.948729999999999407e+00
9.948729999999999407e+00
9.948729999999999407e+00
9.918210000000000193e+00
9.948729999999999407e+00
9.918210000000000193e+00
9.948729999999999407e+00
9.948729999999999407e+00
9.948729999999999407e+00
9.979250000000000398e+00
9.918210000000000193e+00
9.948729999999999407e+00
9.918210000000000193e+00
9.948729999999999407e+00
9.918210000000000193e+00
9.918210000000000193e+00
9.918210000000000193e+00
9.918210000000000193e+00
9.918210000000000193e+00
9.918210000000000193e+00
9.979250000000000398e+00
9.948729999999999407e+00
9.979250000000000398e+00
9.918210000000000193e+00
9.948729999999999407e+00
9.918210000000000193e+00
9.948729999999999407e+00
9.918210000000000193e+00
9.918210000000000193e+00
9.918210000000000193e+00
9.918210000000000193e+00
9.979250000000000398e+00
9.979250000000000398e+00
9.948729999999999407e+00
9.948729999999999407e+00
9.948729999999999407e+00
9.887700000000000600e+00
9.948729999999999407e+00
9.887700000000000600e+00
9.948729999999999407e+00
9.918210000000000193e+00
9.948729999999999407e+00
9.887700000000000600e+00
9.887700000000000600e+00
9.887700000000000600e+00
9.887700000000000600e+00
9.887700000000000600e+00
9.887700000000000600e+00
9.918210000000000193e+00
9.887700000000000600e+00
9.857179999999999609e+00
9.887700000000000600e+00
9.887700000000000600e+00
9.918210000000000193e+00
9.887700000000000600e+00
9.887700000000000600e+00
9.887700000000000600e+00
9.918210000000000193e+00
9.857179999999999609e+00
9.887700000000000600e+00
9.887700000000000600e+00
9.887700000000000600e+00
9.887700000000000600e+00
9.887700000000000600e+00
9.918210000000000193e+00
9.857179999999999609e+00
9.887700000000000600e+00
9.918210000000000193e+00
9.887700000000000600e+00
9.887700000000000600e+00
9.887700000000000600e+00
9.918210000000000193e+00
9.887700000000000600e+00
9.887700000000000600e+00
9.887700000000000600e+00
9.887700000000000600e+00
9.918210000000000193e+00
9.918210000000000193e+00
9.857179999999999609e+00
9.918210000000000193e+00
9.857179999999999609e+00
9.887700000000000600e+00
9.948729999999999407e+00
9.887700000000000600e+00
9.857179999999999609e+00
9.918210000000000193e+00
9.887700000000000600e+00
9.918210000000000193e+00
9.918210000000000193e+00
9.948729999999999407e+00
9.887700000000000600e+00
9.887700000000000600e+00
9.918210000000000193e+00
9.887700000000000600e+00
9.918210000000000193e+00
9.887700000000000600e+00
9.918210000000000193e+00
9.918210000000000193e+00
9.887700000000000600e+00
9.887700000000000600e+00
9.887700000000000600e+00
9.918210000000000193e+00
9.887700000000000600e+00
9.857179999999999609e+00
9.918210000000000193e+00
9.857179999999999609e+00
9.857179999999999609e+00
9.918210000000000193e+00
9.887700000000000600e+00
9.918210000000000193e+00
9.887700000000000600e+00
9.857179999999999609e+00
9.918210000000000193e+00
9.857179999999999609e+00
9.918210000000000193e+00
9.918210000000000193e+00
9.887700000000000600e+00
9.887700000000000600e+00
9.887700000000000600e+00
9.887700000000000600e+00
9.857179999999999609e+00
9.857179999999999609e+00
9.826660000000000394e+00
9.857179999999999609e+00
9.887700000000000600e+00
9.887700000000000600e+00
9.918210000000000193e+00
9.887700000000000600e+00
9.857179999999999609e+00
9.887700000000000600e+00
9.918210000000000193e+00
9.887700000000000600e+00
9.887700000000000600e+00
9.918210000000000193e+00
9.857179999999999609e+00
9.887700000000000600e+00
9.887700000000000600e+00
9.857179999999999609e+00
9.857179999999999609e+00
9.887700000000000600e+00
9.887700000000000600e+00
9.857179999999999609e+00
9.918210000000000193e+00
9.887700000000000600e+00
9.887700000000000600e+00
9.887700000000000600e+00
9.918210000000000193e+00
9.918210000000000193e+00
9.887700000000000600e+00
9.857179999999999609e+00
9.857179999999999609e+00
9.918210000000000193e+00
9.887700000000000600e+00
9.887700000000000600e+00
9.887700000000000600e+00
9.887700000000000600e+00
9.857179999999999609e+00
9.887700000000000600e+00
9.887700000000000600e+00
9.887700000000000600e+00
9.918210000000000193e+00
9.887700000000000600e+00
9.948729999999999407e+00
9.887700000000000600e+00
9.887700000000000600e+00
9.887700000000000600e+00
9.918210000000000193e+00
9.887700000000000600e+00
9.887700000000000600e+00
9.887700000000000600e+00
9.887700000000000600e+00
9.857179999999999609e+00
9.887700000000000600e+00
9.887700000000000600e+00
9.948729999999999407e+00
9.887700000000000600e+00
9.857179999999999609e+00
9.857179999999999609e+00
9.857179999999999609e+00
9.857179999999999609e+00
9.857179999999999609e+00
9.826660000000000394e+00
9.887700000000000600e+00
9.826660000000000394e+00
9.857179999999999609e+00
9.918210000000000193e+00
9.857179999999999609e+00
9.918210000000000193e+00
9.918210000000000193e+00
9.887700000000000600e+00
9.826660000000000394e+00
9.857179999999999609e+00
9.887700000000000600e+00
9.826660000000000394e+00
9.826660000000000394e+00
9.857179999999999609e+00
9.796139999999999404e+00
9.887700000000000600e+00
9.857179999999999609e+00
9.826660000000000394e+00
9.796139999999999404e+00
9.857179999999999609e+00
9.826660000000000394e+00
9.857179999999999609e+00
9.826660000000000394e+00
9.857179999999999609e+00
9.826660000000000394e+00
9.826660000000000394e+00
9.857179999999999609e+00
9.826660000000000394e+00
9.887700000000000600e+00
9.826660000000000394e+00
9.826660000000000394e+00
9.826660000000000394e+00
9.826660000000000394e+00
9.857179999999999609e+00
9.796139999999999404e+00
9.826660000000000394e+00
9.857179999999999609e+00
9.857179999999999609e+00
9.826660000000000394e+00
9.826660000000000394e+00
9.826660000000000394e+00
9.857179999999999609e+00
9.826660000000000394e+00
9.796139999999999404e+00
9.826660000000000394e+00
9.857179999999999609e+00
9.887700000000000600e+00
9.826660000000000394e+00
9.857179999999999609e+00
9.857179999999999609e+00
9.826660000000000394e+00
9.887700000000000600e+00
9.857179999999999609e+00
9.826660000000000394e+00
9.857179999999999609e+00
9.887700000000000600e+00
9.887700000000000600e+00
9.826660000000000394e+00
9.887700000000000600e+00
9.826660000000000394e+00
9.857179999999999609e+00
9.857179999999999609e+00
9.826660000000000394e+00
9.826660000000000394e+00
9.887700000000000600e+00
9.796139999999999404e+00
9.857179999999999609e+00
9.826660000000000394e+00
9.857179999999999609e+00
9.857179999999999609e+00
9.857179999999999609e+00
9.887700000000000600e+00
9.857179999999999609e+00
9.857179999999999609e+00
9.887700000000000600e+00
9.857179999999999609e+00
9.857179999999999609e+00
9.826660000000000394e+00
9.857179999999999609e+00
9.887700000000000600e+00
9.796139999999999404e+00
9.857179999999999609e+00
9.857179999999999609e+00
9.857179999999999609e+00
9.857179999999999609e+00
9.826660000000000394e+00
9.857179999999999609e+00
9.887700000000000600e+00
9.796139999999999404e+00
9.826660000000000394e+00
9.826660000000000394e+00
9.796139999999999404e+00
9.857179999999999609e+00
9.826660000000000394e+00
9.826660000000000394e+00
9.796139999999999404e+00
9.796139999999999404e+00
9.796139999999999404e+00
9.796139999999999404e+00
9.857179999999999609e+00
9.796139999999999404e+00
9.826660000000000394e+00
9.735110000000000596e+00
9.796139999999999404e+00
9.857179999999999609e+00
9.826660000000000394e+00
9.796139999999999404e+00
9.826660000000000394e+00
9.826660000000000394e+00
9.857179999999999609e+00
9.765620000000000189e+00
9.826660000000000394e+00
9.796139999999999404e+00
9.826660000000000394e+00
9.796139999999999404e+00
9.765620000000000189e+00
9.857179999999999609e+00
9.826660000000000394e+00
9.826660000000000394e+00
9.796139999999999404e+00
9.796139999999999404e+00
9.796139999999999404e+00
9.826660000000000394e+00
9.765620000000000189e+00
9.796139999999999404e+00
9.796139999999999404e+00
9.826660000000000394e+00
9.826660000000000394e+00
9.796139999999999404e+00
9.796139999999999404e+00
9.796139999999999404e+00
9.826660000000000394e+00
9.826660000000000394e+00
9.826660000000000394e+00
9.796139999999999404e+00
9.796139999999999404e+00
9.796139999999999404e+00
9.857179999999999609e+00
9.765620000000000189e+00
9.765620000000000189e+00
9.796139999999999404e+00
9.796139999999999404e+00
9.796139999999999404e+00
9.826660000000000394e+00
9.826660000000000394e+00
9.796139999999999404e+00
9.826660000000000394e+00
9.857179999999999609e+00
9.826660000000000394e+00
9.826660000000000394e+00
9.857179999999999609e+00
9.826660000000000394e+00
9.857179999999999609e+00
9.826660000000000394e+00
9.857179999999999609e+00
9.857179999999999609e+00
9.796139999999999404e+00
9.796139999999999404e+00
9.796139999999999404e+00
9.826660000000000394e+00
9.796139999999999404e+00
9.796139999999999404e+00
9.826660000000000394e+00
9.826660000000000394e+00
9.857179999999999609e+00
9.796139999999999404e+00
9.796139999999999404e+00
9.735110000000000596e+00
9.765620000000000189e+00
9.765620000000000189e+00
9.765620000000000189e+00
9.765620000000000189e+00
9.826660000000000394e+00
9.826660000000000394e+00
9.796139999999999404e+00
9.765620000000000189e+00
9.796139999999999404e+00
9.796139999999999404e+00
9.796139999999999404e+00
9.796139999999999404e+00
9.796139999999999404e+00
9.796139999999999404e+00
9.796139999999999404e+00
9.796139999999999404e+00
9.765620000000000189e+00
9.765620000000000189e+00
9.796139999999999404e+00
9.796139999999999404e+00
9.796139999999999404e+00
9.735110000000000596e+00
9.735110000000000596e+00
9.765620000000000189e+00
9.826660000000000394e+00
9.735110000000000596e+00
9.796139999999999404e+00
9.796139999999999404e+00
9.765620000000000189e+00
9.796139999999999404e+00
9.765620000000000189e+00
9.796139999999999404e+00
9.765620000000000189e+00
9.796139999999999404e+00
9.796139999999999404e+00
9.826660000000000394e+00
9.826660000000000394e+00
9.796139999999999404e+00
9.765620000000000189e+00
9.765620000000000189e+00
9.796139999999999404e+00
9.765620000000000189e+00
9.765620000000000189e+00
9.735110000000000596e+00
9.765620000000000189e+00
9.765620000000000189e+00
9.796139999999999404e+00
9.765620000000000189e+00
9.826660000000000394e+00
9.765620000000000189e+00
9.796139999999999404e+00
9.796139999999999404e+00
9.796139999999999404e+00
9.765620000000000189e+00
9.796139999999999404e+00
9.765620000000000189e+00
9.765620000000000189e+00
9.796139999999999404e+00
9.796139999999999404e+00
9.765620000000000189e+00
9.826660000000000394e+00
9.765620000000000189e+00
9.796139999999999404e+00
9.796139999999999404e+00
9.796139999999999404e+00
9.796139999999999404e+00
9.765620000000000189e+00
9.735110000000000596e+00
9.765620000000000189e+00
9.735110000000000596e+00
9.796139999999999404e+00
9.735110000000000596e+00
9.765620000000000189e+00
9.796139999999999404e+00
9.796139999999999404e+00
9.765620000000000189e+00
9.765620000000000189e+00
9.826660000000000394e+00
9.765620000000000189e+00
9.704589999999999606e+00
9.765620000000000189e+00
9.765620000000000189e+00
9.765620000000000189e+00
9.704589999999999606e+00
9.704589999999999606e+00
9.765620000000000189e+00
9.704589999999999606e+00
9.796139999999999404e+00
9.765620000000000189e+00
9.735110000000000596e+00
9.765620000000000189e+00
9.735110000000000596e+00
9.765620000000000189e+00
9.735110000000000596e+00
9.735110000000000596e+00
9.765620000000000189e+00
9.765620000000000189e+00
9.735110000000000596e+00
9.796139999999999404e+00
9.765620000000000189e+00
9.735110000000000596e+00
9.765620000000000189e+00
9.765620000000000189e+00
9.765620000000000189e+00
9.704589999999999606e+00
9.735110000000000596e+00
9.735110000000000596e+00
9.735110000000000596e+00
9.765620000000000189e+00
9.735110000000000596e+00
9.735110000000000596e+00
9.704589999999999606e+00
9.765620000000000189e+00
9.765620000000000189e+00
9.796139999999999404e+00
9.796139999999999404e+00
9.735110000000000596e+00
9.704589999999999606e+00
9.765620000000000189e+00
9.735110000000000596e+00
9.735110000000000596e+00
9.765620000000000189e+00
9.796139999999999404e+00
9.735110000000000596e+00
9.765620000000000189e+00
9.765620000000000189e+00
9.765620000000000189e+00
9.796139999999999404e+00
9.735110000000000596e+00
9.735110000000000596e+00
9.765620000000000189e+00
9.735110000000000596e+00
9.796139999999999404e+00
9.765620000000000189e+00
9.704589999999999606e+00
9.765620000000000189e+00
9.735110000000000596e+00
9.735110000000000596e+00
9.735110000000000596e+00
9.704589999999999606e+00
9.765620000000000189e+00
9.765620000000000189e+00
9.735110000000000596e+00
9.765620000000000189e+00
9.735110000000000596e+00
9.796139999999999404e+00
9.735110000000000596e+00
9.735110000000000596e+00
9.735110000000000596e+00
9.735110000000000596e+00
9.765620000000000189e+00
9.765620000000000189e+00
9.796139999999999404e+00
9.735110000000000596e+00
9.765620000000000189e+00
9.765620000000000189e+00
9.765620000000000189e+00
9.735110000000000596e+00
9.735110000000000596e+00
9.735110000000000596e+00
9.735110000000000596e+00
9.704589999999999606e+00
9.674070000000000391e+00
9.674070000000000391e+00
9.704589999999999606e+00
9.765620000000000189e+00
9.765620000000000189e+00
9.704589999999999606e+00
9.704589999999999606e+00
9.704589999999999606e+00
9.765620000000000189e+00
9.704589999999999606e+00
9.674070000000000391e+00
9.704589999999999606e+00
9.704589999999999606e+00
9.674070000000000391e+00
9.704589999999999606e+00
9.735110000000000596e+00
9.704589999999999606e+00
9.704589999999999606e+00
9.765620000000000189e+00
9.735110000000000596e+00
9.704589999999999606e+00
9.704589999999999606e+00
9.704589999999999606e+00
9.735110000000000596e+00
9.674070000000000391e+00
9.704589999999999606e+00
9.735110000000000596e+00
9.704589999999999606e+00
9.704589999999999606e+00
9.704589999999999606e+00
9.735110000000000596e+00
9.704589999999999606e+00
9.704589999999999606e+00
9.704589999999999606e+00
9.674070000000000391e+00
9.735110000000000596e+00
9.674070000000000391e+00
9.674070000000000391e+00
9.704589999999999606e+00
9.704589999999999606e+00
9.704589999999999606e+00
9.704589999999999606e+00
9.674070000000000391e+00
9.735110000000000596e+00
9.704589999999999606e+00
9.735110000000000596e+00
9.643549999999999400e+00
9.674070000000000391e+00
9.735110000000000596e+00
9.704589999999999606e+00
9.735110000000000596e+00
9.735110000000000596e+00
9.704589999999999606e+00
9.735110000000000596e+00
9.704589999999999606e+00
9.735110000000000596e+00
9.735110000000000596e+00
9.643549999999999400e+00
9.735110000000000596e+00
9.704589999999999606e+00
9.674070000000000391e+00
9.765620000000000189e+00
9.735110000000000596e+00
9.735110000000000596e+00
9.735110000000000596e+00
9.704589999999999606e+00
9.704589999999999606e+00
9.704589999999999606e+00
9.704589999999999606e+00
9.704589999999999606e+00
9.735110000000000596e+00
9.735110000000000596e+00
9.735110000000000596e+00
9.735110000000000596e+00
9.704589999999999606e+00
9.704589999999999606e+00
9.735110000000000596e+00
9.704589999999999606e+00
9.735110000000000596e+00
9.674070000000000391e+00
9.704589999999999606e+00
9.674070000000000391e+00
9.674070000000000391e+00
9.674070000000000391e+00
9.704589999999999606e+00
9.674070000000000391e+00
9.704589999999999606e+00
9.704589999999999606e+00
9.674070000000000391e+00
9.643549999999999400e+00
9.704589999999999606e+00
9.674070000000000391e+00
9.643549999999999400e+00
9.643549999999999400e+00
9.735110000000000596e+00
9.674070000000000391e+00
9.704589999999999606e+00
9.704589999999999606e+00
9.704589999999999606e+00
9.643549999999999400e+00
9.704589999999999606e+00
9.704589999999999606e+00
9.674070000000000391e+00
9.704589999999999606e+00
9.674070000000000391e+00
9.674070000000000391e+00
9.735110000000000596e+00
9.704589999999999606e+00
9.674070000000000391e+00
9.704589999999999606e+00
9.643549999999999400e+00
9.674070000000000391e+00
9.704589999999999606e+00
9.674070000000000391e+00
9.674070000000000391e+00
9.674070000000000391e+00
9.674070000000000391e+00
9.704589999999999606e+00
9.674070000000000391e+00
9.704589999999999606e+00
9.674070000000000391e+00
9.643549999999999400e+00
9.674070000000000391e+00
9.704589999999999606e+00
9.704589999999999606e+00
9.674070000000000391e+00
9.674070000000000391e+00
9.674070000000000391e+00
9.674070000000000391e+00
9.674070000000000391e+00
9.674070000000000391e+00
9.643549999999999400e+00
9.643549999999999400e+00
9.674070000000000391e+00
9.704589999999999606e+00
9.674070000000000391e+00
9.704589999999999606e+00
9.674070000000000391e+00
9.704589999999999606e+00
9.674070000000000391e+00
9.674070000000000391e+00
9.704589999999999606e+00
9.735110000000000596e+00
9.704589999999999606e+00
9.704589999999999606e+00
9.704589999999999606e+00
9.704589999999999606e+00
9.674070000000000391e+00
9.765620000000000189e+00
9.674070000000000391e+00
9.674070000000000391e+00
9.674070000000000391e+00
9.704589999999999606e+00
9.674070000000000391e+00
9.704589999999999606e+00
9.674070000000000391e+00
9.674070000000000391e+00
9.674070000000000391e+00
9.735110000000000596e+00
9.735110000000000596e+00
9.704589999999999606e+00
9.674070000000000391e+00
9.674070000000000391e+00
9.674070000000000391e+00
9.674070000000000391e+00
9.643549999999999400e+00
9.643549999999999400e+00
9.643549999999999400e+00
9.674070000000000391e+00
9.643549999999999400e+00
9.643549999999999400e+00
9.643549999999999400e+00
9.643549999999999400e+00
9.613039999999999807e+00
9.643549999999999400e+00
9.643549999999999400e+00
9.643549999999999400e+00
9.643549999999999400e+00
9.643549999999999400e+00
9.704589999999999606e+00
9.643549999999999400e+00
9.704589999999999606e+00
9.613039999999999807e+00
9.674070000000000391e+00
9.704589999999999606e+00
9.643549999999999400e+00
9.674070000000000391e+00
9.674070000000000391e+00
9.613039999999999807e+00
9.643549999999999400e+00
9.643549999999999400e+00
9.643549999999999400e+00
9.643549999999999400e+00
9.613039999999999807e+00
9.643549999999999400e+00
9.643549999999999400e+00
9.674070000000000391e+00
9.674070000000000391e+00
9.643549999999999400e+00
9.704589999999999606e+00
9.643549999999999400e+00
9.643549999999999400e+00
9.643549999999999400e+00
9.643549999999999400e+00
9.613039999999999807e+00
9.643549999999999400e+00
9.643549999999999400e+00
9.643549999999999400e+00
9.613039999999999807e+00
9.643549999999999400e+00
9.643549999999999400e+00
9.643549999999999400e+00
9.704589999999999606e+00
9.613039999999999807e+00
9.643549999999999400e+00
9.643549999999999400e+00
9.674070000000000391e+00
9.704589999999999606e+00
9.643549999999999400e+00
9.643549999999999400e+00
9.613039999999999807e+00
9.643549999999999400e+00
9.704589999999999606e+00
9.613039999999999807e+00
9.674070000000000391e+00
9.613039999999999807e+00
9.643549999999999400e+00
9.643549999999999400e+00
9.643549999999999400e+00
9.674070000000000391e+00
9.674070000000000391e+00
9.674070000000000391e+00
9.674070000000000391e+00
9.613039999999999807e+00
9.674070000000000391e+00
9.613039999999999807e+00
9.643549999999999400e+00
9.613039999999999807e+00
9.643549999999999400e+00
9.643549999999999400e+00
9.643549999999999400e+00
9.674070000000000391e+00
9.643549999999999400e+00
9.674070000000000391e+00
9.674070000000000391e+00
9.643549999999999400e+00
9.674070000000000391e+00
9.643549999999999400e+00
9.613039999999999807e+00
9.674070000000000391e+00
9.643549999999999400e+00
9.613039999999999807e+00
9.643549999999999400e+00
9.613039999999999807e+00
9.643549999999999400e+00
9.643549999999999400e+00
9.613039999999999807e+00
9.613039999999999807e+00
9.613039999999999807e+00
9.613039999999999807e+00
9.613039999999999807e+00
9.613039999999999807e+00
9.613039999999999807e+00
9.643549999999999400e+00
9.643549999999999400e+00
9.613039999999999807e+00
9.613039999999999807e+00
9.674070000000000391e+00
9.613039999999999807e+00
9.643549999999999400e+00
9.643549999999999400e+00
9.643549999999999400e+00
9.643549999999999400e+00
9.613039999999999807e+00
9.643549999999999400e+00
9.613039999999999807e+00
9.674070000000000391e+00
9.643549999999999400e+00
9.643549999999999400e+00
9.643549999999999400e+00
9.674070000000000391e+00
9.613039999999999807e+00
9.643549999999999400e+00
9.613039999999999807e+00
9.643549999999999400e+00
9.643549999999999400e+00
9.613039999999999807e+00
9.643549999999999400e+00
9.643549999999999400e+00
9.613039999999999807e+00
9.613039999999999807e+00
9.582520000000000593e+00
9.643549999999999400e+00
9.582520000000000593e+00
9.674070000000000391e+00
9.613039999999999807e+00
9.613039999999999807e+00
9.643549999999999400e+00
9.643549999999999400e+00
9.643549999999999400e+00
9.643549999999999400e+00
9.613039999999999807e+00
9.674070000000000391e+00
9.582520000000000593e+00
9.643549999999999400e+00
9.643549999999999400e+00
9.613039999999999807e+00
9.643549999999999400e+00
9.613039999999999807e+00
9.613039999999999807e+00
9.674070000000000391e+00
9.643549999999999400e+00
9.674070000000000391e+00
9.613039999999999807e+00
9.674070000000000391e+00
9.643549999999999400e+00
9.613039999999999807e+00
9.582520000000000593e+00
9.613039999999999807e+00
9.613039999999999807e+00
9.613039999999999807e+00
9.643549999999999400e+00
9.643549999999999400e+00
9.643549999999999400e+00
9.613039999999999807e+00
9.674070000000000391e+00
9.613039999999999807e+00
9.643549999999999400e+00
9.643549999999999400e+00
9.643549999999999400e+00
9.674070000000000391e+00
9.613039999999999807e+00
9.613039999999999807e+00
9.643549999999999400e+00
9.643549999999999400e+00
9.643549999999999400e+00
9.613039999999999807e+00
9.613039999999999807e+00
9.643549999999999400e+00
9.643549999999999400e+00
9.704589999999999606e+00
9.613039999999999807e+00
9.582520000000000593e+00
9.582520000000000593e+00
9.582520000000000593e+00
9.582520000000000593e+00
9.613039999999999807e+00
9.582520000000000593e+00
9.613039999999999807e+00
9.613039999999999807e+00
9.582520000000000593e+00
9.613039999999999807e+00
9.582520000000000593e+00
9.582520000000000593e+00
9.613039999999999807e+00
9.613039999999999807e+00
9.582520000000000593e+00
9.613039999999999807e+00
9.613039999999999807e+00
9.582520000000000593e+00
9.582520000000000593e+00
9.613039999999999807e+00
9.613039999999999807e+00
9.613039999999999807e+00
9.613039999999999807e+00
9.643549999999999400e+00
9.582520000000000593e+00
9.613039999999999807e+00
9.613039999999999807e+00
9.582520000000000593e+00
9.613039999999999807e+00
9.643549999999999400e+00
9.582520000000000593e+00
9.643549999999999400e+00
9.643549999999999400e+00
9.613039999999999807e+00
9.613039999999999807e+00
9.613039999999999807e+00
9.613039999999999807e+00
9.582520000000000593e+00
9.613039999999999807e+00
9.582520000000000593e+00
9.613039999999999807e+00
9.613039999999999807e+00
9.582520000000000593e+00
9.613039999999999807e+00
9.613039999999999807e+00
9.613039999999999807e+00
9.643549999999999400e+00
9.613039999999999807e+00
9.582520000000000593e+00
9.582520000000000593e+00
9.613039999999999807e+00
9.582520000000000593e+00
9.613039999999999807e+00
9.582520000000000593e+00
9.613039999999999807e+00
9.613039999999999807e+00
9.643549999999999400e+00
9.551999999999999602e+00
9.582520000000000593e+00
9.613039999999999807e+00
9.613039999999999807e+00
9.582520000000000593e+00
9.613039999999999807e+00
9.582520000000000593e+00
9.613039999999999807e+00
9.613039999999999807e+00
9.613039999999999807e+00
9.613039999999999807e+00
9.613039999999999807e+00
9.613039999999999807e+00
9.613039999999999807e+00
9.613039999999999807e+00
9.582520000000000593e+00
9.582520000000000593e+00
9.582520000000000593e+00
9.613039999999999807e+00
9.613039999999999807e+00
9.551999999999999602e+00
9.643549999999999400e+00
9.613039999999999807e+00
9.613039999999999807e+00
9.613039999999999807e+00
9.582520000000000593e+00
9.582520000000000593e+00
9.551999999999999602e+00
9.551999999999999602e+00
9.613039999999999807e+00
9.613039999999999807e+00
9.613039999999999807e+00
9.582520000000000593e+00
9.613039999999999807e+00
9.582520000000000593e+00
9.551999999999999602e+00
9.551999999999999602e+00
9.551999999999999602e+00
9.582520000000000593e+00
9.582520000000000593e+00
9.582520000000000593e+00
9.582520000000000593e+00
9.582520000000000593e+00
9.582520000000000593e+00
9.551999999999999602e+00
9.582520000000000593e+00
9.582520000000000593e+00
9.582520000000000593e+00
9.582520000000000593e+00
9.613039999999999807e+00
9.551999999999999602e+00
9.613039999999999807e+00
9.551999999999999602e+00
9.551999999999999602e+00
9.551999999999999602e+00
9.582520000000000593e+00
9.551999999999999602e+00
9.582520000000000593e+00
9.582520000000000593e+00
9.582520000000000593e+00
9.582520000000000593e+00
9.582520000000000593e+00
9.582520000000000593e+00
9.551999999999999602e+00
9.582520000000000593e+00
9.582520000000000593e+00
9.551999999999999602e+00
9.582520000000000593e+00
9.551999999999999602e+00
9.582520000000000593e+00
9.551999999999999602e+00
9.582520000000000593e+00
9.582520000000000593e+00
9.582520000000000593e+00
9.582520000000000593e+00
9.551999999999999602e+00
9.551999999999999602e+00
9.582520000000000593e+00
9.551999999999999602e+00
9.582520000000000593e+00
9.582520000000000593e+00
9.551999999999999602e+00
9.582520000000000593e+00
9.582520000000000593e+00
9.582520000000000593e+00
9.613039999999999807e+00
9.521480000000000388e+00
9.613039999999999807e+00
9.582520000000000593e+00
9.582520000000000593e+00
9.521480000000000388e+00
9.582520000000000593e+00
9.551999999999999602e+00
9.582520000000000593e+00
9.551999999999999602e+00
9.582520000000000593e+00
9.613039999999999807e+00
9.582520000000000593e+00
9.551999999999999602e+00
9.582520000000000593e+00
9.582520000000000593e+00
9.551999999999999602e+00
9.613039999999999807e+00
9.582520000000000593e+00
9.582520000000000593e+00
9.582520000000000593e+00
9.582520000000000593e+00
9.582520000000000593e+00
9.582520000000000593e+00
9.551999999999999602e+00
9.582520000000000593e+00
9.551999999999999602e+00
9.582520000000000593e+00
9.613039999999999807e+00
9.521480000000000388e+00
9.582520000000000593e+00
9.551999999999999602e+00
9.613039999999999807e+00
9.551999999999999602e+00
9.551999999999999602e+00
9.582520000000000593e+00
9.582520000000000593e+00
9.582520000000000593e+00
9.582520000000000593e+00
9.551999999999999602e+00
9.551999999999999602e+00
9.551999999999999602e+00
9.582520000000000593e+00
9.551999999999999602e+00
9.551999999999999602e+00
9.582520000000000593e+00
9.613039999999999807e+00
9.551999999999999602e+00
9.551999999999999602e+00
9.521480000000000388e+00
9.582520000000000593e+00
9.490970000000000795e+00
9.521480000000000388e+00
9.551999999999999602e+00
9.582520000000000593e+00
9.521480000000000388e+00
9.551999999999999602e+00
9.551999999999999602e+00
9.521480000000000388e+00
9.521480000000000388e+00
9.521480000000000388e+00
9.551999999999999602e+00
9.551999999999999602e+00
9.521480000000000388e+00
9.521480000000000388e+00
9.582520000000000593e+00
9.490970000000000795e+00
9.521480000000000388e+00
9.551999999999999602e+00
9.521480000000000388e+00
9.551999999999999602e+00
9.521480000000000388e+00
9.551999999999999602e+00
9.582520000000000593e+00
9.490970000000000795e+00
9.490970000000000795e+00
9.551999999999999602e+00
9.521480000000000388e+00
9.521480000000000388e+00
9.521480000000000388e+00
9.521480000000000388e+00
9.551999999999999602e+00
9.582520000000000593e+00
9.521480000000000388e+00
9.521480000000000388e+00
9.551999999999999602e+00
9.551999999999999602e+00
9.521480000000000388e+00
9.551999999999999602e+00
9.521480000000000388e+00
9.521480000000000388e+00
9.521480000000000388e+00
9.521480000000000388e+00
9.521480000000000388e+00
9.551999999999999602e+00
9.521480000000000388e+00
9.551999999999999602e+00
9.521480000000000388e+00
9.582520000000000593e+00
9.521480000000000388e+00
9.551999999999999602e+00
9.521480000000000388e+00
9.551999999999999602e+00
9.551999999999999602e+00
9.521480000000000388e+00
9.521480000000000388e+00
9.551999999999999602e+00
9.551999999999999602e+00
9.551999999999999602e+00
9.490970000000000795e+00
9.582520000000000593e+00
9.551999999999999602e+00
9.582520000000000593e+00
9.551999999999999602e+00
9.521480000000000388e+00
9.521480000000000388e+00
9.521480000000000388e+00
9.490970000000000795e+00
9.521480000000000388e+00
9.521480000000000388e+00
9.551999999999999602e+00
9.521480000000000388e+00
9.551999999999999602e+00
9.521480000000000388e+00
9.490970000000000795e+00
9.521480000000000388e+00
9.521480000000000388e+00
9.551999999999999602e+00
9.551999999999999602e+00
9.551999999999999602e+00
9.521480000000000388e+00
9.521480000000000388e+00
9.521480000000000388e+00
9.521480000000000388e+00
9.551999999999999602e+00
9.551999999999999602e+00
9.551999999999999602e+00
9.551999999999999602e+00
9.582520000000000593e+00
9.521480000000000388e+00
9.551999999999999602e+00
9.551999999999999602e+00
9.521480000000000388e+00
9.521480000000000388e+00
9.521480000000000388e+00
9.551999999999999602e+00
9.551999999999999602e+00
9.521480000000000388e+00
9.521480000000000388e+00
9.521480000000000388e+00
9.460449999999999804e+00
9.521480000000000388e+00
9.521480000000000388e+00
9.460449999999999804e+00
9.551999999999999602e+00
9.490970000000000795e+00
9.521480000000000388e+00
9.521480000000000388e+00
9.551999999999999602e+00
9.551999999999999602e+00
9.490970000000000795e+00
9.521480000000000388e+00
9.490970000000000795e+00
9.521480000000000388e+00
9.490970000000000795e+00
9.460449999999999804e+00
9.521480000000000388e+00
9.460449999999999804e+00
9.490970000000000795e+00
9.490970000000000795e+00
9.490970000000000795e+00
9.521480000000000388e+00
9.521480000000000388e+00
9.521480000000000388e+00
9.490970000000000795e+00
9.460449999999999804e+00
9.551999999999999602e+00
9.521480000000000388e+00
9.551999999999999602e+00
9.551999999999999602e+00
9.521480000000000388e+00
9.521480000000000388e+00
9.490970000000000795e+00
9.490970000000000795e+00
9.521480000000000388e+00
9.460449999999999804e+00
9.490970000000000795e+00
9.521480000000000388e+00
9.521480000000000388e+00
9.551999999999999602e+00
9.521480000000000388e+00
9.521480000000000388e+00
9.490970000000000795e+00
9.490970000000000795e+00
9.521480000000000388e+00
9.521480000000000388e+00
9.490970000000000795e+00
9.490970000000000795e+00
9.521480000000000388e+00
9.521480000000000388e+00
9.460449999999999804e+00
9.521480000000000388e+00
9.460449999999999804e+00
9.490970000000000795e+00
9.551999999999999602e+00
9.521480000000000388e+00
9.613039999999999807e+00
9.490970000000000795e+00
9.490970000000000795e+00
9.490970000000000795e+00
9.521480000000000388e+00
9.551999999999999602e+00
9.521480000000000388e+00
9.521480000000000388e+00
9.551999999999999602e+00
9.521480000000000388e+00
9.551999999999999602e+00
9.521480000000000388e+00
9.490970000000000795e+00
9.521480000000000388e+00
9.490970000000000795e+00
9.521480000000000388e+00
9.490970000000000795e+00
9.521480000000000388e+00
9.521480000000000388e+00
9.521480000000000388e+00
9.490970000000000795e+00
9.490970000000000795e+00
9.551999999999999602e+00
9.490970000000000795e+00
9.490970000000000795e+00
9.490970000000000795e+00
9.521480000000000388e+00
9.521480000000000388e+00
9.490970000000000795e+00
9.490970000000000795e+00
9.521480000000000388e+00
9.490970000000000795e+00
9.521480000000000388e+00
9.460449999999999804e+00
9.460449999999999804e+00
9.490970000000000795e+00
9.490970000000000795e+00
9.490970000000000795e+00
9.582520000000000593e+00
9.490970000000000795e+00
9.551999999999999602e+00
9.521480000000000388e+00
9.521480000000000388e+00
9.490970000000000795e+00
9.521480000000000388e+00
9.490970000000000795e+00
9.490970000000000795e+00
9.490970000000000795e+00
9.490970000000000795e+00
9.460449999999999804e+00
9.490970000000000795e+00
9.460449999999999804e+00
9.460449999999999804e+00
9.460449999999999804e+00
9.460449999999999804e+00
9.429930000000000589e+00
9.490970000000000795e+00
9.490970000000000795e+00
9.460449999999999804e+00
9.490970000000000795e+00
9.429930000000000589e+00
9.460449999999999804e+00
9.429930000000000589e+00
9.490970000000000795e+00
9.490970000000000795e+00
9.460449999999999804e+00
9.490970000000000795e+00
9.460449999999999804e+00
9.490970000000000795e+00
9.460449999999999804e+00
9.429930000000000589e+00
9.490970000000000795e+00
9.460449999999999804e+00
9.490970000000000795e+00
9.460449999999999804e+00
9.460449999999999804e+00
9.490970000000000795e+00
9.460449999999999804e+00
9.490970000000000795e+00
9.460449999999999804e+00
9.460449999999999804e+00
9.429930000000000589e+00
9.490970000000000795e+00
9.460449999999999804e+00
9.521480000000000388e+00
9.460449999999999804e+00
9.460449999999999804e+00
9.429930000000000589e+00
9.490970000000000795e+00
9.460449999999999804e+00
9.490970000000000795e+00
9.460449999999999804e+00
9.460449999999999804e+00
9.490970000000000795e+00
9.460449999999999804e+00
9.490970000000000795e+00
9.429930000000000589e+00
9.460449999999999804e+00
9.460449999999999804e+00
9.460449999999999804e+00
9.490970000000000795e+00
9.460449999999999804e+00
9.460449999999999804e+00
9.429930000000000589e+00
9.460449999999999804e+00
9.460449999999999804e+00
9.490970000000000795e+00
9.460449999999999804e+00
9.490970000000000795e+00
9.460449999999999804e+00
9.460449999999999804e+00
9.460449999999999804e+00
9.521480000000000388e+00
9.490970000000000795e+00
9.460449999999999804e+00
9.460449999999999804e+00
9.490970000000000795e+00
9.521480000000000388e+00
9.460449999999999804e+00
9.460449999999999804e+00
9.490970000000000795e+00
9.490970000000000795e+00
9.490970000000000795e+00
9.521480000000000388e+00
9.490970000000000795e+00
9.490970000000000795e+00
9.460449999999999804e+00
9.460449999999999804e+00
9.521480000000000388e+00
9.429930000000000589e+00
9.460449999999999804e+00
9.490970000000000795e+00
9.490970000000000795e+00
9.429930000000000589e+00
9.490970000000000795e+00
9.429930000000000589e+00
9.490970000000000795e+00
9.490970000000000795e+00
9.460449999999999804e+00
9.490970000000000795e+00
9.460449999999999804e+00
9.460449999999999804e+00
9.460449999999999804e+00
9.460449999999999804e+00
9.490970000000000795e+00
9.490970000000000795e+00
9.460449999999999804e+00
9.490970000000000795e+00
9.490970000000000795e+00
9.490970000000000795e+00
9.521480000000000388e+00
9.521480000000000388e+00
9.429930000000000589e+00
9.521480000000000388e+00
9.460449999999999804e+00
9.460449999999999804e+00
9.490970000000000795e+00
9.490970000000000795e+00
9.460449999999999804e+00
9.460449999999999804e+00
9.460449999999999804e+00
9.490970000000000795e+00
9.460449999999999804e+00
9.460449999999999804e+00
9.490970000000000795e+00
9.429930000000000589e+00
9.490970000000000795e+00
9.460449999999999804e+00
9.429930000000000589e+00
9.460449999999999804e+00
9.399409999999999599e+00
9.460449999999999804e+00
9.460449999999999804e+00
9.460449999999999804e+00
9.460449999999999804e+00
9.460449999999999804e+00
9.460449999999999804e+00
9.429930000000000589e+00
9.460449999999999804e+00
9.490970000000000795e+00
9.429930000000000589e+00
9.460449999999999804e+00
9.460449999999999804e+00
9.429930000000000589e+00
9.460449999999999804e+00
9.460449999999999804e+00
9.490970000000000795e+00
9.460449999999999804e+00
9.429930000000000589e+00
9.429930000000000589e+00
9.399409999999999599e+00
9.490970000000000795e+00
9.460449999999999804e+00
9.429930000000000589e+00
9.460449999999999804e+00
9.429930000000000589e+00
9.490970000000000795e+00
9.429930000000000589e+00
9.460449999999999804e+00
9.490970000000000795e+00
9.460449999999999804e+00
9.429930000000000589e+00
9.490970000000000795e+00
9.429930000000000589e+00
9.460449999999999804e+00
9.429930000000000589e+00
9.429930000000000589e+00
9.460449999999999804e+00
9.490970000000000795e+00
9.460449999999999804e+00
9.429930000000000589e+00
9.460449999999999804e+00
9.460449999999999804e+00
9.399409999999999599e+00
9.460449999999999804e+00
9.460449999999999804e+00
9.429930000000000589e+00
9.460449999999999804e+00
9.460449999999999804e+00
9.460449999999999804e+00
9.429930000000000589e+00
9.460449999999999804e+00
9.399409999999999599e+00
9.460449999999999804e+00
9.460449999999999804e+00
9.429930000000000589e+00
9.460449999999999804e+00
9.429930000000000589e+00
9.460449999999999804e+00
9.490970000000000795e+00
9.399409999999999599e+00
9.490970000000000795e+00
9.429930000000000589e+00
9.399409999999999599e+00
9.460449999999999804e+00
9.460449999999999804e+00
9.460449999999999804e+00
9.490970000000000795e+00
9.460449999999999804e+00
9.490970000000000795e+00
9.460449999999999804e+00
9.460449999999999804e+00
9.460449999999999804e+00
9.429930000000000589e+00
9.490970000000000795e+00
9.460449999999999804e+00
9.429930000000000589e+00
9.460449999999999804e+00
9.429930000000000589e+00
9.429930000000000589e+00
9.460449999999999804e+00
9.399409999999999599e+00
9.490970000000000795e+00
9.460449999999999804e+00
9.460449999999999804e+00
9.460449999999999804e+00
9.429930000000000589e+00
9.429930000000000589e+00
9.460449999999999804e+00
9.460449999999999804e+00
9.429930000000000589e+00
9.429930000000000589e+00
9.460449999999999804e+00
9.490970000000000795e+00
9.429930000000000589e+00
9.429930000000000589e+00
9.429930000000000589e+00
9.429930000000000589e+00
9.429930000000000589e+00
9.460449999999999804e+00
9.429930000000000589e+00
9.460449999999999804e+00
9.490970000000000795e+00
9.429930000000000589e+00
9.460449999999999804e+00
9.460449999999999804e+00
9.490970000000000795e+00
9.460449999999999804e+00
9.429930000000000589e+00
9.399409999999999599e+00
9.460449999999999804e+00
9.429930000000000589e+00
9.460449999999999804e+00
9.429930000000000589e+00
9.460449999999999804e+00
9.460449999999999804e+00
9.460449999999999804e+00
9.460449999999999804e+00
9.490970000000000795e+00
9.399409999999999599e+00
9.399409999999999599e+00
9.368900000000000006e+00
9.399409999999999599e+00
9.368900000000000006e+00
9.399409999999999599e+00
9.368900000000000006e+00
9.399409999999999599e+00
9.399409999999999599e+00
9.399409999999999599e+00
9.429930000000000589e+00
9.429930000000000589e+00
9.399409999999999599e+00
9.460449999999999804e+00
9.399409999999999599e+00
9.429930000000000589e+00
9.429930000000000589e+00
9.429930000000000589e+00
9.399409999999999599e+00
9.399409999999999599e+00
9.429930000000000589e+00
9.429930000000000589e+00
9.399409999999999599e+00
9.399409999999999599e+00
9.460449999999999804e+00
9.399409999999999599e+00
9.429930000000000589e+00
9.368900000000000006e+00
9.399409999999999599e+00
9.399409999999999599e+00
9.399409999999999599e+00
9.399409999999999599e+00
9.399409999999999599e+00
9.429930000000000589e+00
9.460449999999999804e+00
9.399409999999999599e+00
9.429930000000000589e+00
9.429930000000000589e+00
9.429930000000000589e+00
9.429930000000000589e+00
9.429930000000000589e+00
9.460449999999999804e+00
9.399409999999999599e+00
9.429930000000000589e+00
9.460449999999999804e+00
9.399409999999999599e+00
9.460449999999999804e+00
9.429930000000000589e+00
9.429930000000000589e+00
9.429930000000000589e+00
9.399409999999999599e+00
9.460449999999999804e+00
9.338380000000000791e+00
9.399409999999999599e+00
9.429930000000000589e+00
9.429930000000000589e+00
9.429930000000000589e+00
9.429930000000000589e+00
9.368900000000000006e+00
9.429930000000000589e+00
9.399409999999999599e+00
9.490970000000000795e+00
9.460449999999999804e+00
9.460449999999999804e+00
9.460449999999999804e+00
9.460449999999999804e+00
9.460449999999999804e+00
9.460449999999999804e+00
9.399409999999999599e+00
9.460449999999999804e+00
9.460449999999999804e+00
9.460449999999999804e+00
9.399409999999999599e+00
9.429930000000000589e+00
9.460449999999999804e+00
9.490970000000000795e+00
9.429930000000000589e+00
9.429930000000000589e+00
9.429930000000000589e+00
9.429930000000000589e+00
9.429930000000000589e+00
9.460449999999999804e+00
9.429930000000000589e+00
9.460449999999999804e+00
9.460449999999999804e+00
9.460449999999999804e+00
9.460449999999999804e+00
9.399409999999999599e+00
9.429930000000000589e+00
9.429930000000000589e+00
9.399409999999999599e+00
9.460449999999999804e+00
9.460449999999999804e+00
9.429930000000000589e+00
9.460449999999999804e+00
9.429930000000000589e+00
9.429930000000000589e+00
9.460449999999999804e+00
9.460449999999999804e+00
9.460449999999999804e+00
9.399409999999999599e+00
9.460449999999999804e+00
9.460449999999999804e+00
9.399409999999999599e+00
9.490970000000000795e+00
9.429930000000000589e+00
9.429930000000000589e+00
9.429930000000000589e+00
9.460449999999999804e+00
9.460449999999999804e+00
9.460449999999999804e+00
9.460449999999999804e+00
9.399409999999999599e+00
9.460449999999999804e+00
9.429930000000000589e+00
9.460449999999999804e+00
9.460449999999999804e+00
9.460449999999999804e+00
9.460449999999999804e+00
9.460449999999999804e+00
9.368900000000000006e+00
9.460449999999999804e+00
9.399409999999999599e+00
9.460449999999999804e+00
9.521480000000000388e+00
9.460449999999999804e+00
9.429930000000000589e+00
9.460449999999999804e+00
9.429930000000000589e+00
9.460449999999999804e+00
9.460449999999999804e+00
9.460449999999999804e+00
9.460449999999999804e+00
9.490970000000000795e+00
9.429930000000000589e+00
9.460449999999999804e+00
9.490970000000000795e+00
9.460449999999999804e+00
9.460449999999999804e+00
9.490970000000000795e+00
9.429930000000000589e+00
9.460449999999999804e+00
9.490970000000000795e+00
9.460449999999999804e+00
9.460449999999999804e+00
9.429930000000000589e+00
9.429930000000000589e+00
9.460449999999999804e+00
9.460449999999999804e+00
9.460449999999999804e+00
9.460449999999999804e+00
9.460449999999999804e+00
9.429930000000000589e+00
9.429930000000000589e+00
9.460449999999999804e+00
9.460449999999999804e+00
9.460449999999999804e+00
9.460449999999999804e+00
9.429930000000000589e+00
9.429930000000000589e+00
9.490970000000000795e+00
9.460449999999999804e+00
9.460449999999999804e+00
9.460449999999999804e+00
9.429930000000000589e+00
9.460449999999999804e+00
9.460449999999999804e+00
9.460449999999999804e+00
9.460449999999999804e+00
9.460449999999999804e+00
9.429930000000000589e+00
9.460449999999999804e+00
9.429930000000000589e+00
9.429930000000000589e+00
9.460449999999999804e+00
9.460449999999999804e+00
9.460449999999999804e+00
9.429930000000000589e+00
9.460449999999999804e+00
9.460449999999999804e+00
9.460449999999999804e+00
9.490970000000000795e+00
9.429930000000000589e+00
9.490970000000000795e+00
9.429930000000000589e+00
9.399409999999999599e+00
9.490970000000000795e+00
9.460449999999999804e+00
9.429930000000000589e+00
9.460449999999999804e+00
9.399409999999999599e+00
9.429930000000000589e+00
9.429930000000000589e+00
9.429930000000000589e+00
9.460449999999999804e+00
9.429930000000000589e+00
9.460449999999999804e+00
9.490970000000000795e+00
9.429930000000000589e+00
9.460449999999999804e+00
9.429930000000000589e+00
9.460449999999999804e+00
9.460449999999999804e+00
9.460449999999999804e+00
9.429930000000000589e+00
9.429930000000000589e+00
9.460449999999999804e+00
9.490970000000000795e+00
9.460449999999999804e+00
9.490970000000000795e+00
9.460449999999999804e+00
9.460449999999999804e+00
9.429930000000000589e+00
9.460449999999999804e+00
9.429930000000000589e+00
9.460449999999999804e+00
9.429930000000000589e+00
9.460449999999999804e+00
9.429930000000000589e+00
9.460449999999999804e+00
9.460449999999999804e+00
9.460449999999999804e+00
9.399409999999999599e+00
9.460449999999999804e+00
9.460449999999999804e+00
9.460449999999999804e+00
9.460449999999999804e+00
9.460449999999999804e+00
9.429930000000000589e+00
9.460449999999999804e+00
9.460449999999999804e+00
9.429930000000000589e+00
9.429930000000000589e+00
9.429930000000000589e+00
9.399409999999999599e+00
9.429930000000000589e+00
9.429930000000000589e+00
9.490970000000000795e+00
9.429930000000000589e+00
9.460449999999999804e+00
9.399409999999999599e+00
9.490970000000000795e+00
9.490970000000000795e+00
9.460449999999999804e+00
9.490970000000000795e+00
9.460449999999999804e+00
9.460449999999999804e+00
9.460449999999999804e+00
9.429930000000000589e+00
9.460449999999999804e+00
9.460449999999999804e+00
9.429930000000000589e+00
9.490970000000000795e+00
9.460449999999999804e+00
9.460449999999999804e+00
9.429930000000000589e+00
9.490970000000000795e+00
9.521480000000000388e+00
9.490970000000000795e+00
9.521480000000000388e+00
9.460449999999999804e+00
9.551999999999999602e+00
9.551999999999999602e+00
9.521480000000000388e+00
9.490970000000000795e+00
9.551999999999999602e+00
9.521480000000000388e+00
9.551999999999999602e+00
9.490970000000000795e+00
9.490970000000000795e+00
9.521480000000000388e+00
9.551999999999999602e+00
9.521480000000000388e+00
9.521480000000000388e+00
9.551999999999999602e+00
9.521480000000000388e+00
9.490970000000000795e+00
9.551999999999999602e+00
9.521480000000000388e+00
9.521480000000000388e+00
9.490970000000000795e+00
9.490970000000000795e+00
9.490970000000000795e+00
9.521480000000000388e+00
9.551999999999999602e+00
9.521480000000000388e+00
9.521480000000000388e+00
9.551999999999999602e+00
9.551999999999999602e+00
9.521480000000000388e+00
9.490970000000000795e+00
9.490970000000000795e+00
9.490970000000000795e+00
9.490970000000000795e+00
9.551999999999999602e+00
9.521480000000000388e+00
9.490970000000000795e+00
9.551999999999999602e+00
9.490970000000000795e+00
9.521480000000000388e+00
9.521480000000000388e+00
9.521480000000000388e+00
9.490970000000000795e+00
9.521480000000000388e+00
9.521480000000000388e+00
9.460449999999999804e+00
9.490970000000000795e+00
9.551999999999999602e+00
9.521480000000000388e+00
9.490970000000000795e+00
9.521480000000000388e+00
9.521480000000000388e+00
9.490970000000000795e+00
9.551999999999999602e+00
9.521480000000000388e+00
9.490970000000000795e+00
9.521480000000000388e+00
9.551999999999999602e+00
9.521480000000000388e+00
9.490970000000000795e+00
9.521480000000000388e+00
9.490970000000000795e+00
9.521480000000000388e+00
9.460449999999999804e+00
9.521480000000000388e+00
9.490970000000000795e+00
9.490970000000000795e+00
9.521480000000000388e+00
9.521480000000000388e+00
9.521480000000000388e+00
9.521480000000000388e+00
9.521480000000000388e+00
9.521480000000000388e+00
9.521480000000000388e+00
9.460449999999999804e+00
9.460449999999999804e+00
9.551999999999999602e+00
9.521480000000000388e+00
9.521480000000000388e+00
9.521480000000000388e+00
9.521480000000000388e+00
9.521480000000000388e+00
9.490970000000000795e+00
9.490970000000000795e+00
9.490970000000000795e+00
9.521480000000000388e+00
9.490970000000000795e+00
9.582520000000000593e+00
9.521480000000000388e+00
9.521480000000000388e+00
9.490970000000000795e+00
9.490970000000000795e+00
9.490970000000000795e+00
9.521480000000000388e+00
9.490970000000000795e+00
9.521480000000000388e+00
9.460449999999999804e+00
9.490970000000000795e+00
9.521480000000000388e+00
9.551999999999999602e+00
9.490970000000000795e+00
9.521480000000000388e+00
9.521480000000000388e+00
9.490970000000000795e+00
9.521480000000000388e+00
9.490970000000000795e+00
9.490970000000000795e+00
9.551999999999999602e+00
9.460449999999999804e+00
9.551999999999999602e+00
9.490970000000000795e+00
9.521480000000000388e+00
9.521480000000000388e+00
9.490970000000000795e+00
9.490970000000000795e+00
9.490970000000000795e+00
9.521480000000000388e+00
9.490970000000000795e+00
9.521480000000000388e+00
9.551999999999999602e+00
9.490970000000000795e+00
9.460449999999999804e+00
9.490970000000000795e+00
9.551999999999999602e+00
9.521480000000000388e+00
9.521480000000000388e+00
9.582520000000000593e+00
9.582520000000000593e+00
9.521480000000000388e+00
9.521480000000000388e+00
9.551999999999999602e+00
9.551999999999999602e+00
9.521480000000000388e+00
9.521480000000000388e+00
9.551999999999999602e+00
9.582520000000000593e+00
9.551999999999999602e+00
9.521480000000000388e+00
9.521480000000000388e+00
9.551999999999999602e+00
9.551999999999999602e+00
9.490970000000000795e+00
9.551999999999999602e+00
9.613039999999999807e+00
9.551999999999999602e+00
9.582520000000000593e+00
9.582520000000000593e+00
9.551999999999999602e+00
9.582520000000000593e+00
9.582520000000000593e+00
9.551999999999999602e+00
9.582520000000000593e+00
9.551999999999999602e+00
9.582520000000000593e+00
9.551999999999999602e+00
9.613039999999999807e+00
9.582520000000000593e+00
9.613039999999999807e+00
9.582520000000000593e+00
9.551999999999999602e+00
9.582520000000000593e+00
9.582520000000000593e+00
9.521480000000000388e+00
9.613039999999999807e+00
9.582520000000000593e+00
9.613039999999999807e+00
9.582520000000000593e+00
9.582520000000000593e+00
9.582520000000000593e+00
9.582520000000000593e+00
9.551999999999999602e+00
9.582520000000000593e+00
9.582520000000000593e+00
9.582520000000000593e+00
9.521480000000000388e+00
9.613039999999999807e+00
9.582520000000000593e+00
9.613039999999999807e+00
9.582520000000000593e+00
9.613039999999999807e+00
9.582520000000000593e+00
9.551999999999999602e+00
9.582520000000000593e+00
9.613039999999999807e+00
9.582520000000000593e+00
9.582520000000000593e+00
9.551999999999999602e+00
9.551999999999999602e+00
9.582520000000000593e+00
9.551999999999999602e+00
9.613039999999999807e+00
9.613039999999999807e+00
9.551999999999999602e+00
9.582520000000000593e+00
9.582520000000000593e+00
9.582520000000000593e+00
9.551999999999999602e+00
9.551999999999999602e+00
9.551999999999999602e+00
9.613039999999999807e+00
9.582520000000000593e+00
9.613039999999999807e+00
9.551999999999999602e+00
9.613039999999999807e+00
9.551999999999999602e+00
9.582520000000000593e+00
9.551999999999999602e+00
9.582520000000000593e+00
9.582520000000000593e+00
9.551999999999999602e+00
9.582520000000000593e+00
9.613039999999999807e+00
9.582520000000000593e+00
9.582520000000000593e+00
9.551999999999999602e+00
9.582520000000000593e+00
9.613039999999999807e+00
9.551999999999999602e+00
9.582520000000000593e+00
9.582520000000000593e+00
9.521480000000000388e+00
9.582520000000000593e+00
9.582520000000000593e+00
9.613039999999999807e+00
9.582520000000000593e+00
9.582520000000000593e+00
9.613039999999999807e+00
9.582520000000000593e+00
9.551999999999999602e+00
9.582520000000000593e+00
9.582520000000000593e+00
9.582520000000000593e+00
9.551999999999999602e+00
9.551999999999999602e+00
9.551999999999999602e+00
9.582520000000000593e+00
9.551999999999999602e+00
9.551999999999999602e+00
9.551999999999999602e+00
9.582520000000000593e+00
9.551999999999999602e+00
9.582520000000000593e+00
9.551999999999999602e+00
9.613039999999999807e+00
9.582520000000000593e+00
9.551999999999999602e+00
9.613039999999999807e+00
9.582520000000000593e+00
9.582520000000000593e+00
9.582520000000000593e+00
9.582520000000000593e+00
9.582520000000000593e+00
9.582520000000000593e+00
9.551999999999999602e+00
9.551999999999999602e+00
9.613039999999999807e+00
9.582520000000000593e+00
9.582520000000000593e+00
9.582520000000000593e+00
9.613039999999999807e+00
9.582520000000000593e+00
9.613039999999999807e+00
9.613039999999999807e+00
9.613039999999999807e+00
9.643549999999999400e+00
9.613039999999999807e+00
9.643549999999999400e+00
9.613039999999999807e+00
9.613039999999999807e+00
9.643549999999999400e+00
9.582520000000000593e+00
9.674070000000000391e+00
9.582520000000000593e+00
9.643549999999999400e+00
9.582520000000000593e+00
9.643549999999999400e+00
9.674070000000000391e+00
9.674070000000000391e+00
9.643549999999999400e+00
9.613039999999999807e+00
9.613039999999999807e+00
9.643549999999999400e+00
9.613039999999999807e+00
9.643549999999999400e+00
9.643549999999999400e+00
9.643549999999999400e+00
9.674070000000000391e+00
9.643549999999999400e+00
9.643549999999999400e+00
9.674070000000000391e+00
9.613039999999999807e+00
9.643549999999999400e+00
9.613039999999999807e+00
9.674070000000000391e+00
9.582520000000000593e+00
9.613039999999999807e+00
9.643549999999999400e+00
9.582520000000000593e+00
9.613039999999999807e+00
9.643549999999999400e+00
9.613039999999999807e+00
9.643549999999999400e+00
9.613039999999999807e+00
9.643549999999999400e+00
9.643549999999999400e+00
9.643549999999999400e+00
9.613039999999999807e+00
9.582520000000000593e+00
9.643549999999999400e+00
9.643549999999999400e+00
9.613039999999999807e+00
9.613039999999999807e+00
9.643549999999999400e+00
9.643549999999999400e+00
9.613039999999999807e+00
9.643549999999999400e+00
9.643549999999999400e+00
9.613039999999999807e+00
9.643549999999999400e+00
9.674070000000000391e+00
9.613039999999999807e+00
9.643549999999999400e+00
9.643549999999999400e+00
9.643549999999999400e+00
9.643549999999999400e+00
9.582520000000000593e+00
9.643549999999999400e+00
9.643549999999999400e+00
9.613039999999999807e+00
9.643549999999999400e+00
9.643549999999999400e+00
9.643549999999999400e+00
9.613039999999999807e+00
9.674070000000000391e+00
9.613039999999999807e+00
9.643549999999999400e+00
9.643549999999999400e+00
9.643549999999999400e+00
9.643549999999999400e+00
9.643549999999999400e+00
9.613039999999999807e+00
9.643549999999999400e+00
9.582520000000000593e+00
9.643549999999999400e+00
9.674070000000000391e+00
9.643549999999999400e+00
9.674070000000000391e+00
9.643549999999999400e+00
9.613039999999999807e+00
9.643549999999999400e+00
9.643549999999999400e+00
9.643549999999999400e+00
9.613039999999999807e+00
9.613039999999999807e+00
9.643549999999999400e+00
9.613039999999999807e+00
9.643549999999999400e+00
9.613039999999999807e+00
9.613039999999999807e+00
9.643549999999999400e+00
9.613039999999999807e+00
9.643549999999999400e+00
9.613039999999999807e+00
9.643549999999999400e+00
9.643549999999999400e+00
9.613039999999999807e+00
9.613039999999999807e+00
9.643549999999999400e+00
9.613039999999999807e+00
9.704589999999999606e+00
9.613039999999999807e+00
9.613039999999999807e+00
9.643549999999999400e+00
9.674070000000000391e+00
9.643549999999999400e+00
9.643549999999999400e+00
9.674070000000000391e+00
9.674070000000000391e+00
9.674070000000000391e+00
9.735110000000000596e+00
9.643549999999999400e+00
9.674070000000000391e+00
9.643549999999999400e+00
9.643549999999999400e+00
9.674070000000000391e+00
9.674070000000000391e+00
9.643549999999999400e+00
9.643549999999999400e+00
9.643549999999999400e+00
9.704589999999999606e+00
9.674070000000000391e+00
9.674070000000000391e+00
9.674070000000000391e+00
9.704589999999999606e+00
9.674070000000000391e+00
9.704589999999999606e+00
9.674070000000000391e+00
9.643549999999999400e+00
9.704589999999999606e+00
9.704589999999999606e+00
9.674070000000000391e+00
9.674070000000000391e+00
9.674070000000000391e+00
9.704589999999999606e+00
9.674070000000000391e+00
9.674070000000000391e+00
9.643549999999999400e+00
9.704589999999999606e+00
9.704589999999999606e+00
9.704589999999999606e+00
9.674070000000000391e+00
9.674070000000000391e+00
9.674070000000000391e+00
9.704589999999999606e+00
9.704589999999999606e+00
9.735110000000000596e+00
9.704589999999999606e+00
9.704589999999999606e+00
9.704589999999999606e+00
9.735110000000000596e+00
9.704589999999999606e+00
9.704589999999999606e+00
9.735110000000000596e+00
9.704589999999999606e+00
9.704589999999999606e+00
9.704589999999999606e+00
9.704589999999999606e+00
9.735110000000000596e+00
9.643549999999999400e+00
9.735110000000000596e+00
9.704589999999999606e+00
9.704589999999999606e+00
9.674070000000000391e+00
9.735110000000000596e+00
9.674070000000000391e+00
9.704589999999999606e+00
9.704589999999999606e+00
9.704589999999999606e+00
9.674070000000000391e+00
9.704589999999999606e+00
9.674070000000000391e+00
9.735110000000000596e+00
9.704589999999999606e+00
9.735110000000000596e+00
9.704589999999999606e+00
9.765620000000000189e+00
9.735110000000000596e+00
9.765620000000000189e+00
9.704589999999999606e+00
9.765620000000000189e+00
9.735110000000000596e+00
9.735110000000000596e+00
9.704589999999999606e+00
9.704589999999999606e+00
9.704589999999999606e+00
9.643549999999999400e+00
9.735110000000000596e+00
9.735110000000000596e+00
9.704589999999999606e+00
9.735110000000000596e+00
9.704589999999999606e+00
9.704589999999999606e+00
9.735110000000000596e+00
9.704589999999999606e+00
9.704589999999999606e+00
9.735110000000000596e+00
9.704589999999999606e+00
9.704589999999999606e+00
9.704589999999999606e+00
9.735110000000000596e+00
9.735110000000000596e+00
9.765620000000000189e+00
9.735110000000000596e+00
9.704589999999999606e+00
9.674070000000000391e+00
9.704589999999999606e+00
9.674070000000000391e+00
9.735110000000000596e+00
9.704589999999999606e+00
9.735110000000000596e+00
9.704589999999999606e+00
9.674070000000000391e+00
9.765620000000000189e+00
9.704589999999999606e+00
9.735110000000000596e+00
9.735110000000000596e+00
9.735110000000000596e+00
9.735110000000000596e+00
9.735110000000000596e+00
9.796139999999999404e+00
9.796139999999999404e+00
9.765620000000000189e+00
9.765620000000000189e+00
9.796139999999999404e+00
9.796139999999999404e+00
9.765620000000000189e+00
9.704589999999999606e+00
9.796139999999999404e+00
9.765620000000000189e+00
9.826660000000000394e+00
9.796139999999999404e+00
9.765620000000000189e+00
9.796139999999999404e+00
9.796139999999999404e+00
9.796139999999999404e+00
9.826660000000000394e+00
9.765620000000000189e+00
9.735110000000000596e+00
9.765620000000000189e+00
9.796139999999999404e+00
9.826660000000000394e+00
9.765620000000000189e+00
9.796139999999999404e+00
9.796139999999999404e+00
9.796139999999999404e+00
9.765620000000000189e+00
9.765620000000000189e+00
9.857179999999999609e+00
9.796139999999999404e+00
9.765620000000000189e+00
9.765620000000000189e+00
9.796139999999999404e+00
9.765620000000000189e+00
9.826660000000000394e+00
9.765620000000000189e+00
9.796139999999999404e+00
9.735110000000000596e+00
9.826660000000000394e+00
9.765620000000000189e+00
9.735110000000000596e+00
9.765620000000000189e+00
9.765620000000000189e+00
9.765620000000000189e+00
9.796139999999999404e+00
9.796139999999999404e+00
9.826660000000000394e+00
9.796139999999999404e+00
9.796139999999999404e+00
9.796139999999999404e+00
9.857179999999999609e+00
9.857179999999999609e+00
9.796139999999999404e+00
9.826660000000000394e+00
9.796139999999999404e+00
9.826660000000000394e+00
9.765620000000000189e+00
9.796139999999999404e+00
9.826660000000000394e+00
9.796139999999999404e+00
9.796139999999999404e+00
9.826660000000000394e+00
9.796139999999999404e+00
9.796139999999999404e+00
9.826660000000000394e+00
9.735110000000000596e+00
9.826660000000000394e+00
9.826660000000000394e+00
9.826660000000000394e+00
9.826660000000000394e+00
9.826660000000000394e+00
9.826660000000000394e+00
9.796139999999999404e+00
9.796139999999999404e+00
9.826660000000000394e+00
9.826660000000000394e+00
9.765620000000000189e+00
9.826660000000000394e+00
9.826660000000000394e+00
9.796139999999999404e+00
9.765620000000000189e+00
9.796139999999999404e+00
9.826660000000000394e+00
9.826660000000000394e+00
9.857179999999999609e+00
9.796139999999999404e+00
9.826660000000000394e+00
9.826660000000000394e+00
9.796139999999999404e+00
9.765620000000000189e+00
9.796139999999999404e+00
9.796139999999999404e+00
9.796139999999999404e+00
9.826660000000000394e+00
9.857179999999999609e+00
9.796139999999999404e+00
9.826660000000000394e+00
9.826660000000000394e+00
9.796139999999999404e+00
9.796139999999999404e+00
9.765620000000000189e+00
9.826660000000000394e+00
9.887700000000000600e+00
9.887700000000000600e+00
9.826660000000000394e+00
9.857179999999999609e+00
9.887700000000000600e+00
9.887700000000000600e+00
9.887700000000000600e+00
9.857179999999999609e+00
9.887700000000000600e+00
9.887700000000000600e+00
9.887700000000000600e+00
9.826660000000000394e+00
9.887700000000000600e+00
9.857179999999999609e+00
9.887700000000000600e+00
9.887700000000000600e+00
9.857179999999999609e+00
9.826660000000000394e+00
9.887700000000000600e+00
9.857179999999999609e+00
9.887700000000000600e+00
9.796139999999999404e+00
9.918210000000000193e+00
9.887700000000000600e+00
9.918210000000000193e+00
9.887700000000000600e+00
9.857179999999999609e+00
9.887700000000000600e+00
9.887700000000000600e+00
9.857179999999999609e+00
9.857179999999999609e+00
9.857179999999999609e+00
9.948729999999999407e+00
9.887700000000000600e+00
9.887700000000000600e+00
9.887700000000000600e+00
9.857179999999999609e+00
9.887700000000000600e+00
9.857179999999999609e+00
9.887700000000000600e+00
9.918210000000000193e+00
9.857179999999999609e+00
9.887700000000000600e+00
9.887700000000000600e+00
9.857179999999999609e+00
9.826660000000000394e+00
9.826660000000000394e+00
9.918210000000000193e+00
9.918210000000000193e+00
9.887700000000000600e+00
9.887700000000000600e+00
9.887700000000000600e+00
9.887700000000000600e+00
9.857179999999999609e+00
9.918210000000000193e+00
9.887700000000000600e+00
9.887700000000000600e+00
9.887700000000000600e+00
9.887700000000000600e+00
9.887700000000000600e+00
9.887700000000000600e+00
9.857179999999999609e+00
9.918210000000000193e+00
9.918210000000000193e+00
9.887700000000000600e+00
9.887700000000000600e+00
9.918210000000000193e+00
9.918210000000000193e+00
9.918210000000000193e+00
9.887700000000000600e+00
9.857179999999999609e+00
9.857179999999999609e+00
9.857179999999999609e+00
9.887700000000000600e+00
9.887700000000000600e+00
9.887700000000000600e+00
9.857179999999999609e+00
9.887700000000000600e+00
9.918210000000000193e+00
9.857179999999999609e+00
9.918210000000000193e+00
9.887700000000000600e+00
9.887700000000000600e+00
9.918210000000000193e+00
9.887700000000000600e+00
9.887700000000000600e+00
9.887700000000000600e+00
9.887700000000000600e+00
9.918210000000000193e+00
9.857179999999999609e+00
9.918210000000000193e+00
9.918210000000000193e+00
9.887700000000000600e+00
9.918210000000000193e+00
9.887700000000000600e+00
9.887700000000000600e+00
9.918210000000000193e+00
9.887700000000000600e+00
9.918210000000000193e+00
9.887700000000000600e+00
9.887700000000000600e+00
9.887700000000000600e+00
9.948729999999999407e+00
9.918210000000000193e+00
9.887700000000000600e+00
9.918210000000000193e+00
9.948729999999999407e+00
9.918210000000000193e+00
9.948729999999999407e+00
9.948729999999999407e+00
9.948729999999999407e+00
9.948729999999999407e+00
9.948729999999999407e+00
9.948729999999999407e+00
9.948729999999999407e+00
9.948729999999999407e+00
9.979250000000000398e+00
9.918210000000000193e+00
9.979250000000000398e+00
9.918210000000000193e+00
9.979250000000000398e+00
9.948729999999999407e+00
9.948729999999999407e+00
9.979250000000000398e+00
9.948729999999999407e+00
9.948729999999999407e+00
9.948729999999999407e+00
9.948729999999999407e+00
9.979250000000000398e+00
9.918210000000000193e+00
9.948729999999999407e+00
9.948729999999999407e+00
9.948729999999999407e+00
9.948729999999999407e+00
9.948729999999999407e+00
9.948729999999999407e+00
9.948729999999999407e+00
9.948729999999999407e+00
9.918210000000000193e+00
9.918210000000000193e+00
9.948729999999999407e+00
9.948729999999999407e+00
9.979250000000000398e+00
9.948729999999999407e+00
9.948729999999999407e+00
9.887700000000000600e+00
1.000980000000000025e+01
9.948729999999999407e+00
9.979250000000000398e+00
9.948729999999999407e+00
9.948729999999999407e+00
9.979250000000000398e+00
9.979250000000000398e+00
9.918210000000000193e+00
9.948729999999999407e+00
9.948729999999999407e+00
9.979250000000000398e+00
9.979250000000000398e+00
9.979250000000000398e+00
9.979250000000000398e+00
9.918210000000000193e+00
9.979250000000000398e+00
9.918210000000000193e+00
9.948729999999999407e+00
9.979250000000000398e+00
9.979250000000000398e+00
1.000980000000000025e+01
9.918210000000000193e+00
1.004030000000000022e+01
9.979250000000000398e+00
9.979250000000000398e+00
1.000980000000000025e+01
1.000980000000000025e+01
9.979250000000000398e+00
9.979250000000000398e+00
9.979250000000000398e+00
1.000980000000000025e+01
9.979250000000000398e+00
9.979250000000000398e+00
1.000980000000000025e+01
9.979250000000000398e+00
1.000980000000000025e+01
9.948729999999999407e+00
1.000980000000000025e+01
1.000980000000000025e+01
9.979250000000000398e+00
1.000980000000000025e+01
9.948729999999999407e+00
1.000980000000000025e+01
9.979250000000000398e+00
9.979250000000000398e+00
1.004030000000000022e+01
1.000980000000000025e+01
9.979250000000000398e+00
9.979250000000000398e+00
9.979250000000000398e+00
1.000980000000000025e+01
1.004030000000000022e+01
1.000980000000000025e+01
1.000980000000000025e+01
9.948729999999999407e+00
1.000980000000000025e+01
9.979250000000000398e+00
9.979250000000000398e+00
9.979250000000000398e+00
1.000980000000000025e+01
1.000980000000000025e+01
9.948729999999999407e+00
9.979250000000000398e+00
9.979250000000000398e+00
1.000980000000000025e+01
1.000980000000000025e+01
1.000980000000000025e+01
1.000980000000000025e+01
1.004030000000000022e+01
9.918210000000000193e+00
1.007080000000000020e+01
9.948729999999999407e+00
1.004030000000000022e+01
9.948729999999999407e+00
1.000980000000000025e+01
1.000980000000000025e+01
1.004030000000000022e+01
1.007080000000000020e+01
1.004030000000000022e+01
1.004030000000000022e+01
1.010130000000000017e+01
1.007080000000000020e+01
1.010130000000000017e+01
1.004030000000000022e+01
1.004030000000000022e+01
1.007080000000000020e+01
1.007080000000000020e+01
1.004030000000000022e+01
1.004030000000000022e+01
1.000980000000000025e+01
1.007080000000000020e+01
1.000980000000000025e+01
1.007080000000000020e+01
1.000980000000000025e+01
1.004030000000000022e+01
1.004030000000000022e+01
1.007080000000000020e+01
1.007080000000000020e+01
1.010130000000000017e+01
1.007080000000000020e+01
1.000980000000000025e+01
1.007080000000000020e+01
1.004030000000000022e+01
1.004030000000000022e+01
1.007080000000000020e+01
1.007080000000000020e+01
1.007080000000000020e+01
1.007080000000000020e+01
1.007080000000000020e+01
1.007080000000000020e+01
1.010130000000000017e+01
1.004030000000000022e+01
1.007080000000000020e+01
1.007080000000000020e+01
1.004030000000000022e+01
1.000980000000000025e+01
1.004030000000000022e+01
1.000980000000000025e+01
1.007080000000000020e+01
1.007080000000000020e+01
1.007080000000000020e+01
1.007080000000000020e+01
1.007080000000000020e+01
1.007080000000000020e+01
1.004030000000000022e+01
1.007080000000000020e+01
1.004030000000000022e+01
1.007080000000000020e+01
1.000980000000000025e+01
1.004030000000000022e+01
1.007080000000000020e+01
1.007080000000000020e+01
1.010130000000000017e+01
1.004030000000000022e+01
1.000980000000000025e+01
1.007080000000000020e+01
1.004030000000000022e+01
1.010130000000000017e+01
1.010130000000000017e+01
1.007080000000000020e+01
1.010130000000000017e+01
1.010130000000000017e+01
1.007080000000000020e+01
1.010130000000000017e+01
1.010130000000000017e+01
1.010130000000000017e+01
1.007080000000000020e+01
1.007080000000000020e+01
1.010130000000000017e+01
1.010130000000000017e+01
1.007080000000000020e+01
1.010130000000000017e+01
1.007080000000000020e+01
1.007080000000000020e+01
1.007080000000000020e+01
1.007080000000000020e+01
1.013180000000000014e+01
1.007080000000000020e+01
1.013180000000000014e+01
1.004030000000000022e+01
1.010130000000000017e+01
1.010130000000000017e+01
1.010130000000000017e+01
1.007080000000000020e+01
1.007080000000000020e+01
1.010130000000000017e+01
1.010130000000000017e+01
1.004030000000000022e+01
1.010130000000000017e+01
1.004030000000000022e+01
1.007080000000000020e+01
1.010130000000000017e+01
1.010130000000000017e+01
1.010130000000000017e+01
1.013180000000000014e+01
1.007080000000000020e+01
1.013180000000000014e+01
1.007080000000000020e+01
1.007080000000000020e+01
1.010130000000000017e+01
1.010130000000000017e+01
1.007080000000000020e+01
1.007080000000000020e+01
1.010130000000000017e+01
1.007080000000000020e+01
1.007080000000000020e+01
1.010130000000000017e+01
1.004030000000000022e+01
1.010130000000000017e+01
1.010130000000000017e+01
1.004030000000000022e+01
1.010130000000000017e+01
1.007080000000000020e+01
1.010130000000000017e+01
1.004030000000000022e+01
1.004030000000000022e+01
1.000980000000000025e+01
1.000980000000000025e+01
1.010130000000000017e+01
1.013180000000000014e+01
1.013180000000000014e+01
1.013180000000000014e+01
1.010130000000000017e+01
1.013180000000000014e+01
1.016239999999999988e+01
1.007080000000000020e+01
1.016239999999999988e+01
1.013180000000000014e+01
1.016239999999999988e+01
1.016239999999999988e+01
1.010130000000000017e+01
1.016239999999999988e+01
1.013180000000000014e+01
1.016239999999999988e+01
1.016239999999999988e+01
1.010130000000000017e+01
1.010130000000000017e+01
1.016239999999999988e+01
1.016239999999999988e+01
1.016239999999999988e+01
1.016239999999999988e+01
1.016239999999999988e+01
1.010130000000000017e+01
1.013180000000000014e+01
1.016239999999999988e+01
1.013180000000000014e+01
1.016239999999999988e+01
1.013180000000000014e+01
1.013180000000000014e+01
1.013180000000000014e+01
1.016239999999999988e+01
1.016239999999999988e+01
1.013180000000000014e+01
1.016239999999999988e+01
1.016239999999999988e+01
1.013180000000000014e+01
1.013180000000000014e+01
1.013180000000000014e+01
1.016239999999999988e+01
1.013180000000000014e+01
1.013180000000000014e+01
1.016239999999999988e+01
1.016239999999999988e+01
1.013180000000000014e+01
1.016239999999999988e+01
1.016239999999999988e+01
1.016239999999999988e+01
1.010130000000000017e+01
1.019289999999999985e+01
1.013180000000000014e+01
1.016239999999999988e+01
1.013180000000000014e+01
1.016239999999999988e+01
1.013180000000000014e+01
1.016239999999999988e+01
1.013180000000000014e+01
1.016239999999999988e+01
1.013180000000000014e+01
1.013180000000000014e+01
1.007080000000000020e+01
1.013180000000000014e+01
1.013180000000000014e+01
1.013180000000000014e+01
1.016239999999999988e+01
1.016239999999999988e+01
1.013180000000000014e+01
1.013180000000000014e+01
1.013180000000000014e+01
1.013180000000000014e+01
1.013180000000000014e+01
1.019289999999999985e+01
1.013180000000000014e+01
1.010130000000000017e+01
1.013180000000000014e+01
1.013180000000000014e+01
1.013180000000000014e+01
1.019289999999999985e+01
1.016239999999999988e+01
1.016239999999999988e+01
1.013180000000000014e+01
1.013180000000000014e+01
1.016239999999999988e+01
1.019289999999999985e+01
1.016239999999999988e+01
1.016239999999999988e+01
1.016239999999999988e+01
1.016239999999999988e+01
1.013180000000000014e+01
1.016239999999999988e+01
1.013180000000000014e+01
1.013180000000000014e+01
1.013180000000000014e+01
1.016239999999999988e+01
1.013180000000000014e+01
1.013180000000000014e+01
1.019289999999999985e+01
1.019289999999999985e+01
1.019289999999999985e+01
1.019289999999999985e+01
1.019289999999999985e+01
1.019289999999999985e+01
1.016239999999999988e+01
1.022339999999999982e+01
1.016239999999999988e+01
1.016239999999999988e+01
1.016239999999999988e+01
1.016239999999999988e+01
1.019289999999999985e+01
1.019289999999999985e+01
1.019289999999999985e+01
1.016239999999999988e+01
1.016239999999999988e+01
1.019289999999999985e+01
1.013180000000000014e+01
1.019289999999999985e+01
1.016239999999999988e+01
1.016239999999999988e+01
1.019289999999999985e+01
1.013180000000000014e+01
1.019289999999999985e+01
1.016239999999999988e+01
1.016239999999999988e+01
1.016239999999999988e+01
1.016239999999999988e+01
1.016239999999999988e+01
1.019289999999999985e+01
1.016239999999999988e+01
1.016239999999999988e+01
1.019289999999999985e+01
1.016239999999999988e+01
1.013180000000000014e+01
1.016239999999999988e+01
1.019289999999999985e+01
1.016239999999999988e+01
1.019289999999999985e+01
1.013180000000000014e+01
1.019289999999999985e+01
1.019289999999999985e+01
1.019289999999999985e+01
1.016239999999999988e+01
1.016239999999999988e+01
1.019289999999999985e+01
1.019289999999999985e+01
1.025389999999999979e+01
1.019289999999999985e+01
1.016239999999999988e+01
[truncated: 1,160,001 more chars]
