# Supplementary material for: Bursting Dynamics Based on the Persistent Na+ and Na+/K+ Pump Currents: A Dynamic Clamp Approach
Source: eNeuro. 2023 Aug 11;10(8):ENEURO.0331-22.2023. doi: 10.1523/ENEURO.0331-22.2023 (PMC10444573; doi:10.1523/ENEURO.0331-22.2023)
Supplement: Extended Data 1 — The extended data compressed file contains the experimental data for an experimental set and the Matlab code for the 2D model fitted to the data. The file also provides scripts for the analysis of the experimental data and outcome of the model. The scripts are listed in ReadMeFirst.txt. Download Extended Data 1, ZIP file. [file enu-eN-NWR-0331-22-s01.zip › CodeSubmitted/experimental_data.m]

fileID='20n05001';
array=table2array(readtable(fileID));

len_exp=length(array(:,1));

Ipmax_vec = array([1 len_exp],2);

BD_exp = array([1 len_exp],4);
IBI_exp = array([1 len_exp],5);

Vx_exp = array([1 len_exp],7)/1000;
Vx_max = array([1 len_exp],11)/1000;
Vx_min = array([1 len_exp],10)/1000;
Nai_exp = array([1 len_exp],3)/1000;
Nax_max = array([1 len_exp],13)/1000; 
Nax_min = array([1 len_exp],14)/1000;

exp_data=[BD_exp IBI_exp Vx_exp Vx_max Vx_min Nai_exp Nax_max Nax_min];
Ipmax=Ipmax_vec;
