# Supplementary material for: Bursting Dynamics Based on the Persistent Na+ and Na+/K+ Pump Currents: A Dynamic Clamp Approach
Source: eNeuro. 2023 Aug 11;10(8):ENEURO.0331-22.2023. doi: 10.1523/ENEURO.0331-22.2023 (PMC10444573; doi:10.1523/ENEURO.0331-22.2023)
Supplement: Extended Data 1 — The extended data compressed file contains the experimental data for an experimental set and the Matlab code for the 2D model fitted to the data. The file also provides scripts for the analysis of the experimental data and outcome of the model. The scripts are listed in ReadMeFirst.txt. Download Extended Data 1, ZIP file. [file enu-eN-NWR-0331-22-s01.zip › CodeSubmitted/fittedModel2Experiment.m]

clear all
close all
spare=0;
fts1 = 35;	%ticks
fts2 = 40; 	%ylabel


% fileID = pwd;
% fileID = fileID(end-7:end);
fileID='20n05001';
%%%%%%%%%%%%%%%%%%%%%%%%%%%%%%%%%%%%%%%%%%%%%%%%%%%%%%%%%%%%%%%%
directories
%%%%%%%%%%%%%%%%%%%%%%%%%%%%%%%%%%%%%%%%%%%%% import output from EA

constant_parameters


inp=[9.85    0.0376   138    0.0285    1.1    8.8  160    0.057    6    0.4000    0.025 0.0];


GP=inp(1);
VhalfP=inp(2);
GK2=inp(3);
VhalfK2=inp(4);
GleakNa=inp(5);
GleakK=inp(6);
steepness_IP=inp(7);
Vhalfh=inp(8);
Gh=inp(9);
v_coef=inp(10);
Naih_e=inp(11);
Ipmax_endo=inp(12);

%%%%%%%%%%%%%%%%%%%%%%%%%%%%%%%%%%%%%%%%%%%%% import experimental results
input_data = table2array(readtable([fileID '.xlsx']));
ipm_vec = input_data(:,2);

%%%%%%%%%%%%%%%%% variables for the loop
vec1 = num2str(ipm_vec); vec2 = ipm_vec;
len = length(vec1);
for ii=1:len

	h1=figure(1); clf
	x0=100;
	y0=70;
	width=1000;
	height=700;
	set(h1,'units','points','position',[x0,y0,width,height])
	set(h1,'defaultAxesFontSize', 25);

	Ipmax=vec2(ii);

    [t,yy,tx,VNull,NaiVNull]=funs(Ipmax,Gh,GNaF,GP,steepness_IP,VhalfP,GleakNa,GleakK,GK2...
    ,VhalfK2,Vhalfh,Ipump_const,Ipmax_endo,Naih_e,Nais_e,Naih,Nais,GP_inj,Eh,EK,ENa_Ref,NaF_v2,IPx,Pol,IP0,Nao...
    ,volume,faraday_constant,v_coef,h_steepness);
    [output]=ric_analysis(yy,tx);
    BDAv=output(1);
    IBIAv=output(2);

	%%%%%%%%%%% Param ID- what ipm?
	id = num2str(vec1(ii,:));

	%%%%%%%%%%%%% read experimental data
	%control saline
	fileID_1 = [prefx id suff5 suff1];			%%%%%%%%	Nai
	fileID_2 = [prefx id suff5 suff2];			%%%%%%%%	time
	fileID_3 = [prefx id suff5 suff3];			%%%%%%%%	Vexcursion
	fileID_4 = [prefx id suff5 suff4];			%%%%%%%%	Volt
	fileID_7 = [prefx id suff5 suff7];			%%%%%%%%	BD
	fileID_8 = [prefx id suff5 suff8];			%%%%%%%%	IBI
	str_titl2 = 'CTRL';

	Nai = textread(fileID_1, ' %f');
	Vx =  textread(fileID_3, ' %f');
	time = textread(fileID_2, '%f');
	Volt = textread(fileID_4, '%f');

	%%% Convert experimental signal from milivolts to Volts
	Nai = Nai*1e-3;
	Vx = Vx*1e-3;
	Volt = Volt*1e-3;
	
	time1=time-time(1);
	figure(1)
	baseline_Nai = median(Nai);
	meanBD = input_data(ii,4);
	meanIBI= input_data(ii,5);
	meanT = input_data(ii,6);


	%%%%%%%%%%%%%%%%%%%%%%%%%%%%%%%%%%%%%%%%%%%%%%%%%%%%%%%%%%%%%%%%%%%%%%%%%%%%%
	[xpks,xlocs] = findpeaks(Volt, 'MinPeakHeight',min(Volt)+0.05);

	t_init = time(xlocs(1));

	t_sim = tx(1);
	x_max = mean([tx(7) tx(6)]);
	%%%%% Adjust the time to match experimental and simulated oscillations
	time = time+t_sim-t_init;

	%%%%%%%%%%%%%%%%%%%%%%%%%%%%%%%%%%%%%%%%%%%%%%%%%%%%%%%%Phase plae
	%%%%% Plot data
	x1 = time(1);
	x_add= 25;
	subplot(5,2,[1,3,5,7,9])
    V=-0.1:0.0001:0.2;
    lw = 2;
		VNulH=plot(VNull,V,'linewidth',lw,'Color','b');
		hold on
		NaiNulH=plot(NaiVNull,V, 'linewidth',lw,'Color','m');
		hold on;
		set(VNulH,'lineWidth',lw);
		set(NaiNulH,'lineWidth',lw);

	str_titl1 = ['I_{max}^{pump}= ' id 'nA'];
	plot(Nai, Vx, 'Color','#FF8C00','LineWidth', 4); hold on
	plot(yy(floor(end/2):end,2), yy(floor(end/2):end,1),'color','g','lineWidth',3);

    subplot(5,2,[2,4])
	plot(time, Volt, 'Color', '#B22222','LineWidth', 2); hold on
	plot(time, Vx, 'Color','#FF8C00', 'LineWidth', 5); hold on

	plot(t,yy(:,1),'color','g','lineWidth',4);
    % pause
	xlim([x1, x_max])
	ylim([-0.09, 0.015])

	subplot(5,2,[6,8])
	plot(time, Nai, 'Color','#FF8C00', 'LineWidth', 5); hold on
	plot(t,yy(:,2),'color','g','lineWidth',4);
	
	yticks(0.001:0.002:0.025)

	xlim([x1, x_max])
	ylim([0.008, 0.02])

	V_excursion = max(Vx)-min(Vx);
	'Experimental bursting characteristics'
	'BD 	IBI mean 	Baseline Nai 	Vx'
	fprintf('%f 	%f 	%f 	 %f\n',meanBD,meanIBI,baseline_Nai,V_excursion);

	subplot(5,2,[1,3,5,7,9])
	Ytick=-0.07:0.02:-0.02;
	yticks([-0.07:0.02:-0.02]);
	yticklabels([-70:20:-20]);
	xticks([0.008:0.003:0.02])
	xticklabels([8:3:20])
    xlabel('[Na^+]_i (mM)');
    ylabel('Membrane potential (mV)');
	set(gca,'FontSize',25);
	ax = gca;
	ax.TickDir='both';
	ax.LineWidth=4;
	xlim([0.008, 0.02])
    ylim([-0.07 -0.02]);
	axis square
    title(['I_{PumpMax}=' num2str(Ipmax) ' nA']);

	%%%%%%% VM
	subplot(5,2,[2,4])
	set(gca,'Visible','off')
	plot([x1+0.35, x_max],[-0.050, -0.050], '--','Color','k','LineWidth',3)
	plot([x_max, x_max],[min(Vx), min(Vx)+0.05], 'Color','k','LineWidth',5)
    text(x_max*1.04,min(Vx)+0.04,'50 mV','rotation',-90,'fontsize',17,'fontweight','bold')

	%%%%%%%%%%% NAI
	subplot(5,2,[6,8])
	set(gca,'Visible','off')

	plot([x1+0.35, x_max],[0.012, 0.012], '--','Color','k','LineWidth',3)
	plot([x_max, x_max],[min(Nai), min(Nai)+0.005], 'Color','k','LineWidth',5)
    text(x_max*1.04,min(Nai)+0.004,'5 mM','rotation',-90,'fontsize',17,'fontweight','bold')

	%%%%%%%%%%%%%% plot 5 sec bar
	na1 = max(Nai);
	na2 = max(yy(:,2));
	na10 = max(na1,na2)+0.002;
	plot([x_max-5 x_max],[min(Nai)+0.005, min(Nai)+0.005], 'Color','k','LineWidth', 4)
    text(x_max-3,min(Nai)+0.006,'5 s','fontsize',17,'fontweight','bold')

	str_0 = 'Vm_Nai_';
	str_1 = fileID;

	str_save = ['graphs/' str_0 str_1 '_I' id '_' str_titl2 '.png'];
	saveas(h1, str_save, 'png')
	
	str_save = ['graphs/' str_0 str_1 '_I' id '_' str_titl2 '.pdf'];
	set(h1,'Units','inches');
	screenposition=get(h1,'Position');
	set(h1,...
		'PaperPosition',[0 0 screenposition(3:4)],...
		'PaperSize',[screenposition(3:4)]);
	
	saveas(h1, str_save, 'pdf')

	clf
	ipm_aggregate=[ipm_aggregate ;Ipmax];

	sim_bd=[sim_bd ;BDAv];
	sim_ibi=[sim_ibi ;IBIAv];
	sim_bd_std=[sim_bd_std;];
	sim_ibi_std=[sim_ibi_std;];
    sim_Nai_max=[sim_Nai_max; max(yy(:,2))];
    sim_Nai_min=[sim_Nai_min; min(yy(:,2))];
    sim_V_max=[sim_V_max; max(yy(:,1))];
    sim_V_min=[sim_V_min; min(yy(:,1))];
    sim_Nai_ave=[sim_Nai_ave; (max(yy(:,2))+min(yy(:,2)))./2.*1000];
%     catch
%     warning(['for Ipm=0.' int2str(vec2(ii)*10) ' it is silence'])
% end
end

% [cost,alls]=CostFun(sim_bd([1,end],1),sim_ibi([1,end],1),sim_V_max([1,end],1),sim_V_min([1,end],1),sim_Nai_max([1,end],1),sim_Nai_min([1,end],1));

tab = [ipm_aggregate,sim_bd, sim_bd_std, sim_ibi, sim_ibi_std];
label_10 = ['dependencies_sim_' fileID '.csv'];
writematrix(tab, label_10);

%%%%%% Next - cumulative plot: experiment and simulation dependencies

fts1=40;	%%% labels
fts2=30;	%%% default

h2=figure(2); clf
x0=100;
y0=100;
width=1000;
height=1000;
set(h2,'units','points','position',[x0,y0,width,height])
set(h2,'defaultAxesFontSize', fts2);


lw=8;

subplot(1,2,1)
plot(ipm_aggregate, sim_bd,'g','LineWidth',lw,'Marker','o'); hold on
plot(input_data(:,2), input_data(:,4),'Color','#FF8C00','LineWidth',lw)
ylabel('BD(s)','FontSize',fts1)
xlabel('I^{pump}_{max} (nA)','FontSize',fts1)
set(gca,'FontSize',fts2,'FontWeight','bold');%,'linewidth',2.5);
ax = gca;
ax.LineWidth=6;
ax.YTick = 0:1:5;
% ax.YTick = min10:1:max10;
xlim([input_data(1,2)-0.05,input_data(end,2)+0.05]);
% ylim([min10, max10]);
ylim([0 4]);


subplot(1,2,2)
plot(ipm_aggregate, sim_ibi,'g','LineWidth',lw,'Marker','o'); hold on
plot(input_data(:,2), input_data(:,5),'Color','#FF8C00','LineWidth',lw)
ylabel('IBI(s)','FontSize',fts1)
xlabel('I^{pump}_{max} (nA)','FontSize',fts1)
set(gca,'FontSize',fts2,'FontWeight','bold');%,'linewidth',2.5);
ax = gca;
ax.LineWidth=6;
ax.YTick = 0:1:5;
% ax.YTick = min20:1:max20;
xlim([input_data(1,2)-0.05,input_data(end,2)+0.05]);
% ylim([min20, max20]);
ylim([0 4]);

% ii=ii-spare;
for ii=1:length(input_data(:,1))
	subplot(1,2,1)
	plot([input_data(ii,2),input_data(ii,2)],[input_data(ii,4)+input_data(ii,8),input_data(ii,4)-input_data(ii,8)],'Color','#FF8C00','LineWidth',lw); hold on
	plot([ipm_aggregate(ii), ipm_aggregate(ii)], [sim_bd(ii), sim_bd(ii)],'g','LineWidth',lw); hold on

	subplot(1,2,2)
	plot([input_data(ii,2),input_data(ii,2)],[input_data(ii,5)+input_data(ii,9),input_data(ii,5)-input_data(ii,9)],'Color','#FF8C00','LineWidth',lw); hold on
	plot([ipm_aggregate(ii), ipm_aggregate(ii)], [sim_ibi(ii), sim_ibi(ii)],'g','LineWidth',lw); hold on

end


legend('Model','Experiment')
legend('boxoff')
xlim
str_save = ['graphs/dependencies_' fileID];
saveas(h2, str_save, 'png')

set(h2,'Units','inches');
screenposition=get(h2,'Position');
set(h2,...
	'PaperPosition',[0 0 screenposition(3:4)],...
	'PaperSize',[screenposition(3:4)]);

saveas(h2, str_save, 'pdf')
close all

%%%%%%%%%%%%%%%%%%%%%%%%%%%%%%%%%%%%%%%%%%%%%%%%
