# Supplementary material for: Bursting Dynamics Based on the Persistent Na+ and Na+/K+ Pump Currents: A Dynamic Clamp Approach
Source: eNeuro. 2023 Aug 11;10(8):ENEURO.0331-22.2023. doi: 10.1523/ENEURO.0331-22.2023 (PMC10444573; doi:10.1523/ENEURO.0331-22.2023)
Supplement: Extended Data 1 — The extended data compressed file contains the experimental data for an experimental set and the Matlab code for the 2D model fitted to the data. The file also provides scripts for the analysis of the experimental data and outcome of the model. The scripts are listed in ReadMeFirst.txt. Download Extended Data 1, ZIP file. [file enu-eN-NWR-0331-22-s01.zip › CodeSubmitted/ReadMeFirst.txt]

'fittedModel2Experiment.m' is the main script that uses all the rest scripts in the folder and makes the graphs that compare experimental activity to model's activity.
'CostFun.m' is a function that computes difference between model and experimenal data. It compares Burst duration, interburst interval, max and min [Na] and max and min V excursion.
'dependencies_sim_20909000.csv' contains characteristics of the experimental data to compare with model.
'directories.m' allows to extract experimental recordings from '_traces' folder.
'dy_2DPump.m' contains the equations of the model
'experimental_data.m' extracts data from 'dependencies_' and '_traces' folder.
'funs.m' contains the part of the code responsible for computing model's activity.
'NaiNC.m','NullClines.m','VNCInv.m' contains equations for the nullclines.
'restart.m','ric_analysis.m','thresh_crossing.m', are here to analyse models activity and to compute BD,IBI etc.

'fittedModel2Experiment.m' in line 28 has an 'inp' array that contains values of those parameters that were optimized. All these values are assigned to the parameters names right below the line.
