# Supplementary material for: Bursting Dynamics Based on the Persistent Na+ and Na+/K+ Pump Currents: A Dynamic Clamp Approach
Source: eNeuro. 2023 Aug 11;10(8):ENEURO.0331-22.2023. doi: 10.1523/ENEURO.0331-22.2023 (PMC10444573; doi:10.1523/ENEURO.0331-22.2023)
Supplement: Extended Data 1 — The extended data compressed file contains the experimental data for an experimental set and the Matlab code for the 2D model fitted to the data. The file also provides scripts for the analysis of the experimental data and outcome of the model. The scripts are listed in ReadMeFirst.txt. Download Extended Data 1, ZIP file. [file enu-eN-NWR-0331-22-s01.zip › CodeSubmitted/ric_analysis.m]

 function [output] = ric_analysis(yyfix,tx)	
%%% Print rhythmic characteristics output
		%%%v%%%%%%
		[p0,p00] = findpeaks(yyfix(:,1));
		if length(p0)>1
			% ########## Data Analysis
			%%%% Significally simplified because of events function - delivers precise times of threshold crossing
			%%%$ tx is the output of the events function and it returns the times when voltage crossed a threshold - from any direction
			%%%% the implementation analysis is restricted to complete cycles seamlessly.
			p1 = floor(length(tx)/2);
            format long
            dif=yyfix(floor(tx(3).*100)+6,1)-yyfix(floor(tx(3).*100),1);
            if dif > 0
                jj=1;jk=2;
                adj=0;
            end
            if dif < 0
                jj=2;jk=1;
                adj=1;
            end
            
			

			collect_up = [];
			collect_down = [];
			for counter = 1:p1

				upstroke = tx(jj);
				downstroke = tx(jk);
				collect_up = [collect_up; upstroke];
				collect_down = [collect_down; downstroke];

				jj=jj+2;
				jk=jk+2;
			end
format short
			burst_duration = mean(collect_down(1+adj:end)-collect_up(1:end-adj));
			interburst_interval = mean(collect_up(2-adj:end)-collect_down(1:end-1+adj));

			Nai_sim_baseline = mean(yyfix(floor(end/3):end,2));
			Nai_simulated_max = max(yyfix(floor(end/3):end,2));
			Nai_simulated_min = min(yyfix(floor(end/3):end,2));
			Voltage_excursion = max(yyfix(floor(end/3):end,1))-min(yyfix(floor(end/3):end,1));
			Voltage_max = max(yyfix(floor(end/3):end,1));
			Voltage_min = min(yyfix(floor(end/3):end,1));


		BD_sim=burst_duration;
		IBI_sim=interburst_interval;
		Nai_sim=Nai_sim_baseline;
		Vx_sim=Voltage_excursion;
		Vx_sim_min=Voltage_min;
		Vx_sim_max=Voltage_max;
		Nai_sim_max=Nai_simulated_max;
		Nai_sim_min=Nai_simulated_min;

		output=[BD_sim,IBI_sim,Nai_sim,Vx_sim,Vx_sim_max,Vx_sim_min,Nai_sim_max,Nai_sim_min];

		end

	fprintf('\n')

% 	cost_sum=sum(cost_);
end
