# Supplementary material for: Bursting Dynamics Based on the Persistent Na+ and Na+/K+ Pump Currents: A Dynamic Clamp Approach
Source: eNeuro. 2023 Aug 11;10(8):ENEURO.0331-22.2023. doi: 10.1523/ENEURO.0331-22.2023 (PMC10444573; doi:10.1523/ENEURO.0331-22.2023)
Supplement: Extended Data 1 — The extended data compressed file contains the experimental data for an experimental set and the Matlab code for the 2D model fitted to the data. The file also provides scripts for the analysis of the experimental data and outcome of the model. The scripts are listed in ReadMeFirst.txt. Download Extended Data 1, ZIP file. [file enu-eN-NWR-0331-22-s01.zip › CodeSubmitted/VNCInv.m]

function y = VNCInv(Nai,V,Ipmax,Gh,GNaF,GP,steepness_IP,VhalfP,GleakNa,GleakK,GK2...
    ,VhalfK2,Vhalfh,Ipump_const,Ipmax_endo,Naih_e,Nais_e,Naih,Nais,GP_inj,Eh,EK,ENa_Ref,NaF_v2,IPx,Pol,IP0,Nao...
    ,volume,faraday_constant,v_coef,h_steepness)

vF = volume*v_coef*faraday_constant;


        % ################################
		ENa=0.02526*log(Nao/Nai);  %natural log
		% ############################# Fast Na
		% NaF_v2 = 0.032;
		mNaFinf=1./(1.+exp(-210*(V+NaF_v2)));
		hNaFinf=1./(1.+exp( 500*(V+0.04)));
		INaF = GNaF*mNaFinf*mNaFinf*mNaFinf*hNaFinf*(V-ENa);

		%%% We need 3 persistent sodium currents:
		%% 1. Dynamic clamp injected IP
		mPinf_inj=1./(1.+exp(-120.*(V+0.04)));%1./(1.+exp(-120.*(y(1)+0.039)));
		IP_inj=GP_inj*mPinf_inj*(V-ENa);

		%% 2. Dynamic clamp estimated gp
		% steepness_IP2 = -120.;
		mPinf2=1./(1.+exp(-steepness_IP*(V+VhalfP)));
		INaP=GP*mPinf2*(V-ENa);


		Ipump=Ipmax/(1+exp((Naih-Nai)/Nais));
		Ipump_endo=Ipmax_endo/(1+exp((Naih_e-Nai)/Nais_e));
        
        mK2inf=1./(1.+exp(-83.*(V+VhalfK2)));
        IK2=GK2.*mK2inf*mK2inf*(V-EK);

		minfh=1./(1.+2.*exp(h_steepness*180*(V+Vhalfh))+exp(h_steepness*500*(V+Vhalfh)));
		Ih=Gh*minfh*minfh*(V-Eh);

		INa_leak = GleakNa*(V-ENa);
        IK_leak=GleakK*(V-EK);
		Il = IK_leak+INa_leak;

		y=-4.*(INaP+IP_inj+Ih+Il+Ipump+Ipump_endo+INaF+Ipump_const+IK2);
end
